# Supplementary material for: Single-cell RNA-seq analysis of longitudinal CD4+ T cell samples reveals cell-type-specific changes during early stages of type 1 diabetes
Source: Genome Med. 2025 Dec 29;17:154. doi: 10.1186/s13073-025-01574-x (PMC12751217; doi:10.1186/s13073-025-01574-x)
Supplement: Supplementary file 2 — Supplementary Material 2. Table S1: Metadata table. Table S2: Cell hashing antibody for cell multiplexing used for scRNA-seq. Table S3. Sample staining and pooling scheme used for scRNA-seq Table S4. Marker gene list for all ten clusters annotated. Table S5 – S14: Linear Mixed Effext (LME) modelling analysis for genes affected by status (Case vs Control), age, sex and interaction of status and age in all ten clusters annotated. Table S15: ROTS analysis for genes affected by status at five timepoints. Table S16: GSEA results on T1D status associated genes from LME analysis across seven cell types. Table S17: GSEA results on T1D status associated genes from ROTS analysis across cell types identified five timepoints. Table S18: Regulon specificity score for all 245 regulons identified across ten cell types. Table S19: GO over-representaion results for differentially expressed regulons together with their target genes. [file 13073_2025_1574_MOESM2_ESM.zip]

Archive with 40 entries (39 files):
- Additional file 2/
- __MACOSX/._Additional file 2
- Additional file 2/Table S19_DEregulon_targets_pathways.xlsx
- __MACOSX/Additional file 2/._Table S19_DEregulon_targets_pathways.xlsx
- Additional file 2/Table S8_LME_Tcm.xlsx
- __MACOSX/Additional file 2/._Table S8_LME_Tcm.xlsx
- Additional file 2/Table S18_RegulonSpecificityScore.xlsx
- __MACOSX/Additional file 2/._Table S18_RegulonSpecificityScore.xlsx
- Additional file 2/Table S7_LME_MALAT1+Tn.xlsx
- __MACOSX/Additional file 2/._Table S7_LME_MALAT1+Tn.xlsx
- Additional file 2/Table S1_Sample_Metadata.xlsx
- __MACOSX/Additional file 2/._Table S1_Sample_Metadata.xlsx
- Additional file 2/Table S17_GSEA_ROTS_pathways.xlsx
- __MACOSX/Additional file 2/._Table S17_GSEA_ROTS_pathways.xlsx
- Additional file 2/Table S3_SampleStaining_Pooling.xlsx
- __MACOSX/Additional file 2/._Table S3_SampleStaining_Pooling.xlsx
- Additional file 2/Table S5_LME_Tn.xlsx
- __MACOSX/Additional file 2/._Table S5_LME_Tn.xlsx
- Additional file 2/Table S2_CellHashingAntibody.xlsx
- __MACOSX/Additional file 2/._Table S2_CellHashingAntibody.xlsx
- Additional file 2/Table S12_LME_Th1.xlsx
- __MACOSX/Additional file 2/._Table S12_LME_Th1.xlsx
- Additional file 2/Table S9_LME_SESN3+Tcm.xlsx
- __MACOSX/Additional file 2/._Table S9_LME_SESN3+Tcm.xlsx
- Additional file 2/Table S11_LME_Effector Tregs.xlsx
- __MACOSX/Additional file 2/._Table S11_LME_Effector Tregs.xlsx
- Additional file 2/Table S14_LME_Th17.xlsx
- __MACOSX/Additional file 2/._Table S14_LME_Th17.xlsx
- Additional file 2/Table S13_LME_Th2.xlsx
- __MACOSX/Additional file 2/._Table S13_LME_Th2.xlsx
- Additional file 2/Table S6_LME_CD69+Tn.xlsx
- __MACOSX/Additional file 2/._Table S6_LME_CD69+Tn.xlsx
- Additional file 2/Table S16_GSEA_LMEpathways.xlsx
- __MACOSX/Additional file 2/._Table S16_GSEA_LMEpathways.xlsx
- Additional file 2/Table S4_MarkerGenes_List.xlsx
- __MACOSX/Additional file 2/._Table S4_MarkerGenes_List.xlsx
- Additional file 2/Table S10_LME_Naive Tregs.xlsx
- __MACOSX/Additional file 2/._Table S10_LME_Naive Tregs.xlsx
- Additional file 2/Table S16_DE_ROTS_p0.001.xlsx
- __MACOSX/Additional file 2/._Table S16_DE_ROTS_p0.001.xlsx
