# Supplementary material for: Single-cell RNA-seq analysis of longitudinal CD4+ T cell samples reveals cell-type-specific changes during early stages of type 1 diabetes
Source: Genome Med. 2025 Dec 29;17:154. doi: 10.1186/s13073-025-01574-x (PMC12751217; doi:10.1186/s13073-025-01574-x)
Supplement: Supplementary file 2 — Supplementary Material 2. Table S1: Metadata table. Table S2: Cell hashing antibody for cell multiplexing used for scRNA-seq. Table S3. Sample staining and pooling scheme used for scRNA-seq Table S4. Marker gene list for all ten clusters annotated. Table S5 – S14: Linear Mixed Effext (LME) modelling analysis for genes affected by status (Case vs Control), age, sex and interaction of status and age in all ten clusters annotated. Table S15: ROTS analysis for genes affected by status at five timepoints. Table S16: GSEA results on T1D status associated genes from LME analysis across seven cell types. Table S17: GSEA results on T1D status associated genes from ROTS analysis across cell types identified five timepoints. Table S18: Regulon specificity score for all 245 regulons identified across ten cell types. Table S19: GO over-representaion results for differentially expressed regulons together with their target genes. [file 13073_2025_1574_MOESM2_ESM.zip › Additional file 2/Table S19_DEregulon_targets_pathways.xlsx]

## Sheet: Sheet1
Regulon	ID	Description	GeneRatio	BgRatio	RichFactor	FoldEnrichment	zScore	pvalue	p.adjust	qvalue	geneID	Count
PRDM1	GO:1902105	regulation of leukocyte differentiation	49/646	337/18986	0.145401	4.27334	11.3789	6.35507e-18	1.52998e-14	1.19342e-14	PRDM1/RUNX3/CD2/CD101/DUSP10/CASP8/CTLA4/GPR55/INPP5D/NFKBIZ/HCLS1/BCL6/FBXW7/IL7R/PIK3R1/IRF1/CD74/IRF4/SOX4/HLA-B/BRD2/ACTB/FOXP3/IL2RG/TRIB1/MYC/SMARCA2/CDKN2A/SYK/KAT5/IL15RA/GATA3/CD27/CD4/CD69/ZFP36L1/BATF/SOCS1/LGALS9/EVI2B/IKZF3/MALT1/JUNB/TGFB1/CEACAM1/LILRB3/LIF/LGALS1/SOD1	49
PRDM1	GO:0030098	lymphocyte differentiation	55/646	426/18986	0.129108	3.7945	10.9482	1.35062e-17	2.16774e-14	1.69088e-14	PRDM1/RUNX3/PIK3R3/CD2/DUSP10/ADAM17/ITGA4/STAT4/CTLA4/INPP5D/NFKBIZ/BCL6/IL7R/PIK3R1/IRF1/CD74/ITK/IRF4/SOX4/BRD2/ATG5/ACTB/DNAJB9/EZH2/FOXP3/IL2RG/TPD52/SMARCA2/CDKN2A/SYK/NFIL3/KAT5/CLCF1/KLF6/IL15RA/GATA3/ITGB1/CD27/CD4/CD69/ZFP36L1/BATF/B2M/RORA/SOCS1/LGALS9/IKZF3/STAT3/SOCS3/MALT1/JUNB/TGFB1/BCL3/LGALS1/SOD1	55
PRDM1	GO:0007159	leukocyte cell-cell adhesion	54/646	430/18986	0.125581	3.69085	10.5926	9.21058e-17	1.10872e-13	8.64825e-14	RUNX3/LAX1/DUSP10/PELI1/ITGA4/CTLA4/ICOS/CX3CR1/NFKBIZ/BCL6/IL7R/IRF1/CD74/TNIP1/HAVCR2/SOX4/HLA-A/AIF1/HLA-DQB1/BRD2/HLA-DPA1/NT5E/ACTB/FOXP3/IL2RG/SMARCA2/CDKN2A/GCNT1/SYK/FERMT3/KAT5/LRRC32/GATA3/MAP3K8/ITGB1/DLG5/WNK1/CD27/CD4/CD69/ITGB7/LGALS3/B2M/SOCS1/ITGAL/PYCARD/NFAT5/LGALS9/CCL5/MALT1/TGFB1/RAC2/LGALS1/ITGB2	54
PRDM1	GO:0050863	regulation of T cell activation	49/646	393/18986	0.124682	3.66441	10.0172	3.46576e-15	2.78127e-12	2.16944e-12	PRDM1/TNFRSF1B/RUNX3/CD2/LAX1/DUSP10/PELI1/CTLA4/ICOS/NFKBIZ/BCL6/IL7R/IRF1/CD74/HAVCR2/IRF4/SOX4/HLA-A/AIF1/HLA-DQB1/BRD2/HLA-DPA1/ACTB/FOXP3/IL2RG/SMARCA2/CDKN2A/SYK/KAT5/LRRC32/GATA3/MAP3K8/DLG5/CD27/CD4/CD69/LGALS3/BATF/B2M/SOCS1/PYCARD/LGALS9/CCL5/MALT1/JUNB/TGFB1/RAC2/LGALS1/SOD1	49
PRDM1	GO:0042113	B cell activation	40/646	284/18986	0.140845	4.13945	10.0044	2.24635e-14	1.54517e-11	1.20526e-11	MAD2L2/PIK3R3/LAX1/ADAM17/PELI1/ITGA4/SLC39A10/CASP8/CTLA4/INPP5D/NFKBIZ/BCL6/TNIP2/IL7R/PIK3R1/CD74/CDKN1A/AKIRIN2/DNAJB9/EZH2/SH3KBP1/FOXP3/IL2RG/TPD52/CDKN2A/SYK/CLCF1/KLF6/ITGB1/CD27/ZFP36L1/BATF/PRKCB/IKZF3/MALT1/CD40/TGFB1/BCL3/LGALS1/SAMSN1	40
PRDM1	GO:0007249	canonical NF-kappaB signal transduction	43/646	327/18986	0.131498	3.86475	9.80706	2.75808e-14	1.66002e-11	1.29485e-11	PRDX1/TGFBR3/PELI1/LIMS1/CFLAR/CASP8/CX3CR1/SHISA5/TFG/TNFSF10/TNIP2/NFKB1/TIFA/CD74/TNIP1/TRIM38/ZC3HAV1/TMSB4X/PIM2/SHARPIN/TRAF1/BIRC3/CARD16/OPTN/IFIT5/GAPDH/CD4/RORA/AKAP13/PRKCB/PYCARD/NFAT5/LGALS9/STAT3/RIOK3/MALT1/CD40/NFKBIB/TGFB1/BCL3/APOL3/LGALS1/MID2	43
PRDM1	GO:0051251	positive regulation of lymphocyte activation	43/646	336/18986	0.127976	3.76123	9.58418	7.21389e-14	3.47349e-11	2.70938e-11	MAD2L2/RUNX3/DUSP10/PELI1/SLC39A10/ICOS/INPP5D/NFKBIZ/BCL6/TNIP2/IL7R/CD74/HAVCR2/SOX4/HLA-A/AIF1/HLA-DQB1/BRD2/HLA-DPA1/CDKN1A/AKIRIN2/ACTB/SH3KBP1/FOXP3/IL2RG/SMARCA2/SYK/KAT5/CLCF1/IL15RA/GATA3/MAP3K8/CD27/CD4/B2M/SOCS1/PYCARD/LGALS9/CCL5/MALT1/CD40/TGFB1/LGALS1	43
PRDM1	GO:1903037	regulation of leukocyte cell-cell adhesion	46/646	392/18986	0.117347	3.44884	9.19472	2.33905e-13	8.4394e-11	6.58289e-11	RUNX3/LAX1/DUSP10/PELI1/ITGA4/CTLA4/ICOS/NFKBIZ/BCL6/IL7R/IRF1/CD74/HAVCR2/SOX4/HLA-A/AIF1/HLA-DQB1/BRD2/HLA-DPA1/ACTB/FOXP3/IL2RG/SMARCA2/CDKN2A/GCNT1/SYK/KAT5/LRRC32/GATA3/MAP3K8/DLG5/WNK1/CD27/CD4/CD69/LGALS3/B2M/SOCS1/PYCARD/NFAT5/LGALS9/CCL5/MALT1/TGFB1/LGALS1/ITGB2	46
PRDM1	GO:0050870	positive regulation of T cell activation	32/646	260/18986	0.123077	3.61724	7.97499	3.29984e-10	6.90815e-08	5.38849e-08	RUNX3/DUSP10/ICOS/NFKBIZ/BCL6/IL7R/CD74/HAVCR2/SOX4/HLA-A/AIF1/HLA-DQB1/BRD2/HLA-DPA1/ACTB/FOXP3/IL2RG/SMARCA2/SYK/KAT5/GATA3/MAP3K8/CD27/CD4/B2M/SOCS1/PYCARD/LGALS9/CCL5/MALT1/TGFB1/LGALS1	32
PRDM1	GO:0002819	regulation of adaptive immune response	29/646	221/18986	0.131222	3.85662	8.01671	4.92827e-10	9.88735e-08	7.71232e-08	MAD2L2/TNFRSF1B/DUSP10/NFKBIZ/BCL6/IL7R/IRF1/HAVCR2/HLA-F/HLA-A/HLA-B/BRD2/AKIRIN2/FOXP3/CLCF1/HSPA8/GATA3/CD4/CD69/BATF/B2M/PYCARD/MALT1/CD40/JUNB/TGFB1/CEACAM1/LGALS1/SAMSN1	29
PRDM1	GO:0046631	alpha-beta T cell activation	27/646	196/18986	0.137755	4.04864	8.05178	6.56646e-10	1.2647e-07	9.8649e-08	PRDM1/RUNX3/STAT4/NFKBIZ/BCL6/IRF1/ITK/IRF4/HLA-A/BRD2/FOXP3/IL2RG/SYK/GATA3/CD69/CLEC2B/LGALS3/BATF/RORA/SOCS1/LGALS9/STAT3/SOCS3/MALT1/JUNB/BCL3/LGALS1	27
PRDM1	GO:0030099	myeloid cell differentiation	43/646	451/18986	0.0953437	2.80216	7.26954	1.20721e-09	1.95783e-07	1.52714e-07	ISG15/WASF2/TGFBR3/CD101/IFI16/CFLAR/CASP8/GPR55/INPP5D/HCLS1/BCL6/FBXW7/HMGB2/PIK3R1/CD74/IRF4/PRKX/TRIB1/MYC/CDKN2B/UCP2/GATA3/CD4/HIF1A/ZFP36L1/BATF/B2M/ANXA2/CIB1/SOCS1/EVI2B/STAT3/EIF6/SBNO2/JUNB/DNASE2/RASGRP4/TGFB1/CEACAM1/LILRB3/LIF/MYH9/RAC2	43
PRDM1	GO:0009615	response to virus	41/646	425/18986	0.0964706	2.83528	7.18155	2.09746e-09	2.97037e-07	2.31694e-07	ISG15/IFI44L/GBP1/IFI16/ARF1/LYST/LGALS8/ODC1/VAMP8/IFIH1/DTX3L/RTP4/NFKB1/IRF1/TRIM38/ATG5/TRIM56/ZC3HAV1/PIM2/FOXP3/IFITM2/SMPD1/GATA3/DDIT4/IFIT2/IFIT3/IFIT5/IRF9/HIF1A/HSP90AA1/PYCARD/LGALS9/CCL5/RIOK3/PMAIP1/CD40/ZBP1/TGFB1/BCL3/MX1/MID2	41
PRDM1	GO:0002460	adaptive immune response based on somatic recombination of immune receptors built from immunoglobulin superfamily domains	39/646	400/18986	0.0975	2.86553	7.07721	3.87717e-09	4.91278e-07	3.83206e-07	MAD2L2/TNFRSF1B/ADAM17/STAT4/INPP5D/NFKBIZ/BCL6/IL7R/CD74/HAVCR2/IRF4/BTN3A2/BTN3A3/HLA-F/HLA-A/HLA-B/BRD2/MYO1G/FOXP3/CLCF1/CTSC/HSPA8/GATA3/CD27/CD4/CD69/BATF/B2M/RORA/STAT3/SOCS3/MALT1/CD40/JUNB/TGFB1/CEACAM1/BCL3/IL2RB/LGALS1	39
PRDM1	GO:0045088	regulation of innate immune response	43/646	470/18986	0.0914894	2.68888	6.95819	4.22678e-09	5.08798e-07	3.96872e-07	ISG15/IFI16/NEK7/DUSP10/PELI1/IFIH1/CASP8/EIF4E2/NFKBIZ/TNIP2/TIFA/HMGB2/OTULIN/PIK3R1/IRF1/TNIP1/HAVCR2/IRF4/HLA-F/HLA-A/HLA-B/PIM1/AKIRIN2/ATG5/TRIM56/ZC3HAV1/SYK/KAT5/BIRC3/CADM1/HSPA8/HSP90AA1/PYCARD/CYBA/LGALS9/CCL5/SEC14L1/RIOK3/ZBP1/ABHD17A/RASGRP4/TGFB1/CEACAM1	43
PRDM1	GO:0034612	response to tumor necrosis factor	29/646	243/18986	0.119342	3.50746	7.38311	4.58043e-09	5.37921e-07	4.19589e-07	TNFRSF18/TNFRSF1B/GBP1/ADAM17/LIMS1/CASP8/CX3CR1/NFKB1/TIFA/OTULIN/MAP3K5/TMSB4X/SHARPIN/SYK/TRAF1/SMPD1/BIRC3/CARD16/GATA3/FAS/TUBA1A/ZFP36L1/SPPL2A/RORA/CIB1/PYCARD/CCL5/CD40/CCDC3	29
PRDM1	GO:0071356	cellular response to tumor necrosis factor	27/646	221/18986	0.122172	3.59064	7.27029	9.41921e-09	1.00786e-06	7.86146e-07	TNFRSF18/TNFRSF1B/GBP1/ADAM17/LIMS1/CASP8/CX3CR1/NFKB1/TIFA/OTULIN/MAP3K5/TMSB4X/SHARPIN/SYK/TRAF1/BIRC3/CARD16/GATA3/FAS/ZFP36L1/SPPL2A/RORA/CIB1/PYCARD/CCL5/CD40/CCDC3	27
PRDM1	GO:0002443	leukocyte mediated immunity	43/646	485/18986	0.0886598	2.60572	6.72303	1.07588e-08	1.10221e-06	8.59743e-07	MAD2L2/TNFRSF1B/PRDX1/CD2/LYST/ADAM17/VAMP8/INPP5D/CX3CR1/NFKBIZ/BCL6/IL7R/PIK3R1/CD74/HAVCR2/BTN3A2/BTN3A3/HLA-F/HLA-A/HLA-B/MYO1G/FOXP3/SYK/CLCF1/CTSC/CADM1/HSPA8/GATA3/KIF5B/CD27/BATF/B2M/LGALS9/GRB2/MALT1/CD40/RASGRP4/TGFB1/CEACAM1/BCL3/IL2RB/RAC2/ITGB2	43
PRDM1	GO:0050670	regulation of lymphocyte proliferation	28/646	240/18986	0.116667	3.42884	7.10678	1.39694e-08	1.34314e-06	1.04768e-06	TNFRSF1B/RASSF5/PELI1/SLC39A10/CTLA4/INPP5D/BCL6/IRF1/CD74/HAVCR2/HLA-A/AIF1/HLA-DPA1/CDKN1A/FOXP3/CDKN2A/SYK/CLCF1/LRRC32/DLG5/LGALS3/PYCARD/LGALS9/CCL5/IKZF3/CD40/TGFB1/RAC2	28
PRDM1	GO:0050851	antigen receptor-mediated signaling pathway	26/646	212/18986	0.122642	3.60445	7.15693	1.63477e-08	1.48517e-06	1.15846e-06	PDE4B/GBP1/LAX1/SLC39A10/CTLA4/INPP5D/NFKBIZ/NFKB1/PDE4D/ITK/LCP2/BTN3A2/BTN3A3/HLA-A/HLA-DQB1/FOXP3/SYK/DGKZ/GATA3/WNK1/ELF1/LGALS3/PRKCB/GRB2/MALT1/CEACAM1	26
PRDM1	GO:0010720	positive regulation of cell development	41/646	460/18986	0.0891304	2.61955	6.59941	2.05291e-08	1.83051e-06	1.42783e-06	TNFRSF1B/RUNX3/CD101/DUSP10/BIN1/CASP8/INPP5D/STK25/CX3CR1/NFKBIZ/HCLS1/BCL6/IL7R/MAN2A1/CD74/SOX4/BRD2/ACTB/FOXP3/IL2RG/TRIB1/SMARCA2/SYK/KAT5/CLCF1/IL15RA/GATA3/ITGB1/CD27/CD4/PPP1CC/HIF1A/ZFP36L1/ITPKA/HAPLN3/SOCS1/LGALS9/EVI2B/MALT1/TGFB1/LIF	41
PRDM1	GO:0032944	regulation of mononuclear cell proliferation	28/646	245/18986	0.114286	3.35887	6.97449	2.19569e-08	1.92223e-06	1.49937e-06	TNFRSF1B/RASSF5/PELI1/SLC39A10/CTLA4/INPP5D/BCL6/IRF1/CD74/HAVCR2/HLA-A/AIF1/HLA-DPA1/CDKN1A/FOXP3/CDKN2A/SYK/CLCF1/LRRC32/DLG5/LGALS3/PYCARD/LGALS9/CCL5/IKZF3/CD40/TGFB1/RAC2	28
PRDM1	GO:0002697	regulation of immune effector process	38/646	410/18986	0.0926829	2.72396	6.62315	2.42994e-08	2.08673e-06	1.62769e-06	MAD2L2/TNFRSF1B/DUSP10/VAMP8/CX3CR1/NFKBIZ/BCL6/IL7R/CD74/HAVCR2/IRF4/HLA-F/HLA-A/HLA-B/BRD2/ATG5/DNAJB9/FOXP3/SYK/CLCF1/CADM1/HSPA8/GATA3/CD69/LGALS3/BATF/B2M/PYCARD/LGALS9/MALT1/CD40/JUNB/RASGRP4/TGFB1/CEACAM1/RAC2/LGALS1/ITGB2	38
PRDM1	GO:0007015	actin filament organization	41/646	465/18986	0.088172	2.59138	6.52066	2.78106e-08	2.30876e-06	1.80088e-06	MAD2L2/WASF2/CAP1/TPM3/ARF1/ITGB1BP1/CDC42EP3/PLEK/ACTR3/BIN1/WIPF1/ARPC2/ARPC4/HCLS1/PIK3R1/IQGAP2/DIAPH1/AIF1/LATS1/MYO1G/BAIAP2L1/ARPC1B/MTPN/ZYX/TMSB4X/SH3KBP1/PLS3/HSP90B1/PXN/LCP1/CFL2/ARF6/GPR65/PYCARD/COTL1/GRB2/MYO1F/VASP/MYADM/RAC2/SH3BP1	41
PRDM1	GO:0031348	negative regulation of defense response	31/646	297/18986	0.104377	3.06765	6.74038	3.30488e-08	2.60869e-06	2.03482e-06	ISG15/TNFRSF1B/PSMB4/IFI16/DUSP10/EIF4E2/NFKB1/OTULIN/HAVCR2/TRIM38/HLA-F/HLA-A/HLA-B/PIM1/NT5E/ATG5/TMSB4X/FOXP3/SHARPIN/SYK/IL10RA/GATA3/RORA/LGALS9/STAT3/SOCS3/CST7/LDLR/TGFB1/CEACAM1/SOD1	31
PRDM1	GO:0046651	lymphocyte proliferation	31/646	297/18986	0.104377	3.06765	6.74038	3.30488e-08	2.60869e-06	2.03482e-06	TNFRSF1B/RASSF5/PELI1/SLC39A10/CTLA4/INPP5D/NFKBIZ/BCL6/IL7R/IRF1/CD74/HAVCR2/HLA-A/AIF1/HLA-DPA1/CDKN1A/FOXP3/CDKN2A/SYK/CLCF1/LRRC32/DLG5/LGALS3/PYCARD/LGALS9/CCL5/IKZF3/MALT1/CD40/TGFB1/RAC2	31
PRDM1	GO:0032943	mononuclear cell proliferation	31/646	305/18986	0.101639	2.98719	6.56615	6.09452e-08	4.73308e-06	3.69189e-06	TNFRSF1B/RASSF5/PELI1/SLC39A10/CTLA4/INPP5D/NFKBIZ/BCL6/IL7R/IRF1/CD74/HAVCR2/HLA-A/AIF1/HLA-DPA1/CDKN1A/FOXP3/CDKN2A/SYK/CLCF1/LRRC32/DLG5/LGALS3/PYCARD/LGALS9/CCL5/IKZF3/MALT1/CD40/TGFB1/RAC2	31
PRDM1	GO:0048872	homeostasis of number of cells	33/646	339/18986	0.0973451	2.86098	6.48873	6.45192e-08	4.93111e-06	3.84636e-06	ISG15/PRDX1/PDE4B/TGFBR3/ADAM17/BCL2L11/CFLAR/INPP5D/CX3CR1/NFKBIZ/HCLS1/BCL6/HMGB2/IL7R/CD74/SOX4/EZH2/FOXP3/POLB/GATA3/FAS/TUBA1A/HIF1A/ZFP36L1/B2M/LGALS9/STAT3/PMAIP1/ASXL1/DNASE2/TGFB1/RAC2/SOD1	33
PRDM1	GO:0045862	positive regulation of proteolysis	32/646	325/18986	0.0984615	2.89379	6.46292	7.84765e-08	5.90413e-06	4.60533e-06	TNFRSF1B/APH1A/IFI16/TRIB2/BCL2L11/CASP8/SUMO1/TNFSF10/FBXW7/MAP3K5/PERP/ZFAND2A/BCAP31/TRIB1/MYC/CDKN2A/SYK/CTSD/CTSC/HSPA8/FAS/PSME1/LGMN/ANXA2/PYCARD/HERPUD1/LGALS9/STAT3/MALT1/PMAIP1/HSPBP1/MYH9	32
PRDM1	GO:0001911	negative regulation of leukocyte mediated cytotoxicity	9/646	26/18986	0.346154	10.1735	8.78464	1.07527e-07	7.44965e-06	5.81086e-06	CX3CR1/IL7R/HAVCR2/HLA-F/HLA-A/HLA-B/LGALS9/TGFB1/CEACAM1	9
PRDM1	GO:0052548	regulation of endopeptidase activity	27/646	248/18986	0.108871	3.19973	6.54418	1.07658e-07	7.44965e-06	5.81086e-06	APH1A/IFI16/BCL2L11/BIN1/CASP8/TNFSF10/CAST/PSMB8/PSMB9/MAP3K5/PERP/DNAJB6/MYC/CDKN2A/SYK/CTSD/BIRC3/CARD16/FAS/GAPDH/PSME1/LGMN/PYCARD/LGALS9/STAT3/MALT1/PMAIP1	27
PRDM1	GO:0050792	regulation of viral process	22/646	173/18986	0.127168	3.73747	6.78836	1.08302e-07	7.44965e-06	5.81086e-06	ISG15/IFI16/IFIH1/SP100/CD74/TNIP1/TRIM38/ATG5/ZC3HAV1/IFITM2/SMPD1/CH25H/IFIT5/CD4/IL32/LGALS9/CCL5/KPNA2/BSG/LGALS1/MX1/MID2	22
PRDM1	GO:0002228	natural killer cell mediated immunity	15/646	84/18986	0.178571	5.24823	7.32345	1.35648e-07	8.94716e-06	6.97895e-06	PRDX1/CD2/LYST/PIK3R1/HAVCR2/HLA-F/HLA-A/HLA-B/CADM1/KIF5B/LGALS9/GRB2/RASGRP4/TGFB1/CEACAM1	15
PRDM1	GO:0075294	positive regulation by symbiont of entry into host	7/646	15/18986	0.466667	13.7154	9.24595	2.59254e-07	1.4686e-05	1.14554e-05	CD74/TRIM38/SMPD1/CD4/LGALS9/BSG/LGALS1	7
PRDM1	GO:0031342	negative regulation of cell killing	9/646	29/18986	0.310345	9.12106	8.21389	3.14499e-07	1.74059e-05	1.35769e-05	CX3CR1/IL7R/HAVCR2/HLA-F/HLA-A/HLA-B/LGALS9/TGFB1/CEACAM1	9
PRDM1	GO:0051345	positive regulation of hydrolase activity	31/646	331/18986	0.0936556	2.75255	6.03681	3.80684e-07	2.08295e-05	1.62474e-05	APH1A/IFI16/RGS16/RGS1/SRGAP2/PLEK/LIMS1/BCL2L11/CASP8/TNFSF10/ARAP3/MAP3K5/PERP/EZH2/MYC/CDKN2A/SYK/CTSD/ITGB1/PSAP/FAS/PSME1/GPR65/LGMN/PYCARD/LGALS9/CCL5/STAT3/MALT1/PMAIP1/SH3BP1	31
PRDM1	GO:2000106	regulation of leukocyte apoptotic process	15/646	93/18986	0.16129	4.74034	6.78615	5.39041e-07	2.70363e-05	2.10888e-05	ADAM17/BCL2L11/SLC39A10/HCLS1/BCL6/IL7R/CD74/PERP/CDKN2A/CD27/LGALS3/HIF1A/LGALS9/CCL5/BCL3	15
PRDM1	GO:0050868	negative regulation of T cell activation	18/646	134/18986	0.134328	3.94792	6.42705	6.82432e-07	3.28591e-05	2.56307e-05	RUNX3/LAX1/PELI1/CTLA4/BCL6/IRF1/CD74/HAVCR2/FOXP3/CDKN2A/LRRC32/DLG5/CD69/LGALS3/SOCS1/LGALS9/TGFB1/LGALS1	18
PRDM1	GO:0071887	leukocyte apoptotic process	17/646	122/18986	0.139344	4.09534	6.43715	8.21955e-07	3.84659e-05	3.00041e-05	ADAM17/BCL2L11/SLC39A10/NFKBIZ/HCLS1/BCL6/IL7R/CD74/PERP/CDKN2A/FAS/CD27/LGALS3/HIF1A/LGALS9/CCL5/BCL3	17
PRDM1	GO:0097193	intrinsic apoptotic signaling pathway	30/646	327/18986	0.0917431	2.69634	5.80717	9.05753e-07	4.15352e-05	3.23983e-05	TNFRSF1B/IFI16/BCL2L11/PDK1/STK25/SHISA5/FBXW7/PIK3R1/CD74/CDKN1A/MAP3K5/PERP/SOD2/CYCS/BCAP31/POLB/MYC/SGMS1/RTKN2/DDIT4/PPIF/HIF1A/PPP2R5C/BCL2A1/PYCARD/HERPUD1/PYCR1/PMAIP1/BCL3/SOD1	30
PRDM1	GO:0001909	leukocyte mediated cytotoxicity	19/646	151/18986	0.125828	3.69809	6.24718	9.33966e-07	4.2425e-05	3.30923e-05	PRDX1/CD2/LYST/CX3CR1/IL7R/PIK3R1/HAVCR2/HLA-F/HLA-A/HLA-B/CTSC/CADM1/HSPA8/KIF5B/B2M/LGALS9/GRB2/TGFB1/CEACAM1	19
PRDM1	GO:0001906	cell killing	26/646	264/18986	0.0984848	2.89448	5.81751	1.28999e-06	5.54582e-05	4.32585e-05	PRDX1/GBP1/CD2/LYST/CX3CR1/IL7R/GZMA/PIK3R1/HAVCR2/HLA-F/HLA-A/HLA-B/SYK/CTSC/CADM1/HSPA8/KIF5B/GAPDH/GZMH/LGALS3/B2M/LGALS9/GRB2/TGFB1/CEACAM1/APOL1	26
PRDM1	GO:0002832	negative regulation of response to biotic stimulus	17/646	127/18986	0.133858	3.93411	6.22645	1.45802e-06	6.21273e-05	4.84605e-05	ISG15/IFI16/DUSP10/EIF4E2/HAVCR2/TRIM38/HLA-F/HLA-A/HLA-B/PIM1/ATG5/FOXP3/TRIB1/CARD16/LGALS9/TGFB1/CEACAM1	17
PRDM1	GO:0051607	defense response to virus	29/646	320/18986	0.090625	2.66348	5.63233	1.76096e-06	7.37308e-05	5.75114e-05	ISG15/IFI44L/GBP1/IFI16/LYST/VAMP8/IFIH1/DTX3L/RTP4/IRF1/TRIM38/ATG5/TRIM56/ZC3HAV1/FOXP3/IFITM2/DDIT4/IFIT2/IFIT3/IFIT5/IRF9/HSP90AA1/PYCARD/RIOK3/PMAIP1/CD40/ZBP1/MX1/MID2	29
PRDM1	GO:0032970	regulation of actin filament-based process	33/646	395/18986	0.0835443	2.45537	5.48585	2.11013e-06	8.68398e-05	6.77367e-05	WASF2/PDE4B/ARF1/ITGB1BP1/CDC42EP3/PLEK/BIN1/SUMO1/ARPC2/HCLS1/PDE4D/PIK3R1/IQGAP2/ARAP3/LATS1/BAIAP2L1/MTPN/TMSB4X/PXN/CFL2/ARF6/GPR65/AKAP13/PYCARD/COTL1/CDK10/GRB2/TGFB1/VASP/MYADM/MYH9/SH3BP1/TRPM2	33
PRDM1	GO:0032386	regulation of intracellular transport	26/646	272/18986	0.0955882	2.80935	5.64085	2.25738e-06	9.21125e-05	7.18495e-05	SCP2/TPR/SUMO1/SP100/HCLS1/PIK3R1/RBM22/BCAP31/CDKN2A/TXN/EHD1/NEAT1/FEZ1/KIF20B/BAG3/WNK1/BORCS5/PPP1R12A/PPP1CC/LCP1/HSP90AA1/ANXA2/OAZ1/TGFB1/DERL3/NEFH	26
PRDM1	GO:0045953	negative regulation of natural killer cell mediated cytotoxicity	7/646	20/18986	0.35	10.2865	7.79835	2.69124e-06	0.000107977	8.42242e-05	HAVCR2/HLA-F/HLA-A/HLA-B/LGALS9/TGFB1/CEACAM1	7
PRDM1	GO:0032102	negative regulation of response to external stimulus	35/646	437/18986	0.0800915	2.3539	5.37388	2.71345e-06	0.000107977	8.42242e-05	ISG15/TNFRSF1B/PSMB4/IFI16/DUSP10/EIF4E2/NFKB1/OTULIN/HAVCR2/TRIM38/HLA-F/HLA-A/HLA-B/AIF1/PIM1/NT5E/ATG5/TMSB4X/FOXP3/TRIB1/SHARPIN/SYK/CARD16/IL10RA/GATA3/ANXA2/RORA/LGALS9/STAT3/SOCS3/CST7/LDLR/TGFB1/CEACAM1/SOD1	35
PRDM1	GO:0034341	response to type II interferon	16/646	121/18986	0.132231	3.88629	5.9776	3.48009e-06	0.000131942	0.000102917	GBP1/GBP4/ACTR3/SP100/IRF1/CD74/AIF1/HLA-DPA1/PIM1/ZYX/IFITM2/KIF5B/GAPDH/LGALS9/CCL5/CD40	16
PRDM1	GO:0034504	protein localization to nucleus	28/646	321/18986	0.0872274	2.56362	5.30264	5.52221e-06	0.000198429	0.000154778	TPR/RASSF5/SUMO1/SP100/HCLS1/DTX3L/PIK3R1/LMNB1/FAM53C/RBM22/PPP1R10/CDKN1A/AKIRIN2/LATS1/SYNE1/DNAJB6/CDKN2A/SYK/TXN/CIZ1/HSPA8/BAG3/HSP90AA1/STAT3/KPNB1/KPNA2/TGFB1/BCL3	28
PRDM1	GO:0006913	nucleocytoplasmic transport	29/646	340/18986	0.0852941	2.5068	5.26168	5.83643e-06	0.000206635	0.000161179	TPR/SUMO1/SP100/HCLS1/PIK3R1/FAM53C/RBM22/PPP1R10/CDKN1A/AKIRIN2/CDKN2A/SYK/TXN/NEAT1/HSPA8/BAG3/WNK1/CDKN1B/PPP1R12A/PPP1CC/HSP90AA1/SMG1/STAT3/KPNB1/KPNA2/MALT1/EIF6/TGFB1/BCL3	29
PRDM1	GO:0044843	cell cycle G1/S phase transition	26/646	287/18986	0.0905923	2.66252	5.32623	6.03718e-06	0.000211928	0.000165308	ATP2B4/ADAM17/CCNG2/FBXW7/CCNH/AIF1/CDKN1A/ZC3H12D/LATS1/ACTB/EZH2/TMSB4X/PIM2/MYC/SMARCA2/CDKN2A/CDKN2B/WEE1/DGKZ/NPAT/HSPA8/ITGB1/CDKN1B/PSME1/PPP2R5C/CDK10	26
PRDM1	GO:0051098	regulation of binding	22/646	219/18986	0.100457	2.95243	5.45408	6.07394e-06	0.000211928	0.000165308	MAD2L2/ZNF593/GTF2B/IFI16/ITGB1BP1/ITGA4/SUMO1/SP100/DPH3/DTX3L/GZMA/CDKN1A/ACTB/TXN/GPSM1/CARD16/GATA3/IFIT2/B2M/ANXA2/IL32/BCL3	22
PRDM1	GO:1901136	carbohydrate derivative catabolic process	24/646	258/18986	0.0930233	2.73396	5.26291	8.75325e-06	0.000296809	0.000231517	PDE4B/PDE4D/HEXB/MGAT1/NT5E/UPP1/GLA/SMPD1/LDHA/UCP2/PFKFB3/DDIT4/PGAM1/GAPDH/SMUG1/NUDT15/HIF1A/GALC/PKM/NCOR1/STAT3/EIF6/TGFB1/PDE9A	24
PRDM1	GO:0050900	leukocyte migration	32/646	404/18986	0.0792079	2.32793	5.06338	9.08985e-06	0.000306067	0.000238738	TNFRSF18/PDE4B/LYST/ADAM17/ITGA4/CX3CR1/PIK3R1/CD74/AIF1/PERP/MYO1G/GCNT1/SYK/GATA3/ITGB1/CH25H/WNK1/CD69/ITGB7/LGALS3/LGMN/ASB2/ITGAL/PYCARD/LGALS9/CCL5/BSG/TGFB1/MYH9/RAC2/TRPM2/ITGB2	32
PRDM1	GO:0033627	cell adhesion mediated by integrin	13/646	89/18986	0.146067	4.29293	5.84391	9.48199e-06	0.000312711	0.00024392	ITGB1BP1/ADAM17/ITGA4/SYK/FERMT3/ITGB1/WNK1/ITGB7/CIB1/ITGAL/CCL5/LIF/ITGB2	13
PRDM1	GO:0009166	nucleotide catabolic process	18/646	161/18986	0.111801	3.28585	5.46657	9.74618e-06	0.000319237	0.000249011	PDE4B/PDE4D/NT5E/UPP1/LDHA/UCP2/PFKFB3/DDIT4/PGAM1/GAPDH/SMUG1/NUDT15/HIF1A/PKM/NCOR1/STAT3/EIF6/PDE9A	18
PRDM1	GO:0032956	regulation of actin cytoskeleton organization	29/646	352/18986	0.0823864	2.42134	5.05172	1.13566e-05	0.000358416	0.000279571	WASF2/ARF1/ITGB1BP1/CDC42EP3/PLEK/BIN1/ARPC2/HCLS1/PIK3R1/IQGAP2/ARAP3/LATS1/BAIAP2L1/MTPN/TMSB4X/PXN/CFL2/ARF6/GPR65/AKAP13/PYCARD/COTL1/CDK10/GRB2/TGFB1/VASP/MYADM/SH3BP1/TRPM2	29
PRDM1	GO:0019882	antigen processing and presentation	15/646	118/18986	0.127119	3.73603	5.59526	1.13889e-05	0.000358416	0.000279571	CD74/HLA-F/HLA-A/HLA-B/HLA-DQB1/PSMB8/TAP1/HLA-DPA1/ATG5/CTSD/RAB35/PSME1/LGMN/B2M/PYCARD	15
PRDM1	GO:0010721	negative regulation of cell development	25/646	281/18986	0.088968	2.61478	5.1181	1.24123e-05	0.000388085	0.000302713	RUNX3/DUSP10/DLX2/CTLA4/GPR55/INPP5D/BCL6/FBXW7/PIK3R1/IRF1/CD74/FOXP3/TRIB1/MYC/CDKN2A/CDKN2B/CD69/B2M/SOCS1/SYT4/LDLR/TGFB1/CEACAM1/LILRB3/LGALS1	25
PRDM1	GO:0016032	viral process	34/646	452/18986	0.0752212	2.21076	4.8895	1.43528e-05	0.000440184	0.000343352	ISG15/GTF2B/IFI16/VAMP8/IFIH1/SP100/SPCS3/MAN2A1/CD74/TNIP1/MGAT1/TRIM38/ATG5/ZC3HAV1/IFITM2/SMPD1/PC/HSPA8/ITGB1/CH25H/IFIT5/EIF3A/CD4/ITGB7/IL32/LGALS9/CCL5/KPNA2/BSG/OAZ1/LDLR/LGALS1/MX1/MID2	34
PRDM1	GO:0006606	protein import into nucleus	18/646	167/18986	0.107784	3.16779	5.2808	1.61659e-05	0.000477538	0.000372489	TPR/SUMO1/HCLS1/PIK3R1/FAM53C/RBM22/PPP1R10/CDKN1A/AKIRIN2/SYK/HSPA8/BAG3/HSP90AA1/STAT3/KPNB1/KPNA2/TGFB1/BCL3	18
PRDM1	GO:0002833	positive regulation of response to biotic stimulus	32/646	416/18986	0.0769231	2.26078	4.87978	1.64026e-05	0.000481577	0.000375639	IFI16/NEK7/PELI1/IFIH1/NFKBIZ/TNIP2/TIFA/HMGB2/OTULIN/PIK3R1/IRF1/TNIP1/HAVCR2/IRF4/HLA-F/AKIRIN2/TRIM56/ZC3HAV1/SYK/KAT5/BIRC3/CADM1/HSPA8/HSP90AA1/PYCARD/CYBA/CCL5/SEC14L1/RIOK3/ZBP1/ABHD17A/RASGRP4	32
PRDM1	GO:0031334	positive regulation of protein-containing complex assembly	20/646	200/18986	0.1	2.93901	5.17368	1.70253e-05	0.000496829	0.000387536	ISG15/NEK7/CDC42EP3/PLEK/BCL2L11/BIN1/SUMO1/ARPC2/BAIAP2L1/SYK/CDKN1B/LCP1/ARF6/LGALS3/HSP90AA1/PYCARD/GRB2/MAPRE1/TGFB1/VASP	20
PRDM1	GO:0002456	T cell mediated immunity	16/646	138/18986	0.115942	3.40755	5.32726	1.9087e-05	0.000531237	0.000414374	TNFRSF1B/NFKBIZ/IL7R/BTN3A2/BTN3A3/HLA-F/HLA-A/HLA-B/MYO1G/FOXP3/CTSC/HSPA8/GATA3/B2M/MALT1/CEACAM1	16
PRDM1	GO:0051223	regulation of protein transport	33/646	446/18986	0.073991	2.1746	4.71114	2.66762e-05	0.000721605	0.000562865	SLC16A1/TPR/SUMO1/SP100/DPH3/HCLS1/PIK3R1/RBM22/SOX4/BCAP31/RAB11FIP1/CDKN2A/TXN/UCP2/HSPA8/FRMD4A/DNAJC1/KIF20B/BAG3/FOXO1/LCP1/ARF6/HIF1A/HSP90AA1/PRKCB/NLGN2/CCL5/SYT4/BSG/OAZ1/TGFB1/DERL3/PIM3	33
PRDM1	GO:0070672	response to interleukin-15	5/646	12/18986	0.416667	12.2459	7.31352	2.915e-05	0.000775747	0.000605097	IL2RG/IL15RA/CD4/STAT3/IL2RB	5
PRDM1	GO:0072593	reactive oxygen species metabolic process	22/646	242/18986	0.0909091	2.67183	4.91235	2.93046e-05	0.000775747	0.000605097	PRDX1/CFLAR/GNAI2/CDKN1A/ATG5/SOD2/SYK/TXN/UCP2/DDIT4/FOXO1/HIF1A/HBA1/CYBA/GRB2/PMAIP1/EIF6/TGFB1/NCF4/RAC2/SOD1/ITGB2	22
PRDM1	GO:0032479	regulation of type I interferon production	15/646	128/18986	0.117188	3.44415	5.20724	3.0423e-05	0.000787564	0.000614315	ISG15/IFIH1/HMGB2/IRF1/HAVCR2/TRIM38/ATG5/TRIM56/ZC3HAV1/SYK/GAPDH/HSP90AA1/PYCARD/KPNA2/RIOK3	15
PRDM1	GO:0032606	type I interferon production	15/646	128/18986	0.117188	3.44415	5.20724	3.0423e-05	0.000787564	0.000614315	ISG15/IFIH1/HMGB2/IRF1/HAVCR2/TRIM38/ATG5/TRIM56/ZC3HAV1/SYK/GAPDH/HSP90AA1/PYCARD/KPNA2/RIOK3	15
PRDM1	GO:0002274	myeloid leukocyte activation	22/646	247/18986	0.0890688	2.61774	4.80293	4.00282e-05	0.000963678	0.000751687	CD2/VAMP8/CX3CR1/TNIP2/CD74/HAVCR2/LCP2/IRF4/AIF1/SYK/CTSC/BATF/RORA/PYCARD/LGALS9/CCL5/CST7/SBNO2/LDLR/TGFB1/RAC2/ITGB2	22
PRDM1	GO:0002440	production of molecular mediator of immune response	21/646	230/18986	0.0913043	2.68344	4.82075	4.14818e-05	0.000980683	0.000764951	MAD2L2/TNFRSF1B/NFKBIZ/POLQ/BCL6/CD74/HLA-F/HLA-A/ATG5/DNAJB9/FOXP3/POLB/SYK/CLCF1/GATA3/BATF/B2M/PYCARD/MALT1/CD40/TGFB1	21
PRDM1	GO:0032535	regulation of cellular component size	28/646	361/18986	0.0775623	2.27956	4.60669	4.7399e-05	0.00109199	0.000851773	HP1BP3/CDC42EP3/PLEK/BIN1/ARPC2/RAB5A/HCLS1/IL7R/LATS1/BAIAP2L1/MTPN/TMSB4X/GLA/CDHR5/WNK1/BORCS5/BLOC1S1/CFL2/ARF6/HSP90AA1/SLC12A6/PYCARD/COTL1/GRB2/VASP/MYADM/SH3BP1/XK	28
PRDM1	GO:0071248	cellular response to metal ion	18/646	183/18986	0.0983607	2.89083	4.82376	5.52157e-05	0.00125407	0.0009782	NEK7/SUMO1/SMPD1/UCP2/HSPA8/PPIF/CDKN1B/TUBA1A/HSP90B1/ALOX5AP/LGMN/ITPKA/B2M/MT1E/MT1F/MT1X/JUNB/TRPM2	18
PRDM1	GO:0002687	positive regulation of leukocyte migration	16/646	152/18986	0.105263	3.09369	4.86391	6.29362e-05	0.00136504	0.00106475	TNFRSF18/ADAM17/ITGA4/CX3CR1/PIK3R1/CD74/AIF1/PERP/WNK1/LGALS3/LGMN/PYCARD/LGALS9/CCL5/TGFB1/RAC2	16
PRDM1	GO:0051051	negative regulation of transport	33/646	467/18986	0.0706638	2.07682	4.42194	6.58031e-05	0.00139578	0.00108873	TNFRSF1B/TPR/VAMP8/BIN1/SUMO1/PNKD/SP100/DPH3/GNAI2/NFKB1/CD74/HLA-F/ATG5/RAB11FIP1/TXN/UCP2/FRMD4A/PPIF/WNK1/FOXO1/ARF6/LGALS3/ANXA2/PRKCB/LGALS9/HCRT/SYT4/OAZ1/TGFB1/CEACAM1/DERL3/LIF/PIM3	33
PRDM1	GO:0000082	G1/S transition of mitotic cell cycle	22/646	256/18986	0.0859375	2.52571	4.61259	6.84752e-05	0.00144609	0.00112798	ADAM17/CCNG2/CCNH/AIF1/CDKN1A/ZC3H12D/LATS1/ACTB/EZH2/PIM2/MYC/SMARCA2/CDKN2A/CDKN2B/WEE1/DGKZ/HSPA8/ITGB1/CDKN1B/PSME1/PPP2R5C/CDK10	22
PRDM1	GO:0006909	phagocytosis	21/646	239/18986	0.0878661	2.58239	4.62029	7.24502e-05	0.00152335	0.00118824	LYST/RAB5A/AIF1/ATG5/MYO1G/IL2RG/SYK/HSPA8/IL15RA/ITGB1/ITGAL/PYCARD/CYBA/LDLR/TGFB1/MYH9/NCF4/IL2RB/SH3BP1/SOD1/ITGB2	21
PRDM1	GO:0072523	purine-containing compound catabolic process	16/646	155/18986	0.103226	3.03382	4.77159	7.9616e-05	0.00165238	0.00128888	PDE4B/PDE4D/NT5E/LDHA/UCP2/PFKFB3/DDIT4/PGAM1/GAPDH/NUDT15/HIF1A/PKM/NCOR1/STAT3/EIF6/PDE9A	16
PRDM1	GO:0032496	response to lipopolysaccharide	27/646	354/18986	0.0762712	2.24162	4.4257	8.54947e-05	0.00174431	0.00136059	TNFRSF1B/PDE4B/DUSP10/ADAM17/PELI1/BIN1/CASP8/CX3CR1/NFKBIZ/TNIP2/NFKB1/HMGB2/TNIP1/HAVCR2/AKIRIN2/SOD2/FOXP3/TRIB1/CARD16/IL10RA/B2M/PYCARD/LGALS9/MALT1/CD40/SBNO2/NFKBIB	27
PRDM1	GO:0046434	organophosphate catabolic process	21/646	242/18986	0.0867769	2.55038	4.55551	8.66151e-05	0.00175232	0.00136684	PDE4B/PDE4D/MGAT1/NT5E/UPP1/SMPD1/LDHA/UCP2/PFKFB3/DDIT4/PGAM1/GAPDH/SMUG1/NUDT15/HIF1A/PKM/NCOR1/STAT3/EIF6/LDLR/PDE9A	21
PRDM1	GO:0006090	pyruvate metabolic process	14/646	126/18986	0.111111	3.26557	4.78865	9.97013e-05	0.00198373	0.00154734	SLC16A1/PDK1/LDHA/PC/UCP2/PFKFB3/DDIT4/PGAM1/GAPDH/HIF1A/PKM/NCOR1/STAT3/EIF6	14
PRDM1	GO:1902903	regulation of supramolecular fiber organization	29/646	400/18986	0.0725	2.13078	4.28981	0.000115716	0.00225576	0.00175954	WASF2/ARF1/ITGB1BP1/CDC42EP3/PLEK/BIN1/ARPC2/HCLS1/PIK3R1/LATS1/BAIAP2L1/MTPN/TMSB4X/HSPA8/CDKN1B/PXN/CFL2/ARF6/GPR65/AKAP13/CIB1/PYCARD/COTL1/GRB2/MAPRE1/LDLR/VASP/MYADM/SH3BP1	29
PRDM1	GO:0072594	establishment of protein localization to organelle	32/646	462/18986	0.0692641	2.03568	4.22961	0.000122541	0.00233216	0.00181913	TPR/SUMO1/HCLS1/SRPRB/GRPEL1/UBE2D3/FBXW7/SPCS3/PIK3R1/FAM53C/RBM22/PPP1R10/CDKN1A/AKIRIN2/ZFAND2A/BCAP31/CDKN2A/SYK/IL10RA/HSPA8/STAM/BAG3/HSP90AA1/SRP14/HERPUD1/TIMM22/STAT3/KPNB1/KPNA2/TGFB1/BCL3/RAC2	32
PRDM1	GO:0043434	response to peptide hormone	31/646	446/18986	0.0695067	2.04281	4.18253	0.000146305	0.00275179	0.00214645	PIK3R3/TGFBR3/STAT4/CFLAR/GNAI2/TNFSF10/AREG/NFKB1/PIK3R1/KBTBD2/PHEX/CYC1/GCNT1/CTSD/UCP2/CDKN1B/SOCS2/PXN/FOXO1/ZFP36L1/TCF12/PKM/SOCS1/PRKCB/STAT3/GRB2/SOCS3/EIF6/BSG/TGFB1/CEACAM1	31
PRDM1	GO:0060759	regulation of response to cytokine stimulus	18/646	199/18986	0.0904523	2.6584	4.41376	0.000162081	0.00296577	0.00231336	ISG15/ADAM17/IFIH1/CASP8/EIF4E2/OTULIN/CD74/TRIM56/SHARPIN/SYK/CARD16/HIF1A/SPPL2A/PYCARD/CCL5/CD40/ZBP1/CCDC3	18
PRDM1	GO:0034446	substrate adhesion-dependent cell spreading	12/646	101/18986	0.118812	3.49189	4.71252	0.000163225	0.00296577	0.00231336	GBP1/SRGAP2/ITGB1BP1/LIMS1/ITGA4/ARPC2/PIK3R1/FERMT3/ITGB7/PXN/CIB1/MYADM	12
PRDM1	GO:0022411	cellular component disassembly	31/646	450/18986	0.0688889	2.02465	4.12854	0.000171494	0.00309268	0.00241235	PBXIP1/PLEK/VAMP8/EIF4E2/IQSEC1/CX3CR1/PIK3R1/GFM2/ETF1/ATG5/MTPN/MYC/SHARPIN/CDKN2A/KAT5/HSPA8/KIF5B/ITGB1/DDIT4/WNK1/LCP1/CFL2/ARF6/CIB1/PRKCB/VMP1/DNASE2/TGFB1/NAPA/RAC2/SH3BP1	31
PRDM1	GO:1903076	regulation of protein localization to plasma membrane	13/646	117/18986	0.111111	3.26557	4.61336	0.000175023	0.00314453	0.00245279	TMEM59/GBP1/ATP2B4/VAMP8/PIK3R1/ACTB/KIF5B/ITGB1/WNK1/ARF6/LGALS3/CIB1/TGFB1	13
PRDM1	GO:1902806	regulation of cell cycle G1/S phase transition	19/646	220/18986	0.0863636	2.53824	4.30695	0.000197088	0.00347358	0.00270946	ATP2B4/ADAM17/FBXW7/CCNH/AIF1/CDKN1A/ZC3H12D/ACTB/EZH2/TMSB4X/SMARCA2/CDKN2A/CDKN2B/WEE1/DGKZ/CDKN1B/PSME1/PPP2R5C/CDK10	19
PRDM1	GO:0046031	ADP metabolic process	12/646	104/18986	0.115385	3.39116	4.58906	0.000215796	0.00370242	0.00288795	NT5E/LDHA/UCP2/PFKFB3/DDIT4/PGAM1/GAPDH/HIF1A/PKM/NCOR1/STAT3/EIF6	12
PRDM1	GO:2000377	regulation of reactive oxygen species metabolic process	15/646	153/18986	0.0980392	2.88138	4.38515	0.000233839	0.0038941	0.00303747	CFLAR/GNAI2/CDKN1A/ATG5/SOD2/SYK/FOXO1/HIF1A/CYBA/GRB2/EIF6/TGFB1/RAC2/SOD1/ITGB2	15
PRDM1	GO:0009408	response to heat	12/646	106/18986	0.113208	3.32718	4.50925	0.000258334	0.0042023	0.00327787	TPR/SUMO1/SLU7/CDKN1A/DNAJB6/TP53INP1/HSPA8/BAG3/ST8SIA1/HSP90AA1/SOD1/TRPM2	12
PRDM1	GO:0062197	cellular response to chemical stress	24/646	321/18986	0.0747664	2.19739	4.06065	0.000279637	0.00450319	0.00351257	PRDX1/RCSD1/STK25/AIF1/ATG5/MAP3K5/SOD2/EZH2/TP53INP1/TXN/HSPA8/PPIF/FAS/WNK1/PXN/FOXO1/HIF1A/ZFP36L1/SLC12A6/PYCARD/NFAT5/PYCR1/SOD1/TRPM2	24
PRDM1	GO:0007163	establishment or maintenance of cell polarity	19/646	227/18986	0.0837004	2.45996	4.1531	0.000294063	0.00468845	0.00365708	CAP1/ACTR3/STK25/FRMD4B/ACTB/GPSM1/WEE1/FAM89B/KAT5/FEZ1/GATA3/FRMD4A/ITGB1/DLG5/KIF20B/ARF6/MAPRE1/MYH9/SH3BP1	19
PRDM1	GO:0031400	negative regulation of protein modification process	25/646	342/18986	0.0730994	2.1484	4.02215	0.000296355	0.0047094	0.00367342	ISG15/MAD2L2/ATP2B4/DUSP10/ITGB1BP1/TRIB2/DTX3L/PTPN13/PDE4D/SOX4/CDKN1A/ATG5/LATS1/BEX1/TRIB1/CDKN2A/SMPD1/WNK1/CDKN1B/CIB1/SOCS1/PYCARD/TGFB1/CEACAM1/SAMSN1	25
PRDM1	GO:0010592	positive regulation of lamellipodium assembly	6/646	28/18986	0.214286	6.29788	5.2651	0.000301047	0.00476823	0.00371931	WASF2/ACTR3/ARPC2/PIK3R1/HSP90AA1/RAC2	6
PRDM1	GO:0008637	apoptotic mitochondrial changes	12/646	108/18986	0.111111	3.26557	4.43131	0.000307795	0.00484325	0.00377783	GCLM/THEM4/BCL2L11/TNFSF10/SOD2/PIM2/CDKN2A/PPIF/IFIT2/BCL2A1/PYCARD/PMAIP1	12
PRDM1	GO:0051090	regulation of DNA-binding transcription factor activity	26/646	363/18986	0.0716253	2.10508	3.98972	0.000310117	0.00486389	0.00379392	MAD2L2/CFLAR/SUMO1/SP100/BHLHE40/OTULIN/HAVCR2/TRIM38/PIM1/SGK1/MTPN/FOXP3/BEX1/TRIB1/CDKN2A/SYK/TRAF1/CARD16/ARID5B/RTKN2/CIB1/PYCARD/LGALS9/MALT1/BCL3/MID2	26
PRDM1	GO:0035372	protein localization to microtubule	5/646	19/18986	0.263158	7.73423	5.51173	0.000351032	0.00535903	0.00418014	DIAPH1/KIF20B/MAPRE1/ABHD17A/MID2	5
PRDM1	GO:0043542	endothelial cell migration	22/646	287/18986	0.0766551	2.2529	4.01393	0.000351704	0.00535903	0.00418014	PIK3R3/TGFBR3/ATP2B4/LGALS8/ITGB1BP1/ADAM17/SP100/FBXW7/PRKX/TMSB4X/GATA3/ITGB1/PXN/HIF1A/LGMN/CIB1/CD40/BSG/TGFB1/CEACAM1/MYH9/SH3BP1	22
PRDM1	GO:0002369	T cell cytokine production	7/646	40/18986	0.175	5.14327	4.92307	0.000358181	0.0054234	0.00423035	TNFRSF1B/HLA-F/HLA-A/FOXP3/GATA3/B2M/MALT1	7
PRDM1	GO:0002724	regulation of T cell cytokine production	7/646	40/18986	0.175	5.14327	4.92307	0.000358181	0.0054234	0.00423035	TNFRSF1B/HLA-F/HLA-A/FOXP3/GATA3/B2M/MALT1	7
PRDM1	GO:0032801	receptor catabolic process	6/646	29/18986	0.206897	6.08071	5.13878	0.000368758	0.00546329	0.00426147	DTX3L/MYLIP/CAPN1/LGMN/ANXA2/TGFB1	6
PRDM1	GO:0031329	regulation of cellular catabolic process	31/646	472/18986	0.065678	1.93028	3.84111	0.000392663	0.00572475	0.00446541	TNFRSF1B/TMEM59/IFI16/ATP2B4/DTX3L/FBXW7/MYLIP/TRIM38/ATG5/PIM2/LZTS1/TP53INP1/GPSM1/CAPN1/KAT5/IL10RA/FEZ1/OPTN/PSAP/BAG3/WNK1/GAPDH/FOXO1/HIF1A/ANXA2/PYCARD/STAT3/LDLR/CAPNS1/SUPT5H/MID2	31
PRDM1	GO:0006096	glycolytic process	11/646	96/18986	0.114583	3.36761	4.36468	0.000415976	0.00597888	0.00466364	LDHA/UCP2/PFKFB3/DDIT4/PGAM1/GAPDH/HIF1A/PKM/NCOR1/STAT3/EIF6	11
PRDM1	GO:0055093	response to hyperoxia	5/646	20/18986	0.25	7.34752	5.33032	0.000455022	0.00640623	0.00499698	CDKN1A/SOD2/POLB/FAS/FOXO1	5
PRDM1	GO:0051258	protein polymerization	22/646	293/18986	0.0750853	2.20676	3.90696	0.000466699	0.00655148	0.00511027	CDC42EP3/BIN1/ARPC2/ARPC4/HCLS1/DIAPH1/RANBP9/AIF1/LATS1/BAIAP2L1/MTPN/TMSB4X/CDKN1B/TUBA1A/ARF6/HSP90AA1/PYCARD/COTL1/GRB2/MAPRE1/VASP/MYADM	22
PRDM1	GO:0051960	regulation of nervous system development	30/646	463/18986	0.0647948	1.90433	3.69727	0.000604588	0.00813154	0.00634275	TNFRSF1B/DUSP10/BIN1/DLX2/STK25/BHLHE40/CX3CR1/PTPN13/HMGB2/MAN2A1/EZH2/LRRC24/CDKN2B/CLCF1/CTSC/ITGB1/DLG5/CLSTN3/PPP1CC/HIF1A/ITPKA/B2M/ANXA2/HAPLN3/NLGN2/SYT4/CST7/LDLR/TGFB1/LIF	30
PRDM1	GO:0043086	negative regulation of catalytic activity	31/646	486/18986	0.063786	1.87468	3.66608	0.00064068	0.00854776	0.00666741	MAD2L2/IFI16/ATP2B4/DUSP10/ITGB1BP1/TRIB2/BIN1/GNAI2/DTX3L/SPINK2/NFKB1/GZMA/CAST/CDKN1A/LATS1/DNAJB6/GLA/TRIB1/CDKN2A/GPSM1/SMPD1/CARD16/APLP2/WNK1/GAPDH/CDKN1B/PPP1R12A/PYCARD/CST7/CEACAM1/NOSIP	31
PRDM1	GO:0051495	positive regulation of cytoskeleton organization	16/646	186/18986	0.0860215	2.52818	3.93074	0.00064086	0.00854776	0.00666741	WASF2/ITGB1BP1/CDC42EP3/PLEK/BIN1/ARPC2/BAIAP2L1/CDKN1B/PXN/CFL2/ARF6/GPR65/PYCARD/GRB2/MAPRE1/VASP	16
PRDM1	GO:0034109	homotypic cell-cell adhesion	11/646	101/18986	0.108911	3.2009	4.16222	0.00064351	0.0085594	0.00667649	PLEK/CLIC1/ACTB/GLA/TLN1/SYK/CDHR5/FERMT3/CCL5/CEACAM1/MYH9	11
PRDM1	GO:2001233	regulation of apoptotic signaling pathway	27/646	403/18986	0.0669975	1.96906	3.69036	0.000676419	0.00892318	0.00696024	GCLM/BCL2L11/CFLAR/SP100/CX3CR1/GNAI2/TNFSF10/FBXW7/HMGB2/CD74/SOD2/BCAP31/MYC/TRAF1/PPP1CA/CTSC/SGMS1/RTKN2/PPIF/FAS/LGALS3/HIF1A/PYCARD/HERPUD1/PYCR1/PMAIP1/SOD1	27
PRDM1	GO:0071214	cellular response to abiotic stimulus	24/646	342/18986	0.0701754	2.06246	3.72117	0.000695382	0.00912333	0.00711637	IFI16/RCSD1/CASP8/NFKB1/FBXW7/PIK3R1/IRF1/CDKN1A/MTPN/TP53INP1/MYC/SMPD1/GATA3/FAS/BAG3/WNK1/SLC38A2/ZFP36L1/SLC12A6/PYCARD/NFAT5/GRB2/CD40/TGFB1	24
PRDM1	GO:0071402	cellular response to lipoprotein particle stimulus	7/646	45/18986	0.155556	4.57179	4.50208	0.000752686	0.00976869	0.00761976	ADAM17/SYK/ITGB1/CES1/LDLR/TGFB1/ITGB2	7
PRDM1	GO:0010038	response to metal ion	24/646	345/18986	0.0695652	2.04453	3.67466	0.000785615	0.0100605	0.00784735	NEK7/CASP8/SUMO1/ATG5/SOD2/SMPD1/PPP1CA/UCP2/HSPA8/PPIF/CDKN1B/TUBA1A/HSP90B1/ALOX5AP/HIF1A/LGMN/ITPKA/B2M/MT1E/MT1F/MT1X/BSG/JUNB/TRPM2	24
PRDM1	GO:0051235	maintenance of location	24/646	345/18986	0.0695652	2.04453	3.67466	0.000785615	0.0100605	0.00784735	SP100/NFKB1/FBXW7/PDE4D/HEXB/DIAPH1/ANXA6/ATG5/LATS1/SYNE1/TMSB4X/GLA/TXN/CIZ1/EHD1/SRGN/CD4/CLSTN3/HSP90B1/CES1/CYBA/YWHAB/TGFB1/TRPM2	24
PRDM1	GO:0051881	regulation of mitochondrial membrane potential	9/646	73/18986	0.123288	3.62344	4.21477	0.000804314	0.0102194	0.00797129	GCLM/CLIC1/SOD2/CDKN2A/UCP2/PPIF/PYCR1/PMAIP1/SOD1	9
PRDM1	GO:0032355	response to estradiol	12/646	120/18986	0.1	2.93901	3.99901	0.000804843	0.0102194	0.00797129	CFLAR/CASP8/AREG/ARPC1B/EZH2/KAT5/HSPA8/CDKN1B/SOCS2/STAT3/MBD2/TGFB1	12
PRDM1	GO:0048732	gland development	29/646	450/18986	0.0644444	1.89403	3.60223	0.000806512	0.0102194	0.00797129	LMO4/TGFBR3/BCL2L11/CFLAR/AREG/NFKB1/FBXW7/MAN2A1/PERP/LATS1/SOD2/EZH2/POLB/CDKN2B/CAPN1/UCP2/CADM1/GATA3/ARID5B/PSAP/CDKN1B/VDR/SOCS2/ARF6/HIF1A/ASXL1/TGFB1/CEACAM1/SOD1	29
PRDM1	GO:0045936	negative regulation of phosphate metabolic process	22/646	306/18986	0.0718954	2.11301	3.68379	0.000833331	0.0104765	0.00817184	DUSP10/ITGB1BP1/TRIB2/PLEK/PTPN13/PDE4D/CDKN1A/LATS1/TRIB1/CDKN2A/CDKN2B/SMPD1/DDIT4/CDKN1B/CIB1/SOCS1/PYCARD/NCOR1/STAT3/TGFB1/CEACAM1/SAMSN1	22
PRDM1	GO:2000045	regulation of G1/S transition of mitotic cell cycle	16/646	191/18986	0.0837696	2.462	3.81122	0.000853426	0.010666	0.00831964	ADAM17/CCNH/AIF1/CDKN1A/ZC3H12D/ACTB/EZH2/SMARCA2/CDKN2A/CDKN2B/WEE1/DGKZ/CDKN1B/PSME1/PPP2R5C/CDK10	16
PRDM1	GO:0043300	regulation of leukocyte degranulation	7/646	46/18986	0.152174	4.47241	4.42529	0.000862113	0.010666	0.00831964	VAMP8/HLA-F/SYK/LGALS9/CEACAM1/RAC2/ITGB2	7
PRDM1	GO:0006665	sphingolipid metabolic process	15/646	173/18986	0.0867052	2.54827	3.8394	0.000862236	0.010666	0.00831964	CERS6/SGPP2/NAAA/HEXB/ST8SIA4/ELOVL5/GLA/UGCG/SMPD1/CREM/SGMS1/PSAP/ST8SIA1/GALC/TEX2	15
PRDM1	GO:1904951	positive regulation of establishment of protein localization	23/646	327/18986	0.0703364	2.06719	3.65338	0.000863909	0.010666	0.00831964	TPR/ITGB1BP1/HCLS1/UBE2D3/FBXW7/PIK3R1/RBM22/SOX4/BCAP31/FRMD4A/KIF20B/BAG3/ARF6/HIF1A/HSP90AA1/CIB1/PRKCB/NLGN2/BSG/OAZ1/TGFB1/RAC2/ITGB2	23
PRDM1	GO:0043112	receptor metabolic process	9/646	74/18986	0.121622	3.57447	4.16444	0.000888586	0.0108318	0.00844897	DTX3L/MYLIP/CTSD/CAPN1/OPTN/LGMN/ANXA2/LDLR/TGFB1	9
PRDM1	GO:0071496	cellular response to external stimulus	9/646	75/18986	0.12	3.52681	4.11498	0.00097989	0.0117954	0.00920065	CASP8/NFKB1/IRF1/MTPN/FAS/BAG3/SLC38A2/CD40/TGFB1	9
PRDM1	GO:0097300	programmed necrotic cell death	8/646	61/18986	0.131148	3.85444	4.19073	0.00103222	0.0122418	0.00954881	PELI1/CFLAR/CASP8/MAP3K5/BIRC3/PPIF/FAS/ZBP1	8
PRDM1	GO:0030168	platelet activation	13/646	141/18986	0.0921986	2.70972	3.82437	0.00106516	0.0124484	0.00970997	PLEK/CLIC1/ACTB/GLA/TLN1/SYK/DGKZ/FERMT3/DGKA/GNA13/CD40/CEACAM1/MYH9	13
PRDM1	GO:0046718	symbiont entry into host cell	14/646	159/18986	0.0880503	2.58781	3.77335	0.0010915	0.012664	0.00987815	VAMP8/CD74/TRIM38/IFITM2/SMPD1/ITGB1/CH25H/CD4/ITGB7/LGALS9/BSG/LDLR/LGALS1/MID2	14
PRDM1	GO:0002709	regulation of T cell mediated immunity	11/646	108/18986	0.101852	2.99344	3.89904	0.00112828	0.0129349	0.0100895	TNFRSF1B/IL7R/HLA-F/HLA-A/HLA-B/FOXP3/HSPA8/GATA3/B2M/MALT1/CEACAM1	11
PRDM1	GO:0042063	gliogenesis	24/646	355/18986	0.0676056	1.98694	3.52295	0.00116383	0.0131855	0.010285	TNFRSF1B/SRGAP2/DUSP10/BIN1/CERS6/DLX2/CX3CR1/AREG/HEXB/SOX4/EZH2/CDKN2B/CLCF1/PFKFB3/TUBA1A/PPP1CC/SYNE2/HAPLN3/STAT3/GRB2/LDLR/TGFB1/LIF/SOD1	24
PRDM1	GO:0072659	protein localization to plasma membrane	21/646	295/18986	0.0711864	2.09218	3.54821	0.00122636	0.0137517	0.0107266	SCP2/TMEM59/GBP1/ATP2B4/ITGB1BP1/TTC7A/VAMP8/PIK3R1/ACTB/GOLGA7/EHD1/OPTN/KIF5B/ITGB1/WNK1/ARF6/LGALS3/AMN/CIB1/BSG/TGFB1	21
PRDM1	GO:1902745	positive regulation of lamellipodium organization	6/646	36/18986	0.166667	4.89835	4.39389	0.00123558	0.0137517	0.0107266	WASF2/ACTR3/ARPC2/PIK3R1/HSP90AA1/RAC2	6
PRDM1	GO:0034113	heterotypic cell-cell adhesion	8/646	63/18986	0.126984	3.73208	4.07652	0.00127927	0.0140954	0.0109947	CD2/ITGA4/PERP/ITGB1/WNK1/ITGB7/MYADM/ITGB2	8
PRDM1	GO:0045176	apical protein localization	4/646	15/18986	0.266667	7.83736	4.97177	0.0013432	0.0146655	0.0114394	ACTB/DLG5/ATP8B1/NAPA	4
PRDM1	GO:0061684	chaperone-mediated autophagy	4/646	15/18986	0.266667	7.83736	4.97177	0.0013432	0.0146655	0.0114394	ATG5/HSPA8/BAG3/HSP90AA1	4
PRDM1	GO:0106072	negative regulation of adenylate cyclase-activating G protein-coupled receptor signaling pathway	4/646	15/18986	0.266667	7.83736	4.97177	0.0013432	0.0146655	0.0114394	PDE4B/ATP2B4/GNAI2/PDE4D	4
PRDM1	GO:0000302	response to reactive oxygen species	16/646	200/18986	0.08	2.35121	3.6053	0.001388	0.0150041	0.0117035	PRDX1/STK25/AREG/MAP3K5/SOD2/EZH2/TXN/UCP2/HSPA8/PPIF/PXN/NUDT15/HIF1A/HBA1/SOD1/TRPM2	16
PRDM1	GO:0051656	establishment of organelle localization	30/646	488/18986	0.0614754	1.80677	3.38858	0.00138979	0.0150041	0.0117035	EML4/VAMP8/ITGA4/STK25/TFG/LMNB1/TACC1/SYK/GPSM1/KAT5/FEZ1/STAM/KIF5B/ITGB1/CCDC186/BORCS5/APOLD1/TUBA1A/BLOC1S1/HIF1A/SYNE2/TRAPPC1/LGALS9/KPNB1/SYT4/MAPRE1/EIF6/NEFH/MYH9/RAC2	30
PRDM1	GO:0031589	cell-substrate adhesion	24/646	361/18986	0.066482	1.95391	3.43428	0.00145907	0.0155775	0.0121507	GBP1/SRGAP2/ITGB1BP1/LIMS1/BCL2L11/ITGA4/ARPC2/BCL6/PIK3R1/MYO1G/ZYX/PRKX/CDKN2A/TLN1/FERMT3/ITGB1/ITGB7/PXN/ANXA2/CIB1/ITGAL/MYADM/RAC2/ITGB2	24
PRDM1	GO:0030595	leukocyte chemotaxis	18/646	240/18986	0.075	2.20426	3.52365	0.00150008	0.0159094	0.0124097	PDE4B/LYST/ADAM17/CX3CR1/CD74/AIF1/PERP/SYK/CH25H/WNK1/LGALS3/LGMN/LGALS9/CCL5/BSG/RAC2/TRPM2/ITGB2	18
PRDM1	GO:0014013	regulation of gliogenesis	11/646	112/18986	0.0982143	2.88653	3.75804	0.00151952	0.016045	0.0125154	TNFRSF1B/DUSP10/BIN1/DLX2/EZH2/CDKN2B/CLCF1/PPP1CC/LDLR/TGFB1/LIF	11
PRDM1	GO:0046716	muscle cell cellular homeostasis	5/646	26/18986	0.192308	5.65194	4.45475	0.00163075	0.0169454	0.0132178	BAG3/CFL2/HIF1A/TGFB1/SOD1	5
PRDM1	GO:0045191	regulation of isotype switching	6/646	38/18986	0.157895	4.64054	4.21597	0.00165336	0.0170469	0.0132969	MAD2L2/BCL6/FOXP3/CLCF1/CD40/TGFB1	6
PRDM1	GO:0071404	cellular response to low-density lipoprotein particle stimulus	6/646	38/18986	0.157895	4.64054	4.21597	0.00165336	0.0170469	0.0132969	SYK/ITGB1/CES1/LDLR/TGFB1/ITGB2	6
PRDM1	GO:0032768	regulation of monooxygenase activity	6/646	39/18986	0.153846	4.52155	4.1316	0.00189864	0.0192057	0.0149808	ATP2B4/NFKB1/GLA/VDR/HIF1A/NOSIP	6
PRDM1	GO:2000630	positive regulation of miRNA metabolic process	8/646	67/18986	0.119403	3.50926	3.86151	0.00191353	0.0193158	0.0150667	NFKB1/MYC/NEAT1/GATA3/HIF1A/STAT3/TGFB1/XIST	8
PRDM1	GO:0051402	neuron apoptotic process	21/646	307/18986	0.0684039	2.0104	3.3497	0.00199982	0.0198949	0.0155184	GCLM/BCL2L11/CFLAR/CASP8/CX3CR1/FBXW7/TRIM2/MAP3K5/SOD2/POLB/CLCF1/UCP2/GATA3/FAS/GAPDH/TUBA1A/HIF1A/LGMN/PYCR1/TGFB1/SOD1	21
PRDM1	GO:0070555	response to interleukin-1	11/646	116/18986	0.0948276	2.78699	3.62316	0.00201542	0.0200088	0.0156072	GBP1/TNIP2/NFKB1/SMPD1/HIF1A/RORA/PYCARD/LGALS9/CCL5/CD40/ZBP1	11
PRDM1	GO:0001890	placenta development	13/646	152/18986	0.0855263	2.51363	3.51634	0.00210404	0.0207735	0.0162037	PRDM1/CASP8/DNAJB6/CDKN1B/VDR/HIF1A/ZFP36L1/GRB2/SOCS3/BSG/JUNB/LIF/SOD1	13
PRDM1	GO:0046034	ATP metabolic process	17/646	228/18986	0.0745614	2.19137	3.39658	0.00213188	0.020949	0.0163406	NT5E/TMSB4X/LDHA/UCP2/HSPA8/PFKFB3/DDIT4/PGAM1/GAPDH/HIF1A/PKM/NCOR1/STAT3/NDUFV2/EIF6/NDUFB7/TGFB1	17
PRDM1	GO:0045055	regulated exocytosis	17/646	229/18986	0.0742358	2.1818	3.37677	0.00223221	0.0217133	0.0169368	PLEK/VAMP8/RAB5A/GNAI2/HLA-F/STX11/RAB11FIP1/RIMS2/SYK/PRKCB/LGALS9/SYT4/CEACAM1/NAPA/MYH9/RAC2/ITGB2	17
PRDM1	GO:0001836	release of cytochrome c from mitochondria	7/646	54/18986	0.12963	3.80983	3.88061	0.0022571	0.0219111	0.0170911	BCL2L11/TNFSF10/SOD2/PPIF/BCL2A1/PYCARD/PMAIP1	7
PRDM1	GO:0050673	epithelial cell proliferation	29/646	482/18986	0.060166	1.76828	3.20652	0.00227706	0.0220604	0.0172075	RUNX3/TGFBR3/DUSP10/ITGB1BP1/ADAM17/ITGA4/CFLAR/SGPP2/NFKBIZ/AREG/FBXW7/HMGB2/CDKN1A/PRKX/MYC/CDKN2B/NEAT1/GATA3/CDKN1B/ST8SIA1/VDR/HIF1A/ZFP36L1/B2M/CCL5/STAT3/PPP1R16B/TGFB1/CEACAM1	29
PRDM1	GO:0010657	muscle cell apoptotic process	10/646	101/18986	0.0990099	2.90991	3.61191	0.00230944	0.0222845	0.0173823	CFLAR/PPP1R10/ATG5/MAP3K5/SOD2/CDKN2A/HSPA8/BAG3/FOXO1/HSP90AA1	10
PRDM1	GO:0050764	regulation of phagocytosis	10/646	102/18986	0.0980392	2.88138	3.57562	0.00248442	0.0237823	0.0185506	ATG5/IL2RG/SYK/HSPA8/IL15RA/PYCARD/CYBA/TGFB1/IL2RB/SOD1	10
PRDM1	GO:0046854	phosphatidylinositol phosphate biosynthetic process	7/646	55/18986	0.127273	3.74056	3.81993	0.00251186	0.0239497	0.0186812	PIK3R3/TTC7A/IP6K2/PIK3R1/PIP5K1B/ITPKA/SMG1	7
PRDM1	GO:0009314	response to radiation	27/646	442/18986	0.061086	1.79532	3.17523	0.00257651	0.024461	0.01908	IFI16/NABP1/BHLHE40/MAPK10/FBXW7/PIK3R1/CDKN1A/SYNE1/SOD2/POLB/TP53INP1/MYC/TXN/SMPD1/KAT5/PPP1CA/USP2/GATA3/ITGB1/TUBA1A/PPP1CC/HIF1A/COPS3/GRB2/DYNLRB1/TGFB1/BCL3	27
PRDM1	GO:0045732	positive regulation of protein catabolic process	16/646	213/18986	0.0751174	2.20771	3.32664	0.00263813	0.024956	0.0194661	TNFRSF1B/TRIB2/SUMO1/TIPARP/FBXW7/MYLIP/ZFAND2A/BCAP31/TRIB1/CDKN1B/FOXO1/HSP90AA1/HERPUD1/OAZ1/LDLR/HSPBP1	16
PRDM1	GO:0097396	response to interleukin-17	4/646	18/18986	0.222222	6.53113	4.40617	0.00277647	0.0260092	0.0202876	NFKBIZ/NFKB1/STAT3/SOCS3	4
PRDM1	GO:0097398	cellular response to interleukin-17	4/646	18/18986	0.222222	6.53113	4.40617	0.00277647	0.0260092	0.0202876	NFKBIZ/NFKB1/STAT3/SOCS3	4
PRDM1	GO:0007492	endoderm development	9/646	87/18986	0.103448	3.04035	3.57987	0.00279377	0.0260698	0.0203349	DUSP2/ITGA4/DUSP4/DUSP5/ZFP36L1/GRB2/TGFB1/MYH9/ITGB2	9
PRDM1	GO:0050878	regulation of body fluid levels	24/646	381/18986	0.0629921	1.85134	3.15047	0.00295156	0.0273303	0.0213182	PLEK/SLC4A5/VAMP8/GNAI2/CLIC1/ATG5/ACTB/GLA/TLN1/SYK/DGKZ/FERMT3/JMJD1C/WNK1/VDR/DGKA/SOCS2/HIF1A/ANXA2/CYBA/GNA13/CD40/CEACAM1/MYH9	24
PRDM1	GO:0001701	in utero embryonic development	25/646	403/18986	0.0620347	1.82321	3.13491	0.00298694	0.027552	0.0214911	PRDM1/BCL2L11/CASP8/HOPX/MAN2A1/MGAT1/CDKN1A/LATS1/CCM2/DNAJB6/POLB/NPAT/GATA3/ITGB1/CHST11/PPP1CC/HIF1A/ZFP36L1/COPS3/GNA13/GRB2/SOCS3/JUNB/LIF/MYH9	25
PRDM1	GO:0071347	cellular response to interleukin-1	9/646	88/18986	0.102273	3.0058	3.53952	0.00302049	0.0277551	0.0216495	GBP1/TNIP2/NFKB1/HIF1A/RORA/PYCARD/CCL5/CD40/ZBP1	9
PRDM1	GO:0030032	lamellipodium assembly	8/646	72/18986	0.111111	3.26557	3.61471	0.00302871	0.0277582	0.0216519	WASF2/SRGAP2/ACTR3/ARPC2/PIK3R1/ITGB1/HSP90AA1/RAC2	8
PRDM1	GO:0050821	protein stabilization	17/646	236/18986	0.0720339	2.11708	3.24088	0.00305096	0.0278227	0.0217022	SUMO1/IP6K2/TNIP2/FBXW7/PIK3R1/CCNH/CD74/SOX4/PIM1/PIM2/GOLGA7/CDKN2A/USP2/BAG3/GAPDH/HSP90AA1/TMC6	17
PRDM1	GO:0045807	positive regulation of endocytosis	13/646	159/18986	0.081761	2.40296	3.33408	0.00312128	0.0283566	0.0221187	BIN1/SYNE1/IL2RG/SYK/SMPD1/HSPA8/IL15RA/B2M/ANXA2/PYCARD/CYBA/IL2RB/SOD1	13
PRDM1	GO:0050678	regulation of epithelial cell proliferation	25/646	406/18986	0.0615764	1.80973	3.09531	0.00328925	0.0296415	0.0231209	RUNX3/TGFBR3/DUSP10/ADAM17/ITGA4/CFLAR/SGPP2/AREG/FBXW7/HMGB2/MYC/CDKN2B/NEAT1/GATA3/CDKN1B/ST8SIA1/VDR/HIF1A/ZFP36L1/B2M/CCL5/STAT3/PPP1R16B/TGFB1/CEACAM1	25
PRDM1	GO:0016052	carbohydrate catabolic process	14/646	180/18986	0.0777778	2.2859	3.25324	0.00347978	0.0310281	0.0242025	HEXB/LDHA/PPP1CA/UCP2/GLB1L2/PFKFB3/DDIT4/PGAM1/GAPDH/HIF1A/PKM/NCOR1/STAT3/EIF6	14
PRDM1	GO:0150117	positive regulation of cell-substrate junction organization	5/646	31/18986	0.16129	4.74034	3.91157	0.0036622	0.0324413	0.0253048	ITGB1BP1/LIMS1/IQSEC1/PIK3R1/ARF6	5
PRDM1	GO:0060135	maternal process involved in female pregnancy	7/646	59/18986	0.118644	3.48696	3.59067	0.00375809	0.0332022	0.0258984	PRDM1/HAVCR2/VDR/LGALS9/BSG/JUNB/LIF	7
PRDM1	GO:0045136	development of secondary sexual characteristics	3/646	10/18986	0.3	8.81703	4.64046	0.00393374	0.0339816	0.0265063	AREG/IRF2BPL/TGFB1	3
PRDM1	GO:0060052	neurofilament cytoskeleton organization	3/646	10/18986	0.3	8.81703	4.64046	0.00393374	0.0339816	0.0265063	NEFH/SOD1/ARHGEF28	3
PRDM1	GO:1902513	regulation of organelle transport along microtubule	3/646	10/18986	0.3	8.81703	4.64046	0.00393374	0.0339816	0.0265063	FEZ1/BORCS5/NEFH	3
PRDM1	GO:0050921	positive regulation of chemotaxis	12/646	145/18986	0.0827586	2.43228	3.24925	0.00401582	0.0345289	0.0269332	ADAM17/CX3CR1/CD74/AIF1/PERP/TMSB4X/WNK1/LGMN/LGALS9/CCL5/TGFB1/RAC2	12
PRDM1	GO:1901739	regulation of myoblast fusion	4/646	20/18986	0.2	5.87802	4.09631	0.00416531	0.0353721	0.0275909	CD53/CFLAR/SCGB3A1/EHD1	4
PRDM1	GO:0090398	cellular senescence	10/646	110/18986	0.0909091	2.67183	3.30031	0.00429936	0.0363183	0.0283289	BCL6/MAPK10/CDKN1A/MAP3K5/CDKN2A/CDKN2B/KAT5/CDKN1B/NUAK1/B2M	10
PRDM1	GO:0060443	mammary gland morphogenesis	6/646	46/18986	0.130435	3.83349	3.61104	0.00446058	0.0373525	0.0291357	AREG/NFKB1/PERP/CAPN1/VDR/TGFB1	6
PRDM1	GO:0097028	dendritic cell differentiation	6/646	46/18986	0.130435	3.83349	3.61104	0.00446058	0.0373525	0.0291357	IRF4/HLA-B/BATF/LGALS9/TGFB1/TRPM2	6
PRDM1	GO:0001706	endoderm formation	7/646	61/18986	0.114754	3.37263	3.48337	0.0045343	0.0376425	0.0293619	DUSP2/ITGA4/DUSP4/DUSP5/GRB2/MYH9/ITGB2	7
PRDM1	GO:0043030	regulation of macrophage activation	7/646	61/18986	0.114754	3.37263	3.48337	0.0045343	0.0376425	0.0293619	TNIP2/CD74/HAVCR2/CTSC/RORA/CST7/LDLR	7
PRDM1	GO:0043113	receptor clustering	7/646	61/18986	0.114754	3.37263	3.48337	0.0045343	0.0376425	0.0293619	CD53/ITGB1BP1/ITGA4/ITGB7/ITGAL/NLGN2/ITGB2	7
PRDM1	GO:0045599	negative regulation of fat cell differentiation	7/646	62/18986	0.112903	3.31824	3.43138	0.00496497	0.0404294	0.0315357	TRIB2/TRIO/SOD2/FOXO1/RORA/ASXL1/TGFB1	7
PRDM1	GO:0140253	cell-cell fusion	7/646	62/18986	0.112903	3.31824	3.43138	0.00496497	0.0404294	0.0315357	CD53/CFLAR/SCGB3A1/EHD1/ITGB1/SBNO2/MYH9	7
PRDM1	GO:0010660	regulation of muscle cell apoptotic process	9/646	95/18986	0.0947368	2.78432	3.27213	0.00504176	0.0405955	0.0316652	CFLAR/PPP1R10/ATG5/MAP3K5/SOD2/CDKN2A/HSPA8/BAG3/FOXO1	9
PRDM1	GO:0071216	cellular response to biotic stimulus	18/646	269/18986	0.0669145	1.96662	2.99666	0.00508418	0.0408686	0.0318783	TNFRSF1B/PDE4B/CX3CR1/NFKBIZ/TNIP2/NFKB1/HMGB2/TNIP1/HAVCR2/TRIB1/SYK/CARD16/B2M/PYCARD/MALT1/CD40/SBNO2/NFKBIB	18
PRDM1	GO:0070669	response to interleukin-2	3/646	11/18986	0.272727	8.01548	4.36802	0.00527315	0.0418981	0.0326813	IL2RG/STAT3/IL2RB	3
PRDM1	GO:0043161	proteasome-mediated ubiquitin-dependent protein catabolic process	27/646	467/18986	0.0578158	1.69921	2.87132	0.00539393	0.0426963	0.0333039	PSMB4/WDR26/TRIB2/PELI1/SUMO1/PSMD2/KLHL8/UBE2D3/FBXW7/TRIM2/TRIM38/PSMB8/PSMB9/AKIRIN2/ZFAND2A/KLHL7/KBTBD2/SH3BGRL/TRIB1/SHARPIN/PSMD13/KAT5/SOCS2/ASB2/PPP2R5C/PSMB3/HSPBP1	27
PRDM1	GO:0050901	leukocyte tethering or rolling	5/646	34/18986	0.147059	4.32207	3.63867	0.00551617	0.0433549	0.0338176	ITGA4/CX3CR1/GCNT1/ITGB1/ITGB7	5
PRDM1	GO:0010595	positive regulation of endothelial cell migration	11/646	133/18986	0.0827068	2.43076	3.10759	0.00577936	0.0452481	0.0352944	TGFBR3/ITGB1BP1/ADAM17/TMSB4X/GATA3/HIF1A/LGMN/CIB1/CD40/BSG/TGFB1	11
PRDM1	GO:0045685	regulation of glial cell differentiation	8/646	80/18986	0.1	2.93901	3.26172	0.00579404	0.0452895	0.0353266	TNFRSF1B/DUSP10/BIN1/DLX2/CLCF1/LDLR/TGFB1/LIF	8
PRDM1	GO:0006491	N-glycan processing	4/646	22/18986	0.181818	5.34365	3.82581	0.00595949	0.0459855	0.0358695	HEXB/ST8SIA4/MAN2A1/ST8SIA1	4
PRDM1	GO:0045926	negative regulation of growth	16/646	232/18986	0.0689655	2.0269	2.95358	0.00603165	0.0464678	0.0362458	DUSP10/IP6K2/BCL6/SCGB3A1/CDKN1A/ZC3H12D/SMARCA2/CDKN2A/CDKN1B/SOCS2/HIF1A/LGMN/MT1E/MT1F/MT1X/TGFB1	16
PRDM1	GO:0031646	positive regulation of nervous system process	5/646	35/18986	0.142857	4.19858	3.55466	0.00625892	0.0470886	0.03673	TNFRSF1B/RIMS2/NLGN2/HCRT/CST7	5
PRDM1	GO:0060544	regulation of necroptotic process	5/646	35/18986	0.142857	4.19858	3.55466	0.00625892	0.0470886	0.03673	PELI1/CFLAR/CASP8/BIRC3/ZBP1	5
PRDM1	GO:0032869	cellular response to insulin stimulus	15/646	213/18986	0.0704225	2.06972	2.94657	0.00638849	0.0478391	0.0373154	PIK3R3/CFLAR/GNAI2/PIK3R1/KBTBD2/CTSD/UCP2/FOXO1/ZFP36L1/PKM/SOCS1/PRKCB/GRB2/SOCS3/CEACAM1	15
PRDM1	GO:0097237	cellular response to toxic substance	11/646	135/18986	0.0814815	2.39475	3.05223	0.00645291	0.0480228	0.0374587	PRDX1/PTPN13/PIM1/SOD2/TP53INP1/TXN/ABTB2/TXNRD1/ALOX5AP/HBA1/SOD1	11
GATA3	GO:0071356	cellular response to tumor necrosis factor	7/69	221/18986	0.0316742	8.71546	6.96766	1.53985057347129e-05	0.0281164	0.0232264	GATA3/ZFP36L2/NFKB1/TMSB4X/CASP4/FAS/ZFP36L1	7
GATA3	GO:0034612	response to tumor necrosis factor	7/69	243/18986	0.0288066	7.9264	6.56289	2.83431283099977e-05	0.0281164	0.0232264	GATA3/ZFP36L2/NFKB1/TMSB4X/CASP4/FAS/ZFP36L1	7
SREBF1	GO:0090090	negative regulation of canonical Wnt signaling pathway	4/23	149/18986	0.0268456	22.1605	9.03085	2.87228434128226e-05	0.0126611	0.00943653	MAD2L2/HDAC1/LATS1/TLE3	4
SREBF1	GO:0032868	response to insulin	4/23	276/18986	0.0144928	11.9635	6.3897	0.000311167	0.0411796	0.0306918	SREBF1/SLC9A1/WDTC1/SESN2	4
SREBF1	GO:0043555	regulation of translation in response to stress	2/23	22/18986	0.0909091	75.0435	12.1018	0.000319532	0.0411796	0.0306918	SESN2/PRKCH	2
PAX8	GO:0009226	nucleotide-sugar biosynthetic process	2/11	29/18986	0.0689655	119.034	15.3156	0.000122848	0.0371001	0.0206902	UXS1/GNPDA1	2
PAX8	GO:0009225	nucleotide-sugar metabolic process	2/11	46/18986	0.0434783	75.0435	12.1056	0.000311493	0.0470355	0.026231	UXS1/GNPDA1	2
