# Supplementary material for: Single-cell RNA-seq analysis of longitudinal CD4+ T cell samples reveals cell-type-specific changes during early stages of type 1 diabetes
Source: Genome Med. 2025 Dec 29;17:154. doi: 10.1186/s13073-025-01574-x (PMC12751217; doi:10.1186/s13073-025-01574-x)
Supplement: Supplementary file 2 — Supplementary Material 2. Table S1: Metadata table. Table S2: Cell hashing antibody for cell multiplexing used for scRNA-seq. Table S3. Sample staining and pooling scheme used for scRNA-seq Table S4. Marker gene list for all ten clusters annotated. Table S5 – S14: Linear Mixed Effext (LME) modelling analysis for genes affected by status (Case vs Control), age, sex and interaction of status and age in all ten clusters annotated. Table S15: ROTS analysis for genes affected by status at five timepoints. Table S16: GSEA results on T1D status associated genes from LME analysis across seven cell types. Table S17: GSEA results on T1D status associated genes from ROTS analysis across cell types identified five timepoints. Table S18: Regulon specificity score for all 245 regulons identified across ten cell types. Table S19: GO over-representaion results for differentially expressed regulons together with their target genes. [file 13073_2025_1574_MOESM2_ESM.zip › Additional file 2/Table S8_LME_Tcm.xlsx]

## Sheet: Status
gene	coef	coef.low	coef.high	p	fdr
ABCB7	1.01171	0.60901	1.4142	3.93266e-06	0.040935
MFHAS1	1.08893	0.617673	1.56019	1.80957e-05	0.0673763
NTPCR	1.36711	0.778813	1.96309	1.94187e-05	0.0673763
PSME4	-0.650073	-0.940942	-0.362173	3.24908e-05	0.0845492
HSD17B10	0.599421	0.329475	0.87041	4.09163e-05	0.0851796
SLC16A1	0.782857	0.414195	1.15152	7.00035e-05	0.10448
SNRPD2	0.310939	0.164077	0.458943	8.50394e-05	0.10448
KPNA1	-0.797772	-1.1767	-0.419505	8.75538e-05	0.10448
NXT2	0.799396	0.417358	1.18489	9.84223e-05	0.10448
MIPEP	0.911183	0.471641	1.34966	0.000106197	0.10448
BZW2	0.655176	0.334209	0.976143	0.000124498	0.10448
ABCC5	1.22495	0.626479	1.82551	0.000127524	0.10448
PLGRKT	0.546639	0.279938	0.813691	0.000130487	0.10448
DHRS4-AS1	1.12348	0.571152	1.67583	0.000142218	0.105739
FLOT2	0.897309	0.453864	1.343	0.000155765	0.10809
SENP7	0.636735	0.318377	0.952815	0.000168395	0.109552
SLC43A2	-1.01589	-1.5536	-0.491083	0.000252734	0.129546
TMEM87B	1.30033	0.627971	1.96841	0.000258877	0.129546
ATPAF1	0.732116	0.354277	1.11457	0.000270061	0.129546
PPP6R1	0.463567	0.22396	0.703658	0.000276713	0.129546
AL731577.1	-1.47348	-2.23405	-0.703295	0.000280233	0.129546
KLHL8	1.12488	0.538778	1.71098	0.000285793	0.129546
RHBDD2	-0.654624	-0.994445	-0.314988	0.000286248	0.129546
BCL9	1.11974	0.535301	1.70998	0.000323071	0.140118
CROT	0.819428	0.385452	1.2534	0.000351529	0.142216
JAK3	0.507223	0.238016	0.77643	0.000361099	0.142216
SNRPA	0.396391	0.187315	0.607107	0.000368895	0.142216
HM13	0.452235	0.209503	0.698631	0.000450901	0.167622
CLUAP1	0.916925	0.417616	1.41623	0.000494299	0.174284
AL080276.2	1.03688	0.470294	1.60347	0.000515152	0.174284
CEBPG	0.390321	0.176495	0.60482	0.00057233	0.174284
CDR2	-0.590178	-0.913535	-0.263419	0.000582007	0.174284
PPM1A	-0.401549	-0.622576	-0.180364	0.000585196	0.174284
MZT2A	0.322444	0.145023	0.499961	0.00059875	0.174284
GPATCH8	-0.35714	-0.554682	-0.159733	0.000620713	0.174284
CANX	0.466069	0.207306	0.72694	0.000652211	0.174284
BLVRB	0.995465	0.440073	1.55086	0.000657513	0.174284
KLHL24	-0.502428	-0.782923	-0.221934	0.000662346	0.174284
NPM1	0.289927	0.128979	0.452648	0.000677771	0.174284
CHSY1	0.937663	0.414789	1.46266	0.000702653	0.174284
MAPK8	-0.470818	-0.73529	-0.207712	0.000703219	0.174284
SUSD3	0.621722	0.274143	0.976022	0.000703229	0.174284
SMN2	-1.03423	-1.61847	-0.455076	0.000751898	0.177026
ANXA2R	0.686422	0.299776	1.07588	0.000794405	0.177026
COTL1	0.717254	0.312422	1.13046	0.000795782	0.177026
TIMMDC1	0.962206	0.415921	1.50849	0.000801859	0.177026
TOM1	-0.634834	-0.993586	-0.275173	0.000809534	0.177026
ASMTL	-0.572136	-0.89615	-0.247903	0.000825278	0.177026
CCT3	0.552495	0.239637	0.869902	0.000833345	0.177026
UBA5	0.788951	0.336801	1.2411	0.000890318	0.182496
RGS14	1.29769	0.553331	2.04205	0.000898948	0.182496
IFITM2	0.874683	0.375536	1.38099	0.000911692	0.182496
AC027307.3	0.964542	0.404036	1.52102	0.00102463	0.188169
EPRS	0.439019	0.185091	0.693325	0.00103532	0.188169
CARD16	0.690494	0.289858	1.09272	0.0010732	0.188169
DPAGT1	0.886836	0.370686	1.40777	0.00109559	0.188169
ASAP1	0.602253	0.248156	0.954011	0.00115368	0.188169
RPL22L1	0.39966	0.166325	0.633617	0.00116284	0.188169
AC104986.2	0.922051	0.382341	1.46154	0.00116519	0.188169
SELL	0.867014	0.360088	1.38057	0.00116593	0.188169
TMEM99	1.05911	0.436114	1.6821	0.00118025	0.188169
HNRNPDL	0.402119	0.166082	0.643816	0.00118226	0.188169
RTN3	0.52292	0.214962	0.830879	0.00119511	0.188169
FAM98A	0.973756	0.400088	1.54742	0.0011996	0.188169
KBTBD2	0.404274	0.166733	0.641606	0.0012069	0.188169
HIVEP2	0.669595	0.275754	1.06285	0.00121286	0.188169
DSE	0.997798	0.409227	1.58637	0.00121561	0.188169
PHF12	-0.564298	-0.896752	-0.232644	0.00122978	0.188169
HDDC2	0.939272	0.383806	1.50953	0.00124864	0.188169
GCC2	-0.519726	-0.827476	-0.211975	0.00126574	0.188169
ITGA6	0.906011	0.370672	1.44877	0.00128881	0.188169
TXK	0.682764	0.278918	1.08827	0.00130158	0.188169
KATNBL1	0.78176	0.315013	1.24851	0.00137939	0.196686
MMAA	0.743443	0.300357	1.18883	0.00143302	0.201247
ERCC8	-0.760387	-1.21559	-0.305378	0.00145005	0.201247
SCRN3	0.9115	0.362177	1.46082	0.00151851	0.204965
DOT1L	0.612193	0.238339	0.979469	0.00152446	0.204965
FAM184B	-1.03374	-1.65322	-0.411085	0.00153591	0.204965
KANSL1	-0.342329	-0.551347	-0.13577	0.00161973	0.210875
AL441992.1	1.3298	0.526791	2.13656	0.00162071	0.210875
DUT	0.522971	0.206017	0.844443	0.00169956	0.211891
CAPZA2	0.28081	0.110554	0.453076	0.00172234	0.211891
PARP10	1.10651	0.430516	1.7825	0.00174207	0.211891
PIM2	0.764498	0.296371	1.23263	0.00178248	0.211891
LINC00667	0.468375	0.183328	0.755123	0.00178389	0.211891
HADHB	0.477329	0.184988	0.769651	0.00178475	0.211891
C9orf78	-0.274195	-0.441242	-0.106571	0.00178615	0.211891
RCAN1	0.929122	0.3628	1.49933	0.00179138	0.211891
VTI1A	-0.352144	-0.567697	-0.135098	0.00183976	0.213236
CDCA7L	0.790165	0.306911	1.27919	0.00185156	0.213236
RASGRP3	1.67522	0.64973	2.70793	0.00186702	0.213236
SCGB3A1	1.51191	0.580879	2.43736	0.00188468	0.213236
FYTTD1	-0.42854	-0.693293	-0.163787	0.00194591	0.213676
SET	0.242022	0.0929509	0.391755	0.0019774	0.213676
ZNF330	0.583158	0.222076	0.943699	0.00201205	0.213676
DTD2	1.00017	0.37826	1.62209	0.00207234	0.213676
ZFAND3	0.469532	0.177407	0.761657	0.00208386	0.213676
ASB6	-0.669985	-1.08722	-0.252748	0.00210319	0.213676
FAHD2A	0.618346	0.234957	1.00714	0.00210464	0.213676
EHD1	0.757592	0.282795	1.22678	0.00211016	0.213676
THAP4	0.692464	0.260412	1.12452	0.00214193	0.213676
MIB1	0.861792	0.323102	1.40048	0.00218013	0.213676
RNF2	-0.560003	-0.910096	-0.209911	0.00218281	0.213676
LTA	0.548022	0.207245	0.89121	0.00219497	0.213676
PTPA	0.700583	0.262174	1.13899	0.00220353	0.213676
PHKG2	0.801385	0.299581	1.30319	0.00221687	0.213676
TFRC	0.516725	0.190051	0.839041	0.00222679	0.213676
ELP2	-0.28655	-0.466134	-0.106842	0.00223513	0.213676
ZNF274	-0.451732	-0.73416	-0.167971	0.00226907	0.213676
SART3	-0.389268	-0.633368	-0.145587	0.00227243	0.213676
POMC	0.621307	0.232149	1.01075	0.00230813	0.213676
TMED3	0.44423	0.166215	0.724688	0.00233311	0.213676
RPS26	-0.977262	-1.58939	-0.359391	0.00233722	0.213676
ACVR2B	0.959833	0.355332	1.56433	0.00234243	0.213676
ARSA	0.777207	0.290046	1.27067	0.00236072	0.213676
HLA-E	0.373692	0.139087	0.610339	0.00240876	0.216145
APC	-0.528202	-0.866409	-0.195249	0.00243879	0.216969
ZNF574	0.758888	0.275573	1.23787	0.00249097	0.217851
HSP90AB1	0.572778	0.209574	0.93598	0.00249813	0.217851
VTI1B	-0.442837	-0.724071	-0.161603	0.00253409	0.217851
TIMM13	0.515929	0.18715	0.84584	0.00253857	0.217851
EP300	-0.308472	-0.505361	-0.113474	0.00256083	0.217851
HERC1	-0.34646	-0.569441	-0.126924	0.0025826	0.217851
ADH5	-0.40587	-0.663483	-0.148384	0.00259521	0.217851
DDA1	-0.339033	-0.554292	-0.122548	0.00266081	0.221491
USP14	-0.412709	-0.676942	-0.149603	0.00268874	0.221491
AC007613.1	1.02235	0.370644	1.67429	0.00270241	0.221491
NSL1	-0.376301	-0.616387	-0.135439	0.00272826	0.221863
HMBS	0.872276	0.312391	1.43216	0.00279726	0.223324
GPR171	1.03317	0.37254	1.70361	0.0028198	0.223324
FKBP14	0.892617	0.319027	1.46621	0.00282652	0.223324
MACO1	-0.677944	-1.12203	-0.242911	0.00283948	0.223324
ICOSLG	-1.07936	-1.77223	-0.387366	0.0028535	0.223324
PDIA6	0.632643	0.227094	1.04393	0.00288126	0.223813
TUT4	-0.305849	-0.502974	-0.109449	0.00292529	0.22455
VARS	0.913912	0.324243	1.50358	0.00293388	0.22455
LLPH	0.296144	0.103459	0.486879	0.0030277	0.226524
GATD1	0.827106	0.290866	1.36335	0.00306536	0.226524
SCLT1	0.393035	0.138149	0.647922	0.00307284	0.226524
CBY1	0.805931	0.28495	1.32834	0.00307366	0.226524
AC025263.1	0.857081	0.301627	1.4119	0.00310601	0.226524
FXN	0.466446	0.163532	0.76936	0.00311169	0.226524
SP2	-0.608171	-1.00162	-0.209893	0.00311201	0.226524
ZNF280C	0.858205	0.299341	1.41411	0.00315319	0.227927
HLA-F	0.683313	0.240931	1.13206	0.00317836	0.228112
TBL3	0.838093	0.292143	1.38404	0.00319958	0.228112
NQO2	0.915624	0.316879	1.51198	0.00329177	0.231796
PSMD1	-0.409817	-0.677731	-0.141902	0.00330326	0.231796
NEDD8	0.477204	0.165845	0.792053	0.00338135	0.231796
AEBP2	-0.289716	-0.480038	-0.100619	0.00341619	0.231796
CNIH4	-0.487896	-0.80813	-0.167662	0.00342284	0.231796
NUTF2	0.562489	0.193834	0.939426	0.0034546	0.231796
UBB	0.354551	0.122793	0.587874	0.00346155	0.231796
NAF1	0.496719	0.170259	0.823179	0.00346354	0.231796
AC008763.2	-0.749218	-1.24059	-0.258398	0.00347017	0.231796
NCKAP1L	0.467192	0.158134	0.773137	0.00349463	0.231796
NEIL2	0.757332	0.261136	1.25641	0.00351479	0.231796
SRM	0.569627	0.195624	0.949838	0.00355539	0.231796
ACOT9	0.86793	0.298174	1.43897	0.0035572	0.231796
TNRC6A	-0.515694	-0.855713	-0.175675	0.00356301	0.231796
RNF167	0.555437	0.190019	0.926152	0.00363982	0.2334
NAIP	-0.978891	-1.62687	-0.333536	0.00369433	0.2334
LARS	0.943747	0.320403	1.57107	0.00371019	0.2334
CDC7	1.01819	0.346511	1.69209	0.00371409	0.2334
UBE2D1	0.560312	0.188943	0.931005	0.00373714	0.2334
OGA	-0.290076	-0.483712	-0.0985484	0.00374263	0.2334
TM2D3	0.355712	0.121343	0.592767	0.00374463	0.2334
LARP1	0.544135	0.184445	0.907974	0.00379026	0.233877
CTSK	0.78238	0.262513	1.30225	0.003813	0.233877
HIST1H2BF	0.840843	0.282182	1.39757	0.00385445	0.233877
BBS7	-0.888889	-1.48085	-0.296926	0.00388783	0.233877
MSANTD3	0.612942	0.204623	1.02126	0.00389825	0.233877
RAB6A	-0.381806	-0.635225	-0.127517	0.00390991	0.233877
RICTOR	-0.433261	-0.722043	-0.14448	0.00391686	0.233877
PPM1F	0.831749	0.279667	1.38621	0.00393202	0.233877
FAM160A2	-0.601629	-1.00312	-0.200135	0.00395849	0.234113
SEPSECS-AS1	0.852173	0.270661	1.4201	0.00398941	0.234609
AARS	0.816091	0.272384	1.36275	0.00403998	0.236248
HIST1H2BK	0.975482	0.319218	1.62538	0.00409886	0.238352
GCSH	0.65455	0.216994	1.0934	0.00412737	0.238353
ABCG1	-0.937748	-1.56715	-0.308344	0.00415876	0.238353
MIF	0.475048	0.156047	0.792957	0.00422328	0.238353
PCYOX1L	0.942954	0.308443	1.57746	0.00425017	0.238353
MTA1	-0.419196	-0.700616	-0.133296	0.00425322	0.238353
NAA38	0.590293	0.193406	0.986866	0.00429281	0.238353
TP53INP1	1.05214	0.34305	1.76123	0.00430714	0.238353
HCFC1R1	0.567618	0.183624	0.950597	0.0043486	0.238353
ENDOG	0.807288	0.262456	1.35212	0.00435849	0.238353
YIPF3	-0.435175	-0.72973	-0.142184	0.00440154	0.238353
AL353708.3	0.782235	0.253429	1.31104	0.00442054	0.238353
TRIM21	0.822546	0.26662	1.37732	0.00446272	0.238353
BAG5	0.247276	0.0794818	0.414138	0.00447732	0.238353
ISY1	-0.373226	-0.625601	-0.12104	0.0044783	0.238353
PRPS2	0.901267	0.290891	1.51164	0.0044886	0.238353
PPP1R21	0.873359	0.281864	1.46485	0.0044898	0.238353
IFI35	0.899518	0.292961	1.50999	0.00451458	0.238353
PPP1R15B	0.507232	0.160764	0.849637	0.0045241	0.238353
AC074032.1	-0.724949	-1.21481	-0.232329	0.00453396	0.238353
SAMD9L	1.71283	0.553807	2.87963	0.00465672	0.240022
PFKL	0.718487	0.229507	1.20747	0.00467721	0.240022
JADE2	-0.496609	-0.834007	-0.159178	0.00468004	0.240022
ZMIZ2	0.664833	0.212213	1.11745	0.00469069	0.240022
GUSB	0.455976	0.145463	0.766489	0.00470117	0.240022
USP31	0.916895	0.292081	1.54171	0.00472782	0.240022
GZMA	1.14407	0.36711	1.93278	0.00473638	0.240022
SH3BP2	0.770026	0.244998	1.29505	0.00475018	0.240022
AC103724.4	0.618464	0.192556	1.04077	0.00492851	0.247044
EFHD2	0.559446	0.174939	0.941148	0.00495901	0.247044
PITPNA-AS1	0.491745	0.155892	0.828921	0.00496034	0.247044
HIST1H2BC	0.628654	0.196243	1.05891	0.00509262	0.25033
GMDS-DT	0.838191	0.261496	1.41489	0.00511945	0.25033
LNPEP	0.366197	0.115107	0.617733	0.0051201	0.25033
IFIH1	0.834222	0.257769	1.40563	0.00512251	0.25033
PPRC1	0.880643	0.274184	1.48541	0.00514927	0.250461
TPI1	0.784318	0.245517	1.33051	0.00522271	0.251484
HIPK2	0.446556	0.137294	0.753634	0.00523657	0.251484
ATP5PB	-0.244286	-0.412057	-0.0755309	0.00525152	0.251484
GADD45GIP1	0.252149	0.0787184	0.426233	0.0052891	0.251484
NRIP3	1.05143	0.325103	1.77776	0.00529109	0.251484
CHAC2	0.728195	0.224231	1.23216	0.0053711	0.25347
MBTD1	-0.476578	-0.807546	-0.147751	0.00539035	0.25347
DONSON	0.778508	0.239296	1.31772	0.00540594	0.25347
HSPD1	0.579268	0.17766	0.980875	0.00544917	0.253834
HDGFL2	0.795797	0.243374	1.34822	0.00550514	0.253834
ACLY	0.641484	0.195713	1.08726	0.00555217	0.253834
UGP2	0.728079	0.221637	1.23442	0.00558734	0.253834
ZDHHC7	-0.553554	-0.936984	-0.167233	0.00559031	0.253834
CHIC2	-0.320908	-0.544301	-0.0982654	0.00559792	0.253834
ABRACL	0.396469	0.121719	0.674139	0.00563788	0.253834
RHOG	-0.503254	-0.852114	-0.151301	0.00564782	0.253834
PCBD2	0.76354	0.233995	1.2977	0.00565799	0.253834
PDXK	-0.764561	-1.29599	-0.229978	0.0056755	0.253834
ARIH1	-0.360423	-0.612116	-0.110326	0.00568194	0.253834
TKFC	0.814595	0.244505	1.38469	0.0058774	0.260969
CWC22	-0.48724	-0.828354	-0.147219	0.0058918	0.260969
LAMTOR2	0.581054	0.172747	0.997687	0.00601504	0.263625
NGDN	0.288027	0.0847704	0.490209	0.00602003	0.263625
PRMT2	0.441471	0.132161	0.751828	0.0060661	0.263625
WDR46	0.991691	0.294599	1.68878	0.00608718	0.263625
HDAC2	0.389762	0.116353	0.663482	0.00610579	0.263625
GNAI2	0.482832	0.145282	0.825346	0.00610999	0.263625
LZTS3	-0.659997	-1.12431	-0.196885	0.00613131	0.263625
WASHC3	0.839493	0.248568	1.43042	0.00615437	0.263625
CASP9	-0.747741	-1.27445	-0.221031	0.00618867	0.264007
UBAC2	0.42812	0.125624	0.733657	0.00634304	0.269489
POLD2	0.704487	0.207096	1.20698	0.00638171	0.27003
ZRANB1	-0.319664	-0.546104	-0.0932227	0.00646867	0.272601
GPR89A	0.65883	0.191334	1.12548	0.00661621	0.277694
GIMAP8	0.845294	0.243107	1.44691	0.00682629	0.2843
KIZ	0.41686	0.120776	0.715598	0.00683236	0.2843
MINCR	0.775376	0.220787	1.32651	0.00687377	0.2843
STK11	0.702864	0.20263	1.20823	0.0069148	0.2843
SLC39A4	0.934886	0.266733	1.60304	0.00693116	0.2843
ST3GAL2	0.686981	0.1959	1.17806	0.00694238	0.2843
PSMA3	0.230995	0.0664561	0.396096	0.0069648	0.2843
TADA2A	0.792355	0.224777	1.35993	0.00705384	0.28681
AL392172.1	0.607228	0.171316	1.04314	0.00717229	0.290492
IMPDH2	0.662353	0.186543	1.14958	0.00723806	0.290788
ZNF726	-0.654455	-1.12701	-0.185525	0.0072885	0.290788
PIGW	0.869448	0.243883	1.50545	0.00735118	0.290788
NBN	-0.3722	-0.641367	-0.104818	0.00740151	0.290788
ZC3H7B	0.638776	0.178596	1.09797	0.0074061	0.290788
SLC19A2	0.708488	0.197405	1.21957	0.00744353	0.290788
C18orf25	0.441657	0.120158	0.759485	0.00747288	0.290788
PKD2	0.754929	0.207734	1.31612	0.00751536	0.290788
NAGK	-0.598693	-1.03146	-0.165923	0.00756081	0.290788
ACTR5	0.808354	0.22612	1.39583	0.00757436	0.290788
RAB11A	0.460501	0.128345	0.79311	0.00758356	0.290788
CTSA	0.733193	0.202899	1.26349	0.00759319	0.290788
NGRN	0.534001	0.143324	0.919315	0.00769873	0.290788
ZADH2	0.646451	0.177875	1.11503	0.00771927	0.290788
RNASEH2C	0.821018	0.228067	1.41904	0.00771985	0.290788
ZCCHC2	0.628781	0.172991	1.083	0.0077327	0.290788
RAD52	0.70621	0.19204	1.21607	0.00776056	0.290788
RNF168	-0.682942	-1.18255	-0.189349	0.0077909	0.290788
C11orf74	0.7768	0.212152	1.34095	0.0078327	0.290788
PRKCQ	0.607326	0.166255	1.0484	0.00783287	0.290788
RABAC1	0.343145	0.0950471	0.592703	0.00783331	0.290788
NDUFAF2	0.615041	0.169287	1.06467	0.00785378	0.290788
PDCD4-AS1	0.779951	0.214488	1.34955	0.00785903	0.290788
LINC02035	-0.725441	-1.25277	-0.198111	0.00788676	0.290788
KLHL42	0.805115	0.219699	1.39053	0.00790363	0.290788
DGKQ	0.694077	0.191576	1.19991	0.00790711	0.290788
NBL1	-0.69586	-1.20447	-0.191425	0.00795306	0.290788
GBP7	-0.951384	-1.64131	-0.255534	0.00801961	0.290788
THUMPD3-AS1	0.306239	0.0804656	0.528625	0.00802751	0.290788
STRN4	0.510289	0.139487	0.882077	0.00803413	0.290788
PBX4	-0.764236	-1.32144	-0.207035	0.00806585	0.290788
ST3GAL5	-0.633008	-1.09459	-0.171425	0.00807356	0.290788
CREG1	0.786946	0.216171	1.35817	0.00812021	0.291221
Z82206.1	-0.888464	-1.53744	-0.239486	0.0081782	0.291221
DZANK1	0.776809	0.209208	1.34441	0.00819771	0.291221
RFC4	0.491474	0.133577	0.851039	0.0082217	0.291221
CLNS1A	0.389324	0.105861	0.676744	0.00825567	0.291221
AC025164.1	0.43631	0.118111	0.755582	0.00827646	0.291221
DECR1	0.570337	0.153874	0.987994	0.00833812	0.291221
ST6GAL1	0.908756	0.243475	1.58472	0.00833831	0.291221
NUP88	0.417599	0.111746	0.723451	0.00834264	0.291221
RNASEH2B	0.338434	0.0909655	0.58782	0.00840441	0.291221
NUDCD2	0.365914	0.0987595	0.63527	0.0084118	0.291221
PNP	0.734032	0.192932	1.27036	0.00845354	0.291221
ACTR6	-0.485911	-0.840865	-0.128115	0.00845429	0.291221
CSTF3	0.932526	0.249022	1.62208	0.00849951	0.291221
RBL1	-0.684536	-1.18674	-0.183392	0.00850525	0.291221
ATL3	0.553031	0.146713	0.95935	0.00853874	0.291409
AC009403.1	0.726633	0.191728	1.26154	0.008662	0.292355
CCDC85B	0.369189	0.0986115	0.642046	0.00868085	0.292355
NUCB1	0.58654	0.155896	1.02366	0.00872829	0.292355
TRMT10A	0.777027	0.203294	1.34745	0.00874222	0.292355
DPYSL2	0.825577	0.216566	1.43275	0.00876494	0.292355
WIPI2	-0.442575	-0.768128	-0.116245	0.00878757	0.292355
FRMD8	0.496381	0.130531	0.861615	0.00879875	0.292355
ARL4D	0.736135	0.192947	1.27932	0.00881429	0.292355
NEURL1	0.787196	0.208543	1.37216	0.00882426	0.292355
IPCEF1	0.646121	0.170342	1.12298	0.00884731	0.292355
SNRPN	0.332488	0.0870689	0.577774	0.00891578	0.292654
GRWD1	0.569208	0.150032	0.990781	0.00893607	0.292654
CACNA1C-AS2	0.760724	0.198298	1.32315	0.00894072	0.292654
CLDN15	0.644141	0.168652	1.12142	0.0090258	0.294513
SMIM7	-0.379522	-0.660702	-0.0983417	0.00907829	0.2946
MTF1	-0.444374	-0.773635	-0.115112	0.00908508	0.2946
SH3BP5	1.0183	0.263397	1.7732	0.00911902	0.294782
AC004771.1	0.762921	0.197713	1.32912	0.00926562	0.294983
TMEM14C	0.611921	0.15825	1.07172	0.00928734	0.294983
MSL3	0.376257	0.0962673	0.654903	0.00929504	0.294983
PPM1B	-0.271117	-0.472774	-0.0701852	0.00930341	0.294983
SLC20A2	0.519304	0.133142	0.905465	0.0093242	0.294983
ANKRD11	-0.272154	-0.474541	-0.0700675	0.0093549	0.294983
TNPO3	-0.500474	-0.872995	-0.127953	0.00938993	0.294983
HIST2H2BF	0.680284	0.172988	1.18461	0.0094248	0.294983
EPM2A	0.849443	0.214471	1.48033	0.00945777	0.294983
NXT1	0.465024	0.11602	0.829407	0.00946349	0.294983
AL451085.2	0.804542	0.204876	1.40421	0.00948257	0.294983
ZFYVE27	-0.391647	-0.684194	-0.101008	0.00948936	0.294983
MMS19	-0.615783	-1.07409	-0.157929	0.00950466	0.294983
RPL38	0.137903	0.0352524	0.240449	0.00952198	0.294983
VHL	-0.311281	-0.543584	-0.0797124	0.00955554	0.295144
SLC35F6	-0.52715	-0.920695	-0.134408	0.00962454	0.295709
FLI1	0.770877	0.19679	1.35054	0.00963187	0.295709
ACADSB	0.51245	0.130318	0.897156	0.00971327	0.295709
PPP1CB	-0.362781	-0.634401	-0.0925885	0.00971821	0.295709
SLC20A1	0.440381	0.111839	0.770009	0.00973727	0.295709
TBCEL	0.735148	0.185124	1.28517	0.00974427	0.295709
TMEM161B-AS1	0.720216	0.182239	1.25853	0.00979311	0.295723
ZNF846	0.754339	0.190746	1.31928	0.0098371	0.295723
SHOC2	-0.40203	-0.703649	-0.101778	0.00984265	0.295723
AC079305.1	0.702535	0.173826	1.22774	0.0098831	0.295723
DEK	0.468935	0.117374	0.820497	0.00988679	0.295723
C11orf21	0.880453	0.221154	1.54169	0.00999966	0.297177
LINC01011	0.811668	0.201183	1.43182	0.0100642	0.297177
TFAM	0.278473	0.0700212	0.488128	0.0100724	0.297177
MAP9	0.687417	0.157603	1.20344	0.0100965	0.297177
LRP10	0.686572	0.171294	1.20868	0.0100998	0.297177
RSAD1	0.409742	0.102531	0.717378	0.0101067	0.297177
REEP3	0.85505	0.21249	1.50525	0.0101696	0.297208
LCP2	0.748212	0.184809	1.31162	0.0102003	0.297208
CPLX1	0.715778	0.175813	1.25333	0.0102143	0.297208
MAGI3	0.675149	0.16757	1.18369	0.0102289	0.297208
ZFYVE1	-0.785829	-1.37812	-0.193538	0.0102691	0.297208
MVP	0.813532	0.202524	1.42736	0.0102791	0.297208
YBX3	0.651484	0.161508	1.14296	0.0103534	0.298528
CARD19	-0.529077	-0.927409	-0.129499	0.0104258	0.299784
TMEM9B	-0.385734	-0.676752	-0.0925984	0.0105179	0.301267
KLF5	0.767398	0.183201	1.34655	0.0105624	0.301267
DPF2	-0.277514	-0.487471	-0.0680174	0.0105779	0.301267
GPR155	0.809663	0.196713	1.42261	0.0105931	0.301267
DAD1	0.575582	0.140817	1.01433	0.0106441	0.301581
CCDC88C	0.280724	0.0667972	0.492871	0.0107638	0.301581
RBFA	0.512881	0.123672	0.90209	0.0107734	0.301581
CD83	0.531454	0.12791	0.934997	0.0108183	0.301581
CLASRP	0.428966	0.104003	0.756629	0.0108726	0.301581
COMMD8	-0.457316	-0.803487	-0.108107	0.0109032	0.301581
DCP2	0.386824	0.0933053	0.680572	0.010938	0.301581
YY2	-0.680433	-1.1975	-0.164018	0.0109473	0.301581
TYMP	0.773392	0.186809	1.36147	0.0109488	0.301581
SDF2	-0.328886	-0.578627	-0.0793173	0.0109713	0.301581
LIMS1	0.931191	0.222631	1.63975	0.0109782	0.301581
CLASP1	-0.461408	-0.812521	-0.110294	0.0109826	0.301581
SRBD1	0.812519	0.195677	1.43437	0.0109966	0.301581
FAS	1.16462	0.279303	2.05041	0.0110098	0.301581
MAP3K5	1.11825	0.267648	1.97018	0.0110679	0.302376
TMIGD2	0.668821	0.159563	1.18578	0.0111006	0.302477
ASB8	-0.40309	-0.710281	-0.0950764	0.0112697	0.305402
ODF3B	0.854922	0.201692	1.50815	0.0112989	0.305402
SENP1	-0.479732	-0.846299	-0.113165	0.0113016	0.305402
ADTRP	1.06194	0.251424	1.87353	0.0113419	0.305402
AGTRAP	0.873783	0.207707	1.54644	0.0113817	0.305402
CD99	0.54555	0.128995	0.962416	0.011422	0.305402
HSPE1	0.422805	0.0997552	0.746394	0.0114443	0.305402
FBXL6	0.629337	0.148916	1.11288	0.0115085	0.305402
AC136475.1	0.920457	0.217431	1.62833	0.0115231	0.305402
NEAT1	0.644112	0.149416	1.13589	0.0115254	0.305402
EXOC1	-0.52589	-0.928897	-0.122883	0.0115307	0.305402
LINC00115	-0.662284	-1.17005	-0.154521	0.0115672	0.30559
SMIM26	0.178938	0.0418907	0.315994	0.0116513	0.306035
AIMP2	0.685034	0.159152	1.21092	0.0116705	0.306035
MFN2	-0.523144	-0.924981	-0.121307	0.0117167	0.306035
PRKAR2A	-0.365714	-0.64586	-0.0844151	0.0117311	0.306035
AL162231.1	0.803002	0.185957	1.42005	0.0117485	0.306035
MCUB	0.416617	0.0972341	0.738023	0.0117903	0.306035
TTBK2	0.596868	0.13772	1.05602	0.0118365	0.306035
STARD7	0.338187	0.077969	0.598404	0.0118563	0.306035
WWP1	0.417827	0.097213	0.739726	0.0118664	0.306035
NOP56	0.427967	0.0984701	0.757463	0.0119051	0.306035
SLC35A2	0.824942	0.189611	1.46027	0.0119304	0.306035
TTC39B	0.707386	0.163854	1.25324	0.0119368	0.306035
ULBP2	1.2271	0.280879	2.17332	0.0120314	0.307702
HIRIP3	-0.472155	-0.835724	-0.108065	0.0120942	0.308549
RRM1	-0.63226	-1.12887	-0.14409	0.0121622	0.308603
RPRD2	-0.329341	-0.583765	-0.0749178	0.0121828	0.308603
ZNF557	-0.487322	-0.867495	-0.111551	0.0121852	0.308603
FPGS	0.564594	0.128649	1.00592	0.0122847	0.309169
STOML2	0.373478	0.0855319	0.666115	0.0123062	0.309169
TGOLN2	-0.280596	-0.496943	-0.0624891	0.0123762	0.309169
TMEM65	0.747804	0.16919	1.32586	0.0123948	0.309169
BCL2L1	0.676474	0.152527	1.20042	0.0123987	0.309169
PPP2R3C	-0.410124	-0.728957	-0.0933411	0.0124143	0.309169
PYURF	0.346792	0.0791541	0.616398	0.0124155	0.309169
LEF1	0.372846	0.0844774	0.663538	0.0124628	0.309607
SIRT7	0.280479	0.0630952	0.497667	0.0125579	0.311226
PATL2	-0.549538	-0.97661	-0.122466	0.0126844	0.313299
PTMA	0.179206	0.0404536	0.318664	0.0127017	0.313299
PTPN11	-0.303913	-0.540191	-0.0676247	0.012839	0.315525
ZNF275	-0.483347	-0.859783	-0.106912	0.0128677	0.315525
EHBP1	0.536894	0.118682	0.955107	0.0128829	0.315525
APOBEC3G	0.666888	0.148702	1.18945	0.0130018	0.317211
TRIR	-0.120946	-0.21498	-0.0265843	0.0130195	0.317211
KLF9	0.469858	0.103847	0.838685	0.0130831	0.317211
HIVEP3	0.709064	0.155339	1.26279	0.0131031	0.317211
LINC01004	0.743606	0.158905	1.32152	0.0131041	0.317211
VMA21	0.230004	0.0503145	0.409694	0.0131392	0.317321
ST3GAL1	0.433561	0.0946773	0.772444	0.0131822	0.317397
RPL23	0.137533	0.0304098	0.245272	0.013224	0.317397
PET100	-0.265878	-0.473716	-0.05851	0.0132549	0.317397
POLR2L	0.473676	0.102865	0.843498	0.0133315	0.317397
TALDO1	0.775892	0.169542	1.39147	0.0133349	0.317397
FAM126A	0.618712	0.13507	1.10321	0.0133462	0.317397
ELOB	0.168158	0.036661	0.299537	0.0133557	0.317397
ENDOD1	0.718674	0.154586	1.28276	0.013553	0.321351
ZNF675	-0.467923	-0.838213	-0.10099	0.0136198	0.3222
ZNF626	0.801297	0.171559	1.43103	0.0136672	0.32259
RFFL	-0.460175	-0.821182	-0.09857	0.0137141	0.322616
KLHDC2	-0.281899	-0.503194	-0.0604915	0.0137303	0.322616
DNAJC8	-0.252623	-0.450831	-0.0535493	0.0137891	0.323268
BBS4	0.708863	0.150548	1.26718	0.0138659	0.324338
CDK11B	-0.258799	-0.46348	-0.055688	0.0139175	0.324815
ZMYM3	0.597176	0.126223	1.06813	0.0139836	0.325259
PTPRA	-0.212176	-0.379519	-0.0453442	0.0140032	0.325259
AL358472.5	0.663443	0.137722	1.18486	0.0140303	0.325259
CASP8AP2	0.656951	0.137614	1.17629	0.0142049	0.328489
SEPT7	-0.247142	-0.442082	-0.0492426	0.01424	0.328489
SRSF1	0.328245	0.0677203	0.586994	0.0142643	0.328489
REEP4	-0.61372	-1.09974	-0.127699	0.0143701	0.329702
NADK	0.785695	0.163286	1.4081	0.0143996	0.329702
LIG4	-0.689046	-1.23514	-0.142948	0.014443	0.329702
RGS16	1.13706	0.234723	2.03565	0.0144461	0.329702
AL138724.1	0.592135	0.12251	1.06176	0.0145098	0.329702
DYNLL2	0.38156	0.0781058	0.684047	0.0145158	0.329702
LSM12	0.211679	0.0442341	0.380836	0.0145933	0.329702
PPP1R9B	0.784534	0.161743	1.40732	0.014597	0.329702
UTP11	0.415225	0.0795619	0.744322	0.0146124	0.329702
AC124016.1	0.598594	0.124854	1.07853	0.0146545	0.329702
XRCC1	0.738656	0.152452	1.33547	0.0146654	0.329702
PARVB	0.814686	0.158161	1.46164	0.0147848	0.330934
NEMP2	0.689824	0.141109	1.23854	0.0147897	0.330934
PSME1	0.339209	0.0703783	0.610822	0.0148156	0.330934
FKBP4	0.620526	0.123414	1.11553	0.0150658	0.335803
NPIPB5	0.446468	0.0875548	0.801661	0.0151745	0.337504
STN1	0.855557	0.170855	1.54026	0.015381	0.341367
SPTBN1	-0.482878	-0.871067	-0.0974422	0.015432	0.341769
XRN1	-0.306626	-0.552105	-0.0615504	0.0154935	0.341826
N4BP2	0.377987	0.0756143	0.680724	0.0155234	0.341826
CAPRIN2	0.778404	0.155985	1.40416	0.0155419	0.341826
BAG1	0.421559	0.0848199	0.762437	0.0155659	0.341826
CTSC	0.407631	0.0814065	0.738386	0.0156264	0.342431
AL355916.1	-0.706799	-1.27516	-0.138435	0.0158582	0.346781
SNHG15	0.488945	0.0955076	0.88188	0.0159493	0.347424
HMBOX1	0.685437	0.133726	1.23715	0.0159543	0.347424
KDM5A	-0.256537	-0.462718	-0.0498171	0.0160494	0.347694
SYTL3	-0.677511	-1.22337	-0.13165	0.0160528	0.347694
TFDP2	-0.290381	-0.52459	-0.0569383	0.0161045	0.347694
TUFT1	0.688782	0.134255	1.24485	0.0162066	0.347694
ARL2BP	-0.332977	-0.602027	-0.0649929	0.0162094	0.347694
MYO19	-0.41019	-0.745615	-0.0802571	0.0162194	0.347694
DCTPP1	0.640863	0.124965	1.16051	0.0162647	0.347694
MTIF2	0.482058	0.0943289	0.87267	0.0163139	0.347694
NOL9	-0.328018	-0.592787	-0.0636107	0.0163272	0.347694
RBM6	0.262994	0.0492821	0.474636	0.016348	0.347694
NDUFA5	-0.240352	-0.43403	-0.045915	0.0163552	0.347694
EDEM1	-0.344987	-0.624795	-0.0669845	0.0163911	0.347694
CUL2	-0.30208	-0.548686	-0.0587835	0.016409	0.347694
SLC12A9	0.644114	0.12407	1.16496	0.0164552	0.347694
WDR54	0.522265	0.100701	0.950435	0.0164847	0.347694
DRG1	-0.269719	-0.48785	-0.0516613	0.0165622	0.347694
AC009309.1	0.752436	0.135481	1.35993	0.0165691	0.347694
DNTTIP2	0.257586	0.0494499	0.466326	0.0165706	0.347694
MT-ND6	0.346274	0.0657933	0.626134	0.016651	0.347694
ZNF292	-0.246825	-0.448057	-0.0470283	0.0167425	0.347694
USP47	-0.369954	-0.672239	-0.0706684	0.0167535	0.347694
TENT5A	0.519181	0.0951517	0.939368	0.0167728	0.347694
NEXN	0.705001	0.132585	1.27695	0.0168999	0.347694
VPS29	0.210219	0.0399413	0.381358	0.0169624	0.347694
RAP1B	-0.310738	-0.562501	-0.0572804	0.0169731	0.347694
SKIV2L	-0.492175	-0.900071	-0.0921296	0.0169873	0.347694
SEC62	-0.209119	-0.379143	-0.0394843	0.0170393	0.347694
VRK3	0.434534	0.0810988	0.78797	0.0170398	0.347694
CEP152	0.653985	0.122084	1.1847	0.0170761	0.347694
TBCA	0.389901	0.0733807	0.710654	0.0171438	0.347694
SIK1B	0.960805	0.161655	1.74247	0.0171486	0.347694
HMGN1	0.286056	0.0537162	0.520539	0.0171918	0.347694
CCDC59	0.236486	0.0439797	0.428753	0.0172212	0.347694
SDE2	0.287789	0.0519639	0.521585	0.017223	0.347694
CINP	0.559221	0.0982408	1.01424	0.0172558	0.347694
WDR59	0.513006	0.0880772	0.93151	0.0173196	0.347694
INPP5F	0.704352	0.124134	1.27771	0.0173282	0.347694
B3GNT2	0.650239	0.119555	1.18092	0.0174041	0.347694
RNF166	-0.338643	-0.614156	-0.0607235	0.0174529	0.347694
PPP1R12C	0.556428	0.103295	1.01551	0.0174717	0.347694
MCMBP	0.463712	0.0822034	0.841653	0.0174969	0.347694
COPZ1	0.352345	0.0651965	0.640386	0.0175172	0.347694
SEC61A2	0.433326	0.0770181	0.786012	0.0175255	0.347694
LUZP1	0.802342	0.146776	1.45791	0.0175273	0.347694
USE1	0.252551	0.0468184	0.460059	0.0176345	0.347694
SNX18	0.717999	0.130732	1.30527	0.0176412	0.347694
C12orf57	0.161799	0.0299311	0.294409	0.0176455	0.347694
POLR3E	-0.31897	-0.580222	-0.0588411	0.0176599	0.347694
ARL4A	0.295782	0.0539794	0.537152	0.0176668	0.347694
KDM3A	-0.33322	-0.608685	-0.0612733	0.0176678	0.347694
AC087500.1	0.653942	0.11246	1.18754	0.0176703	0.347694
PTK2B	0.52689	0.0962299	0.960949	0.0178254	0.349695
SAR1B	-0.242585	-0.441359	-0.0438103	0.0178392	0.349695
FARSB	0.722092	0.127879	1.31274	0.017883	0.349896
CLCC1	0.647032	0.115613	1.17845	0.0180974	0.353121
SLF1	-0.36702	-0.668601	-0.0654396	0.0181492	0.353121
GTF2A2	-0.214516	-0.390276	-0.0373093	0.0181961	0.353121
LACTB	0.558311	0.100446	1.02069	0.0181965	0.353121
C1orf122	0.309415	0.0557766	0.565041	0.0183042	0.353121
C5orf24	0.322476	0.0556744	0.58688	0.0183154	0.353121
MARF1	-0.349789	-0.639306	-0.0628277	0.0183359	0.353121
AL353708.1	0.613855	0.110262	1.12109	0.0183677	0.353121
SLC35E1	-0.430398	-0.78477	-0.0756088	0.0183747	0.353121
YIF1B	0.679571	0.118477	1.23916	0.0183871	0.353121
EBAG9	0.486881	0.0869931	0.887683	0.0184371	0.353429
TET2	-0.368863	-0.673513	-0.0651962	0.0186425	0.353525
RNF141	0.463161	0.0821335	0.847403	0.0186916	0.353525
SLC9A3R1	0.652224	0.113613	1.19084	0.0187105	0.353525
TNFSF10	1.00273	0.17735	1.83345	0.01872	0.353525
SEPT1	-0.197891	-0.360914	-0.033943	0.0188304	0.353525
NSUN3	-0.369431	-0.674842	-0.0640206	0.0188345	0.353525
C12orf75	0.46404	0.0815574	0.85108	0.0188926	0.353525
DISC1	0.664224	0.114768	1.21368	0.0189051	0.353525
ANKMY1	0.693513	0.121027	1.2714	0.0189183	0.353525
AC136475.5	1.0192	0.178157	1.86936	0.0189548	0.353525
HELZ	-0.235525	-0.430241	-0.0409229	0.0189689	0.353525
DR1	-0.217021	-0.396337	-0.0351787	0.0189716	0.353525
MAP3K2	-0.372222	-0.685963	-0.0638064	0.0189981	0.353525
HVCN1	0.800656	0.137527	1.46378	0.0190465	0.353525
THOC5	-0.491208	-0.897353	-0.0799141	0.0190509	0.353525
LYPLA1	0.331572	0.0575382	0.60632	0.019055	0.353525
CD5	-0.387206	-0.707579	-0.0665384	0.0190792	0.353525
NT5C3A	0.422969	0.0735036	0.773443	0.0190863	0.353525
CCT2	0.304527	0.052712	0.55693	0.0190874	0.353525
PQBP1	0.301025	0.0521802	0.551622	0.0192564	0.355575
BHLHE40	0.871904	0.150468	1.59622	0.0192664	0.355575
NAA60	0.393272	0.0648832	0.71903	0.0194258	0.35665
SNRNP70	0.248145	0.0424833	0.45464	0.0194328	0.35665
DUSP16	-0.706016	-1.29198	-0.120076	0.0194773	0.35665
AC008267.5	0.825237	0.138988	1.51149	0.0195156	0.35665
ZFYVE21	0.71396	0.121641	1.30811	0.0195373	0.35665
EPHA4	-0.673032	-1.23287	-0.113189	0.0195502	0.35665
GINS4	0.756416	0.126494	1.38634	0.0196845	0.35665
LDHA	0.686392	0.116089	1.2599	0.0197093	0.35665
AC084824.5	0.674382	0.112641	1.23612	0.0197129	0.35665
KDELR1	0.324884	0.0552222	0.597422	0.0197411	0.35665
RGS1	0.470181	0.0767192	0.860651	0.0197685	0.35665
AL121601.1	0.63351	0.105452	1.16157	0.0197943	0.35665
NME6	0.563153	0.0933909	1.03193	0.0198286	0.35665
GNA13	-0.303422	-0.556276	-0.0507313	0.0198329	0.35665
ATAD1	-0.381646	-0.70112	-0.0640842	0.019849	0.35665
BMF	-0.759044	-1.3902	-0.124269	0.0198729	0.35665
TMEM173	0.857453	0.143551	1.57458	0.0199852	0.357275
LHPP	0.842728	0.140582	1.55205	0.0200589	0.357275
ACADM	0.813928	0.13358	1.49414	0.0201046	0.357275
TLK1	-0.311264	-0.57191	-0.0519601	0.0201056	0.357275
ATIC	0.483669	0.0793171	0.88802	0.0201468	0.357275
OTULINL	-0.344867	-0.632478	-0.0556779	0.0202321	0.357275
TMEM230	0.735835	0.121624	1.35411	0.0202666	0.357275
NOL12	0.371904	0.0606626	0.683145	0.020273	0.357275
CTC1	-0.489118	-0.900842	-0.0808367	0.0202739	0.357275
HIGD1A	-0.496348	-0.910836	-0.0799683	0.0202898	0.357275
SNF8	0.229338	0.0379999	0.422656	0.0203268	0.357275
SESTD1	-0.583819	-1.07159	-0.0950434	0.0203397	0.357275
VIPR1	0.726997	0.117892	1.33595	0.0203807	0.357275
AC136475.3	0.443045	0.0719261	0.813465	0.0204056	0.357275
MDH1	-0.255912	-0.469733	-0.0407573	0.0204585	0.357275
MTRNR2L8	-0.910943	-1.6759	-0.149741	0.0204595	0.357275
DGKD	0.288194	0.0448037	0.528991	0.0204912	0.357275
ZC3HAV1	0.316651	0.0502662	0.581522	0.0205354	0.357447
USP9X	-0.298079	-0.550595	-0.0487143	0.020606	0.358077
KLHL15	0.86374	0.140256	1.58781	0.0206443	0.358145
PABPC1	0.256406	0.0414789	0.471791	0.0207217	0.358889
ZNF100	-0.655734	-1.20942	-0.106074	0.0207855	0.359395
EIF4A2	0.186195	0.0302452	0.343245	0.0208641	0.360157
ZNF569	-0.590807	-1.08807	-0.0932848	0.020968	0.360375
SNTB1	0.760132	0.120215	1.40005	0.0209956	0.360375
LINC00954	-0.698873	-1.28725	-0.110492	0.021003	0.360375
TIMM8A	0.573679	0.0906513	1.05671	0.0210152	0.360375
FAAH2	0.534471	0.0842273	0.984715	0.0210782	0.360859
C11orf98	-0.670988	-1.23657	-0.1054	0.0211525	0.361537
IVD	0.477009	0.076393	0.881023	0.0211928	0.361633
SIRT1	0.379181	0.059123	0.699239	0.0213245	0.361881
VAMP5	0.366761	0.0582206	0.677554	0.0213606	0.361881
CD164	0.335297	0.052849	0.61865	0.0213851	0.361881
CARS2	0.431084	0.0680843	0.797077	0.0214256	0.361881
C19orf66	0.715448	0.11311	1.32299	0.0214381	0.361881
SLC9A6	-0.605958	-1.1182	-0.0937154	0.0215127	0.361881
PDCD5	0.461436	0.0726371	0.853566	0.0215269	0.361881
IL16	-0.624199	-1.15085	-0.0964397	0.0215397	0.361881
PPP1R7	-0.29459	-0.542889	-0.044944	0.0215453	0.361881
TAP2	0.547296	0.0844878	1.0101	0.021555	0.361881
GRK6	0.439862	0.0686757	0.815982	0.0216335	0.362405
TRIM24	-0.553599	-1.02127	-0.0849979	0.0216623	0.362405
HCLS1	0.311584	0.0480468	0.579553	0.0216907	0.362405
AFF1	0.884347	0.135812	1.63357	0.0218468	0.363206
TENT5C	0.630953	0.0967826	1.16552	0.0218629	0.363206
LAGE3	0.747223	0.115268	1.38615	0.0218661	0.363206
GABPA	-0.349886	-0.646724	-0.0530476	0.0219686	0.363206
MEMO1	0.673957	0.101775	1.24424	0.0219759	0.363206
AC091959.3	-0.640335	-1.18606	-0.0988015	0.0220313	0.363206
DNAJA1	0.386251	0.0577583	0.713151	0.0220389	0.363206
IFT140	0.690809	0.105482	1.28062	0.0220517	0.363206
MCFD2	-0.264816	-0.489585	-0.0404671	0.0220527	0.363206
TMEM243	0.335047	0.0509204	0.62036	0.0221757	0.364655
UBE2J1	0.277185	0.0421516	0.513244	0.0222638	0.364835
ZNF154	0.623829	0.0938951	1.15381	0.02227	0.364835
OXR1	0.415554	0.0621162	0.768991	0.0222918	0.364835
MSANTD4	-0.670745	-1.24006	-0.0968489	0.0223571	0.36532
DPM3	0.598346	0.0899667	1.10799	0.0224046	0.36532
MFN1	0.463395	0.0677805	0.856625	0.0224267	0.36532
ITGB1	0.338651	0.0483183	0.626277	0.0225377	0.365619
LMBRD2	0.759771	0.11227	1.40727	0.0225523	0.365619
TCP11L2	-0.375471	-0.695559	-0.0553829	0.022593	0.365619
GCN1	0.464876	0.0685388	0.86059	0.0226085	0.365619
ZCCHC7	0.424998	0.0616216	0.786556	0.0226918	0.365619
NDUFAF4	0.369049	0.0541956	0.683903	0.0226927	0.365619
ACSM3	0.643417	0.0938066	1.19103	0.0226943	0.365619
TRIM65	0.669143	0.0987929	1.24339	0.022814	0.365619
LMBRD1	-0.310861	-0.576365	-0.0453578	0.0228374	0.365619
KBTBD6	-0.417604	-0.773835	-0.0613516	0.0228375	0.365619
TMEM127	-0.46325	-0.858989	-0.0675115	0.0228644	0.365619
TMEM161A	0.546143	0.0804904	1.01999	0.0228666	0.365619
GON4L	-0.289785	-0.537624	-0.0425786	0.0229536	0.366447
CLTC	-0.315284	-0.593875	-0.0446723	0.0230351	0.367185
POLE4	0.384189	0.0562567	0.71507	0.0231491	0.368039
C6orf47	-0.539554	-1.00121	-0.0780076	0.0231593	0.368039
PLEKHM1	-0.304508	-0.564819	-0.0429531	0.0232558	0.369008
CDK6	0.955309	0.135925	1.77469	0.023399	0.369095
ISG20	0.507203	0.0736114	0.94589	0.023437	0.369095
MCF2L-AS1	0.671675	0.0901283	1.2745	0.0234443	0.369095
SURF1	0.283021	0.0409614	0.527082	0.0234546	0.369095
RCC1L	-0.423846	-0.787362	-0.06057	0.0234969	0.369095
ZMYM4	0.405584	0.058494	0.755225	0.023517	0.369095
PIAS1	-0.23719	-0.440323	-0.0325156	0.0235694	0.369095
CISD3	0.828038	0.115108	1.55433	0.0236205	0.369095
AL158152.1	0.684108	0.0961595	1.27206	0.0236684	0.369095
E4F1	0.514445	0.0722491	0.956642	0.0236874	0.369095
EIF1AX	0.220532	0.0313346	0.410883	0.0236982	0.369095
METTL1	0.674657	0.0946844	1.25463	0.0237025	0.369095
ZNF8	-0.544925	-1.01336	-0.0764915	0.0237985	0.369095
EAF2	0.670734	0.0936349	1.24783	0.0238194	0.369095
SH3BGRL	0.527406	0.0736648	0.988263	0.0238435	0.369095
VEZT	-0.340583	-0.635034	-0.0484566	0.0238766	0.369095
CD3G	0.571349	0.0802197	1.06612	0.0239429	0.369095
DHPS	0.450183	0.0626811	0.844681	0.0239594	0.369095
FDPS	0.406319	0.0568186	0.761536	0.023985	0.369095
CLINT1	-0.168001	-0.312439	-0.0231555	0.0240205	0.369095
GOLGA7B	0.742025	0.102593	1.38146	0.0240309	0.369095
THAP2	0.616836	0.085207	1.14846	0.0240506	0.369095
POLRMT	0.711946	0.0994249	1.32838	0.0240768	0.369095
MTHFD2	1.14215	0.159047	2.12999	0.0241433	0.369158
PSMB8	0.336037	0.0471542	0.626863	0.0241755	0.369158
GXYLT1	0.389966	0.0535318	0.7264	0.0241873	0.369158
GCH1	0.478609	0.066193	0.891801	0.0242361	0.369362
AK9	0.603181	0.0825287	1.12835	0.024504	0.372898
AAED1	0.513968	0.0645075	0.957441	0.0245795	0.373055
POLR3F	-0.45104	-0.840211	-0.0582753	0.0246265	0.373055
RAPGEF2	0.694154	0.093194	1.29511	0.0246687	0.373055
KDELR2	0.333623	0.0456235	0.624009	0.024687	0.373055
PEF1	-0.366971	-0.683801	-0.0474731	0.0247112	0.373055
SUPT4H1	-0.225358	-0.419877	-0.0291237	0.0247293	0.373055
STAT1	1.01701	0.138226	1.90029	0.024789	0.373413
LDAH	0.679526	0.0898704	1.26918	0.0249907	0.375908
UBE2D3	0.216579	0.0290436	0.405061	0.0250963	0.376238
CAPZA1	-0.352175	-0.660835	-0.0470255	0.0252013	0.376238
NUP85	-0.507102	-0.947987	-0.0662162	0.0252622	0.376238
ARFIP1	0.593573	0.0774643	1.10968	0.025274	0.376238
SCRIB	0.699692	0.0912958	1.30809	0.0252781	0.376238
ARHGEF37	-0.664952	-1.24319	-0.0869879	0.0253777	0.376238
AL596094.1	0.660716	0.0856076	1.23582	0.0254265	0.376238
RING1	0.443157	0.0572907	0.829024	0.0254737	0.376238
FBXW5	0.4612	0.0605947	0.863562	0.0254967	0.376238
ARL5A	-0.368522	-0.689511	-0.0475333	0.0255218	0.376238
APPBP2	-0.480472	-0.899189	-0.0617549	0.025596	0.376238
TOMM20	0.143666	0.0188549	0.269384	0.0256473	0.376238
ZNF66	0.61086	0.0781449	1.14357	0.0256948	0.376238
HIBADH	0.666036	0.0851574	1.24691	0.0257061	0.376238
P4HA1	0.734537	0.0939135	1.37516	0.0257066	0.376238
C16orf91	0.386001	0.0495113	0.722326	0.0257342	0.376238
PDCL	0.768253	0.0982479	1.44662	0.0257866	0.376238
COQ10B	0.278092	0.0354043	0.52078	0.0257956	0.376238
TAOK1	0.545178	0.0699369	1.02097	0.0258422	0.376238
HSD17B4	0.659643	0.0837057	1.23558	0.0258639	0.376238
SLC39A10	0.380796	0.0481374	0.713455	0.0259434	0.376238
KIF21B	-0.420598	-0.787463	-0.052839	0.0259548	0.376238
AP002748.3	0.374093	0.0477926	0.700678	0.0259631	0.376238
CYBA	0.535129	0.0686124	1.00699	0.0259871	0.376238
GAPVD1	-0.297253	-0.557045	-0.0374605	0.0260077	0.376238
BST2	0.897916	0.114476	1.68387	0.0260315	0.376238
TRIM25	0.940331	0.11673	1.76038	0.0260599	0.376238
TRIAP1	0.219168	0.0279029	0.413731	0.0260627	0.376238
RPP30	-0.306431	-0.574373	-0.03849	0.0260761	0.376238
OGFOD3	0.478122	0.0608721	0.896169	0.026097	0.376238
MITD1	0.572189	0.0714437	1.07293	0.0261996	0.377011
RNF130	0.650251	0.0810985	1.2194	0.0262231	0.377011
PIK3C2A	-0.317431	-0.597804	-0.0398896	0.0262976	0.377246
HIKESHI	0.648649	0.0806218	1.22168	0.0263689	0.377246
COPS9	-0.151977	-0.285077	-0.0190786	0.0263733	0.377246
BRIX1	0.29083	0.0357999	0.545304	0.0263844	0.377246
SLC22A23	-0.677819	-1.27	-0.0809593	0.026424	0.377295
CHST11	0.661019	0.0832222	1.24278	0.0264827	0.377588
DFFA	0.555398	0.068105	1.04269	0.0265712	0.377588
PRDX4	0.636987	0.0764403	1.19425	0.0265785	0.377588
TMSB4X	0.179005	0.0223227	0.336673	0.0267195	0.377588
PYHIN1	0.550458	0.0590083	1.0326	0.0267373	0.377588
BOLA2B	-0.559066	-1.04891	-0.0683843	0.0267527	0.377588
COPS2	0.272966	0.0339859	0.51445	0.0267629	0.377588
SAT1	0.645494	0.0797791	1.21304	0.0267671	0.377588
AC015982.1	0.589477	0.0714686	1.10748	0.0268023	0.377588
POLR3GL	0.503257	0.0621561	0.948465	0.026837	0.377588
PGBD4	0.645809	0.0781391	1.21348	0.0268436	0.377588
LINC01215	-0.328466	-0.618154	-0.0400603	0.0271079	0.380375
DHRS3	-0.45693	-0.85977	-0.0553758	0.0271148	0.380375
WDR6	0.361808	0.0426442	0.679937	0.0272311	0.381047
CCDC102B	0.644732	0.0752924	1.22164	0.0272644	0.381047
CCNL1	0.28523	0.0337841	0.536676	0.0272726	0.381047
BISPR	0.756319	0.0904513	1.42444	0.0274016	0.381955
PHF3	-0.187023	-0.352221	-0.0222478	0.027507	0.381955
AC087190.1	0.34462	0.0396829	0.648032	0.0275405	0.381955
MT1X	0.45499	0.0535971	0.856544	0.0275749	0.381955
AZIN1-AS1	0.625485	0.0728814	1.17809	0.0275989	0.381955
DRAP1	0.413928	0.0493131	0.782155	0.0276315	0.381955
OSTF1	0.760483	0.0898768	1.43667	0.0276507	0.381955
NLE1	0.533828	0.0593242	1.01541	0.0276614	0.381955
RNF185	-0.593243	-1.11836	-0.0696896	0.0277478	0.381955
ERAP2	0.382212	0.0447725	0.72039	0.0277783	0.381955
CWF19L1	-0.421399	-0.794177	-0.048621	0.0277931	0.381955
ARMC7	-0.623576	-1.17525	-0.0719065	0.0278045	0.381955
MXI1	-0.261705	-0.492775	-0.0300928	0.0278146	0.381955
IFITM1	0.627864	0.0712242	1.18206	0.0279022	0.382654
AC007952.4	0.68544	0.0783597	1.2946	0.0279744	0.383138
EIF4A1	0.328297	0.0369683	0.61875	0.0281216	0.384649
RABGAP1L	-0.337538	-0.63658	-0.0345015	0.028164	0.384723
COPE	-0.287526	-0.541846	-0.0316135	0.028217	0.384942
TMEM268	0.560624	0.0639719	1.06534	0.0283154	0.385243
DBNL	0.666525	0.073127	1.27085	0.0283389	0.385243
TAF3	-0.226519	-0.427271	-0.024748	0.0283748	0.385243
UBE2E3	0.222575	0.0254032	0.422044	0.0284904	0.385243
WDHD1	0.589931	0.0666963	1.11568	0.0285573	0.385243
FAM117A	0.557041	0.0636451	1.05584	0.0285828	0.385243
CGGBP1	0.189852	0.0209798	0.358725	0.0286311	0.385243
JPT1	0.652297	0.0724974	1.23197	0.0286319	0.385243
RSF1	-0.214811	-0.405924	-0.0236989	0.0286626	0.385243
SMAD7	-0.554567	-1.04797	-0.0611631	0.0286685	0.385243
ZFP36	0.677111	0.0734825	1.27822	0.0286791	0.385243
NMNAT1	0.654193	0.0720956	1.23629	0.0286832	0.385243
CD247	-0.2219	-0.418978	-0.0240179	0.0288108	0.385428
C8orf44	0.681194	0.0759345	1.29022	0.028845	0.385428
CASP2	-0.421881	-0.801698	-0.0470142	0.0288639	0.385428
SRGAP2B	0.650029	0.0603168	1.22803	0.0288869	0.385428
FMNL3	0.70659	0.076806	1.33637	0.0289449	0.385428
PRR34-AS1	0.679905	0.0748911	1.28718	0.0289678	0.385428
THAP12	0.289558	0.0319959	0.548332	0.0290374	0.385428
AL138966.2	0.660919	0.0714861	1.25035	0.0290387	0.385428
GNAI3	-0.222658	-0.42094	-0.0242047	0.0290608	0.385428
TRBC2	0.408653	0.0452377	0.775006	0.0290672	0.385428
RHEB	0.330961	0.0356423	0.626279	0.0291204	0.385604
SGCB	0.604707	0.0645068	1.14386	0.029195	0.385604
NHP2	0.357586	0.0391516	0.680282	0.0292217	0.385604
FAF2	-0.380787	-0.720925	-0.0406487	0.0292856	0.385604
TSC22D4	0.53188	0.0570183	1.00712	0.0294316	0.385604
CFL1	0.413109	0.0443575	0.787431	0.0295136	0.385604
RSAD2	1.65686	0.178392	3.14138	0.0295238	0.385604
LEPROTL1	-0.256135	-0.484596	-0.0264337	0.0295241	0.385604
ITPKB	-0.546615	-1.03815	-0.0588743	0.0295377	0.385604
PLPP1	0.554745	0.0587965	1.05086	0.0295629	0.385604
DHX58	0.647348	0.0690359	1.22656	0.029567	0.385604
COX5A	0.210585	0.0227486	0.399768	0.02957	0.385604
DDX28	0.34778	0.0374521	0.660792	0.0296038	0.385604
LIPA	0.634959	0.0665758	1.20334	0.0296193	0.385604
ISCU	-0.358931	-0.679833	-0.0377513	0.0296362	0.385604
DLST	-0.297391	-0.563217	-0.0306386	0.029707	0.385838
VEZF1	-0.330964	-0.627431	-0.0344972	0.0297283	0.385838
CLN8	-0.603405	-1.14507	-0.0637418	0.0298168	0.386504
NMRAL1	0.567262	0.0586959	1.07583	0.0298627	0.386618
ZFAND6	-0.292475	-0.554422	-0.0296214	0.0300117	0.387983
DDX3X	0.194684	0.0199467	0.369421	0.0300427	0.387983
NOCT	0.703641	0.0591391	1.33542	0.0301267	0.388124
TMA16	0.612574	0.0624673	1.16268	0.0301282	0.388124
ANKRD52	-0.354952	-0.681111	-0.0354079	0.030248	0.389095
UBE2K	0.333456	0.0345229	0.634749	0.0303078	0.389095
MED28	0.172999	0.0178777	0.328824	0.0303301	0.389095
ZNF248	0.730159	0.073536	1.38678	0.0303531	0.389095
FBXO5	0.727621	0.0730267	1.38222	0.0304153	0.389413
ALKBH2	0.544996	0.055855	1.03881	0.0305484	0.390637
PHPT1	0.835646	0.0844899	1.59644	0.0306346	0.391258
RBM38	-0.401187	-0.762383	-0.0399481	0.0306963	0.391469
PHIP	-0.222459	-0.425042	-0.0220862	0.0308914	0.391469
RPAP2	0.322501	0.0314355	0.613566	0.0309335	0.391469
CYCS	0.406622	0.0396038	0.77364	0.0309474	0.391469
TWISTNB	0.273494	0.0271896	0.520921	0.0309673	0.391469
WSB1	0.246524	0.0225821	0.468343	0.0309895	0.391469
CCDC47	-0.383284	-0.729432	-0.0371348	0.0310395	0.391469
TYSND1	0.647789	0.0626977	1.23288	0.0310574	0.391469
POMGNT2	-0.59139	-1.12559	-0.0571933	0.0310713	0.391469
UHRF1BP1	0.428144	0.0397014	0.81371	0.0310852	0.391469
TNIP2	0.545171	0.0535604	1.03863	0.031119	0.391469
JMY	0.271697	0.0261687	0.517226	0.0311425	0.391469
GRPEL1	0.330865	0.0317503	0.629544	0.0311665	0.391469
HIPK1-AS1	0.493887	0.0488109	0.942388	0.0312024	0.391469
ZNF589	0.646427	0.0470964	1.23085	0.031241	0.391469
SHISA5	0.373276	0.0366378	0.712659	0.0313054	0.391469
KLHL2	0.620257	0.0591126	1.1814	0.0313256	0.391469
ABI1	-0.212287	-0.405111	-0.0207654	0.031328	0.391469
AL445686.2	0.414428	0.0396332	0.788939	0.0313805	0.391654
MPP6	0.378172	0.035825	0.720519	0.0314293	0.39169
PRKCE	0.655602	0.0635665	1.25241	0.0314961	0.39169
CD74	0.263564	0.0246978	0.501805	0.0315219	0.39169
CNBD2	0.450905	0.0424223	0.859387	0.0315472	0.39169
IKZF4	1.05352	0.0953349	2.00597	0.0315733	0.39169
AL135999.1	0.620314	0.0581497	1.18248	0.0316092	0.39169
CD69	0.601355	0.0574964	1.15163	0.0316837	0.392146
SUPT6H	-0.276456	-0.52934	-0.0264403	0.0317501	0.392502
LINC01534	0.622471	0.0577084	1.18723	0.0317976	0.392615
SP110	0.50494	0.0478615	0.964413	0.0318719	0.392615
ATG4A	-0.636583	-1.21787	-0.0599946	0.0318735	0.392615
CCT5	0.450723	0.0415083	0.859938	0.0319101	0.392615
TDP1	-0.40754	-0.778331	-0.0367484	0.0322624	0.396352
IFIT5	0.766607	0.0708994	1.46637	0.0323126	0.396352
ACADVL	0.445573	0.0405572	0.8556	0.0323281	0.396352
CAMSAP2	0.721355	0.0405218	1.38154	0.0323913	0.396501
PTGES2	0.519722	0.0463326	0.993112	0.0324507	0.396501
ARMC1	-0.403352	-0.770755	-0.0359501	0.0324545	0.396501
RAB2A	-0.223589	-0.426718	-0.0183209	0.0325358	0.396663
TFB1M	0.658004	0.0582316	1.25778	0.0325707	0.396663
TRIB2	0.676863	0.0604289	1.30334	0.0326056	0.396663
PFN1	0.507227	0.0457274	0.974643	0.0326618	0.396663
USO1	0.465575	0.041342	0.894487	0.0326881	0.396663
TMEM59	0.186249	0.0161455	0.361335	0.0326964	0.396663
B2M	0.215198	0.0194341	0.412316	0.0327736	0.397136
ECHS1	0.490116	0.0435832	0.941039	0.03286	0.397721
PSD	0.469749	0.0406964	0.907479	0.0330035	0.398749
CYFIP2	0.252262	0.021694	0.48282	0.0330263	0.398749
PAAF1	0.677516	0.0581713	1.29686	0.0330599	0.398749
ENO1	0.552212	0.0483089	1.05957	0.0331946	0.399911
HLA-DRA	0.505663	0.0439509	0.968776	0.0332523	0.400143
ATP5MPL	-0.191236	-0.366568	-0.0164606	0.033414	0.401027
RAB8B	-0.608481	-1.16588	-0.0510724	0.0334174	0.401027
DHRS4L2	0.507653	0.0434342	0.973545	0.0334622	0.401027
TPGS2	0.543651	0.0462881	1.04298	0.0335009	0.401027
SGK1	0.733587	0.0588062	1.40524	0.0335995	0.401027
KMT2C	-0.224917	-0.432796	-0.0190383	0.0337723	0.401027
TOM1L2	0.790492	0.0647774	1.51621	0.033792	0.401027
MED14OS	0.654055	0.0430073	1.25439	0.0338045	0.401027
PDS5A	0.228287	0.0188357	0.437505	0.0338123	0.401027
DEGS1	0.235404	0.019625	0.451728	0.0338546	0.401027
IFNAR1	-0.462469	-0.891544	-0.0384766	0.0339141	0.401027
DGKA	0.274104	0.0227565	0.526081	0.0339203	0.401027
TLE4	-0.195851	-0.375885	-0.0162636	0.0339258	0.401027
DYRK1B	-0.49557	-0.952083	-0.04133	0.0339404	0.401027
STX3	0.579735	0.0470011	1.11247	0.0339562	0.401027
TNKS2	-0.273278	-0.524434	-0.0221213	0.0339798	0.401027
CENPN	0.610725	0.048655	1.18218	0.033997	0.401027
APOL3	-0.433605	-0.831132	-0.0336369	0.0340193	0.401027
ITGB1BP1	0.36346	0.0299363	0.698364	0.0341495	0.401785
SLC25A22	0.628833	0.0516025	1.2144	0.0341608	0.401785
FNIP1	-0.220397	-0.429021	-0.0165987	0.0342685	0.40211
AREG	0.704463	0.055572	1.35238	0.0343455	0.40211
SDHB	-0.260854	-0.500544	-0.0200282	0.0343785	0.40211
SYAP1	-0.41675	-0.804156	-0.0334733	0.0344435	0.40211
GPS2	-0.308228	-0.592277	-0.0241781	0.0344538	0.40211
MKNK1	0.377639	0.0283744	0.724821	0.0344554	0.40211
MFSD6	-0.331114	-0.63788	-0.0266606	0.034495	0.40211
NOC2L	0.244017	0.0196974	0.469432	0.0344975	0.40211
SLU7	-0.224891	-0.43166	-0.0166736	0.0345638	0.402433
DCTD	0.399652	0.0313162	0.774108	0.0346051	0.402463
AC005261.3	0.583742	0.0436376	1.12169	0.0347991	0.404225
PUS3	0.529213	0.0411918	1.01817	0.0348362	0.404225
GTF2B	0.284123	0.0216142	0.546632	0.0349048	0.404225
REXO2	0.571551	0.0434584	1.09964	0.0349119	0.404225
PSD4	0.542713	0.0404056	1.0439	0.0350637	0.405531
MED23	-0.232386	-0.447919	-0.0179678	0.0351653	0.405819
YWHAB	-0.243062	-0.467295	-0.0171223	0.0351666	0.405819
OTUD4	0.332796	0.0246403	0.640951	0.0352941	0.405948
THG1L	0.613328	0.0465527	1.18229	0.0353007	0.405948
YPEL2	-0.465288	-0.895516	-0.0344769	0.0353157	0.405948
MARCKSL1	0.572059	0.0420484	1.10207	0.0353972	0.405948
ATP13A2	0.607002	0.0459595	1.17232	0.0354031	0.405948
INO80E	0.389877	0.0291052	0.75142	0.0354518	0.405948
CDC42EP3	0.70865	0.0518786	1.36542	0.0354541	0.405948
DUSP5	0.585241	0.0427358	1.12775	0.0354897	0.405948
AL391069.3	0.609449	0.042419	1.17472	0.0359028	0.409201
TPM3	0.191331	0.0139492	0.371289	0.0359052	0.409201
KIAA0586	0.398388	0.0281901	0.768586	0.0359264	0.409201
DGLUCY	0.590079	0.0419095	1.14372	0.0359478	0.409201
PPFIA1	0.498298	0.0351459	0.96145	0.0359706	0.409201
BROX	-0.298225	-0.574847	-0.0197661	0.0360503	0.40943
MED14	-0.444215	-0.87112	-0.0295829	0.0360744	0.40943
TRAFD1	0.69626	0.049193	1.34361	0.0361088	0.40943
GINS2	0.639289	0.0444689	1.23411	0.0361592	0.409555
XIST	0.156726	0.0108301	0.302621	0.0362481	0.409732
AC078883.3	0.622209	0.0400388	1.2	0.0362583	0.409732
DDIT4	0.935782	0.064941	1.80647	0.0363026	0.409732
ATXN2	0.635442	0.0394534	1.22677	0.0363694	0.409732
ABI2	0.538056	0.0353407	1.05215	0.0363717	0.409732
MARCH3	-0.540466	-1.04328	-0.0364537	0.0364306	0.409953
RAN	0.219642	0.0154465	0.426291	0.0364941	0.410224
NDOR1	0.638936	0.0434625	1.23423	0.0365666	0.410596
FADS3	-0.581295	-1.1226	-0.0352324	0.0366679	0.410845
TGFBR2	-0.367681	-0.710791	-0.0245703	0.0366921	0.410845
IPO7	0.311418	0.0214072	0.602308	0.0367073	0.410845
KIN	-0.294713	-0.573047	-0.0204439	0.0367514	0.41085
CDS2	-0.297355	-0.575042	-0.0200186	0.0368161	0.41085
AGA	0.387698	0.0264442	0.752431	0.0368671	0.41085
LCLAT1	-0.567321	-1.09654	-0.0376649	0.036871	0.41085
ZNF609	0.740818	0.0497834	1.43411	0.0369051	0.41085
ANKRD39	-0.477451	-0.922647	-0.026973	0.0369753	0.41102
AKAP8L	-0.279826	-0.541811	-0.0187596	0.0370293	0.41102
VAV1	0.677995	0.0456155	1.31497	0.0370669	0.41102
NUDT22	0.558246	0.0367093	1.08478	0.0370783	0.41102
ECI1	0.454701	0.0301681	0.886259	0.0371201	0.411045
S1PR2	-0.580819	-1.13462	-0.0368089	0.037252	0.412068
ARPP19	-0.255878	-0.497397	-0.016653	0.0373152	0.412245
AC026471.1	0.603198	0.0392914	1.16726	0.0374391	0.412245
UBA3	-0.377077	-0.73042	-0.0237344	0.0374547	0.412245
BICD1	0.647345	0.0395075	1.26722	0.037475	0.412245
TCTA	0.602403	0.0349352	1.18507	0.0375633	0.412245
SPNS1	-0.33166	-0.642043	-0.0200054	0.0375897	0.412245
RARA-AS1	-0.658613	-1.27671	-0.0405194	0.0377357	0.412245
PRKD2	0.603101	0.03842	1.17067	0.0377659	0.412245
ABCD1	0.621682	0.0379615	1.2054	0.0378268	0.412245
NFATC2	0.475542	0.029012	0.922072	0.0378376	0.412245
AK2	0.567923	0.0346047	1.10124	0.0378527	0.412245
NPDC1	0.601255	0.0374557	1.16603	0.0378836	0.412245
SMARCE1	-0.266475	-0.517311	-0.0166361	0.0379249	0.412245
AL137003.2	-0.648531	-1.25779	-0.0392703	0.037928	0.412245
CASC4	0.343672	0.0215591	0.668147	0.0379377	0.412245
DNAJC13	0.686954	0.0405524	1.33097	0.0379648	0.412245
MTMR14	-0.328283	-0.636909	-0.0201162	0.0380219	0.412245
HERC5	0.894071	0.0557116	1.73631	0.0380447	0.412245
DCK	-0.385664	-0.748208	-0.0231203	0.0380479	0.412245
TMEM71	0.387108	0.0228145	0.750776	0.0382205	0.412245
PATZ1	-0.357512	-0.693922	-0.021102	0.0382319	0.412245
NEDD9	0.444869	0.0228646	0.862547	0.038286	0.412245
ARG2	-0.897414	-1.74216	-0.0526639	0.0382998	0.412245
AC073332.1	-0.481038	-0.932747	-0.0268224	0.0383089	0.412245
SLC38A1	-0.302577	-0.587418	-0.0177355	0.0383136	0.412245
YIPF1	0.524043	0.0315884	1.01961	0.0383192	0.412245
JARID2-AS1	0.618296	0.0338855	1.19931	0.0383673	0.412245
TMEM186	0.635479	0.0369813	1.23398	0.0383975	0.412245
SLC17A5	-0.441634	-0.857089	-0.0257105	0.0384166	0.412245
AFTPH	-0.446962	-0.868391	-0.0255327	0.0386113	0.413721
FAM213A	0.574468	0.0327528	1.11618	0.0386335	0.413721
RPS6KA5	0.353166	0.0180568	0.685745	0.0389435	0.416521
ATP5MC2	0.110524	0.00634862	0.215122	0.0390123	0.416521
ARHGAP25	0.545441	0.0304012	1.06578	0.0390151	0.416521
MRPL53	0.634506	0.0317962	1.23253	0.0390857	0.416758
OXCT1	0.346307	0.016666	0.67291	0.0392027	0.416758
SELENOH	0.225478	0.0125828	0.440183	0.0392834	0.416758
BRD2	0.290455	0.011367	0.5651	0.0393078	0.416758
FOXK1	-0.315989	-0.618075	-0.0173213	0.0393283	0.416758
UBE4A	-0.323662	-0.629768	-0.0171559	0.0393821	0.416758
OAS1	1.01605	0.056331	1.97982	0.0393923	0.416758
MCM8	0.661631	0.0352086	1.28805	0.0393977	0.416758
APEX1	0.186541	0.0104423	0.363987	0.0394137	0.416758
SPCS3	0.182947	0.0101919	0.357112	0.0394377	0.416758
TMEM8A	0.629399	0.0343975	1.22834	0.0394795	0.416777
FAM107B	-0.440505	-0.857878	-0.0231325	0.0395394	0.416987
AL035071.1	0.464727	0.0233125	0.9044	0.0396573	0.417807
UBASH3A	-0.476996	-0.929506	-0.0244865	0.0397784	0.417996
PDE1B	0.511369	0.0269882	1.00022	0.0398108	0.417996
TFB2M	0.359227	0.0182912	0.700163	0.039863	0.417996
TMEM254	-0.447368	-0.871103	-0.0214345	0.0399028	0.417996
HIC2	0.566759	0.0278942	1.10405	0.0399034	0.417996
PTGER4	0.297757	0.0150326	0.580482	0.0399508	0.417996
BLOC1S3	0.580534	0.0254257	1.13118	0.0399564	0.417996
PIBF1	0.312997	0.0162614	0.610858	0.0400486	0.418028
GEMIN4	0.582166	0.0297566	1.13553	0.04006	0.418028
ZHX1	0.267551	0.0129643	0.521412	0.04008	0.418028
GFER	0.38302	0.0195514	0.747907	0.0402376	0.418077
VPS26A	-0.306362	-0.597704	-0.0150197	0.0402481	0.418077
CDC123	-0.348279	-0.678779	-0.0161768	0.040262	0.418077
MYL5	0.402244	0.0206162	0.785814	0.0402854	0.418077
FAM89B	0.795566	0.0371244	1.56876	0.0403444	0.418077
BANF1	0.357067	0.0182101	0.699456	0.0404161	0.418077
FKBP1A	0.327601	0.016515	0.641323	0.0404604	0.418077
CCNJ	-0.457595	-0.895218	-0.0230283	0.0404995	0.418077
TMEM38B	0.452789	0.0219713	0.88927	0.0405098	0.418077
ALG10B	0.623772	0.0295621	1.21798	0.040582	0.418077
U2SURP	-0.203915	-0.397871	-0.00732425	0.0407181	0.418077
UBE2I	-0.219862	-0.428906	-0.00952654	0.040731	0.418077
BIN1	0.278982	0.0137135	0.547532	0.0407521	0.418077
PRMT1	0.485509	0.0240497	0.95025	0.0407554	0.418077
GSDMD	0.542834	0.0264437	1.06601	0.0407576	0.418077
SARM1	-0.639438	-1.25225	-0.0295526	0.040823	0.418077
PKIA	0.504465	0.0239972	0.989841	0.0408373	0.418077
PLPBP	0.465963	0.0221357	0.910752	0.0408496	0.418077
SLC24A1	0.770194	0.0354446	1.50494	0.0408634	0.418077
U2AF1	0.663758	0.0282943	1.29527	0.0408992	0.418077
SFSWAP	-0.201438	-0.393189	-0.00787004	0.0409587	0.418077
ACTR1B	-0.336176	-0.656262	-0.012901	0.0410071	0.418077
C1orf174	-0.368287	-0.719539	-0.0167774	0.0410116	0.418077
RNASEH1-AS1	0.666548	0.0313634	1.30647	0.0410762	0.418077
MICB	0.678537	0.0304077	1.32667	0.0411116	0.418077
GALC	-0.415946	-0.813398	-0.0184938	0.041184	0.418077
BABAM2	0.381218	0.0168205	0.745079	0.0411917	0.418077
TRABD2A	0.385346	0.0170858	0.753607	0.0412094	0.418077
HSPB11	0.374108	0.0171989	0.732442	0.0412494	0.418077
MRPL13	-0.327966	-0.64071	-0.013354	0.0412996	0.418099
NMD3	0.258448	0.0114624	0.505769	0.0414248	0.418099
OTUB1	0.166793	0.00747672	0.32647	0.041458	0.418099
SERPINE2	0.5925	0.0237438	1.15825	0.0415068	0.418099
MIR22HG	0.790487	0.0338244	1.54715	0.0415294	0.418099
DENND2D	0.612826	0.0255346	1.20958	0.0415724	0.418099
MSMO1	-0.370897	-0.726058	-0.0157373	0.0416037	0.418099
AC012615.2	-0.526839	-1.03026	-0.0183838	0.0416235	0.418099
SELENOW	0.465104	0.0204761	0.915149	0.0416714	0.418099
NDRG1	0.441031	0.0185289	0.863534	0.0416902	0.418099
TXLNA	0.490981	0.0193654	0.960638	0.0417524	0.418099
SRI	0.35754	0.0157461	0.701003	0.0417535	0.418099
HSDL2	0.610277	0.0256228	1.2023	0.0417738	0.418099
NR3C1	-0.338416	-0.662895	-0.0139371	0.0418623	0.418551
TIGD5	0.701191	0.0287521	1.37363	0.0418994	0.418551
TXNL4B	0.310068	0.0132868	0.608482	0.0419937	0.418604
PPAT	0.42219	0.0170424	0.828079	0.042032	0.418604
CEP135	-0.246965	-0.486668	-0.0105338	0.042044	0.418604
IFNAR2	0.457126	0.0152778	0.894849	0.0420958	0.418604
SNED1	-0.702556	-1.377	-0.0281107	0.0421057	0.418604
GCSAM	0.639149	0.0250201	1.25257	0.042247	0.419
MAEA	-0.37647	-0.737732	-0.0148117	0.0422585	0.419
SRSF2	0.214414	0.00884718	0.420934	0.0423065	0.419
AL139246.5	0.69762	0.028303	1.37173	0.0424099	0.419
LINC02328	0.62091	0.0238619	1.21796	0.0424355	0.419
DLGAP4	0.580194	0.0222889	1.1381	0.0424385	0.419
SMARCA4	0.32968	0.0126388	0.646722	0.0424552	0.419
SPRYD4	0.597728	0.0200765	1.1712	0.0424676	0.419
AL645568.1	0.624533	0.0237289	1.22534	0.0425266	0.419185
MRPS18A	-0.45922	-0.900265	-0.0166554	0.0425794	0.419273
MED16	-0.660523	-1.29523	-0.0164179	0.0426161	0.419273
VPS35L	0.505107	0.0187216	0.991492	0.0427212	0.41991
EHD4	0.478757	0.0178541	0.939686	0.0427968	0.420256
EZR	-0.530177	-1.04437	-0.0202008	0.0428983	0.42078
CNP	0.734104	0.0262921	1.44192	0.0429833	0.42078
SUN1	0.242361	0.00690618	0.475429	0.043004	0.42078
CDC40	-0.215001	-0.421909	-0.00746893	0.0430244	0.42078
UPF3B	0.360913	0.012725	0.708771	0.0430905	0.42078
CFL2	0.950569	0.0336476	1.87697	0.0431606	0.42078
LETM1	0.420528	0.0156497	0.828076	0.0432007	0.42078
TCF7	0.237359	0.00867429	0.467536	0.043205	0.42078
CELF1	0.217327	0.00639745	0.426504	0.0432139	0.42078
ZNF333	0.396184	0.0136571	0.778712	0.043266	0.420893
STOM	1.03099	0.0342053	2.02592	0.043395	0.421442
RASSF2	-0.588024	-1.1579	-0.0205724	0.0434129	0.421442
RUVBL2	0.535438	0.0190008	1.05869	0.0434761	0.421442
COQ7	0.43074	0.0138533	0.846523	0.0435679	0.421442
TRIM8	-0.566994	-1.11587	-0.0194576	0.0435682	0.421442
LINC00685	0.648378	0.0223325	1.27574	0.0435794	0.421442
GADD45G	0.702971	0.0229192	1.38205	0.0436379	0.421442
SPATS2L	1.18763	0.0374609	2.33552	0.0437579	0.421442
FABP5	0.72512	0.0232332	1.42701	0.0437794	0.421442
PABPC4	0.1989	0.00688004	0.392333	0.0437797	0.421442
MFNG	0.333785	0.0112764	0.660201	0.0438248	0.421442
C15orf40	0.36165	0.0122164	0.712439	0.0438564	0.421442
NUFIP2	0.191816	0.00568702	0.377133	0.0438714	0.421442
SNRPD3	-0.28196	-0.554616	-0.00854035	0.0439535	0.421442
AHCYL2	0.585977	0.0180536	1.15296	0.0439585	0.421442
KNOP1	0.53415	0.0145846	1.06584	0.0439702	0.421442
CYP2U1	0.54434	0.0168233	1.07186	0.0440199	0.421516
MX2	0.559417	0.0178761	1.10155	0.0440589	0.421516
HAPLN3	0.762013	0.0251276	1.50605	0.044128	0.421789
PKM	0.562302	0.0165128	1.11925	0.0443084	0.423076
USP49	0.608936	0.0190936	1.20264	0.0443519	0.423076
NAMPT	0.448745	0.013515	0.886506	0.0443916	0.423076
SMIM13	0.535719	0.016735	1.05741	0.0444314	0.423076
CIB2	0.544516	0.0137945	1.07214	0.0444659	0.423076
MXD4	-0.356703	-0.703342	-0.0100631	0.0445934	0.423902
VPS4B	-0.178096	-0.352408	-0.0053713	0.0447383	0.424347
SEC24B	-0.476225	-0.939521	-0.0129285	0.0448206	0.424347
FYN	-0.359178	-0.710303	-0.0102669	0.0448211	0.424347
GLRX3	0.291283	0.00787643	0.57469	0.0448436	0.424347
JMJD8	0.383457	0.0109665	0.757179	0.044929	0.424347
CANT1	0.315285	0.00953423	0.624081	0.0449769	0.424347
STAM2	-0.613522	-1.21108	-0.00272443	0.0449816	0.424347
IP6K1	-0.245772	-0.486778	-0.00700483	0.0450091	0.424347
EXOC7	0.45027	0.0117461	0.888794	0.0450478	0.424347
G3BP2	0.209108	0.00459706	0.412159	0.0450479	0.424347
HAUS1	0.692406	0.0176924	1.36712	0.0451625	0.425042
PLAC8	0.266984	0.00764038	0.530436	0.045262	0.425594
PTRH2	0.592374	0.0148961	1.17035	0.0453949	0.425876
TRMT12	-0.402899	-0.795301	-0.00919467	0.0454141	0.425876
CNOT2	-0.203559	-0.401932	-0.00372868	0.0454498	0.425876
CCDC93	-0.366454	-0.726926	-0.00923175	0.0454711	0.425876
POFUT1	-0.571091	-1.12866	-0.0135258	0.0455641	0.425876
MIA2	0.354388	0.00831649	0.700459	0.0456109	0.425876
NIPSNAP3A	0.465532	0.0108369	0.920226	0.0456516	0.425876
GYG1	0.531101	0.0134998	1.05492	0.0456664	0.425876
REST	-0.195002	-0.385498	-0.00450587	0.0456886	0.425876
NPTN	-0.439137	-0.868179	-0.0100951	0.0457141	0.425876
CXorf56	-0.403361	-0.796974	-0.00874123	0.0457796	0.425876
NT5DC3	0.653223	0.0147742	1.29167	0.0457942	0.425876
UBR3	0.334986	0.00780646	0.662462	0.0458239	0.425876
AP005482.1	0.649135	0.0140317	1.28424	0.0460106	0.426002
FIG4	0.615549	0.0132737	1.21783	0.0460218	0.426002
XAF1	1.08991	0.0240939	2.15534	0.046027	0.426002
LRP6	-0.623946	-1.23572	-0.0145614	0.0460428	0.426002
RALGAPA2	0.376015	0.00806878	0.743961	0.0460446	0.426002
CDK16	0.313762	0.00328979	0.620624	0.0460831	0.426002
MAP3K14	0.556324	0.00840753	1.0995	0.0461655	0.4261
XPO7	-0.489864	-0.972282	-0.0109338	0.0461958	0.4261
CLOCK	0.59519	0.0122998	1.17808	0.0462164	0.4261
MUC20-OT1	0.277408	0.00630227	0.551154	0.0463339	0.426805
SLC25A25-AS1	0.633183	0.0121754	1.25419	0.0465282	0.427489
AL136295.2	0.612028	0.0128872	1.21556	0.0467135	0.427489
CACNA1I	0.536297	0.00959822	1.063	0.046818	0.427489
LANCL2	-0.434352	-0.861639	-0.00877532	0.0468412	0.427489
LSM4	0.462603	0.00924386	0.920031	0.046857	0.427489
NISCH	-0.356026	-0.705832	-0.00622128	0.0469102	0.427489
ZNF598	0.426228	0.00732243	0.845134	0.0469745	0.427489
SUMF1	0.49528	0.00849275	0.982066	0.0469815	0.427489
DCTN5	-0.402694	-0.798497	-0.00689161	0.0469888	0.427489
TERF1	-0.224628	-0.445415	-0.00384012	0.0469928	0.427489
EPS8	0.49874	0.00934322	0.990462	0.0470633	0.427489
RAB40C	0.643461	0.0111375	1.2843	0.0471101	0.427489
IRF1	0.575809	0.0102848	1.14286	0.0471362	0.427489
H2AFY2	0.490667	0.00795602	0.972854	0.0471645	0.427489
TUBGCP6	0.497022	0.00860723	0.986426	0.0472403	0.427489
RSL1D1	0.171674	0.00306142	0.34234	0.0473209	0.427489
SRRD	-0.309843	-0.614375	-0.00423949	0.0473775	0.427489
ICOS	0.500218	0.00765797	0.992778	0.0473833	0.427489
TRIM5	0.695138	0.0079824	1.40166	0.0473866	0.427489
AC004854.2	0.592498	0.00900015	1.176	0.0474094	0.427489
PIGN	0.529059	0.00760357	1.04956	0.0474827	0.427489
USP37	0.513764	0.00674971	1.01911	0.047517	0.427489
ASB3	0.432787	0.00469545	0.858278	0.0475388	0.427489
MFSD12	0.634336	0.00995489	1.26747	0.0475391	0.427489
FAM53C	0.379762	0.00538207	0.754142	0.0476326	0.427489
ETV6	0.64504	0.00240633	1.27949	0.0476705	0.427489
RPUSD3	0.633957	0.00877214	1.26817	0.0476946	0.427489
ILF2	0.19762	0.00314378	0.393992	0.0477127	0.427489
KIAA1958	-0.627141	-1.24441	-0.00329983	0.0478475	0.427489
OSBP	0.210647	0.00183745	0.418005	0.0479898	0.427489
UBXN6	0.252458	0.00313655	0.5015	0.0480013	0.427489
EXTL3	-0.570261	-1.14364	-0.00755855	0.0480015	0.427489
TNK2	0.448974	0.00479472	0.891531	0.0480571	0.427489
CD4	-0.454738	-0.90348	-0.00508459	0.0481376	0.427489
USP5	0.479288	0.00634182	0.952879	0.0481957	0.427489
TPRA1	0.515935	0.00598629	1.02588	0.048198	0.427489
KLF3	-0.350925	-0.697718	-0.00430323	0.0482309	0.427489
CDC37	0.244256	0.00305964	0.48843	0.0482422	0.427489
EPSTI1	0.949431	0.0106798	1.88818	0.0482761	0.427489
AC007686.3	0.688301	0.00712805	1.36798	0.0482908	0.427489
ARL8B	-0.255868	-0.508911	-0.00282465	0.0483223	0.427489
MCUR1	0.500124	0.00660243	0.999188	0.0483263	0.427489
ZNF800	-0.222324	-0.442063	-0.00229541	0.0484017	0.427489
SWT1	-0.579867	-1.15361	-0.00612523	0.0484275	0.427489
AC007541.1	0.632565	0.00369569	1.25768	0.0484303	0.427489
OGFOD2	0.573199	0.00597187	1.14043	0.0484595	0.427489
SETDB2	0.430636	-0.00355905	0.858985	0.0484798	0.427489
SHLD1	0.594866	0.0061143	1.18362	0.0484905	0.427489
SCAMP1	-0.275727	-0.550106	-0.0033968	0.048506	0.427489
AC027020.2	0.615221	0.00726672	1.22596	0.0485434	0.427489
CES4A	0.579288	0.00714962	1.15487	0.0485717	0.427489
PDE7A	0.454473	0.00473787	0.904428	0.0486074	0.427489
RHOH	0.335592	0.00318464	0.668	0.048665	0.427489
ANKFY1	0.517969	0.00496433	1.03037	0.0487129	0.427489
PAF1	0.392672	0.00207974	0.780751	0.048722	0.427489
OSBPL9	-0.251832	-0.503037	-0.0029005	0.0487974	0.427489
ISOC1	0.385047	0.00143446	0.766252	0.0488437	0.427489
LCP1	0.374077	0.00378124	0.745645	0.0488536	0.427489
NBEA	-0.58729	-1.16957	-0.00500561	0.0488792	0.427489
RINT1	-0.39015	-0.779135	-0.00419836	0.0489008	0.427489
CLEC2B	0.590089	0.00483376	1.17534	0.0489528	0.427489
DENND4B	0.508325	0.0041603	1.01249	0.0489544	0.427489
AFG3L2	0.240534	0.000778618	0.478511	0.0490146	0.427655
LDLR	1.09097	0.00758489	2.17232	0.0490568	0.427665
RCBTB1	0.497461	0.00479375	0.994132	0.0491081	0.427755
ZNF669	-0.299006	-0.595529	-0.00187058	0.049222	0.428387
NDUFAB1	-0.262232	-0.522168	-0.000858962	0.0493324	0.428745
ITPKB-AS1	-0.692148	-1.38027	-0.00509397	0.0493822	0.428745
PHB	0.525859	0.00427545	1.05427	0.0494186	0.428745
MAN1C1	0.585113	0.00387381	1.16658	0.0494278	0.428745
TRPT1	0.572616	0.0041919	1.15124	0.0494779	0.428822
PANK4	-0.553858	-1.10364	-0.000262708	0.0495203	0.428833
DYRK1A	-0.208299	-0.417159	-0.0016002	0.0496079	0.429026
TRIM27	0.633249	0.00369955	1.26379	0.049691	0.429026
RB1CC1	-0.254029	-0.508129	-0.00171878	0.0497064	0.429026
PRELID1	0.318615	0.00223884	0.638402	0.0498424	0.429026
C17orf67	0.508607	0.00201678	1.0152	0.0498947	0.429026
ZNHIT1	0.228757	0.00132097	0.456913	0.0498964	0.429026
ATP5MC1	0.228692	0.00155409	0.45778	0.0498991	0.429026
EPN1	-0.314743	-0.629869	-0.00197258	0.0499103	0.429026
LRP8	0.676217	0.00071235	1.34849	0.0499136	0.429026
RABGGTA	0.532507	0.00289667	1.0642	0.0499887	0.429317
ZUP1	-0.404868	-0.808497	-0.00123912	0.0500973	0.429699
GNG7	0.579115	0.00172465	1.1565	0.0501158	0.429699
TMSB10	0.423305	0.0019233	0.847064	0.0501898	0.42998
CHMP6	-0.521997	-1.04297	-0.00102304	0.0503442	0.4306
THEMIS2	0.486315	-0.000415421	0.970511	0.0503464	0.4306
GPX4	0.174679	0.00065362	0.349316	0.0503862	0.4306
NAGLU	0.624963	0.000589193	1.24934	0.0505728	0.43184
H3F3B	0.361457	0.00103495	0.725138	0.0506875	0.432162
JAK2	0.5115	0.000973355	1.02959	0.0507627	0.432162
INPP5D	-0.418562	-0.837107	-1.73504e-05	0.0507757	0.432162
IL32	0.862884	0.00147694	1.72701	0.0508119	0.432162
NFKBIZ	0.428711	0.000975929	0.859557	0.0508182	0.432162
PLCD1	-0.623787	-1.25377	-0.000293442	0.0508798	0.432333
SERPINB9	0.570391	-0.00196615	1.13995	0.0509216	0.432333
WDR76	0.513449	-0.000440715	1.02734	0.0509787	0.432333
PLCXD1	0.663287	-0.000793483	1.32737	0.051055	0.432333
A1BG	0.658608	0.000213564	1.31941	0.0510762	0.432333
PPARGC1B	0.556978	-0.000746664	1.1147	0.0510875	0.432333
PTPRC	0.229272	-4.61137e-05	0.459393	0.0512861	0.433629
ANKRD12	-0.331805	-0.664957	0.000436002	0.0514	0.433629
PIP4K2B	0.609871	-0.000874329	1.22462	0.051468	0.433629
YTHDF3-AS1	0.511772	-0.0021119	1.03539	0.051497	0.433629
NANS	0.363785	-0.00361868	0.728047	0.0515151	0.433629
EIF2S3B	0.520781	-0.00172954	1.04293	0.0515545	0.433629
OCLN	-0.512469	-1.0283	0.000544247	0.0515704	0.433629
UBASH3B	0.926103	-0.00201768	1.85819	0.0515739	0.433629
GLRX	0.916436	-0.00245968	1.84739	0.0516902	0.434256
CYBC1	0.755327	-0.00166863	1.52185	0.0517545	0.434415
CASP4	0.238204	-0.000425132	0.478467	0.051794	0.434415
SFMBT2	0.630615	-0.00285968	1.26372	0.0518344	0.434415
MORC4	0.514547	-0.016732	1.0387	0.0518951	0.434575
GPR65	0.545144	-0.00277885	1.09307	0.051939	0.434593
DTX3L	0.721829	-0.00315554	1.4609	0.0520552	0.435215
MPHOSPH6	0.444989	-0.00292121	0.892042	0.0521318	0.435505
SIMC1	-0.476146	-0.962488	0.00322083	0.0522	0.435726
NBPF19	0.340461	-0.00157861	0.683976	0.0522746	0.435999
CC2D1A	0.534306	-0.0036837	1.07229	0.0523482	0.436263
MAPKAPK2	-0.316788	-0.635781	0.00236631	0.0525234	0.43719
FBXO34	-0.35903	-0.721017	0.00243725	0.0525505	0.43719
ROGDI	0.505984	-0.00325024	1.02324	0.0525855	0.43719
ITM2C	0.389134	-0.00239914	0.784221	0.0527507	0.43784
MAST3	0.694725	-0.00606174	1.39551	0.0527666	0.43784
GTPBP10	-0.408923	-0.821456	0.00360963	0.0527899	0.43784
ZNF584	0.597539	-0.0100214	1.19926	0.0528783	0.438133
IFFO2	0.639838	-0.0211217	1.28661	0.0529612	0.438133
PPHLN1	-0.191939	-0.385318	0.00237535	0.0529965	0.438133
CCT4	0.211232	-0.0021161	0.424581	0.0530626	0.438133
LIAS	0.357596	-0.00308826	0.719948	0.0530711	0.438133
PCGF1	0.4429	-0.00446606	0.890265	0.0530777	0.438133
ACOX1	-0.408156	-0.820669	0.00435666	0.0532132	0.438558
ZNF256	-0.542939	-1.09184	0.00596509	0.053285	0.438558
TMEM64	0.649617	-0.014171	1.30539	0.0532925	0.438558
TPR	0.187888	-0.00170728	0.378709	0.0532977	0.438558
MYH10	-0.565667	-1.13793	0.00659468	0.0534393	0.439098
SGTB	-0.292025	-0.587713	0.00309228	0.053461	0.439098
ACO1	0.532443	-0.00613912	1.07124	0.0535318	0.439098
SVIL	-0.401044	-0.805918	0.00806061	0.0535321	0.439098
TRIM22	0.66752	-0.00726817	1.34232	0.0536258	0.439383
TICAM1	0.572803	-0.00626745	1.15439	0.0536513	0.439383
ZNF592	-0.342805	-0.690211	0.0041089	0.0537407	0.439567
BCAS2	0.288041	-0.00331527	0.580833	0.0537635	0.439567
NME1	0.662503	-0.0088152	1.33382	0.0538188	0.439567
KANSL2	0.226432	-0.00302732	0.455751	0.0538426	0.439567
SETD1B	-0.376354	-0.758	0.00529253	0.0539934	0.440174
PPP4C	-0.353399	-0.711648	0.00483535	0.0540016	0.440174
GBA	-0.508375	-1.02408	0.00732805	0.0540747	0.440425
EML4	-0.15098	-0.304363	0.00198588	0.0541295	0.440527
AL109741.1	0.508048	-0.00790503	1.024	0.0543395	0.441891
AC090204.1	0.466397	-0.00872207	0.940205	0.0544167	0.442173
MLLT11	0.58821	-0.00953236	1.18595	0.0544891	0.442416
PIGM	0.677046	-0.0111816	1.36527	0.0545609	0.442653
AP005899.1	-0.556592	-1.12617	0.00788072	0.0546134	0.442734
SNX5	0.376184	-0.00592077	0.75915	0.054685	0.44297
TMEM97	0.432416	-0.00748774	0.87232	0.0547467	0.443124
PHACTR4	0.444975	-0.00985299	0.896692	0.0548363	0.443505
DEF6	0.294911	-0.00480712	0.597792	0.0549497	0.444077
PRKACA	0.632575	-0.0112106	1.27696	0.0550248	0.444339
ABCF2.1	0.602527	-0.0120661	1.22431	0.0551115	0.444495
HIST1H4C	0.340409	-0.00726499	0.686515	0.0551295	0.444495
EBLN3P	0.188741	-0.00324709	0.38232	0.0552686	0.445018
PPP1R12A	-0.216655	-0.439975	0.0039927	0.0552799	0.445018
TMSB4Y	0.523597	-0.011019	1.05821	0.0556149	0.446277
EML3	0.426122	-0.00902383	0.861268	0.0556457	0.446277
SETD3	0.462053	-0.0098367	0.933944	0.055672	0.446277
MBTPS1	-0.201324	-0.406621	0.00475634	0.055718	0.446277
GTPBP6	0.29621	-0.0064202	0.603187	0.0558005	0.446277
FAM120A	0.26437	-0.00565632	0.534498	0.0558131	0.446277
EIF3C	0.555027	-0.0121565	1.12221	0.0558154	0.446277
MICU3	0.593322	-0.0120887	1.2011	0.0558168	0.446277
MTX2	0.383666	-0.00841428	0.775746	0.0558221	0.446277
FAM32A	-0.242575	-0.490014	0.00631203	0.0559203	0.446718
KLF16	0.452998	-0.0132359	0.915403	0.0560272	0.447229
FMR1	0.292962	-0.00771331	0.592316	0.0562512	0.448106
MRRF	0.505785	-0.0121691	1.02374	0.0563208	0.448106
MAFF	0.768522	-0.0168348	1.55769	0.0563299	0.448106
SULT1B1	0.708989	-0.0180418	1.44549	0.0564262	0.448106
BTLA	0.587463	-0.0137625	1.19373	0.0565894	0.448106
DDX54	0.357702	-0.00881809	0.724696	0.0566894	0.448106
MYL6	-0.221809	-0.448754	0.00719011	0.0567329	0.448106
DUSP23	0.673301	-0.0171038	1.37368	0.0567462	0.448106
TELO2	0.546807	-0.0128214	1.11359	0.0567514	0.448106
ORMDL1	0.168921	-0.00404919	0.344236	0.0567544	0.448106
EIF4A3	0.496587	-0.0151535	1.00489	0.0567639	0.448106
CCDC71	0.596739	-0.0155084	1.20899	0.0567742	0.448106
LYAR	0.465504	-0.0121099	0.943119	0.0567803	0.448106
UFSP2	0.47613	-0.0175557	0.963608	0.0567918	0.448106
COIL	0.236626	-0.00624268	0.479494	0.0568668	0.448106
FLOT1	0.520654	-0.0137573	1.06397	0.0568979	0.448106
ARNT	0.571273	-0.0160311	1.16737	0.0569587	0.448106
KPTN	0.655047	-0.0175714	1.32767	0.0569711	0.448106
RSU1	0.484681	-0.0148192	0.994463	0.057019	0.448106
MTSS1L	-0.637851	-1.29698	0.0157208	0.0570368	0.448106
TMEM63A	0.505297	-0.0139794	1.02382	0.0570411	0.448106
RTL10	-0.481409	-0.976132	0.0133142	0.0571674	0.448548
LRR1	0.501689	-0.0177755	1.01574	0.0572511	0.448548
RPS6KA3	0.487158	-0.0130246	0.989341	0.0573125	0.448548
CYTH4	-0.452898	-0.918126	0.013192	0.0573383	0.448548
PTPN22	-0.355525	-0.724267	0.0093023	0.0573978	0.448548
WDR3	0.638645	-0.0183702	1.29566	0.057429	0.448548
PLEKHF1	-0.62659	-1.27124	0.0180571	0.0574417	0.448548
SAP30	0.47991	-0.0247047	0.974549	0.0574565	0.448548
PRDX2	0.652799	-0.0176655	1.33144	0.0574851	0.448548
MYEF2	-0.339846	-0.691458	0.0092167	0.0576259	0.448679
BAG6	0.556825	-0.0165297	1.13018	0.057647	0.448679
KIAA0319L	0.422821	-0.0126749	0.858317	0.057716	0.448679
AC009041.1	-0.548658	-1.11376	0.0164477	0.0577163	0.448679
TRA2B	0.162872	-0.00486241	0.330508	0.0577265	0.448679
STAMBPL1	0.470186	-0.0141832	0.954556	0.0577606	0.448679
CRAMP1	-0.508077	-1.03534	0.0156068	0.0578057	0.448695
STAT3	0.398896	-0.0118168	0.810615	0.057967	0.449572
ZNF341	-0.503629	-1.02297	0.0157114	0.0580051	0.449572
LRWD1	-0.508588	-1.04129	0.0155603	0.0580841	0.449691
TNFSF12	0.527753	-0.0162213	1.07281	0.0581753	0.449691
TRAM2	0.933424	-0.0298325	1.89668	0.0581865	0.449691
NIPBL	-0.170943	-0.348017	0.00514823	0.0582274	0.449691
KIF1BP	0.596555	-0.019319	1.21243	0.0582873	0.449691
TPST2	0.631759	-0.0209583	1.28448	0.0584753	0.449691
NIPSNAP1	0.455502	-0.0153343	0.926338	0.058592	0.449691
LTBP4	0.347543	-0.0109042	0.709797	0.0586541	0.449691
SMAD4	-0.324637	-0.660648	0.0105655	0.0586576	0.449691
ANKS3	0.530723	-0.0180371	1.07948	0.0586685	0.449691
RGPD5	0.388382	-0.0144596	0.789036	0.0586816	0.449691
CHKA	-0.560533	-1.1402	0.0191373	0.0587056	0.449691
AC006449.6	0.492355	-0.0168968	1.00161	0.0587478	0.449691
EEA1	0.55233	-0.0191729	1.13063	0.0587774	0.449691
MANBAL	-0.536726	-1.09124	0.0192642	0.0587948	0.449691
CUBN	0.534383	-0.0222345	1.08629	0.0588356	0.449691
C9orf85	-0.349996	-0.712143	0.0121519	0.0588436	0.449691
SNN	-0.378694	-0.769607	0.0153384	0.0588824	0.449691
YAF2	-0.286165	-0.58236	0.0100295	0.0589219	0.449691
AMIGO1	-0.570421	-1.16085	0.0200037	0.0589267	0.449691
MAST4	0.443029	-0.0155936	0.901651	0.0589576	0.449691
IFIT3	1.34876	-0.0452847	2.7492	0.0590729	0.449691
TESMIN	-0.552483	-1.12434	0.0269357	0.0590933	0.449691
LCOR	-0.189982	-0.386571	0.00695864	0.0591064	0.449691
NDUFAF1	0.548742	-0.0193248	1.11725	0.0591391	0.449691
UCP2	0.490553	-0.0176484	0.998755	0.0591437	0.449691
SLC40A1	0.592741	-0.0226864	1.21987	0.0592277	0.450001
NABP2	0.52526	-0.0186233	1.07193	0.0594283	0.451195
SPECC1L	0.49096	-0.0192713	0.99961	0.0595758	0.451729
AGPAT4	0.536824	-0.02039	1.09404	0.0596239	0.451729
AP2S1	0.291793	-0.010447	0.596093	0.0596902	0.451729
PLEKHJ1	0.458546	-0.0171279	0.940681	0.059737	0.451729
HIST4H4	0.575765	-0.0236032	1.17261	0.0597993	0.451729
RHBDF2	0.570955	-0.0216594	1.16951	0.0598154	0.451729
DOPEY1	-0.5285	-1.07758	0.0205786	0.0598531	0.451729
RAB1B	-0.355695	-0.72872	0.0131801	0.0598764	0.451729
AP1S1	0.770593	-0.0293696	1.57625	0.0599016	0.451729
KEAP1	0.595331	-0.0237338	1.21341	0.0599326	0.451729
MAL	0.276707	-0.0113623	0.570528	0.0601225	0.452481
ARHGDIA	-0.196766	-0.401243	0.00810656	0.0602255	0.452481
SNHG21	0.33919	-0.0130724	0.692928	0.0602267	0.452481
PML	0.657996	-0.0291829	1.34103	0.0602396	0.452481
ST6GALNAC1	0.466263	-0.0178636	0.95418	0.0602497	0.452481
IFIT1	1.14716	-0.0459669	2.34128	0.0603332	0.452647
C19orf24	0.222469	-0.00854657	0.455229	0.0603901	0.452647
RAB28	-0.514603	-1.05051	0.0213009	0.0604436	0.452647
PHF2	0.317283	-0.0131361	0.647702	0.0604458	0.452647
CPEB4	0.346588	-0.0159719	0.707087	0.0606281	0.452921
PRNCR1	0.446693	-0.0330706	0.915512	0.0606383	0.452921
KCNQ1OT1	0.525231	-0.0234545	1.07178	0.0606393	0.452921
CCT8	0.267982	-0.0106451	0.549949	0.0606563	0.452921
KCTD12	0.556798	-0.0247419	1.13638	0.0607278	0.453129
CITED4	0.572294	-0.0245153	1.1691	0.0607919	0.453283
DDX52	-0.206808	-0.422592	0.00897684	0.0609295	0.45389
ZNF789	0.424742	-0.0175343	0.871376	0.0609606	0.45389
BRAP	-0.35482	-0.72607	0.0151584	0.0610883	0.454516
AL117332.1	0.873117	-0.0388824	1.78434	0.0611347	0.454537
ACTL6A	0.559195	-0.0248827	1.14327	0.0611933	0.454648
OBSCN	0.363976	-0.0157356	0.744862	0.0612973	0.455095
SASS6	0.579069	-0.0267984	1.18374	0.0613798	0.455143
RNF139	0.258475	-0.0117127	0.528664	0.0613912	0.455143
SSBP3	0.612516	-0.0287223	1.26081	0.0616599	0.456736
ANKLE2	0.227691	-0.0104765	0.465977	0.0616938	0.456736
SLX4	0.473262	-0.0351529	0.969414	0.0617645	0.456935
MYL12B	-0.305371	-0.624399	0.0165019	0.0618769	0.457238
WWOX	0.453468	-0.0216113	0.928087	0.0618934	0.457238
AL359513.1	0.527824	-0.025326	1.08097	0.0620388	0.457442
FAM13A	0.520173	-0.0275815	1.06519	0.062043	0.457442
IL11RA	-0.431227	-0.8822	0.0225668	0.0620845	0.457442
SQSTM1	-0.338463	-0.695204	0.0156006	0.0621812	0.457442
SIK3	-0.300466	-0.619817	0.0141007	0.0622095	0.457442
PPA1	0.256432	-0.0117664	0.527277	0.0622284	0.457442
VIM-AS1	0.512695	-0.0250509	1.05044	0.0622527	0.457442
LIMA1	0.610987	-0.0290506	1.2546	0.0622726	0.457442
AC083880.1	0.486991	-0.0242154	0.998198	0.0624631	0.457969
USP30-AS1	0.576594	-0.0278198	1.19126	0.0624703	0.457969
ZNF398	-0.430865	-0.883178	0.0214479	0.0624764	0.457969
NDUFB1	0.210994	-0.0107232	0.432263	0.0625419	0.458127
POLR3H	0.728588	-0.0372074	1.49438	0.062791	0.458984
PAFAH1B2	-0.262305	-0.538406	0.0130325	0.0628144	0.458984
NHSL2	0.397719	-0.0209794	0.815212	0.0628457	0.458984
APRT	0.211473	-0.0103067	0.435304	0.0628701	0.458984
ZNF230	-0.54539	-1.11789	0.0306383	0.0629238	0.458984
IDH2	0.242858	-0.0119743	0.499128	0.0629493	0.458984
NUCKS1	-0.320512	-0.658349	0.0161815	0.0630686	0.458984
KRCC1	0.552495	-0.0288519	1.13384	0.0630729	0.458984
COMT	0.451516	-0.0236059	0.926637	0.0630877	0.458984
CENPE	0.536744	-0.0281713	1.10166	0.0631376	0.458984
XPNPEP1	0.421754	-0.0282536	0.866406	0.0631439	0.458984
CKS2	0.546983	-0.038178	1.1217	0.0632093	0.459139
USP36	-0.394575	-0.812006	0.0202158	0.0633052	0.459515
MED4	-0.236408	-0.485671	0.0128551	0.0636011	0.46117
NOP16	0.731247	-0.0398541	1.50235	0.0636317	0.46117
USB1	0.468556	-0.025744	0.962857	0.0637409	0.46117
CETN2	0.432257	-0.0237696	0.888284	0.0637515	0.46117
UTP14A	0.293146	-0.0161239	0.602415	0.0637548	0.46117
TTC32	0.32404	-0.017895	0.671424	0.063993	0.462571
TRIM44	0.258965	-0.0146562	0.532548	0.0641994	0.463651
PGS1	0.428573	-0.024467	0.881613	0.0642679	0.463651
ANKRD13A	0.298428	-0.017088	0.613748	0.0642759	0.463651
KATNB1	-0.424831	-0.87413	0.0244675	0.0643921	0.463803
SRSF6	0.229566	-0.0141863	0.471857	0.0643924	0.463803
HOOK2	0.540822	-0.0312323	1.11288	0.0644306	0.463803
PAK1IP1	0.386747	-0.0224995	0.795994	0.0645358	0.464105
FCHO1	0.475216	-0.0271736	0.980111	0.0645619	0.464105
NFKBIE	0.428691	-0.0246173	0.882884	0.0646333	0.464298
PEA15	0.584318	-0.0332431	1.20479	0.0647277	0.464623
DNMBP	-0.629123	-1.30039	0.0363849	0.0647678	0.464623
TRAC	-0.358462	-0.737539	0.0249936	0.0649006	0.465255
POLR3K	-0.412301	-0.849428	0.0248267	0.0650394	0.465528
ZNRF1	0.817245	-0.0501424	1.68404	0.065142	0.465528
TK2	0.497297	-0.0291188	1.02899	0.0651871	0.465528
AL121658.1	0.548333	-0.0333463	1.13141	0.0651877	0.465528
MMP28	0.520766	-0.0308815	1.0786	0.0651954	0.465528
FBH1	0.53804	-0.0344793	1.11354	0.065207	0.465528
OASL	1.26463	-0.0784872	2.60663	0.0654583	0.466376
HDAC11	0.471051	-0.0281874	0.977429	0.0654718	0.466376
PLEKHM2	-0.209558	-0.431777	0.0135434	0.0655099	0.466376
MRPS33	0.260763	-0.0156521	0.54048	0.0655575	0.466376
GLIPR1	-0.294731	-0.616087	0.018728	0.0655785	0.466376
NOC3L	0.427173	-0.0272167	0.880632	0.0656065	0.466376
CENPO	0.548214	-0.0343388	1.13077	0.0656394	0.466376
NDUFV1	0.223333	-0.0135836	0.462959	0.0657741	0.466663
ERLEC1	-0.253417	-0.522689	0.0161861	0.0658254	0.466663
ZNF749	0.482407	-0.0331743	0.994173	0.0658797	0.466663
AP002360.1	0.562127	-0.0368502	1.17526	0.0658855	0.466663
TUBA1C	0.520048	-0.0331428	1.07324	0.0659107	0.466663
CAMSAP1	0.415027	-0.0265136	0.856567	0.0659489	0.466663
PPP1CC	0.176144	-0.0114174	0.366688	0.0661334	0.467651
ZNF165	0.564361	-0.0429959	1.16446	0.0661886	0.467724
MAP3K9	0.60101	-0.0393513	1.24137	0.0663447	0.46833
BLOC1S6	0.190426	-0.0128308	0.393052	0.0664054	0.46833
TMEM14A	0.569336	-0.0366097	1.18012	0.0664094	0.46833
ZNF639	0.227114	-0.0147149	0.470816	0.0666933	0.470014
C16orf74	-0.463861	-0.958362	0.0367777	0.0667811	0.470149
FRYL	0.444956	-0.0298891	0.919699	0.0668028	0.470149
NOLC1	0.532613	-0.0357232	1.1013	0.0668689	0.470296
TRMT2A	0.456806	-0.030336	0.949401	0.067017	0.470968
MBD1	0.318968	-0.0226663	0.659184	0.0670829	0.470968
AL121929.2	-0.503857	-1.04223	0.034516	0.0671002	0.470968
TMEM123	0.347619	-0.023148	0.722148	0.0671638	0.471097
AKT1	0.370609	-0.0250243	0.771408	0.0672245	0.471205
CCDC57	-0.367601	-0.760283	0.0262235	0.0673587	0.471614
URB1	0.637251	-0.0444465	1.31895	0.0674113	0.471614
AC092053.2	0.572339	-0.045417	1.18394	0.0674188	0.471614
SYNE2	0.296697	-0.0203531	0.616301	0.0675288	0.47165
P2RY8	-0.575261	-1.19093	0.0404113	0.0675368	0.47165
METTL16	-0.210649	-0.43691	0.0145564	0.0675598	0.47165
LMO4	0.49908	-0.0354156	1.03358	0.0677156	0.47242
AP4M1	0.589375	-0.0420629	1.22081	0.0678176	0.472815
CCDC191	0.531969	-0.0378271	1.10933	0.0680722	0.474273
PSMB2	-0.179705	-0.372083	0.015009	0.0681242	0.474317
NPLOC4	-0.217297	-0.450045	0.0182756	0.0682859	0.475125
TAF4	0.547094	-0.039485	1.13276	0.0683371	0.475164
OAS3	1.0622	-0.0787097	2.20205	0.0684443	0.475256
PLEKHA2	-0.477653	-0.990672	0.0353666	0.0684895	0.475256
MLLT1	0.573696	-0.0425888	1.18998	0.0685381	0.475256
EFHC2	-0.548353	-1.13745	0.0407433	0.0685546	0.475256
GOLGA8B	-0.313044	-0.649363	0.0231433	0.0685902	0.475256
DEDD	0.406451	-0.0303124	0.843215	0.0686243	0.475256
PATL1	0.263007	-0.0196169	0.545723	0.0687107	0.475539
PAPSS1	0.543533	-0.0427879	1.14264	0.0687604	0.475566
CTLA4	0.60475	-0.0464998	1.256	0.0692075	0.478341
WDR73	-0.296168	-0.615251	0.0229154	0.0693293	0.478865
ALDH4A1	0.770447	-0.0595092	1.60176	0.0695464	0.479949
GNA12	-0.345651	-0.718842	0.0266797	0.0695785	0.479949
MLLT6	0.328591	-0.0259583	0.683141	0.0697405	0.48053
RINL	0.553934	-0.043792	1.15166	0.0697551	0.48053
MTERF4	-0.251302	-0.523285	0.0223049	0.0700185	0.482026
SOCS1	0.627138	-0.05016	1.3047	0.0700971	0.482247
NLRC3	0.425785	-0.0337846	0.887082	0.0702213	0.48266
DENR	0.21245	-0.0186242	0.441643	0.07032	0.48266
TNFRSF1B	-0.68259	-1.4219	0.0545433	0.0703564	0.48266
MBD6	0.434757	-0.0437057	0.904816	0.0705247	0.48266
SLIRP	0.245528	-0.0210487	0.510721	0.0705941	0.48266
SC5D	-0.52689	-1.0967	0.0439717	0.0706238	0.48266
ABCE1	0.294294	-0.0238635	0.615055	0.0706546	0.48266
NAP1L3	0.553467	-0.0457431	1.15268	0.0706665	0.48266
NCOA1	0.266791	-0.0218834	0.560354	0.0707098	0.48266
CST3	0.51309	-0.041921	1.06919	0.0707306	0.48266
LINC02361	-0.755645	-1.57395	0.062659	0.0707359	0.48266
PANK2	0.284749	-0.0236731	0.592981	0.0707588	0.48266
KMT2E	-0.175438	-0.366854	0.0143567	0.070786	0.48266
MARK4	0.511797	-0.042488	1.07208	0.0708063	0.48266
ARHGAP45	0.187643	-0.0159687	0.390686	0.0709131	0.48268
PPFIBP2	0.869626	-0.0713816	1.81314	0.0709735	0.48268
BMI1	-0.328054	-0.684302	0.0270657	0.0710003	0.48268
PORCN	0.482554	-0.0405923	1.0057	0.071041	0.48268
HHLA3	0.546813	-0.0462232	1.13985	0.071146	0.48268
LYST	-0.289985	-0.604536	0.0245667	0.0711932	0.48268
VAT1	0.564797	-0.0476804	1.17698	0.0712096	0.48268
C1orf56	-0.346218	-0.723113	0.0285322	0.071219	0.48268
STX17	0.318986	-0.0268541	0.6698	0.0712265	0.48268
NCOA6	0.397155	-0.0341218	0.828431	0.0714989	0.484211
RAD50	0.514036	-0.0443286	1.0724	0.0715808	0.484218
USP8	-0.307468	-0.641478	0.0265432	0.0716043	0.484218
RBM42	-0.276091	-0.575756	0.0241748	0.0716395	0.484218
RPGR	0.378806	-0.0347773	0.78974	0.071844	0.485285
GAK	-0.254503	-0.531269	0.0222626	0.0718972	0.48533
ALPK1	0.474158	-0.0406862	0.994412	0.071965	0.485473
MDN1	0.385093	-0.0346165	0.803686	0.0721165	0.485946
RXYLT1	0.406437	-0.0359271	0.848795	0.0721286	0.485946
PDE6D	0.63012	-0.0561943	1.31644	0.0723337	0.48663
VPS37B	-0.340215	-0.71079	0.0303604	0.0723487	0.48663
XIAP	0.295664	-0.0289525	0.617397	0.0723773	0.48663
EIF3E	0.0925691	-0.00806859	0.193758	0.0724171	0.48663
STK4	-0.269212	-0.562565	0.0248765	0.0727949	0.486857
PARP9	0.798547	-0.0707962	1.67356	0.0727988	0.486857
CPNE1	0.41527	-0.0378087	0.868349	0.0728121	0.486857
PITPNC1	0.450933	-0.0410765	0.942943	0.072824	0.486857
COLGALT1	0.574526	-0.0523671	1.20142	0.0728384	0.486857
ABL1	0.49892	-0.0455404	1.04338	0.0728717	0.486857
MZT2B	0.102856	-0.00924558	0.21527	0.0729094	0.486857
AC034236.2	0.52241	-0.0480044	1.09282	0.073029	0.486857
ZDHHC5	-0.287966	-0.602485	0.0265533	0.0731111	0.486857
AC022211.2	0.527282	-0.0478349	1.10525	0.0732311	0.486857
COX6B1	0.12587	-0.0115395	0.26349	0.0732387	0.486857
JAK1	-0.171744	-0.358999	0.0174627	0.0732423	0.486857
TRIM41	0.494391	-0.0476499	1.04141	0.0732585	0.486857
DOPEY2	0.338777	-0.0343141	0.708061	0.0732692	0.486857
ENO3	0.486933	-0.0446184	1.01992	0.0732829	0.486857
SYS1	0.268381	-0.0243654	0.5631	0.0733111	0.486857
MCCC1	0.427632	-0.0397785	0.895042	0.0733196	0.486857
TRAPPC10	-0.206806	-0.43286	0.0192481	0.0733331	0.486857
TUBGCP4	-0.481197	-1.00719	0.0447985	0.0733395	0.486857
ITGB2-AS1	0.658443	-0.0614239	1.37831	0.0733881	0.486868
CCNC	-0.20096	-0.421105	0.0237131	0.0736124	0.487937
UBL5	-0.1957	-0.41063	0.0180223	0.0736429	0.487937
FAM169A	-0.416909	-0.873304	0.0394864	0.0737552	0.488188
CCAR1	-0.264683	-0.554456	0.0250886	0.0737745	0.488188
EFNB1	0.492771	-0.0586506	1.0333	0.0738232	0.488199
AMZ2	0.316211	-0.0301736	0.662595	0.0739383	0.488608
KANSL1L	-0.473797	-0.992728	0.0541452	0.0740564	0.488608
WBP4	0.327878	-0.0310565	0.688048	0.0741175	0.488608
PPIF	0.471599	-0.0453093	0.993508	0.0741439	0.488608
BUB3	-0.283203	-0.593337	0.0276001	0.0741617	0.488608
NSD1	0.165569	-0.0156811	0.347757	0.0741667	0.488608
C1RL-AS1	0.43928	-0.041944	0.924694	0.0742634	0.488641
RALBP1	0.410223	-0.0396645	0.86011	0.0742656	0.488641
RAB30-AS1	0.54926	-0.052386	1.15354	0.0743463	0.488863
STIM1	0.404163	-0.0393568	0.847683	0.0744435	0.488895
BTBD2	0.426054	-0.041491	0.893599	0.074445	0.488895
ATP6V1E1	-0.31058	-0.651208	0.0313247	0.074628	0.489537
COX7C	0.111482	-0.0109911	0.233856	0.0746974	0.489537
WAC-AS1	0.380912	-0.0385032	0.798878	0.0748285	0.489537
SMARCAL1	0.527977	-0.0522241	1.10818	0.0748406	0.489537
CTDSP1	0.379039	-0.0375867	0.800544	0.0748571	0.489537
TMCO1	-0.212653	-0.446038	0.0216358	0.0748862	0.489537
ICMT	0.478051	-0.0474231	1.00352	0.0749151	0.489537
ATF4	0.191172	-0.0185612	0.401837	0.0749191	0.489537
EIF4E	0.245844	-0.0243021	0.516197	0.074971	0.489569
C19orf53	-0.139447	-0.292629	0.0143207	0.075216	0.490383
RPS24	0.0972903	-0.00959306	0.204641	0.0752915	0.490383
ALDH6A1	0.482735	-0.0503781	1.02776	0.0753185	0.490383
HBEGF	0.742837	-0.0758857	1.56014	0.0754229	0.490383
ATF7IP2	0.250385	-0.024834	0.526912	0.0754308	0.490383
TRMO	0.365944	-0.0371711	0.774925	0.0754563	0.490383
PHLDB3	-0.390844	-0.821428	0.0393428	0.0754634	0.490383
SPINK2	0.663353	-0.0683264	1.39325	0.0755161	0.490383
PSMG4	0.30655	-0.0305126	0.646725	0.0755196	0.490383
AL662844.4	0.366463	-0.0366917	0.771013	0.0756118	0.490675
PRDM1	0.933409	-0.0939213	1.9649	0.0757144	0.491035
TRIM52	-0.254671	-0.535351	0.0261631	0.0757843	0.49112
OPA1	-0.34932	-0.736471	0.0368678	0.0758218	0.49112
PTTG1	0.561765	-0.0582355	1.18084	0.0758764	0.491134
BET1L	-0.372414	-0.783212	0.0383836	0.0759184	0.491134
DDX27	-0.201805	-0.42498	0.0206002	0.0761081	0.49185
ID2	0.460117	-0.0471689	0.968889	0.0761554	0.49185
GLCCI1	0.510712	-0.0587087	1.07426	0.0762141	0.49185
CNNM4	0.525121	-0.0548062	1.10505	0.0762571	0.49185
C19orf70	0.194084	-0.0197684	0.410258	0.0763005	0.49185
DNMT1	0.377724	-0.0389726	0.797303	0.0763582	0.49185
TMEM50A	-0.199296	-0.419019	0.0216546	0.0763599	0.49185
ATAT1	0.514404	-0.0544555	1.08327	0.0766461	0.493056
AL133338.1	0.535842	-0.0567726	1.12846	0.0766693	0.493056
FAM168B	-0.240044	-0.505304	0.0257908	0.0767027	0.493056
HDDC3	0.433545	-0.0460944	0.913184	0.0767657	0.493056
PIGK	0.701661	-0.0797813	1.49981	0.0767878	0.493056
NVL	-0.338381	-0.712905	0.0361422	0.0768934	0.493056
ANKRD16	0.447144	-0.0483292	0.941654	0.0769302	0.493056
JMJD1C	0.276326	-0.030512	0.581659	0.0769627	0.493056
SUSD4	0.583057	-0.06362	1.23922	0.0769977	0.493056
MORN2	0.435492	-0.0505009	0.916676	0.0770523	0.493056
NOB1	0.339437	-0.0360788	0.715776	0.0770682	0.493056
GNPTG	0.344207	-0.0371758	0.72559	0.0772056	0.493332
DCTN2	-0.270092	-0.56964	0.0356053	0.0772061	0.493332
ZNF33A	-0.292738	-0.616722	0.0330889	0.0774108	0.494337
STAT5B	0.28319	-0.0306875	0.602163	0.0776118	0.494379
ZDHHC17	-0.324387	-0.684349	0.0355762	0.077642	0.494379
DNA2	-0.510131	-1.07628	0.0560217	0.0776802	0.494379
LY75	0.464164	-0.0510418	0.97937	0.0777186	0.494379
RNF122	0.531938	-0.0575345	1.12649	0.0777254	0.494379
PMM2	-0.341606	-0.720822	0.0376102	0.0777534	0.494379
AL163051.1	0.502271	-0.055386	1.05993	0.0777987	0.494379
PARD3	-0.531502	-1.12281	0.057827	0.0778063	0.494379
MTHFR	0.51416	-0.0558962	1.08635	0.0778449	0.494379
AC084018.2	0.509487	-0.0577024	1.07449	0.0779067	0.49447
SOD1	0.248164	-0.026977	0.525971	0.0780025	0.494573
MAPKAPK3	0.367836	-0.0408693	0.776542	0.0780179	0.494573
ATP5PO	0.100687	-0.0110725	0.21283	0.0781724	0.495251
SBNO2	0.984938	-0.1112	2.07947	0.078262	0.495517
PPIB	0.168378	-0.0185455	0.356786	0.078457	0.496152
ZNF302	0.385306	-0.045432	0.813275	0.0784577	0.496152
DCAF17	-0.376426	-0.795421	0.0425692	0.0785377	0.496164
ELP1	-0.424416	-0.899748	0.047113	0.0786188	0.496164
USP42	-0.258594	-0.547544	0.028851	0.0786763	0.496164
TNFSF13B	0.913635	-0.106002	1.92963	0.0786918	0.496164
GOLGA7	0.318942	-0.035578	0.675718	0.078698	0.496164
EXOC5	-0.386092	-0.816235	0.0440516	0.0788027	0.496524
CENPP	0.508321	-0.0581096	1.07475	0.0788607	0.496524
ZSCAN29	0.510252	-0.0580105	1.0833	0.0789456	0.496524
ALDOC	0.484242	-0.0548347	1.0278	0.0789459	0.496524
MRPS30	0.179709	-0.0201949	0.381155	0.078997	0.496546
FRMD4B	0.781078	-0.0901078	1.65226	0.0791361	0.496762
SLC7A5	0.601893	-0.0691365	1.2736	0.0792698	0.496762
MAP10	0.484425	-0.0561672	1.02502	0.0792896	0.496762
TBC1D22B	-0.425446	-0.9071	0.0488469	0.0792912	0.496762
DEXI	0.412886	-0.0479466	0.873718	0.0793369	0.496762
NECAP2	-0.238698	-0.504793	0.0304755	0.0794154	0.496762
FECH	0.561149	-0.0653835	1.18768	0.0794401	0.496762
AL137077.2	0.503577	-0.0587691	1.06592	0.0794892	0.496762
RBM7	0.227367	-0.0265496	0.481284	0.0795066	0.496762
MAT2A	0.479531	-0.0594287	1.0146	0.0795087	0.496762
DNAAF2	0.360823	-0.0418487	0.764449	0.0796337	0.497245
RPN2	0.250302	-0.0296162	0.53022	0.0799162	0.497899
PPOX	0.540652	-0.0633672	1.14763	0.0800355	0.497899
ARRB1	0.532845	-0.0632979	1.12899	0.0800404	0.497899
GSTM2	0.572354	-0.0697617	1.21188	0.0800967	0.497899
FOXO4	0.492201	-0.058761	1.04316	0.0801968	0.497899
CHCHD4	0.537861	-0.0636448	1.14097	0.0802718	0.497899
AEN	0.552399	-0.066234	1.17116	0.0803884	0.497899
PDP1	-0.51235	-1.08629	0.0615901	0.0804154	0.497899
HNRNPAB	0.332649	-0.0400501	0.705347	0.0804648	0.497899
NCAPD3	0.378859	-0.0456361	0.803354	0.0804804	0.497899
FZR1	-0.318472	-0.675901	0.0379838	0.0805299	0.497899
BAK1	0.327228	-0.0398974	0.693701	0.0806085	0.497899
INTS8	0.373454	-0.0484137	0.790911	0.0806337	0.497899
TIGD1	0.27096	-0.0326434	0.576626	0.0807277	0.497899
RIOK3	-0.17339	-0.367512	0.0241132	0.0807488	0.497899
AL121603.2	0.464318	-0.0554264	0.989282	0.0807659	0.497899
ZNF831	0.501682	-0.0601329	1.06302	0.080767	0.497899
PEX2	-0.284975	-0.604526	0.0350703	0.0809571	0.497899
ZNF438	-0.534083	-1.13334	0.0655185	0.0809964	0.497899
ZNF445	0.528344	-0.0647014	1.12139	0.0810111	0.497899
RPL24	0.0788784	-0.00954086	0.167633	0.0810979	0.497899
AC108134.3	0.516318	-0.062906	1.09696	0.081186	0.497899
RYK	-0.205166	-0.435604	0.0252716	0.0812008	0.497899
AC004825.2	0.378809	-0.0467198	0.804159	0.0812055	0.497899
LRRC37A2	-0.489071	-1.03944	0.0595884	0.081255	0.497899
AKIRIN2	0.267257	-0.0325201	0.569267	0.0812644	0.497899
ASCC2	-0.184874	-0.394532	0.022309	0.0812762	0.497899
TEC	0.566266	-0.0743054	1.20177	0.0812801	0.497899
GRHPR	0.438136	-0.0531583	0.93462	0.0813634	0.497899
ACSL5	0.451073	-0.0577671	0.957051	0.0813931	0.497899
TBC1D15	-0.317786	-0.674951	0.0393779	0.0813963	0.497899
SHQ1	0.522813	-0.0647311	1.11048	0.0814233	0.497899
AKAP13	0.267544	-0.0332736	0.568149	0.0814342	0.497899
HNRNPM	-0.150878	-0.320188	0.0193254	0.0815163	0.497899
C5orf63	0.475142	-0.0583247	1.01088	0.0815286	0.497899
PRPSAP1	0.547822	-0.0684318	1.17371	0.0815776	0.497899
SETD9	0.598299	-0.0733073	1.27786	0.0816755	0.497899
HMGB1	-0.159569	-0.33874	0.0214512	0.0817541	0.497899
SPPL2B	0.258879	-0.0380877	0.550502	0.0817757	0.497899
CERS2	0.339971	-0.0427325	0.722403	0.0817883	0.497899
EEPD1	0.70104	-0.0868292	1.49634	0.081825	0.497899
CDC25B	0.579961	-0.0767787	1.25424	0.0818965	0.497899
RAPGEF1	0.361704	-0.0457452	0.768669	0.0819058	0.497899
CMTM6	-0.172841	-0.367307	0.0219404	0.0819655	0.497899
HMOX2	0.459544	-0.0576929	0.977207	0.0819782	0.497899
BTBD11	-0.47205	-1.02714	0.064957	0.0820581	0.497899
STUB1	0.389724	-0.0488255	0.833386	0.082101	0.497899
PANX1	0.478691	-0.059735	1.01968	0.0821229	0.497899
CEP41	0.570109	-0.0726462	1.2203	0.0821524	0.497899
ZNF654	-0.294698	-0.627472	0.0369437	0.0821553	0.497899
INPP5K	-0.316056	-0.67185	0.040502	0.0821779	0.497899
FAM83D	0.504851	-0.0643744	1.07408	0.082353	0.498365
L3MBTL1	-0.567461	-1.20732	0.0723991	0.0823724	0.498365
ATXN1L	-0.249821	-0.531219	0.0333818	0.08244	0.498365
BATF	1.50343	-0.189956	3.20374	0.0824465	0.498365
CREBL2	0.526479	-0.0682502	1.11986	0.0825056	0.498433
LRRC8D	-0.479208	-1.01993	0.0615178	0.0825827	0.498511
PDK1	0.460544	-0.0584708	0.981796	0.0826142	0.498511
STX11	0.944211	-0.120577	2.01229	0.0827144	0.498545
TSPAN33	0.639211	-0.0825149	1.36094	0.0827732	0.498545
FBL	0.176725	-0.0223912	0.377226	0.0827978	0.498545
EXTL2	0.547326	-0.0707321	1.16538	0.0828115	0.498545
MIR155HG	0.68953	-0.0888375	1.469	0.0829146	0.498603
SPG11	0.423382	-0.0548817	0.901646	0.0829168	0.498603
IFI44	0.819888	-0.109699	1.74435	0.0829724	0.49863
EIF5	0.166268	-0.0229118	0.353929	0.0830172	0.49863
AC116913.1	0.447984	-0.0577036	0.958243	0.0831126	0.498671
SLF2	0.554363	-0.0711634	1.18645	0.0831198	0.498671
TRAPPC6A	0.504688	-0.0648718	1.07957	0.0832461	0.499107
TADA1	0.416715	-0.0545974	0.888028	0.0832883	0.499107
RABIF	-0.307831	-0.657603	0.0396511	0.0833465	0.499168
UBE2A	-0.192589	-0.409949	0.0276084	0.0834348	0.499337
SCML4	0.392686	-0.0514371	0.837364	0.0834744	0.499337
PSMD11	-0.213245	-0.454774	0.0279726	0.0835187	0.499337
BBIP1	0.265881	-0.0353203	0.566709	0.0836002	0.499515
RALGDS	0.334964	-0.0478927	0.714624	0.0836638	0.499515
SFXN5	-0.552547	-1.17832	0.0732293	0.0836925	0.499515
CLSTN1	0.405942	-0.0540635	0.872154	0.0838618	0.500159
PPP3CC	0.264363	-0.0349911	0.564223	0.0838964	0.500159
RNF213	0.283381	-0.0376135	0.606643	0.0841499	0.500988
PVT1	0.432264	-0.0634695	0.922573	0.0841615	0.500988
SMG5	-0.314037	-0.672237	0.0413954	0.0841798	0.500988
NGLY1	0.207277	-0.0279484	0.442503	0.0843097	0.501474
SBNO1	-0.20287	-0.433166	0.0274255	0.0844039	0.501482
NDUFV2-AS1	-0.249641	-0.534929	0.0330985	0.0844075	0.501482
ATF7	0.424518	-0.057329	0.914319	0.0845633	0.50192
CDKN1A	0.674683	-0.095972	1.43993	0.0846197	0.50192
SEC11C	0.217214	-0.0289617	0.46573	0.0846257	0.50192
UNKL	-0.355367	-0.759245	0.0485108	0.0847585	0.502142
BRWD1	-0.20912	-0.446789	0.0285477	0.0847597	0.502142
STAG3	0.376651	-0.0526101	0.804397	0.0848903	0.502411
TIAM1	0.44968	-0.0616252	0.960985	0.0849017	0.502411
HAR1B	0.520707	-0.0716356	1.11305	0.0850444	0.50297
MAP1LC3A	-0.375593	-0.802345	0.0526076	0.0851141	0.503097
MTRF1	0.46701	-0.0645621	0.998581	0.085225	0.503466
STARD3	0.259806	-0.0355509	0.558893	0.0854808	0.504691
PRMT7	0.322916	-0.0450566	0.690888	0.0855705	0.504806
LCK	0.308908	-0.0426872	0.66466	0.0855973	0.504806
PYCARD	0.466948	-0.0655936	1.00955	0.0857709	0.505044
RABGEF1	-0.428865	-0.919705	0.0592226	0.0857829	0.505044
LINC01089	-0.340298	-0.728378	0.0477814	0.0858074	0.505044
ANAPC1	0.266464	-0.0374492	0.570435	0.0858948	0.505044
AC112907.3	0.531087	-0.0735203	1.14079	0.0859443	0.505044
LRRC23	0.552485	-0.0792948	1.18206	0.0859642	0.505044
SAMHD1	-0.407801	-0.873244	0.0576412	0.0860595	0.505044
TRBV20-1	0.483665	-0.067445	1.0384	0.0860752	0.505044
SOCS2	0.758506	-0.106571	1.6255	0.0861833	0.505044
MAP7D1	-0.326572	-0.699202	0.046651	0.0862049	0.505044
CCNT1	0.186649	-0.0280715	0.399371	0.0863199	0.505044
PRKCZ	0.586434	-0.0837661	1.2604	0.0863312	0.505044
UQCRFS1	0.138673	-0.0194386	0.297839	0.0863901	0.505044
TRAK1	0.396054	-0.05647	0.848577	0.0863926	0.505044
MTM1	0.568476	-0.0810922	1.21804	0.0864106	0.505044
MTHFSD	0.478386	-0.0682469	1.02502	0.0864139	0.505044
CD2	0.453876	-0.0642533	0.974128	0.0865261	0.505407
LIMD1	0.454711	-0.0652138	0.974577	0.0866207	0.505407
RETREG1	0.423635	-0.060215	0.909377	0.0866499	0.505407
NUP58	-0.19828	-0.425852	0.0280671	0.0867167	0.505407
AL355075.4	0.542661	-0.0775739	1.16386	0.0867196	0.505407
ANKRD37	-0.455752	-0.977118	0.0656147	0.0867674	0.505407
UQCRC2	-0.145712	-0.312074	0.0222441	0.0868909	0.505668
HTT	0.30152	-0.0435928	0.646634	0.0869312	0.505668
YJU2	0.230407	-0.0329927	0.494701	0.0869908	0.505668
AL031777.3	0.311269	-0.045089	0.667627	0.0870065	0.505668
OSER1-DT	0.532082	-0.0772426	1.14141	0.0870917	0.50588
EMP3	-0.330845	-0.7094	0.0487412	0.0871975	0.506035
KRBOX4	-0.408292	-0.877373	0.0587295	0.0872156	0.506035
ZNF511	-0.267357	-0.573384	0.040743	0.0874721	0.507241
VNN2	0.50134	-0.0738218	1.0765	0.0876541	0.507531
SAMD12	-0.537985	-1.15778	0.0781436	0.0876696	0.507531
CHI3L2	0.469407	-0.0686413	1.00881	0.0877064	0.507531
EVI5L	0.488051	-0.0719148	1.05531	0.0877665	0.507531
UHRF1BP1L	-0.261762	-0.561913	0.0399483	0.0877955	0.507531
RPL37A	0.0938197	-0.0139289	0.201447	0.0878148	0.507531
HIP1R	-0.350668	-0.753296	0.0519598	0.0879046	0.507564
RIPOR2	0.513445	-0.0757784	1.10342	0.0879388	0.507564
MAP3K4	-0.27994	-0.603599	0.0409146	0.0880111	0.507564
AGBL5	0.559825	-0.0831805	1.20283	0.0880155	0.507564
RNF146	0.554986	-0.0826081	1.19258	0.0880872	0.507696
SIAH3	-0.762535	-1.63879	0.113724	0.0881664	0.507872
FLYWCH1	-0.356093	-0.765443	0.0595995	0.0883537	0.508393
ATP8B2	0.548071	-0.0846783	1.17872	0.0883635	0.508393
SAP130	-0.488809	-1.04955	0.0809579	0.0884035	0.508393
REC8	0.675716	-0.109025	1.45166	0.0885325	0.508483
ACER3	-0.415444	-0.893422	0.0625342	0.088542	0.508483
SEPHS1	-0.215876	-0.464143	0.0326335	0.0885656	0.508483
PSMB9	0.408625	-0.0608569	0.884022	0.0887588	0.508746
CD3E	0.298887	-0.0447272	0.646783	0.08878	0.508746
IKBKE	0.727264	-0.108159	1.56997	0.0887823	0.508746
PTTG1IP	-0.371785	-0.804087	0.0559243	0.088807	0.508746
SDCCAG8	0.360366	-0.054265	0.778401	0.0889727	0.5094
PTGIR	0.66553	-0.100331	1.44477	0.0891234	0.5094
TCAF1	0.543157	-0.0829682	1.16928	0.0891475	0.5094
LINC01184	0.467127	-0.0709729	1.0076	0.0892856	0.5094
ATG9B	-0.473875	-1.02202	0.0719721	0.0892947	0.5094
PRKD3	-0.239324	-0.517542	0.0361829	0.0893393	0.5094
SMAD3	0.503749	-0.0773391	1.08484	0.0893584	0.5094
NSMCE1	0.370497	-0.0561366	0.802701	0.0893901	0.5094
YIF1A	0.379961	-0.0580501	0.824107	0.0895792	0.5094
SKP1	0.115776	-0.0178519	0.249434	0.0895853	0.5094
ACVR1B	-0.371385	-0.802649	0.0584068	0.0895886	0.5094
S1PR1	-0.203646	-0.44393	0.0316683	0.0895993	0.5094
ZKSCAN8	-0.36541	-0.787275	0.0564562	0.0896236	0.5094
SNX20	-0.370115	-0.798455	0.0566765	0.0896469	0.5094
ZFAND5	0.219549	-0.0339461	0.473044	0.0896552	0.5094
GPR137	0.383321	-0.059387	0.825994	0.0897358	0.50958
PDCD6IP	-0.242883	-0.523407	0.0382299	0.0900279	0.510852
URI1	0.15383	-0.0238258	0.334486	0.0901176	0.510852
C22orf46	0.468542	-0.0732677	1.01035	0.090134	0.510852
RIDA	0.773003	-0.120239	1.66802	0.0901561	0.510852
DDX1	-0.206754	-0.446672	0.0320685	0.0903217	0.511512
RNPEP	0.413618	-0.0652419	0.892477	0.0905053	0.511878
SEC61B	-0.156464	-0.337211	0.0258665	0.0905319	0.511878
NOM1	0.209668	-0.0326903	0.453222	0.0905533	0.511878
CCS	0.395774	-0.0615976	0.856793	0.090583	0.511878
L2HGDH	-0.4508	-0.972925	0.0713252	0.0906376	0.511908
CENPQ	-0.504013	-1.08864	0.0802176	0.0909977	0.513574
SELENOK	-0.207151	-0.447133	0.0335447	0.091095	0.513574
ALKBH8	0.397764	-0.0636391	0.859168	0.091122	0.513574
KLHL36	0.367846	-0.058299	0.795542	0.0911405	0.513574
RRP7A	0.326281	-0.052115	0.705124	0.091228	0.513574
TOMM70	-0.258574	-0.558747	0.0415989	0.0913645	0.513574
KBTBD8	-0.453632	-0.980331	0.0730658	0.0914165	0.513574
EXOG	-0.210246	-0.453983	0.0344789	0.0914192	0.513574
UTP23	0.151078	-0.0239898	0.327624	0.0914237	0.513574
SLC2A3	0.398548	-0.065647	0.860679	0.0914259	0.513574
MFSD4B	0.347345	-0.0682872	0.751771	0.0915102	0.51377
RASSF3	-0.420821	-0.917857	0.0680496	0.0916592	0.514148
AC010883.1	0.574483	-0.0930761	1.24204	0.0916763	0.514148
RP2	-0.463528	-1.00272	0.0756617	0.0920086	0.515579
ZNF528	0.494822	-0.0808094	1.07045	0.0920305	0.515579
TTC37	0.235897	-0.0410384	0.509979	0.0921752	0.516111
GDI2	0.303853	-0.0507171	0.667432	0.0922377	0.516184
TAOK2	0.552725	-0.0910305	1.19648	0.0924101	0.516299
SNHG9	0.336953	-0.0556783	0.729348	0.0924632	0.516299
TSNARE1	0.494674	-0.0816709	1.07102	0.0925216	0.516299
AC020916.1	0.329019	-0.0551781	0.711791	0.0925238	0.516299
ZEB1	-0.436197	-0.948822	0.0717924	0.0925733	0.516299
ISG15	0.747779	-0.123175	1.61962	0.0925743	0.516299
CTSD	0.585833	-0.097582	1.27913	0.0926249	0.516299
PSTPIP2	0.506279	-0.0838327	1.09639	0.092655	0.516299
RPP40	0.658405	-0.109185	1.42642	0.0928132	0.516799
INTS6L	0.447149	-0.0760101	0.968059	0.0929691	0.516799
IFITM3	0.669579	-0.112789	1.45017	0.0930295	0.516799
TTLL3	-0.387851	-0.840635	0.064933	0.0931582	0.516799
FAAP20	0.21715	-0.0362581	0.470772	0.0931647	0.516799
ABHD2	0.486507	-0.0804967	1.05654	0.0931661	0.516799
HENMT1	0.444996	-0.0745412	0.964534	0.0931835	0.516799
FAN1	0.446267	-0.0760535	0.966512	0.0931842	0.516799
EBP	0.234319	-0.0392577	0.507896	0.0931917	0.516799
SLC41A1	0.320824	-0.0538116	0.69546	0.0932438	0.516813
BCL2A1	0.522966	-0.0917904	1.13288	0.0932983	0.51684
KIAA1586	0.291544	-0.0486805	0.633508	0.0935061	0.517315
PPP1R35	0.376397	-0.0632411	0.816596	0.0935109	0.517315
EFL1	0.500602	-0.0879344	1.09227	0.0935332	0.517315
ANAPC16	0.312199	-0.0525494	0.682163	0.0936062	0.517435
C12orf42	0.526792	-0.0891443	1.14273	0.0936543	0.517435
TMEM126B	0.28533	-0.048449	0.61911	0.0938136	0.517586
TECR	-0.249915	-0.543852	0.0419615	0.0938327	0.517586
FAM209A	-0.46717	-1.01276	0.0815421	0.0938601	0.517586
SPAG7	-0.210431	-0.456126	0.0371129	0.0938806	0.517586
ATRX	0.260462	-0.0442031	0.565452	0.0939467	0.517677
SLC25A12	0.331109	-0.0574479	0.718524	0.0942468	0.519056
SSRP1	0.256008	-0.0444027	0.561746	0.0944787	0.520058
PURA	0.25746	-0.0443345	0.563647	0.0946911	0.52025
CD38	0.439439	-0.0753975	0.956001	0.094713	0.52025
ZNF529-AS1	-0.487763	-1.06026	0.0905792	0.0947475	0.52025
RETREG3	-0.312249	-0.679587	0.0536105	0.0947613	0.52025
ZNF439	0.390415	-0.068931	0.847917	0.0947636	0.52025
CYTH1	-0.225828	-0.490965	0.03931	0.0949917	0.521057
AC006333.2	0.525973	-0.0916581	1.1436	0.095045	0.521057
MCM4	0.409274	-0.0796327	0.889501	0.0950608	0.521057
RBM3	0.135682	-0.0233942	0.295651	0.095137	0.5212
LPCAT1	0.604513	-0.108887	1.31316	0.0952137	0.521346
PNRC1	0.116096	-0.0200666	0.254028	0.0953253	0.521683
LEAP2	0.501595	-0.0904233	1.09143	0.0959536	0.524646
SVIP	-0.158058	-0.343983	0.0284719	0.0960131	0.524646
MOAP1	0.158895	-0.0278947	0.34683	0.096018	0.524646
SDHD	-0.250018	-0.544144	0.0453669	0.0961002	0.52482
PRR13	0.187211	-0.0330132	0.408721	0.096202	0.525082
RPS2	0.101738	-0.018028	0.221888	0.0962757	0.525082
INTS11	0.359909	-0.064174	0.791566	0.0963279	0.525082
GMPPA	0.434429	-0.0777544	0.946612	0.09635	0.525082
TCEA2	0.486018	-0.0863036	1.06638	0.0964037	0.5251
ATG5	0.242351	-0.0432007	0.530171	0.096685	0.525971
AC020910.4	0.312045	-0.0558398	0.685177	0.0966885	0.525971
PLPP5	0.388474	-0.0701142	0.847062	0.0967674	0.525971
TMEM199	-0.239421	-0.522108	0.0432653	0.0968287	0.525971
ITGB2	0.576901	-0.103595	1.26463	0.0968383	0.525971
ATXN3	-0.199134	-0.434326	0.0360586	0.0969313	0.525971
RBM41	0.425037	-0.0770688	0.927142	0.0969994	0.525971
IKBKB	-0.319449	-0.696899	0.0580004	0.0970663	0.525971
FLYWCH2	-0.38747	-0.845156	0.0771382	0.0970678	0.525971
RPL8	0.0837593	-0.0151151	0.182934	0.0971592	0.525971
MSL2	0.214139	-0.0389629	0.467241	0.0971738	0.525971
ADCY3	-0.492021	-1.07268	0.0930914	0.0972162	0.525971
METAP2	-0.142001	-0.309775	0.0259769	0.0972205	0.525971
METAP1	0.3745	-0.0681987	0.817412	0.0972759	0.525998
TUBB	0.225907	-0.0407741	0.496376	0.0973462	0.526104
RAD18	0.33577	-0.0615575	0.733097	0.0975575	0.526138
CYP51A1	0.47928	-0.0929417	1.04548	0.0977149	0.526138
OPN3	0.544462	-0.10018	1.1891	0.0977423	0.526138
IMPDH1	0.44336	-0.0816405	0.96836	0.0977821	0.526138
BFAR	-0.332899	-0.726606	0.0663519	0.0978198	0.526138
GTF3C1	-0.31119	-0.679763	0.0573824	0.0978533	0.526138
PPP2CA	0.21654	-0.0401343	0.473018	0.0978651	0.526138
SLC25A53	-0.372562	-0.813835	0.0688112	0.0978892	0.526138
CNPY2	0.241202	-0.043965	0.528377	0.0978961	0.526138
WDR43	0.265214	-0.0485831	0.579184	0.0979023	0.526138
AATF	-0.152605	-0.333013	0.0294099	0.0979387	0.526138
RTKN2	0.573185	-0.106674	1.25195	0.0980226	0.526138
CNPY3	0.255785	-0.0472161	0.563921	0.098115	0.526138
FAHD2B	0.489621	-0.0909743	1.07022	0.0982452	0.526138
PGM2	0.4151	-0.0771769	0.907378	0.098278	0.526138
AGL	0.33482	-0.0622799	0.73192	0.0983021	0.526138
ACAD10	-0.43413	-0.956289	0.0802459	0.0983573	0.526138
PITHD1	0.144125	-0.0265129	0.315899	0.0983584	0.526138
ARHGAP4	0.202721	-0.0377449	0.447261	0.0983879	0.526138
THEMIS	0.599794	-0.110911	1.31324	0.0983931	0.526138
FBXL3	-0.198056	-0.433027	0.0369678	0.0984307	0.526138
FAM216A	0.493444	-0.0920734	1.07896	0.0984645	0.526138
NCBP2-AS2	0.16139	-0.0298302	0.353628	0.0985541	0.526217
BTN2A2	0.57386	-0.107317	1.25504	0.0985805	0.526217
ATP5MD	0.168818	-0.031864	0.369091	0.0986689	0.52626
ARHGEF2	0.474695	-0.0889754	1.03837	0.0986995	0.52626
GLI4	0.442538	-0.0822229	0.974212	0.0987409	0.52626
ZNF276	-0.361831	-0.791601	0.0679389	0.0987907	0.52626
BNIP3L	-0.202809	-0.443458	0.0402526	0.0990401	0.527083
ARF4	0.232065	-0.0433555	0.510121	0.0990464	0.527083
MMD	0.422978	-0.0799898	0.925945	0.0991661	0.527236
NFAT5	0.305237	-0.0603537	0.667636	0.0992181	0.527236
SEL1L3	0.492525	-0.0933904	1.08892	0.0992431	0.527236
RRAS	0.63808	-0.121375	1.40815	0.0992938	0.527236
GUK1	-0.117435	-0.256866	0.0229811	0.0993435	0.527236
CFAP20	0.210653	-0.0400121	0.461324	0.099379	0.527236
SUMO3	-0.159932	-0.349867	0.0315284	0.0994624	0.527409
LINC00893	0.39581	-0.0787993	0.866139	0.0995979	0.527859
NBAS	0.422471	-0.0809717	0.925913	0.0998781	0.528342
RLIM	0.185394	-0.0371352	0.405978	0.0998998	0.528342
APOO	0.546417	-0.10482	1.19765	0.0999254	0.528342
MYPOP	0.455232	-0.100465	0.999477	0.100024	0.528342
RALY	0.183811	-0.0349157	0.403981	0.100032	0.528342
STAT2	0.472939	-0.0909186	1.0368	0.10004	0.528342
SCAF11	-0.191215	-0.42209	0.0365242	0.100054	0.528342
RPL26L1	-0.211868	-0.464509	0.0445061	0.100095	0.528342
EGLN1	-0.282944	-0.622231	0.0541926	0.100222	0.528608
UNC119B	0.467507	-0.0902209	1.02524	0.100247	0.528608
API5	-0.253922	-0.556823	0.0496991	0.100502	0.529349
TRIM68	-0.528528	-1.15956	0.102508	0.100518	0.529349
SIRPG	0.471292	-0.09164	1.03422	0.100656	0.529349
RUNX1	0.387482	-0.0748323	0.852503	0.100676	0.529349
UBE2N	0.148401	-0.0286044	0.327675	0.100695	0.529349
KLF4	0.512022	-0.103436	1.12262	0.100736	0.529349
MRPS18B	0.318105	-0.0613351	0.699793	0.100744	0.529349
AP5S1	0.456029	-0.0888117	1.00157	0.100916	0.52974
EFR3A	-0.260414	-0.571787	0.05083	0.10092	0.52974
HIST1H3H	0.558615	-0.109959	1.22719	0.101327	0.531442
AL161421.1	0.529799	-0.104323	1.16392	0.101346	0.531442
CSNK1A1	-0.122527	-0.269888	0.0240336	0.101442	0.531469
PALB2	0.473677	-0.0934533	1.04081	0.101454	0.531469
GLT8D1	0.419396	-0.0828928	0.921686	0.101553	0.531722
KMT2A	0.134926	-0.0267568	0.29661	0.101738	0.532215
METRN	-0.559865	-1.23027	0.118083	0.101749	0.532215
CARD8	0.319488	-0.0629738	0.705084	0.101863	0.532542
ASH1L-AS1	0.338723	-0.0674327	0.744879	0.101954	0.532751
SUCLA2	0.225468	-0.0460608	0.498053	0.102024	0.532851
ZBTB10	0.332179	-0.0663395	0.730698	0.102131	0.532946
SNAI1	0.57111	-0.113831	1.25668	0.102145	0.532946
FAM76A	-0.276781	-0.617555	0.0563077	0.102543	0.533837
FBXO31	0.37622	-0.075721	0.828162	0.102568	0.533837
TMEM183A	-0.137177	-0.301807	0.0282691	0.102741	0.533837
SAMD8	-0.265284	-0.586112	0.0531283	0.10279	0.533837
[truncated: 8,412 more rows]

## Sheet: Age
gene	coef	p	fdr
TSHZ2	0.00551043	2.93487e-10	3.05491e-06
AUTS2	-0.00415326	9.48919e-08	0.000493865
SELENOM	0.00350522	3.49774e-07	0.0012136
C12orf57	0.000849403	5.6675e-07	0.00147483
IGF2BP3	-0.00395161	7.72633e-07	0.00155457
RPS24	-0.000673378	8.96091e-07	0.00155457
RFX2	-0.00330421	1.43115e-06	0.00212812
MPHOSPH8	0.0010293	3.3352e-06	0.00433951
KBTBD6	-0.00202113	4.52763e-06	0.00471772
PRR34-AS1	0.0033788	4.53235e-06	0.00471772
KLF9	0.00199937	6.54548e-06	0.00619381
KLRG1	-0.00318009	1.08788e-05	0.00943649
RBMX	0.000726471	1.24097e-05	0.00993634
HIST2H2BF	0.00260392	2.08426e-05	0.0138626
SERPINB6	0.00345315	2.09976e-05	0.0138626
THG1L	0.00289966	2.19127e-05	0.0138626
ERCC8	-0.00231304	2.26404e-05	0.0138626
C7orf50	0.00279027	2.44022e-05	0.0141113
PRPF6	0.000985467	2.93957e-05	0.0161042
CGRRF1	0.00198757	3.1322e-05	0.0163015
AIF1	-0.00192873	3.65116e-05	0.0180976
ADAMTS6	-0.00308082	5.45135e-05	0.0257923
AC007613.1	0.00309519	5.94298e-05	0.0265998
PEBP1	0.000811001	6.1331e-05	0.0265998
NRCAM	0.00308724	6.65415e-05	0.0268367
RAB11FIP5	0.00271369	6.70336e-05	0.0268367
TMEM156	-0.00206226	7.89725e-05	0.0280311
FCHSD1	0.00223003	8.03258e-05	0.0280311
EBAG9	0.00184961	8.28397e-05	0.0280311
LIG4	-0.00251894	8.40714e-05	0.0280311
SLC19A2	0.00235229	8.68116e-05	0.0280311
GYG1	0.00242176	9.19874e-05	0.0280311
SVIP	0.000883983	9.46782e-05	0.0280311
PTGES3	0.00063969	9.54603e-05	0.0280311
SOX4	-0.00222861	9.55898e-05	0.0280311
NREP	-0.00277434	9.69468e-05	0.0280311
SESN3	0.00195388	0.00010466	0.0283204
GZMA	-0.00361582	0.000104764	0.0283204
ARMH1	-0.00115135	0.00010611	0.0283204
MTA1	-0.00128528	0.000119426	0.0310777
PSME4	-0.00135099	0.000124737	0.0316681
SIRT1	0.00142912	0.000134118	0.0326245
RIC3	0.00307844	0.000134773	0.0326245
NR3C2	0.00233709	0.000140819	0.0330213
PITHD1	0.000792615	0.000142757	0.0330213
ADAM23	-0.00270019	0.000151698	0.0336379
MMGT1	0.00112033	0.000151886	0.0336379
TKT	-0.000843325	0.00015556	0.0337338
MATN1-AS1	0.00236987	0.000168459	0.0357854
IMP3	0.000916846	0.000173936	0.0362099
ALG13	0.00124276	0.000187794	0.0383284
SIVA1	0.000892268	0.000208838	0.0418037
AREG	0.00285707	0.000219979	0.043203
NUDT16L1	0.000797962	0.000224578	0.0432896
HERC1	-0.000972711	0.000233949	0.0442758
DDX24	0.000736984	0.00026863	0.0499315
SH3GL1	-0.00164842	0.000284481	0.0519501
DNAAF2	0.00174432	0.000300771	0.053978
ZBTB38	0.00236865	0.000310286	0.0547418
PURA	0.00127749	0.000331464	0.0575036
SRSF1	0.00110735	0.000343282	0.0585774
DACH1	-0.002652	0.000355148	0.0596248
SRGN	0.00194755	0.000383536	0.0633686
ZNF711	-0.00147473	0.0004122	0.0662278
RBM11	0.00308356	0.000413566	0.0662278
HSPE1	0.00132476	0.000428851	0.067635
SREK1	-0.000880433	0.000454239	0.070396
SIKE1	0.000970483	0.000459884	0.070396
CEBPG	0.000865476	0.000489116	0.0734383
PIP4P1	0.00105157	0.000493869	0.0734383
PITPNA-AS1	0.00137132	0.000506606	0.0739394
EPRS	0.00105254	0.000518254	0.0739394
EVA1A	-0.00267185	0.000521977	0.0739394
GNAI3	-0.000823735	0.000525652	0.0739394
USE1	0.00086572	0.000539678	0.0740723
AL359711.2	0.00267024	0.00054083	0.0740723
DHRS7	0.00205673	0.000567334	0.0766932
SMIM26	0.000573296	0.000587976	0.0776206
SPART	0.00224457	0.000589108	0.0776206
PAXX	-0.000954883	0.000600957	0.078192
ERG28	0.00126439	0.000620992	0.0797926
KLHL8	0.00231899	0.000629039	0.0797926
TMEM254	-0.00170957	0.000638036	0.0797926
TOMM20	0.000518318	0.000647973	0.0797926
CSGALNACT1	-0.00107987	0.000661528	0.0797926
CD82	-0.00205537	0.000666462	0.0797926
MT1E	0.00228833	0.000666918	0.0797926
TMEM38B	0.00170542	0.000684326	0.0809449
MAP3K14	0.00217359	0.000718506	0.0840329
DR1	-0.000716734	0.000732702	0.0847411
EXOSC6	0.000632525	0.000761285	0.0870793
STMP1	-0.000732176	0.0008505	0.0950952
MED26	-0.00114051	0.000856372	0.0950952
TIMM22	0.000836738	0.000858771	0.0950952
CDC42EP3	0.00252331	0.000877889	0.0954
ACTN4	-0.00183704	0.000879854	0.0954
SPTBN1	-0.00152104	0.000903047	0.0969053
PLEKHA5	-0.0020051	0.000941576	0.0999071
RBM48	0.000769291	0.000950216	0.0999071
CPLX1	0.00207997	0.000972436	0.101221
HPGD	-0.0019323	0.000995161	0.102561
RPS27L	0.000849059	0.00103821	0.105949
SNHG12	0.00120005	0.00108117	0.108068
NRIP3	0.00273693	0.0010847	0.108068
HOOK2	0.00215346	0.00109633	0.108068
EIF4A2	0.000610165	0.00111302	0.108068
PABPC4	0.000752063	0.00111705	0.108068
MAP3K5	0.00321259	0.00112559	0.108068
ADA	-0.00132148	0.00113588	0.108068
ABHD2	0.00214937	0.00114204	0.108068
TCEAL3	0.00214586	0.00117549	0.110231
DNAJC19	0.000903663	0.00124444	0.115655
SAT2	0.00119075	0.00129007	0.118834
AAED1	0.00170939	0.00130582	0.11923
CREBL2	0.00220648	0.00134495	0.121735
SSB	0.000549187	0.0013749	0.121922
PFN2	0.00198799	0.00138275	0.121922
HDAC6	-0.00187855	0.00139626	0.121922
SF3A3	0.000827396	0.00140441	0.121922
PGRMC2	0.000973875	0.00140557	0.121922
OST4	0.000379522	0.00143397	0.123141
MSN	-0.00103711	0.00144329	0.123141
AL080276.2	0.00207272	0.00147941	0.125197
HAR1B	0.00216074	0.00152339	0.127879
ATP5PO	0.000429564	0.00154117	0.12788
NT5DC1	0.00147136	0.00154798	0.12788
PGM2L1	-0.00126045	0.00161039	0.131988
NPC2	0.000880982	0.00163501	0.132683
TSPAN2	-0.0022928	0.00164435	0.132683
CDC14A	-0.00119345	0.00166714	0.133486
AC027031.2	-0.00220414	0.00171028	0.135896
MBD1	0.00125089	0.00182539	0.143645
AL031777.3	0.00127418	0.00186166	0.143645
C12orf29	0.000971202	0.00186649	0.143645
OCIAD1	0.000815572	0.00187663	0.143645
MOCS2	0.00109307	0.00187681	0.143645
DUSP1	0.00120959	0.00197686	0.146904
PCNP	0.000606575	0.00198033	0.146904
C6orf120	0.00106744	0.00198929	0.146904
BARD1	-0.00210354	0.00200886	0.146904
ENDOD1	0.0020002	0.00201998	0.146904
PMPCB	0.000587608	0.00203435	0.146904
A1BG	0.00238862	0.00204138	0.146904
HAX1	0.00115989	0.00205008	0.146904
TCTN3	0.000973367	0.00205029	0.146904
NEIL2	0.00180367	0.00206052	0.146904
SYDE2	0.00177193	0.00209903	0.148632
PNRC1	0.000502203	0.00212965	0.149599
VRK3	0.00124404	0.00216935	0.149599
POLR1E	0.000898313	0.00218899	0.149599
ST6GALNAC1	-0.00176623	0.00218938	0.149599
MAP4K4	-0.000995205	0.00219311	0.149599
PSMD1	-0.000941692	0.00219893	0.149599
ZNF280C	0.00195737	0.00221337	0.149604
ANKRD52	-0.00113458	0.0022339	0.150017
CAMK4	-0.000634976	0.00234579	0.156341
EVI2B	0.00103717	0.00235811	0.156341
PFDN5	0.000332549	0.00241269	0.158377
MAP9	0.00183437	0.00241925	0.158377
UQCRB	0.000395648	0.00244897	0.15916
SERPINB1	0.00161463	0.00246179	0.15916
SRRM2	0.000499289	0.00250161	0.160736
TRA2A	-0.000606208	0.00254073	0.162248
JMJD6	0.00122095	0.00258297	0.163528
RPS25	0.000285838	0.00259219	0.163528
RSBN1	0.000532631	0.00262544	0.163787
TAGLN2	-0.00112745	0.00265241	0.163787
MYL6	-0.000808062	0.00267797	0.163787
RABGGTA	0.00187867	0.00271268	0.163787
MIPEP	0.00153868	0.00273082	0.163787
NANS	0.00127469	0.00274329	0.163787
CD48	0.000623081	0.00274848	0.163787
WASHC3	0.00202828	0.00274998	0.163787
MYO5A	0.00176883	0.00275266	0.163787
ZNF529	-0.0010996	0.00276628	0.163787
FBXW4	0.00117822	0.00277934	0.163787
CCDC167	-0.00238098	0.00278511	0.163787
GCSH	0.00152779	0.002815	0.164615
AGL	0.00135713	0.00286146	0.165414
PSPH	0.00206792	0.00288917	0.165414
AL358472.5	0.00184101	0.00292311	0.165414
GBA	-0.00175823	0.00292517	0.165414
DESI2	0.00119303	0.00292825	0.165414
BCL2A1	0.00211951	0.00293531	0.165414
FTL	0.000526313	0.00293991	0.165414
PTPA	0.00149013	0.00300801	0.167083
SLC16A1	0.00125267	0.00301661	0.167083
SNRPN	0.000848882	0.00302455	0.167083
BCL11A	-0.00208175	0.00303379	0.167083
ZNF350-AS1	0.00174079	0.00308076	0.168777
ZNF853	0.00191711	0.00316822	0.171452
CORO1B	-0.00169946	0.0031942	0.171452
DNAJB2	0.00113507	0.00319528	0.171452
STT3B	-0.000678415	0.00319548	0.171452
SMAD7	-0.00166188	0.00326502	0.174285
EIF1AX	0.000642055	0.00333227	0.176605
NQO2	0.00203798	0.00334599	0.176605
CD79A	-0.00218749	0.00335937	0.176605
CCND2	-0.00107811	0.00340078	0.177883
SDHAF1	0.00152364	0.00346106	0.180065
MBTD1	-0.00109865	0.0034771	0.180065
JUNB	0.00205844	0.00350278	0.180221
TOX	-0.00188806	0.00351799	0.180221
UTP15	0.00126234	0.00353347	0.180221
HMGA1	-0.000770786	0.00354936	0.180221
BTLA	0.00204507	0.00358781	0.18083
SCRN3	0.0018302	0.00359609	0.18083
RAB21	0.000845633	0.0036154	0.180882
TMEM87B	0.00227895	0.00363888	0.180882
RACK1	-0.000327578	0.00364926	0.180882
CNOT3	0.00130808	0.00369121	0.182094
CRB3	0.00180163	0.00376305	0.184762
HSPD1	0.00132485	0.0039209	0.190937
DERL2	0.000663478	0.00393932	0.190937
ZNF529-AS1	-0.00189279	0.00395535	0.190937
CPT2	0.00155348	0.00397594	0.190937
C12orf42	0.00202835	0.00398054	0.190937
DSE	0.00193463	0.004045	0.193139
AC083880.1	0.00167566	0.00414278	0.196905
MFHAS1	0.00154212	0.00420279	0.198314
ODF3B	0.0021369	0.00421451	0.198314
HSPA13	0.000912876	0.00424712	0.198314
PCNX1	0.000938228	0.00424864	0.198314
ABCB7	0.00131454	0.00427323	0.198572
CCDC125	-0.00162069	0.00430163	0.199003
FXN	0.000987947	0.00432369	0.199138
KDELR1	0.000918613	0.0044313	0.203196
TNIP2	0.0016377	0.00445784	0.203516
RPL36AL	0.000421949	0.00448385	0.203759
RELL1	-0.00143805	0.00450763	0.203759
DYNLL2	0.000979755	0.00452188	0.203759
CCNDBP1	0.000926456	0.00468619	0.209585
EFHC2	-0.00190281	0.00469144	0.209585
HSBP1L1	0.00143692	0.00473717	0.210723
AP2A1	-0.00162698	0.00479235	0.211422
AC020659.1	-0.00188963	0.00481008	0.211422
CHAC2	0.00162191	0.00483605	0.211422
TRIM8	-0.00176632	0.00484588	0.211422
COX17	0.00084997	0.00485443	0.211422
LINC00665	-0.00208194	0.00498793	0.213774
ATF5	-0.000926641	0.00501973	0.213774
CHCHD10	0.000623589	0.00502307	0.213774
COQ10B	0.000777304	0.00503204	0.213774
ENDOG	0.00174441	0.00504702	0.213774
NFU1	0.00135394	0.0050516	0.213774
NAP1L1	0.000383322	0.0050522	0.213774
WAC	0.000508355	0.00512699	0.213832
UBA5	0.00144466	0.00513423	0.213832
ASB1	0.00179546	0.0051477	0.213832
PPP4R3B	0.000635657	0.00515544	0.213832
LLPH	0.000634668	0.00517335	0.213832
LRP6	-0.00196258	0.00518636	0.213832
MRPS18B	0.00124538	0.00519738	0.213832
LSR	0.00210874	0.00523573	0.214081
TIMMDC1	0.0017409	0.00524456	0.214081
ORMDL1	0.000569089	0.00530796	0.214714
SZT2	0.00136059	0.00531799	0.214714
ZNF571	0.00146937	0.00532601	0.214714
TENT5A	0.00135382	0.00534259	0.214714
DZANK1	0.00180115	0.00542968	0.216758
SRSF3	0.000517907	0.00546336	0.216758
MAP3K8	0.00216089	0.00546605	0.216758
MPP6	0.00108483	0.00549197	0.216758
ACP2	0.00196034	0.00551666	0.216758
PGGHG	-0.000946308	0.00551838	0.216758
C9orf16	-0.000501631	0.00556491	0.217764
EIF5A2	0.00132391	0.00562434	0.219265
SGCB	0.00170855	0.00564661	0.219312
OSBP	0.00068035	0.00571293	0.220458
PPM1F	0.00176327	0.00571849	0.220458
LINC00954	-0.00185248	0.00578509	0.222203
CWF19L2	0.000736079	0.00581681	0.2226
SRI	0.00111294	0.00590507	0.224816
CREG1	0.00179226	0.00591792	0.224816
AL451085.2	0.00188133	0.00595142	0.224896
CSKMT	0.00110263	0.00596324	0.224896
EIF4B	0.000373943	0.0060297	0.225732
RUBCN	0.00151444	0.00603115	0.225732
MRPL41	0.00068916	0.00605047	0.225732
KNTC1	0.00148778	0.00617663	0.229
ID1	0.00227987	0.00621253	0.229
SNHG19	-0.00105951	0.00622077	0.229
THAP2	0.00165763	0.00624965	0.229
CBWD3	-0.00153877	0.00626501	0.229
ARF4	0.000882094	0.00629036	0.229
DENND6A	0.00138185	0.00630778	0.229
MIA2	0.00107725	0.00633283	0.229
SNAI1	0.00216946	0.0063378	0.229
ZFAS1	0.000385628	0.00635806	0.229
DISC1	0.0017077	0.00641022	0.230036
HMBS	0.0017394	0.00643101	0.230036
PALB2	0.00176084	0.00646144	0.230333
C1orf56	-0.00122466	0.00650845	0.230544
AC004825.2	0.00134405	0.00651168	0.230544
FRS2	-0.00106532	0.00656221	0.230736
TADA2A	0.00175849	0.00656977	0.230736
ADNP2	0.000728467	0.00660128	0.230736
KANSL1	-0.000659532	0.00660577	0.230736
CXCR4	0.000802955	0.00667818	0.232486
NUDT14	-0.00199499	0.00673092	0.233067
ATF7IP2	-0.000878164	0.00675159	0.233067
RPL30	0.000251682	0.00676207	0.233067
CSAD	-0.000986017	0.00682224	0.233609
PCMT1	0.00130207	0.00682268	0.233609
ARL6IP1	0.000597578	0.00687487	0.234625
NOP53	0.000364592	0.00690855	0.235004
RNF130	0.00174838	0.00701945	0.237322
CUL4A	-0.00085333	0.00702231	0.237322
TM2D3	0.000727552	0.00707718	0.238403
COMMD3	-0.00101425	0.00713621	0.239616
TSC22D1	-0.00172756	0.00724843	0.242601
ETNK2	0.00173186	0.00732132	0.244239
ZNF564	-0.00167104	0.0073649	0.244239
MRPL9	0.00068824	0.00737866	0.244239
MCTP1	-0.00202719	0.00740675	0.244239
PGBD4	0.00173139	0.00741469	0.244239
MAL	0.000891435	0.00745814	0.244895
RARRES3	0.000451097	0.00752997	0.246476
HDHD3	0.00134463	0.00758641	0.247317
NUP88	0.000929772	0.00760317	0.247317
NCALD	-0.0020154	0.00766422	0.248526
PIGN	0.00161428	0.00771421	0.24937
DTD1	0.00107886	0.00775031	0.249761
FLII	-0.00116201	0.00778452	0.249979
AARS	0.00167557	0.00780889	0.249979
ESYT1	-0.00193239	0.00782912	0.249979
SNX10	-0.00128585	0.00796544	0.252966
POGLUT1	-0.00152761	0.00797127	0.252966
HLA-DRB1	-0.00180615	0.00802459	0.253155
INPP5D	-0.00126324	0.00802585	0.253155
BOLA1	-0.00145559	0.00807011	0.253779
RNF114	0.000565848	0.00809441	0.253779
SERPINF1	-0.00227644	0.00814791	0.254689
AL138724.1	0.00141222	0.00824811	0.25623
ZNF543	-0.00153017	0.0082511	0.25623
RABIF	-0.00107894	0.00827235	0.25623
ITGA1	-0.00195633	0.00829567	0.25623
BAG2	0.00178378	0.00841141	0.258477
ANXA1	-0.00142903	0.00841808	0.258477
SSR2	0.000336665	0.00851684	0.258971
AC010883.1	0.00199873	0.0085181	0.258971
TMPO-AS1	0.00142109	0.00853056	0.258971
ZNF165	0.00183748	0.00855246	0.258971
CDK9	0.00098387	0.00860209	0.258971
CTSK	0.00155397	0.00862179	0.258971
SNAP29	0.00112164	0.00863186	0.258971
LSM12	0.000519978	0.00863318	0.258971
TPRKB	0.000668085	0.00867992	0.259625
SDF2L1	0.00121954	0.00872534	0.260002
SCARB2	-0.000830115	0.0087639	0.260002
NPM1	0.000501929	0.00876749	0.260002
DUSP22	-0.00140909	0.00887423	0.261037
SYPL1	0.000769103	0.00891262	0.261037
KLF6	-0.00127681	0.00894625	0.261037
MMAA	0.00134828	0.00895933	0.261037
LINC00115	-0.00150947	0.00897625	0.261037
GTF2IRD2	0.00122301	0.00899559	0.261037
KATNBL1	0.00138676	0.00901308	0.261037
CNOT10	-0.00110736	0.00902097	0.261037
PRKRA	0.000675734	0.00902809	0.261037
C10orf95	-0.0015364	0.00909773	0.261664
CCDC88A	-0.00155736	0.00916164	0.261664
SAMD8	-0.000960521	0.00916573	0.261664
DUSP5	0.00160738	0.009197	0.261664
MMP28	0.00167664	0.00922767	0.261664
ZNF75A	0.000876516	0.00924529	0.261664
GSR	0.00107206	0.00925117	0.261664
KCTD2	0.00131612	0.009253	0.261664
HYKK	-0.00183986	0.00929385	0.261664
KIAA0586	0.00109476	0.00932508	0.261664
PPP1R21	0.00174915	0.0093263	0.261664
IDI1	0.0010197	0.00939573	0.262904
NEMP2	0.00161973	0.00944825	0.263664
NUP85	-0.00129713	0.0096757	0.268213
AC009133.1	-0.00162216	0.00968659	0.268213
PHF14	-0.000801576	0.00968855	0.268213
RPS14	0.000335831	0.00972999	0.268267
SRPRA	0.000958744	0.00975273	0.268267
RHNO1	0.000834632	0.00977281	0.268267
GIMAP7	-0.00112783	0.00981736	0.268267
TXLNG	0.00093769	0.00982615	0.268267
ZNF557	-0.00111441	0.00984811	0.268267
CD59	0.00100876	0.00991648	0.268267
CEP19	0.00186099	0.00992094	0.268267
CUL1	0.000833348	0.00992245	0.268267
MRPS24	0.00115727	0.00995784	0.268526
FAM241B	0.00211993	0.00999881	0.268934
TRABD2A	0.00107757	0.0100602	0.269353
RPS27	0.000254785	0.0100661	0.269353
ZNF330	0.00107207	0.0101169	0.270018
TMEM67	0.00141692	0.0101696	0.27073
THAP7-AS1	0.00188468	0.0103641	0.275204
ATG12	0.000499548	0.010468	0.277255
UGP2	0.00146953	0.010659	0.281597
LONP1	0.0011051	0.0107966	0.28451
FAM91A1	-0.00088605	0.0108543	0.284601
BLOC1S6	0.000605442	0.0108725	0.284601
PATJ	0.00105372	0.0109083	0.284601
AARSD1	0.000940556	0.0109508	0.284601
DNAJC9	0.000700423	0.0109566	0.284601
CLDN1	-0.00220528	0.0109825	0.284601
TRIM73	-0.00143108	0.0109914	0.284601
POLD3	0.00127274	0.0111171	0.28586
TMEM30B	0.00159075	0.0111325	0.28586
EFTUD2	0.000773523	0.0111371	0.28586
UBE2S	0.00121629	0.0111773	0.28586
ISG20L2	0.000768343	0.0111774	0.28586
C17orf51	0.00153892	0.0112591	0.286508
MED10	0.000357561	0.0112662	0.286508
TIMM8A	0.00139042	0.0112853	0.286508
ACSM3	0.00158912	0.0113568	0.287623
SNHG10	-0.00149319	0.0114396	0.28888
A2M-AS1	-0.00208929	0.0114708	0.28888
MLH3	0.00118219	0.0115421	0.28888
MZT2B	0.000337863	0.0115663	0.28888
ENTPD4	-0.000845502	0.0115698	0.28888
FAM213A	0.00155368	0.011573	0.28888
MEST	-0.00170265	0.0116033	0.288943
CBR3	0.00173452	0.0116395	0.289082
ITM2A	-0.00100535	0.0116712	0.289082
FTSJ3	0.00127305	0.0116921	0.289082
FOXN2	-0.00113838	0.0117897	0.290184
MOB1B	-0.000941706	0.0118397	0.290184
NDUFA4	0.00034164	0.0118677	0.290184
SRSF7	0.000736461	0.0119219	0.290184
MALAT1	0.000239181	0.0119278	0.290184
TMEM251	0.00126974	0.0119291	0.290184
ST3GAL1	0.000967618	0.0119319	0.290184
C12orf45	0.000830647	0.012017	0.291574
FERMT3	-0.00129119	0.0121056	0.292404
FAM98A	0.0016345	0.0121074	0.292404
RPL21	0.000306545	0.0122012	0.293614
RPL6	-0.000368926	0.0122401	0.293614
TAF1D	0.000556842	0.0122421	0.293614
SFT2D1	0.00119161	0.0123111	0.294588
GCLM	0.00183014	0.0124414	0.295725
SOD1	0.000809962	0.0124614	0.295725
EPB41	-0.000996256	0.0124629	0.295725
ATL3	0.00115262	0.0124722	0.295725
RBM12	0.00108441	0.0125268	0.296345
CNPY2	0.000828535	0.0126173	0.296433
CACNA1C-AS2	0.00159232	0.0126392	0.296433
RPAP2	0.000823744	0.0126713	0.296433
AC084824.5	0.00158963	0.0126792	0.296433
PLPP1	0.00143449	0.012685	0.296433
DIRC2	-0.00113055	0.0127014	0.296433
CHCHD7	0.000711357	0.0127545	0.297007
AL121944.1	0.00159402	0.0127891	0.297146
SLC2A11	0.00114237	0.0128314	0.297466
WDR54	0.00119392	0.0129401	0.298639
GIMAP8	0.00173217	0.0129942	0.298639
RPS27A	0.000308904	0.0130515	0.298639
NAA30	0.000681949	0.0130629	0.298639
GINS4	0.00177382	0.0131046	0.298639
CRISPLD2	-0.00174208	0.0131668	0.298639
HABP4	0.00150339	0.0131834	0.298639
CFAP36	0.000793516	0.0131837	0.298639
AC092069.1	0.00162034	0.0132063	0.298639
POLE4	0.000952512	0.013238	0.298639
NXPE3	0.000900777	0.0132397	0.298639
TTTY15	0.000586284	0.0132607	0.298639
ZNF770	0.000792729	0.0132695	0.298639
MOB1A	0.000405928	0.0132837	0.298639
TUT4	-0.000570214	0.0133303	0.299041
AC005332.5	-0.00143977	0.0134048	0.299597
HMGXB3	0.000958742	0.013489	0.299597
PER3	0.00144255	0.0135119	0.299597
UTP23	0.00050231	0.0135593	0.299597
IVD	0.00114521	0.0135635	0.299597
SPINT2	0.00114907	0.0136004	0.299597
FAHD1	0.00139483	0.0136039	0.299597
UBE2K	0.000838282	0.0136268	0.299597
AC231981.1	0.00167654	0.0136588	0.299597
REST	-0.000533024	0.0136695	0.299597
C11orf58	0.000564418	0.0136795	0.299597
PARPBP	0.00148911	0.0137396	0.299597
ACAT1	0.00124906	0.0137767	0.299597
AP5S1	0.00155044	0.0138005	0.299597
DPP9	0.000703613	0.0138243	0.299597
WDHD1	0.0014849	0.0138589	0.299597
PTPRA	-0.000488979	0.0138689	0.299597
RTTN	0.000828568	0.0138732	0.299597
SCAF4	0.000986892	0.0139263	0.299948
PHF1	0.000743195	0.0139471	0.299948
ARRB2	-0.000970814	0.0139871	0.300188
MREG	-0.0017793	0.0140723	0.301396
SSU72	0.000597837	0.014359	0.306905
MAZ	-0.00065837	0.0145094	0.309066
AHNAK	-0.0017377	0.0145195	0.309066
DYRK1B	-0.00129111	0.0145767	0.30965
SLC9A8	0.00112762	0.0146232	0.309828
ZNF428	-0.000698893	0.0146446	0.309828
TCP1	0.00065839	0.0146972	0.310312
TTL	-0.00131119	0.0147442	0.310672
MIS18BP1	-0.000835397	0.0148658	0.312301
NUMB	-0.0010193	0.0148815	0.312301
BMF	-0.0017604	0.0149253	0.31259
TTC7A	-0.00146292	0.0149573	0.312631
RPS12	0.000272877	0.0149951	0.312665
METTL5	0.000891776	0.0150419	0.312665
NDUFC1	0.000587748	0.0150498	0.312665
LRWD1	-0.00145243	0.0150817	0.312665
CNBP	0.000912841	0.0151359	0.312665
SRSF2	0.000589395	0.0151391	0.312665
CYP2U1	0.00145261	0.0151718	0.31272
TACO1	0.00127683	0.0152355	0.312957
RAB25	-0.00186172	0.0152474	0.312957
BAZ1B	0.000749751	0.0152735	0.312957
NOP56	0.000905895	0.0153264	0.313423
P2RY10	0.000757383	0.0153818	0.31394
MTDH	0.000350408	0.0154632	0.314983
CDCA7	-0.00169666	0.0155301	0.315174
BLVRA	0.00118767	0.0155331	0.315174
KIF1B	0.00150646	0.0155712	0.315332
ZNF576	0.000819717	0.0156922	0.317165
PRKAA1	0.000531971	0.0157596	0.317582
ZC3H10	0.00170121	0.0157739	0.317582
AL391069.3	0.00156278	0.0159079	0.319662
GTF3A	-0.000573299	0.0159402	0.319695
ASNSD1	0.000670998	0.0159901	0.319775
TRMU	0.00116634	0.0160056	0.319775
ERO1A	0.000763987	0.0160902	0.320849
RNF13	0.00094048	0.0161766	0.321955
L2HGDH	-0.00142183	0.0162883	0.322975
SUGP2	-0.000846568	0.0162899	0.322975
JAGN1	0.000899643	0.0163815	0.323819
OLA1	-0.000544988	0.0163947	0.323819
NDUFS3	0.000595916	0.0164544	0.324072
ABCF3	0.00107019	0.0164698	0.324072
THYN1	0.000856418	0.0165932	0.324978
ETHE1	-0.000899369	0.0165994	0.324978
DBH-AS1	-0.00196774	0.0166095	0.324978
SAMD3	-0.00147287	0.0166483	0.325125
AP1M1	-0.00103166	0.0166795	0.325125
FRMD4A	-0.00163018	0.0167634	0.32615
EPM2A	0.00172019	0.0168563	0.327345
TTC19	0.000468381	0.01694	0.327446
POMGNT2	-0.00144559	0.0169438	0.327446
SON	0.000331237	0.0169652	0.327446
EIF3K	0.00026104	0.0169873	0.327446
LINC00342	-0.00159155	0.0171029	0.328254
PIK3R1	0.000734728	0.0171182	0.328254
MAP3K3	0.000694674	0.0171687	0.328254
AL135791.1	0.00135183	0.0172018	0.328254
SLC25A3	0.000481764	0.0172077	0.328254
REEP4	-0.00131184	0.0172184	0.328254
C11orf71	0.00126288	0.0172584	0.328414
DNAJC13	0.00173926	0.0173461	0.328914
BCL7A	-0.00137425	0.0173479	0.328914
AC093323.1	-0.000735112	0.017395	0.329102
FKBP11	0.00119331	0.017421	0.329102
KLHL2	0.00150897	0.0176211	0.331317
NISCH	-0.000940555	0.0176332	0.331317
VPS4A	0.000848122	0.017646	0.331317
MLLT10	0.000922311	0.0176656	0.331317
MTIF2	0.00108042	0.017793	0.333028
SIAH3	-0.00235163	0.0178405	0.333028
NCKAP5L	-0.00137016	0.0178528	0.333028
FUT11	0.00144689	0.0179333	0.333779
TEX261	0.00146781	0.0179572	0.333779
VPS8	-0.000731687	0.0180031	0.334036
FAM84B	0.00131909	0.0180577	0.334416
TTC27	0.00117814	0.0180878	0.334416
F2RL1	-0.00188935	0.0181449	0.334876
MIR181A1HG	-0.00206566	0.0182037	0.335191
CHD3	-0.000744152	0.0183158	0.335191
MRPL49	0.00102583	0.0183514	0.335191
EXOSC4	0.00164011	0.0183646	0.335191
PAF1	0.00106679	0.0183734	0.335191
PTPRK	-0.00119696	0.0183967	0.335191
RPL18A	-0.000280596	0.0184641	0.335191
TSPYL1	0.000564333	0.0184722	0.335191
NRM	-0.00151256	0.0184859	0.335191
RELA	0.000839235	0.018533	0.335191
CD226	-0.00159073	0.0185397	0.335191
CCDC130	0.000999899	0.0185627	0.335191
LPP	-0.0010932	0.0185844	0.335191
DBR1	0.000927314	0.0186372	0.335191
AC016596.1	0.00146906	0.0186477	0.335191
CHCHD4	0.00160401	0.0187539	0.335191
RPS29	0.000239428	0.0187779	0.335191
FLOT2	0.0012095	0.0187882	0.335191
ENC1	-0.00204396	0.0188415	0.335191
HLA-DRA	0.00128946	0.0188466	0.335191
ZNF587B	-0.00144276	0.0188844	0.335191
ANKMY1	0.00154877	0.0188945	0.335191
GADD45GIP1	0.000479913	0.0190627	0.335191
SLC38A5	-0.00170502	0.0190658	0.335191
THAP7	0.000709578	0.0191624	0.335191
MRPS12	-0.000762871	0.0191828	0.335191
SSR1	0.00066318	0.0191987	0.335191
ARHGEF37	-0.00154685	0.0192815	0.335191
GPN3	0.00134108	0.0192962	0.335191
DUSP10	-0.00133454	0.0193024	0.335191
DCP1A	0.000641557	0.0193188	0.335191
GPATCH4	0.000914725	0.01941	0.335191
Z82206.1	-0.00171771	0.019412	0.335191
HIST1H2BK	0.00177087	0.0194218	0.335191
PPP1CC	0.000502412	0.0194302	0.335191
LINC01004	0.0015774	0.019436	0.335191
FBXO34	-0.000969759	0.0194582	0.335191
BOLA2B	-0.00129724	0.0194704	0.335191
PGLS	-0.000803744	0.0195445	0.335191
KLHL42	0.00154727	0.0195791	0.335191
TUBA1A	-0.000745692	0.0195968	0.335191
GPC2	-0.00169273	0.0196535	0.335191
ZFYVE28	0.00148781	0.0196598	0.335191
ZNF579	0.00135907	0.0196631	0.335191
CAMTA2	-0.00120939	0.0196725	0.335191
TRMT11	0.00115319	0.0197153	0.335191
EID1	-0.000513543	0.019743	0.335191
ASH1L-AS1	0.00107189	0.0197543	0.335191
ATG9B	-0.00146284	0.0198138	0.335191
LZIC	-0.000833511	0.0198292	0.335191
CDR2	-0.000871573	0.0198461	0.335191
SCLT1	0.000672091	0.0198565	0.335191
PXMP2	-0.00164254	0.0198686	0.335191
CS	-0.000528093	0.0199743	0.335993
MICU3	0.00161738	0.0199808	0.335993
EIF2S3B	0.00141071	0.0202114	0.337744
KIAA1143	-0.000531845	0.0202489	0.337744
SMC4	-0.00091215	0.0202677	0.337744
BTBD3	-0.00159918	0.0203091	0.337744
PGM3	0.000888956	0.0203234	0.337744
BRD2	0.000735928	0.020364	0.337744
TAF4	0.00153913	0.0203784	0.337744
YPEL1	-0.00148058	0.0204017	0.337744
PEX16	0.000635077	0.0204051	0.337744
TAF12	0.000891693	0.0204351	0.337744
ZCCHC17	0.00130538	0.0204418	0.337744
CDYL	0.000823897	0.0205199	0.338178
MYH9	-0.00101031	0.0205515	0.338178
PLGRKT	0.000719947	0.0205676	0.338178
PPP1R2	-0.00060628	0.020598	0.338178
BEX2	0.000761595	0.0206726	0.338812
ATF4	0.000564872	0.0207017	0.338812
POFUT1	-0.0014595	0.0207389	0.338887
DDIT4	0.00234921	0.0207967	0.338976
CCNH	0.000678072	0.0208095	0.338976
AC027307.3	0.00148724	0.020964	0.339702
AC112907.3	0.00162454	0.0209676	0.339702
SARDH	-0.00166233	0.0209924	0.339702
TRMT10B	0.00109563	0.0210167	0.339702
TMEM220	0.0014774	0.0210172	0.339702
TAF5L	0.000816052	0.0210767	0.340136
SRSF9	0.00047417	0.0212106	0.341471
BCL2L11	-0.00134987	0.0212322	0.341471
ZNF142	0.00151399	0.0212579	0.341471
BTG1	0.000578492	0.0213375	0.342221
RPS13	0.000208479	0.021416	0.34281
RBMX2	0.000877355	0.0214844	0.34281
PRDX1	0.000763779	0.0215132	0.34281
ZNF250	0.00144433	0.0215266	0.34281
CCDC71	0.00159207	0.021562	0.34281
ZBTB4	0.00114986	0.0215925	0.34281
TMED7	0.000703602	0.0216047	0.34281
PTAR1	-0.000523401	0.0217239	0.344033
TCF12	-0.000881029	0.0217537	0.344033
RGPD5	0.0010936	0.0217809	0.344033
FAM133B	0.000391759	0.0218488	0.344406
ZNHIT3	0.000478451	0.0218786	0.344406
UBQLN1	-0.00053918	0.0219038	0.344406
SAV1	0.00133351	0.0220063	0.345495
ANXA7	0.000793179	0.0220482	0.345631
TUFM	-0.000671754	0.0222054	0.346293
ZFAND1	0.000651057	0.0222209	0.346293
LRRC2	-0.00187941	0.0222219	0.346293
RNF121	0.00124407	0.0222237	0.346293
ERGIC2	0.000827548	0.0222848	0.346293
VMA21	0.000464603	0.02229	0.346293
NOL7	0.000379397	0.0223841	0.346527
DUSP12	0.000773416	0.0223859	0.346527
NSFL1C	0.000455559	0.0224049	0.346527
GORASP2	-0.000530446	0.0224394	0.346545
TBCEL	0.00141989	0.0224945	0.346883
URI1	0.000473742	0.0227208	0.349464
DNAJB9	0.00075751	0.0227427	0.349464
EPHA4	-0.00144227	0.0227632	0.349464
PTPN4	-0.000778617	0.0227963	0.349464
SPPL2B	0.000760642	0.0228906	0.350394
UBQLN4	-0.00157096	0.0230694	0.352064
KATNB1	-0.00115453	0.0231002	0.352064
AL353708.1	0.00134427	0.0231012	0.352064
GALNT10	-0.000949092	0.0231599	0.352256
EXOSC8	0.000674952	0.0232276	0.352256
FAM153A	0.00141458	0.023256	0.352256
BLK	-0.00162141	0.0233634	0.352256
TLE2	-0.00122431	0.0234134	0.352256
PRR13	0.000586134	0.0234293	0.352256
TSR2	0.000627042	0.0234501	0.352256
BCL2L13	0.000922596	0.023465	0.352256
EIF2A	0.000597055	0.0234958	0.352256
ACAT2	0.00100492	0.0234961	0.352256
RPS20	0.000268798	0.023519	0.352256
RRS1	0.00110848	0.0235198	0.352256
AC005070.3	0.00137601	0.0235749	0.352456
KIF22	-0.000699127	0.0236009	0.352456
CYCS	0.000938958	0.0236884	0.352471
BZW1	0.000466785	0.0236996	0.352471
LYRM9	0.00108803	0.0237035	0.352471
AKAP7	0.00111696	0.0237978	0.353368
MAP7D1	-0.000968076	0.0240077	0.355978
IMP4	0.00065891	0.0241143	0.356675
NPIPB4	0.00146078	0.0241233	0.356675
ACTL6A	0.00148826	0.0242366	0.357843
MCC	-0.00133301	0.0242884	0.358051
MCFD2	-0.000582096	0.0243257	0.358051
ATP2B1	-0.000714595	0.0243539	0.358051
GTF2I	-0.000607398	0.0244318	0.358075
FAM173A	0.00172691	0.0244612	0.358075
RSL24D1	0.000349652	0.0245126	0.358075
TMEM202-AS1	0.0013925	0.0245159	0.358075
AL359513.1	0.00140648	0.0245276	0.358075
TNFRSF10B	0.00104543	0.0245655	0.358127
CUL2	-0.000628636	0.024678	0.359263
NIPSNAP1	0.00119513	0.0247653	0.36003
KRT18	0.0013821	0.0248746	0.361019
ZDHHC7	-0.000987627	0.024938	0.361019
SPCS3	0.000452123	0.0249748	0.361019
FUS	0.000405346	0.0249979	0.361019
UBE2D3	0.000495322	0.0250067	0.361019
GFPT1	0.000970452	0.025069	0.361417
NR4A2	0.00178367	0.0252315	0.363257
SETD3	0.00119338	0.0252853	0.363528
C5orf51	0.00119369	0.0253715	0.363776
AHCY	-0.000910164	0.0253882	0.363776
LIN9	-0.00142509	0.0254074	0.363776
VPS29	0.000449785	0.0255246	0.363892
WBP2	0.00075211	0.0255705	0.363892
SNX6	0.000457655	0.0255829	0.363892
GIPC1	-0.00142334	0.0255841	0.363892
LYRM2	0.000606253	0.0256225	0.363892
NOP10	-0.000579648	0.0256252	0.363892
GOSR2	0.00102146	0.0256943	0.364279
DYRK2	-0.000894238	0.0257568	0.364279
TRIM27	0.00159952	0.0257575	0.364279
SESTD1	-0.00126945	0.025906	0.365473
AL136040.1	0.0015424	0.0259121	0.365473
FDPS	0.000902459	0.0259939	0.36613
LIN54	0.000923187	0.026242	0.369126
SLX4IP	-0.00155261	0.0263103	0.369587
IPCEF1	0.00120944	0.0264104	0.370117
CACNA2D4	-0.00130745	0.0264191	0.370117
CIRBP	0.000317024	0.0264928	0.370124
ZNF66	0.00133578	0.0265083	0.370124
CBY1	0.0013327	0.0265571	0.370124
TLE4	-0.00046954	0.0265619	0.370124
SPDYA	-0.00147376	0.0266734	0.371182
MIEF1	0.00104518	0.0268198	0.37272
POLDIP2	0.000950023	0.0270893	0.374604
PDIA6	0.00104851	0.0271173	0.374604
ZNF768	0.00118549	0.0271269	0.374604
AL021453.1	0.0011316	0.0271438	0.374604
BOP1	-0.00151225	0.0271474	0.374604
VANGL1	-0.00142805	0.0271713	0.374604
TMEM222	0.00089129	0.0272854	0.375446
GAPVD1	-0.000647921	0.0273045	0.375446
BLOC1S4	0.000567798	0.0274701	0.376331
TMEM167B	0.000486866	0.0275235	0.376331
R3HDM1	-0.00105873	0.0275555	0.376331
MEPCE	0.00087241	0.0275662	0.376331
WSB1	0.00057786	0.0275909	0.376331
CHMP1B	0.000835238	0.0275968	0.376331
MAIP1	0.000716999	0.027622	0.376331
ARHGEF6	-0.00139802	0.0276585	0.376336
SS18L2	0.000633658	0.0277936	0.377682
LINC00667	0.000732593	0.027843	0.377859
LINS1	0.00118643	0.0278979	0.378112
AC119396.1	-0.00156691	0.0279539	0.378338
WDFY2	-0.000819713	0.0279873	0.378338
MYL6B	-0.0013379	0.0280361	0.378505
GINM1	0.000734468	0.0281464	0.379503
MATK	-0.00118104	0.0282704	0.380681
ZNF704	-0.00204215	0.0283423	0.381156
E4F1	0.00109491	0.0283947	0.381181
ADAMTS10	-0.00148271	0.0284507	0.381181
ZNF540	0.00125111	0.0284841	0.381181
SSBP1	0.000585715	0.0284906	0.381181
ATP5MD	0.000520096	0.0285678	0.38131
HSD17B10	0.000693815	0.0285736	0.38131
SUPV3L1	0.000807349	0.0288238	0.382635
PDCD7	0.000619133	0.0288289	0.382635
KANSL2	0.000577116	0.0289296	0.382635
DUSP23	0.00170879	0.0289534	0.382635
CYB5R1	0.000931877	0.0289676	0.382635
NARFL	-0.00122168	0.0289752	0.382635
GRPEL1	0.000748412	0.0289923	0.382635
GTF2IRD2B	0.00135784	0.0290865	0.382635
AL121929.2	-0.00132684	0.0291159	0.382635
RBM7	0.000625733	0.0291298	0.382635
CLK1	0.00057595	0.0292013	0.382635
TUFT1	0.00137197	0.029202	0.382635
AL353194.1	0.00131202	0.0292096	0.382635
SELENOK	0.000612507	0.0292523	0.382635
ZHX2	0.00178873	0.0292554	0.382635
LETMD1	0.000617139	0.0292609	0.382635
TET2	-0.000769121	0.0293522	0.383346
CCNG1	0.000537867	0.0294367	0.383968
ANP32E	0.000776109	0.0296419	0.384806
WWP1	0.000805292	0.0296739	0.384806
LINC01465	0.00130052	0.0297055	0.384806
LINC00662	0.00144042	0.0297595	0.384806
GADD45G	0.00171482	0.029811	0.384806
RAB2A	-0.00051626	0.0298213	0.384806
RPA3	0.00105166	0.0298251	0.384806
NHSL2	0.00104263	0.0298436	0.384806
BLOC1S3	0.00136196	0.0298529	0.384806
CSNK2A2	0.000666898	0.0299595	0.384806
PRDX4	0.00136897	0.0299841	0.384806
KIAA0556	-0.00127905	0.0299967	0.384806
PEAK1	-0.00141057	0.0300055	0.384806
AC006157.1	-0.00106462	0.0300185	0.384806
ASCC3	-0.00057168	0.0300667	0.38495
PASK	-0.000952144	0.0302319	0.385795
VPS26C	0.000856629	0.0303063	0.385795
WHRN	-0.00162148	0.0303121	0.385795
AEBP2	-0.000474252	0.0303212	0.385795
HIST1H3B	0.0014492	0.0303544	0.385795
ADTRP	0.00201139	0.0303722	0.385795
AC084018.2	0.00142856	0.0303922	0.385795
ZNF143	0.00114554	0.0304517	0.38608
VEZT	-0.000719583	0.0305015	0.386234
PSME3	0.000638338	0.030538	0.386234
NR1D2	0.0006083	0.0306394	0.387045
CCT3	0.000793256	0.0307735	0.388109
RAB6A	-0.000636887	0.0307982	0.388109
ATG4A	-0.00141276	0.0310227	0.390004
KNSTRN	0.00118348	0.0310234	0.390004
NOCT	0.00157085	0.0310897	0.39006
RNASEH1-AS1	0.0015776	0.0311222	0.39006
SYS1	0.000731836	0.0311747	0.39006
FAM117A	0.00121453	0.0311778	0.39006
PRKX	0.00107484	0.0312226	0.390151
PIP4K2C	0.00138114	0.0313432	0.390682
CAP1	0.000705504	0.0313661	0.390682
MED28	0.000392608	0.0314135	0.390682
YPEL2	-0.00107813	0.0315029	0.390682
OSBPL9	-0.000627069	0.0315169	0.390682
LSM5	0.000506237	0.0315737	0.390682
SLC41A1	0.0009092	0.0315849	0.390682
NGDN	0.000490647	0.0315932	0.390682
PBRM1	0.000586383	0.0316029	0.390682
TIA1	-0.000720022	0.0317089	0.391528
PAFAH2	-0.00153999	0.0317486	0.391553
GCN1	0.000971476	0.0318193	0.391961
HNRNPL	0.000368993	0.0319616	0.393177
SCPEP1	0.00122692	0.0321045	0.393177
TOLLIP	0.00108816	0.0321123	0.393177
TMEM68	0.00111819	0.0321221	0.393177
MGST3	0.000941444	0.0321497	0.393177
HIPK3	0.000902368	0.03221	0.393177
PIGBOS1	0.00141121	0.0322234	0.393177
CCDC59	0.000481135	0.032269	0.393177
APOBEC3G	0.00125756	0.032313	0.393177
RASSF2	-0.00138572	0.0323798	0.393177
MPHOSPH6	0.00111907	0.0323828	0.393177
GNAI1	-0.00137783	0.0324084	0.393177
SRSF5	0.000499993	0.0324333	0.393177
S100A11	-0.00174444	0.0324469	0.393177
MYDGF	0.000640172	0.032524	0.393305
SLC5A6	0.00117385	0.032533	0.393305
NNT	-0.000897811	0.0326262	0.393974
ZMYM3	0.00113556	0.0326669	0.394009
ZSCAN26	0.00127538	0.0327068	0.394034
MAP3K13	-0.000829868	0.032835	0.394898
FEM1A	0.000663476	0.0328584	0.394898
IQGAP1	-0.000542429	0.0328923	0.394898
MAP4	-0.000855163	0.033038	0.39619
WDR81	-0.00131667	0.033111	0.396608
ZNF48	-0.00154485	0.0332251	0.397517
HARS	0.000614851	0.0334404	0.399634
RNF2	-0.000839321	0.0336429	0.400947
ZNF200	0.00177874	0.0336938	0.400947
ELL2	0.00133134	0.0337225	0.400947
GOSR1	0.000606521	0.0337264	0.400947
MORF4L1	0.000313744	0.0337428	0.400947
ORAOV1	0.000956774	0.0338905	0.402242
PABPC1	0.000532164	0.0340799	0.403554
DDX17	-0.00071629	0.0341154	0.403554
STX1A	-0.00150875	0.0341174	0.403554
RPS28	0.000211538	0.0341737	0.403723
CBWD2	0.00109566	0.0342092	0.403723
PRPF38B	0.000296808	0.0342676	0.403954
SDR39U1	-0.000726232	0.0343487	0.404143
AIMP2	0.00125537	0.034387	0.404143
FAM114A2	0.00148262	0.0344265	0.404143
PIK3CB	0.00101479	0.0344697	0.404143
ALKBH5	0.00072528	0.0344777	0.404143
RFXAP	0.00104478	0.0345615	0.404423
FARSB	0.00142041	0.0345794	0.404423
TRAM1	0.000362074	0.0346258	0.404512
PPP1R7	-0.000615269	0.0347011	0.404605
EIF4E2	-0.00077575	0.0347354	0.404605
RPA2	0.000944006	0.0347504	0.404605
TMEM165	0.000795018	0.0348986	0.405877
CBX8	-0.00127574	0.0349762	0.406144
ATG5	0.000697232	0.0350068	0.406144
BLVRB	0.00132062	0.035077	0.406144
BAZ2B	-0.000828296	0.0351241	0.406144
NDUFV3	-0.000791307	0.0351483	0.406144
KLF5	0.00139691	0.0352021	0.406144
PPP4R1	-0.00125921	0.0352378	0.406144
AC144652.1	0.00134054	0.0352478	0.406144
ADSS	0.000857284	0.0352727	0.406144
MOB4	0.00049192	0.0354122	0.407299
PSMB6	0.000447274	0.0354714	0.407529
RPLP0	-0.000272747	0.0355126	0.407553
TMEM167A	0.000571649	0.0355576	0.407557
NRTN	-0.00150837	0.0356276	0.407557
MZF1-AS1	0.00166271	0.0356484	0.407557
PERP	0.00156821	0.0356695	0.407557
AC010226.1	0.00143541	0.0357741	0.408303
H2AFY2	0.0011665	0.0359145	0.409082
KIAA1586	0.000813917	0.035921	0.409082
CCDC69	-0.000568063	0.0360068	0.409612
MED23	-0.000530626	0.0360496	0.409651
OTULINL	-0.0007061	0.0362101	0.410456
RPL15	-0.000257548	0.0362615	0.410456
ARFIP1	0.0012189	0.0362939	0.410456
SPRYD4	0.00139239	0.0362962	0.410456
AC027682.4	-0.00122706	0.0363282	0.410456
AC103724.4	0.00101897	0.036357	0.410456
UBE2R2	0.00077957	0.0364209	0.410731
MBNL1	0.000526601	0.0365202	0.410787
LRRN3	-0.00146536	0.0365466	0.410787
KIF1BP	0.00145227	0.0365746	0.410787
PPRC1	0.00144475	0.0366017	0.410787
NUDCD3	0.000545503	0.036645	0.410787
FBXO5	0.00154283	0.0366626	0.410787
ACAP3	-0.00141821	0.036771	0.411257
FOXJ2	0.00126233	0.0367836	0.411257
ANAPC1	0.000731102	0.0369319	0.412326
YRDC	0.000635057	0.0369718	0.412326
DYNLT3	0.000783725	0.0370838	0.412326
CHEK1	-0.00139505	0.0370868	0.412326
SIK1B	0.00189921	0.0370931	0.412326
ALKBH2	0.00116433	0.0371169	0.412326
INPPL1	0.00127267	0.0371904	0.412703
BCL2L1	0.00123084	0.037266	0.413101
BEX5	0.00150814	0.0373657	0.413399
CCDC96	0.00133068	0.0374694	0.413399
USP3	-0.000606151	0.0375785	0.413399
ACSL6	0.0013494	0.0375949	0.413399
MARK3	-0.000548555	0.0376021	0.413399
HIST1H2BC	0.00104822	0.0376486	0.413399
LIPT2	0.00104874	0.0377312	0.413399
SSBP4	-0.00132869	0.0377669	0.413399
SEPSECS-AS1	0.00135718	0.037768	0.413399
DGAT1	-0.00089795	0.0378097	0.413399
HIVEP2	0.000928729	0.0378146	0.413399
SIRT7	0.000526854	0.0378361	0.413399
TMEM50B	0.000764332	0.0378753	0.413399
RNF144B	-0.0014741	0.0378767	0.413399
PDHA1	0.000873379	0.0379502	0.413399
POLR2C	0.000358797	0.0379708	0.413399
SERP1	0.000277822	0.0380324	0.413399
WDR59	0.000992599	0.0380711	0.413399
ARHGAP27	-0.00136299	0.0380787	0.413399
CBLL1	0.000486339	0.0380872	0.413399
MTERF3	0.00113951	0.0381628	0.413788
KIF3A	0.000838815	0.0382811	0.414639
BCDIN3D	0.000960705	0.0383744	0.415178
DLGAP1-AS1	0.00122493	0.0384107	0.415178
RAB3IP	-0.00143114	0.0385253	0.415669
ZNF438	-0.00140436	0.0385359	0.415669
ACAP2	-0.000863204	0.0386513	0.416482
RRN3	0.000650733	0.0387112	0.416696
STAT3	0.000987865	0.038764	0.416833
TARSL2	0.000674366	0.0388744	0.417572
AGBL5	0.00149726	0.0389169	0.417572
COPZ1	0.000684136	0.0389767	0.417572
SLMAP	-0.000750205	0.0390257	0.417572
KLHL24	-0.000652623	0.0390673	0.417572
RBM20	-0.00141808	0.0390734	0.417572
SMAD2	-0.000507266	0.0392966	0.419345
AQR	0.000767446	0.0393592	0.419345
C22orf34	-0.00126498	0.0393602	0.419345
GSTP1	0.000713979	0.0394922	0.420321
SCFD2	0.00130471	0.0395345	0.420342
CEP152	0.00127316	0.0396635	0.421283
AC009309.1	0.00144099	0.0397939	0.422238
RNASEH1	0.000528805	0.0398528	0.422432
HIST1H2AG	0.00148072	0.0399626	0.423164
ZNF331	0.00102768	0.0400185	0.423326
COPS2	0.000562434	0.040077	0.423514
FPGS	0.00102293	0.0401616	0.423978
NEXN	0.00132571	0.0402327	0.424051
HDGFL2	0.00127717	0.0402901	0.424051
UBR3	0.00077392	0.0402907	0.424051
ARMCX6	-0.000697724	0.0404096	0.424873
EDC3	0.00143708	0.0404702	0.42508
CTDP1	0.00132834	0.0406929	0.426556
RTF2	0.000621734	0.0407075	0.426556
GTF3C1	-0.000850036	0.0407662	0.426556
YBX3	-0.0011741	0.0407746	0.426556
CRIP1	-0.00127636	0.0408168	0.426569
KIAA0513	-0.00140111	0.0409324	0.427112
SMARCE1	-0.000586801	0.0409509	0.427112
AP001462.1	-0.00121064	0.0410773	0.427969
AP001157.1	-0.000870455	0.0411265	0.427969
CLPTM1L	-0.000743003	0.0412036	0.427969
CEP97	-0.00129848	0.041223	0.427969
KBTBD8	-0.0012118	0.0412387	0.427969
HEG1	-0.00109676	0.0414246	0.429073
PRPF4B	-0.000371132	0.0414275	0.429073
TENT5C	0.00125853	0.0414715	0.429102
ZFAND3	0.000671097	0.0415356	0.429339
LARP7	0.000508749	0.0416194	0.42936
RNF146	0.00146396	0.0416409	0.42936
LSM6	0.000804345	0.0416614	0.42936
TIGD5	0.00154308	0.041756	0.429372
PREX1	-0.00108912	0.0418056	0.429372
PSMB1	0.000398554	0.0418661	0.429372
MSANTD3	0.000936463	0.0418678	0.429372
ZNF341	-0.00119108	0.0418688	0.429372
STOML2	0.000682508	0.0419698	0.429984
GLO1	0.000620447	0.0421204	0.431103
SLU7	-0.000492767	0.0424724	0.433351
HCFC1	-0.000781546	0.0425476	0.433351
LIMS2	-0.00161835	0.0425533	0.433351
PWWP2A	-0.000766079	0.0425576	0.433351
CHMP4B	-0.00059633	0.0425727	0.433351
ACOT9	0.00135178	0.042661	0.433351
STRN4	0.000866991	0.0426758	0.433351
GLMP	0.00110204	0.0427272	0.433351
SSBP2	-0.00127541	0.0427924	0.433351
ANAPC15	-0.00058333	0.0427982	0.433351
PAPSS1	0.00134665	0.0428118	0.433351
FAU	0.00018316	0.0428397	0.433351
SFT2D3	0.00122738	0.0428881	0.43342
HAUS8	-0.000982535	0.0429726	0.433852
USP31	0.00142445	0.0430678	0.434165
PLP2	0.000975653	0.0431264	0.434165
KIZ	0.0006967	0.0431287	0.434165
FAM162A	0.000476733	0.0432476	0.434942
GXYLT1	0.000765863	0.0433699	0.435313
SEPT6	-0.000833035	0.0434083	0.435313
ALDOA	0.00131598	0.0434643	0.435313
SIAH2	0.000816185	0.0435325	0.435313
MAFK	-0.000906973	0.0435428	0.435313
MRPL20	0.000686011	0.0435717	0.435313
TRIT1	-0.00107985	0.0436165	0.435313
ARL6IP6	0.000881217	0.043624	0.435313
AC005842.1	-0.00134399	0.0436609	0.435313
RPL27A	0.000228492	0.043751	0.435589
RPL19	0.000199177	0.0437723	0.435589
SNTA1	0.00152237	0.043884	0.436225
PRKCE	0.00136127	0.043962	0.436225
EIF5A	0.000558682	0.0440088	0.436225
FAAP24	0.0015063	0.0440108	0.436225
HADHB	0.000663251	0.0440458	0.436225
CPSF2	0.00121845	0.0441252	0.436596
HSD17B11	0.000499171	0.0442616	0.437149
LXN	0.00118827	0.044265	0.437149
LYAR	0.00108196	0.0443695	0.437765
DAP	-0.000800528	0.044531	0.438309
NUDCD1	0.00151669	0.0445444	0.438309
CINP	0.00103671	0.044569	0.438309
SIK3	-0.000734483	0.044593	0.438309
CDKN2AIP	0.000579277	0.0447939	0.439538
GAPDH	-0.000471237	0.0448025	0.439538
PPP2R5E	0.000517789	0.0449574	0.440174
ZNF780A	0.00150851	0.0449687	0.440174
CDK12	0.000418042	0.0449942	0.440174
KDM6B	0.000784965	0.0451933	0.441426
CAND1	-0.000286588	0.0452303	0.441426
DENND1C	-0.000850416	0.0452495	0.441426
FXYD7	0.001304	0.0453716	0.442203
RANGRF	0.000837501	0.0454218	0.442278
CDC7	0.00151784	0.0455057	0.442681
FAHD2B	0.00130728	0.045638	0.443289
NR1H2	0.000653803	0.0457263	0.443289
KANSL1L	-0.0012076	0.0457341	0.443289
SLC25A28	0.000719049	0.0457386	0.443289
CITED4	0.00134281	0.0457914	0.443388
MTHFD2	0.002239	0.0460175	0.445073
CCDC82	0.000552903	0.0461016	0.445073
SPIN1	0.000960603	0.0461082	0.445073
PCCB	-0.000908691	0.0461369	0.445073
ST13	0.000331273	0.0461791	0.445073
PER2	0.00112344	0.0463507	0.446313
AOAH	-0.00133544	0.0464444	0.446347
FCGRT	-0.00123008	0.046473	0.446347
NRP2	-0.00150969	0.0464903	0.446347
DIMT1	0.000830209	0.0465409	0.446347
MTR	0.00064076	0.0465897	0.446347
LPIN2	-0.00109055	0.0466324	0.446347
NOC3L	0.0010179	0.0466959	0.446347
BBS7	-0.00132623	0.0466973	0.446347
HNRNPA1	0.000244794	0.046795	0.44687
NCOA7	-0.000821443	0.0469059	0.44713
PRUNE1	0.00127388	0.0469348	0.44713
ACADSB	0.000868756	0.0470186	0.44713
HSP90AB1	0.000812142	0.0471128	0.44713
ZNF639	0.000559559	0.0471532	0.44713
MEF2A	-0.000568954	0.0472118	0.44713
UBA3	-0.000789709	0.047218	0.44713
PIK3CG	-0.000979354	0.0472919	0.44713
EDC4	0.00127953	0.0473555	0.44713
LRPAP1	0.000634788	0.0473888	0.44713
ZFYVE27	-0.000674396	0.0474707	0.44713
STXBP3	0.000665694	0.0475262	0.44713
ETFB	-0.00105616	0.047532	0.44713
GATC	0.000640651	0.0475769	0.44713
SKIV2L	-0.000904738	0.0475902	0.44713
HSCB	0.00095429	0.0476317	0.44713
PCGF1	0.000997866	0.0476462	0.44713
SESN2	0.00163778	0.047705	0.44713
ZNF589	0.00133269	0.047746	0.44713
MAN1A1	0.00125908	0.0478218	0.44713
LINC02482	-0.0015856	0.0478535	0.44713
NME6	0.00105528	0.0479842	0.44713
LIN52	0.00145811	0.0480071	0.44713
GTF2F1	0.000499322	0.0480565	0.44713
NKIRAS1	0.00148222	0.0481505	0.44713
PYURF	0.00061494	0.0481784	0.44713
PSMB4	0.000397118	0.0482575	0.44713
CENPN	0.0012708	0.0482672	0.44713
CPEB4	0.000819465	0.04827	0.44713
HNRNPH3	0.000548555	0.0482888	0.44713
TUBE1	0.00100734	0.0482927	0.44713
MDC1	0.00103204	0.0483256	0.44713
NFKBID	0.00149307	0.048362	0.44713
XYLT1	-0.00136262	0.0483664	0.44713
RPS17	-0.000350564	0.048549	0.44713
RNF24	0.00141706	0.0485635	0.44713
AL356599.1	0.00146766	0.0485707	0.44713
BIRC6	0.000521901	0.0485798	0.44713
NEPRO	0.000712868	0.048604	0.44713
EMP3	-0.000864223	0.048631	0.44713
TRAF4	-0.00102156	0.0486403	0.44713
SH3PXD2A	-0.00125403	0.048655	0.44713
GBP5	0.00206542	0.0486909	0.44713
SPCS1	0.000319468	0.0487122	0.44713
TRIOBP	-0.00103205	0.0488415	0.447207
USP37	0.00115286	0.0488901	0.447207
UXT	0.000265974	0.0489224	0.447207
COX11	0.000499708	0.0489264	0.447207
RMDN3	0.00101808	0.0489355	0.447207
TESC	-0.00154205	0.0490936	0.448021
C6orf48	0.000270472	0.0491414	0.448021
YME1L1	0.000515272	0.0491536	0.448021
ZNF681	0.00129803	0.0492491	0.448435
CENPX	-0.0013053	0.0493327	0.448435
EIF4A1	0.000658304	0.0493648	0.448435
DYNLL1	0.000996246	0.0493714	0.448435
MANF	0.00107777	0.0494423	0.448688
SCAI	-0.000859079	0.0496051	0.449773
MYH10	-0.00126441	0.0497255	0.450472
IL2RB	0.00174282	0.0498707	0.451064
AL138966.2	0.0013014	0.0498872	0.451064
HSPA5	0.000777679	0.0499572	0.451064
EVI2A	0.000781187	0.0499641	0.451064
ARHGEF1	-0.000928601	0.0502125	0.452556
UBASH3A	-0.000997621	0.0502164	0.452556
FBXL18	-0.00114142	0.0502731	0.452676
PEF1	-0.000725231	0.0504977	0.454304
GRAMD1B	-0.00101449	0.0505747	0.454604
SIPA1L3	-0.00125992	0.0508251	0.455646
ZRANB1	-0.00049786	0.0508296	0.455646
FAM102B	-0.00102734	0.0508871	0.455646
PHLDA1	0.00174595	0.0509005	0.455646
MCM3AP	0.000588522	0.0509606	0.455646
ACTR5	0.00129439	0.0509709	0.455646
TGIF1	0.000746902	0.0510422	0.455646
SLX4	0.00110854	0.051103	0.455646
TFRC	0.000727678	0.0511785	0.455646
FLNB	-0.000805596	0.0511989	0.455646
ASAH1	0.000609031	0.0512086	0.455646
MYO18A	-0.00115607	0.0512159	0.455646
DUSP2	0.00153841	0.051339	0.456083
SRSF8	0.000488596	0.0513718	0.456083
P2RY11	0.00112438	0.0513964	0.456083
PPP3CC	0.000670425	0.0516084	0.457317
SLC39A10	0.000728782	0.0516404	0.457317
GLRX5	-0.00043355	0.0516673	0.457317
HEBP1	-0.00101582	0.0517416	0.457586
TK2	0.00117073	0.0519536	0.459024
EMG1	0.00061933	0.0519925	0.459024
MORN2	0.00109189	0.0520781	0.459167
TRIM37	0.000916557	0.0520969	0.459167
LIG3	0.000898562	0.0522163	0.459315
RBM3	0.000363255	0.0522352	0.459315
ZMAT3	-0.0010994	0.052246	0.459315
OPN3	0.00140803	0.0523276	0.459644
XRCC1	0.00130082	0.0524103	0.459942
NUDT21	0.000452514	0.0524499	0.459942
UBE2J2	0.000906503	0.0525922	0.460586
RRP7A	0.000844215	0.0526119	0.460586
CPNE3	0.000713881	0.0526912	0.460841
SUMO4	-0.00108198	0.0527295	0.460841
KDM3A	-0.000603835	0.0527795	0.460891
KRT10	0.000263163	0.052989	0.462332
OGA	-0.000428426	0.0531013	0.462925
AC020571.1	-0.00145771	0.0531644	0.463086
FKBP4	0.00107657	0.0533192	0.464047
TGFBR3	0.00157679	0.0534071	0.464112
SSR4	-0.000204526	0.053423	0.464112
MRPL28	-0.000698574	0.0534771	0.464112
PDCD10	0.00080542	0.0535051	0.464112
SHQ1	0.00129232	0.0535827	0.46434
DTNBP1	0.00151577	0.0536205	0.46434
TMOD3	-0.000652756	0.053826	0.465592
APPL1	0.000576401	0.0538547	0.465592
ZMIZ1	-0.00161734	0.05413	0.467585
AKT3	0.000673253	0.054338	0.468992
NCBP2-AS2	0.000431913	0.0545048	0.470042
AASDH	0.00073177	0.0546276	0.470711
TRIM4	0.000737244	0.0547208	0.471124
NUDC	0.000705537	0.0548301	0.471675
OXR1	0.000763296	0.0549653	0.471891
MED29	0.000699185	0.0550771	0.471891
AXIN2	-0.001109	0.0550836	0.471891
ZNF524	-0.000820976	0.0550888	0.471891
PKIG	-0.00128698	0.0551186	0.471891
EPS8	0.00108622	0.0551272	0.471891
SNHG7	0.000451927	0.0552888	0.472472
APH1B	0.00116375	0.0553657	0.472472
SNAPC1	0.000859412	0.055386	0.472472
PIGW	0.00136694	0.0553919	0.472472
UBB	0.000518151	0.055422	0.472472
FCGBP	-0.00125846	0.0554815	0.472592
CYB5B	0.00117446	0.0556472	0.472989
MTHFD1L	-0.00118574	0.0556732	0.472989
HUS1	0.000482086	0.0557405	0.472989
PHKG2	0.00108018	0.0557414	0.472989
MYO9B	-0.00053351	0.0557769	0.472989
TAOK2	0.0013854	0.0558008	0.472989
PORCN	0.00112458	0.0560685	0.473039
FCMR	0.000712622	0.0561214	0.473039
DOCK8	-0.000667559	0.0561349	0.473039
GMFG	-0.000297833	0.0561597	0.473039
TNPO3	-0.00080046	0.0561683	0.473039
RPL28	-0.000283322	0.0561705	0.473039
GBP3	-0.000931168	0.0561973	0.473039
ZNF584	0.00133238	0.0562329	0.473039
MED14	-0.000897704	0.0562509	0.473039
FABP5	0.00150753	0.0562731	0.473039
ECHDC2	-0.000741562	0.0563066	0.473039
ISCU	0.000708257	0.0563621	0.473074
TRIM11	0.000834574	0.0564078	0.473074
SLC39A4	0.00143403	0.0564483	0.473074
EPHB6	-0.00168271	0.0565308	0.473074
PRKCA	-0.000538329	0.0565678	0.473074
ARG2	-0.00181165	0.0566346	0.473074
MED31	0.000743584	0.0566676	0.473074
ZNF44	-0.000945029	0.0566744	0.473074
ECI2	0.000895141	0.0567199	0.473075
CROT	0.000930117	0.0567872	0.473257
TOMM40	0.000801794	0.0568822	0.47367
C11orf74	0.00120678	0.0572548	0.476391
CLK4	0.000382068	0.0573202	0.476554
TBCE	0.000818909	0.0573876	0.476733
ELF2	-0.000488439	0.0574885	0.477104
BBIP1	0.000660298	0.0575238	0.477104
ZRANB2	0.000366811	0.0576342	0.477639
SYNRG	0.000841727	0.0577583	0.478279
PLEKHH2	0.00154972	0.0578646	0.478279
CACNA1I	0.00112375	0.0578862	0.478279
FKBP1A	-0.000686189	0.057901	0.478279
DCAF8	0.000720184	0.0579412	0.478279
HIST1H2AE	-0.000941436	0.0580489	0.478788
ALDOC	0.0011653	0.0581083	0.478898
ZNF420	0.0011235	0.0581715	0.479041
GSTM3	0.00170933	0.0584221	0.480485
LINC00565	-0.00134162	0.0584393	0.480485
PAAF1	0.00131788	0.0585435	0.480565
AC073389.1	0.00112384	0.0585734	0.480565
IRGQ	-0.00123488	0.0585875	0.480565
ERI1	0.00117223	0.0587588	0.480636
AIMP1	-0.000465006	0.0587983	0.480636
ZDHHC3	-0.000628042	0.0588127	0.480636
EXTL2	0.0013135	0.058852	0.480636
RLIM	0.000484161	0.0589418	0.480636
GCFC2	0.0006491	0.0589616	0.480636
SCNM1	0.000757147	0.0589899	0.480636
NPEPPS	-0.000588603	0.0589902	0.480636
SUZ12	0.000355552	0.0590118	0.480636
IPO9-AS1	-0.00123558	0.0591131	0.48076
DCTN4	0.000573931	0.0592701	0.48076
AC108134.2	-0.00127212	0.0593393	0.48076
MAT2A	0.00115055	0.0593543	0.48076
ETAA1	-0.000789363	0.0593829	0.48076
MRPL53	0.00131906	0.0594046	0.48076
CUX1	-0.000611954	0.0594266	0.48076
S1PR2	-0.00116927	0.0594932	0.48076
INPP5F	0.00122879	0.0595645	0.48076
S100P	-0.00148263	0.0596172	0.48076
WDR82	0.000440648	0.0596547	0.48076
USB1	0.001047	0.0596777	0.48076
PSMG3	0.000615985	0.0596893	0.48076
NFIL3	0.00208551	0.0597538	0.48076
ATP6V1G1	0.000247375	0.0597746	0.48076
OTUD6B-AS1	0.000525919	0.0598185	0.48076
LCMT2	0.0012274	0.0598829	0.48076
SUMF2	-0.000546863	0.0598957	0.48076
AL162377.1	0.000907315	0.0599393	0.48076
XBP1	0.000683754	0.0599506	0.48076
PBXIP1	-0.000772429	0.0601776	0.48132
PTPRS	0.00124293	0.0601781	0.48132
UTP14A	0.000653703	0.0602013	0.48132
USP11	0.000758537	0.0602055	0.48132
MTHFD2L	-0.000507123	0.0602893	0.48162
ZFP82	-0.00106024	0.0604822	0.482791
SUPT5H	0.000484656	0.06054	0.482882
NOP9	0.00123821	0.0608218	0.484758
SWI5	0.000862963	0.060874	0.484803
USP16	0.000345406	0.0610946	0.484895
ETV2	-0.00117142	0.0611096	0.484895
PRPF31	0.000521605	0.06115	0.484895
HACD2	0.000727541	0.0611558	0.484895
SNX18	0.0012366	0.0611564	0.484895
PTPN12	-0.00101013	0.0611651	0.484895
ASAP1	0.000750982	0.0612544	0.485233
CXorf38	-0.000739613	0.0613469	0.485597
CARNMT1	-0.000657878	0.0614024	0.485667
EIF1	0.000450608	0.0615523	0.486482
TOE1	0.00051713	0.0616558	0.486931
GLOD4	0.000868	0.0617987	0.487602
MYL5	0.000834689	0.0618589	0.487602
NIF3L1	-0.00140547	0.0618813	0.487602
C19orf25	0.000628764	0.0620586	0.488448
DHODH	0.00125386	0.0621054	0.488448
CNKSR2	0.000866577	0.0621294	0.488448
L3MBTL1	-0.00134161	0.0622392	0.488942
NDUFAF2	0.000942724	0.0625487	0.489401
TMEM101	0.000833377	0.0625739	0.489401
OGFOD3	0.000910239	0.0625972	0.489401
KLHL25	-0.00120384	0.0627555	0.489401
LIAS	0.000759484	0.0627621	0.489401
WASHC5	-0.000832089	0.0627673	0.489401
GEMIN4	0.00115752	0.0627737	0.489401
MRPS33	0.000598686	0.0628242	0.489401
OTUD7A	-0.00116874	0.0628286	0.489401
SRRD	0.000655522	0.0628855	0.489401
NOL6	0.00116045	0.0629153	0.489401
CHSY1	0.00110355	0.0629847	0.489401
DUSP6	0.0014025	0.0630263	0.489401
IDH2	-0.000556486	0.0631013	0.489401
ICAM3	-0.000524948	0.0631382	0.489401
B4GALT4	0.000630741	0.0631922	0.489401
PCNA	0.000943942	0.063203	0.489401
AC092279.1	0.00121142	0.0632127	0.489401
HDDC2	0.00116773	0.0632165	0.489401
PYGM	0.00120316	0.063238	0.489401
HDLBP	-0.00075374	0.0633826	0.490155
CLCC1	0.00110857	0.0635509	0.491025
MTSS1L	-0.00138349	0.0636076	0.491025
FBXL15	0.00094987	0.0636366	0.491025
FAM210A	0.000873968	0.0637005	0.491155
ARL4D	0.00113165	0.0638883	0.492238
PPP1R15B	0.000724194	0.0639711	0.492495
SOCS1	0.00144158	0.0640163	0.492495
CIB2	0.00111921	0.064112	0.492623
TOX2	-0.00145812	0.0641328	0.492623
CREB3	0.00112562	0.0641749	0.492623
NBPF20	-0.00123241	0.0644007	0.493698
DIS3L2	-0.000681359	0.06442	0.493698
XIAP	0.000676154	0.0644858	0.493698
PTPN1	0.000575714	0.0645046	0.493698
KCTD20	-0.000585824	0.0648039	0.494817
UBE2D1	0.000769426	0.0648228	0.494817
RNF181	0.000574697	0.0648255	0.494817
DDX18	0.00046107	0.064841	0.494817
KEAP1	0.00130455	0.0653029	0.497535
ZNF791	-0.000504194	0.0653184	0.497535
PQLC1	0.000560068	0.0653406	0.497535
FOXK1	-0.000630639	0.065497	0.497886
LASP1	-0.00104238	0.0655058	0.497886
PLEKHM3	0.00105942	0.0655531	0.497886
RPL38	0.000223254	0.065585	0.497886
CCDC85B	0.00058515	0.0656258	0.497886
DUSP14	0.00105889	0.0658049	0.498881
NAGPA	0.000618497	0.0659239	0.499419
ARL5A	-0.00066313	0.0660918	0.499431
NGLY1	0.000485905	0.0661178	0.499431
FAM45A	0.0010735	0.0661506	0.499431
SNX29	-0.000557683	0.0661842	0.499431
ZFP36	0.00127893	0.0662387	0.499431
ARID1A	-0.000506969	0.066246	0.499431
TUSC2	0.000590609	0.0663003	0.499431
USF3	0.000531537	0.0663509	0.499431
C1orf35	0.000575981	0.0663572	0.499431
TDP2	0.000746897	0.0664388	0.499575
TUT1	-0.0012166	0.0664725	0.499575
PHACTR2	0.000824818	0.0667128	0.500181
TSPYL2	0.000595529	0.0667418	0.500181
ACO1	0.00113502	0.0667811	0.500181
DAXX	0.00119011	0.0667895	0.500181
AGPAT3	0.00090479	0.0668741	0.500181
FGD5-AS1	0.00045916	0.0668751	0.500181
RNF138	0.000481407	0.0668894	0.500181
ZNF395	0.000728229	0.0669448	0.500236
FOXN3	-0.00059734	0.0670358	0.5005
MAP1S	-0.00122025	0.0670764	0.5005
PTK2	-0.000987846	0.0671626	0.500529
RASSF3	-0.00101258	0.0671764	0.500529
FAM117B	-0.000651346	0.067226	0.500541
ACTR2	0.000370145	0.0674168	0.500965
EFNB1	0.00111816	0.0674463	0.500965
ERVH48-1	-0.00120315	0.0675064	0.500965
ARCN1	0.000622815	0.0675273	0.500965
AC004918.1	0.000740915	0.0675546	0.500965
UVSSA	-0.000793372	0.0675718	0.500965
PLXNA3	-0.00136174	0.0676625	0.501281
NOM1	0.000502726	0.0677172	0.501282
ATP1B1	-0.00138249	0.0678704	0.501282
ATP6V1D	-0.000536876	0.0679169	0.501282
CASC15	-0.0013119	0.0679177	0.501282
BFAR	0.000825179	0.0680337	0.501282
PSKH1	-0.00131809	0.0681132	0.501282
LENG8	-0.00054314	0.0681435	0.501282
TMEM106A	0.00125013	0.068182	0.501282
LIMA1	0.0013333	0.0682236	0.501282
SKP1	0.000279564	0.068274	0.501282
RPAIN	0.000435838	0.0682912	0.501282
PDK2	-0.00111248	0.0683087	0.501282
GRAMD4	-0.00102516	0.0683354	0.501282
FAM160A2	-0.00082251	0.0683369	0.501282
PRPSAP1	0.00127827	0.0684158	0.501507
POLR2I	0.00064592	0.0688773	0.502239
OSBPL10	-0.00118032	0.0689481	0.502239
GNPDA2	0.000715819	0.0689759	0.502239
TNFRSF13C	0.00156943	0.0689816	0.502239
MTRNR2L1	0.00309686	0.0690491	0.502239
THOC5	-0.000839809	0.0690556	0.502239
APLP2	0.000777017	0.0690838	0.502239
MAGED2	-0.00133316	0.0691657	0.502239
PHKG1	-0.000989685	0.0691681	0.502239
OXCT1	0.000692314	0.0692131	0.502239
NUDT15	0.000787471	0.0693158	0.502239
RFC4	0.000747227	0.0693434	0.502239
FIS1	-0.000516384	0.0693668	0.502239
MANEA-DT	0.000840519	0.0693741	0.502239
C12orf43	0.000671366	0.0693791	0.502239
BST2	0.00162243	0.0694035	0.502239
PDCD11	-0.00102997	0.0694046	0.502239
KCNK12	0.00118009	0.0694192	0.502239
CCT6A	0.000525288	0.0694325	0.502239
RABGGTB	0.000436599	0.069481	0.502241
YBX1	-0.000309305	0.0695929	0.502672
PIM1	-0.00112228	0.0696372	0.502672
STAT4	0.000756488	0.0698061	0.502987
B3GLCT	0.00114428	0.069813	0.502987
ZNF148	0.00086561	0.0698257	0.502987
AL365361.1	0.000714938	0.0699351	0.503426
PTMS	-0.00125032	0.070221	0.505014
RAD52	0.00107401	0.0703288	0.505014
NFKBIL1	0.00116479	0.0703405	0.505014
FAM168B	0.000545906	0.0703697	0.505014
CCR4	-0.0013659	0.0703983	0.505014
RPLP1	0.000194032	0.0704932	0.505037
ATXN2L	-0.00043941	0.0705395	0.505037
PAXIP1	-0.00108447	0.0705923	0.505037
RRP1	0.00102748	0.0706702	0.505037
TTC28	-0.00113706	0.0706941	0.505037
DHX38	-0.000529721	0.0707285	0.505037
ZNF714	-0.00102716	0.0707521	0.505037
PLEKHA3	0.00071774	0.0707896	0.505037
PPID	0.0007789	0.0710724	0.505727
ROBO3	-0.00139377	0.0711227	0.505727
R3HDM2	-0.000530417	0.0711525	0.505727
PUS3	0.00101409	0.0712233	0.505727
TOR1B	0.000935844	0.0712416	0.505727
COMMD10	-0.0008846	0.0712521	0.505727
NT5C3A	0.000721454	0.0712668	0.505727
AFG3L2	0.000503754	0.071345	0.505727
COIL	0.000492075	0.0713594	0.505727
NDUFAF3	0.00106822	0.0713722	0.505727
TMEM245	0.000668561	0.07144	0.505863
STK38	-0.000718655	0.0716348	0.506898
TNKS	0.000667921	0.071768	0.507495
SH3YL1	0.000689103	0.0718809	0.50763
SPRED2	-0.00122083	0.0719216	0.50763
KAT6B	-0.000620239	0.0720003	0.50763
DTD2	0.00125669	0.0721023	0.50763
FBXO11	-0.000499498	0.0721396	0.50763
RABGEF1	-0.00102198	0.0721965	0.50763
DNMBP	-0.00135956	0.0722185	0.50763
FOPNL	0.000602825	0.0722313	0.50763
HM13	0.000504337	0.0722434	0.50763
RBBP5	0.000666555	0.072374	0.50763
MLXIP	-0.000547333	0.0724105	0.50763
BRD1	0.000525929	0.0724112	0.50763
MAP4K2	-0.000711419	0.0724904	0.50763
MGAT5	-0.000900929	0.0726676	0.50763
DPY30	0.0010567	0.0726934	0.50763
NAGLU	0.00125859	0.0727841	0.50763
RELL2	0.00113159	0.0727911	0.50763
GNAI2	0.000684494	0.0727979	0.50763
AKAP9	-0.000473698	0.0728701	0.50763
ACADM	0.00137064	0.0728861	0.50763
TRAPPC3	0.000644397	0.0729194	0.50763
GOLGA7	0.000738206	0.0729277	0.50763
ZDHHC21	-0.00102237	0.0729453	0.50763
ANK3	-0.000882135	0.0729673	0.50763
AC078883.3	0.00119654	0.0730314	0.50763
SOAT1	0.000733818	0.0730551	0.50763
PLCD1	-0.00126409	0.0731375	0.507709
PPP4R3A	0.000342323	0.0731917	0.507709
CTNS	-0.00101016	0.0732127	0.507709
ERCC3	0.000587207	0.0732918	0.507919
STAMBPL1	0.000974351	0.0733656	0.507993
AC087190.1	0.000635719	0.0734001	0.507993
PPP1CB	-0.000567267	0.0735637	0.508787
NXT2	0.000789338	0.0736584	0.509103
AC091814.1	0.00117138	0.0739697	0.510916
AK6	0.00102695	0.0740393	0.511013
DDX50	0.000610242	0.074103	0.511013
ACBD3	-0.000462214	0.0741417	0.511013
AC025164.1	0.000658558	0.0741801	0.511013
PPIL4	0.000540797	0.0742684	0.511283
CAPRIN2	0.00125177	0.0743712	0.511652
ZNF626	0.00126197	0.074438	0.511773
SLC25A42	-0.00118747	0.0745565	0.51225
ARHGAP45	0.00042167	0.0749719	0.514742
IBA57	-0.000926521	0.0750204	0.514742
GADD45A	0.00104562	0.0751226	0.514742
SUPT20H	0.000622238	0.0751353	0.514742
TENM1	-0.00101898	0.0752871	0.514742
AC087500.1	0.00110134	0.0753032	0.514742
MADD	0.000757048	0.0753189	0.514742
AL645728.1	0.000841066	0.0754197	0.514742
TMEM192	0.000842079	0.0754959	0.514742
POLL	0.000755974	0.0754992	0.514742
CYLD	0.000263723	0.0755342	0.514742
PDRG1	0.000546166	0.0755503	0.514742
NUDT16	0.00100826	0.0755744	0.514742
MAPRE2	-0.000715824	0.0756116	0.514742
EIF4E	0.000540411	0.0757566	0.51504
GTF2F2	-0.00049153	0.0757738	0.51504
TNFAIP8L1	-0.00100359	0.0758038	0.51504
ACVR1C	0.00118782	0.0759648	0.51564
THUMPD1	0.000391382	0.0761269	0.51564
PAXIP1-AS1	0.000638817	0.0761531	0.51564
NDRG1	0.000841593	0.0761584	0.51564
PANK2	0.000625917	0.0761972	0.51564
SLC25A46	0.000856405	0.0762267	0.51564
FAM172A	-0.000507722	0.0762412	0.51564
LRR1	0.00103077	0.0763835	0.51564
STX17-AS1	0.00123993	0.076389	0.51564
ARIH2OS	0.000951397	0.0764339	0.51564
CTBP1	-0.000630498	0.0764672	0.51564
NAIP	-0.00132862	0.0765142	0.51564
PRKAR1A	-0.000515663	0.0765361	0.51564
BPGM	-0.000848096	0.0766781	0.516263
CES2	0.000948687	0.0768988	0.516884
HCLS1	0.000536782	0.0769106	0.516884
SLC3A2	0.000544462	0.0769342	0.516884
MIR29B2CHG	0.0013117	0.0769689	0.516884
KIAA0232	-0.000815133	0.0771488	0.517633
LONRF1	0.00116082	0.07718	0.517633
TRPT1	0.00113966	0.0772556	0.517807
TBL2	0.00123215	0.0774743	0.518763
RPL23	0.000222347	0.077498	0.518763
GPCPD1	0.000501375	0.0775704	0.518914
GRSF1	0.000400534	0.0777094	0.51951
RPL22L1	0.000481046	0.0778823	0.520147
FAM89A	0.00214289	0.0779046	0.520147
ARL5B	-0.000736727	0.077976	0.52029
PGPEP1	0.00128924	0.0782025	0.521467
MAP3K9	0.00126616	0.0782995	0.521474
LIPA	0.00112372	0.0783293	0.521474
EIF4ENIF1	0.00106687	0.0784692	0.521474
ZADH2	0.00092587	0.0784964	0.521474
KBTBD4	0.0006457	0.0786741	0.521474
TMEM216	0.00137057	0.0786808	0.521474
UBL5	0.000437943	0.0786975	0.521474
SLC16A1-AS1	0.00117021	0.0787059	0.521474
CHD1	0.00063883	0.0787919	0.521474
IFI27L2	0.00140268	0.0787937	0.521474
C21orf91	0.000699835	0.0788304	0.521474
ADAM15	-0.00121781	0.0788473	0.521474
KDM2B	0.000707659	0.0789257	0.521474
CDC42	-0.000331655	0.0789357	0.521474
G3BP1	0.000644621	0.0789837	0.521474
FBXL17	-0.000909649	0.0790471	0.521474
AC079305.1	0.00104111	0.0790552	0.521474
WAS	-0.000652194	0.079139	0.521696
C6orf62	0.000485988	0.079238	0.522018
FAM41C	-0.00116195	0.0793516	0.5221
QRSL1	0.000907311	0.0793737	0.5221
CCZ1	-0.000719677	0.079401	0.5221
FDXACB1	0.00114754	0.0794938	0.522381
SORBS3	0.00116518	0.0795984	0.522464
KAT5	0.000748297	0.0796068	0.522464
CYTH1	-0.000521817	0.0796607	0.522488
ICOSLG	-0.00140098	0.0798203	0.523096
PIKFYVE	0.000671967	0.079854	0.523096
NDUFA1	-0.000374921	0.0799947	0.523688
EVL	-0.000769979	0.0803121	0.525279
HIST1H2BG	0.00108019	0.0803655	0.525279
MAPKAPK5-AS1	-0.000412499	0.0804054	0.525279
SNRPA	0.000427757	0.0805034	0.525279
TTC32	0.000685441	0.0805086	0.525279
PSMC1	0.000415373	0.0806201	0.525279
SGK3	0.000914267	0.0806269	0.525279
DNAJC11	0.000878038	0.0806414	0.525279
AC025263.1	0.00109929	0.080805	0.526016
ZNF689	0.000781523	0.0810886	0.52735
DUSP18	0.00109525	0.0811113	0.52735
DHRS4-AS1	0.00110557	0.0812084	0.527652
MIOS	-0.000640007	0.0813019	0.527679
RPL26	-0.000176224	0.0813139	0.527679
CLTC	-0.000533712	0.0813997	0.527906
AL451085.1	0.00116361	0.0815083	0.528023
MAP3K1	-0.00116891	0.0815191	0.528023
LAPTM4A	0.000650453	0.0816212	0.528355
SMC3	-0.000364482	0.0817596	0.528922
SNF8	0.000389319	0.0818292	0.529044
IL11RA	-0.00091287	0.0820074	0.529525
ATRAID	0.000383329	0.082078	0.529525
DNAJA2	0.000361176	0.0821185	0.529525
SGPL1	0.000903142	0.0821628	0.529525
CDK2AP2	0.00106339	0.0822051	0.529525
TRMT6	0.000769021	0.082209	0.529525
ECI1	0.000845758	0.0823392	0.530004
ZBTB5	-0.000933229	0.0823851	0.530004
ZNF600	0.00114779	0.0825173	0.530527
SLC25A51	0.00112021	0.0826169	0.530839
ZNF32	-0.00048497	0.0827148	0.53114
ID2	0.00100923	0.0827725	0.531183
C17orf67	0.000986485	0.0828257	0.531197
ADCY3	-0.00113663	0.0829224	0.53149
EIF4EBP2	-0.000574777	0.0831459	0.532483
TTBK2	0.000892995	0.0831992	0.532483
IFNAR2	0.000878832	0.0832414	0.532483
SPATA6	0.00114145	0.083282	0.532483
ATXN7L3B	-0.000317009	0.0833663	0.532695
DNAL4	0.00100331	0.0835128	0.533303
MORC4	0.00100653	0.0837039	0.534196
KLHDC7B	0.00114053	0.0840237	0.535909
SNX2	0.000436572	0.0842171	0.536813
NRG2	0.00113525	0.0843693	0.537454
AP005482.1	0.00122994	0.084496	0.53757
PRPF39	0.000610703	0.0845655	0.53757
COQ7	0.000833415	0.0846543	0.53757
B3GALT6	0.00128467	0.0846576	0.53757
BRIX1	0.000494351	0.0846668	0.53757
MID1IP1	0.00100415	0.0846973	0.53757
NUTM2B-AS1	-0.000421897	0.0849066	0.538063
COG1	-0.00066216	0.0849079	0.538063
PILRB	0.000623703	0.0849302	0.538063
NDUFAF1	0.00112469	0.0850275	0.538352
BCL2L12	0.000990699	0.0851703	0.538928
BUD23	0.000457113	0.0852611	0.539175
CSGALNACT2	-0.000522965	0.0853559	0.539447
SLC7A1	0.00142849	0.0855222	0.540171
CPSF3	0.000776492	0.0856267	0.540502
PUF60	0.000419642	0.0857171	0.540732
SAP18	0.000315834	0.085767	0.540732
DBH	-0.00155327	0.0858747	0.541083
ZNF101	0.00104501	0.0859765	0.541267
EMC6	0.000310581	0.0860078	0.541267
IFI44	0.00178718	0.0861564	0.541334
SMG5	-0.000704743	0.086165	0.541334
RPL37A	-0.000217949	0.0861746	0.541334
MRRF	0.000997318	0.0862564	0.541521
RAD17	0.000755279	0.086316	0.541569
AC091271.1	0.00122016	0.086373	0.5416
DOK1	0.00127032	0.0865332	0.542278
UBAC2	0.000583779	0.0867497	0.54307
DLAT	0.00091269	0.0867652	0.54307
NLE1	0.000908822	0.0868364	0.54307
PARD6A	0.0012829	0.0868912	0.54307
COX8A	0.000250037	0.0869682	0.54307
CALM3	-0.000768503	0.0869989	0.54307
ARL14EP	0.000888876	0.087069	0.54307
VPS72	0.00117588	0.0871223	0.54307
CD164	0.000554826	0.0872503	0.54307
STK11IP	-0.00110305	0.0873705	0.54307
ZNF574	0.000925282	0.0874019	0.54307
SMN2	-0.00116353	0.0874272	0.54307
AC040169.1	-0.00079818	0.0874327	0.54307
TMEM97	0.000843525	0.0875396	0.54307
AC016831.7	0.000568534	0.0875454	0.54307
DHDDS	0.000833641	0.0876005	0.54307
NUP160	0.000482719	0.0877567	0.54307
PLPP5	0.000878364	0.087889	0.54307
STOML1	0.00112177	0.0879529	0.54307
CLNS1A	0.00056446	0.0879731	0.54307
RASA2	0.000416908	0.0880124	0.54307
CDAN1	0.00114136	0.0880173	0.54307
AVPI1	0.00127677	0.0880316	0.54307
HMGXB4	-0.000524999	0.0880394	0.54307
KDM1B	-0.000954109	0.0880541	0.54307
H2AFX	0.00105956	0.0880749	0.54307
HSPA14.1	0.000506801	0.0880844	0.54307
HERC4	0.000718085	0.0881459	0.54307
DAZAP2	0.000318678	0.0881726	0.54307
TOP3A	0.000740255	0.088283	0.543261
AHI1	0.000928511	0.0883939	0.543261
FAM207A	0.0009113	0.0883983	0.543261
BX284668.6	0.00119998	0.0884644	0.543261
WDCP	0.00111497	0.0884645	0.543261
NEURL1	0.00112403	0.0885835	0.543277
TRIM22	0.00128953	0.0886069	0.543277
HAR1A	0.00124262	0.0886399	0.543277
BACH1	-0.00052535	0.0886759	0.543277
DMAP1	0.00068677	0.0887756	0.543382
NUBP1	-0.000641884	0.0887975	0.543382
XPO6	0.000467902	0.0889352	0.543675
CCT8	0.000552291	0.0889497	0.543675
PLAG1	-0.00115787	0.0890069	0.543705
MPND	-0.00128414	0.0892492	0.544865
UBXN1	0.000243475	0.0895109	0.546142
SETD4	-0.000750204	0.0897084	0.546994
SNAP23	0.000726939	0.0897556	0.546994
TNRC6C	0.000764833	0.0899149	0.547644
NFKBIA	0.000544076	0.089987	0.547763
HRAS	0.000718214	0.0901	0.54813
HECTD1	0.000580078	0.0902526	0.548738
ZNF483	0.00107654	0.0903899	0.549252
ZBTB11-AS1	0.00107972	0.0905296	0.549671
CREM	0.000891408	0.0905645	0.549671
NAA38	0.000776764	0.0906787	0.550044
TKFC	0.00108133	0.0909519	0.550465
SCAND1	0.000259942	0.0909688	0.550465
NTHL1	-0.00124414	0.0909823	0.550465
EXOSC2	0.000778653	0.0909824	0.550465
NAP1L3	0.00113618	0.0910602	0.550465
TBCK	0.00115821	0.0910799	0.550465
PRDM4	0.000654583	0.0911183	0.550465
FZR1	-0.00069995	0.091265	0.550897
TSPAN17	-0.00117123	0.0913249	0.550897
C3orf58	0.0010839	0.0913972	0.550897
DDX52	-0.000408651	0.0914513	0.550897
ACCS	-0.00116639	0.0914545	0.550897
NIFK	0.000574155	0.0918206	0.551258
CENPW	-0.00105464	0.0918776	0.551258
AMDHD2	0.00113078	0.0919137	0.551258
MT1F	0.00110037	0.0919415	0.551258
ATG10	-0.000909079	0.0919442	0.551258
SLIRP	0.000525836	0.0920518	0.551258
LINC02361	-0.00154666	0.0920766	0.551258
PRH1	-0.000835117	0.0921283	0.551258
MTBP	0.00109724	0.0923268	0.551258
SRRM1	0.000269868	0.0923381	0.551258
TSFM	-0.000470574	0.0924327	0.551258
AL606760.3	0.00103011	0.0924848	0.551258
WNK1	-0.000462518	0.0925239	0.551258
TOP1MT	-0.000852017	0.0925949	0.551258
ZBTB14	0.000895171	0.0926243	0.551258
ZCCHC3	0.000538194	0.0927044	0.551258
PTGER4	0.000533319	0.0927066	0.551258
LINC00893	0.000917179	0.0927082	0.551258
SETD7	0.000810808	0.092821	0.551258
ULK4	-0.000951613	0.0928656	0.551258
AL512791.2	0.00111933	0.0928737	0.551258
MASTL	0.000952898	0.0928889	0.551258
SLAIN1	0.000724621	0.0929526	0.551258
TYSND1	0.00110265	0.0930091	0.551258
PPARD	-0.000933532	0.0930219	0.551258
CENPV	0.000697148	0.0930564	0.551258
SLC10A3	0.00111419	0.0931033	0.551258
CYSLTR2	-0.00133235	0.0931131	0.551258
CTBS	0.000574798	0.0932574	0.551258
ARF5	-0.000383365	0.0932636	0.551258
RASL11A	0.0011384	0.0933312	0.551258
GABARAPL2	-0.000616211	0.0933582	0.551258
RNF25	0.001089	0.093418	0.551258
CAMK1D	-0.000456293	0.0935034	0.551258
RPP21	0.000767925	0.0935403	0.551258
EXOC2	-0.000745529	0.0935516	0.551258
ATXN3	-0.000442441	0.093587	0.551258
DIABLO.1	0.000899385	0.0936076	0.551258
BPHL	0.00103542	0.0936283	0.551258
HIST1H2BF	0.00107961	0.0936328	0.551258
MICB	0.00121868	0.0937386	0.551366
LYPLAL1	-0.000789026	0.0937973	0.551366
LINC02035	-0.00099117	0.0938606	0.551366
RITA1	0.00109282	0.093863	0.551366
AC008555.5	-0.000825227	0.0939912	0.551807
ZNF836	-0.000705713	0.0940782	0.552007
ZNF367	-0.00112023	0.0942629	0.552452
UBXN7	-0.000461433	0.0943393	0.552452
WDR46	0.00130826	0.0943493	0.552452
CHST10	0.00104738	0.0943663	0.552452
INO80C	0.000970391	0.0945461	0.552731
EBNA1BP2	0.00107664	0.0945501	0.552731
IFT80	-0.00116251	0.0945828	0.552731
PRPS2	0.00114427	0.0947017	0.552731
ARRDC3	0.000760461	0.0947075	0.552731
NDFIP2	0.0015767	0.0947508	0.552731
RHBDD1	0.000939742	0.0949098	0.552731
MDH2	-0.000418437	0.0949152	0.552731
WAC-AS1	0.000789298	0.0949259	0.552731
ABCE1	0.000602737	0.0949451	0.552731
MAML2	-0.000570681	0.095262	0.554209
NDUFAF4	0.000589071	0.0953542	0.554209
MAPK8	-0.000492574	0.0953587	0.554209
ACOX1	-0.00077163	0.0954193	0.554252
GRB2	0.00039828	0.0955341	0.554609
RFXANK	0.000662867	0.0956136	0.554761
RCE1	0.000630779	0.095726	0.555104
TADA2B	0.000610845	0.0958085	0.555201
TPM1	0.00113436	0.0958494	0.555201
C9orf85	-0.000676145	0.096032	0.555854
AC026401.3	-0.000947687	0.0960689	0.555854
STK17A	-0.000461589	0.0962242	0.556443
MALSU1	0.000615545	0.096388	0.556841
SPNS3	0.00110442	0.0964	0.556841
SLC25A40	-0.000991062	0.0964821	0.557006
FNTA	0.000680569	0.0965822	0.557163
TXN2	-0.000389199	0.0966163	0.557163
WEE1	-0.00120183	0.0967321	0.557522
ICAM2	0.000696806	0.0968716	0.557802
PRMT9	0.000781643	0.0969263	0.557802
RANBP10	-0.000863322	0.0969513	0.557802
PPFIBP2	-0.00175407	0.0970101	0.557802
VAPB	0.000588879	0.0970487	0.557802
KCNQ1OT1	0.00103398	0.0972365	0.55833
DICER1-AS1	0.00113697	0.0972496	0.55833
LINC00987	-0.00119335	0.0973014	0.55833
SHF	0.00115165	0.0974546	0.558901
KHDRBS1	0.000312994	0.0976448	0.559315
GAL3ST4	-0.00114788	0.0977388	0.559315
ZNF638	0.000648126	0.097789	0.559315
ABCD2	0.001085	0.0978065	0.559315
RAB8B	-0.00103495	0.0978451	0.559315
MED21	0.00059321	0.097897	0.559315
DLG4	-0.00107352	0.0979755	0.559315
MACF1	-0.00108256	0.0980198	0.559315
PAK1IP1	0.000759359	0.0980648	0.559315
CHIC1	0.000883113	0.0981177	0.559315
CDV3	0.000274557	0.0981652	0.559315
MMP25-AS1	-0.00116575	0.0981972	0.559315
STARD3	0.0005656	0.0982253	0.559315
MTHFS	0.00106965	0.0983078	0.559478
RAD23B	-0.00036237	0.0984216	0.55982
NHLRC3	-0.000759141	0.0986445	0.56054
NMB	-0.00106553	0.0986559	0.56054
SEC13	0.000467297	0.0987119	0.560552
AC139887.2	-0.00073634	0.098947	0.561145
TMEM117	-0.00100941	0.0989534	0.561145
FAM208A	0.000531769	0.098978	0.561145
RNPEP	0.000884985	0.0993861	0.562102
PUSL1	-0.000948666	0.099398	0.562102
FAM184A	0.00126531	0.0994096	0.562102
UBXN6	0.000462626	0.0994274	0.562102
SCAF1	0.00099929	0.0994755	0.562102
MED14OS	0.00112605	0.0995879	0.562102
DPP4	-0.00123632	0.0996707	0.562102
KIAA1147	0.000516816	0.099754	0.562102
LIMS1	0.00130794	0.0997827	0.562102
MTMR2	0.000891518	0.0998321	0.562102
PPM1B	-0.000379915	0.0998341	0.562102
WDR3	0.00121217	0.0999509	0.562102
SH3RF3	0.00123238	0.0999754	0.562102
ANXA2R	0.000730581	0.100246	0.562102
GCHFR	0.000920371	0.100339	0.562102
TACC1	-0.00041047	0.100447	0.562102
TXLNA	0.000869811	0.100455	0.562102
AC090825.1	-0.00099068	0.100461	0.562102
KLF16	0.00087294	0.100472	0.562102
PDCL	0.00124169	0.100516	0.562102
OTUD4	0.00056755	0.100531	0.562102
TIMM21	0.00101002	0.10054	0.562102
AC100810.1	0.000787323	0.100591	0.562102
NFYA	-0.000762674	0.10077	0.562102
MPP5	0.000699621	0.100786	0.562102
DAAM1	-0.00118177	0.100807	0.562102
NMI	-0.000636079	0.100824	0.562102
PUM3	0.000647442	0.100871	0.562102
IER2	0.000915203	0.101082	0.562102
CHD8	0.000471876	0.101088	0.562102
GCA	0.00113832	0.101112	0.562102
HSPA9	0.00032617	0.101112	0.562102
SELENOI	0.000663989	0.101147	0.562102
ILKAP	0.000402786	0.101169	0.562102
AL158152.1	0.0010808	0.10117	0.562102
ZNF747	0.00103496	0.1012	0.562102
BBS2	0.000535757	0.101222	0.562102
SMYD3	0.000835915	0.101247	0.562102
IKZF3	0.00079892	0.101253	0.562102
CYTOR	0.00176853	0.101324	0.562106
HEATR3	0.00108	0.101362	0.562106
ZNF782	-0.00109082	0.101474	0.56243
MYO15B	-0.00118324	0.101677	0.563256
UBXN10-AS1	-0.0013194	0.101838	0.563386
COPB1	-0.000444327	0.101874	0.563386
GPR137	0.000824924	0.101882	0.563386
SLC25A5	-0.00035081	0.101917	0.563386
HLA-B	0.000313891	0.102061	0.563492
ERAL1	0.000639962	0.102095	0.563492
ZC3H14	0.000540008	0.102099	0.563492
BORCS5	0.000740692	0.102207	0.563566
ARL13B	-0.00116301	0.102221	0.563566
ITPR3	-0.000971142	0.102337	0.563619
BANP	0.000530827	0.102358	0.563619
ATL2	-0.00055108	0.10243	0.563619
AL136038.3	0.00107402	0.102447	0.563619
C9orf40	0.00101533	0.102662	0.564145
ACLY	0.000815748	0.102688	0.564145
CDK4	0.0010451	0.102705	0.564145
INTS13	0.0010705	0.102781	0.564265
ARL3	0.00112072	0.102878	0.564296
IDS	0.00041453	0.102938	0.564296
NIFK-AS1	0.000881081	0.102949	0.564296
AL117336.3	0.000912654	0.103166	0.564589
MSH6	-0.000535325	0.103214	0.564589
ATP5MC2	0.000199967	0.103243	0.564589
SRRT	0.000416969	0.10327	0.564589
HLA-DMA	-0.000932198	0.103324	0.564589
WDR55	0.000894624	0.103328	0.564589
EID2B	0.000796883	0.103451	0.564965
URB1	0.00124395	0.103648	0.565745
PCMTD2	-0.000468643	0.103983	0.567174
PGAM1	0.000487326	0.104044	0.567174
ZNF514	-0.000947379	0.104128	0.567174
CCDC142	-0.00110568	0.104128	0.567174
LSM8	0.000286497	0.104193	0.567229
MIB1	0.000980897	0.104374	0.567611
ATG2A	-0.000788913	0.104396	0.567611
PDE4DIP	0.000789839	0.10446	0.567611
ZNF583	-0.00111764	0.104481	0.567611
NPDC1	-0.00106105	0.104558	0.567731
ZMIZ2	0.000822927	0.10489	0.568154
RASGRP3	0.00191772	0.104916	0.568154
AC025171.3	0.000976781	0.104943	0.568154
ANKRD36	-0.000542322	0.10496	0.568154
MNAT1	0.00112036	0.10498	0.568154
ADD3	-0.000524468	0.104984	0.568154
ZNF492	0.000836855	0.105018	0.568154
EHD1	0.000878069	0.105201	0.568425
TFDP2	-0.000430362	0.105225	0.568425
U2AF1	0.00119789	0.105279	0.568425
CIR1	-0.00032378	0.105294	0.568425
SPINK2	0.00133821	0.105341	0.568425
LRRC47	0.000638059	0.105475	0.56882
SARS	0.000596433	0.105523	0.56882
THTPA	-0.00109551	0.105647	0.569116
SAR1A	0.0004082	0.105687	0.569116
OTUD1	0.000536238	0.105965	0.570314
RICTOR	-0.000523278	0.106043	0.570441
BOLA3	-0.000799823	0.106162	0.57053
IFT20	-0.000577549	0.106218	0.57053
KLHL36	0.00079162	0.106254	0.57053
AKR1A1	-0.000630192	0.10631	0.57053
ERLIN1	0.00122068	0.106334	0.57053
TOB1	-0.000774956	0.106572	0.571357
MBNL1-AS1	0.000901659	0.10669	0.571357
LINC01679	0.00103689	0.106697	0.571357
PRKD3	-0.000510779	0.106708	0.571357
KCNJ14	0.000970366	0.106791	0.571482
KCTD12	0.00106936	0.106841	0.571482
ZNF236	0.000546221	0.107044	0.572274
ZNF708	0.000640965	0.107293	0.572875
ENSA	0.000347648	0.107377	0.572875
ATP13A2	0.00103814	0.107424	0.572875
NIPA1	0.000955978	0.107477	0.572875
YIPF1	0.000894407	0.107491	0.572875
GTF2E2	-0.000635031	0.107506	0.572875
ADCY9	0.000932608	0.107613	0.572875
AC239800.3	0.000771151	0.107642	0.572875
RANBP1	0.000451734	0.107666	0.572875
DUSP28	-0.000753524	0.107706	0.572875
CPSF6	0.000494283	0.107965	0.573237
RPAP3	0.000500558	0.108074	0.573237
PCNT	-0.000682635	0.108146	0.573237
AL513550.1	-0.000974844	0.108175	0.573237
RNF139	0.000486533	0.1082	0.573237
PTRH2	0.00104986	0.108223	0.573237
CBX5	0.000704331	0.108238	0.573237
LEF1	0.000528216	0.108256	0.573237
GALNT6	-0.00112055	0.10827	0.573237
ANKRD39	-0.000820257	0.108357	0.573404
FHL3	0.00105856	0.108415	0.57342
TMSB4Y	0.000961503	0.10863	0.573678
AL135999.1	0.00101094	0.108666	0.573678
TGFB1	-0.000447067	0.108684	0.573678
DBI	0.000411278	0.108826	0.573678
MFN1	0.000723328	0.108864	0.573678
NAA60	0.000602456	0.10902	0.573678
LMBR1	0.000993926	0.109021	0.573678
ZNF317	0.000655304	0.109117	0.573678
POLM	0.00082688	0.10913	0.573678
MICA	0.00100723	0.109154	0.573678
TMEM238	-0.000403085	0.109196	0.573678
SEC24D	0.00123019	0.10921	0.573678
OSBPL8	-0.000844887	0.109286	0.573678
FBL	0.000373264	0.109296	0.573678
UNC93B1	0.0010836	0.109322	0.573678
AKAP8	0.000455057	0.109392	0.573678
PACS2	-0.000949655	0.109429	0.573678
FAM120AOS	0.000614187	0.109468	0.573678
PRKCSH	-0.000335081	0.109511	0.573678
OGT	-0.000453903	0.109787	0.574836
ACOT13	0.000774912	0.110192	0.576486
UBE2Q1	0.000677166	0.110244	0.576486
INO80E	0.000657312	0.110268	0.576486
RPS19	-0.000169833	0.110356	0.576654
NCLN	0.000642744	0.110437	0.576786
RIPOR1	0.00112904	0.110527	0.576967
HIPK1-AS1	0.000826302	0.110729	0.577734
NIPSNAP2	0.00044511	0.111018	0.578951
LMBRD1	-0.000474128	0.111109	0.579118
TMEM128	0.000857302	0.111233	0.579118
UGGT1	0.000643347	0.111238	0.579118
[truncated: 8,412 more rows]

## Sheet: Sex
gene	coef	p	fdr
XIST	-7.24185	1.97145e-93	2.05208e-89
UTY	5.51228	6.15868e-79	3.20529e-75
ZFY	4.95371	1.93911e-70	6.72805e-67
DDX3X	-0.709595	5.93076e-20	1.54333e-16
AC006157.1	1.61111	4.99406e-18	1.03966e-14
DDX3Y	7.35961	1.21288e-12	2.10415e-09
KDM5D	3.89256	4.67609e-12	6.95335e-09
TTTY15	5.20791	1.44712e-11	1.88289e-08
EIF1AY	5.22557	1.96935e-11	2.27767e-08
TSIX	-3.05046	8.14982e-10	8.48315e-07
EIF2S3	-0.516767	1.02797e-09	9.72735e-07
USP9Y	3.24911	1.65601e-09	1.43645e-06
TMSB4Y	1.15896	3.50546e-09	2.8068e-06
RPS4Y1	8.63836	3.94977e-09	2.93665e-06
TCOF1	-0.520474	1.70716e-06	0.00118466
EIF1AX	-0.533609	1.76507e-05	0.0114829
TMEM109	0.594642	3.72693e-05	0.0227471
PGM1	0.734261	3.93359e-05	0.0227471
PFDN6	0.577236	8.20749e-05	0.0449641
BDH1	0.537157	0.000133585	0.0669189
MLST8	0.542653	0.000135008	0.0669189
AC104184.1	-0.713619	0.000189435	0.0859165
RNF13	0.437942	0.000189843	0.0859165
MSANTD3	0.510866	0.0002304	0.0999266
JPX	-0.53218	0.000272974	0.113655
RAB18	0.238852	0.000321154	0.125576
LTBP3	0.311874	0.000325732	0.125576
HDAC3	0.35615	0.000366126	0.136107
KDM5C	-0.697747	0.000382781	0.137392
ZNF215	-1.34442	0.000496957	0.172428
AC016773.1	0.636494	0.000606302	0.194771
ZHX1-C8orf76	0.715903	0.000607539	0.194771
TIGD2	0.628658	0.000657631	0.194771
DCK	0.416165	0.000666392	0.194771
SMC1A	-0.627292	0.000696856	0.194771
TRIM39	0.681298	0.000703824	0.194771
KDM6A	-0.730168	0.000739982	0.194771
B4GALT5	0.779743	0.000747138	0.194771
ASH1L-AS1	0.46129	0.000752505	0.194771
ZFX	-0.479291	0.000774579	0.194771
PPA2	0.432076	0.000782178	0.194771
AC008467.1	0.647932	0.000787007	0.194771
CRLF3	0.38032	0.000806719	0.194771
LINC01089	0.436766	0.000833561	0.194771
AC007952.4	-0.681277	0.000860708	0.194771
CREBZF	0.339527	0.000860741	0.194771
MYH10	0.638574	0.000916355	0.202943
MRI1	0.530631	0.00100269	0.214387
CCDC127	0.508498	0.00101047	0.214387
REST	0.210308	0.00102982	0.214387
NOG	0.713061	0.0010708	0.218549
CBLB	0.348996	0.0011587	0.231941
MZF1	0.595187	0.0013242	0.253899
RBBP4	0.144359	0.00133292	0.253899
POFUT1	0.600393	0.00134157	0.253899
MEA1	0.531545	0.00138669	0.257751
DCAF5	0.304476	0.00142003	0.257779
SAFB2	-0.227213	0.00144812	0.257779
USP44	-0.664609	0.00146113	0.257779
SLC2A11	0.427477	0.00162177	0.277273
EFHC1	0.622446	0.00162491	0.277273
FGD6	-0.626993	0.00170997	0.283572
PABPN1	0.187119	0.00173911	0.283572
SPG21	0.41228	0.00174355	0.283572
RHEB	0.309024	0.00179458	0.287381
P3H1	0.533151	0.00182944	0.288525
PTPA	0.456821	0.00187116	0.290701
TCFL5	0.408291	0.00207397	0.311318
BTD	-0.437963	0.00210023	0.311318
THOC2	-0.236762	0.00211843	0.311318
NIPSNAP3A	0.467686	0.0021235	0.311318
KIAA0319L	0.445199	0.00225239	0.321212
GID8	0.334506	0.00225416	0.321212
FAM213A	0.552626	0.00229785	0.321212
CHST10	-0.568922	0.00231443	0.321212
SLC15A4	0.568391	0.00236652	0.32412
NEDD4	-0.712336	0.00241714	0.326753
MAPKAPK5-AS1	0.280692	0.00253393	0.33815
PRPS2	0.614638	0.00259698	0.341527
TBC1D14	0.349516	0.00262486	0.341527
TMCC1	0.369706	0.00305111	0.379027
RAB39B	0.61725	0.00306075	0.379027
ZXDB	-0.349886	0.00307581	0.379027
RNF26	0.586978	0.00307785	0.379027
NR1D1	0.616804	0.00309514	0.379027
AC139530.1	0.49128	0.0031639	0.382942
ZNF678	0.9479	0.00327245	0.391527
DEXI	0.451099	0.0033614	0.396378
TMEM143	0.538983	0.00343748	0.396378
NAF1	-0.318506	0.0034619	0.396378
MOCS2	-0.298362	0.0034764	0.396378
LMOD3	-0.568667	0.00350339	0.396378
NPRL3	0.98522	0.00371305	0.415582
COQ5	0.61149	0.00385057	0.426389
PYCR2	0.37422	0.00398218	0.427481
STXBP4	-0.531062	0.0040102	0.427481
TSPAN33	0.692311	0.00401432	0.427481
ST6GALNAC6	-0.543193	0.00402471	0.427481
VMA21	0.171943	0.00410005	0.431085
HDGF	0.269126	0.00425187	0.439505
NAP1L3	0.570745	0.00426458	0.439505
VAMP3	0.36595	0.00440001	0.440654
ZNF263	0.395624	0.00440991	0.440654
FXN	0.286944	0.00446796	0.440654
MAST3	0.663438	0.00449081	0.440654
MIA3	-0.188548	0.00450985	0.440654
VAMP2	0.412953	0.00455919	0.440654
KANTR	-0.58687	0.00457207	0.440654
TSPAN14	0.422821	0.00465113	0.443874
ADCK2	0.658939	0.00469076	0.443874
THAP11	0.40819	0.00489063	0.454505
TUBA1C	0.518184	0.00490711	0.454505
KCTD2	0.62361	0.0049438	0.454505
AF001548.2	0.574229	0.00497777	0.454505
GHDC	0.564153	0.00511824	0.455802
CPNE5	-0.550683	0.00514683	0.455802
RPLP1	0.396627	0.00519962	0.455802
NME1	0.624288	0.00520965	0.455802
PIGC	0.347534	0.00521092	0.455802
DCP1B	0.526356	0.00527259	0.457353
TUT1	0.546887	0.00533073	0.458575
ERLIN2	0.403065	0.00539159	0.460009
LCMT2	-0.535554	0.00551549	0.466754
CAST	-0.260353	0.00558271	0.468632
MEX3C	0.290364	0.00579265	0.482365
GTDC1	0.493792	0.00590907	0.485581
HENMT1	0.475516	0.00592456	0.485581
SETMAR	0.405457	0.00602359	0.486306
DENND4B	0.460181	0.00605551	0.486306
CACNA1C-AS2	0.513166	0.00607357	0.486306
PHRF1	-0.510742	0.00618857	0.490467
MMS22L	0.493661	0.00621978	0.490467
PNPLA6	0.517328	0.00642325	0.502704
RAD9A	0.512152	0.0065557	0.506382
TMEM94	0.487983	0.00656755	0.506382
PORCN	0.470771	0.00676995	0.514491
C8orf76	0.22872	0.00677957	0.514491
PPP2R5D	0.53148	0.00682099	0.514491
GPS1	0.440129	0.00690453	0.515303
C17orf67	0.454492	0.00693078	0.515303
HMBS	0.501485	0.00701876	0.518143
C14orf93	0.60294	0.00713435	0.520477
STAT2	-0.503824	0.00715037	0.520477
RNF139	0.240931	0.00726257	0.522816
ZNF275	0.335551	0.00728295	0.522816
SETD3	0.419852	0.00738761	0.526696
METTL1	0.514698	0.00753262	0.532475
AMMECR1L	0.519393	0.00757098	0.532475
ARFGAP1	-0.35354	0.00767588	0.53623
SWSAP1	0.356177	0.00772752	0.536238
MRPL36	0.604354	0.00833824	0.565144
ADTRP	-1.02713	0.00835816	0.565144
FEM1B	0.169509	0.00840055	0.565144
PAXIP1-AS1	0.581156	0.00850762	0.565144
ZBTB7A	0.356093	0.00854114	0.565144
IPP	0.462645	0.00882401	0.565144
STAG3	-0.535293	0.00889896	0.565144
NSMCE2	0.339412	0.00896714	0.565144
VPS52	0.438346	0.00897277	0.565144
RNF212	0.699994	0.00899138	0.565144
XPR1	-0.396896	0.00899578	0.565144
LTN1	-0.292513	0.00904881	0.565144
TMEM138	0.348504	0.00907875	0.565144
VBP1	0.302725	0.00909456	0.565144
CLDND1	0.289439	0.00911068	0.565144
CATSPER2	0.549585	0.00913234	0.565144
MT-ND4	0.507734	0.00916956	0.565144
BX890604.1	-0.517002	0.00921603	0.565144
HNRNPLL	0.700834	0.0094114	0.565144
SAMD10	-0.446894	0.00951717	0.565144
SLC10A3	0.507449	0.00965755	0.565144
BCS1L	0.604228	0.00995178	0.565144
HUS1B	0.51581	0.00997858	0.565144
SNX3	0.191211	0.0100122	0.565144
COG7	0.412728	0.0100208	0.565144
ST3GAL2	0.418982	0.0100592	0.565144
AL022323.4	-0.599032	0.0101141	0.565144
UNKL	0.343744	0.0102342	0.565144
FAM50A	0.340631	0.0102897	0.565144
CNEP1R1	0.307709	0.0103679	0.565144
MVK	0.465627	0.0104075	0.565144
AL163051.1	-0.473459	0.0104141	0.565144
APH1B	0.458222	0.0104225	0.565144
MRPS25	0.31592	0.0104229	0.565144
SCD	-0.523406	0.0104336	0.565144
WWC3	0.927463	0.0104535	0.565144
SLAIN1	0.40001	0.0104696	0.565144
RNF139-AS1	0.457879	0.0104813	0.565144
CTCF	0.212473	0.010488	0.565144
ENTPD5	0.498519	0.0104893	0.565144
IKBKB	0.320042	0.0105105	0.565144
EXOC3-AS1	0.503919	0.0106014	0.565144
AL118516.1	0.353037	0.0106107	0.565144
RBBP7	0.150495	0.010683	0.565144
ZNF202	0.63032	0.0106861	0.565144
CNPY3	0.560093	0.0107027	0.565144
RNF123	-0.513876	0.0109028	0.565144
AP003774.4	1.03695	0.0109203	0.565144
CTH	-0.581788	0.010956	0.565144
UBR4	-0.213826	0.0110447	0.565144
CAPN10	0.413019	0.0111073	0.565144
PRPF38B	-0.16698	0.0111711	0.565144
LSS	-0.515872	0.0111792	0.565144
PDCD2L	0.458464	0.0112255	0.565144
GGNBP2	0.165911	0.0113649	0.565144
SEPT8	-0.467362	0.0113935	0.565144
AL136987.1	-0.503706	0.0114647	0.565144
CTNS	0.420109	0.0114979	0.565144
LINC02328	0.499363	0.0115599	0.565144
AL359711.2	0.557208	0.011563	0.565144
GCLC	0.452548	0.0115857	0.565144
P4HB	0.403593	0.0115931	0.565144
AC124016.1	0.910634	0.0115946	0.565144
STARD4	-0.696974	0.0116189	0.565144
CENPO	0.486179	0.0117342	0.568097
DNASE1L1	0.623877	0.0119489	0.575814
NADSYN1	0.377833	0.0120535	0.576133
KCNK12	0.48028	0.0121377	0.576133
SLX4IP	0.513424	0.0121505	0.576133
CTNNBL1	-0.341371	0.0121769	0.576133
DTWD2	0.443612	0.0123326	0.58086
C1RL-AS1	-0.569643	0.0125607	0.588937
PDE4B	-0.398714	0.0127879	0.591043
RIOX2	0.464119	0.0128094	0.591043
EML4	-0.231832	0.0128371	0.591043
WIZ	0.446536	0.0128577	0.591043
PRH1	0.469917	0.0129112	0.591043
AGFG1	-0.267698	0.0129556	0.591043
HTATIP2	0.898966	0.013003	0.591043
EIF2D	0.336111	0.013327	0.602358
ZNF487	0.485952	0.0133677	0.602358
TMPO-AS1	-0.387676	0.0135828	0.60941
ZNF154	-0.637053	0.0136468	0.609654
HIST1H3H	-0.54522	0.013708	0.609773
ZNF236	-0.245831	0.0139712	0.614708
SHLD2	0.29354	0.0140084	0.614708
GALR2	-0.590625	0.0140396	0.614708
YY1	0.13127	0.0141486	0.614708
SH3BP2	0.4261	0.0141491	0.614708
AC007541.1	0.625273	0.0141733	0.614708
MAD2L1	0.408839	0.014244	0.615209
BBC3	0.507861	0.0144053	0.619605
OVCH1-AS1	0.765229	0.014521	0.622014
MAP3K6	0.604338	0.0148408	0.633108
MAP1S	0.477101	0.0149476	0.634507
FBXO7	0.164605	0.0150058	0.634507
TASP1	0.302825	0.0150678	0.634507
RAD18	0.318849	0.0152217	0.634507
MT-CO2	0.580498	0.0153402	0.634507
CBLL1	0.166601	0.0153807	0.634507
PTRHD1	0.349266	0.0153891	0.634507
SMG6	-0.196229	0.0154105	0.634507
RPS6KC1	0.5218	0.0154223	0.634507
AKAP7	0.672169	0.0155136	0.635753
SLC33A1	0.450469	0.0156466	0.636792
LINC01560	0.479371	0.0156613	0.636792
KIAA2013	0.394612	0.015838	0.637095
C19orf73	0.784217	0.0158677	0.637095
NRBF2	0.212809	0.0158977	0.637095
CHMP7	0.359943	0.0159136	0.637095
ENDOV	0.500416	0.0161214	0.64294
FAM221A	0.464669	0.0164178	0.645196
PLK2	-0.52669	0.0166505	0.645196
EMC8	0.23924	0.0166811	0.645196
PKP4	0.430305	0.0167662	0.645196
TNK2-AS1	-0.49297	0.0167961	0.645196
RBFA	0.307454	0.0168205	0.645196
AL355001.2	0.43096	0.0169505	0.645196
PLEKHA1	0.298412	0.0169584	0.645196
ZNRF1	-0.683607	0.0169927	0.645196
ABCF1	-0.194234	0.017003	0.645196
MRPL30	-0.290245	0.0170367	0.645196
SPSB1	-0.810154	0.0170706	0.645196
TLE2	0.376254	0.0171033	0.645196
GADD45A	-0.412002	0.0171203	0.645196
ZNF329	0.294999	0.0171999	0.645196
ZNF273	0.329313	0.0172316	0.645196
ATAD2B	-0.234765	0.0173336	0.645196
TAF5	-0.719771	0.0174014	0.645196
BASP1	0.533979	0.0174301	0.645196
EFCAB2	-0.343367	0.0174663	0.645196
NANS	-0.445479	0.0174796	0.645196
CPT2	0.370052	0.0175531	0.645618
TRIAP1	0.2822	0.0176909	0.646435
RPL26L1	0.354094	0.0176995	0.646435
PDK3	0.323013	0.0178632	0.650131
TBCK	0.477083	0.0180532	0.654251
CERS4	0.422889	0.018102	0.654251
CCNI	0.232845	0.0182591	0.657644
TSEN15	0.308332	0.0184029	0.660535
USP3	-0.33036	0.0186877	0.6666
TRIM14	0.551774	0.0188841	0.6666
CREM	-0.496383	0.0191079	0.6666
KNSTRN	0.666033	0.0191148	0.6666
ADI1	0.23948	0.0192266	0.6666
TTC32	0.447249	0.019289	0.6666
ATP5MC1	0.56397	0.0193423	0.6666
TBL2	0.479689	0.0193782	0.6666
AC034236.2	0.440295	0.0193885	0.6666
YWHAH	0.991243	0.0194055	0.6666
TP53TG1	0.399666	0.0194375	0.6666
TWSG1	0.663288	0.0194994	0.6666
LIPT2	0.345085	0.0195158	0.6666
STX17-AS1	0.480155	0.019562	0.6666
COQ10A	0.311162	0.0196093	0.6666
KLHL7	0.43492	0.0196822	0.6666
ZNF76	-0.424607	0.0197081	0.6666
RERE	0.398049	0.0198165	0.6666
UNK	0.305013	0.0199455	0.6666
PHF13	0.508684	0.0199459	0.6666
RNPEPL1	0.372526	0.0199793	0.6666
BST2	0.856052	0.0201381	0.6666
KIF16B	0.5226	0.0202292	0.6666
RBM15B	0.504185	0.0202437	0.6666
WDR33	0.274878	0.0202594	0.6666
MTIF3	0.338246	0.0202614	0.6666
FAM219B	0.461641	0.0204123	0.6666
GCC2	-0.235488	0.0204256	0.6666
TTLL3	0.346457	0.020429	0.6666
LEMD3	-0.221454	0.0207739	0.671643
ABCC5	0.575298	0.0208142	0.671643
PER3	0.599755	0.020839	0.671643
SMARCA5	-0.222694	0.0208416	0.671643
ACADS	0.408273	0.0210159	0.674321
EVI2A	-0.269445	0.0210543	0.674321
GTF2A1	-0.24208	0.0211629	0.674913
B3GALNT2	-0.704166	0.0212202	0.674913
ZNF430	0.200329	0.021367	0.674913
ATF7IP2	0.424453	0.0213947	0.674913
ERVH48-1	-0.653125	0.021397	0.674913
WASHC4	-0.244906	0.0215958	0.678821
PODXL2	0.706768	0.0216889	0.678821
RBM4B	0.337308	0.0218159	0.678821
LARS2	0.431555	0.0218361	0.678821
FAM210B	0.354669	0.0218896	0.678821
MSL1	0.474405	0.0219122	0.678821
KDM4B	-0.500716	0.0219941	0.679338
SCCPDH	0.600373	0.0221288	0.681476
RWDD4	0.214614	0.0223006	0.68441
NABP1	-0.633167	0.0223556	0.68441
SEL1L3	0.664835	0.0225044	0.68577
MIATNB	0.488938	0.0225854	0.68577
RDH5	0.445214	0.0226022	0.68577
XKR8	0.462338	0.0226635	0.68577
TSHZ1	0.482697	0.0227529	0.686478
SLC44A1	-0.457664	0.0228835	0.686894
SAC3D1	0.508604	0.0228987	0.686894
TOP1	-0.2049	0.0231023	0.68947
CCNL1	-0.188367	0.023117	0.68947
STX3	0.398621	0.0232735	0.691138
ELP5	0.952061	0.0233057	0.691138
NSD2	0.464628	0.0234812	0.691553
CTR9	0.176827	0.0236309	0.691553
KBTBD3	0.538953	0.0236468	0.691553
ZRSR2	-0.451417	0.0237014	0.691553
AKIP1	0.440744	0.0237318	0.691553
HEBP2	0.461651	0.0237771	0.691553
APOM	0.473877	0.0237848	0.691553
ZBED4	0.465035	0.0238525	0.691588
TMED3	0.491233	0.024046	0.695263
TERF2IP	0.209613	0.0241782	0.69531
MIIP	0.605467	0.0241812	0.69531
PARP10	0.502072	0.0242775	0.696156
PCYT1A	0.379414	0.0244859	0.697562
BOLA1	0.587222	0.0244925	0.697562
NFYB	0.312681	0.0245498	0.697562
NHLRC2	0.43613	0.0246179	0.697562
COX14	0.229707	0.02468	0.697562
INPP5D	-0.309733	0.0247804	0.697562
BLVRA	0.565766	0.0247956	0.697562
ZBED1	0.63436	0.0250099	0.700104
CIZ1	0.331922	0.0251692	0.700104
ACTR3B	-0.496026	0.0252056	0.700104
ZWILCH	-0.424093	0.0252075	0.700104
ATXN10	0.375293	0.0252223	0.700104
CCPG1	-0.401745	0.025319	0.700919
CEP128	0.463553	0.0253988	0.701262
ANKS6	0.39951	0.0256559	0.706267
CD82	0.500775	0.025775	0.706267
GRIP1	0.569732	0.0257836	0.706267
ARHGAP1	0.290253	0.0259961	0.709148
EXOSC1	0.248856	0.0261168	0.709148
ACBD4	0.558844	0.0261633	0.709148
SNHG21	0.556752	0.0262352	0.709148
GBP3	-0.317341	0.0262906	0.709148
CD320	0.762497	0.0263851	0.709148
CTBP1	0.336346	0.0264042	0.709148
OAF	0.581209	0.0264338	0.709148
PRR7	0.44641	0.0269039	0.717607
AC097634.1	-0.42338	0.026925	0.717607
PRPF19	0.272742	0.0269677	0.717607
GPAT4	-0.258516	0.0270776	0.717607
NBN	-0.281801	0.0271114	0.717607
CEP164	0.458379	0.0271628	0.717607
PPP2R1B	-0.422332	0.0272742	0.718016
LINC02447	0.391636	0.0273162	0.718016
KBTBD7	0.472182	0.027428	0.719139
SLC5A3	0.356241	0.0275147	0.7196
TOLLIP-AS1	0.489405	0.0275908	0.71978
EGLN1	0.309173	0.0279015	0.724328
TMEM189	0.380741	0.0279043	0.724328
VPS33B	-0.431819	0.0281251	0.728244
ARMC6	0.64624	0.0283397	0.731178
EIF1B	0.257582	0.0284105	0.731178
AC009961.1	0.462087	0.0285493	0.731178
CENPU	0.583207	0.028714	0.731178
RPS19	0.259863	0.0288125	0.731178
ZNF395	0.254508	0.0288775	0.731178
TUFM	0.523198	0.0289044	0.731178
SLC25A11	0.392896	0.0290428	0.731178
RPP38	0.265937	0.0290792	0.731178
CREBRF	0.195868	0.0290913	0.731178
BCL9L	-0.255655	0.0291374	0.731178
COPS3	0.172991	0.0293739	0.731178
APOL6	-0.385354	0.0294749	0.731178
NPRL2	0.329878	0.0294965	0.731178
MT-CYB	0.549126	0.0295477	0.731178
BRD2	-0.319076	0.0295736	0.731178
PSMG1	0.349607	0.029771	0.731178
VAV3	-0.5558	0.0297831	0.731178
C2orf42	0.382082	0.0299289	0.731178
EIF5AL1	0.528871	0.0299838	0.731178
BAD	0.365983	0.0300139	0.731178
C11orf54	0.512101	0.0300538	0.731178
CAP1	0.42255	0.0300824	0.731178
ZBP1	0.47483	0.0302755	0.731178
ORMDL2	0.355715	0.0303136	0.731178
ATG4D	0.362912	0.0303455	0.731178
WASHC2A	-0.19174	0.0303669	0.731178
KCTD6	0.519306	0.0304835	0.731178
ABHD11	0.428047	0.0304921	0.731178
VPS33A	0.262169	0.0304939	0.731178
PRRC1	0.177241	0.0305108	0.731178
MED4	-0.177542	0.0305167	0.731178
TPM2	0.409288	0.0306368	0.731178
FKBP4	0.352273	0.0306569	0.731178
IAH1	0.28204	0.030697	0.731178
COQ10B	0.172582	0.0307755	0.731375
HADHB	0.207524	0.0310524	0.735704
TDP2	-0.256855	0.0311427	0.735704
ZNF473	0.689359	0.031259	0.735704
KISS1R	0.434244	0.0312871	0.735704
WDR55	-0.395627	0.0313111	0.735704
DACH1	0.723466	0.0314174	0.736541
GPATCH3	0.284507	0.0315768	0.73704
TMEM69	0.490931	0.0315803	0.73704
KMT2D	0.388085	0.0317264	0.738373
FANCF	0.459754	0.0318831	0.738373
TMEM8B	0.427719	0.0319571	0.738373
HNRNPH2	0.442363	0.0319652	0.738373
CCDC22	0.579461	0.0319988	0.738373
STYXL1	0.454422	0.0320631	0.738373
TICAM1	0.52149	0.0323611	0.739488
FOPNL	0.288095	0.0324061	0.739488
AL117336.3	0.4661	0.0325575	0.739488
NOC3L	-0.36965	0.0325969	0.739488
REEP4	0.341647	0.0326891	0.739488
CEP57L1	0.445868	0.0328273	0.739488
POLR2J	0.414296	0.032936	0.739488
PAK2	-0.30436	0.033067	0.739488
MRPL44	0.200669	0.0331046	0.739488
RMDN1	0.365059	0.0331454	0.739488
CLN3	0.394393	0.0331457	0.739488
GPAM	-0.284859	0.0332328	0.739488
LY75	0.360926	0.0332695	0.739488
ITPRIP	-0.468342	0.0333244	0.739488
NAAA	0.300803	0.0333604	0.739488
EAF1	-0.344769	0.0335549	0.739488
AC072061.1	-0.391363	0.0337794	0.739488
DGAT1	0.267752	0.0337894	0.739488
EXOC1	-0.281443	0.0338071	0.739488
RTN3	0.214996	0.0338631	0.739488
ANXA11	0.272324	0.0338802	0.739488
SPART	0.393615	0.0339539	0.739488
STOML2	0.427467	0.0341268	0.739488
GLIPR1	-0.344699	0.0342172	0.739488
C1orf198	0.405311	0.0342377	0.739488
ZADH2	0.326412	0.034243	0.739488
SRD5A3	0.649144	0.0343266	0.739488
EXTL2	-0.430309	0.0343373	0.739488
AC018816.1	0.681154	0.0343566	0.739488
ZNF599	0.4745	0.0344159	0.739488
SYAP1	-0.374053	0.0344481	0.739488
SMYD4	0.43756	0.0344629	0.739488
CTDNEP1	0.422484	0.0344817	0.739488
KRT10	0.256471	0.0345851	0.739488
TGDS	0.389757	0.034598	0.739488
NUDT2	0.772356	0.0347628	0.740056
NF1	0.357349	0.0347668	0.740056
GNS	0.420769	0.0351439	0.746556
PRIM2	0.274353	0.0352639	0.746794
ANKRD28	-0.190545	0.0352985	0.746794
CROCC	0.45069	0.0354019	0.747462
PTPRN2	0.667139	0.0356322	0.749475
DDX39B	-0.127964	0.0357079	0.749475
SOCS6	0.403313	0.0357133	0.749475
CAPZA1	-0.381956	0.0359461	0.750418
SSBP1	0.268437	0.0360094	0.750418
FCGRT	0.661453	0.036129	0.750418
NFATC2IP	0.146185	0.0361583	0.750418
PROSER3	0.534959	0.0362429	0.750418
PLPP5	-0.31583	0.0362697	0.750418
ZBTB17	-0.33555	0.0363071	0.750418
PHC2	0.536055	0.0364368	0.750418
UBE3D	-0.387258	0.0364637	0.750418
CNIH1	0.235502	0.0365039	0.750418
AC024257.3	-0.395792	0.0365513	0.750418
TFAP4	0.470402	0.0369929	0.755463
FAM228B	0.287038	0.0370184	0.755463
NCLN	0.3599	0.0370683	0.755463
AASDHPPT	0.303956	0.0370885	0.755463
AC009053.2	-0.449446	0.0371599	0.755463
ELMOD3	0.255542	0.0373831	0.75852
KTN1	-0.281949	0.0375086	0.758759
GAPDH	0.44121	0.0376053	0.758759
ITSN2	-0.330095	0.0376721	0.758759
SCFD1	-0.218376	0.0376865	0.758759
KIAA0895	0.432028	0.0379238	0.760618
TSFM	0.331184	0.0379894	0.760618
SDCBP2-AS1	-0.388858	0.037998	0.760618
SLC35C1	0.463966	0.0381223	0.761566
CTBP1-AS	-0.381784	0.0382647	0.761566
MAL	0.298025	0.0382649	0.761566
MAP4K2	0.239995	0.0384197	0.763189
PTPN6	0.485053	0.0386671	0.76664
NATD1	0.360888	0.0387801	0.767419
CHPT1	0.86852	0.0389102	0.768238
BNIP1	0.286778	0.0390388	0.768238
MINDY3	-0.402239	0.0391264	0.768238
CSAD	0.216824	0.0391778	0.768238
TMEM97	0.298196	0.0392168	0.768238
PHLDB3	-0.571863	0.0392722	0.768238
AC119396.1	-0.582283	0.0394473	0.768238
ID3	0.45664	0.0395133	0.768238
GTF2E1	0.343138	0.0395407	0.768238
PSMG4	0.396074	0.0396213	0.768238
MTFMT	0.345718	0.0396655	0.768238
ZNF513	0.361515	0.0397072	0.768238
RIF1	-0.313339	0.0398895	0.768887
UTP25	0.288057	0.0399088	0.768887
TKFC	0.384946	0.0399623	0.768887
ENPP2	0.42709	0.0402514	0.77302
AP001020.3	-0.530415	0.0404503	0.774628
ZSWIM7	0.265667	0.0405292	0.774628
SYTL2	-0.433072	0.0406092	0.774628
HEXA	0.192287	0.0406418	0.774628
SKIL	-0.342146	0.040719	0.774628
QSOX1	0.382999	0.0409461	0.774628
CHD2	-0.264706	0.0409852	0.774628
EDEM2	0.251653	0.0410118	0.774628
UBE2A	0.244848	0.0410388	0.774628
SPOPL	-0.374932	0.0411242	0.774628
ALDH5A1	0.405739	0.0412868	0.774628
GPR82	-0.46629	0.0412887	0.774628
PEX7	0.389989	0.0413145	0.774628
AC142472.1	0.406511	0.0413785	0.774628
MARK2	0.306147	0.0414514	0.774628
ROGDI	0.69274	0.0417017	0.777908
CAMSAP2	0.633201	0.0418484	0.778753
PDE4D	-0.285815	0.0419713	0.778753
UTP6	-0.314408	0.042173	0.778753
BTAF1	-0.399469	0.0423374	0.778753
CDK16	-0.324711	0.0424942	0.778753
BOD1	0.39845	0.0425033	0.778753
WAS	0.220395	0.0426028	0.778753
RND1	-0.759698	0.0426964	0.778753
CSE1L	0.371108	0.04275	0.778753
BRCC3	0.258795	0.0428144	0.778753
CHD9	0.292547	0.0428421	0.778753
KLHL25	0.382837	0.0428497	0.778753
AKTIP	0.5231	0.0429695	0.778753
OFD1	-0.307639	0.0430763	0.778753
SPRYD3	0.36491	0.0432588	0.778753
S100P	-0.464545	0.0433427	0.778753
MRPS31	0.544833	0.0433542	0.778753
TYW3	0.204278	0.0434882	0.778753
FAM215B	0.831764	0.0436689	0.778753
IRAK1BP1	0.443238	0.0437605	0.778753
GPKOW	0.242774	0.0437846	0.778753
KANSL1L	0.732898	0.043788	0.778753
PNPLA7	0.521121	0.044155	0.778753
STX2	0.627529	0.0442127	0.778753
ERCC1	0.324461	0.0443636	0.778753
MAGED2	-0.431104	0.0443932	0.778753
ENOPH1	0.193631	0.0444784	0.778753
TMEM106B	0.296701	0.0445396	0.778753
MT-CO3	0.581664	0.0446129	0.778753
ZW10	-0.381364	0.0446148	0.778753
WDR73	-0.210427	0.0446968	0.778753
ACP1	0.276307	0.0448557	0.778753
AIG1	0.450982	0.0449113	0.778753
C16orf87	0.285434	0.0449514	0.778753
SERINC3	-0.264757	0.0450109	0.778753
OXNAD1	-0.347595	0.0452151	0.778753
BTBD6	0.466311	0.0454825	0.778753
FAM174A	0.548901	0.0455176	0.778753
MFHAS1	0.309323	0.0456799	0.778753
SETD7	0.386993	0.0456844	0.778753
NDUFS8	0.428453	0.0456879	0.778753
CHAF1B	0.572931	0.0458496	0.778753
THAP3	0.396961	0.0460547	0.778753
AGAP9	-0.51259	0.0460784	0.778753
TMEM120A	0.320254	0.0461902	0.778753
PPFIBP2	-0.74695	0.0463035	0.778753
MANEA-DT	0.269472	0.0463568	0.778753
AC009041.2	0.803654	0.0463617	0.778753
MT-CO1	0.574348	0.0466578	0.778753
BCL10	0.136131	0.0466736	0.778753
CCDC106	0.462466	0.0467057	0.778753
ZNF569	-0.324599	0.0468489	0.778753
NDUFAF4	0.205477	0.0469037	0.778753
GPBP1L1	0.120085	0.0469051	0.778753
DAGLB	0.365192	0.0469606	0.778753
PRAF2	0.444754	0.0469841	0.778753
ZNF726	0.470387	0.0469995	0.778753
VEGFB	0.29886	0.0470288	0.778753
EBP	0.178423	0.0470432	0.778753
SAP30L	0.404167	0.0470638	0.778753
PTGER4	-0.184213	0.0472487	0.778753
CETN2	0.297127	0.0472505	0.778753
ZNF680	-0.336347	0.0472833	0.778753
CREG1	0.549166	0.0473558	0.778753
WDR91	-0.347083	0.0473596	0.778753
HRAS	0.585987	0.0473736	0.778753
OSGEP	-0.315203	0.0473812	0.778753
NCBP2-AS2	0.360359	0.0474574	0.778753
SNRNP200	-0.234054	0.0474708	0.778753
COMMD7	0.30344	0.0475006	0.778753
ABCA2	0.517119	0.0475357	0.778753
ACO1	0.557319	0.0475678	0.778753
TBC1D2B	-0.541557	0.0476053	0.778753
ARFGEF1	-0.266143	0.047624	0.778753
JTB	0.320529	0.0476911	0.778753
PPP1R11	-0.208375	0.0476986	0.778753
FAM110A	0.504919	0.0477256	0.778753
TBC1D10C	0.437645	0.0477692	0.778753
SLC41A3	0.32061	0.0478718	0.778753
ACSS2	0.315106	0.0479041	0.778753
UBR7	-0.301122	0.0479078	0.778753
PYGB	0.299128	0.0479601	0.778753
MT-ATP6	0.572162	0.0481242	0.778753
PGP	0.385551	0.0481531	0.778753
ZSCAN29	-0.459367	0.0481558	0.778753
ACTN1	0.239918	0.0481932	0.778753
GTF2IRD2	0.436926	0.0483818	0.778753
RNASEK	0.26771	0.0485716	0.778753
THOC7	0.360734	0.0485946	0.778753
TCTN1	0.510354	0.0486836	0.778753
RIOK2	0.259658	0.0488036	0.778753
CLINT1	-0.152336	0.0488735	0.778753
NAE1	0.262135	0.0490351	0.778753
AKAP9	-0.301218	0.0491835	0.778753
ACAT1	-0.406076	0.0492348	0.778753
GPR146	0.376933	0.0492384	0.778753
PTK2	-0.309932	0.049267	0.778753
SPTLC1	-0.282101	0.0493939	0.778753
HAR1A	0.419565	0.0494047	0.778753
SRSF8	0.167641	0.0494054	0.778753
AL451085.1	-0.574835	0.0494526	0.778753
KLHL26	0.470778	0.049463	0.778753
PABPC4	0.296732	0.049499	0.778753
RAD23B	0.170754	0.0495277	0.778753
SLC20A2	0.248877	0.0496353	0.779266
CHI3L2	0.614219	0.0500618	0.784779
MUTYH	0.357035	0.0503356	0.787885
SNX4	0.195791	0.05042	0.788021
KDM4A	-0.291901	0.0505523	0.788903
TRAK1	0.290162	0.0507772	0.78949
MFSD10	0.485904	0.0510587	0.78949
ZNF649	-0.364077	0.0510673	0.78949
AL138966.2	0.377379	0.0511183	0.78949
CTU1	0.452644	0.0512981	0.78949
DNAJC19	0.222235	0.0513017	0.78949
AC068338.2	0.328885	0.0515795	0.78949
PSMD14	0.247798	0.0517546	0.78949
HMGN3	0.508389	0.0517814	0.78949
BRPF1	0.277152	0.0518235	0.78949
TMEM39B	0.52542	0.0518293	0.78949
ICAM3	0.379011	0.0518326	0.78949
MZT2A	0.462638	0.0518703	0.78949
HDAC4	0.255188	0.05204	0.78949
AL121601.1	0.336703	0.0520504	0.78949
PCBP1	0.333036	0.0522037	0.78949
ZSCAN26	-0.52647	0.0522834	0.78949
ULBP2	-0.6027	0.0522911	0.78949
KRI1	0.3296	0.0522981	0.78949
CGGBP1	0.107547	0.0523285	0.78949
M6PR	0.255843	0.0524821	0.78949
BRI3BP	0.721938	0.0526197	0.78949
AL355472.1	0.543912	0.0526459	0.78949
AL135999.1	0.357479	0.0526731	0.78949
POLR2A	-0.186708	0.0527675	0.78949
EZR	0.434028	0.0527886	0.78949
UHRF2	-0.144203	0.0528277	0.78949
LLGL2	0.413953	0.0529951	0.78949
RNF214	0.35847	0.0529975	0.78949
LSM5	0.338275	0.0530803	0.78949
LYRM1	0.451099	0.0532381	0.78949
DGKE	0.583664	0.0533074	0.78949
NLRP1	-0.223416	0.0533152	0.78949
GTF2H5	0.317609	0.0533432	0.78949
WDR25	-0.368845	0.0533759	0.78949
LASP1	0.394651	0.0538085	0.78949
ZNF551	0.245121	0.0538254	0.78949
HERC1	-0.268107	0.0539526	0.78949
INVS	0.353997	0.0539667	0.78949
PMVK	0.438423	0.0539967	0.78949
GALNT11	0.301371	0.0540276	0.78949
PITPNA	-0.280892	0.0541222	0.78949
PRR3	-0.307955	0.0542346	0.78949
TPM3	0.184841	0.054251	0.78949
MBD1	-0.357126	0.0542698	0.78949
LIPE-AS1	0.479353	0.0544275	0.78949
MAGEF1	0.616925	0.0545595	0.78949
C12orf60	0.607754	0.0545691	0.78949
AC012368.1	0.358853	0.0546529	0.78949
BCL7C	0.522399	0.054795	0.78949
PACS1	0.224809	0.054895	0.78949
SETD4	0.248041	0.0549957	0.78949
RINT1	-0.439228	0.0550335	0.78949
CRELD2	0.343758	0.0550423	0.78949
NFATC1	-0.380489	0.0551657	0.78949
TOR2A	0.584409	0.0555661	0.78949
ZNF8	0.41276	0.0556255	0.78949
FAM120A	0.235249	0.055784	0.78949
MCCC1	-0.293293	0.0557997	0.78949
ELK3	-0.343201	0.0558526	0.78949
MOV10	0.321145	0.0558733	0.78949
HEBP1	0.5721	0.0559091	0.78949
UMPS	0.306223	0.0559926	0.78949
BDP1	-0.175847	0.0560304	0.78949
PHB2	0.399263	0.0561376	0.78949
LRIG2	-0.274854	0.0562728	0.78949
XRN1	-0.236263	0.0563506	0.78949
RNF6	0.133699	0.0563542	0.78949
IFRD2	0.328825	0.0563576	0.78949
GNA12	0.310496	0.0564269	0.78949
MCEE	0.333376	0.0565926	0.78949
GEM	-0.503244	0.0566847	0.78949
STX5	-0.19224	0.0567052	0.78949
TMEM217	-0.649081	0.0567946	0.78949
UBALD1	0.370935	0.0568077	0.78949
CAMSAP1	-0.275834	0.0568659	0.78949
DROSHA	0.350262	0.0570045	0.78949
DYM	0.226029	0.0570127	0.78949
FAM160A2	-0.250614	0.0570614	0.78949
CLN8	0.531064	0.0572473	0.78949
GPN2	0.295728	0.0572512	0.78949
NAXE	0.497084	0.0573237	0.78949
MXRA7	-0.499376	0.0573544	0.78949
PACSIN2	-0.333343	0.0574149	0.78949
FAM193B	0.292436	0.0574313	0.78949
MTHFD2L	0.268458	0.0574804	0.78949
IFT88	0.369145	0.057531	0.78949
TBC1D4	0.265149	0.0578927	0.78949
ZSCAN25	0.26233	0.0579474	0.78949
MRPL19	0.171463	0.058047	0.78949
MAPKAPK3	0.254076	0.0580554	0.78949
PRPF6	-0.261051	0.0581324	0.78949
GORAB	-0.431058	0.058172	0.78949
TP53BP2	-0.24601	0.0582152	0.78949
AC025159.1	0.32928	0.0582823	0.78949
VPS54	-0.347201	0.0583005	0.78949
EID2	0.263525	0.058329	0.78949
FARS2	0.40883	0.0583625	0.78949
PLCB1	0.348573	0.0584611	0.78949
ELF4	0.348473	0.058574	0.78949
RAB11FIP2	-0.193021	0.05863	0.78949
VNN2	0.356684	0.0586549	0.78949
MFSD4B	-0.438122	0.0586799	0.78949
ESRRA	0.301133	0.0586931	0.78949
DRAM2	0.23055	0.0587691	0.78949
NAMPT	-0.314117	0.0587995	0.78949
TM9SF3	-0.435681	0.0590603	0.78949
WDR54	0.356234	0.059147	0.78949
CTSH	0.465472	0.0594068	0.78949
CXCL16	-0.32656	0.0595457	0.78949
CTSZ	0.530103	0.0595593	0.78949
RABL2A	0.403995	0.0595617	0.78949
SPCS2	-0.155176	0.0596018	0.78949
ZDHHC4	0.460302	0.0596841	0.78949
DRC3	-0.561247	0.0598015	0.78949
BEND5	0.311148	0.0598621	0.78949
AKR1B1	0.496789	0.0598954	0.78949
SPAG9	-0.263669	0.0598964	0.78949
RPS18	0.317347	0.0602585	0.78949
KLHL18	-0.48747	0.0603155	0.78949
C7orf26	0.19301	0.0603299	0.78949
TRAF6	0.2672	0.0603487	0.78949
POP7	0.389865	0.0604694	0.78949
TSPYL5	0.497317	0.0605111	0.78949
MYO18A	-0.324206	0.0605155	0.78949
TOMM34	0.486608	0.0606235	0.78949
AC007388.1	0.380812	0.0607032	0.78949
USP9X	-0.282067	0.0607133	0.78949
BBOF1	0.387509	0.0608056	0.78949
FOSL2	-0.445899	0.0608323	0.78949
ATG101	0.413436	0.0608476	0.78949
FOXO4	-0.338615	0.0608984	0.78949
HLA-DMA	0.555382	0.0609653	0.78949
SPOCK2	-0.349428	0.0609776	0.78949
RANGRF	0.395925	0.061111	0.78949
ZNF426-DT	-0.412177	0.0612016	0.78949
PRKCD	0.404504	0.0612365	0.78949
FOXRED1	0.400719	0.0615289	0.78949
EID2B	0.440763	0.0615506	0.78949
C19orf24	0.457551	0.0617169	0.78949
DUSP14	0.378365	0.0618009	0.78949
NEDD4L	0.435973	0.0618991	0.78949
AP2A1	0.426274	0.0619111	0.78949
BCL2L1	0.320681	0.0619479	0.78949
MYCBP	0.337352	0.0619726	0.78949
DGCR6L	0.474082	0.0619763	0.78949
RELL2	0.343527	0.0619984	0.78949
GALNT10	-0.390601	0.0621035	0.78949
SNX12	0.316537	0.0621137	0.78949
ZNF324	0.355123	0.0621302	0.78949
IRF3	0.327036	0.0622542	0.78949
AP002360.1	0.525788	0.0622547	0.78949
VPS26B	0.406412	0.062332	0.78949
FBXO22	0.45143	0.0623631	0.78949
MED14	-0.361671	0.0624139	0.78949
PRCC	0.187392	0.0625397	0.78949
ERAP2	0.433422	0.0625753	0.78949
PSMC1	0.250833	0.0627214	0.78949
UBE2I	0.280497	0.0628671	0.78949
ARHGEF7	-0.328175	0.0628889	0.78949
TM2D3	0.20492	0.063085	0.78949
FOXN3	0.176715	0.063227	0.78949
RASGRP2	0.181403	0.0632294	0.78949
SLC25A44	0.248609	0.0632467	0.78949
ZNF829	-0.377146	0.0632512	0.78949
C12orf66	0.670637	0.0633046	0.78949
ZNF511	0.281674	0.0633153	0.78949
TADA2A	0.345514	0.0633321	0.78949
APP	0.19741	0.0634167	0.789598
ARMC2	0.427387	0.0635473	0.790279
VPS26C	0.212669	0.0639659	0.791089
KLF2	0.402188	0.0639735	0.791089
FUCA1	0.263659	0.0639908	0.791089
C3orf58	-0.347416	0.064032	0.791089
FAM8A1	0.280652	0.0641254	0.791089
CDC5L	0.115586	0.0641899	0.791089
RAB15	0.39403	0.0644608	0.791089
ZNF331	-0.268811	0.0646875	0.791089
LPAR6	-0.455878	0.0647557	0.791089
SGSH	0.351447	0.064763	0.791089
CEP41	-0.510011	0.0648693	0.791089
SAMSN1	-0.324971	0.0649071	0.791089
ATMIN	0.174706	0.0649973	0.791089
CREB3L2	0.338794	0.0650021	0.791089
CD109	-0.628075	0.065004	0.791089
MLLT11	0.361512	0.0650279	0.791089
UBE2F	0.452681	0.0654105	0.791089
AL031280.1	-0.483533	0.0654121	0.791089
Z84485.1	0.351002	0.0654613	0.791089
TMSB15B	0.364981	0.0655356	0.791089
CDPF1	0.348411	0.0655564	0.791089
UNC93B1	-0.364328	0.0655968	0.791089
TUT7	-0.278152	0.065772	0.791089
KLHL42	0.353048	0.065779	0.791089
ATF7	0.496608	0.0658149	0.791089
PPP1R13B	-0.56919	0.0658274	0.791089
HELLS	-0.445758	0.0661156	0.791089
RAN	0.264446	0.0662591	0.791089
VPS25	0.435903	0.0662782	0.791089
SLC25A36	0.137291	0.0662941	0.791089
HECTD2	0.353105	0.0663526	0.791089
SPA17	0.315004	0.0664235	0.791089
RFX5	-0.28557	0.0664392	0.791089
PPIL4	-0.236727	0.0664841	0.791089
MSL3	-0.310764	0.0664977	0.791089
SEC23IP	0.206242	0.0665082	0.791089
ATP5PF	0.353819	0.0665903	0.791089
COMMD9	0.188775	0.0667233	0.791089
MRPL38	0.432834	0.0667709	0.791089
MCU	0.50898	0.0667918	0.791089
ARL17A	0.623478	0.0668417	0.791089
SCAMP2	0.325792	0.0668529	0.791089
WDR4	0.511728	0.066978	0.791089
FBXO25	0.197334	0.0670033	0.791089
TMEM121	0.748993	0.0672421	0.791089
RORA-AS1	-0.475616	0.0672766	0.791089
KLHDC4	0.49959	0.0673071	0.791089
GPATCH4	-0.207209	0.0673243	0.791089
TESMIN	0.495023	0.0674342	0.791089
PLA2G12A	0.345336	0.0674754	0.791089
MED11	0.425055	0.0675588	0.791089
MT-ND2	0.374539	0.0677155	0.791089
AC008105.3	0.406059	0.0678127	0.791089
IFT20	0.301297	0.0678561	0.791089
BIK	0.334851	0.067866	0.791089
KLHL28	0.182931	0.0678684	0.791089
RXYLT1	0.264442	0.0681208	0.792484
ARMCX3	-0.27686	0.0682679	0.792484
DIP2A	-0.392525	0.0683907	0.792484
RPL10A	0.276204	0.0684007	0.792484
RCN1	0.248652	0.0684164	0.792484
RRP1	-0.302039	0.0684449	0.792484
ARHGEF5	-0.406286	0.0685326	0.792617
CENPW	0.332405	0.0688932	0.794712
LFNG	-0.398304	0.0689529	0.794712
ZC3H7A	-0.196834	0.0689791	0.794712
BID	0.468426	0.0691013	0.794712
INTS5	0.493858	0.069123	0.794712
AC091729.3	0.382244	0.0692088	0.794712
ATP11A	-0.398191	0.0693201	0.794712
RCL1	0.329931	0.0693245	0.794712
NPIPB11	-0.406023	0.0695231	0.795685
UBXN2B	0.262956	0.0695828	0.795685
AC002553.1	-0.355874	0.0697117	0.795685
UBA52	0.238696	0.0697933	0.795685
ZC3H7B	-0.329246	0.069979	0.795685
DNM1L	-0.289936	0.0699794	0.795685
ASB8	0.215394	0.0701558	0.795685
EIF2AK4	-0.192758	0.0701614	0.795685
U91328.1	0.32931	0.0701795	0.795685
DGKD	-0.271109	0.0702544	0.795685
RASL11A	-0.358258	0.0705502	0.795685
LAX1	-0.434209	0.0706775	0.795685
ZC3H8	-0.225971	0.0706995	0.795685
C16orf74	0.453018	0.070744	0.795685
TPCN2	-0.310241	0.0707738	0.795685
PUF60	0.331933	0.0707748	0.795685
ZNF629	0.341403	0.0707837	0.795685
CCNK	-0.196178	0.070843	0.795685
MED10	0.237435	0.0708618	0.795685
CDCA4	0.286819	0.0709408	0.795715
GDI1	-0.259245	0.0711621	0.795884
CYFIP2	0.136218	0.0713296	0.795884
MZT2B	0.297331	0.0713562	0.795884
TMEM116	0.374867	0.0713721	0.795884
ZNF253	0.364152	0.0715651	0.795884
PCBP4	0.371628	0.0716051	0.795884
FKBP1A	0.365387	0.0717483	0.795884
FAM153A	0.324546	0.0722548	0.795884
SLC35E1	-0.20862	0.0723261	0.795884
ASAH1	0.163335	0.0723474	0.795884
SMAD2	0.12847	0.0723987	0.795884
ZNF614	-0.233911	0.072409	0.795884
BNIP3	0.321506	0.0725446	0.795884
SWT1	0.337418	0.0726121	0.795884
NUBP1	0.277123	0.0727277	0.795884
SLC30A1	0.30465	0.0728467	0.795884
NFU1	0.379333	0.0730421	0.795884
AKAP13	-0.34152	0.0730904	0.795884
CD52	0.481084	0.0731316	0.795884
ALDH16A1	0.248644	0.0732221	0.795884
SNHG12	-0.186771	0.0733088	0.795884
PSME4	-0.41084	0.0734362	0.795884
PPP2R5C	-0.184527	0.0735194	0.795884
LINC01679	-0.335857	0.0737071	0.795884
JMJD6	-0.322834	0.0737332	0.795884
AC002306.1	-0.320786	0.0738487	0.795884
AC012360.3	0.452145	0.0738504	0.795884
SYDE2	-0.2937	0.0738972	0.795884
SREBF1	-0.304678	0.0739188	0.795884
ZNF281	0.188828	0.0739601	0.795884
MTFR1	0.36122	0.0740114	0.795884
YAF2	0.1733	0.0740569	0.795884
CXCR5	0.308433	0.0741099	0.795884
CD58	-0.46361	0.0741138	0.795884
GRPEL2	0.314147	0.0741214	0.795884
ERCC8	0.352286	0.0741248	0.795884
ZNF598	-0.244918	0.0742632	0.795884
RPS6	0.248614	0.0744458	0.795884
PWP1	0.209993	0.0744877	0.795884
FNIP1	0.165713	0.074533	0.795884
FAM177A1	-0.440406	0.0746923	0.795884
DNAJB4	-0.290586	0.0746956	0.795884
ANGEL2	-0.276018	0.0747368	0.795884
TTC30A	-0.349195	0.0748261	0.795884
ZMYM1	0.368781	0.0749896	0.795884
SPIDR	0.361704	0.0750414	0.795884
CCDC93	-0.281819	0.0751512	0.795884
ABCB1	-0.427037	0.0751716	0.795884
SF1	0.205792	0.075205	0.795884
NR4A2	-0.410824	0.0752197	0.795884
GTPBP2	-0.553005	0.0755464	0.795884
RPS12	0.255757	0.0755773	0.795884
TTC21B	-0.150768	0.0755828	0.795884
KPNA3	0.202209	0.0758472	0.795884
ATP6V0E2	0.553182	0.0758582	0.795884
GTF3A	0.376573	0.0758868	0.795884
ZUP1	-0.234503	0.0760609	0.795884
CCDC92	0.472712	0.0760809	0.795884
MTRF1	0.308672	0.0762136	0.795884
ERI1	0.32002	0.0763506	0.795884
RHOB	1.17632	0.0763595	0.795884
STX10	0.296828	0.0763776	0.795884
FUT11	0.31298	0.0765349	0.795884
ZNF800	0.184208	0.0765464	0.795884
TPRA1	0.295721	0.0765985	0.795884
YME1L1	-0.202449	0.0767268	0.795884
SEC14L2	-0.402782	0.0767451	0.795884
MRFAP1L1	0.171086	0.07682	0.795884
DNAJC4	0.427155	0.0768303	0.795884
RGS1	-0.539223	0.0770738	0.795884
SLC35E4	0.343182	0.0772386	0.795884
PUDP	-0.311602	0.0772624	0.795884
DHRS7B	-0.242797	0.0772773	0.795884
ZFC3H1	-0.165952	0.0773093	0.795884
HEATR6	0.284369	0.0773221	0.795884
HSPA14	0.243979	0.0773222	0.795884
CCDC152	-0.423077	0.0773247	0.795884
SMARCB1	0.283261	0.0773696	0.795884
C7orf31	0.322171	0.0773716	0.795884
PDS5A	0.137338	0.0774086	0.795884
ARMC5	0.360357	0.0774176	0.795884
NUP98	-0.32533	0.0776112	0.795884
VKORC1L1	0.316279	0.0776836	0.795884
ERO1B	-0.303004	0.077731	0.795884
OGG1	0.358014	0.0778014	0.795884
NCOA1	0.335181	0.0778716	0.795884
HDAC6	-0.381555	0.077893	0.795884
CUL2	-0.210431	0.077893	0.795884
ECH1	0.342451	0.0779758	0.795884
BZW2	0.184967	0.0784173	0.795884
DPM3	0.450824	0.0786003	0.795884
C10orf88	0.32961	0.0786592	0.795884
SSR4	0.367684	0.0788339	0.795884
PTEN	0.176201	0.0788997	0.795884
ELL2	-0.583454	0.0789003	0.795884
ZNF136	0.180438	0.0789078	0.795884
EIF4G2	-0.102145	0.0789553	0.795884
IMPACT	0.334229	0.0789946	0.795884
ADH5	0.296254	0.0790306	0.795884
TBRG4	0.259642	0.0790463	0.795884
ZNF134	0.199967	0.0790511	0.795884
THAP9	0.353214	0.0793149	0.795884
ZFP82	-0.412407	0.0793998	0.795884
VPS26A	-0.167268	0.0795145	0.795884
RBM41	-0.288253	0.0795349	0.795884
ZNF654	-0.276353	0.0795407	0.795884
HLA-DPB1	0.761136	0.0795424	0.795884
NR3C2	0.441611	0.079588	0.795884
BET1	0.369894	0.0796114	0.795884
AL392172.1	0.250124	0.0796862	0.795884
LIG4	-0.313242	0.0797858	0.795884
KAT8	0.229861	0.0798429	0.795884
SZT2	0.245265	0.0798446	0.795884
GDAP1	-0.287045	0.0798543	0.795884
MON2	-0.171997	0.0799953	0.795884
ANKMY2	0.36077	0.0800398	0.795884
PTTG1	0.547223	0.0800679	0.795884
RAB1B	0.277474	0.0800816	0.795884
IMPAD1	0.205539	0.0801465	0.795884
DCLRE1B	-0.280783	0.0801985	0.795884
AP001269.4	0.693799	0.0802535	0.795884
TPD52L2	0.295606	0.0802842	0.795884
CDCA7	0.413551	0.0805412	0.796985
TFEB	0.527641	0.0806532	0.796985
LINC00920	0.32629	0.0806623	0.796985
SCML1	-0.298353	0.0807287	0.796985
SNTA1	0.557178	0.0807781	0.796985
KLF7	0.263331	0.0810761	0.79728
ZNF720	0.349499	0.0811176	0.79728
MBD3	0.553969	0.0811885	0.79728
AC116366.1	-0.604889	0.0812177	0.79728
TRMT1	0.333936	0.0812298	0.79728
PHLDB2	-0.511174	0.0814394	0.79728
PFKL	0.278841	0.0815243	0.79728
RABIF	0.379356	0.0815431	0.79728
ARRDC3	-0.361131	0.0815738	0.79728
SGK1	-0.465571	0.0817443	0.79728
DNAJC1	-0.224621	0.0820693	0.79728
RPIA	0.276401	0.0821313	0.79728
AP3S1	0.278413	0.0822877	0.79728
EFHC2	-0.33497	0.0823834	0.79728
RGL2	-0.359324	0.0824272	0.79728
RPLP0	0.349385	0.0829336	0.79728
FAM189B	0.313269	0.0830426	0.79728
TCTEX1D2	0.409763	0.0831197	0.79728
LINC00342	0.333732	0.0834578	0.79728
PITPNM1	0.455397	0.0835093	0.79728
UFM1	-0.100323	0.0835811	0.79728
SBK1	0.347032	0.0835869	0.79728
ITFG2	0.365937	0.0836482	0.79728
JMJD1C	-0.427571	0.0837622	0.79728
SMNDC1	-0.14532	0.0838281	0.79728
ST6GALNAC4	-0.542841	0.083891	0.79728
POMGNT1	0.359811	0.0839361	0.79728
DOLK	0.286983	0.0839696	0.79728
HINT3	0.236627	0.0841281	0.79728
LMLN	-0.333483	0.0841961	0.79728
HIST1H2AG	-0.447143	0.0845154	0.79728
PON2	-0.310787	0.0845355	0.79728
PWWP2B	-0.337855	0.0845377	0.79728
MARS2	0.300245	0.0845919	0.79728
FIBP	0.503641	0.0846485	0.79728
ZFAND5	-0.142985	0.0848213	0.79728
LINC02482	0.401307	0.0848535	0.79728
PPAT	-0.228463	0.0849054	0.79728
MEAF6	0.173485	0.0850389	0.79728
CCNQ	0.307872	0.0850887	0.79728
MT-ND5	0.387404	0.0852372	0.79728
GRINA	0.386039	0.0852393	0.79728
SMARCD1	0.18775	0.0853116	0.79728
SGPL1	0.344657	0.0853352	0.79728
AL512791.2	-0.40247	0.085354	0.79728
SLC46A3	0.309528	0.085356	0.79728
MRPL55	0.319826	0.0853598	0.79728
RBM27	0.221203	0.085459	0.79728
COMMD6	0.217547	0.0855486	0.79728
NDC80	0.435388	0.0857012	0.79728
REPS1	0.182053	0.0857774	0.79728
TXLNG	-0.179589	0.0857924	0.79728
CIP2A	-0.34323	0.085824	0.79728
CCNL2	-0.130415	0.0859388	0.79728
STAP1	-0.440953	0.0861062	0.79728
ARHGAP11A	-0.288966	0.0861347	0.79728
MRPL46	0.353282	0.0862419	0.79728
ZNF346	0.355638	0.0862838	0.79728
MOCS3	0.28056	0.0862892	0.79728
Z93241.1	-0.494993	0.086373	0.79728
GYG1	-0.432278	0.086384	0.79728
OS9	0.201748	0.0864484	0.79728
TMEM203	0.422048	0.0864696	0.79728
EXOSC6	0.231806	0.0866343	0.79728
RNF4	0.12839	0.0866576	0.79728
RFK	0.566243	0.0866674	0.79728
C16orf86	0.477014	0.0868061	0.79728
TMEM11	0.181502	0.086809	0.79728
ATP6V0D1	0.238996	0.0869023	0.79728
FH	0.247507	0.0871236	0.79728
AL162426.1	0.569935	0.0871565	0.79728
HMGA1	0.290451	0.0871834	0.79728
ZCCHC8	-0.195481	0.0872016	0.79728
AES	0.299299	0.0872079	0.79728
OPA3	0.320824	0.0872955	0.79728
PPP2R5A	0.161805	0.0873728	0.79728
ING4	0.240783	0.0873957	0.79728
ACBD5	0.231547	0.0874962	0.79728
SH3BP1	0.522555	0.0876382	0.79728
STYX	0.26325	0.0878649	0.79728
CDKN1A	-0.733573	0.0878681	0.79728
PAFAH1B1	-0.226588	0.0879171	0.79728
TRIOBP	0.259704	0.0880256	0.79728
MGAT4A	0.279831	0.088065	0.79728
PFKFB3	-0.609485	0.0881267	0.79728
FAM208B	0.160215	0.0882182	0.79728
AKT1S1	0.334335	0.0882347	0.79728
TRAPPC11	0.385549	0.0882683	0.79728
AC107464.3	0.510034	0.0882922	0.79728
HIST2H2BE	-0.38198	0.0883193	0.79728
AC064807.1	0.4035	0.0883319	0.79728
AKAP8	0.177946	0.088381	0.79728
SLC25A25-AS1	0.346189	0.0884508	0.79728
NECAB3	0.341383	0.0884762	0.79728
HMGN4	-0.283654	0.0885076	0.79728
USP1	0.115946	0.0886736	0.79728
FASTKD1	-0.339372	0.0886798	0.79728
HSPH1	-0.379759	0.0887432	0.79728
ISCA1	0.238922	0.0889149	0.79728
ARID4B	-0.242608	0.0890192	0.79728
YWHAQ	0.217238	0.0890719	0.79728
ZNF34	-0.499763	0.0890875	0.79728
PRKCZ	0.421503	0.0890946	0.79728
NDUFS2	0.260466	0.0892064	0.79728
UNC119	0.224919	0.0892497	0.79728
FLNA	0.427878	0.0892524	0.79728
N6AMT1	0.31416	0.0892814	0.79728
PCBP2	0.124237	0.0893262	0.79728
RPL39L	-0.328365	0.0894283	0.79728
TRAPPC12	0.445528	0.089616	0.79728
PDPR	-0.291253	0.0896598	0.79728
TMEM107	-0.53249	0.0896904	0.79728
ARL14EP	0.256963	0.0897397	0.79728
CEP85	0.323846	0.0898037	0.79728
SIRT2	0.270325	0.089841	0.79728
LENG1	0.317217	0.0899138	0.79728
DTX1	0.421057	0.0899464	0.79728
SRCAP	-0.317684	0.0899507	0.79728
GCN1	-0.293205	0.0899713	0.79728
AL158163.1	-0.418349	0.0900666	0.79728
RTKN2	-0.750947	0.0900761	0.79728
PAXBP1	-0.265842	0.0902268	0.797375
FIP1L1	0.15446	0.0902607	0.797375
LRP6	0.434586	0.0903165	0.797375
KATNB1	0.248915	0.0904026	0.797458
SENP7	-0.30945	0.0905388	0.797538
ZCCHC3	0.157953	0.0906222	0.797538
MBD4	-0.190347	0.0906416	0.797538
LINC00476	0.349338	0.0909341	0.798506
UNC119B	0.308206	0.0912029	0.798506
C11orf68	0.268562	0.0912827	0.798506
TCAF1	0.345837	0.0913547	0.798506
KLHL12	0.232701	0.0913796	0.798506
TET3	0.227222	0.0914719	0.798506
TMEM59	0.129969	0.0915114	0.798506
RRAGA	0.241973	0.0915127	0.798506
NME3	0.397584	0.0916215	0.798506
MTSS1	-0.653971	0.0917232	0.798506
MSRB1	0.296677	0.0917511	0.798506
AC001226.2	0.316582	0.0917754	0.798506
USP13	0.293928	0.0919452	0.798506
CEP104	0.355318	0.0923353	0.798506
AL031963.3	0.459164	0.0923886	0.798506
YTHDC1	-0.24496	0.0924182	0.798506
TGFBRAP1	0.209144	0.0927171	0.798506
PCM1	-0.237404	0.0927391	0.798506
CIB2	0.425916	0.0927735	0.798506
MIDN	-0.342518	0.0929191	0.798506
INTS2	-0.284903	0.0929765	0.798506
TP53RK	0.330554	0.0930102	0.798506
THOC3	-0.303852	0.0930359	0.798506
TPRG1L	0.16809	0.0931	0.798506
AMPD2	-0.307552	0.0931084	0.798506
CDKL5	0.315025	0.0931476	0.798506
NUDCD2	0.278199	0.0932555	0.798506
AIP	0.321838	0.0933515	0.798506
ZMPSTE24	-0.180704	0.0933521	0.798506
CAB39L	-0.306077	0.093369	0.798506
TNKS2-AS1	0.429668	0.0934704	0.798506
GSTCD	0.329799	0.0935538	0.798506
NELL2	0.326647	0.0936828	0.798506
PQLC3	0.523813	0.0937218	0.798506
FTSJ3	-0.243717	0.0937336	0.798506
SRI	0.391124	0.0937586	0.798506
BCL2A1	-0.484778	0.093852	0.798506
AC008764.8	-0.391176	0.0939058	0.798506
ZNF287	0.374957	0.0939407	0.798506
C1orf131	0.180779	0.0939454	0.798506
INTS11	0.497817	0.0939612	0.798506
C11orf1	0.24561	0.0940877	0.798506
CMAS	0.248003	0.09442	0.798506
AC020928.1	0.26427	0.0944273	0.798506
ZNF24	0.231247	0.0950777	0.798506
PHLPP2	0.328886	0.0952673	0.798506
ERCC6L2	0.174509	0.0953221	0.798506
VILL	0.419872	0.095379	0.798506
STK11IP	0.31349	0.0955037	0.798506
BABAM2	0.264398	0.095588	0.798506
C20orf204	-1.27377	0.0957981	0.798506
DPM1	0.222254	0.0958112	0.798506
GSK3A	0.307225	0.0958357	0.798506
SNX18	0.319887	0.0958362	0.798506
TTC9	0.371155	0.0959845	0.798506
DENND6B	0.449156	0.0960007	0.798506
SDF2	0.22892	0.0961382	0.798506
CR1	0.495593	0.0966315	0.798506
RETSAT	-0.353449	0.0966662	0.798506
GPR65	-0.29765	0.0967198	0.798506
ZNF623	0.411472	0.0968156	0.798506
ASNS	0.324881	0.0969605	0.798506
TTL	0.349245	0.0970263	0.798506
PPP4R1	0.287648	0.0970523	0.798506
ST7L	-0.352188	0.0970667	0.798506
TMEM88	-0.402515	0.0970784	0.798506
GAMT	0.592586	0.0971263	0.798506
GABPB1-AS1	0.506709	0.0971351	0.798506
GUCD1	-0.192483	0.0971965	0.798506
ALG10	0.348444	0.0972254	0.798506
TBCCD1	0.367101	0.0972781	0.798506
UBE2D2	0.249555	0.0972789	0.798506
SZRD1	0.157721	0.0974295	0.798506
AC245452.1	-0.280327	0.0974468	0.798506
AL050341.2	0.323892	0.0974592	0.798506
FAM114A2	-0.336576	0.0975883	0.798506
AL137003.2	0.330068	0.0976164	0.798506
ERCC5	-0.430466	0.0976973	0.798506
LAMTOR2	0.318362	0.0977019	0.798506
PAIP2	0.130877	0.0977445	0.798506
OXSR1	-0.199096	0.0977958	0.798506
CAMTA1	0.293017	0.0978832	0.798506
PRKAA1	-0.189274	0.0979207	0.798506
IFRD1	-0.198451	0.0981307	0.798506
GSTM3	-0.665462	0.0981734	0.798506
DYNC2LI1	-0.47205	0.0981756	0.798506
AP5Z1	-0.36704	0.0982042	0.798506
NEIL1	-0.401196	0.0983175	0.798506
ECI1	0.361612	0.0986793	0.798506
UBR1	-0.349892	0.0987278	0.798506
SAMD9	-0.35209	0.0988261	0.798506
FAM98A	-0.30947	0.099016	0.798506
AC004556.1	-0.977884	0.0990184	0.798506
DZIP3	0.2863	0.0990249	0.798506
SIK1B	-0.887466	0.0990364	0.798506
MEN1	0.357704	0.0990899	0.798506
COMT	0.25625	0.0990918	0.798506
HSPB1	0.294594	0.0993464	0.798506
YRDC	0.220571	0.0994527	0.798506
MCM3AP	-0.203295	0.0995066	0.798506
AL135791.1	-0.381317	0.0996929	0.798506
DNHD1	0.434111	0.0998698	0.798506
HSP90B1	-0.34946	0.0998829	0.798506
ABHD14B	0.378334	0.0999687	0.798506
FAAH2	-0.242181	0.0999839	0.798506
ENTPD1-AS1	0.409964	0.0999903	0.798506
FAM120B	0.284108	0.100012	0.798506
ACIN1	-0.177072	0.100225	0.798506
SNRK	0.166758	0.100239	0.798506
GSTO2	-0.44551	0.100292	0.798506
PRR5	0.314957	0.100311	0.798506
MT-ND1	0.339113	0.10053	0.798506
POLE4	0.333506	0.100586	0.798506
AL731569.1	0.374055	0.100609	0.798506
TPM4	-0.262435	0.100646	0.798506
CTSL	0.544599	0.10065	0.798506
ZNF419	-0.25401	0.10076	0.798506
PTP4A3	0.436826	0.100786	0.798506
ZNF586	0.22164	0.101154	0.798506
U2AF1L5	0.968184	0.10143	0.798506
CDC42	0.165405	0.10146	0.798506
RNF44	-0.109107	0.101495	0.798506
TLNRD1	0.273941	0.101547	0.798506
KLHL9	0.20703	0.101579	0.798506
MTF1	0.1762	0.101701	0.798506
LMNTD2	0.310228	0.101962	0.798506
ZNF500	0.311602	0.102058	0.798506
SLC39A3	0.40271	0.102172	0.798506
SCOC	0.205032	0.102314	0.798506
CWF19L2	-0.51581	0.102369	0.798506
TMEM14B	0.178856	0.10237	0.798506
ZNF549	0.249857	0.102375	0.798506
ZNF566	0.309146	0.10239	0.798506
MED22	-0.282775	0.102494	0.798506
EFCAB5	-0.46196	0.102548	0.798506
PRPF39	-0.285819	0.102619	0.798506
THOC6	0.428173	0.102735	0.798506
SEPHS1	0.221584	0.10278	0.798506
C1orf52	0.108194	0.102781	0.798506
MTMR12	0.228422	0.102883	0.798506
ZNF486	-0.416831	0.102944	0.798506
LRRC8D	0.288204	0.103051	0.798506
MOGS	0.305055	0.103055	0.798506
MKRN1	0.169657	0.103071	0.798506
NME4	0.468897	0.103222	0.798506
ALDOC	0.384079	0.103261	0.798506
AL121658.1	0.309817	0.103287	0.798506
FAHD2A	0.258919	0.103315	0.798506
CBX4	0.251791	0.103401	0.798506
MAP3K2	-0.233122	0.10349	0.798506
LINC00665	-0.345587	0.103541	0.798506
KDELC2	0.484775	0.10362	0.798506
SOCS5	0.26971	0.103677	0.798506
MRPL43	0.220089	0.103741	0.798506
AP000692.2	-0.327568	0.103836	0.798506
MED18	-0.299674	0.10421	0.798506
CTDSP2	0.257937	0.104279	0.798506
PLXNC1	0.355066	0.104281	0.798506
KIFAP3	-0.14275	0.104371	0.798506
GNL3	-0.371071	0.10439	0.798506
RBM14-RBM4	-0.336092	0.104467	0.798506
SLC25A1	0.339072	0.104534	0.798506
SNRPE	0.199445	0.104651	0.798506
SNRNP25	0.348122	0.104785	0.798506
APOA1	0.26283	0.104825	0.798506
SYNE3	-0.319782	0.104865	0.798506
LSM10	0.359227	0.104913	0.798506
PKD2	0.373575	0.105022	0.798506
AL512770.1	-0.282819	0.105055	0.798506
AC242426.2	0.323503	0.105211	0.798506
CD59	0.287353	0.105218	0.798506
FBXO9	0.168991	0.10545	0.798506
HIST1H2BC	-0.527327	0.105482	0.798506
DCTN2	0.268719	0.105522	0.798506
STRADB	0.549279	0.105658	0.798506
PIGF	0.289944	0.105704	0.798506
ZNF398	0.239186	0.105737	0.798506
LZTR1	0.312735	0.105764	0.798506
AP001816.1	0.353971	0.10592	0.798506
UBAC2	-0.18614	0.105956	0.798506
AC136475.3	-0.409137	0.106071	0.798506
PIGK	0.510145	0.106171	0.798506
MIB2	0.279426	0.106296	0.798506
AMPD3	-0.306773	0.106319	0.798506
NDUFA2	0.18126	0.106334	0.798506
DIRC2	0.498546	0.106374	0.798506
RNF220	0.230362	0.106388	0.798506
PTPN9	0.425143	0.106581	0.798506
SKA3	0.605717	0.106651	0.798506
CAPN10-DT	-0.315854	0.106689	0.798506
CNN3	-0.292444	0.106781	0.798506
LINC00909	0.216064	0.106789	0.798506
GLRX5	0.375494	0.106928	0.798506
ZNF821	0.283666	0.107004	0.798506
IL2RB	-0.578528	0.107026	0.798506
PNKD	0.44552	0.107239	0.798506
RPL32	0.241471	0.10724	0.798506
UBE2E3	0.210867	0.107288	0.798506
AC004817.3	-0.348107	0.107327	0.798506
PTS	0.207223	0.10737	0.798506
KIAA1586	-0.229373	0.107415	0.798506
ERGIC3	0.270176	0.107443	0.798506
CCDC102B	0.348962	0.107452	0.798506
CAPN15	0.350802	0.107471	0.798506
PIGQ	0.316922	0.107492	0.798506
PRNCR1	-0.32764	0.107645	0.798506
UBA2	0.141585	0.107687	0.798506
ICE2	-0.168223	0.107799	0.798506
TEN1	0.335493	0.107849	0.798506
PI4K2A	0.27887	0.107887	0.798506
ZDHHC2	0.28735	0.107946	0.798506
MAP4K1	0.293762	0.108066	0.798506
ENO2	0.272438	0.108256	0.798506
FABP5	0.368406	0.108306	0.798506
MTM1	0.340934	0.108317	0.798506
EIF3L	0.225726	0.108324	0.798506
SUN2	0.286339	0.108325	0.798506
PTRH1	0.529373	0.108422	0.798506
DHODH	0.436043	0.108622	0.798506
REEP6	0.424922	0.108724	0.798506
PCNT	-0.277521	0.10876	0.798506
TIGAR	-0.189544	0.108846	0.798506
PLPP1	0.39918	0.108853	0.798506
CRTAP	0.426195	0.109104	0.798506
ENDOG	0.285293	0.109131	0.798506
TSN	0.155331	0.109218	0.798506
C5orf30	0.312819	0.109226	0.798506
TSHZ2	0.63543	0.109257	0.798506
DDT	0.286153	0.1094	0.798506
PEBP1	0.328926	0.10955	0.798506
TARBP1	-0.223237	0.109559	0.798506
FBXO42	0.216775	0.109624	0.798506
AC100786.1	-0.339571	0.109727	0.798506
ARMH3	0.198708	0.109765	0.798506
NUMA1	-0.179182	0.109883	0.798506
RPL8	0.415535	0.10998	0.798506
ZNF596	-0.339311	0.110172	0.798506
COG2	0.185123	0.11023	0.798506
FPGS	0.309167	0.110592	0.798506
AL139274.2	0.31826	0.110611	0.798506
GCDH	-0.256772	0.11085	0.798506
JOSD2	0.503738	0.110909	0.798506
ZNF444	0.284222	0.110937	0.798506
MRPS12	0.479281	0.110963	0.798506
ALDH6A1	0.356554	0.111049	0.798506
EIF4EBP2	0.188492	0.111197	0.798506
MRM3	0.28848	0.111314	0.798506
NUBPL	-0.345993	0.111319	0.798506
GUK1	0.266843	0.111373	0.798506
SHISA5	0.311545	0.111531	0.798506
PCYOX1	0.284173	0.111582	0.798506
ACBD6	0.284853	0.111583	0.798506
ZNF414	0.454859	0.111649	0.798506
ZNF580	0.315347	0.111918	0.798506
SLC9A3	0.33458	0.111928	0.798506
MCRIP2	0.417338	0.111955	0.798506
FAM69A	-0.3293	0.11197	0.798506
NUAK2	-0.467474	0.11198	0.798506
AHCY	0.444146	0.112031	0.798506
MRPS16	0.178403	0.112065	0.798506
JAML	0.329572	0.112129	0.798506
TRAPPC2B	0.196198	0.112131	0.798506
HARS	-0.182542	0.112183	0.798506
TRIM59	0.325966	0.112214	0.798506
ZDHHC6	-0.108416	0.112265	0.798506
PKN2	-0.260226	0.112431	0.798506
TMEM117	0.282927	0.112464	0.798506
EXOSC2	0.319433	0.11248	0.798506
NAA38	0.394216	0.112483	0.798506
RFX2	-0.661305	0.112509	0.798506
LINC00623	0.230944	0.112545	0.798506
PREP	-0.218635	0.11259	0.798506
CHD1	-0.259864	0.112594	0.798506
TP53BP1	-0.355073	0.112698	0.798506
NAT10	0.354882	0.112702	0.798506
BLOC1S4	0.303475	0.112731	0.798506
RAB7A	0.312678	0.112779	0.798506
IRF2BP1	0.227923	0.112911	0.798506
SEPT9	0.227032	0.112942	0.798506
TMED2	0.226651	0.112944	0.798506
DENND4C	-0.215759	0.112985	0.798506
HSPB11	0.306121	0.113178	0.798506
ZC3H18	0.189937	0.113262	0.798506
ANAPC11	0.32141	0.113291	0.798506
ABTB1	0.314096	0.113295	0.798506
TRPV2	0.398629	0.113301	0.798506
SIAH1	0.249693	0.113387	0.798506
GABARAPL1	-0.220106	0.113499	0.798506
INPP1	0.315126	0.113657	0.798506
INO80E	0.266861	0.113846	0.798506
JOSD1	-0.19035	0.113937	0.798506
ISG20L2	-0.137627	0.114077	0.798506
PHGDH	0.322088	0.114209	0.798506
TNFRSF14	0.300862	0.114373	0.798506
COQ8A	0.3997	0.114408	0.798506
COA1	-0.186457	0.114453	0.798506
GOLGA4	-0.301482	0.114722	0.798506
HMGXB4	0.179224	0.114758	0.798506
NONO	-0.162145	0.114762	0.798506
MFSD11	-0.34297	0.114896	0.798506
NR2C2AP	0.530292	0.114942	0.798506
USP31	0.3218	0.11497	0.798506
MBNL1	0.142891	0.115141	0.798506
ZFHX3	0.3465	0.115203	0.798506
DGUOK	0.181747	0.115233	0.798506
SUB1	0.152432	0.115476	0.798506
TMEM127	0.203469	0.115584	0.798506
ATE1	0.224296	0.115645	0.798506
ORMDL1	0.17171	0.115723	0.798506
RAB28	0.275405	0.115753	0.798506
SLC35A1	0.463625	0.115847	0.798506
CEP68	0.303078	0.115885	0.798506
AOAH	-0.49032	0.115918	0.798506
ARAF	-0.259904	0.116089	0.798506
SPHK2	0.229909	0.11613	0.798506
ZHX2	-0.372812	0.11624	0.798506
CCDC112	0.359712	0.116251	0.798506
AL592183.1	0.614424	0.116373	0.798506
SMIM15	-0.212032	0.116377	0.798506
BEX5	0.41899	0.116475	0.798506
ETFRF1	0.138007	0.116514	0.798506
FLII	0.196626	0.116533	0.798506
IGF2R	-0.317199	0.116593	0.798506
SVBP	0.287076	0.116599	0.798506
OTUD1	0.24562	0.116719	0.798506
FAM208A	0.293643	0.11683	0.798506
DDX11	0.955452	0.116891	0.798506
ADAM23	0.397166	0.117011	0.798506
JAK2	0.401758	0.117183	0.798506
MIB1	0.275698	0.117234	0.798506
OXR1	0.180884	0.117239	0.798506
DCBLD2	0.456982	0.117262	0.798506
ZFP1	0.499846	0.117499	0.798506
HMGN2	0.175328	0.117508	0.798506
SPECC1L	0.305962	0.117649	0.798506
KCTD10	0.228503	0.117682	0.798506
TAF1B	0.178283	0.117753	0.798506
KPNA6	0.178088	0.117754	0.798506
AL031846.2	-0.295007	0.117769	0.798506
CCDC9	-0.311926	0.118014	0.798506
MRPL34	0.363453	0.118191	0.798506
LMNB1	-0.309052	0.118218	0.798506
CDK17	-0.169913	0.118262	0.798506
PTPRM	-0.322013	0.11839	0.798506
EXT2	-0.272239	0.118474	0.798506
UQCC3	0.342474	0.118636	0.798506
TM9SF2	-0.155983	0.11864	0.798506
PPME1	0.191608	0.118646	0.798506
BRK1	0.250236	0.118745	0.798506
PHKG2	0.255638	0.118901	0.798506
MAN1C1	-0.432171	0.118944	0.798506
PIGW	0.441668	0.118949	0.798506
UBE2D4	0.213608	0.119014	0.798506
ORC5	0.236238	0.119016	0.798506
AC092140.1	-0.229463	0.119069	0.798506
CUBN	0.354921	0.11912	0.798506
ACAD8	-0.255345	0.119133	0.798506
GATB	0.333216	0.119267	0.798506
EEF1A1	0.227045	0.11929	0.798506
LPP	0.253853	0.119311	0.798506
CD37	0.303055	0.119325	0.798506
SBNO2	-0.694159	0.119339	0.798506
ZNF540	0.257223	0.119374	0.798506
CHIC2	0.143531	0.119397	0.798506
SMC2	-0.303858	0.119587	0.798506
RNF122	-0.460631	0.119602	0.798506
RBBP6	0.142621	0.119632	0.798506
COA6	0.294356	0.119751	0.798506
MTMR6	-0.251502	0.119808	0.798506
CDK11A	-0.370637	0.119847	0.798506
MGRN1	-0.209786	0.120031	0.798506
ZNF484	-0.221649	0.12009	0.798506
BOD1L1	-0.173499	0.120218	0.798506
YOD1	-0.274391	0.120227	0.798506
RASA4	0.408868	0.120406	0.798506
PAF1	-0.342948	0.120602	0.798506
RFXANK	0.292773	0.120625	0.798506
DDX20	-0.164876	0.120712	0.798506
ASTE1	0.146108	0.120726	0.798506
BRF2	0.201747	0.120851	0.798506
SAAL1	-0.203767	0.120878	0.798506
RICTOR	-0.146316	0.120887	0.798506
STX1A	0.42076	0.120916	0.798506
RHOA	0.24717	0.12101	0.798506
FAM216A	0.296466	0.12113	0.798506
H2AFY	0.117652	0.121168	0.798506
ATXN2	0.343037	0.121186	0.798506
ANAPC13	0.433169	0.121268	0.798506
FAM210A	0.212092	0.121408	0.798506
AC090825.1	0.461722	0.121532	0.798506
AC016727.1	0.287997	0.121734	0.798506
MAX	0.123567	0.121892	0.798506
ITGA5	-0.29005	0.121894	0.798506
AC048341.1	0.318425	0.12203	0.798506
KCTD7	0.411581	0.122036	0.798506
EBAG9	-0.237425	0.122192	0.798506
MHENCR	0.272794	0.122214	0.798506
C1orf122	0.393146	0.12224	0.798506
SDHAF3	0.418236	0.122267	0.798506
PCF11	0.157499	0.122268	0.798506
METTL26	0.369612	0.122454	0.798506
APBB3	0.275997	0.122503	0.798506
SH2D1A	-0.311694	0.122538	0.798506
GPX4	0.276187	0.122752	0.798506
ATOX1	0.362429	0.12276	0.798506
SLC18B1	-0.314914	0.122773	0.798506
SLC2A1	0.301796	0.122804	0.798506
ZNF830	0.162321	0.123097	0.798506
C19orf47	0.363603	0.123191	0.798506
PTBP2	-0.375021	0.123247	0.798506
LDLRAP1	0.377904	0.123618	0.798506
LINC00685	-0.420085	0.123751	0.798506
SLC30A7	-0.262603	0.123815	0.798506
ZBTB10	-0.200249	0.123935	0.798506
TXNIP	0.623345	0.124107	0.798506
MRPL21	-0.247777	0.124108	0.798506
PLEKHG2	-0.423432	0.124177	0.798506
ABL2	-0.256842	0.124204	0.798506
IRF1	-0.370231	0.124224	0.798506
CWC15	0.159919	0.124335	0.798506
AC012615.2	-0.308519	0.12439	0.798506
OTUD6B	-0.250009	0.124424	0.798506
PLCL1	-0.259068	0.124505	0.798506
SSB	0.0747604	0.124621	0.798506
TRAPPC10	-0.113362	0.124676	0.798506
ZBTB22	0.470871	0.124751	0.798506
ARG2	-0.423518	0.12477	0.798506
NEXN	-0.322789	0.124825	0.798506
NASP	-0.339817	0.124829	0.798506
CHFR	-0.154167	0.124841	0.798506
CST3	0.723109	0.124947	0.798506
RPS5	0.305894	0.125203	0.798506
TELO2	-0.38458	0.125344	0.798506
GNE	-0.304545	0.125353	0.798506
KANSL1-AS1	0.725459	0.125371	0.798506
TNFAIP1	-0.349615	0.125375	0.798506
MOSPD3	0.281342	0.125473	0.798506
GTF2F1	-0.198697	0.125506	0.798506
ARV1	0.327371	0.125527	0.798506
KIAA1324L	-0.390107	0.125638	0.798506
PTPN2	-0.155512	0.125683	0.798506
NPDC1	0.581049	0.125712	0.798506
RPL23A	0.189701	0.125768	0.798506
PEX13	0.201484	0.125853	0.798506
BEX4	0.231078	0.125887	0.798506
ZBTB40	0.442138	0.126014	0.798506
BRMS1L	-0.414149	0.1262	0.798506
CUTA	0.24596	0.126227	0.798506
CHCHD4	0.337448	0.126232	0.798506
NEURL1	0.409464	0.12626	0.798506
ERCC6	-0.16238	0.126339	0.798506
GBP7	0.661631	0.126487	0.798506
GRIPAP1	-0.241254	0.126546	0.798506
MED14OS	-0.428674	0.126611	0.798506
AC006480.2	-0.56733	0.126678	0.798506
TAF1A	0.306578	0.12669	0.798506
SSU72	0.177664	0.126757	0.798506
ZNF530	-0.35643	0.126777	0.798506
TMEM64	0.427833	0.126862	0.798506
TMEM140	-0.404713	0.126905	0.798506
TMUB1	0.36225	0.126905	0.798506
SERAC1	0.306869	0.12694	0.798506
RPL10	0.298435	0.127019	0.798506
ZDHHC8	0.474836	0.127104	0.798506
MDK	0.390901	0.127193	0.798506
POLR3C	0.258105	0.127198	0.798506
DPP3	0.284803	0.127209	0.798506
COQ6	0.220072	0.127213	0.798506
PRRG2	-0.527148	0.127291	0.798506
MEG8	0.268504	0.127424	0.798506
ZBTB44	0.151712	0.127443	0.798506
PRAG1	0.339986	0.1279	0.798506
DNAJC25	-0.258188	0.127952	0.798506
DICER1	0.188052	0.127959	0.798506
IDNK	0.373302	0.128024	0.798506
FUOM	0.660529	0.12804	0.798506
ASL	0.311463	0.128175	0.798506
ELAVL1	0.166016	0.128177	0.798506
CALHM6	-0.697748	0.128227	0.798506
WASHC5	-0.197529	0.128239	0.798506
ACTR5	-0.378445	0.128253	0.798506
RPS6KB1	-0.231145	0.128288	0.798506
AC008946.1	0.281495	0.12833	0.798506
ATP5F1C	0.192193	0.128545	0.798506
AMER1	0.270345	0.128642	0.798506
AC020910.4	0.358225	0.128918	0.798506
PRR14L	-0.256967	0.129115	0.798506
APRT	0.29881	0.12917	0.798506
METTL9	0.298821	0.129282	0.798506
KLHL24	0.138925	0.129324	0.798506
TRIM8	-0.306375	0.129346	0.798506
ENDOD1	-0.279367	0.129348	0.798506
HPGD	0.28391	0.129372	0.798506
TBC1D32	-0.420323	0.12955	0.798506
BRI3	0.303626	0.129639	0.798506
NFYA	-0.306232	0.129649	0.798506
ARHGAP5	-0.205893	0.129699	0.798506
NECAP2	0.184875	0.129844	0.798506
ZNF16	-0.309769	0.130083	0.798506
ATP6V1G1	0.286757	0.130151	0.798506
ALG13	-0.140943	0.130182	0.798506
SLA2	0.408851	0.130259	0.798506
NTAN1	0.333455	0.130281	0.798506
PMPCB	-0.0972621	0.130296	0.798506
CSTF1	0.222816	0.130331	0.798506
RPAP1	-0.254738	0.130438	0.798506
ABHD5	-0.206711	0.13045	0.798506
NF2	0.239027	0.130506	0.798506
ANKRD52	-0.215806	0.130531	0.798506
BCL9	0.367642	0.13063	0.798506
ZNF865	0.240116	0.13096	0.798506
PSMD10	0.219291	0.131128	0.798506
RFC4	0.275746	0.131188	0.798506
EMC6	0.272568	0.131303	0.798506
NET1	-0.309058	0.131443	0.798506
PJA1	0.205495	0.131474	0.798506
MGA	0.206297	0.131511	0.798506
ALKBH5	0.211994	0.131524	0.798506
AC011476.3	-0.549342	0.131543	0.798506
UBOX5	-0.33334	0.131561	0.798506
SRSF1	-0.211319	0.131575	0.798506
CCDC7	0.248626	0.131663	0.798506
TRAF3IP2	0.221485	0.131679	0.798506
PACRGL	-0.288077	0.131709	0.798506
MLLT10	0.16884	0.131792	0.798506
AK9	0.325629	0.131825	0.798506
MYO9B	0.161755	0.131914	0.798506
FBXO4	0.355139	0.131967	0.798506
DYNLRB1	0.330351	0.131998	0.798506
RTL8A	-0.444599	0.132062	0.798506
RBBP8	-0.338457	0.132163	0.798506
RSF1	0.0939256	0.132257	0.798506
DBR1	-0.242694	0.132317	0.798506
TRIM41	0.314051	0.132549	0.798506
ANKRD13C	-0.144477	0.132567	0.798506
ARPP19	-0.141723	0.132648	0.798506
ARL6IP4	0.32847	0.13267	0.798506
ZNF71	0.280481	0.132813	0.798506
DDX46	-0.151522	0.13284	0.798506
LIMK2	-0.262958	0.13286	0.798506
RCHY1	-0.186918	0.132868	0.798506
MRPL41	0.277821	0.13289	0.798506
MSRB2	0.513295	0.132932	0.798506
RAP2C-AS1	0.287339	0.132997	0.798506
ELOA	0.121159	0.133006	0.798506
RANBP1	0.289128	0.133076	0.798506
EXOC7	-0.214963	0.133245	0.798506
ARL6IP6	0.323154	0.133265	0.798506
SLC39A4	0.327493	0.133284	0.798506
EPM2A	-0.373496	0.133308	0.798506
TRIM61	0.301735	0.133342	0.798506
PDE9A	0.361131	0.133349	0.798506
ZNF92	-0.150527	0.133522	0.798506
TENT5A	-0.2698	0.133587	0.798506
PPP4R3B	-0.122106	0.133604	0.798506
PTPN11	-0.148655	0.133658	0.798506
LAMTOR1	0.37369	0.133675	0.798506
RHNO1	0.259551	0.133692	0.798506
TNFSF8	-0.396488	0.133798	0.798506
MINOS1	0.333798	0.133846	0.798506
CCNH	-0.249282	0.133855	0.798506
USP8	-0.163466	0.133864	0.798506
WAC-AS1	0.254968	0.13408	0.799033
HYI	0.264702	0.134178	0.799033
RPS3	0.316422	0.134272	0.799033
GTPBP6	0.230508	0.134299	0.799033
CCAR2	-0.20399	0.134336	0.799033
CUL9	-0.244339	0.134557	0.799254
ZNF780B	0.316895	0.13458	0.799254
ZNF737	-0.380272	0.134686	0.799254
EFL1	0.331871	0.134701	0.799254
ABHD2	0.356139	0.134779	0.799254
PSMB2	0.182017	0.135085	0.799254
MUS81	-0.263951	0.135229	0.799254
RNF168	-0.299256	0.13533	0.799254
TMEM9	0.3124	0.135374	0.799254
SUN1	0.24071	0.135393	0.799254
TRMT44	0.407896	0.135547	0.799254
CCDC157	0.333852	0.135627	0.799254
SLFN13	-0.305671	0.135681	0.799254
PKN1	0.256959	0.135743	0.799254
RPS27A	0.184194	0.135973	0.799254
NRIP1	0.200586	0.136034	0.799254
GNA11	0.273588	0.136073	0.799254
MFSD8	0.200716	0.136082	0.799254
PECR	0.266499	0.136169	0.799254
C3orf33	-0.274218	0.136217	0.799254
NRBP1	0.193143	0.136349	0.799254
TGFBR3	-0.499706	0.136371	0.799254
SELENOT	0.188684	0.136444	0.799254
LACTB2-AS1	0.484595	0.136469	0.799254
TCF4	0.293178	0.136514	0.799254
HEXIM1	-0.313833	0.136559	0.799254
OSBPL7	0.296945	0.136681	0.799254
MECR	0.369749	0.136744	0.799254
ATG4B	0.243549	0.136864	0.799254
AC090204.1	0.230023	0.136966	0.799254
BTN3A2	0.549334	0.137045	0.799254
ATR	-0.246206	0.137081	0.799254
MAU2	0.166645	0.13718	0.799254
MRPL32	-0.116465	0.137231	0.799254
DUT	0.349343	0.13732	0.799254
CCND3	0.288286	0.13756	0.799254
S100A9	0.855709	0.137588	0.799254
SPATA5L1	-0.213691	0.137615	0.799254
TCP1	0.115297	0.137665	0.799254
COX19	0.174457	0.13774	0.799254
NUP153	-0.149909	0.137794	0.799254
GPSM3	0.239471	0.137894	0.799254
TTI2	0.255301	0.138004	0.799254
RAB9A	0.208549	0.138045	0.799254
PSMD2	0.19285	0.138069	0.799254
CEBPZ	-0.242036	0.13834	0.799254
DMGDH	-0.639339	0.138367	0.799254
UBR2	-0.173784	0.138462	0.799254
IKBKG	0.209588	0.138797	0.799254
RBSN	-0.183289	0.13891	0.799254
MIF4GD	0.34031	0.138931	0.799254
VPS35	0.148508	0.139019	0.799254
SLC38A2	-0.24799	0.139079	0.799254
SS18L2	0.232535	0.139195	0.799254
AP003108.2	-0.273073	0.13936	0.799254
TMEM256	0.394556	0.139416	0.799254
DTD1	0.304322	0.139464	0.799254
CDK5RAP3	-0.17404	0.139485	0.799254
CWC22	-0.247385	0.139578	0.799254
PAAF1	0.298585	0.139677	0.799254
SDHAF1	0.39058	0.139677	0.799254
NR4A1	0.392984	0.139695	0.799254
B3GAT3	0.294077	0.139808	0.799254
DHX34	0.297505	0.139812	0.799254
HAUS6	-0.140556	0.139884	0.799254
DDX58	-0.362911	0.139952	0.799254
INTS10	0.236929	0.140105	0.799254
CLOCK	0.280631	0.140205	0.799254
PDK2	0.3603	0.140327	0.799254
RPUSD1	0.355386	0.140383	0.799254
CAND1	0.0938555	0.140565	0.799254
DPH7	0.304032	0.140615	0.799254
SPN	0.314417	0.140638	0.799254
AC087741.1	0.460726	0.140671	0.799254
ARPC2	0.181148	0.140712	0.799254
GADD45B	-0.383793	0.140722	0.799254
KDELR2	0.256978	0.140816	0.799254
PER2	-0.240617	0.140871	0.799254
AKAP5	-0.300363	0.14091	0.799254
HLCS	0.286708	0.140922	0.799254
SLC6A6	0.245028	0.140983	0.799254
HIRA	0.23192	0.141049	0.799254
CARMIL2	0.27813	0.141159	0.799254
ESD	0.303946	0.141188	0.799254
EMC1	-0.280322	0.141316	0.799254
RSRP1	-0.11203	0.141394	0.799254
SH3YL1	-0.419137	0.141479	0.799254
GABARAP	0.28905	0.141504	0.799254
C1QBP	0.221393	0.14153	0.799254
HECTD4	0.270791	0.141557	0.799254
TLE4	-0.23368	0.141768	0.799254
RAC1	0.35384	0.14191	0.799254
TAF13	-0.236077	0.141926	0.799254
AL353194.1	0.255284	0.141998	0.799254
SLC50A1	0.333219	0.142013	0.799254
SWI5	0.262355	0.14204	0.799254
ZNF684	0.239832	0.142088	0.799254
CUL4A	0.182061	0.142193	0.799254
PINK1	0.217022	0.142267	0.799254
RFTN1	-0.350772	0.142273	0.799254
RPE	0.315999	0.142311	0.799254
TP53	0.199791	0.142323	0.799254
TNFRSF4	-0.379634	0.142345	0.799254
ACO2	0.258361	0.142432	0.799254
CAPS	-0.327434	0.142436	0.799254
SNX29	-0.129161	0.142775	0.800724
CHAC2	0.24093	0.142966	0.801363
KIAA2026	-0.173872	0.143083	0.801588
PIGP	0.27693	0.143357	0.802138
RAB2A	0.197856	0.143431	0.802138
ABI1	-0.159493	0.14362	0.802138
CDK11B	-0.354822	0.143679	0.802138
ZNF746	0.20474	0.143746	0.802138
SDHD	0.240412	0.143788	0.802138
PRKX	-0.342724	0.1438	0.802138
TSR3	0.326406	0.143835	0.802138
BCR	0.254079	0.143875	0.802138
RPS7	0.199378	0.144177	0.803309
ELMOD2	0.198556	0.144299	0.803309
MOSPD2	0.288719	0.144406	0.803309
AC090948.1	-0.261665	0.144478	0.803309
ZMYND19	-0.301916	0.144645	0.803309
SESN1	-0.191238	0.14465	0.803309
SPATA2	0.258014	0.144728	0.803309
ZSWIM9	0.27308	0.145022	0.803309
SLC25A28	0.151946	0.145034	0.803309
DENND4A	-0.281564	0.145185	0.803309
GPR137	0.28812	0.145471	0.803309
STAG1	-0.23805	0.145515	0.803309
SH3GLB2	0.312503	0.14553	0.803309
MEIOC	-0.239653	0.145666	0.803309
FBXL3	0.175462	0.145802	0.803309
SOD2	-0.466481	0.145971	0.803309
TOB2	-0.369005	0.146051	0.803309
EXOSC10	-0.171516	0.146062	0.803309
VPS13A	-0.190471	0.146163	0.803309
DYNLT1	0.302139	0.14623	0.803309
KIAA1551	-0.142883	0.146337	0.803309
PURA	0.194771	0.146342	0.803309
ARF1	0.264026	0.146393	0.803309
NPTN	-0.20334	0.146401	0.803309
GCFC2	0.212492	0.146484	0.803309
PWAR6	0.399783	0.146516	0.803309
TOP1MT	0.451778	0.14657	0.803309
ADD1	0.187533	0.146616	0.803309
ZNF793	0.344558	0.146616	0.803309
LRRC14	0.265044	0.146636	0.803309
RPTOR	0.226317	0.146765	0.803309
SLC35B2	0.275635	0.146767	0.803309
NSD3	0.145921	0.146807	0.803309
PLEKHF1	0.305108	0.146943	0.803309
UBXN10-AS1	0.434361	0.14712	0.803309
TENM1	-0.38739	0.147131	0.803309
NAT1	-0.398082	0.147165	0.803309
ZNF169	0.323899	0.147452	0.803309
C17orf75	0.293818	0.147555	0.803309
SNAPIN	-0.225843	0.147564	0.803309
ZNF428	0.272383	0.14757	0.803309
ARF3	0.211996	0.147581	0.803309
RNF25	0.317974	0.147666	0.803309
ADCY3	0.328451	0.147803	0.803309
SLC35A2	0.300044	0.147812	0.803309
NSD1	0.115449	0.147825	0.803309
CCNT2	0.104538	0.147835	0.803309
MAFG	0.227653	0.147857	0.803309
RALY	0.236051	0.147866	0.803309
HMGN1	0.191372	0.148337	0.803415
AL162457.1	0.327481	0.148518	0.803415
CUTC	0.229123	0.148654	0.803415
AC026401.3	-0.23917	0.148768	0.803415
ATRAID	0.31839	0.148773	0.803415
KNTC1	-0.224462	0.148787	0.803415
ZFYVE16	-0.31726	0.148817	0.803415
ADK	-0.246082	0.148847	0.803415
RPS9	0.329305	0.148891	0.803415
SEC11A	0.322811	0.148943	0.803415
FGFR1OP	0.233767	0.149034	0.803415
RNF217	0.415107	0.149088	0.803415
AK5	0.349212	0.149091	0.803415
FTL	0.308432	0.149175	0.803415
TAPBPL	0.412205	0.149247	0.803415
XPO6	0.115315	0.149341	0.803415
MAF1	0.27237	0.149388	0.803415
AL109741.1	-0.242634	0.149512	0.803415
FAM161A	0.308908	0.149536	0.803415
GPATCH2L	0.140404	0.149616	0.803415
TFRC	-0.263308	0.149698	0.803415
NUP160	-0.176833	0.149824	0.803415
RARS	0.323371	0.149936	0.803415
RAPGEF1	-0.268941	0.150001	0.803415
ZNF280D	0.130218	0.150019	0.803415
C9orf16	0.303749	0.150026	0.803415
NAA80	0.203249	0.150121	0.803415
YBX1	0.238536	0.150161	0.803415
RTN4IP1	-0.290171	0.150399	0.803415
ARL2BP	0.204138	0.150518	0.803415
STAM	-0.182843	0.150675	0.803415
MTERF2	0.291643	0.150747	0.803415
TOR1A	0.248283	0.150833	0.803415
TSTA3	0.391922	0.150882	0.803415
TMEM99	-0.291889	0.151001	0.803415
RPL4	0.208556	0.151036	0.803415
PUS3	-0.368272	0.151278	0.803415
VAMP8	0.225262	0.151338	0.803415
AP1G1	-0.241709	0.151394	0.803415
DDX60L	-0.364879	0.151433	0.803415
CBR1	0.254636	0.151525	0.803415
ATP6V1E2	0.290001	0.151552	0.803415
ZNF250	-0.3201	0.151578	0.803415
TNFRSF25	-0.175524	0.15164	0.803415
LIAS	-0.196756	0.151654	0.803415
SLC25A39	0.415868	0.151659	0.803415
CXorf38	-0.285272	0.1517	0.803415
UNC50	0.218215	0.151774	0.803415
PLEKHA2	-0.239822	0.151909	0.803415
METTL18	0.281096	0.15193	0.803415
HADH	0.244914	0.152084	0.803415
ZC3H12A	0.247416	0.15211	0.803415
ARPC1A	0.281294	0.15224	0.803415
AL513550.1	-0.313015	0.152256	0.803415
AC103691.1	0.338532	0.152258	0.803415
C11orf71	0.302936	0.152315	0.803415
ANKH	0.285884	0.152445	0.803415
CRACR2A	-0.207221	0.152664	0.803415
RAB5A	-0.118294	0.152714	0.803415
AL031714.1	-0.499013	0.152755	0.803415
PSMA3-AS1	-0.171157	0.152774	0.803415
EEF1D	0.3242	0.152784	0.803415
RPL9	0.218805	0.152831	0.803415
NENF	0.393852	0.152914	0.803415
POMC	0.410042	0.152939	0.803415
ZNHIT2	0.458037	0.153088	0.803415
PET117	0.202967	0.153119	0.803415
AL355075.4	-0.456703	0.153238	0.803415
SLF1	-0.140462	0.153401	0.803415
KBTBD4	0.152278	0.15344	0.803415
ABCA1	-0.464653	0.15346	0.803415
COX6A1	0.157813	0.153462	0.803415
ZFPL1	0.26505	0.15352	0.803415
SRP9	0.202821	0.154064	0.803617
C20orf96	0.279135	0.15426	0.803617
RPS6KA4	0.39447	0.154296	0.803617
RPL3	0.289284	0.154298	0.803617
SPG11	0.222194	0.154419	0.803617
TYW5	-0.141823	0.154554	0.803617
ACP5	0.2308	0.154659	0.803617
SRM	0.318129	0.154661	0.803617
FAM213B	0.388051	0.154777	0.803617
PIK3C2A	-0.181457	0.154799	0.803617
[truncated: 8,412 more rows]

## Sheet: Status.Age
gene	coef	p	fdr
SNRPA	-0.00142589	4.94386e-05	0.855217
AC104986.2	-0.00356256	7.74476e-05	0.917976
ABCB7	-0.00262338	9.27083e-05	0.816962
SLC19A2	-0.00318202	0.000176745	0.971748
PLGRKT	-0.00165621	0.000189788	0.87746
PSME4	0.00177646	0.000209388	0.795884
CEBPG	-0.00131217	0.000241913	0.877825
SENP7	-0.00186057	0.00038374	0.797538
NAA38	-0.00228955	0.000462631	0.798506
CCDC88C	-0.00122385	0.000476565	0.973138
CHSY1	-0.00301659	0.00050753	0.833407
BCL9	-0.00335998	0.000536575	0.798506
RNF2	0.00193377	0.000779691	0.913861
PSMD1	0.00147141	0.00083134	0.938214
LINC00115	0.00278693	0.000837179	0.803617
AC027307.3	-0.00303009	0.000948475	0.992636
VTI1A	0.00117112	0.000965365	0.916096
MFHAS1	-0.00254213	0.0010129	0.778753
MIPEP	-0.0023676	0.00102254	0.930027
SERPINB9	-0.00306319	0.0010509	0.912533
CUL2	0.00130344	0.00115391	0.795884
KPNA1	0.00200774	0.00120122	0.866866
GCSH	-0.00232559	0.00120449	0.879204
C11orf74	-0.00296445	0.00133825	0.931184
KATNBL1	-0.00245088	0.00134817	0.913861
BZW2	-0.00167693	0.00142019	0.795884
NTPCR	-0.00307331	0.00142416	0.905926
LTBP4	-0.00187015	0.00151888	0.828205
POLR3E	0.00135116	0.00152306	0.877585
ERCC8	0.00235873	0.00155227	0.795884
KANSL1	0.00106987	0.00156045	0.967863
AC079305.1	-0.00271464	0.00165244	0.980424
TOM1	0.00184608	0.00167674	0.913861
HM13	-0.00124261	0.00176292	0.912342
FLOT2	-0.00226329	0.00182525	0.913678
TKFC	-0.00289753	0.00187487	0.768887
SET	-0.00075554	0.0019355	0.913678
BAG1	-0.00170543	0.001958	0.87724
MAPKAPK3	-0.00206453	0.00199155	0.78949
HDGFL2	-0.00277825	0.00207858	0.91507
JMJD8	-0.00186814	0.0021053	0.976056
HMBS	-0.00281151	0.00210932	0.518143
SLC16A1	-0.00184511	0.00217816	0.833407
TIMM13	-0.00164133	0.00218191	0.992636
FXN	-0.00151209	0.00223345	0.440654
HSD17B10	-0.00134005	0.0023329	0.870408
CROT	-0.00214522	0.00245104	0.929649
THAP4	-0.00213343	0.00247584	0.806333
IPCEF1	-0.00234469	0.0025698	0.878009
JAK3	-0.00132342	0.00258116	0.997981
EIF4A2	-0.000767134	0.00258606	0.816962
IMPDH2	-0.0023262	0.00272821	0.904265
AARS	-0.00266243	0.00273229	0.940216
AC025263.1	-0.00269903	0.00289383	0.986761
EHBP1	-0.00202579	0.00295793	0.872453
ACOT9	-0.00274986	0.00300377	0.806333
CANX	-0.00125048	0.00302771	0.956358
ZNF330	-0.00174075	0.00304583	0.869975
SCLT1	-0.00123029	0.00305453	0.937524
HDAC2	-0.00131863	0.00308378	0.960161
NPIPB5	-0.00171112	0.0030945	0.898448
SUSD3	-0.00167707	0.00309697	0.847163
NCKAP1L	-0.00146999	0.00316063	0.950367
IFITM2	-0.00239647	0.00318613	0.939657
FAM160A2	0.00192566	0.00323465	0.78949
AP005482.1	-0.00303556	0.00333664	0.970703
YIF1B	-0.00265762	0.00353116	0.819347
KIZ	-0.00140169	0.00362983	0.900492
NPM1	-0.000753594	0.00394488	0.913861
CHIC2	0.00104502	0.00396054	0.798506
TXK	-0.00189246	0.00407078	0.976056
CASP8AP2	-0.00242053	0.00415751	0.81874
GNAI3	0.000921635	0.00420993	0.936597
SRM	-0.00173817	0.00422314	0.803617
DCP2	-0.00136459	0.00423367	0.942627
FOXK1	0.00138806	0.00426088	0.828262
PPM1A	0.00102658	0.00427651	0.938214
SELL	-0.00234815	0.00435818	0.983564
USE1	-0.000949945	0.00443102	0.899111
AC007613.1	-0.0030194	0.00447027	0.874914
DNAAF2	-0.00185659	0.00453188	0.99031
ATPAF1	-0.00173901	0.00459412	0.971748
ARIH1	0.00114974	0.00460596	0.906337
ZFAND3	-0.00134471	0.00461964	0.828262
VRK3	-0.00162597	0.00464272	0.939657
WDR54	-0.00194745	0.00465146	0.78949
RTN3	-0.00141639	0.00465275	0.739488
DHX58	-0.00265806	0.00466255	0.816962
MDH1	0.000979818	0.00479542	0.942956
KLHL8	-0.00268574	0.00479801	0.898448
RALY	-0.000999833	0.00483499	0.803309
PPP6R1	-0.00109789	0.00487177	0.971571
AL451085.2	-0.00274003	0.00491358	0.96821
AC091959.3	0.00246811	0.00492225	0.913678
AL080276.2	-0.00258636	0.00495334	0.806333
TATDN1	-0.00120776	0.00498368	0.826596
RHBDD2	0.00154414	0.005025	0.923535
PCBD2	-0.00241677	0.00507749	0.884174
KLF9	-0.00166608	0.00511311	0.979197
ZNF280C	-0.00253582	0.00515939	0.893766
GATD1	-0.00243404	0.00518926	0.95679
DUSP1	-0.00146112	0.00533663	0.920694
NEDD8	-0.00140677	0.00535907	0.967227
TNPO3	0.00168335	0.00538273	0.907724
SLC43A2	0.0023579	0.00538818	0.992872
ACLY	-0.00201328	0.00540599	0.855448
SART3	0.00109729	0.00547407	0.980304
MOB3C	-0.00213077	0.00548498	0.806333
TPI1	-0.00242788	0.00549541	0.923535
ASAP1	-0.00158803	0.00551037	0.861161
EHD1	-0.00211375	0.00552435	0.891721
TRIM65	-0.00257169	0.00557671	0.930027
TFDP2	0.00105012	0.00566131	0.940216
CCT3	-0.00140054	0.00569491	0.845878
TTBK2	-0.00205995	0.00570473	0.974238
ELOB	-0.000586374	0.00571106	0.850079
EXOC1	0.00180517	0.0057788	0.739488
TET2	0.00135719	0.00582909	0.81461
CTSK	-0.00231821	0.00598941	0.91507
HLA-E	-0.00104297	0.00602032	0.999706
TMEM268	-0.00221167	0.00610469	0.806333
CREG1	-0.0025603	0.00611221	0.778753
SCRN3	-0.00244304	0.00611756	0.838936
HCFC1R1	-0.00170146	0.00616856	0.956358
SRSF1	-0.0011474	0.00627052	0.798506
EPRS	-0.00112386	0.00627382	0.977548
AC008763.2	0.00216492	0.00635954	0.967227
MBTD1	0.0014559	0.00657312	0.994453
VTI1B	0.0012387	0.00660149	0.806333
GPR89A	-0.00206005	0.00667179	0.920694
GNAI2	-0.00149396	0.00667407	0.997981
ZRANB1	0.000995616	0.00669231	0.828205
PARP10	-0.0029712	0.0067098	0.696156
ICOSLG	0.00303408	0.00672301	0.895306
FBXL6	-0.00211672	0.00674893	0.989179
AC103724.4	-0.00185174	0.00680131	0.962352
ANKRD16	-0.0021719	0.00681768	0.898448
BBS7	0.00259526	0.00684348	0.942627
JAK2	-0.00223959	0.00685612	0.798506
TIMMDC1	-0.00239382	0.00686967	0.958662
MAPK8	0.001155	0.00693359	0.934863
ZNF639	-0.00105615	0.00694821	0.882696
SRSF2	-0.000896286	0.00699936	0.806333
RPL22L1	-0.00101593	0.00705786	0.879204
SP2	0.00172308	0.00708071	0.866589
LRWD1	0.00229271	0.00711934	0.828262
SRGAP2B	-0.00252352	0.00712105	0.93388
COTL1	-0.0017593	0.00720815	0.898448
APC	0.00144253	0.00732164	0.869975
INPP5F	-0.00249452	0.00732256	0.938214
USP5	-0.00205957	0.0074014	0.979795
C5orf24	-0.00114402	0.0074839	0.983855
PPP1R7	0.00107202	0.0075679	0.942627
LIG4	0.00235991	0.00764183	0.795884
RAPGEF2	-0.00259577	0.00766889	0.977908
SHOC2	0.00129552	0.00767694	0.924853
HNRNPDL	-0.00101525	0.0078085	0.913678
ZNF574	-0.00206952	0.00782821	0.803617
CLNS1A	-0.00121727	0.00789489	0.88727
DYNLL2	-0.0013027	0.00794573	0.843216
TBCA	-0.00135796	0.00802035	0.942627
WDR46	-0.00299045	0.00807403	0.981642
LAGE3	-0.00270905	0.00807506	0.861026
NUDCD2	-0.00114313	0.00818431	0.798506
SH3BP2	-0.00224184	0.00835896	0.614708
KBTBD8	0.00224687	0.00841703	0.828262
ARPP19	0.00102189	0.00846022	0.798506
DPYSL2	-0.00258462	0.00851051	0.967227
ARHGAP25	-0.00219419	0.00857895	0.977908
ZFYVE1	0.00251531	0.00870195	0.806333
RGS14	-0.0031591	0.00874287	0.96181
CLTC	0.00114362	0.00874421	0.927018
CPLX1	-0.00228289	0.00875001	0.806333
PSMA3	-0.000695782	0.00877687	0.942956
COQ10B	-0.00102906	0.00879989	0.731375
HDDC2	-0.00234729	0.00880569	0.808909
TPCN2	-0.00221727	0.00894136	0.795685
MMAA	-0.00187265	0.00903815	0.828262
DOT1L	-0.00155082	0.00920028	0.810274
PPP1R21	-0.00249145	0.00923773	0.980828
ST3GAL5	0.00194417	0.00924022	0.913951
RNF139	-0.00113631	0.00934151	0.522816
LINC02035	0.00221702	0.00936416	0.817039
HIPK2	-0.00129189	0.00940192	0.894999
CTSC	-0.00136878	0.00948719	0.879204
OXR1	-0.00148196	0.00954641	0.798506
USP14	0.00110218	0.00963395	0.896116
ZDHHC7	0.00160701	0.00968341	0.900325
SMARCE1	0.0010445	0.00975952	0.930027
ZFP36	-0.00250574	0.00982526	0.875172
CWC22	0.00141457	0.0100519	0.799254
ZFYVE27	0.00120709	0.0100791	0.892952
PPP1R15B	-0.00142554	0.0101458	0.807307
AL121601.1	-0.00219361	0.0102031	0.78949
CSTF3	-0.00284052	0.0102738	0.869975
AL353708.1	-0.00208434	0.0103207	0.869975
NGRN	-0.00159401	0.0103526	0.901474
NXT2	-0.00158119	0.0104291	0.952802
ZFAND6	0.00108478	0.0104683	0.821134
SDF2	0.00103182	0.0104718	0.798506
ARHGEF37	0.00239274	0.010483	0.931522
TADA2A	-0.00234702	0.0105379	0.78949
VPS26A	0.00120425	0.0105686	0.795884
LYPLA1	-0.00112986	0.0105863	0.850079
AEBP2	0.000780235	0.0107338	0.969866
SEPT1	0.000669788	0.0107631	0.927178
DSE	-0.00242469	0.0108195	0.850079
ACTR6	0.00146563	0.0108776	0.903702
CARD16	-0.00164898	0.0109973	0.884174
SNRPD3	0.0011214	0.0110286	0.938214
FAM98A	-0.00235559	0.0110687	0.798506
LARP1	-0.00147273	0.0111335	0.986295
NIPSNAP1	-0.00193107	0.0111596	0.969838
FAM117A	-0.00203089	0.0112022	0.942627
SMN2	0.00236357	0.0113081	0.854454
MAZ	-0.00094055	0.0113363	0.816962
CWF19L1	0.00152325	0.0114491	0.816962
POLD2	-0.00203075	0.0114572	0.953753
FBXW5	-0.00163321	0.011468	0.854454
NUTF2	-0.00150282	0.0115076	0.973138
DGKA	-0.0010231	0.0115085	0.886219
DTD2	-0.00253903	0.0115189	0.986295
KIF22	0.00107825	0.0116459	0.93388
VARS	-0.00240059	0.0117446	0.832548
APEX1	-0.000714421	0.0117807	0.913861
NDRG1	-0.00171426	0.0120178	0.893766
IDH2	-0.00103005	0.0120465	0.950714
C11orf21	-0.00266963	0.0120513	0.905926
HLA-B	-0.000659007	0.0120559	0.828262
RICTOR	0.00117009	0.0121312	0.798506
SYTL3	0.00220919	0.0122262	0.816962
BDH1	-0.00166882	0.0122519	0.0669189
NFKBIE	-0.00183079	0.0123206	0.913861
RITA1	-0.00234935	0.0123589	0.931184
DRG1	0.000877593	0.0123752	0.937524
CD3G	-0.00198178	0.0123843	0.891953
HIST1H2BF	-0.0022431	0.0124743	0.976479
ZNF275	0.00151892	0.0124781	0.522816
PTPA	-0.00176873	0.0124901	0.290701
UBAC2	-0.001219	0.0125132	0.798506
FBH1	-0.00230467	0.0125256	0.861026
FOXO4	-0.00222129	0.0125479	0.78949
PTGER4	-0.00113917	0.0125987	0.778753
HLA-DRA	-0.00184618	0.0128294	0.815012
ATXN2	-0.00237896	0.0128445	0.798506
RPL23	-0.000427889	0.01302	0.954008
LAMTOR2	-0.00162966	0.0130321	0.798506
PHKG2	-0.00201013	0.0131011	0.798506
TOMM20	-0.000498051	0.0131149	0.913678
ANKRD52	0.00127545	0.0131453	0.798506
ST6GAL1	-0.00265621	0.0131713	0.879204
DCTPP1	-0.00206699	0.013176	0.870413
CHAC2	-0.00201655	0.0131981	0.801363
SIRT1	-0.00127885	0.0133243	0.850079
EIF3G	-0.000541592	0.0134009	0.864806
NLRC3	-0.00183162	0.0134524	0.830155
DAD1	-0.00173068	0.0134981	0.965446
TSC22D4	-0.0018887	0.0135011	0.816962
NOC2L	-0.000890915	0.0135143	0.918692
SH3BGRL	-0.0018025	0.0135783	0.816962
REEP4	0.00193594	0.0136022	0.739488
USP9X	0.00099136	0.0136735	0.78949
HADHB	-0.00116302	0.0137083	0.735704
DECR1	-0.00165254	0.0137126	0.968341
AC136475.1	-0.00279259	0.0137275	0.913861
BROX	0.00110055	0.0137933	0.952219
ILF3-DT	-0.00167978	0.0138631	0.940216
DHPS	-0.0015347	0.0139045	0.806333
EIF3K	-0.000361443	0.0139685	0.869975
ARL4A	-0.000953108	0.0140209	0.879204
ZNF557	0.0014894	0.0140915	0.942956
AZIN1-AS1	-0.0021883	0.0141367	0.854454
TYMP	-0.00231979	0.0141476	0.980304
TALDO1	-0.00239356	0.0142394	0.850079
STK11	-0.00197521	0.0142555	0.886219
GPR155	-0.00242407	0.0142592	0.877841
FPGS	-0.00172181	0.0143317	0.798506
RGS1	-0.00153688	0.0144512	0.795884
SKA3	0.00240975	0.0144692	0.798506
LZTS3	0.001825	0.0144827	0.835361
SAMD12	0.00242828	0.0145076	0.913678
WIPI2	0.00128365	0.0145166	0.854454
MTA1	0.00110845	0.0145835	0.976056
PGBD4	-0.00223504	0.0146779	0.858157
SESTD1	0.00191398	0.014715	0.917722
NSL1	0.000942375	0.0150118	0.828262
RFX2	0.00211928	0.0151174	0.798506
MIF	-0.00123887	0.0151825	0.958272
SLC35A2	-0.00248836	0.0151833	0.803309
AIMP2	-0.00205935	0.0152	0.978573
CNIH4	0.00125344	0.0152458	0.849119
HERC1	0.000856936	0.015262	0.78949
FOS	-0.00195442	0.0152926	0.913951
ZNF438	0.00234542	0.0153142	0.879964
KDELR1	-0.00105024	0.0154035	0.876762
PABPC4	-0.000747838	0.0154561	0.778753
SENP1	0.00142879	0.0156604	0.963682
WASHC3	-0.00229844	0.0158715	0.913861
PPP3CC	-0.00116185	0.0159493	0.913951
CNPY2	-0.00110766	0.0159786	0.975496
LIPA	-0.00220762	0.0160155	0.816962
TFRC	-0.00124872	0.0160584	0.803415
CDR2	0.00125447	0.0162233	0.869975
HIVEP2	-0.00152433	0.0163326	0.855448
DCTN5	0.00153103	0.0164357	0.966343
CYFIP2	-0.00089179	0.0164407	0.795884
MINCR	-0.00212959	0.0164769	0.816962
TBCEL	-0.00212602	0.0165117	0.850713
ME2	-0.00139708	0.0165155	0.905926
AL358472.5	-0.00201138	0.0165548	0.980925
HEATR3	-0.002259	0.0168361	0.828262
YIPF3	0.00112926	0.0168918	0.806333
PPP2R3C	0.00121844	0.0169006	0.975841
BLVRB	-0.00213674	0.0170034	0.866589
PAPSS1	-0.00224202	0.0172696	0.913951
KDM5A	0.000789703	0.0173228	0.960211
SLC9A6	0.00196407	0.0173658	0.953753
RABAC1	-0.000947466	0.0173926	0.904828
CCDC85B	-0.00103363	0.0173952	0.861026
TMEM161A	-0.00177972	0.0174023	0.877825
PRKD2	-0.00216152	0.017425	0.997981
ANKRD13A	-0.00120791	0.0174309	0.905926
PNRC1	-0.000520032	0.0174465	0.876682
HIST2H2BF	-0.00193306	0.0174889	0.833407
ATL3	-0.00155556	0.0175306	0.803617
SLU7	0.00078863	0.0175811	0.806333
NEIL2	-0.00189441	0.0177485	0.913951
TMEM99	-0.00237941	0.0177904	0.803415
PANK2	-0.00117466	0.0178483	0.862447
MLLT11	-0.00228162	0.0178553	0.791089
ZNF445	-0.00226308	0.0178852	0.853142
EIF4A1	-0.0011065	0.0179126	0.876682
ITGA6	-0.00203699	0.0179556	0.972099
CBWD3	0.00182785	0.0179593	0.94772
TMEM135	-0.0023735	0.0180105	0.930027
Z82206.1	0.00247271	0.0180551	0.96821
ATP5S	0.00108465	0.0180766	0.806333
NDUFA5	0.00073674	0.0181177	0.905926
SLF1	0.00114802	0.0181568	0.803415
DNAJC8	0.000752669	0.0183068	0.976056
TMED3	-0.00105383	0.018354	0.695263
LINC01011	-0.00231314	0.0183667	0.803617
NRIP3	-0.00275835	0.0184222	0.913861
MYO19	0.00124963	0.0184648	0.989009
LETMD1	-0.000905408	0.0185076	0.891537
GUSB	-0.00117823	0.0185176	0.815012
SNAI1	-0.00259455	0.0185428	0.806333
PATL2	0.00161857	0.0186529	0.828262
AC024257.3	0.00218122	0.018664	0.750418
HIST1H2BC	-0.00162542	0.0186644	0.798506
PYURF	-0.00101225	0.0186808	0.806333
SNRPN	-0.000927628	0.0187068	0.850021
GALC	0.00150486	0.0187631	0.905926
ODF3B	-0.0024731	0.0187725	0.978573
PHIP	0.000757534	0.0188097	0.816962
CCDC47	0.00130975	0.0188378	0.877825
TNKS2-AS1	0.00200993	0.0188424	0.798506
RFC4	-0.00135299	0.0188821	0.798506
LEF1	-0.0010888	0.018992	0.913678
PPFIA1	-0.00174969	0.0190203	0.924451
CNBD2	-0.00154263	0.0190597	0.866589
TCF7	-0.000860113	0.0193164	0.839262
RHOBTB3	-0.00226227	0.0193164	0.904777
PDXK	0.00199988	0.0194723	0.85583
TRPT1	-0.0021409	0.0195176	0.900325
COMMD8	0.00130057	0.019561	0.8775
AC087500.1	-0.00199976	0.0196095	0.806333
ITGB1	-0.00107782	0.0197593	0.913861
RHOG	0.00130642	0.0198052	0.871309
UBR3	-0.00122437	0.0198377	0.997169
RARA-AS1	0.00231815	0.0198689	0.936048
RAD52	-0.00190785	0.0198952	0.866589
ST3GAL1	-0.00127049	0.0199151	0.84162
ACVR2B	-0.0022654	0.0199625	0.976056
FAM213A	-0.00202992	0.0199731	0.321212
MARCH3	0.00188313	0.0199771	0.941449
GCN1	-0.00148219	0.0200013	0.79728
GTF2A2	0.000655404	0.0202031	0.937524
ABCC5	-0.00223689	0.0203835	0.671643
CDK11B	0.000754916	0.0204406	0.802138
FYTTD1	0.000987571	0.0205229	0.854454
KIN	0.00102429	0.020618	0.895792
ACSL5	-0.0018888	0.0207385	0.957934
SIRT7	-0.000804195	0.0208879	0.972843
MACO1	0.00161046	0.0211132	0.913951
DGKD	-0.000892281	0.0211365	0.795685
ALKBH8	-0.00171155	0.0212091	0.83932
DNAJC13	-0.0023962	0.0212275	0.905926
WDHD1	-0.00194068	0.0212643	0.910125
TPM3	-0.000657121	0.0212658	0.78949
TRABD2A	-0.001365	0.0213041	0.913861
HIGD1A	0.00153415	0.0214178	0.990001
PTPRC	-0.000845307	0.0214616	0.937524
ZNF274	0.00104643	0.0215216	0.919059
ANXA2R	-0.00143023	0.0215225	0.893952
MSANTD3	-0.00151068	0.0215376	0.0999266
CEP290	-0.00163619	0.0215748	0.996431
KLHL42	-0.00216517	0.021579	0.791089
LETM1	-0.00149656	0.0215889	0.898448
NOL9	0.000975985	0.0217604	0.854454
HSD17B4	-0.00212625	0.0218091	0.839057
EFHD2	-0.00140525	0.0218389	0.989179
LRRC8A	-0.00176136	0.0218481	0.810705
SLC3A2	-0.00096674	0.0218703	0.997561
KBTBD6	0.00130925	0.0219082	0.972099
PET100	0.000760014	0.0219754	0.97303
FLI1	-0.00212187	0.0219773	0.947
NEMP2	-0.00202203	0.022044	0.882498
AKAP8L	0.000959868	0.022073	0.909836
ABCD1	-0.00214975	0.02212	0.999449
RPL8	-0.000361701	0.0222035	0.798506
AC010883.1	-0.0024562	0.0222414	0.977548
OSBPL9	0.000913031	0.0223066	0.879204
PRMT1	-0.00169375	0.0223249	0.971748
PTMA	-0.000507647	0.0223925	0.960778
FBXO34	0.00132676	0.0224799	0.930027
RABGGTA	-0.00193829	0.0226144	0.909168
UBB	-0.000846741	0.022815	0.997545
RRM1	0.00178494	0.0228382	0.997981
NADK	-0.00227953	0.0228425	0.876682
DISC1	-0.00201233	0.0228433	0.912418
SLC39A4	-0.00244532	0.0229362	0.798506
DFFA	-0.00178328	0.0229453	0.913678
CLDN15	-0.0017415	0.023013	0.889966
LINC01215	0.00105034	0.023014	0.96181
HSP90AB1	-0.0013282	0.0230405	0.980424
RYK	0.00084263	0.0230509	0.806333
NDUFAB1	0.000949298	0.0230654	0.861026
RUNX1	-0.00168836	0.023165	0.937896
AC074032.1	0.00178978	0.0231831	0.886219
CISD3	-0.00258871	0.023355	0.828205
RNF167	-0.00132922	0.0234162	0.91437
C6orf47	0.00168206	0.0235006	0.989179
JUNB	-0.00216138	0.0235601	0.971748
GSDMD	-0.00187471	0.0235628	0.821538
LANCL2	0.00154691	0.0235824	0.98656
SLC25A53	0.00160248	0.023715	0.869975
TRIAP1	-0.000694245	0.0237194	0.646435
NXT1	-0.00125758	0.0237261	0.843216
LDHB	-0.000457721	0.023905	0.810394
HIST1H2BK	-0.00235924	0.0239253	0.937524
MTMR2	-0.00175482	0.0239264	0.838096
RB1CC1	0.000914928	0.023932	0.88727
A1BG	-0.00238662	0.024	0.868527
IFFO2	-0.00234069	0.0240068	0.879204
PDE1B	-0.00175975	0.0240768	0.975496
MCFD2	0.000812755	0.0241831	0.877825
SLC25A6	-0.000605069	0.0241849	0.835361
FAM41C	0.00209754	0.0242426	0.816962
CDCA7L	-0.00175212	0.0243014	0.931522
ZCCHC2	-0.00164027	0.0245223	0.931023
RAC2	-0.00113555	0.0246039	0.844121
CDC42EP3	-0.00237272	0.0246901	0.969838
TM2D3	-0.000848652	0.024795	0.78949
ADH5	0.000925261	0.024863	0.795884
GCC2	0.0011104	0.0248672	0.6666
ATP5MD	-0.000717418	0.0250121	0.997169
TK2	-0.00189721	0.0251199	0.960252
AL121929.2	0.00193643	0.0253081	0.999706
AK9	-0.00187287	0.0253292	0.798506
RBM6	-0.000758039	0.0255205	0.998175
PEF1	0.00113327	0.0256029	0.937524
MDN1	-0.00150471	0.0256356	0.954008
NGLY1	-0.000843836	0.0256826	0.958577
MIB1	-0.00193028	0.025845	0.798506
KAT7	-0.000920891	0.0259075	0.833071
CFL1	-0.00131727	0.0259457	0.855217
MVP	-0.0021828	0.0260794	0.96821
NDUFV1	-0.000844684	0.0261104	0.850079
C22orf46	-0.00193614	0.0262405	0.99113
MFNG	-0.00115075	0.0262787	0.870413
SRBD1	-0.00219916	0.0263409	0.912418
NT5DC3	-0.00227928	0.02638	0.874743
AL441992.1	-0.00287012	0.0265177	0.913861
HSPE1	-0.00115362	0.0265185	0.952802
AL391069.3	-0.00201688	0.0265188	0.961677
U2SURP	0.000692022	0.0266752	0.869975
TUT4	0.000697582	0.0266884	0.821538
DZANK1	-0.00202173	0.0267137	0.816962
PDIA6	-0.00143732	0.0269387	0.816962
EBP	-0.000972801	0.0269637	0.778753
C18orf25	-0.00113068	0.0270054	0.872453
PFKL	-0.00173819	0.027011	0.79728
STOML2	-0.00102025	0.0270574	0.739488
HMBOX1	-0.00195887	0.0271855	0.907724
CPNE1	-0.00160797	0.0272503	0.978021
RNF166	0.000974092	0.0272701	0.913678
NOCT	-0.00223345	0.0273186	0.893766
ATF4	-0.000742841	0.0273383	0.980804
MPP6	-0.00121386	0.0273889	0.98656
IFNAR2	-0.00154408	0.0277929	0.881969
AC124016.1	-0.00167009	0.0278288	0.565144
ASB6	0.00147425	0.027913	0.828262
FLOT1	-0.00188006	0.0279282	0.962352
NUCB1	-0.00151983	0.0279606	0.939657
RPP30	0.000945529	0.0281063	0.971436
ZNF800	0.000773107	0.0283055	0.795884
ATG4A	0.00203559	0.0283057	0.912342
USO1	-0.00149275	0.0283672	0.947
C1orf122	-0.000889436	0.0284232	0.798506
E4F1	-0.00155696	0.0284489	0.896416
TMBIM6	0.000721408	0.028504	0.958868
INPP5K	0.00124736	0.02861	0.909975
NOP56	-0.00115876	0.0286326	0.995407
FUBP1	0.00065838	0.0286908	0.940216
ZNF165	-0.00210607	0.028718	0.913861
LSM4	-0.00158931	0.0288084	0.872453
C19orf66	-0.00211085	0.0288697	0.909568
HIVEP3	-0.00194209	0.0290487	0.960539
NPDC1	-0.00196881	0.0291168	0.798506
BET1L	0.00143993	0.0291432	0.857063
SNX18	-0.00205773	0.0292006	0.798506
BMF	0.00221456	0.0292402	0.969607
ZC3H7B	-0.00161146	0.029257	0.795685
TMEM71	-0.00126865	0.0292667	0.975496
ZNF813	-0.00151669	0.0293024	0.976056
ZMYM3	-0.00164797	0.02941	0.976056
MCUB	-0.00111561	0.0294228	0.833102
CBY1	-0.0018197	0.0294572	0.828205
TAB1	-0.00161355	0.0295	0.946136
DDX3X	-0.000610961	0.0295344	1.54333e-16
ZHX2	-0.0025391	0.0295867	0.798506
EPM2A	-0.00220806	0.0296582	0.798506
N4BP2	-0.0010526	0.0297325	0.913861
TOM1L2	-0.00253387	0.0297562	0.862447
DHRS4-AS1	-0.0019228	0.0297766	0.88727
HIBADH	-0.00202785	0.0297809	0.967227
CLUAP1	-0.00174288	0.0297997	0.913678
CCDC71	-0.00213598	0.0298827	0.923848
IER2	-0.00169415	0.0298932	0.898448
UBE2R2	-0.0011221	0.02992	0.971748
C9orf40	-0.00193486	0.0299377	0.864274
GMDS-DT	-0.00201122	0.0299409	0.893371
MYL5	-0.00132507	0.029992	0.828262
CBFB	-0.000979799	0.0300346	0.91714
BRD2	-0.000955024	0.030038	0.731178
SC5D	0.00198239	0.0300716	0.872959
DPM3	-0.0017678	0.0301068	0.795884
FRMD8	-0.00126837	0.0301168	0.942233
POFUT1	0.00194232	0.0301192	0.253899
ILKAP	-0.00074208	0.0301272	0.937524
TTN	0.000834149	0.0301553	0.913678
GCDH	-0.00171458	0.0303122	0.798506
GSPT1	0.00110485	0.0303126	0.816962
UNC93B1	-0.00210005	0.0303476	0.791089
ACTR5	-0.00202746	0.0303705	0.798506
SLC25A33	-0.0011633	0.030379	0.969338
TCEA2	-0.001987	0.0304127	0.85698
TRMT12	0.00135958	0.0305899	0.996789
GPATCH8	0.000684114	0.030674	0.907724
ENDOD1	-0.00195732	0.0307525	0.798506
AP1G1	0.000802275	0.0308148	0.803415
LLPH	-0.000658826	0.0308822	0.99955
MSANTD4	0.00197461	0.030903	0.976056
MAN1C1	-0.00201001	0.0309136	0.798506
SLC35B2	-0.00201755	0.0309401	0.803309
PRKCQ	-0.00152797	0.031017	0.983831
COMT	-0.00164569	0.0310409	0.798506
PSME1	-0.000926946	0.0312167	0.879856
GPR171	-0.00227424	0.0314414	0.942233
FAM126A	-0.00167071	0.0314484	0.85623
MAP3K13	0.00115479	0.0315901	0.806333
ANKLE2	-0.000819719	0.0316282	0.983512
TMEM161B-AS1	-0.00185123	0.031652	0.877825
ZNF66	-0.0018376	0.0317163	0.816962
NLE1	-0.00162639	0.031782	0.950807
YBX3	-0.00168224	0.0317859	0.965446
PPIB	-0.000641384	0.0318384	0.869975
RAP1B	0.00086653	0.0318438	0.920694
CYBA	-0.0016018	0.0319821	0.889966
IQGAP2	-0.00136023	0.0320623	0.973138
MRNIP	-0.00172773	0.0321052	0.973138
CACNA1I	-0.0018124	0.0321234	0.913861
RCAN1	-0.00194636	0.0321839	0.937085
PTK2B	-0.00147929	0.0323701	0.924853
COQ8A	0.00136428	0.0324118	0.798506
XPNPEP1	-0.00152496	0.0324173	0.843216
ARL2BP	0.000917826	0.0325528	0.803415
NME6	-0.0016077	0.0326507	0.937524
PRPSAP1	-0.00211023	0.0326558	0.855217
CEP152	-0.00181351	0.0326688	0.871757
XRN1	0.000839381	0.0327218	0.78949
LCK	-0.00120295	0.0327429	0.894615
PTPN11	0.000809333	0.0327528	0.798506
TRIM27	-0.00215744	0.0328305	0.850079
DYRK1A	0.000705386	0.0329308	0.957425
TMC6	-0.00121178	0.0330346	0.969838
TMEM242	0.00094002	0.0330476	0.940216
FLYWCH1	0.00139864	0.0330533	0.974098
CST3	-0.00188867	0.0331243	0.798506
USP36	0.00141639	0.0332081	0.84162
USP47	0.00102133	0.0333828	0.898448
ZNF569	0.00169839	0.0333833	0.778753
SHISA5	-0.00114666	0.0335508	0.798506
CCND3	-0.00157757	0.0335558	0.799254
TFAM	-0.000710299	0.0336182	0.833407
MTRNR2L1	-0.00513917	0.0336582	0.905926
CUTA	-0.000729565	0.0337216	0.798506
SLC25A11	-0.00186287	0.0337247	0.731178
NDUFS8	-0.000680252	0.0337421	0.778753
EIF4B	-0.00039147	0.0337467	0.898448
DONSON	-0.00183686	0.0338337	0.892626
CHD4	-0.000830031	0.0338798	0.872453
SLC20A1	-0.00111824	0.0338958	0.839057
JMY	-0.000836107	0.033896	0.910779
DDA1	0.000729651	0.0339239	0.850079
LMBRD2	-0.0022036	0.0340024	0.905926
CLOCK	-0.00198344	0.0340266	0.799254
FKBP4	-0.00168402	0.0340662	0.731178
FBXL14	-0.00200573	0.0342596	0.879204
GTF3C1	0.00125246	0.034264	0.855217
RPL31	-0.000396913	0.0343021	0.994453
G2E3	0.00103045	0.0343039	0.990001
L2HGDH	0.00177342	0.0343455	0.972843
ATMIN	-0.000761885	0.0343479	0.791089
ALG10B	-0.002018	0.0343674	0.806333
PPP1CB	0.000912996	0.0344478	0.816962
DNMT1	-0.00141297	0.0344755	0.855448
KCTD12	-0.00196448	0.0344887	0.976056
NORAD	0.000719642	0.0345414	0.865659
OGFOD3	-0.00140746	0.0346218	0.905926
ZNF768	-0.00155941	0.0346302	0.910779
DOPEY2	-0.00125253	0.0346699	0.869975
SLC16A1-AS1	-0.00200911	0.0346837	0.833407
IFITM1	-0.00186843	0.034695	0.869975
FAM53C	-0.00126888	0.0347199	0.806333
RAB40C	-0.00214016	0.0347791	0.816962
EXOSC6	-0.000524312	0.034785	0.79728
WDR59	-0.00141283	0.0348173	0.806333
NANS	-0.00123301	0.0348353	0.645196
CCDC59	-0.000648203	0.0348595	0.972099
EDF1	-0.000471835	0.0348602	0.879204
NPTN	0.00145218	0.0349578	0.803309
NBEA	0.00197037	0.0350017	0.816962
TUBB	-0.000899363	0.0351388	0.886149
DEGS1	-0.000728094	0.0351449	0.964808
POMGNT2	0.00180462	0.035299	0.992401
NUFIP2	-0.000622689	0.0353616	0.895306
GADD45G	-0.00228553	0.03537	0.929649
CDC37L1	0.00107341	0.0354174	0.913861
GNA13	0.000853067	0.0356169	0.828262
XIAP	-0.00108478	0.035629	0.88727
SH3BP5	-0.00254478	0.0356788	0.861026
TENT5A	-0.00141549	0.0358137	0.798506
AL359513.1	-0.00186315	0.0358261	0.884174
ACADSB	-0.00128647	0.0358358	0.886219
TFB1M	-0.00202004	0.0358386	0.957383
SETD3	-0.00158809	0.0359798	0.526696
CCDC93	0.00120049	0.0360613	0.795884
BIN1	-0.000888502	0.0361204	0.898448
IST1	0.000813212	0.0361658	0.897837
FARSB	-0.00198685	0.0361824	0.924451
LINC00954	0.00197783	0.0361882	0.937085
ATP5PB	0.000560997	0.0362441	0.919059
BRAF	0.000755505	0.0363453	0.857063
FKBP1A	-0.00104163	0.036371	0.795884
RUBCN	-0.00162357	0.0363895	0.945711
MED28	-0.000518412	0.0364671	0.905926
OTULINL	0.000960722	0.0366407	0.942627
DRAP1	-0.00121775	0.0367469	0.904598
PIK3C2A	0.00092855	0.0367739	0.803617
LRP8	-0.00224845	0.036777	0.967689
IFIH1	-0.00191831	0.0367944	0.817452
TYROBP	0.00335303	0.0368481	0.868527
RABGAP1L	0.000999888	0.0370486	0.922787
RAB6A	0.000845236	0.0370733	0.833071
LARS	-0.00208264	0.0371401	0.937524
COX5A	-0.000625581	0.037169	0.855217
CXCL8	-0.0018529	0.0372106	0.806333
MTRF1	-0.0017765	0.0372512	0.795884
U2AF1	-0.00210039	0.0373109	0.912342
NAIP	0.00214743	0.0373853	0.879204
CARMIL2	-0.00145203	0.0374236	0.799254
BBS4	-0.00186254	0.0375817	0.965264
ZNF669	0.000989426	0.0376936	0.806333
MAP3K9	-0.00213363	0.0378095	0.905073
UBA3	0.00117555	0.0380887	0.922787
ST3GAL2	-0.00163324	0.0381519	0.565144
AL445686.2	-0.0012371	0.0381655	0.966449
RFXANK	-0.00114419	0.0384545	0.798506
PLCD1	0.00206926	0.0385754	0.995207
EP300	0.000644512	0.0386568	0.898448
WWP1	-0.0010615	0.0386944	0.942956
KEAP1	-0.00204575	0.0387426	0.879204
AC027020.2	-0.00201005	0.0388008	0.806333
MT-ND6	-0.000920966	0.0389278	0.96181
HAUS4	-0.00151217	0.0389881	0.942627
LYAR	-0.00158104	0.0390339	0.958755
TYSND1	-0.00193642	0.0390735	0.971748
TRMT10A	-0.00188546	0.039149	0.992872
PLK2	-0.00220215	0.0391532	0.645196
THG1L	-0.001873	0.0392572	0.958836
ISG20	-0.00142721	0.0394121	0.981675
IFI35	-0.00200023	0.0394537	0.942627
SUN1	-0.000766844	0.0395829	0.799254
KPTN	-0.00221839	0.039737	0.92993
TMEM14C	-0.0014906	0.0397396	0.869975
SPATA24	0.00183975	0.03974	0.806333
L3MBTL3	-0.00143582	0.0397593	0.92993
TGFBR2	0.00113084	0.0398711	0.924853
AP002748.3	-0.00106868	0.0398879	0.954008
LNPEP	-0.000824359	0.039904	0.93388
NUDT22	-0.00171415	0.040101	0.868527
GRK6	-0.00121845	0.0401038	0.936528
HIPK1-AS1	-0.00145898	0.0402468	0.898448
TMEM254	0.00139178	0.0403735	0.90355
DUT	-0.00103711	0.0404704	0.799254
FAM184B	0.00202632	0.0405989	0.9779
NUP58	0.000738964	0.040635	0.88727
DUS1L	-0.00069459	0.0406392	0.869975
MTERF4	0.000891706	0.040653	0.913678
NUP88	-0.00100387	0.0406765	0.841872
USB1	-0.00162128	0.0408109	0.833071
CNOT2	0.000650359	0.0409318	0.950714
PBX3	-0.00150419	0.0412846	0.828262
MCM8	-0.00204939	0.0413131	0.903386
ZKSCAN8	0.00137998	0.0413397	0.833427
TKT	-0.000589455	0.0413949	0.904844
EXOC5	0.00140634	0.0414401	0.971728
COPS2	-0.000781857	0.041447	0.939657
PARD6A	-0.00212043	0.0414764	0.8672
SEC62	0.000551076	0.0414969	0.994453
CTSA	-0.00173324	0.0415025	0.885376
KLHL24	0.000916763	0.0415062	0.798506
ATP5MC2	-0.000338332	0.0415313	0.913951
XAB2	0.00135099	0.0415634	0.98656
BAG5	-0.000545145	0.0416352	0.913951
MAGI3	-0.00165797	0.0416854	0.849119
RNF157	-0.00155671	0.0417901	0.877825
GIMAP8	-0.00195759	0.041884	0.806333
FIG4	-0.00196379	0.0419794	0.872453
DDX59	0.00112452	0.0420149	0.980304
ANKRD12	0.00107968	0.0420438	0.855217
AC083880.1	-0.00166471	0.0422358	0.950664
AC007952.4	-0.00197644	0.0422835	0.194771
TMEM87B	-0.00217105	0.0423164	0.990001
AC034236.2	-0.00185554	0.0424489	0.6666
SAMD9L	-0.00377615	0.0425885	0.900492
CARS2	-0.0011766	0.0426408	0.954008
RGS16	-0.00291457	0.0426441	0.872453
LTA	-0.00110293	0.0426647	0.879204
PIP4K2B	-0.00197975	0.0426724	0.997981
NOL12	-0.0010109	0.0427598	0.913861
PFN1	-0.00149346	0.0428564	0.828262
RIF1	0.00120295	0.042925	0.768887
QSOX2	0.00141145	0.0429524	0.869737
SCRIB	-0.00197414	0.0429539	0.947242
CD82	0.00168102	0.0431033	0.706267
ZNF292	0.000647421	0.0431804	0.971748
AL392172.1	-0.00141166	0.0433575	0.795884
AP2S1	-0.000975461	0.043402	0.879204
DUSP16	0.00189985	0.0434411	0.939657
CENPQ	0.00188934	0.0434805	0.986295
TYW1B	-0.00195944	0.0434896	0.862447
FCHO1	-0.00162618	0.0436271	0.879204
HCLS1	-0.000847426	0.0439543	0.877907
MYCBP	-0.00177961	0.0439909	0.78949
PRELID1	-0.00101669	0.044137	0.88312
COPE	0.0008167	0.0442212	0.876977
NDOR1	-0.00191544	0.044237	0.901474
URB1	-0.00219764	0.0442849	0.91714
PLAGL2	-0.000985161	0.0443603	0.973586
INO80E	-0.00116056	0.04442	0.798506
PEX7	0.00187348	0.0444371	0.774628
AC138150.1	0.00198236	0.0447989	0.869975
POLR2L	-0.00118295	0.0449253	0.913861
ACYP2	-0.00109883	0.0449731	0.861026
SELENOH	-0.000682437	0.045048	0.854454
UGP2	-0.00162552	0.0451542	0.99917
CDK16	-0.000982016	0.0451926	0.778753
COPS9	0.000423408	0.0452517	0.816962
ASMTL	0.00103316	0.045638	0.833407
PRDX2	-0.00213859	0.0456815	0.901474
ANKRD11	0.000645364	0.0458527	0.890532
FNIP1	0.000647108	0.0459985	0.795884
KIF21B	0.00117121	0.0461305	0.971748
FAM169A	0.00145816	0.0461651	0.931522
OSBPL8	0.00150359	0.046186	0.806333
UBA5	-0.00144398	0.0462561	0.886219
CDC123	0.00105364	0.0462736	0.854454
PPM1F	-0.00176255	0.0464302	0.973319
AC026471.1	-0.00180398	0.0464578	0.905926
ASNSD1	-0.000764313	0.0464993	0.973586
TNRC6B	-0.000695404	0.0465338	0.896416
CPT2	-0.00150345	0.0466612	0.645618
FAHD2A	-0.00122308	0.0466785	0.798506
XRCC1	-0.00186282	0.0467127	0.899534
PARVB	-0.00206005	0.0467621	0.853142
PIGN	-0.0016547	0.0467631	0.92448
B4GALT7	0.0014231	0.0468544	0.867936
PTPRA	0.00052793	0.0468774	0.913861
SHPRH	0.00118793	0.0469928	0.997739
PCYOX1L	-0.0020188	0.0470543	0.960539
RSAD1	-0.000973903	0.0471801	0.863743
SIRPG	-0.00178907	0.0472929	0.95925
PIAS1	0.000643398	0.0473916	0.988345
ENDOG	-0.00172986	0.0475033	0.798506
MRPL23	-0.00105557	0.0475617	0.886219
C9orf85	0.00114919	0.0476233	0.828205
FAM168B	0.000841129	0.0476323	0.965446
MFN2	0.00127478	0.0476844	0.971748
RIPOR2	-0.00186017	0.0479009	0.930027
USP49	-0.00187277	0.0479244	0.87724
ARSA	-0.00153739	0.0480864	0.833427
C9orf78	0.00052608	0.0481446	0.89445
UBR2	-0.000954482	0.0482041	0.799254
AC008267.5	-0.00217152	0.0482364	0.953753
HMGXB3	-0.00104659	0.0482367	0.936597
CMTM6	0.000612026	0.0482448	0.913678
PSMB2	0.000606712	0.0482597	0.799254
VPS4B	0.000545128	0.048362	0.864544
H3F3B	-0.0011373	0.048447	0.966436
DOPEY1	0.00173577	0.0484501	0.905926
KMT2A	-0.000510192	0.0488481	0.880488
YBEY	-0.00134088	0.0488771	0.976056
ASB16-AS1	-0.00158107	0.0489493	0.850079
PIM2	-0.00147638	0.0489662	0.892626
RSU1	-0.00156708	0.0490151	0.913678
ZNF33A	0.00101794	0.0490434	0.924853
RNASEH2C	-0.00186331	0.0491274	0.884174
NAGK	0.0013638	0.0491403	0.946136
AL138724.1	-0.00147952	0.049203	0.94004
CCDC57	0.00123735	0.0492237	0.891721
FBXO7	0.000515581	0.0492252	0.634507
TTC37	-0.000862468	0.0492278	0.913861
UBE2J1	-0.000737944	0.0493234	0.879204
DEDD	-0.00137507	0.0493513	0.850079
FAM91A1	0.000942412	0.0494008	0.992787
MCC	0.00160622	0.0494203	0.828262
ARMC1	0.00115604	0.0494769	0.905926
SRI	-0.00107133	0.0495349	0.798506
RNF125	0.0010397	0.0496673	0.806333
ABHD2	-0.00178335	0.0497814	0.799254
EEF1G	-0.00173769	0.0497827	0.98822
ECSIT	-0.000935922	0.0498137	0.989179
HIST1H4C	-0.00108081	0.0498379	0.937524
SDHB	0.000750252	0.0498776	0.83932
UTP11	-0.0010319	0.0499015	0.934675
LDLRAP1	-0.00149949	0.0501122	0.798506
PITHD1	-0.000533097	0.050128	0.816962
BAD	-0.00122462	0.050183	0.731178
AC025164.1	-0.000994428	0.0501907	0.85698
STRAP	0.000730689	0.0502727	0.960211
CD38	-0.00160882	0.0503262	0.947
MRPL13	0.000976767	0.0503283	0.895792
SUPT6H	0.000779728	0.05058	0.813936
ZSCAN29	-0.00177963	0.050582	0.778753
HMOX2	-0.0016165	0.0506028	0.907724
UBE2L6	-0.00152889	0.0506623	0.947
SYAP1	0.00119953	0.0506782	0.739488
RFFL	0.00112862	0.0506911	0.947
MKNK1	-0.00108318	0.0508902	0.905926
RABIF	0.00108369	0.0508988	0.79728
SYNE2	-0.00098904	0.0509982	0.957934
GPATCH2	0.000936272	0.0510049	0.929649
DIS3L2	0.00100969	0.0510582	0.958709
NEDD4L	0.00222463	0.0511085	0.78949
PKM	-0.00170019	0.0511258	0.833407
XRCC6	0.000639361	0.0512464	0.843216
C11orf58	0.000619411	0.0513936	0.806333
PRPS2	-0.00190419	0.0513982	0.341527
HMGN1	-0.000722657	0.0514295	0.803415
NUBP2	-0.00101186	0.0514334	0.999449
PPP1R12C	-0.0014101	0.0514806	0.931522
LINC01534	-0.00176029	0.0516043	0.937896
COPZ1	-0.000893042	0.0516075	0.954848
SEPT7	0.000606293	0.0516324	0.983564
PPP1CC	-0.000583021	0.0517611	0.855217
NIF3L1	0.00206824	0.0517615	0.81461
PQBP1	-0.00077167	0.0517687	0.904598
GPS2	0.000884698	0.0517712	0.90355
PHLDB3	0.0013338	0.0517738	0.768238
UBE2S	-0.0012762	0.0518349	0.990056
GSK3B	-0.000930941	0.0519296	0.879204
RNPEP	-0.00148996	0.0519988	0.954008
TIGD1	-0.000944805	0.0520099	0.952802
UBE2I	0.000648	0.0520197	0.78949
PNPLA4	-0.0017665	0.0520464	0.977853
OASL	-0.00416102	0.052055	0.855217
ZNF597	0.00161243	0.0521931	0.942233
AC084824.5	-0.00174372	0.052541	0.941449
COX7A2	0.000381722	0.0525667	0.806333
ZNF341	0.00161158	0.052616	0.937085
CTU2	-0.00135414	0.0527443	0.892952
POLR1D	-0.000425411	0.052839	0.884174
PDLIM2	-0.00155675	0.0528554	0.806333
MARCKSL1	-0.00164289	0.0528696	0.912533
AK2	-0.00165246	0.0529641	0.997981
SLC40A1	-0.00189819	0.0529654	0.891721
OTUD4	-0.000954712	0.0529869	0.958709
RNF34	-0.0011812	0.053039	0.87643
TMEM186	-0.00185353	0.0530753	0.994453
FBL	-0.00061358	0.053123	0.841872
TRIP4	0.00130388	0.053157	0.900492
RNF213	-0.000991867	0.0532393	0.955664
C19orf73	-0.00176422	0.053258	0.637095
ZDHHC17	0.00111363	0.053317	0.926366
GSAP	-0.00203169	0.0533474	0.850079
AC009309.1	-0.00187229	0.0537383	0.856629
FZR1	0.00109513	0.0538637	0.981642
TMSB10	-0.00129712	0.0538771	0.929649
RASSF2	0.00174884	0.05409	0.913861
PPP3CB	-0.00108715	0.054123	0.945359
TCP11L2	0.00098683	0.0541294	0.937524
MZT2B	-0.000343172	0.0542339	0.795884
NAF1	-0.00100525	0.0544153	0.396378
CITED4	-0.00183735	0.0544635	0.96181
DUSP5	-0.00166977	0.054519	0.893766
AP001462.1	0.00160273	0.0545339	0.965083
ZC3H14	-0.000906392	0.0545915	0.816962
PRKACA	-0.00197758	0.0546089	0.91714
PARP1	-0.000951659	0.0546358	0.917976
HOOK1	-0.00127194	0.05471	0.879204
SREK1	0.000635711	0.0547505	0.958709
APOA1	0.00152369	0.0548321	0.798506
ARL5A	0.000986604	0.0548451	0.975496
ARG2	0.00259593	0.0548934	0.798506
TLK1	0.000794735	0.0549778	0.841872
AC073332.1	0.00138551	0.0550141	0.873533
SKIL	0.00115631	0.0550692	0.774628
RINT1	0.00118209	0.0550855	0.78949
RPP21	-0.001192	0.055144	0.966449
MORC2	-0.00184674	0.0552275	0.960504
PHF12	0.00101596	0.0552378	0.864806
YRDC	-0.000809717	0.0552484	0.798506
FKBP14	-0.00175961	0.0553023	0.877825
STAG2	0.000844186	0.0553708	0.891013
PNP	-0.00163889	0.0556844	0.817039
FAM120A	-0.000825069	0.0557873	0.78949
HEBP2	0.000600621	0.0557989	0.691553
CD83	-0.00123415	0.0560376	0.976056
HNRNPA1	-0.000321832	0.0560611	0.990001
OGG1	-0.00189515	0.0561383	0.795884
MXD1	-0.00125725	0.0562387	0.973138
KLHDC2	0.000673727	0.0563019	0.950807
SLC9A3R1	-0.00164535	0.0563111	0.904129
OAS1	-0.00292646	0.0563763	0.973138
ABRACL	-0.000836962	0.056448	0.843216
DBNL	-0.00180105	0.0564894	0.913861
RBMX	-0.000403902	0.0565827	0.88312
ZUP1	0.00123135	0.0566348	0.795884
GADD45GIP1	-0.000526406	0.0566384	0.854454
BCAP31	-0.00121104	0.0566753	0.861026
ENO1	-0.00153465	0.0566855	0.973102
HVCN1	-0.00202248	0.0566973	0.816962
TELO2	-0.00170734	0.056753	0.798506
TRMT2A	-0.00148624	0.0567617	0.957402
STN1	-0.00208752	0.0567837	0.862447
HHLA3	-0.0018078	0.0568175	0.847163
TTC13	-0.00190749	0.0568389	0.950807
ENO3	-0.00161766	0.0568847	0.913861
FAM3C	0.00141079	0.0568896	0.85751
PAICS	-0.00133388	0.0568982	0.850079
ISY1	0.000766204	0.0570225	0.850079
LACTB2	-0.00178585	0.0571544	0.892354
SLC25A22	-0.00175321	0.0571677	0.864806
BRF2	-0.000933281	0.0572232	0.798506
CCDC28B	-0.00141036	0.057226	0.979977
CCHCR1	-0.00176223	0.0573032	0.876561
RING1	-0.0011737	0.0573467	0.969162
ZSCAN25	0.00128275	0.0573919	0.78949
UBR5	0.000929728	0.057433	0.828262
NMD3	-0.000748497	0.0575542	0.995207
FOXK2	-0.00151949	0.057717	0.912342
SRRD	0.000921646	0.0578008	0.960161
ZNF681	-0.00177978	0.0578014	0.884174
SH3PXD2A	0.00169004	0.0578602	0.905431
EPN1	0.000948245	0.05789	0.995207
PPP1R14B	-0.00134302	0.0579737	0.817039
PEA15	-0.00187524	0.0580277	0.926254
CAMK2G	-0.00140482	0.0580997	0.857828
MLLT3	-0.00110045	0.0581065	0.957383
BCL2A1	-0.00184597	0.0582562	0.798506
MBD6	-0.00142186	0.0583852	0.994931
CTDNEP1	-0.000681962	0.058474	0.739488
TMEM65	-0.00174657	0.0585059	0.914266
ISCU	0.000966666	0.058741	0.931522
AL133342.1	-0.0019486	0.0587949	0.942233
CPEB4	-0.00108836	0.0588054	0.975496
SPTBN1	0.00116237	0.0588336	0.913161
LINC02328	-0.00180506	0.0588344	0.565144
NCOA6	-0.00130344	0.0589176	0.84291
OSBP	-0.00062452	0.0589357	0.916376
RAD23A	-0.000573842	0.0589483	0.869975
DCAF4	-0.00132282	0.059068	0.871757
PITPNA-AS1	-0.00101422	0.0590904	0.855217
MAP3K5	-0.00256857	0.0591426	0.962352
SFSWAP	0.000577191	0.0591633	0.886219
RNF145	0.000617669	0.0592984	0.913861
WBP4	-0.0010832	0.0594224	0.845861
DR1	0.000538938	0.0595622	0.95929
PAFAH1B1	0.00122304	0.0595869	0.79728
TAF1A	0.00185244	0.05962	0.798506
MED22	0.00159439	0.0599128	0.798506
OAS3	-0.00341939	0.0599587	0.940216
BRD7	-0.000669927	0.0599633	0.830155
NPLOC4	0.000698572	0.0599913	0.860845
CCT8	-0.000835159	0.0599996	0.957934
ZNF304	-0.00150528	0.0600852	0.92496
SIKE1	-0.000709733	0.0601325	0.965446
NARS	-0.000677527	0.0602368	0.839057
TRIT1	0.00142734	0.060318	0.937524
FKBPL	-0.00174122	0.0603626	0.869975
SIMC1	0.00143597	0.0604004	0.981459
LINC01004	-0.00173303	0.0604027	0.913678
MCUR1	-0.00147763	0.0604742	0.904777
PPHLN1	0.000577921	0.0605344	0.816962
IFNAR1	0.00127413	0.0605739	0.891721
NBPF19	-0.0010265	0.0606476	0.976056
AMIGO2	-0.00166927	0.060746	0.806333
B2M	-0.000583891	0.060824	0.893766
ARFGEF2	0.00111248	0.0609168	0.847163
BCL2L1	-0.00157039	0.0609974	0.78949
TAF4	-0.00176121	0.0610866	0.850079
CD63	-0.00163536	0.0611545	0.951112
PPARGC1B	-0.00167042	0.0611801	0.965446
ZNF626	-0.00188558	0.0612496	0.988738
SMARCA4	-0.000949064	0.0613115	0.96821
TPRA1	-0.00152636	0.0613398	0.795884
NEAT1	-0.00147454	0.061382	0.816962
NUP54	0.000580876	0.0614462	0.841872
PMS1	-0.00181179	0.061489	0.997981
ZMIZ2	-0.00135336	0.0616028	0.821134
GTPBP10	0.00123332	0.0616392	0.913861
ARL4D	-0.00162378	0.0616638	0.893037
SPG11	-0.00142903	0.0617826	0.803617
MZT2A	-0.000526156	0.0617865	0.78949
KBTBD2	-0.000707007	0.0619417	0.900325
CRAT	-0.00170819	0.0620253	0.891721
NOP14-AS1	-0.00142193	0.0620291	0.978573
COPS5	0.000763931	0.0621147	0.869975
SAP30	-0.00147196	0.0621958	0.888245
ECHS1	-0.00132767	0.0622066	0.877825
VPS29	-0.000504847	0.0623632	0.816962
MARF1	0.000853816	0.0623776	0.981642
MAP3K14	-0.00161791	0.0623798	0.953753
AC093635.1	-0.00186467	0.0624742	0.901474
CASP2	0.00111702	0.0624956	0.99953
PRKAR2A	0.0008338	0.0625222	0.816962
NGDN	-0.00060227	0.0625599	0.997739
CTDSP1	-0.0012385	0.0625989	0.91507
PODXL2	-0.00172495	0.062715	0.678821
WDR76	-0.0015293	0.0628123	0.866589
CENPK	-0.00269383	0.0628426	0.816962
FAAP24	-0.00194172	0.0628467	0.988345
P4HA1	-0.00190591	0.0628854	0.827505
KDM3A	0.000807464	0.0629825	0.997981
TRIR	0.000277732	0.0630231	0.866589
NFKBIA	-0.000832243	0.0630464	0.930027
UHRF1BP1L	0.000892181	0.063054	0.937524
CAPRIN2	-0.00185307	0.0630752	0.997981
COPS6	-0.000696057	0.0632071	0.989179
NEURL1	-0.00171843	0.0632668	0.798506
ZNF195	-0.000794861	0.0632809	0.942627
AREG	-0.00191897	0.0633119	0.839533
GABPA	0.000881646	0.0633149	0.831302
ATP8B2	-0.00187311	0.0633285	0.905926
DEXI	-0.00136863	0.0633344	0.396378
ATP13A2	-0.00166249	0.0633638	0.806664
VIRMA	0.000715561	0.0634429	0.992401
H2AFY	-0.000566025	0.0634604	0.798506
GAPVD1	0.000770949	0.0635384	0.976056
HSPB11	-0.00105584	0.0636233	0.798506
RASGRP1	0.000734516	0.0636393	0.917988
RHEB	-0.000875579	0.0637731	0.287381
LRP6	0.00180746	0.0638068	0.797375
PBX4	0.00165166	0.0638311	0.858157
SMU1	0.000731929	0.0638552	0.909975
RIOK3	0.000575968	0.0638562	0.930027
VSIR	-0.00160798	0.0638914	0.963455
ZBTB10	-0.00118081	0.0639366	0.798506
SLC25A38	-0.000967956	0.0640077	0.960252
IFIT5	-0.00205598	0.0642642	0.93388
FAM83D	-0.00168297	0.0644991	0.869975
ID1	-0.00209729	0.0645252	0.99955
DYRK1B	0.00133636	0.0652227	0.948822
SCFD1	-0.00050196	0.0652246	0.758759
USPL1	-0.000813064	0.0652621	0.806333
DDX28	-0.000912409	0.0653091	0.806333
SLC35F6	0.00115427	0.0653518	0.971748
MTX2	-0.00115467	0.0655309	0.981642
HIST1H2AK	-0.0013768	0.0656717	0.988345
AC044849.1	-0.0011906	0.0657228	0.962352
NUP214	0.000787714	0.0658137	0.910779
MEMO1	-0.00167683	0.0659433	0.833407
VIPR1	-0.00178972	0.0660689	0.980424
NFKBIZ	-0.00125707	0.0663349	0.860471
SIDT2	-0.00131236	0.066392	0.904777
NR3C1	0.000950882	0.0668383	0.909975
RFC5	0.00169743	0.0668497	0.958709
COX15	-0.00125156	0.0669051	0.861026
DHRS4L2	-0.0013546	0.0669966	0.930027
PPP2CA	-0.000751074	0.0670273	0.913678
CLSTN1	-0.00134332	0.0670526	0.938214
SAR1B	0.000582023	0.0670595	0.857063
PPRC1	-0.00176853	0.0671574	0.953753
ANKRD39	0.00129973	0.067302	0.828262
NSMCE2	-0.00114516	0.0673483	0.565144
ACADM	-0.00198953	0.067351	0.975902
MIA2	-0.0010122	0.0673552	0.96821
TNKS2	0.000734272	0.0674704	0.953753
RPAP2	-0.000850843	0.0675036	0.935315
CDK9	-0.000954423	0.0675174	0.913861
TENT5C	-0.00155485	0.0676307	0.869975
SNTB1	-0.00186946	0.0676683	0.976056
PITPNC1	-0.00143721	0.0676961	0.938214
TAX1BP1	0.000564681	0.0678477	0.972099
SMARCC2	-0.000794548	0.0678839	0.918662
NAGLU	-0.00182178	0.0680024	0.861026
GGPS1	0.00165525	0.0680677	0.958836
KLF10	-0.00199295	0.0680973	0.871759
GOLGA7B	-0.00186501	0.0681058	0.992401
SEPSECS-AS1	-0.00164837	0.0682137	0.957383
VAMP3	0.00081815	0.0683008	0.440654
PFDN1	0.000617161	0.0683318	0.997113
SSRP1	-0.000872428	0.068332	0.880926
TDP1	0.00108049	0.0683502	0.907724
PCGF1	-0.00130315	0.0684496	0.869975
ZDHHC5	0.000916072	0.0684805	0.99953
ZNF584	-0.00174672	0.0685541	0.884174
NT5DC1	-0.00117631	0.068563	0.953931
DIRC2	0.00111191	0.0686472	0.798506
PMM2	0.00110373	0.0686725	0.962041
POLR3GL	-0.00127895	0.0687814	0.886045
CAMSAP2	-0.00190633	0.0688178	0.778753
RALA	0.00184485	0.0688411	0.947242
KNTC1	-0.00138586	0.0688411	0.803415
RUVBL2	-0.00149782	0.0688483	0.936063
MFSD6	0.000884158	0.0688677	0.99955
ZNF138	-0.000982744	0.0689358	0.806333
PSMD14	0.000935778	0.0689782	0.78949
GALNT1	0.000768064	0.0689972	0.963833
OTUB1	-0.000459824	0.0690842	0.920694
C19orf70	-0.00061829	0.069194	0.815012
MIR22HG	-0.00219745	0.0692707	0.981459
TMEM202-AS1	-0.00158207	0.0693823	0.830155
MED14	0.00119602	0.0693989	0.78949
RBM34	0.000692757	0.0694016	0.942956
DPP9	-0.000731161	0.0694076	0.866589
MRPL55	-0.000798851	0.069629	0.79728
TAP2	-0.00134218	0.0696514	0.997981
JAK1	0.000541202	0.0696882	0.997981
ATG2B	0.00117235	0.069794	0.864806
LINC00565	0.0018265	0.0698348	0.913861
GNA12	0.0010781	0.0698706	0.78949
TICAM1	-0.00167895	0.0698719	0.739488
LUZP1	-0.00189829	0.0700695	0.960855
MBTPS1	0.000594298	0.0700892	0.881131
CEBPZOS	-0.001049	0.0701695	0.913861
EEA1	-0.00165077	0.0702591	0.978683
ZADH2	-0.00135376	0.0706922	0.739488
DDIT4	-0.00250153	0.0708252	0.88312
GBA	0.00148902	0.070858	0.965635
JUN	-0.00138332	0.0708637	0.997545
PYROXD2	0.00149141	0.0709075	0.980424
PRR3	-0.00140679	0.0710405	0.78949
CLASP1	0.00101233	0.0712569	0.884174
FAM107B	0.00120321	0.0712933	0.913678
NARFL	0.0014277	0.0712986	0.958771
MRPS24	-0.00113842	0.0713164	0.952802
EXOC6B	0.00129421	0.0714016	0.831957
MYL12A	-0.0010883	0.0714414	0.846207
AL731569.1	-0.00180954	0.0715242	0.798506
ZNF324B	0.00162673	0.0717955	0.935736
NT5C3A	-0.001004	0.0718285	0.976056
POLRMT	-0.00176147	0.0718938	0.920289
IL16	0.00151418	0.0719033	0.928639
TMEM170A	-0.000839669	0.0719685	0.886219
CCDC102B	-0.00162931	0.0725192	0.798506
PIGW	-0.00178908	0.0725875	0.798506
U2AF2	-0.000671147	0.0726488	0.904777
STX3	-0.00152829	0.0726525	0.691138
LEPROTL1	0.000651819	0.0726916	0.924853
USP8	0.00095805	0.0726952	0.798506
KDELR2	-0.000823467	0.072696	0.799254
ATP5MPL	0.000497907	0.0727807	0.898448
MTBP	-0.00165148	0.0727808	0.980461
PLCL2	-0.00116614	0.0728981	0.999347
ABCG1	0.00180282	0.0730858	0.827505
PUS7	-0.00158491	0.0731146	0.879204
BRAP	0.00105998	0.0731764	0.905926
ABI2	-0.00143061	0.073278	0.806333
SELENOK	0.000683501	0.0733519	0.990001
LIG1	-0.00124433	0.0734446	0.913861
C11orf98	0.00161782	0.0734682	0.942627
COPB1	0.000692654	0.0735488	0.844663
PPP1R9B	-0.00178045	0.0736265	0.932278
PTPN6	-0.00160406	0.0736758	0.76664
TOR1B	-0.00131964	0.0736847	0.994453
STMP1	-0.000515446	0.0736919	0.93388
LCLAT1	0.00150585	0.0737169	0.973138
SERTAD3	-0.00142622	0.0737362	0.950807
GPX4	-0.000494251	0.0737716	0.798506
RBL1	0.00142427	0.0738733	0.806333
ACSM3	-0.0015646	0.0738953	0.954939
NCK1	-0.000686123	0.0739184	0.896416
TPGS2	-0.00141792	0.073928	0.973319
SLC16A7	-0.00136547	0.0739558	0.87746
USP31	-0.00178377	0.0740163	0.798506
CCNL1	-0.000717468	0.0741666	0.68947
RPL38	-0.000290198	0.0741742	0.970089
ASB8	0.000876962	0.07426	0.795685
DDX54	-0.0010412	0.0742876	0.986295
ALDH16A1	-0.00120812	0.074374	0.795884
TRBC2	-0.00103156	0.0744121	0.976237
TMEM97	-0.00125385	0.0744736	0.768238
ASB1	-0.00160038	0.0747983	0.870003
LCOR	0.000558712	0.0748332	0.949834
CCNQ	-0.000897224	0.0748993	0.79728
GABPB1	0.00140081	0.0750924	0.913678
ALDH5A1	0.00172019	0.0751597	0.774628
HDAC6	0.00143446	0.0752103	0.795884
ANKMY1	-0.00162409	0.0753788	0.861026
HDHD5	-0.00162305	0.0755862	0.844121
MTRF1L	-0.000913551	0.0756144	0.965083
SCML4	-0.00125643	0.0756248	0.914325
ZMYM4	-0.000982902	0.0756323	0.864806
MTMR6	0.00103379	0.0757184	0.798506
PPP1CA	-0.00207622	0.0757838	0.850021
ATF7	-0.00136226	0.075795	0.791089
PGM1	-0.0014721	0.0761565	0.0227471
ATXN7L3	-0.00117427	0.0762454	0.870408
PHLDA1	-0.00224907	0.0763818	0.979977
TBC1D13	0.00113084	0.0763872	0.898448
AAED1	-0.00124922	0.0764733	0.920312
MED23	0.000603451	0.0764826	0.997144
LHPP	-0.00198145	0.0765124	0.855217
CLINT1	0.00040768	0.0765531	0.778753
MED26	0.000837878	0.0766307	0.872453
COQ4	-0.00101137	0.0766388	0.82251
EXTL3	0.00158368	0.0766761	0.969838
CDC73	0.000526891	0.0767546	0.934946
HMGB1	0.000505484	0.0768451	0.981459
TDRD3	-0.00115458	0.0770037	0.828262
TMSB4Y	-0.00150903	0.0772677	2.8068e-06
DENND2D	-0.00165301	0.0772832	0.958709
FBXO5	-0.00184729	0.0773295	0.99917
WRAP53	-0.00157273	0.0774277	0.833407
RETREG1	-0.00136221	0.0774749	0.96821
HAUS1	-0.00190252	0.0775655	0.900492
BCAS2	-0.000821533	0.0775729	0.930027
IFIT1	-0.0033538	0.0775949	0.913951
PGP	-0.000770867	0.0776303	0.778753
CYP2U1	-0.00148675	0.0777034	0.992401
ZSCAN30	-0.0015472	0.0777222	0.828262
SSBP3	-0.00180313	0.0779024	0.997981
TIPRL	0.00071127	0.0779391	0.877841
CLEC2B	-0.00164801	0.0779645	0.973521
CNOT9	0.000937856	0.078106	0.976056
GALM	-0.00143942	0.0782038	0.816962
CNPY3	-0.000848331	0.0782464	0.565144
PRR34-AS1	-0.00169919	0.0783253	0.913951
MMGT1	-0.000695529	0.0783425	0.827505
TRAF3	0.00111921	0.0783914	0.976056
JMJD6	-0.000966423	0.0783984	0.795884
PAXIP1-AS1	-0.000869634	0.078416	0.565144
TFB2M	-0.000958316	0.0784865	0.898448
LPCAT1	-0.00199621	0.0785484	0.961118
TMIGD2	-0.00142477	0.0785987	0.969838
MAP3K4	0.000898227	0.0786041	0.957383
FAM84B	-0.00138335	0.0786856	0.971571
PLAC8	-0.000728379	0.0787005	0.83038
AC090825.1	0.00146611	0.0787941	0.798506
RSBN1	-0.000416556	0.0788101	0.898448
PIGM	-0.00193104	0.0790102	0.857063
KLHL2	-0.00157396	0.0791052	0.969838
BMI1	0.000995261	0.0792253	0.96146
ERP44	0.000739484	0.0792958	0.905926
FECH	-0.00175604	0.0793277	0.854454
TXNL4B	-0.000828924	0.0793381	0.976056
RHOT1	-0.00136853	0.0793692	0.937109
MAP3K2	0.000860207	0.0793849	0.798506
C12orf45	-0.000777373	0.0793916	0.913678
NR1D1	-0.0017494	0.0794136	0.379027
CNP	-0.00198316	0.0794295	0.974098
ZNF782	0.001664	0.07945	0.930027
RALB	-0.00183422	0.0795156	0.92993
TMEM147	-0.00143082	0.0795425	0.855217
STAT6	-0.00113894	0.0796153	0.937085
ACOX1	0.00115481	0.0796785	0.905267
CXCR4	-0.000703061	0.0796835	0.976056
TFIP11	0.000825421	0.0796963	0.905926
CLPP	-0.00116155	0.0797567	0.900325
SLC20A2	-0.00108073	0.0797627	0.779266
NDUFAF2	-0.00124666	0.0798138	0.967227
ZSWIM6	-0.00203945	0.0799329	0.816962
POLR3F	0.00108875	0.0799497	0.913861
SMIM13	-0.00144773	0.0799819	0.938214
ZNF589	-0.00162516	0.0801751	0.95002
CHCHD4	-0.0016826	0.080273	0.798506
BICRA	-0.0014562	0.0803362	0.854454
GEMIN8	-0.00155055	0.0807493	0.928639
MAST3	-0.00195472	0.0807513	0.440654
CRY1	0.000790234	0.0807807	0.855217
SDE2	-0.000649105	0.0809393	0.953753
PHPT1	-0.00208504	0.0810211	0.855448
CDK6	-0.00228339	0.081029	0.869975
RPS6KL1	0.00167561	0.0810762	0.930027
STIM1	-0.00123484	0.0813002	0.907724
EFR3A	0.000866612	0.0813137	0.854454
LSM12	-0.000464083	0.0813605	0.895792
PLD6	-0.00215735	0.081392	0.864806
FAM173A	-0.00188745	0.0817062	0.886219
HIRIP3	0.00100978	0.0819229	0.940569
L3MBTL2	-0.00140563	0.0822037	0.975841
GTDC1	-0.00149639	0.0823372	0.485581
SIK1B	-0.00215378	0.0824019	0.798506
AVEN	-0.00183251	0.082431	0.988738
STUB1	-0.00121166	0.0824828	0.829689
ZNF671	-0.00161154	0.0826031	0.976056
WASHC5	0.00110229	0.0826253	0.798506
EBPL	-0.00069038	0.0826305	0.806333
MTCH1	0.000656828	0.0826468	0.843216
SAT2	-0.000860697	0.0828162	0.931522
LYST	0.000871061	0.0829149	0.913678
GRPEL1	-0.000825476	0.0829245	0.997545
GTPBP6	-0.000834157	0.0831064	0.799033
ZNF789	-0.00121926	0.0831354	0.973138
TRAPPC10	0.000625471	0.0831666	0.798506
AMDHD2	-0.0016544	0.0831891	0.855448
ARL8B	0.000700008	0.0832271	0.936048
CAGE1	0.00144506	0.0832681	0.843216
TACC1	0.000602717	0.0833462	0.833407
ARHGAP45	-0.000558433	0.0834019	0.913678
CAMSAP1	-0.00122064	0.0834302	0.78949
BPGM	0.00114964	0.0834757	0.913861
NDUFAF4	-0.000869633	0.0837013	0.778753
DDX1	0.000655892	0.0837387	0.976056
SCFD2	-0.0015356	0.0837801	0.854454
MFSD4B	-0.00110866	0.0839567	0.78949
RHOH	-0.000917289	0.0839748	0.997739
RRM2B	0.00131229	0.0840328	0.942627
MRPS9	0.00125979	0.0841835	0.816962
MIOS	0.000889164	0.0841925	0.886108
MAPKAPK2	0.000874869	0.0842065	0.91077
TIGD5	-0.00185345	0.0843293	0.955664
TMEM33	0.00105693	0.084394	0.967227
FMNL3	-0.00173442	0.084586	0.971748
UHRF1BP1	-0.00105791	0.0845976	0.857063
UBE2M	-0.00126341	0.0846457	0.924427
EML3	-0.00119811	0.0846569	0.973521
RAD50	-0.00153605	0.0849197	0.810033
CARD19	0.00109022	0.0849219	0.833407
NFATC2	-0.00122837	0.084926	0.986295
RAB8B	0.00153156	0.0852878	0.973428
RP2	0.00148139	0.0853147	0.942627
ITFG2-AS1	0.00150534	0.0853325	0.930027
VWA8	-0.00137872	0.0854069	0.942627
ANKS3	-0.00150721	0.0854102	0.947
RPUSD3	-0.00171045	0.0854382	0.854454
LINC00667	-0.000779971	0.0854866	0.909594
SLA2	-0.00181618	0.08555	0.798506
AGPAT5	0.00152725	0.0855998	0.816962
DAGLB	-0.00129052	0.0856009	0.778753
ARHGEF2	-0.00154632	0.0857756	0.994746
DNTTIP2	-0.000571006	0.0858784	0.816962
TNRC6A	0.000932279	0.0859386	0.960252
LSM14A	0.000440016	0.0860019	0.938214
RAB35	0.00108543	0.0860487	0.889966
NINJ1	0.000990495	0.0861392	0.913951
UTP23	-0.000478825	0.0861666	0.905926
FAM32A	0.000675024	0.0862052	0.821134
TAB2	0.000887859	0.0862061	0.909975
MIF4GD	-0.000790842	0.0863023	0.799254
SLC29A3	-0.00168723	0.0863651	0.936048
AL139246.5	-0.00182986	0.0863981	0.972099
TCTN3	-0.000718168	0.0865228	0.963524
BTG2	-0.00122793	0.0867645	0.88727
DBH	0.00214921	0.0867817	0.913861
ASH1L-AS1	-0.00111056	0.086787	0.194771
ATP5PO	-0.00030338	0.0868167	0.877476
WDR6	-0.000865813	0.0868331	0.913678
BISPR	-0.00181556	0.0868471	0.833407
IFT140	-0.00159872	0.086946	0.874914
SLC25A25-AS1	-0.00169618	0.0871232	0.79728
ASB3	-0.0011572	0.0872658	0.957383
SOS2	0.000800487	0.087382	0.913951
PAF1	-0.00105612	0.0874158	0.798506
SWT1	0.0015653	0.0874752	0.795884
NME1	-0.00183112	0.0875419	0.455802
MAFF	-0.0021368	0.0875899	0.913861
TCP1	-0.000648732	0.0876546	0.799254
UCP2	-0.00138551	0.0876948	0.904777
AC020916.1	-0.00103642	0.0877219	0.976056
CAP1	-0.000761675	0.0877388	0.731178
SELENOF	0.000886609	0.0878674	0.833407
AC026801.2	-0.00166223	0.0880061	0.828205
MTIF2	-0.00105197	0.0880509	0.967227
TRIB2	-0.00167328	0.0883479	0.905926
ACADVL	-0.00109911	0.088398	0.958709
JHY	-0.00160465	0.088403	0.891721
BIRC2	0.00101282	0.0884197	0.810394
PCBP2	-0.000234954	0.0884745	0.79728
CYBC1	-0.00205221	0.0885212	0.90355
PINX1.1	-0.00116199	0.0886738	0.821134
PSD	-0.00116181	0.0887828	0.942627
NUP85	0.00119743	0.0888802	0.860436
DENND4B	-0.00136916	0.0889101	0.486306
HKR1	0.00111958	0.0889732	0.987128
RNF185	0.00142039	0.0890435	0.91437
ERC1	-0.000916693	0.0890839	0.913861
ZNF544	-0.00137553	0.0891222	0.877825
NSMCE1	-0.0011547	0.0891287	0.958662
AL162231.1	-0.00167427	0.0891804	0.997739
UCKL1	-0.00119886	0.0892497	0.927946
IVD	-0.00108605	0.08927	0.929649
LIMS1	-0.00192164	0.0893347	0.905926
ZHX1	-0.000687928	0.0893527	0.971748
ZNF117	0.00148448	0.0894151	0.995207
RPAP3	-0.000721894	0.0894421	0.958709
BIRC6	-0.00061896	0.0894766	0.969388
ZNF529	0.000868609	0.0896139	0.891721
ALKBH7	-0.00042255	0.0896484	0.815045
AC136475.5	-0.00226892	0.0896639	0.87724
SDHAF2	0.000788091	0.0896644	0.931522
USP46	-0.00163939	0.0898503	0.889966
MTHFD2	-0.00265963	0.0898556	0.913951
VHL	0.000624975	0.0898966	0.981642
HDAC4	-0.00108302	0.0900108	0.78949
TUFT1	-0.00150106	0.0901327	0.923068
CEP41	-0.00173421	0.0901638	0.791089
MFN1	-0.00106146	0.0902459	0.958662
SLC22A23	0.00159749	0.0902623	0.971748
LCORL	-0.001247	0.0904739	0.976056
AC012306.2	0.00139227	0.0904993	0.855217
OAT	-0.000958323	0.0905152	0.938214
NDUFAF7	0.00114816	0.0905961	0.959555
FNDC10	-0.00170805	0.0906048	0.874914
CARD8	-0.001031	0.0908775	0.973319
ATRX	-0.000816983	0.0910379	0.962689
ARNTL	0.0010505	0.0910927	0.879204
DDX52	0.000581878	0.0911386	0.981362
CNN2	-0.00111654	0.0915544	0.981949
MYL12B	0.000857347	0.0916432	0.816962
RETREG2	0.000844347	0.0916787	0.905926
ARMCX1	-0.00146353	0.0917015	0.844121
APOBEC3G	-0.0013968	0.0918383	0.953753
NISCH	0.000941028	0.0918968	0.931522
PLCXD1	-0.00178636	0.0919171	0.982514
RALBP1	-0.00121003	0.0919587	0.913861
C1orf159	-0.00141587	0.0919866	0.853142
TBL3	-0.0014681	0.092025	0.869975
ISG15	-0.00232995	0.0920431	0.971571
BABAM2	-0.000976792	0.0920976	0.798506
CAMKK1	-0.00140644	0.0921098	0.810274
RIPK2	-0.00204584	0.0921279	0.949834
TMEM120A	-0.00131476	0.0921302	0.778753
LINC00685	-0.00168106	0.0921753	0.798506
POC5	0.00122516	0.0923119	0.937524
IDH3G	-0.000853364	0.0923645	0.942627
GPBP1L1	0.000494103	0.0924819	0.778753
MSANTD2	-0.00156645	0.0925861	0.931522
PLEKHM1	0.000696847	0.0927644	0.88312
AL138966.2	-0.00158091	0.0928552	0.78949
PCBP1	-0.000586664	0.0928555	0.78949
UBE4A	0.000819161	0.0933629	0.861026
PIGB	0.00118932	0.0935459	0.957383
GLI4	-0.00139991	0.0935468	0.939657
BACH1	-0.000713486	0.0937528	0.886219
FADS3	0.00144759	0.0937905	0.821538
MXD4	0.000926957	0.093811	0.997739
COMMD2	0.000727629	0.0938288	0.969838
TTC30B	-0.00131067	0.09388	0.898448
ELF4	-0.00150156	0.0939387	0.78949
SPRY1	-0.0014353	0.0939969	0.831957
B4GALT3	-0.00103274	0.09412	0.897799
TMEM59	-0.000452552	0.0941893	0.798506
TRIM37	-0.00111897	0.0943997	0.836282
CTSH	-0.00153393	0.0945259	0.78949
MTSS1L	0.00174338	0.0945392	0.857516
RBM38	0.000958251	0.0947228	0.850021
RALGDS	-0.00101108	0.094816	0.997739
MSMO1	0.000946763	0.094826	0.901474
ZEB1	0.00135191	0.0949284	0.828262
PIK3CA	0.000832105	0.094929	0.971748
SNAPC2	-0.00104085	0.0949748	0.855448
METTL21A	0.00100077	0.0950111	0.997981
ZCCHC7	-0.000960352	0.0950515	0.981185
ZNF609	-0.00183886	0.0950538	0.965446
DLGAP4	-0.00148592	0.0951115	0.920694
SLC10A3	-0.00157479	0.095176	0.565144
TACC3	0.00124418	0.09529	0.901474
GTF2F1	-0.00057727	0.0953012	0.798506
NSUN3	0.00081267	0.0954143	0.913861
SIAH2	-0.000921548	0.0954969	0.901474
PBRM1	-0.000622221	0.095566	0.92993
ATXN1L	0.000748021	0.0956285	0.93388
HELLS	-0.00149629	0.0956309	0.791089
RAB33A	0.00171123	0.0957395	0.931522
HLA-F	-0.00116956	0.0958109	0.828456
ZNF598	-0.00111316	0.0958557	0.795884
AGTRAP	-0.00176428	0.0958569	0.828456
APOL3	0.0010542	0.0958927	0.992636
CHEK1	0.00155427	0.095937	0.828262
AC022211.2	-0.00152989	0.0959587	0.976056
CR1	0.00194277	0.0961535	0.798506
DUSP23	-0.00183205	0.0961776	0.997981
DPF2	0.000554676	0.0962085	0.986295
TOMM34	-0.0012784	0.0962151	0.78949
TNIP2	-0.00130079	0.0963366	0.886045
AFTPH	0.00111818	0.0963461	0.935683
HMG20B	-0.00129011	0.0963674	0.885935
SLC12A2	0.00112449	0.0963874	0.948853
CKLF	-0.00190717	0.0964914	0.827446
TAOK1	-0.00125425	0.0965549	0.968664
SNHG15	-0.00103871	0.0969363	0.947
PLLP	0.00180205	0.0970128	0.920694
ATAD1	0.000839816	0.0970317	0.806333
SIAH3	0.00231991	0.0970622	0.96821
PURA	-0.000797582	0.0971468	0.803309
XRCC4	-0.0018131	0.0971797	0.960252
PHF3	0.000433756	0.0971919	0.927178
RFC2	0.0012813	0.097216	0.833407
LY9	-0.0011183	0.0972759	0.910779
ATIC	-0.00106947	0.0973866	0.905267
CLP1	-0.000755275	0.0974108	0.833407
IPO7	-0.000763202	0.0974899	0.816962
CHMP1B	-0.000887021	0.0975663	0.955664
TMEM102	-0.00144576	0.097583	0.821538
XPC	0.000778507	0.0975898	0.896416
RPL41	-0.000277877	0.0975902	0.960161
CACNA1C-AS2	-0.0014861	0.0977102	0.486306
C12orf42	-0.00162732	0.0977441	0.983831
GCH1	-0.00109027	0.0977668	0.803617
CYP20A1	0.000742242	0.0979149	0.929649
DNAJA1	-0.000861293	0.0979158	0.910779
MMS19	0.00121079	0.0979592	0.975496
THAP12	-0.000677411	0.0979706	0.806333
ZNF273	0.00110454	0.0980838	0.645196
PUS3	-0.00128347	0.0981076	0.803415
ZCCHC3	-0.000752942	0.0981136	0.797538
TBC1D15	0.000942268	0.0982222	0.868527
AL357060.1	0.00102723	0.0983111	0.940216
INO80B	-0.00144952	0.0984294	0.806333
AC078883.1	-0.00161363	0.0988887	0.970715
GRAMD2B	0.00133783	0.0989259	0.850079
MRPL20	0.000774293	0.0989422	0.90355
IFT74	-0.00136815	0.0990599	0.995207
RASAL3	-0.00127923	0.0993787	0.879204
SNX4	0.000801327	0.0994423	0.788021
ULBP2	-0.00248646	0.0995319	0.78949
MRPS18A	0.00115478	0.0995338	0.869975
AC009403.1	-0.00140448	0.0998005	0.900325
MAL	-0.00075294	0.099923	0.761566
METTL1	-0.00152157	0.100071	0.532475
SCAF11	0.000596176	0.100114	0.920694
IDNK	0.00135165	0.100171	0.798506
LIAS	-0.000946057	0.100231	0.803415
POLM	-0.00117743	0.100275	0.913861
AL139246.3	-0.00157457	0.100276	0.950807
SNU13	0.000506482	0.10035	0.912342
PILRB	-0.0008361	0.100393	0.884174
NQO2	-0.00156065	0.1004	0.904492
AL133338.1	-0.00155314	0.100414	0.96146
PRAF2	-0.00103406	0.100435	0.778753
ZIK1	0.00167388	0.100437	0.986295
MAP9	-0.00134592	0.100474	0.967227
TRIM8	0.00143491	0.100673	0.798506
FAM13A	-0.00142719	0.100686	0.994453
RNF187	-0.00113498	0.100732	0.889966
SMAD4	0.000875696	0.100775	0.816962
AL118516.1	-0.00109142	0.100802	0.565144
JARID2-AS1	-0.00151807	0.100827	0.888245
SMC6	-0.00173635	0.100878	0.992401
TADA3	-0.00128407	0.101009	0.953753
LINC00672	-0.0016288	0.10112	0.803617
RANBP3	0.000974148	0.101153	0.977088
MORC4	-0.00135083	0.101176	0.806333
AL137003.2	0.00159283	0.101239	0.798506
GEMIN4	-0.00144471	0.101364	0.886108
SIK3	0.000818587	0.101419	0.844121
INPPL1	-0.00141589	0.10147	0.961503
COQ7	-0.00108057	0.101536	0.891721
EDEM1	0.000723677	0.101655	0.88727
LINC01184	-0.00140474	0.101674	0.821276
TIMM8A	-0.00126098	0.101727	0.973138
USP16	0.000411704	0.10174	0.92993
RCC1	-0.00110628	0.101819	0.977908
THUMPD2	0.000926335	0.101821	0.942233
LGALS3BP	-0.00109681	0.101884	0.816962
AL355001.2	0.0014251	0.101932	0.645196
NEXN	-0.00149231	0.101948	0.798506
APPBP2	0.001092	0.102064	0.938214
DCAF17	0.00109217	0.102235	0.872453
ELP2	0.000467934	0.10236	0.990001
NUP50	0.000818718	0.102363	0.81461
EBAG9	-0.0010437	0.102419	0.798506
REV1	-0.000883281	0.102768	0.966776
PNKD	-0.00116063	0.102784	0.798506
AGER	-0.00156489	0.103029	0.956358
NUBP1	0.00085726	0.103049	0.795884
CIRBP	0.000310168	0.103082	0.828205
TMCO1	0.000605848	0.103128	0.872453
ALKBH2	-0.00127096	0.103424	0.941449
VPS36	-0.000824387	0.103508	0.928173
MDS2	-0.00141793	0.103759	0.964463
ANKRD54	-0.00106914	0.10381	0.816962
AC023908.3	0.00140007	0.104065	0.854454
TRMO	-0.00104258	0.104185	0.922641
CC2D1A	-0.00139396	0.104264	0.855217
RSAD2	-0.0038148	0.104296	0.879204
RNF19B	-0.00141668	0.104407	0.975496
CERS4	-0.0014025	0.104535	0.654251
AL121944.1	-0.00144201	0.1046	0.963446
ENDOV	-0.00126251	0.104634	0.64294
SUPT4H1	0.000500962	0.104817	0.828262
ANKRD26	-0.000822372	0.104851	0.88727
AL109955.1	0.00111948	0.105083	0.966002
EAF2	-0.00149144	0.105143	0.997739
TXLNA	-0.00121447	0.105159	0.861026
ARHGEF7	0.00139075	0.105163	0.78949
Z84485.1	0.00150129	0.105386	0.791089
PORCN	-0.00135097	0.105405	0.514491
KCNQ1OT1	-0.00140892	0.105481	0.913861
UBFD1	0.000918358	0.105492	0.869975
STAM2	0.0015368	0.10571	0.947
RHOA	-0.000585473	0.105771	0.798506
RRAS2	0.00110975	0.105818	0.942233
DNA2	0.00145937	0.106029	0.905926
LMO4	-0.00137762	0.106066	0.942627
MRPL38	0.00118193	0.106215	0.791089
NFATC3	-0.00100962	0.106265	0.98656
BLOC1S6	-0.000519687	0.106318	0.843216
HOTAIRM1	-0.00194989	0.106426	0.891721
AC112907.3	-0.00155264	0.106453	0.924451
ZFYVE21	-0.00151892	0.10658	0.881969
MARCH7	0.000832149	0.106617	0.988345
TNK2	-0.00113498	0.106649	0.828205
PYHIN1	-0.00123537	0.106787	0.913861
IFRD1	-0.00094319	0.106952	0.798506
RAB2A	0.000520128	0.106986	0.802138
CAD	0.00148208	0.107089	0.879204
EFNB1	-0.00138422	0.107097	0.879204
C12orf65	0.000942172	0.107124	0.828205
MAGT1	0.000790755	0.10715	0.953753
NMNAT1	-0.00149544	0.107185	0.879204
LIX1L-AS1	-0.00132603	0.10724	0.904129
NAA60	-0.000834078	0.107256	0.879204
DNMBP	0.00170753	0.107328	0.960539
HLA-DRB1	0.00146732	0.10736	0.869975
SAT1	-0.00144558	0.10737	0.924853
TOB1	-0.00109981	0.107375	0.959561
CYCS	-0.000942297	0.107402	0.857516
ACAD10	0.00131576	0.10767	0.951112
LACTB	-0.0011746	0.107756	0.976056
CNNM4	-0.0014871	0.107827	0.963524
GDI2	-0.000903879	0.107868	0.920694
OGA	0.000489433	0.107912	0.92993
TMEM39B	-0.00141485	0.10804	0.78949
IBA57	0.00115113	0.108046	0.841872
ARFIP1	-0.0013226	0.108049	0.847163
PRKCE	-0.00151632	0.108232	0.962352
NHP2	-0.000812808	0.108236	0.843216
MYEF2	0.000890705	0.108367	0.958709
AHCYL2	-0.00144931	0.10839	0.983564
OXCT1	-0.000832449	0.108408	0.891721
SCD	-0.00157837	0.108461	0.565144
SNX13	0.000701079	0.108558	0.96181
CIB2	-0.00134793	0.108629	0.798506
EIF4A3	-0.00129563	0.108719	0.839057
TTC39B	-0.00138709	0.108813	0.997739
MCTS1	-0.00100799	0.108864	0.976237
RANGAP1	0.00115295	0.108895	0.938214
KLF4	-0.00155599	0.108963	0.988345
MRPS33	-0.000703446	0.109008	0.81461
DPY19L4	-0.00131421	0.109106	0.997981
PSMB10	-0.00125035	0.109212	0.992401
RPS2	-0.000303406	0.10942	0.833407
UVRAG	-0.00089716	0.109501	0.960211
ACTR1B	0.000812926	0.109576	0.843216
ZGRF1	0.00146297	0.109678	0.928379
AL355916.1	0.00144965	0.109689	0.828262
CCDC117	-0.000966942	0.109742	0.938214
MRPS18B	-0.000964453	0.109835	0.879204
PSMD11	0.000613442	0.109848	0.892626
AC136475.3	-0.000939249	0.109873	0.798506
SPPL2B	-0.000740539	0.109926	0.841872
GLIPR1	0.00079547	0.109945	0.739488
SPRYD4	-0.00145732	0.109947	0.947242
JPX	0.00051355	0.109953	0.113655
FUT11	-0.00137522	0.109955	0.795884
PSMA4	0.000531312	0.110079	0.806333
REL	0.000722555	0.110103	0.940216
UBE2F	-0.00108581	0.110179	0.791089
HDDC3	-0.00122131	0.110273	0.928849
LRP10	-0.00130929	0.110366	0.850079
C7orf43	-0.00140834	0.110448	0.88727
TRIM22	-0.0017196	0.110476	0.886108
NSD3	-0.000430492	0.1105	0.803309
AL136040.1	-0.00155872	0.110529	0.864274
RAN	-0.000517075	0.110682	0.791089
SMAD3	-0.00147772	0.110727	0.913678
GMPPA	-0.00130193	0.110877	0.992636
PPTC7	-0.000794204	0.110907	0.937524
FAM89B	-0.00191679	0.111139	0.803617
VRK1	0.000861292	0.11116	0.805192
HDGF	-0.000717065	0.111318	0.439505
LRRC23	-0.00159593	0.111401	0.806333
YTHDF3-AS1	-0.00129647	0.111424	0.855929
CDC42SE2	0.000551008	0.111424	0.932278
PRKX	-0.00108756	0.111461	0.802138
SLC25A12	-0.000981097	0.111499	0.910125
PTK2	0.00121801	0.111559	0.778753
CEP135	0.000596848	0.111588	0.953753
FDPS	-0.000882712	0.111616	0.864258
BHLHE40	-0.00182218	0.111629	0.898448
LCP2	-0.00142876	0.111705	0.806333
PDE6D	-0.00174034	0.111729	0.900837
UBASH3A	0.00114687	0.11191	0.999449
BTD	-0.00107787	0.111935	0.311318
TMEM68	-0.001171	0.112073	0.931522
SZT2	-0.00108239	0.112409	0.795884
DCTN6	0.00127837	0.112446	0.965955
BDH2	0.00109024	0.112504	0.955183
KAT2B	-0.00137975	0.112563	0.98656
FAM157C	0.00159747	0.112717	0.934453
AC006480.2	-0.00142166	0.11283	0.798506
HMGXB4	0.000685246	0.112934	0.798506
MATN1-AS1	-0.00132429	0.112973	0.854454
GSTZ1	-0.00159231	0.113143	0.877841
RNF130	-0.00143716	0.113221	0.833407
MAST4	-0.00115767	0.11334	0.973138
B3GALNT2	-0.00147951	0.113399	0.674913
KIAA1958	0.00155351	0.113421	0.997739
ANKRD49	0.000616183	0.113429	0.925732
ATP9B	-0.000742729	0.113502	0.953632
TMEM104	-0.00155941	0.113699	0.968341
VPS8	0.000670418	0.113843	0.952802
RAB3GAP2	0.000983207	0.113846	0.96821
KMT2C	0.000516452	0.11391	0.806333
UBE2D1	-0.000934234	0.114012	0.828262
ZNF319	0.00136859	0.11411	0.92993
PFAS	-0.00130915	0.114237	0.99113
SPECC1L	-0.00128215	0.114265	0.798506
AC011825.2	-0.00139516	0.114409	0.96181
ARFIP2	0.000843254	0.114493	0.958755
ZC3HAV1	-0.000663921	0.114504	0.837519
ZMYM1	0.00159058	0.114608	0.795884
TSHZ2	-0.00164122	0.114635	0.798506
CLEC16A	-0.00108987	0.114763	0.939657
ANP32B	-0.000356321	0.1148	0.924427
OPN3	-0.00162037	0.114843	0.916376
API5	0.000761167	0.114921	0.942956
PRDX4	-0.0014028	0.114934	0.985117
CDK5RAP1	0.000692999	0.115008	0.917722
SH3BP5-AS1	-0.00129402	0.115035	0.961899
FYN	0.000877092	0.115046	0.905926
NCBP2-AS2	-0.000477438	0.115198	0.778753
TMEM127	0.000993176	0.1154	0.798506
ATP5MC1	-0.000566876	0.115431	0.6666
UQCR10	0.000553943	0.115494	0.905926
AGAP9	-0.00144363	0.115772	0.778753
FAM161B	0.00131187	0.115907	0.973521
CSNK2A1	0.000730446	0.115923	0.806333
PPP1R11	0.000623008	0.11601	0.778753
NMRAL1	-0.00127394	0.116072	0.961728
CHST12	-0.00166786	0.116087	0.872453
CALCOCO1	0.00109338	0.116098	0.971748
APPL1	-0.0006506	0.11619	0.84132
NSA2	-0.000395911	0.116207	0.828205
DUSP2	-0.00173182	0.116215	0.927178
AP3M2	0.000627495	0.116398	0.962352
MLH3	-0.00101376	0.116406	0.961062
KIAA0586	-0.000926379	0.116443	0.938214
DEK	-0.00087938	0.116591	0.872453
MGAT4B	-0.000907817	0.116594	0.96821
FAM104B	-0.00114796	0.116619	0.976056
VPS4A	-0.000783634	0.116651	0.890335
SUV39H1	-0.00115543	0.116732	0.937524
AC002553.1	-0.0013152	0.116866	0.795685
GHITM	0.000601117	0.116881	0.970703
STRN4	-0.000923554	0.117027	0.827505
NAAA	-0.00107325	0.117048	0.739488
NBN	0.000667215	0.117122	0.717607
NFIX	0.00149652	0.117361	0.930027
AATF	0.000447874	0.117369	0.816962
SNF8	-0.00047516	0.11737	0.872453
AC004771.1	-0.00140807	0.117374	0.940216
TNFSF12	-0.00135766	0.117433	0.979743
HELZ	0.000483075	0.117501	0.935196
MAD2L1	-0.00125812	0.117519	0.615209
TRIM5	-0.00170355	0.117566	0.997739
MED14OS	-0.00149211	0.117599	0.798506
AC108134.2	0.00147126	0.117731	0.910779
WDR3	-0.00163815	0.117749	0.940216
MRPS2	-0.000705034	0.117768	0.890679
FAM50B	-0.00169823	0.1178	0.942627
CAPZA1	0.000758169	0.117928	0.750418
TMEM173	-0.00177228	0.117956	0.953753
YTHDC1	0.000366971	0.1181	0.798506
PIBF1	-0.000735677	0.118189	0.92993
CAMK4	-0.000432701	0.118264	0.970703
SCAMP3	-0.000851293	0.118448	0.806333
MRPL46	0.000878349	0.118702	0.79728
PML	-0.00169397	0.118765	0.96181
CCP110	0.0008418	0.118867	0.93496
EIF4G1	-0.000871344	0.118973	0.927946
THUMPD3-AS1	-0.0005503	0.119089	0.971571
DCTN3	0.000375103	0.119144	0.895306
CENPN	-0.00138841	0.119176	0.992636
ZNF266	-0.000809576	0.119178	0.886219
GPR137	-0.00109598	0.119257	0.803309
EXOC3-AS1	0.00147702	0.119365	0.565144
LDAH	-0.00146286	0.119563	0.910779
RASA1	-0.00157765	0.119622	0.970307
SURF6	0.000680834	0.11978	0.99953
GTF2B	-0.000650846	0.11979	0.973138
PKN1	-0.000666787	0.119814	0.799254
CTSD	-0.00169059	0.119817	0.816962
FIS1	-0.000593244	0.120167	0.864806
AGPAT1	-0.00182734	0.120289	0.860845
CHKA	0.00143502	0.120342	0.81461
HSPA14.1	-0.000640312	0.12065	0.828262
LNX2	-0.00118894	0.120944	0.827446
TMEM143	-0.00136422	0.120958	0.396378
SRPK2	-0.000708934	0.120991	0.866589
CD69	-0.00134211	0.121088	0.884174
DNAJC15	0.000776457	0.121164	0.931522
ALDH18A1	-0.00143041	0.121216	0.833407
TRIB3	-0.00145792	0.121276	0.93388
TMEM140	-0.00170353	0.121319	0.798506
TMEM131L	0.000578502	0.121387	0.833407
SFXN5	0.00154413	0.121529	0.973138
PGAP2	-0.000804114	0.12155	0.905926
ZNF502	0.00146795	0.121642	0.889966
LMNA	-0.00168664	0.121694	0.911042
EXOC7	-0.00108134	0.121781	0.798506
SSNA1	-0.000486169	0.121969	0.875172
SLC2A11	-0.000996401	0.122078	0.277273
EIF3E	-0.000246226	0.122141	0.879204
SPRED2	0.00147969	0.122164	0.828262
MRPL53	-0.00146601	0.122164	0.929649
GSTO2	0.001433	0.12219	0.798506
PIGK	-0.00190803	0.122447	0.798506
MCM4	-0.00117882	0.122462	0.995407
HSPB1	-0.000970618	0.122509	0.798506
CANT1	-0.000753607	0.122842	0.88727
RNF4	0.000562864	0.122942	0.79728
AF001548.2	0.00150817	0.123256	0.454505
PARP14	-0.00135519	0.123283	0.857063
GLB1	-0.00155537	0.123388	0.997545
SP110	-0.00111849	0.123622	0.916561
CHD6	0.000496966	0.123629	0.833407
USP3	0.000616879	0.12371	0.6666
COP1	0.000780556	0.123852	0.81874
ABI1	0.000467744	0.124155	0.802138
COQ2	0.00106712	0.124371	0.855217
MAP2K2	-0.000848868	0.124431	0.861026
AC016876.1	0.00152102	0.124463	0.980804
KAT5	0.00089788	0.124481	0.977548
FYB1	-0.00101482	0.124691	0.971748
SRSF7	-0.000608612	0.124708	0.864806
AC010331.1	-0.00174707	0.124754	0.990056
DUSP6	-0.00161545	0.124771	0.816962
MTHFR	-0.0013909	0.124813	0.978021
MYPOP	-0.00132351	0.124983	0.864806
GNPTG	-0.000932092	0.12507	0.843085
IFITM3	-0.0018995	0.125216	0.940216
MYSM1	0.000768576	0.125352	0.879204
TTC32	-0.000832034	0.125372	0.6666
GATA3	-0.000905206	0.125434	0.96821
FIBP	-0.00114705	0.12545	0.79728
PPP1R3E	-0.000960097	0.125577	0.960211
ANAPC1	-0.000738699	0.125618	0.927178
TUT1	0.0014391	0.125643	0.458575
CD164	-0.00068701	0.125769	0.931522
MBNL1	-0.000538366	0.125803	0.798506
DCAF15	-0.000980311	0.125992	0.8672
UQCRC2	0.000403283	0.126005	0.99113
TNFAIP3	-0.000732158	0.126019	0.905926
KLHDC3	-0.000880142	0.126116	0.958709
ARMT1	0.00108559	0.126122	0.988738
MICB	-0.00157888	0.126278	0.910384
NABP2	-0.00132277	0.126396	0.898448
PHKG1	0.0011226	0.126398	0.931603
LRRC14	-0.00136165	0.126688	0.803309
SGK1	-0.00163372	0.126749	0.79728
GPR65	-0.00133298	0.126781	0.798506
GTPBP2	-0.00130299	0.126783	0.795884
BBX	0.000556518	0.126807	0.877825
JADE2	0.000820083	0.126874	0.854454
PIGP	-0.000969577	0.12706	0.802138
SDHD	0.000712369	0.127112	0.802138
RAB8A	0.000610291	0.127147	0.913678
CMIP	-0.00111882	0.127222	0.955664
PRKAB2	-0.0014252	0.127305	0.83546
ALS2CL	-0.00156882	0.127465	0.942627
SAMM50	0.000946313	0.127549	0.85698
TTC21B	-0.000628933	0.127572	0.795884
MITD1	-0.00121514	0.127723	0.876977
RIPOR1	-0.00148677	0.127807	0.945711
ZFHX3	-0.00163323	0.127823	0.798506
HERC5	-0.00202792	0.12783	0.988738
MTM1	-0.00157522	0.127977	0.798506
VANGL1	-0.00138706	0.128047	0.828262
BAP1	0.000829972	0.128052	0.896535
PLA2G15	-0.00147803	0.128058	0.886219
DYNC1I2	-0.0010955	0.128087	0.96181
THOC5	0.000982702	0.128211	0.958709
MTMR3	0.000843628	0.128312	0.930027
TUBGCP2	0.000670922	0.128336	0.995407
RCC1L	0.000880383	0.12837	0.941449
AC020910.4	-0.000886685	0.128465	0.798506
POMC	-0.000936409	0.128492	0.803415
TUBGCP6	-0.00117914	0.128534	0.980846
B3GNT2	-0.00128454	0.128672	0.976056
PIP4P2	-0.00122639	0.128735	0.822188
ZNF831	-0.00136119	0.128858	0.869975
PTOV1	-0.0010873	0.129058	0.909168
ROCK2	-0.00177276	0.129063	0.980424
PRKCZ	-0.00161934	0.129087	0.79728
DACH1	0.00150516	0.129144	0.736541
TTC39C	-0.000830761	0.129518	0.920694
COX6C	-0.000293217	0.129612	0.867601
RPSA	-0.000229473	0.129743	0.820088
PCGF5	-0.000573617	0.130016	0.88727
CSRNP1	-0.00119737	0.130021	0.873533
RBAK-RBAKDN	-0.000798792	0.130174	0.961728
REST	0.000459242	0.130199	0.214387
ACO1	-0.0012929	0.130299	0.778753
PRMT9	-0.00100623	0.130359	0.890522
POLK	0.00102852	0.130518	0.960504
FUS	-0.000369787	0.130533	0.905926
RBM11	-0.00175674	0.130545	0.975259
SEC61A2	-0.000845049	0.13065	0.974098
ZFPM1	0.000838935	0.130678	0.855217
RALGAPA2	-0.000885645	0.130792	0.972697
CD5	0.000770322	0.130798	0.976567
CHURC1	0.000662975	0.130937	0.83219
AP1S1	-0.00192421	0.131051	0.877841
GALK2	-0.00140715	0.131076	0.828205
APMAP	0.000970747	0.131099	0.828205
PIK3CG	0.00105405	0.131168	0.881969
PMAIP1	-0.00187494	0.131188	0.997981
SGK3	0.00112054	0.131221	0.966449
TCTA	-0.00135291	0.1313	0.940216
RCAN3	-0.000441234	0.131333	0.913861
METTL15	-0.00125451	0.131561	0.96146
CCNJ	0.00104343	0.131662	0.877825
LIG3	-0.000968649	0.131748	0.869975
CASC4	-0.000772834	0.131881	0.942627
MUM1	-0.00164743	0.13192	0.885669
PKD2	-0.00130356	0.131943	0.798506
NUP98	0.000772575	0.131966	0.795884
XPA	0.000492329	0.132201	0.879204
CASP4	-0.000569485	0.13221	0.850079
RABL3	0.000817173	0.132267	0.90355
SCNM1	-0.000832332	0.132344	0.935683
DHRS3	0.000958906	0.132371	0.992401
ZNF652	-0.000784388	0.132377	0.930027
ZNF154	-0.00126722	0.13238	0.609654
SECISBP2	0.000465642	0.132514	0.833407
WDR18	-0.00120067	0.132555	0.909975
VEZT	0.000700501	0.132571	0.96146
ZNF83	-0.000895118	0.133153	0.843216
NUP210	-0.000877601	0.13317	0.931522
MRPS5	-0.0009354	0.133241	0.857063
CCT2	-0.00059997	0.133463	0.913678
CDHR3	-0.00166014	0.133519	0.904598
BAG6	-0.00137013	0.133541	0.879204
LFNG	-0.001596	0.133806	0.794712
HIP1R	0.000961294	0.133882	0.965446
ARF1	0.000392937	0.133994	0.803309
ARHGAP4	-0.000571995	0.133997	0.833427
AC009113.1	0.00138445	0.134062	0.992636
ISOC2	-0.00153762	0.13419	0.806333
RGS19	-0.00180416	0.134196	0.994453
LRRC37A2	0.00130024	0.134314	0.872453
CDC37	-0.00057377	0.134316	0.939657
ZSCAN32	0.0014869	0.134333	0.995613
TC2N	-0.000667692	0.1344	0.992787
GLRX2	0.00127097	0.134429	0.997981
APRT	-0.000525665	0.134604	0.798506
TRAPPC4	0.000675004	0.134655	0.816962
CHMP6	0.00124134	0.134658	0.854454
PAFAH1B2	0.000655179	0.134735	0.998789
AL121658.1	-0.00138551	0.134789	0.798506
CTNS	0.00119544	0.134801	0.565144
PSMD12	0.00076856	0.134856	0.96821
DMXL1	0.000570677	0.134864	0.99031
MECR	-0.0013882	0.134877	0.799254
M6PR	-0.000957205	0.134918	0.78949
AL035071.1	-0.00104452	0.135026	0.869975
CRACR2A	-0.00105717	0.135026	0.803415
RAB27A	0.00171024	0.135037	0.937524
USP45	-0.00125338	0.135211	0.833407
SEPHS1	0.00058815	0.135215	0.798506
ARHGDIA	0.00048305	0.135266	0.90355
AC006333.2	-0.0014693	0.135271	0.833407
MED27	-0.000859971	0.135371	0.857516
DTX3L	-0.00172237	0.135395	0.92496
WIPF2	0.000888227	0.135582	0.898448
NVL	0.000889813	0.135768	0.833427
MSL3	-0.000659477	0.135809	0.791089
GIGYF1	-0.00083476	0.135866	0.913861
EP400	-0.000639235	0.135867	0.886219
COQ8B	-0.00141594	0.135948	0.971039
CAMKK2	-0.00151034	0.136115	0.889966
DEF6	-0.00071084	0.136176	0.997739
[truncated: 8,412 more rows]
