# Supplementary material for: Single-cell RNA-seq analysis of longitudinal CD4+ T cell samples reveals cell-type-specific changes during early stages of type 1 diabetes
Source: Genome Med. 2025 Dec 29;17:154. doi: 10.1186/s13073-025-01574-x (PMC12751217; doi:10.1186/s13073-025-01574-x)
Supplement: Supplementary file 2 — Supplementary Material 2. Table S1: Metadata table. Table S2: Cell hashing antibody for cell multiplexing used for scRNA-seq. Table S3. Sample staining and pooling scheme used for scRNA-seq Table S4. Marker gene list for all ten clusters annotated. Table S5 – S14: Linear Mixed Effext (LME) modelling analysis for genes affected by status (Case vs Control), age, sex and interaction of status and age in all ten clusters annotated. Table S15: ROTS analysis for genes affected by status at five timepoints. Table S16: GSEA results on T1D status associated genes from LME analysis across seven cell types. Table S17: GSEA results on T1D status associated genes from ROTS analysis across cell types identified five timepoints. Table S18: Regulon specificity score for all 245 regulons identified across ten cell types. Table S19: GO over-representaion results for differentially expressed regulons together with their target genes. [file 13073_2025_1574_MOESM2_ESM.zip › Additional file 2/Table S18_RegulonSpecificityScore.xlsx]

## Sheet: Sheet1
	Tn	CD69+ Tn	MALAT1+ Tn	Tcm	SESN3+ Tcm	Th2	Th17	Naive Tregs	Effector Tregs	Th1
IRF4(14g)	0.44689	0.303035	0.181232	0.381293	0.214278	0.223809	0.188466	0.226446	0.185401	0.182436
VDR(90g)	0.479774	0.284786	0.185463	0.35847	0.206766	0.233426	0.194284	0.231645	0.189668	0.187702
MAF(209g)	0.493457	0.292313	0.182927	0.374047	0.206499	0.241286	0.195126	0.225292	0.194508	0.191541
KLF9(17g)	0.495624	0.304389	0.181505	0.388338	0.204562	0.216032	0.187108	0.224951	0.182032	0.179675
STAT4(10g)	0.4159	0.27658	0.183179	0.402429	0.204446	0.226446	0.196652	0.228777	0.183386	0.185273
SMAD3(37g)	0.47034	0.281721	0.185969	0.348949	0.204243	0.217853	0.185946	0.224941	0.182772	0.180893
SREBF1(25g)	0.480762	0.283753	0.191093	0.349705	0.204238	0.215094	0.185262	0.218372	0.183231	0.183666
BHLHE40(10g)	0.400854	0.277493	0.173768	0.340041	0.204017	0.256356	0.212202	0.219677	0.201678	0.212288
STAT3(25g)	0.4925	0.303693	0.185167	0.390222	0.204014	0.216095	0.187858	0.221828	0.181703	0.179909
GATA3(74g)	0.484891	0.298746	0.180221	0.387299	0.203935	0.235419	0.198116	0.224088	0.18798	0.187067
PRDM1(699g)	0.499815	0.304152	0.182382	0.383815	0.203893	0.224989	0.190652	0.224886	0.187592	0.185783
ZBTB16(77g)	0.486699	0.295465	0.1836	0.387106	0.203613	0.227082	0.197056	0.223587	0.18351	0.183868
IKZF2(31g)	0.495284	0.305051	0.180699	0.358673	0.203474	0.212108	0.182828	0.239121	0.188163	0.179536
MAFG(15g)	0.444998	0.277971	0.18611	0.347381	0.203411	0.220692	0.187056	0.216423	0.185297	0.184545
KLF6(114g)	0.487544	0.306054	0.180295	0.396884	0.203392	0.224253	0.192555	0.22547	0.184309	0.183427
TBX21(313g)	0.497167	0.296558	0.182771	0.379018	0.203217	0.230778	0.193971	0.221402	0.190128	0.197191
NFATC1(13g)	0.396473	0.265838	0.187609	0.353222	0.203163	0.237906	0.212442	0.231512	0.18413	0.188165
GABPB1(93g)	0.494177	0.300693	0.183087	0.395744	0.203152	0.220334	0.190453	0.223143	0.182661	0.181081
IRF8(159g)	0.49556	0.301262	0.187399	0.379089	0.202971	0.219522	0.19113	0.222404	0.18346	0.187006
ARNTL(397g)	0.514786	0.2995	0.185172	0.382306	0.202678	0.21751	0.187337	0.221142	0.183418	0.18203
FOSL2(327g)	0.487765	0.30302	0.181879	0.394708	0.202662	0.228615	0.196579	0.223212	0.18464	0.186387
EP300(25g)	0.50084	0.290852	0.189022	0.367603	0.202626	0.215383	0.187847	0.215	0.183126	0.181916
YBX1(13g)	0.487398	0.305661	0.177896	0.392874	0.202588	0.226827	0.193964	0.22097	0.186417	0.184797
GATA6(51g)	0.456799	0.282288	0.183085	0.359857	0.202473	0.222375	0.192003	0.217608	0.181951	0.18885
NR3C1(424g)	0.507268	0.299835	0.183698	0.388579	0.202449	0.21985	0.189946	0.222238	0.18302	0.182139
FOXP1(14g)	0.503725	0.29716	0.183906	0.383366	0.202423	0.209996	0.183451	0.222058	0.18028	0.176552
ELF1(1736g)	0.508805	0.301715	0.181577	0.388449	0.202387	0.218804	0.189115	0.222831	0.183937	0.182392
ETV6(270g)	0.513914	0.29719	0.18558	0.385385	0.202365	0.21551	0.187892	0.219612	0.182629	0.181208
STAT1(1433g)	0.514553	0.301623	0.184334	0.384972	0.202348	0.215601	0.187537	0.220134	0.182994	0.181233
IRF9(1130g)	0.512451	0.30333	0.183971	0.385831	0.202347	0.215487	0.187492	0.220355	0.183	0.181124
SP3(143g)	0.520447	0.299606	0.184724	0.381524	0.20225	0.212454	0.185929	0.217999	0.182075	0.180149
STAT2(359g)	0.520957	0.297795	0.186972	0.374514	0.202231	0.213072	0.18537	0.220228	0.183532	0.181749
NFKB2(32g)	0.50009	0.292783	0.183313	0.389058	0.202219	0.216731	0.186406	0.218816	0.181715	0.180088
NFATC2(181g)	0.517109	0.297497	0.186877	0.376518	0.202179	0.217959	0.188086	0.219887	0.183787	0.183618
FOXO1(946g)	0.516511	0.300398	0.182847	0.386624	0.202108	0.214807	0.186699	0.219987	0.182929	0.180439
DDIT3(12g)	0.467763	0.31057	0.179438	0.403842	0.202103	0.220214	0.190506	0.22863	0.183243	0.180896
HOXB2(237g)	0.510049	0.298112	0.182566	0.379027	0.202078	0.222182	0.190855	0.222473	0.185651	0.183565
IRF7(687g)	0.510484	0.302675	0.181841	0.386068	0.202058	0.217454	0.188349	0.221808	0.184099	0.18229
SMAD4(106g)	0.517138	0.296774	0.186873	0.38023	0.201968	0.21234	0.186449	0.218252	0.181313	0.180086
IKZF3(262g)	0.517365	0.299804	0.184566	0.384377	0.20194	0.213713	0.185956	0.219456	0.181916	0.180365
KLF10(160g)	0.479177	0.313563	0.181251	0.386372	0.201912	0.23149	0.198654	0.223735	0.185802	0.187315
IRF1(600g)	0.504064	0.306588	0.182239	0.389922	0.201864	0.218136	0.189265	0.222001	0.18285	0.182122
DEAF1(73g)	0.500669	0.298873	0.181589	0.39069	0.201863	0.216392	0.188005	0.219884	0.180761	0.179928
CREM(1116g)	0.503417	0.302821	0.181313	0.392642	0.201836	0.219844	0.190185	0.222515	0.183245	0.182239
ETV7(254g)	0.506561	0.293954	0.186131	0.367649	0.201782	0.220698	0.188547	0.222475	0.189672	0.187862
CHD2(1352g)	0.518443	0.30072	0.184416	0.384018	0.201753	0.214273	0.187121	0.220208	0.182459	0.181006
FOSB(1048g)	0.505547	0.305095	0.181165	0.390248	0.201749	0.218657	0.189382	0.221842	0.183399	0.182188
NFE2L2(49g)	0.485112	0.298406	0.183609	0.397204	0.201716	0.2213	0.192746	0.220199	0.180752	0.181389
JUND(767g)	0.49631	0.308619	0.180309	0.392106	0.201688	0.221177	0.191605	0.223476	0.183855	0.183402
BCLAF1(1720g)	0.517499	0.301394	0.185034	0.38378	0.201676	0.214777	0.187471	0.220222	0.182102	0.181194
EGR1(15g)	0.475339	0.311621	0.176929	0.388807	0.201664	0.224438	0.192913	0.224339	0.185556	0.186256
ZNF394(72g)	0.502239	0.301406	0.181384	0.387473	0.201532	0.216238	0.18723	0.223265	0.183161	0.181275
ELK4(822g)	0.525544	0.300221	0.184946	0.37999	0.201528	0.211745	0.185389	0.218232	0.182164	0.180048
CEBPA(79g)	0.4732	0.287698	0.182573	0.350108	0.201492	0.227228	0.189462	0.22202	0.190441	0.193545
REST(24g)	0.519807	0.298599	0.18312	0.376205	0.20141	0.212786	0.186426	0.214505	0.182474	0.180147
JUN(2283g)	0.509309	0.305858	0.18235	0.386473	0.201351	0.217595	0.188942	0.221502	0.18361	0.182516
KLF13(586g)	0.516743	0.302559	0.183517	0.384255	0.201315	0.215336	0.187481	0.219624	0.182672	0.181043
ETS1(1121g)	0.521869	0.301936	0.18282	0.381746	0.201282	0.213335	0.186428	0.219612	0.182957	0.18076
ELF2(719g)	0.520012	0.301108	0.183385	0.383411	0.201266	0.214112	0.186781	0.219279	0.182847	0.181068
IKZF1(1082g)	0.519805	0.300571	0.182555	0.384971	0.201249	0.214072	0.186921	0.219198	0.18272	0.180597
BPTF(69g)	0.525649	0.297291	0.189559	0.369305	0.201198	0.206185	0.183761	0.216216	0.180146	0.179027
YY1(901g)	0.520219	0.301019	0.183731	0.382807	0.201189	0.214865	0.187238	0.218774	0.182389	0.181243
SOX4(669g)	0.515603	0.302414	0.182489	0.384328	0.201176	0.2167	0.188405	0.220489	0.182923	0.181786
RARA(44g)	0.488685	0.29846	0.181284	0.396329	0.201107	0.222578	0.195882	0.220172	0.182208	0.182603
RUNX3(7g)	0.494802	0.296855	0.18156	0.377908	0.201082	0.232088	0.19727	0.223684	0.187565	0.190872
STAT6(236g)	0.524863	0.300469	0.186591	0.373637	0.200999	0.211394	0.18552	0.218753	0.182092	0.181384
FOS(706g)	0.499593	0.311278	0.181819	0.388368	0.200926	0.219663	0.19114	0.222748	0.182754	0.182942
VEZF1(319g)	0.522068	0.299873	0.184333	0.381849	0.200761	0.212391	0.186239	0.21931	0.181706	0.180579
ILF2(431g)	0.511057	0.302468	0.179096	0.389842	0.20073	0.215659	0.188276	0.219909	0.183104	0.181219
FLI1(316g)	0.52059	0.302557	0.183629	0.377871	0.200712	0.213274	0.187081	0.219219	0.184408	0.181877
MAZ(204g)	0.518736	0.302079	0.179873	0.378482	0.200696	0.216417	0.187694	0.216711	0.186397	0.182349
ZNF580(65g)	0.507696	0.299994	0.182944	0.375913	0.200677	0.213846	0.189075	0.219336	0.182628	0.182245
ATF5(45g)	0.496397	0.304101	0.184146	0.386704	0.200637	0.213475	0.187942	0.219016	0.181495	0.180885
JUNB(38g)	0.47414	0.325001	0.179419	0.394628	0.200621	0.223808	0.191831	0.223966	0.182773	0.183721
BCL3(53g)	0.490595	0.303996	0.185065	0.384763	0.200585	0.219685	0.191078	0.224473	0.183352	0.182703
E2F2(85g)	0.519132	0.301165	0.183468	0.380113	0.20055	0.217206	0.187754	0.220686	0.184367	0.182867
ZNF639(163g)	0.514716	0.302578	0.181892	0.38535	0.200541	0.211994	0.186362	0.219873	0.181048	0.179856
CREB1(263g)	0.521616	0.300635	0.18664	0.380723	0.200467	0.211633	0.18582	0.219019	0.180925	0.180736
TCF7L2(64g)	0.507691	0.296536	0.188457	0.371812	0.200387	0.213483	0.188127	0.217097	0.180366	0.180631
IRF3(70g)	0.518883	0.302967	0.184151	0.374376	0.200382	0.212654	0.185296	0.219794	0.182608	0.181689
GABPA(309g)	0.522116	0.299851	0.184741	0.379956	0.200373	0.213459	0.18688	0.219154	0.182068	0.181639
KLF2(32g)	0.484192	0.314396	0.179053	0.398066	0.200295	0.221494	0.191138	0.22166	0.18313	0.182697
ZNF519(131g)	0.520751	0.296984	0.188433	0.372021	0.200211	0.210329	0.185072	0.21801	0.180464	0.180918
POU2F2(15g)	0.446892	0.280285	0.188067	0.347021	0.200206	0.207825	0.187028	0.215794	0.178623	0.179653
NR2C2(52g)	0.513582	0.298637	0.18496	0.381041	0.200128	0.211281	0.186794	0.219655	0.180934	0.180151
MYBL2(31g)	0.518413	0.301153	0.180328	0.377974	0.200105	0.213786	0.187057	0.21913	0.183091	0.181124
HDAC2(58g)	0.519624	0.30009	0.184598	0.375891	0.19999	0.210055	0.186006	0.218963	0.181386	0.179957
ZNF507(21g)	0.518586	0.29095	0.191102	0.352722	0.199976	0.202001	0.18107	0.214486	0.179307	0.1774
DBP(72g)	0.520081	0.306351	0.182849	0.372399	0.199945	0.212941	0.185158	0.217875	0.183872	0.180996
EOMES(147g)	0.500729	0.291219	0.188348	0.359919	0.199887	0.224266	0.19134	0.218818	0.186566	0.203481
ZNF426(38g)	0.507448	0.297337	0.183582	0.370122	0.199861	0.211362	0.186775	0.21812	0.182247	0.182625
ZNF143(41g)	0.511435	0.292863	0.191126	0.367835	0.199852	0.206541	0.183235	0.214763	0.179227	0.178703
NFE2L1(47g)	0.506555	0.291465	0.187213	0.363035	0.199789	0.208405	0.184937	0.218626	0.180018	0.17947
ALX3(42g)	0.519596	0.300468	0.184641	0.37844	0.199743	0.213811	0.187549	0.219601	0.181426	0.182019
MYB(106g)	0.514594	0.298865	0.183689	0.372394	0.19973	0.21118	0.186628	0.222171	0.181802	0.181907
ZBTB25(8g)	0.442096	0.293575	0.180102	0.359963	0.199647	0.215911	0.190757	0.216371	0.18394	0.184733
TCF3(147g)	0.521518	0.299699	0.186104	0.374374	0.199584	0.212457	0.186394	0.21686	0.181698	0.18093
NFIC(97g)	0.513257	0.296617	0.187254	0.367966	0.199579	0.211416	0.186886	0.217999	0.181348	0.181244
ELF4(199g)	0.515664	0.299528	0.186881	0.373112	0.199575	0.215994	0.189591	0.220784	0.182855	0.184011
E2F1(255g)	0.521655	0.301447	0.185461	0.375404	0.199569	0.212664	0.186251	0.219487	0.182368	0.181831
KLF16(6g)	0.44864	0.310199	0.179159	0.396287	0.199548	0.213153	0.18763	0.216559	0.181683	0.181092
HES2(58g)	0.517241	0.299589	0.184361	0.372568	0.199405	0.211671	0.185029	0.218613	0.181394	0.181174
YY2(37g)	0.485087	0.286472	0.188773	0.350279	0.199394	0.206184	0.184255	0.217797	0.178811	0.179696
ZNF48(55g)	0.502608	0.295331	0.188882	0.364195	0.199329	0.214262	0.186504	0.218314	0.18228	0.182564
ATF4(7g)	0.469913	0.306897	0.18119	0.375633	0.199154	0.220734	0.193106	0.219847	0.183252	0.183369
RFX5(201g)	0.522166	0.298336	0.188076	0.372135	0.19915	0.210637	0.185914	0.219547	0.180394	0.181086
SPI1(159g)	0.518786	0.297526	0.188242	0.365406	0.199121	0.208838	0.184729	0.218154	0.179621	0.181294
ETV2(130g)	0.52306	0.301657	0.184269	0.377563	0.199077	0.21147	0.186165	0.219296	0.180947	0.181341
ZBTB14(176g)	0.522128	0.300624	0.183889	0.376552	0.199073	0.211087	0.186189	0.218958	0.181409	0.181181
ELK1(52g)	0.497696	0.293005	0.185919	0.358943	0.199064	0.212036	0.185932	0.21975	0.181855	0.182457
SOX15(64g)	0.509309	0.299997	0.183826	0.377962	0.199054	0.213011	0.188001	0.219972	0.180738	0.180718
USF2(26g)	0.492511	0.291464	0.181161	0.375536	0.198812	0.214451	0.186689	0.214304	0.182798	0.180521
PRRX2(76g)	0.486527	0.29665	0.182605	0.366686	0.19872	0.213491	0.189601	0.21947	0.179953	0.185342
ZNF571(60g)	0.492191	0.296046	0.189671	0.37732	0.198712	0.214377	0.188812	0.219102	0.179441	0.181691
POU5F1(115g)	0.516004	0.295257	0.190075	0.361748	0.198561	0.210204	0.185433	0.218198	0.181565	0.182054
ZBTB40(5g)	0.370016	0.256738	0.185945	0.321437	0.198531	0.20917	0.182669	0.21259	0.181229	0.179793
NFIL3(66g)	0.474938	0.315093	0.186665	0.371768	0.198529	0.218248	0.192644	0.219456	0.179838	0.184322
ETV5(227g)	0.519162	0.300602	0.186421	0.375346	0.198502	0.211505	0.187459	0.219346	0.180012	0.182379
ERF(26g)	0.491219	0.286621	0.192891	0.350291	0.198485	0.204113	0.182157	0.214957	0.178912	0.17904
POU6F1(62g)	0.501518	0.292997	0.184875	0.362672	0.198483	0.212664	0.187522	0.218073	0.181441	0.182136
IRF5(26g)	0.427426	0.273455	0.181553	0.33315	0.19847	0.220714	0.188174	0.215671	0.187441	0.186266
E2F7(35g)	0.475039	0.280801	0.193985	0.335984	0.198451	0.209984	0.184059	0.216633	0.182301	0.182074
FOXJ2(35g)	0.489076	0.288767	0.190534	0.351244	0.198393	0.203783	0.182833	0.215728	0.17846	0.180206
IRF2(30g)	0.493843	0.289876	0.185231	0.352392	0.198366	0.211006	0.183493	0.21572	0.182934	0.182574
CREB3L2(21g)	0.461877	0.282675	0.182003	0.333507	0.198359	0.228462	0.189751	0.227086	0.1919	0.189432
ZBTB18(17g)	0.508731	0.302002	0.183898	0.368343	0.198252	0.201662	0.181437	0.212483	0.177411	0.176283
LHX4(56g)	0.500308	0.297265	0.185945	0.364446	0.198174	0.2103	0.185087	0.216692	0.179972	0.180179
ETS2(26g)	0.453474	0.277216	0.19104	0.335567	0.198084	0.207001	0.184354	0.215799	0.179949	0.18006
MZF1(33g)	0.481842	0.286345	0.190838	0.347907	0.197928	0.206137	0.182987	0.215149	0.178978	0.179557
KLF11(13g)	0.408077	0.273628	0.179359	0.324128	0.197737	0.225568	0.199019	0.235841	0.193876	0.189505
ZNF543(34g)	0.485429	0.290374	0.184884	0.350757	0.197603	0.205738	0.182	0.213068	0.179378	0.180337
NFIA(95g)	0.517629	0.298935	0.186162	0.371675	0.197588	0.208597	0.185719	0.217887	0.180554	0.18004
RARG(39g)	0.46232	0.283799	0.185553	0.344034	0.197401	0.214309	0.187615	0.216191	0.181316	0.184244
NR1D2(10g)	0.503044	0.299167	0.183242	0.368177	0.197358	0.207077	0.185633	0.216696	0.179419	0.179812
TGIF2(10g)	0.459454	0.28124	0.182902	0.353844	0.197173	0.204189	0.182872	0.214257	0.177789	0.176438
ZNF134(19g)	0.485943	0.285824	0.186967	0.349709	0.196865	0.200188	0.180173	0.212853	0.179526	0.177156
DLX2(94g)	0.487717	0.293208	0.184754	0.359055	0.196788	0.210523	0.185362	0.217532	0.180489	0.183226
NFE2L3(69g)	0.498588	0.298723	0.189603	0.358721	0.196688	0.209428	0.185695	0.219041	0.179112	0.182024
ZNF441(38g)	0.505872	0.291452	0.189498	0.345083	0.196555	0.204705	0.18344	0.214677	0.181447	0.180422
ARID3A(80g)	0.48912	0.288059	0.189794	0.343546	0.196538	0.206372	0.185244	0.214302	0.179463	0.181528
SPDEF(64g)	0.494276	0.295054	0.183288	0.360326	0.196516	0.208714	0.185883	0.217294	0.179505	0.181311
E2F8(73g)	0.488838	0.305381	0.17863	0.361931	0.196404	0.211298	0.18531	0.218392	0.185847	0.181174
TFEB(83g)	0.49836	0.292496	0.186397	0.358779	0.19639	0.203758	0.18361	0.219376	0.17773	0.180805
E2F3(60g)	0.487224	0.289566	0.190114	0.34903	0.196331	0.206616	0.183523	0.216354	0.180409	0.181001
ZNF502(42g)	0.495216	0.290469	0.186042	0.359756	0.196187	0.205745	0.183209	0.213478	0.177937	0.179261
ZNF468(34g)	0.478221	0.288075	0.19274	0.344584	0.196123	0.20366	0.183911	0.216158	0.1786	0.17977
ELF3(112g)	0.51017	0.292606	0.190554	0.355574	0.195979	0.207347	0.185609	0.214734	0.178343	0.181238
HEY2(66g)	0.472761	0.283439	0.190206	0.354579	0.195855	0.206644	0.18517	0.217224	0.179651	0.181688
PBX1(116g)	0.511267	0.294503	0.188438	0.359489	0.195843	0.206793	0.183609	0.216073	0.179341	0.18075
THRA(11g)	0.503005	0.29748	0.183439	0.344364	0.195832	0.199414	0.179739	0.205628	0.179325	0.175489
FOSL1(50g)	0.439467	0.296055	0.187217	0.370934	0.195628	0.222315	0.203274	0.226567	0.180923	0.186026
CEBPD(78g)	0.417892	0.270584	0.183631	0.329673	0.195545	0.238855	0.203672	0.216082	0.186836	0.256173
ZKSCAN7(9g)	0.424241	0.265185	0.183725	0.314812	0.19549	0.198708	0.179162	0.199717	0.176817	0.180097
RXRA(45g)	0.452655	0.280744	0.191699	0.346949	0.195418	0.210949	0.187976	0.21635	0.179851	0.183431
POU2F1(5g)	0.360151	0.244907	0.19029	0.280285	0.195366	0.19193	0.177907	0.200105	0.1756	0.175617
ZNF566(26g)	0.462866	0.280072	0.185275	0.337495	0.195253	0.202356	0.183941	0.213827	0.180319	0.180275
RFX1(49g)	0.485095	0.2948	0.18635	0.344988	0.195095	0.202847	0.183595	0.21591	0.177704	0.178217
RARB(27g)	0.467369	0.284949	0.186954	0.342424	0.194854	0.20315	0.181886	0.214393	0.178376	0.178447
GFI1B(18g)	0.427276	0.279734	0.180215	0.329601	0.194814	0.204564	0.182792	0.21186	0.180209	0.18187
NKX3-1(55g)	0.449627	0.288343	0.183109	0.367656	0.194667	0.211672	0.191439	0.214626	0.177975	0.181108
TCF7L1(14g)	0.387856	0.260873	0.1936	0.296146	0.194612	0.195625	0.179407	0.203309	0.176488	0.180204
ATF1(7g)	0.369554	0.260486	0.186316	0.324728	0.194517	0.219705	0.196152	0.211756	0.179536	0.185081
ZNF610(8g)	0.312263	0.235748	0.186952	0.267997	0.194393	0.196979	0.1836	0.201064	0.174426	0.179649
TBP(13g)	0.441534	0.275275	0.191204	0.322209	0.194392	0.19786	0.180332	0.207558	0.17608	0.178836
POU3F1(22g)	0.383501	0.25065	0.201131	0.282974	0.194389	0.232762	0.189745	0.215247	0.194245	0.200915
HDX(59g)	0.486625	0.288348	0.184104	0.345821	0.19431	0.205646	0.182082	0.214115	0.178608	0.181298
KLF4(75g)	0.449668	0.279549	0.193035	0.339867	0.194237	0.209981	0.196378	0.211492	0.179063	0.186071
MYCN(21g)	0.441334	0.284672	0.188596	0.335514	0.194012	0.203677	0.184	0.219694	0.178762	0.179505
IRF6(17g)	0.383917	0.266665	0.180192	0.307681	0.193693	0.205971	0.18467	0.207433	0.187014	0.183926
PITX1(12g)	0.365083	0.26014	0.177831	0.317132	0.193475	0.206186	0.188486	0.212294	0.17913	0.18974
MEOX1(11g)	0.371728	0.260682	0.178615	0.283067	0.193356	0.218372	0.190185	0.206809	0.196411	0.193836
SMARCC2(11g)	0.414962	0.268423	0.186609	0.318773	0.193322	0.20114	0.183959	0.210468	0.17831	0.178762
GCM1(13g)	0.389682	0.265116	0.180036	0.29915	0.193184	0.200083	0.181918	0.213467	0.178649	0.179967
ZNF384(8g)	0.429285	0.270474	0.194738	0.312238	0.193165	0.202323	0.183343	0.209987	0.177552	0.179501
ZNF592(4g)	0.366487	0.249886	0.192477	0.291597	0.19315	0.204844	0.182919	0.205502	0.179322	0.18075
ZNF417(10g)	0.378856	0.260044	0.188874	0.301377	0.19296	0.197446	0.182712	0.207835	0.176237	0.178071
THRB(21g)	0.428877	0.279473	0.180975	0.341583	0.192958	0.203119	0.184799	0.211449	0.17702	0.17977
ZSCAN18(15g)	0.407556	0.271262	0.183701	0.303023	0.192934	0.209701	0.187073	0.212056	0.179122	0.182551
HESX1(21g)	0.402286	0.269898	0.183245	0.31597	0.192907	0.197472	0.183014	0.211146	0.17648	0.180679
ZNF528(7g)	0.394927	0.27741	0.181991	0.313414	0.192876	0.198133	0.180205	0.198961	0.176609	0.177315
ZNF343(8g)	0.373171	0.26373	0.178213	0.302743	0.192794	0.20164	0.181484	0.20866	0.175967	0.179705
MXD3(26g)	0.421952	0.272282	0.186146	0.312705	0.192613	0.200952	0.180947	0.20981	0.177235	0.178627
MAFF(18g)	0.346067	0.295845	0.180097	0.308051	0.19259	0.237774	0.201142	0.216651	0.1854	0.230566
PAX5(17g)	0.369462	0.255803	0.18347	0.289563	0.192402	0.19864	0.177419	0.202064	0.178208	0.175577
SPIB(28g)	0.431727	0.280551	0.182578	0.322071	0.19233	0.201086	0.185652	0.208989	0.176307	0.179617
FOXI1(31g)	0.42324	0.273257	0.189325	0.317619	0.192139	0.201182	0.183431	0.211285	0.1782	0.182176
SOX12(5g)	0.372418	0.258803	0.181471	0.295755	0.192023	0.207377	0.185753	0.199905	0.182487	0.182993
PPARG(15g)	0.419342	0.27602	0.182378	0.323916	0.191975	0.203985	0.18418	0.208915	0.178898	0.182868
ZNF454(5g)	0.318701	0.243787	0.177414	0.282327	0.191811	0.196864	0.184011	0.206697	0.177905	0.179759
FOXO4(8g)	0.353086	0.2497	0.184336	0.292956	0.191729	0.201393	0.184642	0.207979	0.17854	0.176435
ZSCAN31(14g)	0.377126	0.271882	0.178309	0.319943	0.191668	0.201585	0.183857	0.211852	0.176904	0.179084
ZNF792(27g)	0.36867	0.262137	0.181533	0.296903	0.191602	0.198878	0.183629	0.210814	0.176294	0.179466
HOXA4(15g)	0.42977	0.281026	0.177033	0.341443	0.191534	0.201381	0.184621	0.212159	0.177956	0.178575
ZNF208(5g)	0.318878	0.247664	0.17323	0.280263	0.19146	0.195163	0.179269	0.20733	0.178901	0.1778
HOXB3(19g)	0.393091	0.262018	0.182252	0.299963	0.19146	0.201873	0.180277	0.207187	0.178101	0.178511
NANOG(19g)	0.429059	0.273203	0.183987	0.320417	0.191268	0.196688	0.180622	0.208497	0.175883	0.178229
ZNF333(24g)	0.433537	0.271849	0.198189	0.316762	0.191215	0.204314	0.184322	0.212595	0.176796	0.181344
PAX8(13g)	0.38101	0.266413	0.179541	0.295612	0.1912	0.199665	0.181892	0.198566	0.179049	0.176087
ZNF200(19g)	0.40645	0.2671	0.192141	0.302531	0.191002	0.194318	0.181625	0.208527	0.176773	0.177112
ZNF423(9g)	0.36586	0.259581	0.178699	0.290725	0.190954	0.194355	0.178672	0.202408	0.179125	0.176209
EGR4(28g)	0.411426	0.265459	0.198467	0.301372	0.190888	0.200389	0.180978	0.205434	0.1774	0.18036
ZBTB43(6g)	0.331196	0.239275	0.19034	0.279152	0.190756	0.194238	0.179043	0.202018	0.174699	0.177025
POU4F1(20g)	0.387186	0.258449	0.193382	0.298077	0.190601	0.206674	0.183997	0.206917	0.179169	0.181683
ZNF334(7g)	0.362396	0.260215	0.181375	0.297116	0.190581	0.196262	0.17965	0.20418	0.176809	0.178821
PATZ1(8g)	0.361592	0.255429	0.182438	0.300273	0.19057	0.21061	0.186368	0.204666	0.179635	0.1804
CRX(26g)	0.429277	0.276363	0.188162	0.317061	0.190492	0.197364	0.179406	0.206089	0.17509	0.178416
CEBPE(10g)	0.363711	0.25274	0.183115	0.285917	0.190432	0.197434	0.180938	0.199001	0.17708	0.176351
ZNF584(5g)	0.314559	0.245727	0.176522	0.289402	0.190293	0.205068	0.189618	0.210287	0.178352	0.178853
ZNF30(14g)	0.321285	0.246551	0.179507	0.27408	0.190271	0.191529	0.179097	0.201165	0.173294	0.176855
FOXA1(7g)	0.286571	0.231265	0.176514	0.258569	0.189601	0.237368	0.190648	0.196626	0.18605	0.186642
HES5(6g)	0.326689	0.247207	0.191367	0.269704	0.18945	0.192376	0.178009	0.194391	0.178986	0.175832
MAFA(25g)	0.360902	0.255707	0.182941	0.285378	0.189406	0.198186	0.180769	0.205074	0.175778	0.17924
ZNF764(8g)	0.314898	0.23833	0.178612	0.266652	0.189185	0.194071	0.179931	0.199945	0.177083	0.179443
SIX5(4g)	0.370046	0.24876	0.202152	0.294831	0.189173	0.199417	0.183812	0.207699	0.176775	0.179068
TFAP2A(14g)	0.368716	0.26829	0.175967	0.311334	0.189078	0.199799	0.185342	0.20662	0.177339	0.181044
PPARA(11g)	0.338257	0.243393	0.184301	0.27553	0.188952	0.20142	0.185155	0.205261	0.17587	0.180565
LTF(13g)	0.337774	0.249481	0.180678	0.263876	0.188309	0.190569	0.176816	0.199554	0.176561	0.175589
MAFK(3g)	0.346716	0.236393	0.216468	0.265637	0.188223	0.198725	0.183479	0.203029	0.175538	0.180447
IKZF5(4g)	0.328004	0.239869	0.184009	0.271067	0.188113	0.192503	0.176696	0.200173	0.174876	0.175838
BATF3(15g)	0.314386	0.23737	0.177796	0.26289	0.187956	0.19485	0.177335	0.199437	0.183131	0.186159
MSX2(11g)	0.266848	0.225189	0.177414	0.248875	0.187707	0.194232	0.180487	0.19756	0.174748	0.184513
RFX2(9g)	0.267847	0.218733	0.177512	0.259529	0.186685	0.231015	0.216483	0.197648	0.177258	0.198375
ZNF182(18g)	0.31784	0.238938	0.181973	0.268515	0.186061	0.195017	0.182297	0.197754	0.17588	0.179287
SMAD1(6g)	0.314849	0.235523	0.180383	0.259751	0.185755	0.188907	0.175312	0.199434	0.177896	0.174562
MAFB(13g)	0.320531	0.245885	0.194733	0.26103	0.185206	0.195737	0.180953	0.195789	0.174779	0.177623
GATA2(5g)	0.266764	0.23736	0.174232	0.25672	0.184941	0.20531	0.186339	0.201886	0.175117	0.183702
RAX2(5g)	0.234538	0.205973	0.182242	0.22178	0.184793	0.190086	0.186526	0.19419	0.172737	0.17632
ZNF341(14g)	0.284791	0.222113	0.182899	0.242781	0.183904	0.188717	0.174991	0.190998	0.173588	0.175593
ZNF555(10g)	0.299441	0.234081	0.178915	0.257026	0.183376	0.189279	0.17792	0.19648	0.173949	0.177241
HEY1(6g)	0.265169	0.219774	0.176638	0.230842	0.18247	0.186247	0.176774	0.194876	0.174497	0.177953
ZNF398(7g)	0.299752	0.240753	0.186059	0.251965	0.182366	0.190981	0.18393	0.199064	0.173864	0.1761
ZNF235(6g)	0.246886	0.216331	0.177094	0.227133	0.181397	0.186962	0.176973	0.19457	0.173703	0.174114
BRCA1(12g)	0.285386	0.2274	0.177689	0.234432	0.181129	0.186335	0.175286	0.196554	0.171658	0.172176
ZFP69(11g)	0.25267	0.21292	0.178706	0.222604	0.181116	0.190771	0.181288	0.186572	0.17084	0.176445
ZNF574(5g)	0.290103	0.205054	0.253458	0.216095	0.180741	0.181567	0.176766	0.188294	0.172118	0.175427
ZNF69(4g)	0.226323	0.204713	0.184383	0.201055	0.180437	0.180196	0.174497	0.18518	0.171249	0.175502
HOXA1(2g)	0.169672	0.169143	0.169177	0.169128	0.17836	0.181136	0.167445	0.194118	0.19137	0.173784
NR2F6(5g)	0.233868	0.207339	0.173539	0.212666	0.178244	0.181223	0.174671	0.189754	0.173341	0.177784
EBF1(3g)	0.232633	0.200855	0.209165	0.206208	0.177438	0.181879	0.174613	0.186152	0.172106	0.176742
TEF(6g)	0.220474	0.199369	0.175197	0.204959	0.177295	0.183133	0.178889	0.18502	0.171588	0.172175
NHLH1(5g)	0.22929	0.204298	0.175729	0.20663	0.176356	0.184599	0.176764	0.185117	0.174634	0.172896
ZNF354B(6g)	0.221732	0.199107	0.17582	0.202727	0.175816	0.17839	0.174423	0.188116	0.171054	0.174494
GLI3(3g)	0.218893	0.198404	0.184051	0.197272	0.175403	0.175892	0.174379	0.183326	0.170417	0.171561
MYBL1(5g)	0.329545	0.207235	0.255493	0.213952	0.174039	0.186761	0.175842	0.191378	0.173662	0.214796
ZNF599(2g)	0.200007	0.19116	0.178091	0.188753	0.172383	0.172945	0.170082	0.176349	0.168432	0.170592
