# Supplementary material for: Single-cell RNA-seq analysis of longitudinal CD4+ T cell samples reveals cell-type-specific changes during early stages of type 1 diabetes
Source: Genome Med. 2025 Dec 29;17:154. doi: 10.1186/s13073-025-01574-x (PMC12751217; doi:10.1186/s13073-025-01574-x)
Supplement: Supplementary file 2 — Supplementary Material 2. Table S1: Metadata table. Table S2: Cell hashing antibody for cell multiplexing used for scRNA-seq. Table S3. Sample staining and pooling scheme used for scRNA-seq Table S4. Marker gene list for all ten clusters annotated. Table S5 – S14: Linear Mixed Effext (LME) modelling analysis for genes affected by status (Case vs Control), age, sex and interaction of status and age in all ten clusters annotated. Table S15: ROTS analysis for genes affected by status at five timepoints. Table S16: GSEA results on T1D status associated genes from LME analysis across seven cell types. Table S17: GSEA results on T1D status associated genes from ROTS analysis across cell types identified five timepoints. Table S18: Regulon specificity score for all 245 regulons identified across ten cell types. Table S19: GO over-representaion results for differentially expressed regulons together with their target genes. [file 13073_2025_1574_MOESM2_ESM.zip › Additional file 2/Table S7_LME_MALAT1+Tn.xlsx]

## Sheet: Status
gene	coef	coef.low	coef.high	p	fdr
RPA1	4.12926	2.34671	5.91404	1.94388e-05	0.226696
CD69	3.72441	2.03381	5.415	3.96814e-05	0.231382
FMR1	5.0773	2.65347	7.50507	9.5282e-05	0.2945
TOX	5.09583	2.61425	7.57008	0.00011861	0.2945
PACS1	5.09528	2.59664	7.59392	0.000126265	0.2945
SOD2	4.95859	2.48412	7.43306	0.000161049	0.313026
HLA-F	4.1416	1.94289	6.34031	0.000362264	0.495037
ZDBF2	4.7895	2.23432	7.34685	0.000406563	0.495037
METAP2	3.98722	1.81195	6.13219	0.000451465	0.495037
AC009812.1	3.17041	1.42784	4.91298	0.000552147	0.495037
KARS	4.72604	2.11974	7.3578	0.000595459	0.495037
COTL1	4.80033	2.14236	7.4583	0.000602108	0.495037
RPN2	4.65522	2.0658	7.24464	0.000634944	0.495037
ZNF106	4.9836	2.20797	7.74924	0.000646051	0.495037
DUSP16	-4.36304	-6.80398	-1.9221	0.000678656	0.495037
GPRIN3	4.73456	2.0938	7.37988	0.000679179	0.495037
DVL1	2.92614	1.27482	4.57747	0.000749265	0.498886
ZNF808	-2.87387	-4.50749	-1.23426	0.000858223	0.498886
RUNX1	4.83056	2.07091	7.59022	0.000859605	0.498886
CRACR2A	3.47925	1.46065	5.49786	0.00101834	0.498886
PPHLN1	3.09536	1.30426	4.88987	0.0010344	0.498886
AC005261.3	3.47315	1.45033	5.49597	0.00106153	0.498886
SCRN2	2.25885	0.945984	3.57449	0.00107497	0.498886
C4orf33	3.49248	1.45955	5.53762	0.00111138	0.498886
ZBTB11	4.0869	1.67714	6.49666	0.00121044	0.498886
PLAGL2	3.99731	1.63579	6.35883	0.00123546	0.498886
ALDH16A1	2.66461	1.08643	4.2428	0.0012688	0.498886
KCNQ1OT1	4.33427	1.76701	6.90154	0.00126971	0.498886
SULF2	3.6845	1.49814	5.87085	0.00129407	0.498886
ESRRA	2.34202	0.952167	3.73187	0.00129519	0.498886
SRGN	4.35047	1.75646	6.94449	0.00136068	0.498886
ZNF514	1.84038	0.742397	2.93837	0.00136892	0.498886
TCF4	3.58756	1.44035	5.7794	0.00145621	0.50418
SNRPC	4.54576	1.81569	7.26437	0.00146991	0.50418
MAGEE1	1.52585	0.602985	2.44723	0.00158818	0.52918
TDRD3	4.06281	1.59504	6.53059	0.00164414	0.53131
HSP90AA1	2.23398	0.875849	3.59407	0.00171229	0.53131
TSPYL4	4.36871	1.69365	7.04378	0.00178221	0.53131
SYNE3	3.93605	1.52395	6.37487	0.00184117	0.53131
CERS2	4.02795	1.53857	6.51732	0.00195283	0.53131
KCTD2	3.40251	1.30365	5.52248	0.00199441	0.53131
SUPT4H1	4.54441	1.72384	7.34474	0.00199497	0.53131
TUBB4B	4.45177	1.69029	7.21325	0.00202443	0.53131
WDR7	3.46966	1.31406	5.62526	0.00205508	0.53131
ATP5MC3	3.45653	1.30781	5.59344	0.00207597	0.53131
RNF19B	2.55415	0.960862	4.14743	0.00213758	0.53131
KLRG1	-2.50715	-4.06926	-0.943003	0.00217226	0.53131
CD109	3.40735	1.2768	5.53791	0.00218684	0.53131
SLC35G1	-2.64318	-4.30571	-0.980657	0.00231387	0.546416
PYHIN1	3.67297	1.35686	5.98908	0.00237026	0.546416
SMIM29	2.81779	1.04484	4.62412	0.00238957	0.546416
NGLY1	4.23956	1.5308	7.02374	0.00264441	0.588613
PELO	2.85778	1.03126	4.68009	0.0027065	0.588613
TIAM1	3.78157	1.36113	6.20201	0.00272553	0.588613
BCL2L11	3.99632	1.40448	6.58817	0.00307499	0.602412
TRAPPC2L	4.31341	1.51076	7.11607	0.00312657	0.602412
NUP133	3.41389	1.19449	5.63329	0.00314204	0.602412
TRAV13-1	-1.59744	-2.63904	-0.555398	0.00332471	0.602412
SEC24C	3.70796	1.27934	6.13658	0.00335922	0.602412
SF3A2	3.92061	1.33778	6.5055	0.00339265	0.602412
HCLS1	-3.62959	-6.00872	-1.20388	0.00344838	0.602412
DCTPP1	3.55494	1.21612	5.89376	0.00349509	0.602412
PIGT	3.91479	1.33827	6.49131	0.00350649	0.602412
TTF2	4.0379	1.37864	6.69717	0.00352655	0.602412
ATXN10	3.68245	1.25675	6.10815	0.00353336	0.602412
DIP2B	3.91751	1.33254	6.50248	0.00358726	0.602412
RIOK3	3.0628	1.03327	5.09234	0.00372238	0.602412
PCF11	3.31311	1.12209	5.51945	0.00375499	0.602412
MAPRE1	3.43424	1.14865	5.71983	0.00386617	0.602412
HNRNPA3	0.822782	0.277302	1.37435	0.00386917	0.602412
DERL2	3.66304	1.23416	6.09499	0.00387697	0.602412
CCDC82	4.37632	1.46155	7.29108	0.00389158	0.602412
COQ8B	2.04825	0.6837	3.41279	0.0039002	0.602412
ABCC1	3.4636	1.157	5.79874	0.00395622	0.602412
RRP15	3.82577	1.27822	6.38176	0.00401519	0.602412
ATF7	2.59822	0.860654	4.33578	0.00403106	0.602412
MAP3K7CL	2.0541	0.678521	3.42967	0.00407911	0.602412
NLGN2	-1.42655	-2.38344	-0.469668	0.00413655	0.602412
PSMD6-AS1	2.38048	0.782375	3.97858	0.00416675	0.602412
ARF6	3.99111	1.31149	6.67057	0.00416784	0.602412
ZNF562	-2.84045	-4.74886	-0.932048	0.00419494	0.602412
ZNF486	1.94532	0.639605	3.26165	0.00434792	0.602412
DOCK2	4.06424	1.32132	6.80715	0.00435842	0.602412
KLF6	1.84737	0.595316	3.10297	0.00464822	0.602412
OPA3	3.23213	1.04413	5.43791	0.00467819	0.602412
NSD2	3.38058	1.07892	5.68833	0.00473394	0.602412
ITM2C	-3.38605	-5.70116	-1.07094	0.00486077	0.602412
LAPTM4A	4.09362	1.29052	6.89671	0.00492172	0.602412
ATMIN	3.89499	1.22031	6.55657	0.00499767	0.602412
PNPLA8	2.8596	0.900374	4.8235	0.00507018	0.602412
IRF9	4.13681	1.2926	6.98103	0.00508981	0.602412
STUB1	3.74987	1.16961	6.33013	0.0051237	0.602412
LBR	3.63098	1.13173	6.13023	0.00513711	0.602412
EIF4G2	0.878317	0.273105	1.48353	0.005183	0.602412
PARP16	1.92068	0.597013	3.24435	0.00518961	0.602412
GDPD3	-1.12614	-1.90313	-0.34915	0.00523868	0.602412
SRGAP2C	2.05054	0.637396	3.48004	0.00530041	0.602412
UTP11	3.15822	0.974271	5.33349	0.00530182	0.602412
HSPA5	3.18604	0.987533	5.38172	0.00530723	0.602412
PGAP1	3.29786	1.01662	5.57911	0.00534976	0.602412
TXK	3.51337	1.05713	5.94984	0.00546089	0.602412
MCUB	4.11083	1.25493	6.96674	0.00554054	0.602412
DCTN4	3.89362	1.18543	6.60182	0.00559364	0.602412
ATRX	2.81827	0.851818	4.78472	0.00573806	0.602412
ATL2	3.66598	1.08561	6.21578	0.00574867	0.602412
WASL	3.80804	1.14922	6.46685	0.00576846	0.602412
SYS1	3.79124	1.14385	6.43863	0.00577382	0.602412
MBNL1	2.20802	0.662326	3.74622	0.00581502	0.602412
LYRM9	3.30448	0.994916	5.61405	0.00581553	0.602412
PSMD12	3.68082	1.10043	6.2612	0.00595778	0.602412
NAXE	2.73509	0.813552	4.65662	0.0060609	0.602412
FIBP	2.72862	0.810269	4.64697	0.0060951	0.602412
ZNF345	2.81412	0.832688	4.79555	0.00616796	0.602412
AC136475.9	1.68048	0.501543	2.87773	0.00618473	0.602412
GDI1	3.33205	0.991649	5.68089	0.00619998	0.602412
WIZ	3.08126	0.902928	5.25959	0.00636822	0.602412
PPP2R5D	1.80566	0.527463	3.07968	0.00644996	0.602412
TAGLN2	3.53018	1.04134	6.03738	0.00648185	0.602412
ARFGAP2	3.41999	0.998481	5.87872	0.00648402	0.602412
TMEM156	3.48156	1.01375	5.95337	0.00648473	0.602412
MIB1	3.41539	1.00106	5.82882	0.00659428	0.602412
ZC2HC1A	1.29345	0.373369	2.21353	0.00668318	0.602412
TOR2A	-0.982101	-1.68082	-0.283387	0.00669123	0.602412
ZFAS1	2.77909	0.808818	4.7676	0.00676162	0.602412
IFIT5	3.6945	1.05974	6.32926	0.00681712	0.602412
TMX3	3.80936	1.0926	6.52613	0.00681885	0.602412
AC022893.1	-2.13094	-3.65125	-0.610622	0.00683871	0.602412
TMEM59	3.13926	0.898317	5.3802	0.00686806	0.602412
SEPT11	1.38703	0.396037	2.37802	0.00691479	0.602412
ARGLU1	0.827718	0.236337	1.4191	0.00691483	0.602412
MBNL1-AS1	1.71129	0.48764	2.93495	0.0069579	0.602412
CD53	3.94855	1.13518	6.79886	0.00698349	0.602412
AC098850.3	2.90715	0.82536	4.98894	0.00703684	0.602412
NFATC2	3.53456	1.00263	6.06649	0.00705519	0.602412
TSG101	3.65157	1.02073	6.25471	0.00707463	0.602412
C17orf67	2.12211	0.597191	3.64702	0.00722702	0.602412
PAWR	2.24597	0.634261	3.86668	0.00729929	0.602412
TNFSF12	1.80786	0.509186	3.11055	0.00736514	0.602412
LCP2	3.77011	1.05148	6.49963	0.00738011	0.602412
MRPL4	3.64891	1.00684	6.34181	0.00750347	0.602412
PRKACA	2.43518	0.676147	4.19422	0.00751996	0.602412
ARHGAP27	-2.63598	-4.52887	-0.719471	0.00753596	0.602412
PHACTR1	1.73921	0.485316	2.99815	0.00758795	0.602412
AC011825.2	-1.58745	-2.73643	-0.438472	0.00763476	0.602412
NDFIP2	2.16015	0.594565	3.72574	0.00771237	0.602412
AHCYL2	1.9062	0.529021	3.29526	0.0077271	0.602412
MAK16	3.41284	0.937822	5.88785	0.00774853	0.602412
ATG4D	3.33477	0.91527	5.75427	0.0077751	0.602412
SNHG15	3.33689	0.918278	5.78188	0.00779491	0.602412
OTULIN	3.75038	1.02423	6.47653	0.00788556	0.602412
REC8	3.5	0.95597	6.05923	0.00796223	0.602412
TRA2B	1.32969	0.360208	2.29917	0.00806648	0.602412
LGALS9	2.35741	0.638357	4.07646	0.00807546	0.602412
RBFA	3.31039	0.901346	5.74498	0.00808696	0.602412
NUP88	3.70113	0.997134	6.40369	0.00815726	0.602412
UEVLD	1.49709	0.402053	2.59212	0.00826142	0.602412
BISPR	2.14793	0.574461	3.7214	0.00835475	0.602412
VILL	2.24851	0.597596	3.89942	0.00849717	0.602412
CAPZA2	3.34668	0.894037	5.80677	0.00857209	0.602412
ARHGDIA	3.07425	0.802417	5.38968	0.0087652	0.602412
KLHL22	1.91449	0.497398	3.32212	0.00877722	0.602412
TIAM2	-1.74135	-3.02593	-0.456765	0.00879702	0.602412
KHDC4	3.84277	1.00535	6.68019	0.0088569	0.602412
TMEM160	3.52458	0.914791	6.13436	0.00904033	0.602412
EP400	3.57449	0.922521	6.22646	0.00917092	0.602412
RPS6KB2	3.28764	0.848173	5.7271	0.00917956	0.602412
ZNHIT1	3.69439	0.951054	6.43772	0.0092296	0.602412
UBL5	3.18904	0.817672	5.56041	0.0093229	0.602412
PLA2G6	1.90757	0.487762	3.32738	0.00938677	0.602412
PHF14	3.6893	0.942574	6.43603	0.00940583	0.602412
CTTNBP2NL	0.983013	0.248279	1.71372	0.00944039	0.602412
NDFIP1	2.03456	0.519097	3.54669	0.00945958	0.602412
TSPAN18	-1.62521	-2.86166	-0.41508	0.0094689	0.602412
CD99	3.79105	0.969985	6.60961	0.00952041	0.602412
LCLAT1	2.90308	0.737767	5.0684	0.00953005	0.602412
FAM177A1	2.74042	0.699801	4.78597	0.00956913	0.602412
THEMIS2	2.60261	0.659947	4.54527	0.00958173	0.602412
AC004542.2	1.38228	0.34977	2.41478	0.0096309	0.602412
DFFA	3.14657	0.794172	5.49897	0.00969088	0.602412
SAMD9L	2.47318	0.624033	4.32233	0.00969769	0.602412
FTSJ1	2.53287	0.638764	4.45106	0.00981301	0.602412
CACNB2	1.177	0.294541	2.05947	0.00989171	0.602412
IL32	3.82751	0.961308	6.69712	0.0099408	0.602412
PLEKHF1	1.51523	0.377045	2.67527	0.00995296	0.602412
EIF3E	2.35618	0.587617	4.12474	0.00997216	0.602412
AC025159.1	3.61841	0.902213	6.33461	0.0099773	0.602412
NEK4	1.4971	0.373186	2.62101	0.00998361	0.602412
PPP2CA	3.73589	0.921522	6.53272	0.0100209	0.602412
ACTB	1.04809	0.262319	1.83414	0.0100629	0.602412
F11R	2.20796	0.546562	3.86935	0.0101484	0.602412
NEAT1	2.28968	0.566506	4.01286	0.0101604	0.602412
PTPMT1	2.97323	0.734236	5.21223	0.0102053	0.602412
CELF1	2.17924	0.538759	3.82342	0.0103399	0.602412
MT-ND1	0.489227	0.118181	0.872108	0.0103547	0.602412
MAF1	3.60614	0.884922	6.32736	0.0103553	0.602412
ANKRD36C	3.19359	0.780478	5.62002	0.0107013	0.602412
RAB11A	3.60144	0.870811	6.33208	0.0107077	0.602412
DMAP1	3.58729	0.867285	6.30729	0.0107105	0.602412
SNX10	-2.771	-4.8914	-0.678638	0.0107142	0.602412
DFFB	1.5273	0.365521	2.6832	0.0107165	0.602412
SQSTM1	3.74893	0.905188	6.59267	0.0107416	0.602412
ME2	3.40743	0.82022	5.99465	0.0108148	0.602412
TMEM202-AS1	1.64002	0.394637	2.8854	0.0108234	0.602412
LSS	1.70941	0.411148	3.00767	0.0108342	0.602412
CD9	1.65026	0.395057	2.90547	0.0109472	0.602412
VRK1	-3.26162	-5.74275	-0.780503	0.0109564	0.602412
MHENCR	3.61045	0.859846	6.35739	0.0111422	0.602412
ETFA	2.59914	0.619742	4.58111	0.0111959	0.602412
ZBTB18	3.55625	0.843342	6.27264	0.0113433	0.602412
PRKDC	3.28376	0.772608	5.7876	0.0113449	0.602412
LINC00937	1.42577	0.335722	2.51582	0.0113452	0.602412
LIN52	-2.00162	-3.52643	-0.457328	0.0113701	0.602412
DNAJB14	1.77422	0.416436	3.13201	0.0114225	0.602412
BLM	2.18949	0.520724	3.8595	0.011476	0.602412
TOP2B	3.36259	0.78725	5.96462	0.0115019	0.602412
CHORDC1	3.72123	0.87567	6.59084	0.0115071	0.602412
FNDC3B	2.62956	0.614999	4.64412	0.0115087	0.602412
PRKCH	3.01138	0.703754	5.319	0.0115275	0.602412
NDUFAF1	2.40336	0.566309	4.24885	0.0115494	0.602412
MARCH8	-3.27746	-5.79004	-0.764873	0.0115611	0.602412
ABCA7	2.71376	0.633282	4.79425	0.0115626	0.602412
EPM2AIP1	3.51293	0.819245	6.20613	0.0115639	0.602412
BID	2.37519	0.55898	4.20195	0.0115722	0.602412
STRAP	3.3552	0.781288	5.92911	0.0116146	0.602412
ZNF414	3.19249	0.743153	5.64182	0.0116226	0.602412
RABGAP1L	3.54172	0.820203	6.26324	0.0117478	0.602541
CLK3	3.47981	0.805712	6.15391	0.0117524	0.602541
KIF27	1.83772	0.423615	3.25183	0.0118604	0.602541
RANGRF	2.70106	0.622452	4.77966	0.0118671	0.602541
SLC2A3	1.81427	0.421354	3.2147	0.0119293	0.602541
AC116913.1	-1.18479	-2.09696	-0.258282	0.0119351	0.602541
PDPK1	3.34902	0.767954	5.93009	0.0119878	0.602592
FLVCR1	2.34395	0.535783	4.15211	0.0120649	0.603864
GTPBP3	2.9253	0.674124	5.1983	0.0121813	0.606538
GGCX	2.86117	0.649262	5.07308	0.0122424	0.606538
DAPP1	2.88337	0.633896	5.11435	0.0123143	0.606538
SOCS7	2.36366	0.529982	4.19735	0.0125348	0.606538
ATF7IP2	3.49519	0.783161	6.20722	0.0125514	0.606538
DDX5	0.564992	0.127619	1.00568	0.0126118	0.606538
TTC4	1.40668	0.313828	2.49953	0.0126574	0.606538
RBM8A	3.19321	0.712999	5.68206	0.0126848	0.606538
PSMB8-AS1	2.93853	0.653693	5.22336	0.012728	0.606538
MGAT2	-2.29843	-4.08858	-0.508284	0.0128729	0.606538
ZNF667	2.23848	0.494823	3.98213	0.0128829	0.606538
BRWD3	3.44686	0.761144	6.13257	0.0129085	0.606538
JAML	2.9533	0.651522	5.25507	0.0129323	0.606538
MFSD14A	-1.47111	-2.61863	-0.323588	0.0130041	0.606538
GNL3	3.42931	0.759252	6.11726	0.0131146	0.606538
PATZ1	3.40844	0.745933	6.07095	0.0131286	0.606538
CHRM3-AS2	3.17283	0.699265	5.67323	0.0132091	0.606538
SLC39A10	3.48373	0.757804	6.20965	0.0132773	0.606538
ZNF90	-2.33195	-4.15719	-0.506721	0.0133035	0.606538
WDR74	3.4093	0.740447	6.07816	0.013316	0.606538
LST1	2.18413	0.471207	3.89095	0.0133748	0.606538
ARHGAP5	3.44446	0.744355	6.14456	0.0134387	0.606538
TM2D1	3.58663	0.774326	6.39893	0.0134626	0.606538
TBC1D22A	2.89631	0.625081	5.16754	0.0134708	0.606538
DTX3L	2.87914	0.618514	5.13976	0.0135842	0.606538
PHB	2.42464	0.520229	4.32905	0.0136148	0.606538
EIF4A2	1.3365	0.2883	2.38632	0.0136211	0.606538
AGAP6	2.05045	0.436627	3.66427	0.0138009	0.606538
ALKBH8	-2.21905	-3.96639	-0.471723	0.0138429	0.606538
LAT	3.35394	0.713057	5.98682	0.0138587	0.606538
SLC39A6	-2.84965	-5.09522	-0.604089	0.0139114	0.606538
XIAP	3.3877	0.724321	6.07237	0.0139812	0.606538
LIG4	-1.45241	-2.59817	-0.306654	0.0140106	0.606538
DUT	3.43222	0.723066	6.13315	0.0140801	0.606538
AC006238.1	1.67334	0.351554	2.99513	0.0141325	0.606538
IPO9-AS1	1.09511	0.229738	1.96049	0.0141685	0.606538
INPP5E	2.23865	0.469259	4.00804	0.0141881	0.606538
WEE1	1.66522	0.34885	2.98159	0.0142028	0.606538
DVL3	-2.64919	-4.74417	-0.554199	0.0142376	0.606538
TRIM27	2.08548	0.435964	3.735	0.0142551	0.606538
IFFO2	1.87022	0.390939	3.34949	0.0142566	0.606538
DENND4A	3.10677	0.64704	5.56651	0.0143471	0.606538
TMEM208	3.53701	0.736419	6.33761	0.0143547	0.606538
SMARCAD1	3.104	0.642743	5.5649	0.0144759	0.607697
TRIM14	2.77228	0.571916	4.97265	0.0145811	0.607697
CRLF1	-1.02515	-1.83892	-0.211385	0.0145929	0.607697
SERBP1	1.39331	0.285739	2.49688	0.014595	0.607697
THEMIS	2.93132	0.606431	5.29067	0.0146909	0.607697
IDNK	-1.51646	-2.72217	-0.310752	0.0147461	0.607697
NECAP1	2.79584	0.571215	5.02046	0.0148196	0.607697
HELB	3.73332	0.760777	6.70393	0.0148209	0.607697
SHARPIN	2.93058	0.606181	5.27114	0.0148511	0.607697
C19orf48	3.47769	0.707074	6.24831	0.0149394	0.607709
FAM210A	2.46022	0.486602	4.49953	0.0149556	0.607709
DOCK11	3.28194	0.663053	5.90084	0.0150956	0.611121
KDM3A	3.12975	0.631053	5.62844	0.0151444	0.611121
CLYBL	1.49645	0.29919	2.69372	0.0153524	0.612171
DCBLD2	1.38333	0.276476	2.49018	0.015361	0.612171
AC011978.2	1.09546	0.218605	1.97231	0.0153989	0.612171
UBE2M	2.83089	0.563885	5.09428	0.0154833	0.612171
LPP-AS2	-1.01567	-1.82979	-0.20154	0.0155379	0.612171
AL596202.1	-1.01567	-1.82979	-0.20154	0.0155379	0.612171
AL158055.1	-1.01567	-1.82979	-0.20154	0.0155379	0.612171
PCED1A	2.58031	0.510042	4.66826	0.0156975	0.615718
SUB1	2.01886	0.395797	3.64191	0.0158345	0.615718
CIRBP	1.86576	0.363625	3.36352	0.0158797	0.615718
SUCLA2	3.35049	0.645197	6.04015	0.0159793	0.615718
ZNF92	3.49856	0.678799	6.31831	0.0160897	0.615718
BTBD1	-3.18993	-5.7615	-0.618356	0.016112	0.615718
PIN4	2.12178	0.411092	3.83247	0.0161244	0.615718
SYNE1	3.12386	0.604669	5.64305	0.0161477	0.615718
SLFN13	1.96794	0.380683	3.55519	0.0161632	0.615718
UNC119	3.33644	0.644101	6.02878	0.0162129	0.615718
EMG1	-3.18199	-5.75048	-0.613489	0.0162447	0.615718
SAMHD1	3.23706	0.628293	5.9269	0.0162615	0.615718
ADPRM	-3.08908	-5.58568	-0.592469	0.0163728	0.616671
CTNND1	1.86092	0.35663	3.36521	0.0163924	0.616671
TXN	3.3205	0.611081	5.99861	0.0165432	0.616914
POLR2C	3.07369	0.581769	5.56562	0.0166967	0.616914
PPA1	3.43953	0.652223	6.2253	0.016779	0.616914
TSPO	3.22622	0.607823	5.84463	0.0168097	0.616914
LAGE3	2.26746	0.427142	4.10778	0.0168125	0.616914
FLOT2	2.54562	0.474803	4.61644	0.017055	0.616914
UROS	2.43877	0.454567	4.42298	0.0170714	0.616914
ITGB1	3.2208	0.587136	5.83507	0.0170993	0.616914
FKRP	1.91363	0.354983	3.47201	0.0171701	0.616914
KIAA0040	2.98969	0.55428	5.42511	0.0172019	0.616914
FAM215B	3.03232	0.566282	5.51613	0.0172559	0.616914
GDAP2	-2.84561	-5.16615	-0.52506	0.0173179	0.616914
SOD1	3.0568	0.573718	5.56801	0.0173232	0.616914
NFKBIA	1.54498	0.2868	2.81051	0.0173681	0.616914
ELP3	2.2981	0.422024	4.17418	0.0174336	0.616914
DPH5	2.95461	0.539714	5.3695	0.0175626	0.616914
REXO4	3.02248	0.557661	5.51943	0.0176184	0.616914
TC2N	3.32606	0.609944	6.06876	0.0176389	0.616914
BX293535.1	-1.00646	-1.82981	-0.183107	0.0176608	0.616914
UBXN2B	2.23234	0.40504	4.09209	0.0177117	0.616914
SURF1	3.16169	0.572412	5.75096	0.0177791	0.616914
SETD4	2.37807	0.427851	4.32828	0.017931	0.616914
ATG2B	3.24027	0.58237	5.89818	0.0179561	0.616914
GOLT1B	3.34426	0.600338	6.08817	0.0179851	0.616914
RPL7L1	3.15892	0.565412	5.75243	0.0180559	0.616914
ETF1	3.05607	0.545636	5.5665	0.0181163	0.616914
WARS2-IT1	1.13414	0.202212	2.06606	0.0181497	0.616914
FAM111A	3.12668	0.552345	5.69164	0.018195	0.616914
PAICS	2.61973	0.46628	4.76679	0.0182176	0.616914
SENP6	3.12598	0.562822	5.7001	0.0182399	0.616914
E4F1	2.57408	0.462008	4.70347	0.018331	0.616914
TCEANC2	1.65662	0.292632	3.02062	0.0183744	0.616914
POP5	2.63671	0.468689	4.8069	0.0183935	0.616914
SRPRB	3.03404	0.532482	5.53561	0.0185305	0.616914
AP3S2	2.55234	0.447797	4.65688	0.0185382	0.616914
RGS14	2.28548	0.400572	4.17039	0.0185626	0.616914
H3F3B	0.739244	0.13145	1.35362	0.0186212	0.616914
DHX34	1.15753	0.201669	2.1106	0.0186532	0.616914
BIN1	3.41223	0.595265	6.2292	0.018675	0.616914
TMEM143	1.76092	0.306642	3.21519	0.0187181	0.616914
NFIX	1.11614	0.193465	2.03494	0.018751	0.616914
PJA2	2.31191	0.397607	4.26012	0.0188669	0.616914
TRAV41	-0.710431	-1.29801	-0.122848	0.0188865	0.616914
AMER1	1.3658	0.221729	2.49476	0.0189768	0.616914
SDE2	3.20031	0.550941	5.84969	0.018993	0.616914
EIF3G	2.98255	0.521933	5.47219	0.0190057	0.616914
C21orf2	3.02241	0.518848	5.52597	0.0190605	0.616914
CYP51A1	1.16745	0.200346	2.13429	0.0191333	0.616914
MTX3	3.37558	0.576817	6.17435	0.0191705	0.616914
TBC1D1	2.79867	0.477782	5.11956	0.0191931	0.616914
SH3BP5L	1.86552	0.318122	3.41292	0.0192197	0.616914
SYDE2	-0.955491	-1.74935	-0.161636	0.0194108	0.616914
PPP1CC	2.869	0.484694	5.25331	0.0194423	0.616914
AKT1S1	-1.76206	-3.22768	-0.298476	0.0196102	0.616914
CRNDE	1.15893	0.194362	2.12349	0.0196165	0.616914
ZNF658	1.19253	0.199019	2.18604	0.0197328	0.616914
DNAJA1	2.22908	0.371974	4.08619	0.0197349	0.616914
TSC22D3	0.882071	0.147844	1.62038	0.019807	0.616914
VKORC1	1.84619	0.307086	3.3853	0.0198115	0.616914
AP002433.1	-1.72912	-3.18272	-0.294926	0.0198516	0.616914
GPR89A	3.02804	0.502573	5.5535	0.019863	0.616914
TAPBP	2.38563	0.398286	4.38428	0.0199351	0.616914
ZNF496	2.32372	0.384487	4.26295	0.019936	0.616914
UPP1	3.40592	0.543725	6.2855	0.0199582	0.616914
GPA33	-1.0908	-2.0008	-0.181697	0.0199921	0.616914
SOCS3	3.38124	0.567417	6.21378	0.0199979	0.616914
CIR1	2.45278	0.404393	4.50116	0.0200204	0.616914
CEP104	2.10938	0.347401	3.87136	0.0200459	0.616914
MBD1	3.26598	0.537818	5.99414	0.0200489	0.616914
SH3BP5	3.04622	0.502768	5.59125	0.0201243	0.617261
AC124016.1	2.32619	0.381161	4.27121	0.020166	0.617261
SORD	1.02919	0.167104	1.89128	0.0203812	0.622214
NSUN6	3.13847	0.469629	5.76609	0.0205607	0.622576
GBF1	-2.61978	-4.8172	-0.429759	0.0205711	0.622576
CMTR1	2.94301	0.475918	5.41179	0.0206034	0.622576
FBXW8	-1.83108	-3.36829	-0.293859	0.0206541	0.622576
RBM4	2.14724	0.350118	3.95677	0.02066	0.622576
ELK4	2.8948	0.463265	5.32633	0.0207198	0.622769
C12orf65	-3.14446	-5.78585	-0.441249	0.0208212	0.624207
PUM3	3.244	0.514408	5.9736	0.0209338	0.624663
CCDC191	1.4819	0.23235	2.72681	0.0209435	0.624663
DRC3	-1.32463	-2.43999	-0.20927	0.0210202	0.625351
ARID1B	1.83525	0.290322	3.40603	0.0210907	0.625851
SMARCB1	3.13132	0.491641	5.771	0.0211641	0.626435
ENC1	2.46236	0.380622	4.58637	0.0214148	0.63143
PHF11	3.33968	0.5278	6.17551	0.0214411	0.63143
SDCBP	2.62621	0.406421	4.846	0.021498	0.63151
METTL3	2.52757	0.389059	4.66607	0.0216217	0.633549
MRPL16	3.06492	0.469887	5.65996	0.0217137	0.634649
PCNX2	2.64879	0.404129	4.89345	0.0218247	0.635579
FBXO28	-3.16489	-5.84754	-0.482242	0.0218545	0.635579
ITGA5	2.75545	0.416647	5.09425	0.0220298	0.639083
AC004865.2	1.23635	0.182254	2.28513	0.0222246	0.642315
MIR29B2CHG	2.46728	0.367816	4.56674	0.0223527	0.642315
KIAA0556	-1.39398	-2.58043	-0.207538	0.0223826	0.642315
BRIX1	3.04505	0.44927	5.64082	0.022587	0.642315
EIF5A	2.54888	0.375655	4.72211	0.0226117	0.642315
PPP2R2A	2.81588	0.422407	5.24821	0.0226124	0.642315
IFNAR1	3.10961	0.456146	5.75746	0.0226771	0.642315
ABCE1	2.9342	0.437063	5.45816	0.0227423	0.642315
DUSP1	2.67176	0.39632	4.95867	0.0227556	0.642315
P2RY8	3.2836	0.489126	6.11033	0.0228437	0.642315
NXT2	1.44846	0.211221	2.6857	0.0228505	0.642315
AC104109.2	0.861581	0.125399	1.59776	0.0228935	0.642315
SCAF8	3.10771	0.452181	5.76325	0.0229001	0.642315
PGM2L1	2.90851	0.423152	5.39105	0.0229586	0.642315
CARHSP1	3.1356	0.454815	5.81639	0.0229701	0.642315
PIGF	2.4999	0.36176	4.63803	0.0230224	0.642315
C15orf41	1.78092	0.253437	3.3084	0.0233955	0.643651
BCLAF1	0.737366	0.103238	1.38837	0.0234732	0.643651
MYPOP	1.30213	0.1865	2.42192	0.0235126	0.643651
ELP5	2.84134	0.400683	5.27888	0.0236159	0.643651
MAT2A	3.18646	0.452813	5.93502	0.0237336	0.643651
NDUFAF2	2.22944	0.318028	4.14651	0.0237575	0.643651
WDR48	3.17046	0.442826	5.8981	0.0238081	0.643651
SDHAF4	1.27548	0.177634	2.37333	0.0238718	0.643651
BTAF1	3.28473	0.457038	6.11243	0.023892	0.643651
PIM3	2.9861	0.41389	5.56374	0.0239763	0.643651
RSAD1	3.05085	0.422756	5.67895	0.023982	0.643651
ZDHHC12	3.26971	0.456865	6.09544	0.0239949	0.643651
EDAR	1.96427	0.271705	3.65683	0.0240209	0.643651
G3BP2	1.91993	0.269073	3.58572	0.0240376	0.643651
AC145207.5	1.27354	0.176007	2.37108	0.02404	0.643651
GNLY	1.80082	0.250462	3.37214	0.0241978	0.643651
ALS2CL	1.99003	0.268571	3.74154	0.024269	0.643651
SLC35B2	1.64312	0.224556	3.06168	0.024284	0.643651
KATNBL1	2.77853	0.385912	5.18569	0.0243417	0.643651
TMEM69	2.0644	0.284507	3.85375	0.0243603	0.643651
NME6	1.53947	0.186727	2.86653	0.024386	0.643651
AC090114.2	-2.29772	-4.28294	-0.312498	0.0243892	0.643651
ETV6	3.21825	0.399161	5.99974	0.0245591	0.643651
CIB1	2.62497	0.359899	4.91206	0.0245672	0.643651
LINC01004	1.56649	0.209739	2.92292	0.0246935	0.643651
STMN1	3.00828	0.404869	5.61006	0.0247418	0.643651
TMEM63B	2.63632	0.338302	4.92006	0.0247509	0.643651
NOTCH1	2.9207	0.395848	5.45523	0.0247638	0.643651
REEP5	-3.27735	-6.11725	-0.437438	0.0247944	0.643651
LINC01011	-1.56541	-2.92245	-0.208373	0.0248528	0.643651
LRPAP1	3.1196	0.414317	5.82487	0.0249009	0.643651
CSTF2T	-2.97995	-5.56563	-0.394263	0.0249825	0.643651
AC090004.1	-0.92095	-1.72035	-0.121549	0.0250347	0.643651
PSMB9	3.12807	0.412069	5.84407	0.0250751	0.643651
MAML2	2.72591	0.358948	5.09287	0.0250836	0.643651
DGUOK	3.00932	0.360904	5.61883	0.0251854	0.643651
BTBD6	2.37168	0.305882	4.42858	0.0252351	0.643651
USB1	1.61248	0.210234	3.01472	0.0252945	0.643651
CFL1	2.81321	0.376734	5.31087	0.0253001	0.643651
UFC1	2.49662	0.327333	4.69932	0.0253152	0.643651
TMEM87A	2.76232	0.364331	5.17327	0.0253654	0.643651
AL020996.1	1.64018	0.212898	3.06746	0.0253884	0.643651
RTN3	2.86438	0.370435	5.35619	0.0255188	0.645172
CYREN	-1.03567	-1.93853	-0.1328	0.0256456	0.645172
TDG	2.74748	0.339774	5.13969	0.0257475	0.645172
SUPT6H	3.1779	0.404448	5.95135	0.0258025	0.645172
FAHD2A	-2.75087	-5.15006	-0.350872	0.0258429	0.645172
DDIAS	1.2198	0.154397	2.2852	0.0259166	0.645172
PDK1	2.77922	0.351589	5.20685	0.0259279	0.645172
LINC01550	2.852	0.364633	5.34992	0.0259315	0.645172
JUNB	1.40502	0.177187	2.63059	0.0259852	0.645172
NUDT3	2.96102	0.372561	5.54948	0.0260407	0.645172
TGFBR1	2.61724	0.331762	4.91988	0.0260907	0.645172
DDX31	2.32361	0.276906	4.4417	0.0261306	0.645172
SMIM3	1.19699	0.149359	2.24463	0.0262132	0.645172
PRR12	2.09124	0.259407	3.92307	0.0263348	0.645172
TMEM168	2.7901	0.343316	5.23688	0.0265005	0.645172
LINC01806	1.92091	0.235584	3.60624	0.0265682	0.645172
XPC	3.12128	0.387397	5.87101	0.0265824	0.645172
TLR2	1.33985	0.158441	2.5308	0.0266644	0.645172
PRKAR1A	3.02683	0.368096	5.68556	0.0267403	0.645172
SAMD12	-1.67099	-3.13911	-0.202868	0.0267746	0.645172
TTLL5	2.5774	0.312772	4.84203	0.0267837	0.645172
SREK1	1.55773	0.191081	2.93771	0.0268268	0.645172
OXSM	1.4875	0.177739	2.79245	0.0268556	0.645172
TEC	-1.11581	-2.09746	-0.135652	0.0269452	0.645172
EMC7	2.81374	0.338323	5.28916	0.0269702	0.645172
B2M	0.823322	0.100803	1.5539	0.0271193	0.645172
POMP	3.13272	0.375805	5.89306	0.0272132	0.645172
B3GAT3	2.90862	0.342876	5.47372	0.0273303	0.645172
NIPA2	3.07808	0.366488	5.81418	0.0274011	0.645172
SLC25A32	2.92473	0.340316	5.50915	0.0276265	0.645172
CCDC186	2.36039	0.278353	4.45633	0.0276354	0.645172
PTBP2	3.144	0.365167	5.92283	0.0276623	0.645172
NMI	3.24204	0.375221	6.10886	0.0277324	0.645172
AL080317.3	1.28704	0.148939	2.42514	0.0277347	0.645172
ASXL2	2.34829	0.271396	4.42519	0.0277604	0.645172
DDIT3	3.0877	0.355973	5.81942	0.0278089	0.645172
MTG2	-2.06583	-3.89366	-0.238002	0.0278223	0.645172
UBQLN1	2.97416	0.342281	5.64894	0.0278419	0.645172
DNM3	1.39848	0.160766	2.63619	0.0278652	0.645172
EHBP1	2.16137	0.247603	4.07515	0.0279335	0.645172
USP6NL	1.9665	0.224815	3.70818	0.0279738	0.645172
TESK1	0.681661	0.0779142	1.28541	0.0279776	0.645172
AC012368.1	2.51591	0.287495	4.74432	0.0279827	0.645172
FERMT2	0.973665	0.111151	1.83618	0.0280021	0.645172
ZNF512B	2.70288	0.313077	5.10466	0.0280022	0.645172
RUFY1	2.07229	0.236406	3.90817	0.0280154	0.645172
FBXW5	2.65122	0.301297	5.00114	0.02809	0.645172
TBXA2R	1.4242	0.161737	2.68665	0.0281039	0.645172
GPS1	2.2929	0.257723	4.32808	0.0283039	0.648253
TRIM44	2.70151	0.302134	5.10089	0.0284007	0.648253
FGD3	2.9519	0.330065	5.57373	0.0284049	0.648253
MIEF1	2.69939	0.300822	5.09795	0.0284694	0.648457
CDC73	3.20119	0.360797	6.05997	0.0286741	0.650919
DCAF16	3.00262	0.330803	5.67444	0.0286891	0.650919
CUX1	3.11906	0.339652	5.89846	0.0289107	0.653407
ZNF862	1.14456	0.124486	2.16463	0.0289338	0.653407
ZMYND19	1.5354	0.169595	2.92042	0.0289668	0.653407
DIAPH1	2.97938	0.320601	5.63816	0.0291356	0.655945
IRF4	2.55773	0.274749	4.84033	0.0292503	0.656235
DKC1	2.97864	0.318386	5.6389	0.029261	0.656235
ZXDC	2.88764	0.305777	5.46951	0.0294361	0.657804
FAM210B	1.72227	0.182298	3.26223	0.0294438	0.657804
ZNF791	2.87171	0.29973	5.43817	0.0296286	0.660666
LTB4R	1.86578	0.193128	3.53844	0.029856	0.664466
RAB33A	-2.64191	-5.01111	-0.264831	0.0302324	0.670688
AHI1	3.04366	0.313693	5.78348	0.0302724	0.670688
QSER1	2.57207	0.254987	4.88445	0.030308	0.670688
F2R	-0.996986	-1.89592	-0.099968	0.0306426	0.672169
DCTN2	2.79762	0.25068	5.31364	0.0307428	0.672169
ATF4	2.48902	0.244146	4.73389	0.0308228	0.672169
TXN2	-2.87281	-5.46466	-0.21195	0.0309503	0.672169
NR1D1	-1.20675	-2.29607	-0.117442	0.0309612	0.672169
LSM10	2.03259	0.164766	3.86699	0.0310202	0.672169
MRPL48	1.75758	0.169643	3.34551	0.0311054	0.672169
TRAPPC1	2.46659	0.237443	4.69573	0.0311519	0.672169
FXYD7	1.42067	0.13007	2.70221	0.0311737	0.672169
MOSMO	2.15742	0.182022	4.10619	0.0314069	0.672169
PEX1	2.98808	0.282637	5.69353	0.0314554	0.672169
RAPGEF1	3.04521	0.285702	5.80472	0.031595	0.672169
AL050343.1	-1.40622	-2.68169	-0.130751	0.031748	0.672169
LZTS2	1.52165	0.141176	2.90212	0.0317849	0.672169
NAF1	3.00112	0.283707	5.72463	0.0317986	0.672169
NRGN	1.62307	0.150145	3.09599	0.0318345	0.672169
RNPC3	2.96577	0.273351	5.6582	0.0318963	0.672169
EML2	1.578	0.145019	3.01098	0.0319451	0.672169
UBA3	-2.67053	-5.09621	-0.244856	0.0319842	0.672169
B3GNT2	3.01787	0.27545	5.76029	0.0320602	0.672169
MIGA1	2.9122	0.264591	5.55981	0.0321366	0.672169
C8orf59	3.00958	0.273042	5.74611	0.0321608	0.672169
ACAP1	2.55541	0.237329	4.89909	0.0321782	0.672169
AC007620.2	1.11795	0.101225	2.13467	0.0321937	0.672169
AC009120.5	1.06618	0.0964543	2.0359	0.032208	0.672169
MED4-AS1	0.877799	0.0793235	1.67627	0.0322266	0.672169
TTC39C	2.92359	0.257677	5.5783	0.0322638	0.672169
CRTC1	1.63515	0.146641	3.12365	0.0323527	0.672169
MAGT1	2.76961	0.248258	5.29544	0.0324884	0.672169
GRAP2	3.13236	0.278419	5.98629	0.0324994	0.672169
MED28	2.77318	0.246325	5.30004	0.0325106	0.672169
SETX	3.05933	0.271337	5.84732	0.0325351	0.672169
BAZ1A	3.23623	0.292492	6.20424	0.0325579	0.672169
CD83	2.92406	0.258608	5.58951	0.0325812	0.672169
WDR82	-2.94472	-5.62967	-0.25976	0.0326236	0.672169
URB1	1.62712	0.14338	3.11086	0.0326408	0.672169
VASN	0.900605	0.0788139	1.7224	0.0327531	0.672169
CHMP7	-2.40746	-4.60538	-0.209549	0.0328404	0.672169
TAP2	2.55022	0.227277	4.88117	0.0328464	0.672169
AC062017.1	2.09842	0.180306	4.05003	0.0328863	0.672169
TRIM16	1.12321	0.0974754	2.14894	0.0328883	0.672169
PDPR	2.89162	0.250802	5.53243	0.0328974	0.672169
RNF214	2.43088	0.210374	4.65138	0.032933	0.672169
RTRAF	2.86107	0.247213	5.47492	0.0329584	0.672169
SNRNP70	2.37676	0.206248	4.55315	0.0331485	0.672169
WDR12	2.05773	0.181871	3.96581	0.033171	0.672169
BBS4	-1.12706	-2.15756	-0.0968313	0.0331713	0.672169
TMEM88	1.70021	0.14496	3.25547	0.0331716	0.672169
GPATCH2L	2.72256	0.231469	5.21365	0.0332165	0.672169
AL031846.2	2.56439	0.215679	4.91311	0.0333871	0.672169
YWHAH	-1.97993	-3.79447	-0.165389	0.0334942	0.672169
GPX4	2.85507	0.248438	5.48466	0.0335088	0.672169
CD86	0.857618	0.0713049	1.64393	0.0335672	0.672169
ETV7	0.857618	0.0713049	1.64393	0.0335672	0.672169
RAB31	0.857618	0.0713049	1.64393	0.0335672	0.672169
AL031670.1	1.09777	0.0910638	2.10447	0.0336027	0.672169
RDH11	2.88351	0.23823	5.52879	0.0336657	0.672276
UBE2G2	2.64669	0.217454	5.07592	0.0337515	0.672838
AVL9	-2.99416	-5.74508	-0.243232	0.0339256	0.675154
ZNF224	2.9564	0.238574	5.67423	0.0340271	0.676021
EIF5	1.46255	0.115417	2.80834	0.0343625	0.677453
ZBTB22	-1.2976	-2.49287	-0.102336	0.0343736	0.677453
U91328.1	1.07325	0.0827937	2.06371	0.0347009	0.677453
FBXO31	2.34303	0.18171	4.5056	0.0347417	0.677453
LSM4	2.72026	0.208344	5.23218	0.0348063	0.677453
GPR68	1.3795	0.105117	2.65389	0.0348808	0.677453
SLFN5	3.15993	0.240106	6.07976	0.0349218	0.677453
ATP6V1G2	0.820533	0.0618297	1.57924	0.0350425	0.677453
RLF	2.95214	0.222048	5.68223	0.0350688	0.677453
CHN2	0.852952	0.0641227	1.64178	0.0350761	0.677453
CPEB3	0.852952	0.0641227	1.64178	0.0350761	0.677453
AC020661.3	0.852952	0.0641227	1.64178	0.0350761	0.677453
CRB3	0.852952	0.0641227	1.64178	0.0350761	0.677453
CATSPERG	1.35424	0.101337	2.60714	0.0351427	0.677453
CCAR1	2.99191	0.230383	5.76327	0.0351471	0.677453
FAM229A	2.55438	0.19147	4.9547	0.0351669	0.677453
GRN	1.05075	0.0781726	2.02333	0.0352256	0.677453
KIF2A	2.94248	0.19946	5.65871	0.0352359	0.677453
OAZ1	2.6488	0.185523	5.10096	0.0352561	0.677453
ZNF852	1.629	0.119614	3.13759	0.0353187	0.677453
FLT1	1.99761	0.151313	3.85386	0.0353191	0.677453
S100A9	1.48078	0.108445	2.85311	0.0354488	0.678823
FAM13A	2.82374	0.204805	5.44268	0.0355847	0.679859
RNF213	1.96949	0.142356	3.79663	0.0356327	0.679859
RAD51AP1	0.886823	0.063874	1.70977	0.0356818	0.679859
APMAP	2.1289	0.144149	4.1019	0.035736	0.679859
NGRN	2.31313	0.146072	4.4618	0.0358607	0.68112
PTGER4	1.97621	0.140766	3.81193	0.035934	0.681403
ZNF395	-2.81283	-5.42908	-0.196578	0.0360959	0.682184
WDSUB1	2.22875	0.155549	4.30196	0.0361141	0.682184
AC004846.1	1.02722	0.072163	1.99699	0.0362262	0.682184
ASCC1	2.30866	0.159163	4.45816	0.0362793	0.682184
DCAF17	-2.49479	-4.81799	-0.171595	0.0363105	0.682184
MDN1	2.51144	0.171256	4.85162	0.0364256	0.682184
AMFR	2.96098	0.199624	5.72233	0.0365762	0.682184
ZNF184	1.11246	0.0747522	2.15017	0.0366197	0.682184
RCAN3	2.01874	0.139329	3.91285	0.0366544	0.682184
CCDC117	2.59024	0.154563	5.00055	0.0366574	0.682184
ANKRD13C	2.82642	0.187966	5.49838	0.0370116	0.682184
CDC5L	3.11854	0.202718	6.03436	0.0370489	0.682184
TNFSF13B	1.42113	0.0915377	2.75072	0.0371653	0.682184
ZNF236-DT	0.882157	0.0567937	1.70752	0.0371715	0.682184
CMTM7	2.89784	0.186535	5.60915	0.0371735	0.682184
UGP2	2.90727	0.176977	5.69608	0.0373994	0.682184
SYT5	1.51564	0.0957278	2.93555	0.0374119	0.682184
THOC2	2.74261	0.17206	5.31315	0.0374956	0.682184
GALNT3	1.54071	0.0965497	2.98459	0.0376125	0.682184
NUP107	2.89195	0.183794	5.60651	0.0376155	0.682184
ZNHIT2	1.12362	0.0696878	2.17756	0.037637	0.682184
FAM98A	2.50174	0.154656	4.84883	0.0376769	0.682184
MDM1	1.92155	0.118569	3.72454	0.0376995	0.682184
BAHD1	0.950249	0.0596091	1.84095	0.0377273	0.682184
ZPR1	2.96458	0.183687	5.74988	0.0377715	0.682184
NKAP	2.26857	0.142523	4.40175	0.0378189	0.682184
ZNF845	2.0511	0.124249	3.97795	0.0379231	0.682184
ERO1B	2.83508	0.177239	5.50887	0.03795	0.682184
FANCA	1.29553	0.077823	2.51324	0.0380238	0.682184
TESMIN	0.872079	0.0523427	1.69182	0.0380337	0.682184
FRYL	3.13955	0.188007	6.09108	0.0380609	0.682184
WDR54	2.45097	0.144482	4.75746	0.038247	0.682184
DALRD3	1.83258	0.108027	3.55714	0.0382472	0.682184
C1orf159	1.9817	0.116519	3.84678	0.0382674	0.682184
RINL	1.53608	0.090094	2.98206	0.0383062	0.682184
ATF6	2.94409	0.17187	5.7163	0.0383608	0.682184
SETD1B	2.69235	0.162289	5.24798	0.0383697	0.682184
HMG20B	2.37928	0.142909	4.62533	0.0383891	0.682184
SEMA3F-AS1	1.25155	0.0726401	2.42927	0.0384129	0.682184
POLR2J2	2.40404	0.139401	4.6763	0.0384357	0.682184
AL031714.1	-1.68351	-3.27006	-0.0969654	0.0385169	0.682184
ZNF85	-1.84457	-3.58476	-0.104372	0.0387198	0.682184
C7orf50	2.00986	0.113488	3.90624	0.0387435	0.682184
SRSF3	1.19577	0.068276	2.32494	0.0388213	0.682184
ZNF347	1.0907	0.0603414	2.11884	0.0388402	0.682184
COX15	1.88165	0.102247	3.65556	0.0388577	0.682184
LOXL1-AS1	1.31596	0.0732226	2.5587	0.0389088	0.682184
TMSB4Y	0.924748	0.0511381	1.79836	0.0389776	0.682184
DR1	2.60451	0.142215	5.0668	0.0391176	0.682184
DUSP10	2.56313	0.13988	4.98637	0.0391235	0.682184
RTN2	0.913683	0.0498453	1.77752	0.0391275	0.682184
KCNA7	0.913683	0.0498453	1.77752	0.0391275	0.682184
TPRG1	-1.17422	-2.2846	-0.0638406	0.0391649	0.682184
EPG5	2.68005	0.145279	5.21482	0.0391974	0.682184
ATP5MGL	1.05061	0.0565129	2.0447	0.0392814	0.682184
PRKCZ	1.04352	0.0545791	2.02931	0.039289	0.682184
CCZ1	2.77692	0.154747	5.42372	0.0393095	0.682184
PGAP2	2.23956	0.118464	4.36065	0.0394621	0.683814
AGO2	3.09458	0.162112	6.02704	0.0395654	0.684586
DNAJB4	-1.94034	-3.7808	-0.0998694	0.0397509	0.68537
MAVS	2.01354	0.110476	3.93506	0.0397594	0.68537
MMS19	-2.21369	-4.30902	-0.105371	0.039833	0.68537
FANCF	-2.21086	-4.30924	-0.112489	0.0398707	0.68537
LRRC56	-0.899734	-1.75395	-0.0455179	0.0399296	0.68537
NR3C2	-1.06855	-2.08322	-0.0538813	0.0399633	0.68537
AL137802.2	0.963743	0.0475503	1.87993	0.0401843	0.688148
TSC22D4	2.43685	0.115902	4.78571	0.0403659	0.690244
MAPK1IP1L	2.53092	0.125382	4.95196	0.0404543	0.690743
METTL21A	2.58613	0.122161	5.0501	0.0406138	0.692454
TNFAIP3	0.836967	0.0365005	1.63364	0.0407264	0.692863
STAT3	1.79022	0.0794921	3.51963	0.0407566	0.692863
ETNK1	2.79649	0.118906	5.45808	0.0408557	0.693536
ZNF185	1.04936	0.0469355	2.05178	0.0411292	0.697164
RASA3	2.92431	0.128181	5.72044	0.0413138	0.699277
AAR2	-2.17561	-4.25649	-0.0947255	0.0413743	0.699286
CCDC90B	2.47166	0.111321	4.86305	0.0414724	0.699492
AL139246.5	2.21729	0.0950101	4.33957	0.0415169	0.699492
PTGIR	1.48573	0.0633073	2.90815	0.0415665	0.699492
PSTK	2.11295	0.0890348	4.13687	0.0416643	0.700129
CCNE2	1.21883	0.0507766	2.38687	0.0417633	0.700782
MCAT	1.58795	0.0655816	3.11031	0.0418381	0.701029
VPS51	2.91638	0.117773	5.71498	0.0420285	0.701244
AC211476.2	1.56359	0.0630452	3.06413	0.0420415	0.701244
MMD	2.58898	0.101461	5.06987	0.0421199	0.701244
VAPB	-2.91716	-5.71836	-0.115969	0.0421595	0.701244
NBPF26	-1.18346	-2.32019	-0.0467423	0.0422132	0.701244
MPG	2.22889	0.087552	4.37023	0.0422581	0.701244
PLEKHA2	-2.75566	-5.39489	-0.0825055	0.0424024	0.701244
DHX16	-1.75589	-3.44122	-0.0606723	0.0425249	0.701244
AASDH	-2.62357	-5.14783	-0.101758	0.0425694	0.701244
USP39	2.5566	0.0953982	5.0178	0.0426689	0.701244
MBD5	2.78998	0.103936	5.47603	0.0426817	0.701244
TEN1	2.24173	0.0833718	4.40009	0.0426948	0.701244
NOP10	2.73811	0.101251	5.37498	0.0427393	0.701244
BLCAP	2.78318	0.108273	5.46821	0.0427396	0.701244
MT-ND2	0.467346	0.0162015	0.929503	0.042878	0.701244
DCTD	2.09674	0.075113	4.11837	0.0429815	0.701244
B4GALT3	2.21717	0.0789357	4.35541	0.0430281	0.701244
SUSD3	2.58251	0.0885905	5.11942	0.0431019	0.701244
CNTRL	2.65116	0.092902	5.20677	0.0431449	0.701244
CXorf21	0.960108	0.0333861	1.88683	0.0432024	0.701244
SMARCE1	2.78246	0.10274	5.48605	0.0432722	0.701244
PNKD	2.30709	0.0792363	4.53495	0.0432927	0.701244
GALK2	1.71725	0.0586031	3.37591	0.0433388	0.701244
MOSPD2	1.41887	0.0483481	2.78939	0.0433495	0.701244
HIST1H2AB	-0.980252	-1.92737	-0.0331361	0.0434067	0.701244
COMMD6	2.31092	0.0697636	4.53928	0.043577	0.701244
NDUFAF4	2.62496	0.0823459	5.15829	0.0435828	0.701244
RGL4	2.51558	0.0828107	4.94834	0.0435935	0.701244
IPMK	1.69483	0.0550706	3.33458	0.0436835	0.701244
COX4I1	1.3547	0.0449178	2.66592	0.0437528	0.701244
PECR	1.04107	-0.029946	2.05517	0.0437774	0.701244
AC007950.2	1.09272	0.0261328	2.18967	0.0437987	0.701244
LTBP4	2.12463	0.0690402	4.2135	0.0438515	0.701244
DGKE	2.66485	0.0851686	5.24495	0.0439227	0.701244
GAL3ST4	1.56642	0.0479498	3.08489	0.0440825	0.701244
HIBADH	1.31973	0.0402944	2.59917	0.0440992	0.701244
CLASP2	2.78759	0.0892786	5.50665	0.0441441	0.701244
ERC1	2.75857	0.0833954	5.43374	0.0441632	0.701244
ZC3H13	2.8638	0.0846358	5.64297	0.0443073	0.701244
CCDC59	2.73975	0.0805993	5.3989	0.0443361	0.701244
RAB11FIP2	2.82976	0.0828421	5.57667	0.0443666	0.701244
ZNF226	2.32005	0.0671881	4.5729	0.0444338	0.701244
RARRES3	2.80175	0.0809007	5.52261	0.0444519	0.701244
AC073389.1	1.97395	0.0564686	3.89144	0.044509	0.701244
PGM3	2.53559	0.0738415	5.00055	0.0446062	0.701244
DHX15	2.90389	0.0836272	5.76211	0.0447416	0.701244
AC018638.7	1.03635	0.0281594	2.04454	0.0448155	0.701244
AC124319.2	1.4035	0.0381198	2.76888	0.0448179	0.701244
BET1L	2.30387	0.062218	4.54553	0.044851	0.701244
RNF13	-2.82199	-5.56831	-0.0756791	0.0448913	0.701244
MSL3	2.24241	0.0634158	4.43705	0.0449176	0.701244
APOLD1	1.741	0.0458665	3.43614	0.0449925	0.701475
WDR18	1.6058	0.0414716	3.17014	0.0451038	0.70227
GTF3C3	2.42585	0.0640995	4.79096	0.0452267	0.702288
DDX49	2.78182	0.0729372	5.50753	0.0453062	0.702288
IGF2BP3	2.48154	0.0616166	4.90146	0.0453176	0.702288
DCP2	2.65102	0.0725353	5.22958	0.0453463	0.702288
BMP1	1.03649	0.0273522	2.04654	0.0454582	0.702288
NLRC5	2.9299	0.0707244	5.78907	0.0454662	0.702288
NHLRC3	2.7016	0.0613632	5.34184	0.0457734	0.705246
DDX60	2.02182	0.048033	4.01068	0.0457913	0.705246
MON2	2.93198	0.0657027	5.79826	0.0458392	0.705246
USP10	2.83581	0.0610344	5.61059	0.0460308	0.706443
WDR97	-0.943782	-1.86761	-0.0199555	0.0461127	0.706443
COQ4	2.05068	0.042753	4.05862	0.0461768	0.706443
PSMD14	2.50099	0.0581272	4.9714	0.0461997	0.706443
MRPL2	2.76946	0.0571881	5.48173	0.0462198	0.706443
AC010809.2	0.936857	0.0188643	1.85485	0.0463312	0.707219
ZSCAN12	1.43044	0.0277981	2.83309	0.0464838	0.708259
PDE1B	1.7175	0.0330835	3.40193	0.0465209	0.708259
UFM1	2.56428	0.0485448	5.08001	0.0465929	0.708431
CASP8	2.13551	0.039437	4.23158	0.0466938	0.709041
SH3RF3	-1.24178	-2.46159	-0.0219708	0.0468625	0.710114
HDLBP	2.60297	0.0456238	5.16032	0.0468985	0.710114
PSMA3	2.96442	0.051298	5.87755	0.0469472	0.710114
LYRM2	2.80845	0.0407727	5.56652	0.0472197	0.710244
NORAD	2.2884	0.0278066	4.53588	0.0472751	0.710244
NQO2	1.48547	0.0253409	2.95272	0.0472792	0.710244
LPP	-2.74454	-5.44171	-0.0382547	0.0473445	0.710244
CHM	1.81595	0.0285192	3.60282	0.0473562	0.710244
NTN5	0.99458	0.0150421	1.97412	0.0474239	0.710244
SAP18	2.00738	0.0302964	3.98446	0.0474308	0.710244
KBTBD2	2.86401	0.0430662	5.68496	0.047443	0.710244
PLAC8	1.74342	0.0215754	3.50493	0.0477368	0.711163
PPM1L	0.938175	0.00824104	1.89026	0.0478266	0.711163
ADNP-AS1	-1.01679	-2.02011	-0.0134673	0.0478363	0.711163
CR1	1.01577	0.0130734	2.01846	0.0479187	0.711163
ADNP	2.75485	0.0354526	5.47424	0.047919	0.711163
SMPD4	2.6975	0.038932	5.37054	0.048025	0.711163
GLG1	2.79259	0.0324538	5.55272	0.0481939	0.711163
MYBL1	0.906346	0.0104345	1.80226	0.0482179	0.711163
C8orf44	1.9505	0.022362	3.87864	0.0482284	0.711163
ZNF616	1.16899	0.0133734	2.3246	0.0482339	0.711163
MRPL14	2.60127	0.0288991	5.17364	0.0483068	0.711163
PATJ	2.46908	0.0258275	4.91234	0.0484502	0.711163
DNAJB6	1.60815	0.0179999	3.21109	0.0484529	0.711163
AL359513.1	1.21819	0.0123425	2.42403	0.0485229	0.711163
PIGN	1.98983	-0.000849091	4.00617	0.0485327	0.711163
VCP	2.62405	0.0208628	5.21895	0.048663	0.711163
HPF1	1.68087	0.00935696	3.3948	0.04879	0.711163
UBXN1	2.10769	0.0159853	4.1994	0.0490877	0.711163
ZBTB4	2.62977	0.0194095	5.24013	0.049133	0.711163
JMJD8	1.96115	0.0138553	3.90844	0.0492032	0.711163
VPS9D1	1.45947	0.0101947	2.90875	0.0492209	0.711163
NAA25	2.65133	0.0202672	5.32234	0.0492412	0.711163
ZNF213	-0.971746	-1.93707	-0.00642282	0.0493045	0.711163
HTT	2.78943	0.0181479	5.56072	0.0493276	0.711163
ZNF140	-1.83458	-3.65761	-0.0115539	0.049374	0.711163
C9orf72	2.72112	0.0216779	5.43018	0.0493948	0.711163
PRRT3	1.62899	0.0102837	3.24714	0.0494268	0.711163
MED29	2.53022	0.0152106	5.04522	0.0494377	0.711163
HIVEP2	2.77541	0.0163869	5.53443	0.0494617	0.711163
SLK	2.81675	0.0134331	5.62006	0.049715	0.711163
MAP9	2.20677	0.00984198	4.40371	0.0497841	0.711163
ADA	2.3745	0.0164936	4.75154	0.0498621	0.711163
U62317.3	-0.845995	-1.68889	0.00635383	0.0498866	0.711163
ARHGEF1	2.18107	0.0113743	4.36831	0.0499272	0.711163
GTF3C6	2.51828	0.00898561	5.02756	0.0499836	0.711163
ZNF644	-1.29993	-2.5938	0.00593821	0.049989	0.711163
BBOF1	0.924979	0.00269354	1.84726	0.0501306	0.711163
AC048341.2	-1.07817	-2.15276	0.012732	0.0501863	0.711163
PARP9	2.88986	0.00364623	5.77433	0.0503652	0.711163
NDUFB4	2.38074	0.00826844	4.75911	0.0503673	0.711163
ROBO3	1.42123	0.00215961	2.8403	0.0504431	0.711163
ADAM10	2.69424	0.0039726	5.38451	0.0504533	0.711163
EXOSC4	-1.41663	-2.83189	0.00160874	0.050566	0.711163
RAB35	2.51373	0.00633926	5.03171	0.0506152	0.711163
AL031848.2	1.29163	0.000674814	2.58259	0.0506674	0.711163
DDX39A	2.85797	0.00119691	5.71475	0.0506907	0.711163
PHKG2	2.23887	0.000480888	4.47726	0.0507367	0.711163
YIPF3	2.51657	-0.000522254	5.03366	0.0508319	0.711163
AC027020.2	1.42867	-0.00985214	2.85608	0.05084	0.711163
AC005332.1	1.11997	0.000655114	2.25175	0.0508772	0.711163
MRPS14	2.36847	-0.00146483	4.73841	0.0509245	0.711163
TPRG1L	-2.31361	-4.62923	0.00201355	0.0509814	0.711163
TUFM	2.55165	-0.00255826	5.15347	0.0510024	0.711163
RAB34	-0.839118	-1.67909	0.000857575	0.0510156	0.711163
SAMSN1	-2.78667	-5.57687	0.00353712	0.0510714	0.711163
AHCTF1	2.47193	0.00199439	4.96856	0.0511031	0.711163
TIMM50	1.79752	-0.000188734	3.60058	0.0511229	0.711163
ATP5MD	2.76428	-0.0184853	5.52664	0.0512307	0.711163
B9D2	2.36796	-0.00562665	4.74154	0.0513217	0.711163
CEP19	-1.03461	-2.0756	0.0275358	0.0513528	0.711163
MTERF3	1.96684	-0.00520434	3.93888	0.0513828	0.711163
RPL32	1.47383	-0.00366631	2.95192	0.0514866	0.711163
ZBTB26	-1.56806	-3.13958	0.00424533	0.0514947	0.711163
ZBED6	1.58411	-0.00194801	3.17682	0.0515369	0.711163
CYTOR	1.93177	-0.00667238	3.87022	0.0515658	0.711163
RASSF7	1.82121	-0.0064968	3.64891	0.0515915	0.711163
GRAP	2.56411	-0.00950707	5.13773	0.0516234	0.711163
ACAA1	2.59659	-0.0105642	5.20375	0.0517052	0.711163
RALGDS	2.29582	-0.00273932	4.62457	0.0517441	0.711163
FAM19A2	1.39822	-0.00610631	2.80254	0.0517731	0.711163
S100B	0.759762	-0.00427143	1.5238	0.0520583	0.711186
CCDC88A	2.46699	-0.0141692	4.94815	0.052086	0.711186
SECISBP2	2.06026	-0.0119757	4.13249	0.0521018	0.711186
THEM6	1.08558	-0.00659586	2.17776	0.0521617	0.711186
ZC3H7B	2.22875	-0.0140206	4.47152	0.0522106	0.711186
EIF2AK3	2.54226	-0.016034	5.1005	0.0522107	0.711186
AC006157.1	-1.10844	-2.2243	0.00741279	0.0523011	0.711186
DXO	-1.96218	-3.93773	0.013375	0.0523305	0.711186
TBC1D31	1.77762	-0.0124253	3.56767	0.05237	0.711186
PRPF38B	1.18175	-0.00880113	2.3723	0.0524745	0.711186
AC006064.4	-0.831625	-1.66768	0.00916259	0.0525021	0.711186
AC036108.3	-0.938216	-1.88396	0.00601303	0.0525065	0.711186
CRY2	2.25118	-0.0190827	4.52144	0.0527097	0.711386
WDR43	2.40366	-0.0211273	4.82845	0.0527813	0.711386
DLEU2	2.30728	-0.0207338	4.63529	0.0528263	0.711386
OGT	2.00163	-0.0208928	4.01948	0.0529412	0.711386
PAQR3	2.79842	-0.0306767	5.62661	0.0529572	0.711386
TMED5	2.5528	-0.0247445	5.13034	0.0529882	0.711386
ZNF280D	2.63425	-0.0256503	5.29415	0.0529983	0.711386
PML	2.32919	-0.0227918	4.68117	0.0530093	0.711386
CAMSAP1	1.70789	-0.0189362	3.43471	0.0533082	0.711568
AC137932.3	-2.17511	-4.37624	0.0202485	0.0533325	0.711568
SEC61G	2.39318	-0.0275623	4.80908	0.0533347	0.711568
CSRP2	-0.768475	-1.54654	0.00959453	0.0536296	0.711568
HSPE1	2.76457	-0.0345843	5.56373	0.0536353	0.711568
YWHAZ	1.64039	-0.020755	3.30153	0.0536682	0.711568
ACYP1	1.64282	-0.0214282	3.30707	0.0537583	0.711568
AL360091.3	1.42105	-0.0191661	2.86126	0.0538606	0.711568
NSMCE4A	2.52427	-0.0358927	5.08442	0.0540295	0.711568
ADARB1	2.15897	-0.0310312	4.34898	0.0540651	0.711568
GLRX5	2.78172	-0.0404677	5.60391	0.0541055	0.711568
LTC4S	-0.841715	-1.69584	0.0124066	0.0541498	0.711568
SMIM20	1.99229	-0.0295159	4.0141	0.0541673	0.711568
CDNF	-0.923709	-1.86136	0.0139388	0.0542308	0.711568
PPP1R15A	1.63435	-0.0294095	3.29126	0.0542645	0.711568
HIST1H3H	1.39364	-0.0212718	2.80856	0.054271	0.711568
MROH1	1.89266	-0.0293301	3.81465	0.0543249	0.711568
GPR171	1.9299	-0.030105	3.88991	0.0543487	0.711568
DYM	2.4789	-0.0396663	4.99746	0.0544418	0.711568
BSG	2.35569	-0.0380227	4.7494	0.0544741	0.711568
HEXIM1	2.8861	-0.0476493	5.81985	0.0545596	0.711568
USP5	1.71693	-0.0291596	3.46301	0.0546695	0.711568
PAN3	-2.41523	-4.87197	0.0415089	0.0547165	0.711568
DDX51	2.57743	-0.0446358	5.19949	0.0547471	0.711568
AP1G2	2.07722	-0.0359814	4.19043	0.054748	0.711568
TENT5A	2.45356	-0.0430834	4.95021	0.0548032	0.711568
AC002553.2	1.27346	-0.019963	2.58082	0.0548105	0.711568
SRSF2	1.14119	-0.020172	2.3168	0.0548679	0.711568
UTP3	2.61481	-0.0472564	5.27687	0.0549224	0.711568
FLYWCH1	-1.83055	-3.69247	0.0676783	0.0549241	0.711568
SLC9A3	2.01023	-0.0370723	4.05752	0.0550083	0.711568
ANP32A	2.8817	-0.0430441	5.83482	0.0550684	0.711568
RDX	1.6525	-0.0314574	3.33647	0.0551466	0.711568
SPECC1L	1.52463	-0.0267198	3.0814	0.05515	0.711568
AMD1	2.15336	-0.0412578	4.34797	0.0551753	0.711568
ZNF318	-2.11704	-4.27505	0.0409631	0.0552194	0.711568
TMEM173	2.6259	-0.0461923	5.31458	0.0553734	0.712313
ZNF571	-1.88652	-3.81099	0.0379592	0.0553994	0.712313
HNRNPDL	1.8142	-0.0379935	3.6664	0.055591	0.713833
CD3D	2.09229	-0.0491061	4.22552	0.0556959	0.713833
TMEM43	2.33632	-0.0508579	4.7235	0.055784	0.713833
LAMTOR2	1.94823	-0.0444848	3.97256	0.05583	0.713833
FRMD4B	2.07632	-0.0436096	4.20515	0.0559655	0.713833
GNA13	2.65595	-0.054277	5.39213	0.0559693	0.713833
AP2B1	2.57978	-0.0532489	5.23016	0.0559906	0.713833
COX6A1	-2.48452	-5.02268	0.0991692	0.0560782	0.713833
AC005324.3	0.818622	-0.0188949	1.65614	0.0560914	0.713833
IQCG	1.47607	-0.0390407	3.02607	0.056227	0.713833
AL353804.1	0.722657	-0.0159389	1.46344	0.0562676	0.713833
DNAJC15	2.73357	-0.0623994	5.53389	0.0564155	0.713833
PARK7	2.75735	-0.0679052	5.58261	0.056454	0.713833
MIR4422HG	0.921863	-0.0232377	1.86696	0.0565904	0.713833
GPATCH2	-2.71887	-5.50344	0.0961055	0.0565948	0.713833
LRIG1	1.69271	-0.0545646	3.42596	0.0566928	0.713833
RHEB	2.71435	-0.0671179	5.49968	0.0567755	0.713833
TUBGCP2	-2.61077	-5.31092	0.1174	0.0568621	0.713833
PTRH1	1.40682	-0.0328893	2.85969	0.0568655	0.713833
WDR1	2.64408	-0.0709278	5.35908	0.0569712	0.713833
SMYD5	1.80303	-0.0491962	3.65278	0.0569858	0.713833
SFXN1	1.61624	-0.0598538	3.2744	0.0570846	0.713833
LRRC8C-DT	1.52885	-0.041844	3.09954	0.0570996	0.713833
XPO4	2.58043	-0.0673447	5.23675	0.0571403	0.713833
SNF8	2.63997	-0.0662723	5.38223	0.0571589	0.713833
ABCB10	-0.788149	-1.5981	0.0218005	0.0571683	0.713833
MEX3C	2.64339	-0.0682734	5.37854	0.057193	0.713833
MRGBP	1.94366	-0.0542832	3.9416	0.0572315	0.713833
MAPKBP1	2.18616	-0.0620532	4.43437	0.0573393	0.714413
ATP5F1C	2.61112	-0.0707551	5.30489	0.0575564	0.716353
ACAD11	-0.799208	-1.62288	0.024462	0.0578655	0.719432
PKIA	2.34489	-0.0696441	4.76851	0.058058	0.721056
TMEM62	0.801315	-0.0254729	1.6281	0.0581458	0.721265
PI4KB	2.61379	-0.0757772	5.30138	0.0582001	0.721265
CYTIP	1.04488	-0.033719	2.12347	0.0582603	0.721265
ZNF8	-2.16353	-4.39875	0.0689039	0.0583624	0.721282
TMEM50B	2.74573	-0.0900509	5.58151	0.0583854	0.721282
AL358472.5	1.68154	-0.0556639	3.41875	0.0584582	0.721418
ERBIN	2.48078	-0.0830243	5.04458	0.0585449	0.72155
MSH2	2.26083	-0.0763594	4.59803	0.0586183	0.72155
SRRM5	0.839377	-0.028795	1.70755	0.0587447	0.72155
MARCH2	2.37389	-0.0840953	4.83187	0.0590119	0.72155
TMX4	2.72574	-0.0969118	5.54839	0.0590428	0.72155
PDCL	2.61728	-0.0933472	5.3279	0.0590694	0.72155
BMPR2	2.07573	-0.0748043	4.22626	0.0591583	0.72155
ZFYVE21	-0.883329	-1.79851	0.0318528	0.0591636	0.72155
HIPK2	2.73593	-0.0988698	5.57072	0.0591822	0.72155
NIPAL3	2.18999	-0.0794293	4.45942	0.0592136	0.72155
HSD17B10	1.92759	-0.0709548	3.92614	0.059343	0.72155
AC004918.1	1.53973	-0.0567089	3.13618	0.0593479	0.72155
PPIL4	2.32841	-0.0858368	4.74265	0.0593562	0.72155
NDUFC2	2.55857	-0.0950516	5.21168	0.0594892	0.72155
PRMT3	1.7952	-0.063333	3.66347	0.0595483	0.72155
ACRBP	1.24788	-0.0479071	2.54366	0.0597218	0.72155
DENR	2.79895	-0.107463	5.70537	0.0597226	0.72155
GOLPH3L	1.05113	-0.0403787	2.14263	0.0597276	0.72155
SDF2	2.66823	-0.108571	5.47417	0.0597866	0.72155
ANAPC4	1.92424	-0.0747564	3.92324	0.059832	0.72155
SLC1A5	1.0699	-0.0417097	2.18178	0.0599865	0.72155
PSAP	2.64873	-0.105384	5.40284	0.060057	0.72155
AC073896.3	-0.822027	-1.67677	0.0327206	0.0600614	0.72155
LINC00304	0.677707	-0.0270337	1.38245	0.0600818	0.72155
PGRMC1	2.33839	-0.0936668	4.77044	0.0601218	0.72155
BEX3	2.52187	-0.0997062	5.14874	0.0602757	0.72155
ZMYM1	-1.30303	-2.66122	0.0517218	0.0603546	0.72155
AC012645.3	1.94751	-0.086549	4.02051	0.060394	0.72155
TOPORS	2.69378	-0.112797	5.50036	0.0605594	0.72155
STXBP2	2.29598	-0.0982335	4.74299	0.0605807	0.72155
CORO6	0.819517	-0.0344667	1.6735	0.0606038	0.72155
PUSL1	1.30661	-0.0552679	2.66848	0.060662	0.72155
ANAPC2	1.97751	-0.0809709	4.04246	0.0607546	0.72155
PNMA5	-1.1301	-2.30849	0.048286	0.0607654	0.72155
GLS	1.93684	-0.102653	3.95601	0.060827	0.72155
VAMP5	2.40596	-0.101425	4.91347	0.0608586	0.72155
AC009403.1	2.11408	-0.0982336	4.37724	0.0608965	0.72155
XKR8	1.386	-0.0601844	2.83218	0.0609335	0.72155
PTCH2	-0.718003	-1.46721	0.0312085	0.0609438	0.72155
MARCH1	-0.718003	-1.46721	0.0312085	0.0609438	0.72155
LINC00309	1.00708	-0.0441407	2.0583	0.0610319	0.72186
CXorf40A	1.33727	-0.0647605	2.73387	0.0611619	0.722665
FCER1G	0.877301	-0.0401355	1.79474	0.0614965	0.724435
WDTC1	1.88454	-0.106117	3.8514	0.0615008	0.724435
TMSB4X	0.797963	-0.0344324	1.63575	0.0615142	0.724435
MT-ND3	0.488766	-0.0225972	1.00055	0.0618051	0.724435
EMC2	2.06185	-0.0984246	4.22212	0.061979	0.724435
TSPAN32	1.58895	-0.0704312	3.24995	0.0620179	0.724435
FCF1	2.12582	-0.0995045	4.35511	0.0620256	0.724435
STN1	0.72702	-0.0348529	1.48889	0.0620284	0.724435
SLC41A1	2.26437	-0.109454	4.6382	0.0621253	0.724435
HOOK3	2.68565	-0.130505	5.5018	0.0621876	0.724435
MRPL17	2.26877	-0.110366	4.6479	0.0622004	0.724435
PRRC2B	2.21537	-0.108074	4.53881	0.0622339	0.724435
MPC1	2.42745	-0.118539	4.97344	0.0622458	0.724435
AC025263.1	1.81832	-0.0882752	3.72603	0.0622984	0.724435
L3MBTL3	2.56218	-0.148023	5.30158	0.0623458	0.724435
OSGEP	2.38472	-0.124146	4.92046	0.062622	0.724435
IMP4	2.69617	-0.13231	5.54815	0.0626234	0.724435
DOHH	1.9627	-0.0992596	4.02466	0.0626701	0.724435
MTFP1	-1.37737	-2.82475	0.0700114	0.0627328	0.724435
PIK3CA	1.12085	-0.0576521	2.29934	0.062881	0.724435
ABCB7	1.91197	-0.0981138	3.92165	0.0628908	0.724435
DDX42	-2.64477	-5.42626	0.136723	0.0629444	0.724435
MAN1A1	1.5129	-0.0784176	3.10421	0.0629779	0.724435
GTF2E2	2.38793	-0.124552	4.9004	0.0630577	0.724435
LINC00513	2.27895	-0.119098	4.677	0.0630825	0.724435
RXRB	1.92368	-0.100567	3.94793	0.0630869	0.724435
HVCN1	1.09731	-0.0624618	2.24945	0.0631172	0.724435
ST3GAL2	2.05067	-0.107764	4.20911	0.0631536	0.724435
CSNK1G3	2.58412	-0.136296	5.30453	0.0632008	0.724435
CORO1B	2.67849	-0.16231	5.55572	0.0632071	0.724435
TSR1	2.69301	-0.142442	5.52846	0.0632374	0.724435
AKAP2	1.05034	-0.0565482	2.15722	0.063469	0.725073
HIST1H2AG	-1.63146	-3.34813	0.0845726	0.0635306	0.725073
MRPL51	2.07829	-0.109787	4.27639	0.0635408	0.725073
AC022211.2	-1.51074	-3.10326	0.081784	0.0635418	0.725073
IRF2BPL	2.46161	-0.134295	5.05752	0.063645	0.725541
STAM2	-1.59447	-3.28512	0.0848901	0.0639733	0.728571
SAMD8	2.62822	-0.148415	5.40485	0.0641155	0.729478
KIAA0586	2.45508	-0.140546	5.05071	0.0643068	0.730941
PIP5K1C	-1.58487	-3.26091	0.0911696	0.0643752	0.731007
CMTR2	-2.40703	-4.95369	0.139627	0.0644944	0.731488
KCNJ12	1.04578	-0.061062	2.15262	0.0645883	0.731488
APH1A	2.56207	-0.15687	5.26815	0.0646058	0.731488
MRPL9	2.46709	-0.146251	5.08042	0.0648085	0.732818
APTX	2.44994	-0.145701	5.04558	0.0648555	0.732818
CDK2AP2	-1.99931	-4.11815	0.119537	0.064934	0.732818
TFDP1	-1.96836	-4.05021	0.126407	0.0649746	0.732818
GGPS1	2.001	-0.120792	4.1228	0.0650766	0.733043
ORAI2	1.82048	-0.118998	3.75117	0.0651203	0.733043
GPCPD1	1.92452	-0.117487	3.96652	0.0652453	0.733742
TMEM267	1.96854	-0.133336	4.0548	0.0653651	0.734382
NEDD9	-2.07751	-4.2835	0.128472	0.0654415	0.734532
TPD52L2	2.00741	-0.120833	4.14432	0.0655107	0.734602
NAMPT	2.82976	-0.176673	5.83619	0.0655889	0.734646
PCNX3	1.84874	-0.116407	3.81388	0.0657207	0.734646
SMAP2	1.99754	-0.126723	4.16138	0.0657884	0.734646
ESR1	1.20535	-0.0763779	2.48707	0.0658202	0.734646
RILPL1	1.18044	-0.0748446	2.43572	0.0658297	0.734646
PSMA4	2.37128	-0.154613	4.89718	0.0662767	0.738218
AC007114.1	-0.829201	-1.71286	0.054455	0.0663936	0.738218
FAM20B	1.92182	-0.12647	3.97012	0.0664274	0.738218
NDUFB1	2.46861	-0.164168	5.10139	0.0666006	0.738218
PRPF4B	1.05307	-0.0700128	2.1856	0.0667433	0.738218
KIAA0825	0.998791	-0.0671631	2.06474	0.0667857	0.738218
CD38	2.27743	-0.155012	4.70988	0.0669904	0.738218
JMJD4	1.8442	-0.125554	3.81396	0.0669945	0.738218
GGA1	2.77937	-0.202618	5.7919	0.0670198	0.738218
MYCBPAP	0.72119	-0.0495388	1.49113	0.0670445	0.738218
RREB1	2.56164	-0.175534	5.29857	0.0670808	0.738218
AL359962.2	1.70925	-0.117895	3.5364	0.067218	0.738218
C15orf40	2.22612	-0.153994	4.60624	0.0672683	0.738218
POLR2H	2.17894	-0.151039	4.50892	0.0673038	0.738218
TRMT13	2.16645	-0.158969	4.48379	0.0673877	0.738218
PSMC3	2.18683	-0.161123	4.52352	0.0676087	0.738218
HEBP1	1.16738	-0.082512	2.41723	0.0676823	0.738218
C22orf39	2.43008	-0.186202	5.11369	0.067695	0.738218
BRD4	2.43537	-0.169258	5.04019	0.0677605	0.738218
SARDH	1.12578	-0.0790519	2.33167	0.0678012	0.738218
NXT1	2.63554	-0.182861	5.46525	0.0678199	0.738218
ATP6V0A1	1.70229	-0.122076	3.52666	0.0679039	0.738218
RMI1	1.06711	-0.0771906	2.2114	0.0680605	0.738218
GLTP	2.49634	-0.18154	5.17423	0.0681574	0.738218
FLCN	1.44585	-0.10517	2.99687	0.0681617	0.738218
ABCD2	0.713293	-0.0520545	1.47864	0.0682216	0.738218
PKN1	2.55113	-0.19019	5.28652	0.0683204	0.738218
IMPACT	1.73404	-0.127396	3.59547	0.0683448	0.738218
PFKP	2.04204	-0.147229	4.23856	0.0683488	0.738218
HIPK3	-2.07285	-4.29847	0.152779	0.0684045	0.738218
PRPF6	2.60211	-0.187136	5.4097	0.068477	0.738218
SERF1A	-1.98291	-4.10992	0.158514	0.0686551	0.738218
LMBR1L	2.45527	-0.185218	5.09542	0.0688069	0.738218
LYPD3	2.1629	-0.162321	4.48955	0.0688676	0.738218
TPK1	1.52468	-0.115371	3.16473	0.0688991	0.738218
EDN1	1.29469	-0.0997152	2.68909	0.0692398	0.738218
AL162377.3	0.882637	-0.0680993	1.83337	0.0692741	0.738218
ALG11	2.32506	-0.180381	4.83051	0.0693819	0.738218
RNF4	2.56775	-0.202604	5.3381	0.0697164	0.738218
ATPAF2	1.67072	-0.132191	3.47364	0.0697718	0.738218
ARHGAP1	2.42136	-0.191903	5.03462	0.0698052	0.738218
ZNF362	-2.11972	-4.40849	0.169041	0.06993	0.738218
TMEM140	1.60645	-0.128169	3.34107	0.0699394	0.738218
NKIRAS1	1.35827	-0.107667	2.82652	0.0700827	0.738218
RBM5-AS1	1.88078	-0.15001	3.94436	0.0701848	0.738218
WWP1	2.42839	-0.197359	5.05415	0.0703168	0.738218
ZNF273	-2.35463	-4.90207	0.203357	0.0704722	0.738218
SPG21	2.23648	-0.1838	4.65675	0.0705482	0.738218
FTX	-2.58383	-5.3803	0.212641	0.0705772	0.738218
AC139887.4	-0.837459	-1.74406	0.0691464	0.0706458	0.738218
C22orf34	-1.16098	-2.41723	0.103865	0.0707156	0.738218
HMGB3	-0.765157	-1.59374	0.0634313	0.0707305	0.738218
C1orf216	0.887398	-0.0736563	1.84845	0.0707566	0.738218
C9orf16	2.17048	-0.176138	4.5373	0.0708211	0.738218
TMEM109	2.24662	-0.188215	4.68082	0.0709793	0.738218
ARNTL	2.65786	-0.22357	5.53929	0.0710402	0.738218
CDC45	-0.764666	-1.59404	0.0647027	0.0711674	0.738218
NME3	2.61882	-0.237214	5.45522	0.0712917	0.738218
RHOU	0.771169	-0.0660213	1.60836	0.0714214	0.738218
APLP2	2.09694	-0.179552	4.37344	0.0714249	0.738218
CNNM2	1.60324	-0.136103	3.36268	0.0714803	0.738218
NBPF3	0.67409	-0.0579068	1.40609	0.0714959	0.738218
ZDHHC4	2.12589	-0.182885	4.43467	0.0715275	0.738218
LY75	1.9055	-0.163954	3.97496	0.0715312	0.738218
A2M-AS1	1.35469	-0.116659	2.82604	0.0715498	0.738218
HARBI1	1.58024	-0.136576	3.29706	0.0716296	0.738218
PEX3	1.61598	-0.139718	3.37167	0.071638	0.738218
RIC1	2.42289	-0.206518	5.07847	0.0717338	0.738218
TCFL5	1.47146	-0.130048	3.06921	0.0717592	0.738218
STAMBPL1	2.33487	-0.200632	4.87505	0.071762	0.738218
BSDC1	1.63989	-0.139561	3.43793	0.0718676	0.738218
ING2	2.53768	-0.221821	5.29719	0.0718808	0.738218
BTG1	0.520198	-0.0450996	1.09093	0.0719267	0.738218
UBE2W	2.16062	-0.218663	4.50819	0.0719562	0.738218
TMEM106A	1.19209	-0.103298	2.50168	0.07204	0.738218
COX20	2.48296	-0.230612	5.28118	0.0720405	0.738218
RNASEL	1.18989	-0.105604	2.48539	0.0722238	0.738218
SRSF9	2.51687	-0.223815	5.25755	0.0722686	0.738218
ZSCAN25	2.12957	-0.190615	4.44731	0.0722885	0.738218
GMNN	-1.6165	-3.37691	0.143916	0.0722951	0.738218
CKAP5	-2.06323	-4.30757	0.203013	0.0724079	0.738218
BTBD19	-0.981643	-2.05212	0.0888368	0.0726715	0.738218
BTN2A1	1.94457	-0.172475	4.07415	0.0728252	0.738218
INAFM2	1.60724	-0.148983	3.36018	0.0730044	0.738218
PPP4R3A	1.70502	-0.159136	3.56675	0.0730338	0.738218
YTHDF3	2.48265	-0.232854	5.18952	0.0730345	0.738218
PPM1N	1.44259	-0.146851	3.0144	0.0730507	0.738218
TMEM135	1.35703	-0.125429	2.86818	0.0731382	0.738218
KPTN	1.00953	-0.0937161	2.11277	0.0732711	0.738218
LRFN1	0.736263	-0.0683814	1.54091	0.0732825	0.738218
AC015712.1	0.736263	-0.0683814	1.54091	0.0732825	0.738218
MT1X	-1.67044	-3.49227	0.153126	0.0733673	0.738218
CCT4	2.57374	-0.241234	5.38871	0.0735019	0.738218
TCF20	2.50717	-0.235618	5.24996	0.0735659	0.738218
ATP5MC2	1.68268	-0.154059	3.52563	0.0736716	0.738218
MRPL44	2.5839	-0.244469	5.41226	0.0737296	0.738218
COPS7A	1.71046	-0.162254	3.58318	0.0737932	0.738218
LINC02001	2.2782	-0.216879	4.77328	0.0738804	0.738218
STK10	2.37252	-0.225628	5.0093	0.0739744	0.738218
GPN3	-1.38683	-2.90778	0.134122	0.074271	0.738218
TGS1	2.40239	-0.233018	5.03779	0.0743442	0.738218
FAM45A	2.04404	-0.199136	4.28722	0.0744549	0.738218
AL117332.1	1.54046	-0.15151	3.23027	0.0745095	0.738218
PRRT2	-0.859616	-1.80129	0.0891078	0.0745096	0.738218
YEATS2	2.02421	-0.197703	4.24612	0.0745187	0.738218
HMBOX1	2.20182	-0.219005	4.66263	0.0745738	0.738218
SETD6	1.69876	-0.166723	3.56425	0.0746413	0.738218
PIAS4	1.96142	-0.192755	4.11559	0.0746748	0.738218
ST3GAL1	2.46657	-0.243412	5.17656	0.0747812	0.738218
BUB1	-0.706062	-1.48314	0.0688909	0.0747926	0.738218
TMEM245	-2.46482	-5.18335	0.328752	0.0748531	0.738218
PRAF2	-1.83171	-3.84499	0.181558	0.0748939	0.738218
NHLRC1	0.707074	-0.0717002	1.48408	0.0751006	0.738218
OXA1L	2.48369	-0.248202	5.21558	0.0751046	0.738218
SRBD1	-1.60668	-3.37424	0.16087	0.0751545	0.738218
CAMLG	-2.44947	-5.14523	0.246292	0.0752644	0.738218
ZEB2	-1.21939	-2.56032	0.141151	0.0753392	0.738218
PLCG2	2.0147	-0.212754	4.22984	0.0755589	0.738218
PDE7A	2.50177	-0.252888	5.29395	0.0756741	0.738218
ACOT8	1.81612	-0.185832	3.81808	0.075725	0.738218
AL391834.1	0.731597	-0.0753828	1.53858	0.075911	0.738218
VPS37A	2.31108	-0.239235	4.86139	0.0760354	0.738218
RNF125	1.33199	-0.137102	2.8027	0.0760646	0.738218
U2AF1L5	1.75414	-0.182515	3.69079	0.0761737	0.738218
CACNA1H	0.766044	-0.0799221	1.61201	0.0762473	0.738218
RASD2	0.766044	-0.0799221	1.61201	0.0762473	0.738218
KDM5B	2.47004	-0.257897	5.19798	0.0762679	0.738218
CWC15	2.41685	-0.259738	5.08422	0.076268	0.738218
GAS6-AS1	1.2226	-0.128086	2.57329	0.0763604	0.738218
PCGF5	1.99956	-0.205718	4.21361	0.0763646	0.738218
NDUFV2	2.26978	-0.236587	4.79692	0.0763717	0.738218
PAPOLA	1.95224	-0.199384	4.12959	0.0764385	0.738218
CARD8-AS1	1.28612	-0.135515	2.70776	0.0765172	0.738218
NUP37	2.18954	-0.230742	4.60982	0.0765216	0.738218
C1orf52	2.54017	-0.268001	5.34834	0.0765533	0.738218
WRB	1.27796	-0.135055	2.69097	0.0765989	0.738218
ARL1	2.21455	-0.234553	4.66365	0.07666	0.738218
GYS1	0.821929	-0.0865562	1.73155	0.0766842	0.738218
C7orf43	1.59838	-0.170365	3.36586	0.0767693	0.738218
MRPL1	2.07259	-0.22655	4.36126	0.0767821	0.738218
BAZ2A	2.39093	-0.254924	5.03679	0.0768444	0.738218
NR1D2	2.50711	-0.265385	5.28454	0.0768967	0.738218
LINC00526	1.05921	-0.11324	2.23166	0.0769197	0.738218
FUT8	2.41106	-0.258125	5.08025	0.0769586	0.738218
FAM13A-AS1	2.0383	-0.218445	4.29504	0.0769877	0.738218
IMPDH1	1.26757	-0.136577	2.67173	0.0771383	0.738218
PIGW	1.19922	-0.129288	2.52773	0.0771549	0.738218
MR1	2.26096	-0.244075	4.766	0.0771919	0.738218
ARMCX5	1.98363	-0.214356	4.18162	0.0772208	0.738218
INSL3	-1.40659	-2.96587	0.152687	0.0773485	0.738218
MOGS	2.28036	-0.255695	4.86864	0.0773624	0.738218
PCBD2	1.6403	-0.178653	3.45926	0.0774437	0.738218
PTK6	0.805878	-0.0869234	1.70049	0.0774812	0.738218
PLEKHM3	2.18024	-0.238757	4.59924	0.0775992	0.738218
NANP	0.829853	-0.0911916	1.76504	0.0776356	0.738218
MREG	1.24048	-0.136642	2.61759	0.0777678	0.738218
TRMT44	2.18366	-0.236537	4.61859	0.0778267	0.738218
CARM1	1.83125	-0.202143	3.86464	0.0778286	0.738218
PTCD1	-1.69967	-3.58713	0.187791	0.0778552	0.738218
MXD1	2.39616	-0.265384	5.05771	0.0779252	0.738218
CHDH	0.716731	-0.0796094	1.51307	0.0780089	0.738218
ADSL	-2.02719	-4.27996	0.225589	0.0780636	0.738218
PEMT	1.12657	-0.125965	2.37911	0.078203	0.738218
TWISTNB	2.15896	-0.242701	4.56061	0.0783612	0.738218
C19orf24	2.42297	-0.267326	5.14261	0.0784272	0.738218
WASHC4	2.75106	-0.310256	5.81237	0.078456	0.738218
SRRM1	0.940614	-0.106813	1.98804	0.0786608	0.738218
OTUD6A	-1.04464	-2.23383	0.115035	0.0787396	0.738218
RNMT	1.28543	-0.146449	2.7173	0.0787591	0.738218
NCOA7	2.53794	-0.289575	5.36545	0.0788033	0.738218
RPL26L1	2.13581	-0.243809	4.51542	0.0788177	0.738218
GPC2	2.03312	-0.232264	4.2985	0.0788407	0.738218
ZNF776	-1.85081	-3.91361	0.211985	0.0789184	0.738218
IRF2	2.13983	-0.245417	4.52508	0.0789588	0.738218
TBC1D14	-1.96895	-4.16435	0.226457	0.0790443	0.738218
AP006621.3	0.744638	-0.0856582	1.57493	0.0790492	0.738218
MRPL38	-1.60951	-3.40496	0.185937	0.0791783	0.738218
UTP14A	1.72678	-0.19919	3.65351	0.0792234	0.738218
RILPL2	1.94602	-0.225254	4.11729	0.0792383	0.738218
GRWD1	2.29051	-0.26514	4.84615	0.0792395	0.738218
RTCA-AS1	0.705365	-0.0818062	1.49254	0.0792978	0.738218
TBX19	0.705365	-0.0818062	1.49254	0.0792978	0.738218
AC242426.2	0.421369	-0.0489349	0.891673	0.0793389	0.738218
MCM2	0.421369	-0.0489349	0.891673	0.0793389	0.738218
AOC2	0.421369	-0.0489349	0.891673	0.0793389	0.738218
ARHGAP10	-1.65718	-3.50485	0.212829	0.0793793	0.738218
ZNF439	2.26255	-0.263372	4.78847	0.0794105	0.738218
TBC1D13	-1.85943	-3.93555	0.216696	0.079446	0.738218
AL121845.1	1.07024	-0.124678	2.28689	0.0794507	0.738218
LPCAT4	0.989226	-0.115772	2.09422	0.079576	0.738218
FICD	0.87346	-0.10263	1.84955	0.0796989	0.738218
GTF3A	2.5466	-0.297418	5.39373	0.0797081	0.738218
DUSP7	1.16822	-0.137422	2.47387	0.0797346	0.738218
SMARCD2	2.02707	-0.239561	4.29163	0.0797615	0.738218
SRSF5	1.03913	-0.121519	2.20229	0.0797922	0.738218
WHAMM	1.28497	-0.153948	2.71993	0.0798034	0.738218
SUN1	2.59444	-0.306358	5.49524	0.0798529	0.738218
AC010331.1	0.745864	-0.0883209	1.58005	0.0799405	0.738218
TMEM9B	-2.31363	-4.90192	0.274665	0.0800203	0.738218
TMEM258	2.47608	-0.294072	5.24623	0.0800332	0.738218
SP1	1.45462	-0.173342	3.08259	0.0801392	0.738218
WBP11	2.43955	-0.291338	5.17044	0.0802069	0.738218
SH3BP1	1.51166	-0.180926	3.20425	0.0802769	0.738218
YPEL4	-0.924304	-1.95929	0.110681	0.0802922	0.738218
TMEM87B	-1.93883	-4.11059	0.232937	0.0803976	0.738218
ARIH2	2.49184	-0.297134	5.28051	0.0804049	0.738218
MTIF2	1.17108	-0.14134	2.4835	0.0805427	0.738218
NVL	-2.06797	-4.3851	0.252856	0.0807172	0.738218
NAA40	0.723057	-0.0877683	1.53388	0.0807261	0.738218
ORC4	2.42871	-0.296607	5.15402	0.0809222	0.738218
MIR3142HG	0.611786	-0.0748208	1.29839	0.0809682	0.738218
GNAI2	2.52678	-0.31051	5.44573	0.0809851	0.738218
RASSF6	-2.13665	-4.53551	0.262209	0.0810797	0.738218
RNF215	-1.12932	-2.39789	0.139248	0.0812344	0.738218
SCML1	2.06823	-0.252819	4.39771	0.0812894	0.738218
PLXND1	-1.1634	-2.47052	0.143714	0.0812944	0.738218
GTPBP10	1.89182	-0.239949	4.01657	0.0814012	0.738218
TRIM24	-2.33039	-4.95089	0.290117	0.0815503	0.738218
PINK1	1.85651	-0.231596	3.94461	0.0816181	0.738218
ATIC	1.76212	-0.220213	3.74444	0.0816771	0.738218
ANK3	2.46773	-0.304084	5.26021	0.0816831	0.738218
ZNF674	0.930291	-0.116287	1.97687	0.0816851	0.738218
RAB11FIP3	-1.45446	-3.11806	0.182891	0.0816931	0.738218
EZH1	2.40309	-0.29872	5.1311	0.081716	0.738218
ZNF23	0.804197	-0.100702	1.7091	0.0817435	0.738218
HNRNPD	1.51041	-0.192867	3.20812	0.0817843	0.738218
CEP250	1.9316	-0.242826	4.10603	0.0818743	0.738218
EPRS	2.36838	-0.297838	5.03459	0.0818859	0.738218
AC012306.2	1.46199	-0.183988	3.10797	0.0819101	0.738218
AC005082.1	0.690583	-0.0869648	1.46813	0.081932	0.738218
PCNP	-2.45689	-5.24479	0.437716	0.0819517	0.738218
AC097359.2	0.949875	-0.119829	2.02216	0.0819912	0.738218
TCAIM	0.851148	-0.107692	1.80999	0.0820906	0.738218
HES1	0.751744	-0.0952566	1.59875	0.0821407	0.738218
UTRN	2.17309	-0.275374	4.62155	0.0821423	0.738218
ELMO3	1.02684	-0.131117	2.18479	0.0824006	0.738218
CSRP1	1.65665	-0.211773	3.52508	0.0824382	0.738218
TTC31	2.20505	-0.295388	4.78197	0.0824542	0.738218
RMND5B	2.11473	-0.304477	4.4937	0.0824686	0.738218
TMEM14A	0.992354	-0.127017	2.11173	0.0824818	0.738218
MACF1	2.66077	-0.341107	5.66265	0.082536	0.738218
SAMD1	2.43401	-0.312203	5.18023	0.0825541	0.738218
ETFRF1	2.09416	-0.276959	4.45413	0.0826699	0.738218
LIMS1	2.29006	-0.294789	4.87491	0.0826764	0.738218
UBE3B	1.91148	-0.246753	4.06972	0.0827735	0.738218
HGSNAT	-2.57116	-5.47439	0.332077	0.0827908	0.738218
IFNAR2	1.63489	-0.211157	3.48093	0.0827915	0.738218
TMEM91	1.7663	-0.225275	3.76642	0.0828058	0.738218
CRNKL1	2.4376	-0.315054	5.19025	0.0828157	0.738218
AP001267.1	1.16048	-0.150148	2.47111	0.0828519	0.738218
UBXN8	0.880517	-0.114395	1.87543	0.0829944	0.738218
HSPD1	2.47974	-0.322503	5.28199	0.083031	0.738218
PRPF3	2.41117	-0.313692	5.13603	0.0830429	0.738218
WASHC3	-1.99021	-4.23937	0.258943	0.0830452	0.738218
ANKS6	1.32535	-0.172755	2.82345	0.0831091	0.738218
RPS25	1.28697	-0.166686	2.74341	0.0831587	0.738218
REM2	1.70771	-0.230352	3.63525	0.0831881	0.738218
BCAP29	1.57831	-0.206355	3.36297	0.0832151	0.738218
DPY30	1.91403	-0.248356	4.08104	0.0832384	0.738218
LINC00861	2.39295	-0.307881	5.11223	0.0833146	0.738218
IL6R	2.00405	-0.267016	4.27101	0.0833328	0.738218
ZFP82	1.96361	-0.260583	4.18513	0.083376	0.738218
DNM2	2.50887	-0.330298	5.34805	0.0834575	0.738218
MRPL28	-1.98412	-4.23024	0.261994	0.0835626	0.738218
SEMA4D	2.53878	-0.342082	5.46199	0.0835948	0.738218
ZNF682	2.25833	-0.294434	4.82916	0.0837376	0.738218
CERNA1	-1.3989	-2.98351	0.185706	0.0837515	0.738218
ACSL4	2.01358	-0.268364	4.29553	0.0838922	0.738218
MRPS26	2.43109	-0.327749	5.18993	0.0843043	0.738218
FRMD6-AS1	-0.719663	-1.53646	0.0971337	0.084346	0.738218
ZNF777	-1.8302	-3.90783	0.247432	0.0844058	0.738218
FOS	1.48145	-0.200607	3.16319	0.0844079	0.738218
OAS3	1.6642	-0.225228	3.55364	0.084444	0.738218
AC097634.1	-0.98462	-2.10314	0.132718	0.0844568	0.738218
RPL5	1.30591	-0.175065	2.79125	0.0844841	0.738218
RNF20	-2.33895	-4.99488	0.316978	0.0844936	0.738218
BRD3	2.25089	-0.302589	4.81186	0.0845104	0.738218
KLF5	1.97354	-0.268303	4.24264	0.0845759	0.738218
OSGIN2	-2.23854	-4.78164	0.304555	0.0846355	0.738218
POLR3GL	2.27027	-0.309553	4.85008	0.0847161	0.738218
SH3YL1	2.37687	-0.324368	5.0781	0.0847477	0.738218
TRMT1L	0.802008	-0.112296	1.73151	0.0848846	0.738218
GTPBP6	2.38383	-0.327178	5.09484	0.0849571	0.738218
MYD88	2.06402	-0.283822	4.41186	0.0850271	0.738218
BLOC1S5	1.78305	-0.245275	3.81138	0.0850404	0.738218
KMT2E-AS1	2.30109	-0.317119	4.9193	0.0851085	0.738218
MYCBP2	1.94223	-0.268222	4.15268	0.0851858	0.738218
LRRC37A	-1.14223	-2.44238	0.157924	0.0852286	0.738218
TBXAS1	-0.744646	-1.59235	0.103056	0.0852655	0.738218
PPP1CB	1.14639	-0.156844	2.45868	0.0853758	0.738218
SIN3B	2.05224	-0.285905	4.39039	0.0855121	0.738218
FABP5	1.55514	-0.21612	3.32778	0.0855576	0.738218
USP27X	-1.3645	-2.91679	0.201496	0.0856045	0.738218
C12orf29	-2.25542	-4.82585	0.315017	0.0856083	0.738218
PGBD4	1.80496	-0.249947	3.87277	0.0857487	0.738218
GMPR	0.734475	-0.103055	1.57201	0.0857805	0.738218
AL157935.1	-0.971873	-2.08028	0.136539	0.0858288	0.738218
PSMD6	2.32002	-0.321772	4.97661	0.0858473	0.738218
KCNC1	1.10494	-0.154597	2.37525	0.0858491	0.738218
TMEM191C	1.03371	-0.15017	2.21039	0.0858897	0.738218
BHLHB9	-0.910943	-1.95049	0.128608	0.0860151	0.738218
LINC00243	0.680519	-0.0961857	1.45722	0.0860583	0.738218
TFRC	2.49945	-0.349022	5.37518	0.086076	0.738218
DNAH6	-0.905223	-1.93852	0.128077	0.0860974	0.738218
LSMEM1	0.88495	-0.125347	1.89525	0.0861396	0.738218
EPSTI1	2.27706	-0.31811	4.88956	0.0861589	0.738218
C8orf37	0.740334	-0.1053	1.58597	0.0862986	0.738218
NBPF19	2.43487	-0.34687	5.21661	0.0863595	0.738218
GOSR2	2.20779	-0.315134	4.75926	0.0865009	0.738218
SRRM2	0.931929	-0.132454	1.99947	0.086586	0.738218
TCERG1	1.94851	-0.279557	4.17657	0.0866329	0.738218
SERPINE2	1.89239	-0.271624	4.05641	0.0866497	0.738218
NOSTRIN	0.728507	-0.105148	1.56216	0.0868655	0.738218
CDH23	0.728507	-0.105148	1.56216	0.0868655	0.738218
AC008581.1	0.728507	-0.105148	1.56216	0.0868655	0.738218
AL121987.2	0.943976	-0.136586	2.02454	0.0869625	0.738218
RPF2	-2.15684	-4.62704	0.313356	0.0871226	0.738218
TMX2	2.16973	-0.315265	4.65472	0.0871272	0.738218
ARL6IP6	1.76697	-0.259372	3.8265	0.0871801	0.738218
CTDSPL	0.723109	-0.105744	1.55196	0.0873798	0.738218
LINC01006	0.723109	-0.105744	1.55196	0.0873798	0.738218
CNKSR3	0.788842	-0.129621	1.6888	0.0874032	0.738218
GSTP1	-2.24991	-4.82937	0.32955	0.0874439	0.738218
ACACA	1.57754	-0.231504	3.38659	0.0875189	0.738218
RAD52	0.851949	-0.125083	1.82898	0.0875379	0.738218
KIAA1109	-2.16856	-4.65599	0.318864	0.0875981	0.738218
LDHA	2.10054	-0.307775	4.51319	0.0876897	0.738218
SLA	2.15985	-0.320993	4.6361	0.0877004	0.738218
ABRAXAS2	-1.95978	-4.2056	0.287908	0.0877413	0.738218
AC022762.2	0.718061	-0.105967	1.54209	0.087742	0.738218
SEZ6	-0.815883	-1.75229	0.120529	0.087784	0.738218
PVT1	2.16652	-0.320439	4.65347	0.0878319	0.738218
PSMF1	-2.4835	-5.33083	0.381213	0.0878865	0.738218
NAPA	2.40419	-0.35626	5.16463	0.0879072	0.738218
LINC01001	1.53791	-0.228136	3.30396	0.0879502	0.738218
C8orf58	0.825786	-0.124211	1.77362	0.0881227	0.738218
SRSF10	0.94964	-0.142552	2.03985	0.0881238	0.738218
EIF2AK2	2.52825	-0.372859	5.44109	0.0881727	0.738218
CSTB	2.18513	-0.325947	4.69621	0.0881737	0.738218
MANSC1	-0.860077	-1.84903	0.128877	0.0883576	0.738218
RPL27	1.23113	-0.182342	2.65124	0.0884111	0.738218
SAC3D1	0.773192	-0.116043	1.66243	0.0884224	0.738218
AL021368.2	2.11991	-0.31957	4.55939	0.0886026	0.738218
ARHGAP8	0.778343	-0.117413	1.6741	0.0886306	0.738218
RBM41	1.95431	-0.299362	4.20038	0.0886359	0.738218
AC012615.2	-1.47371	-3.17568	0.223088	0.0887746	0.738218
AP000547.3	1.34695	-0.204573	2.89848	0.0889101	0.738218
BLOC1S1	-2.32164	-4.9912	0.367512	0.08898	0.738218
ANKRD55	-1.16202	-2.50098	0.176942	0.0890169	0.738218
LYAR	1.84776	-0.281806	3.97732	0.0890824	0.738218
BPNT1	0.77006	-0.117706	1.65783	0.0891751	0.738218
CDC23	2.285	-0.349508	4.91951	0.0892035	0.738218
SBNO1	2.27253	-0.34745	4.93962	0.0892492	0.738218
RIF1	1.52263	-0.233427	3.27869	0.0892979	0.738218
HLA-C	1.0745	-0.164865	2.31376	0.0893055	0.738218
DNAJA4	-2.19043	-4.71755	0.336681	0.0894069	0.738218
ITGB7	2.0554	-0.316304	4.4271	0.0894569	0.738218
SDHAF1	-1.23698	-2.66445	0.190492	0.0894865	0.738218
AP003392.6	0.72747	-0.112171	1.56711	0.0895399	0.738218
AL022323.4	1.9264	-0.300808	4.14874	0.0896848	0.738218
SLC35F5	-2.04478	-4.40641	0.316844	0.0897465	0.738218
HMGCS1	2.43297	-0.389339	5.24416	0.0898847	0.738218
CDK3	0.755071	-0.117452	1.62759	0.0899095	0.738218
HDHD5	-1.35128	-2.9139	0.210238	0.0899185	0.738218
ZDHHC18	2.35869	-0.367098	5.08447	0.0899329	0.738218
FERMT3	1.71531	-0.275039	3.74511	0.0899638	0.738218
DDX60L	2.20854	-0.344038	4.76112	0.089971	0.738218
TMBIM6	1.77442	-0.273365	3.83342	0.090053	0.738218
AP001160.1	-1.58627	-3.42413	0.290032	0.0901985	0.738218
PLK4	1.1582	-0.179949	2.51333	0.0902131	0.738218
C12orf66	1.41982	-0.223069	3.06271	0.090335	0.738218
RNF2	1.95561	-0.307686	4.21891	0.0903961	0.738218
PPBP	1.18937	-0.187292	2.56604	0.0904332	0.738218
DOCK10	2.2943	-0.36196	4.95055	0.0905136	0.738218
USP9X	2.22982	-0.394015	4.8109	0.090747	0.738218
PUDP	0.739831	-0.117374	1.59704	0.0907552	0.738218
ASAP1	2.32328	-0.368111	5.0625	0.0908231	0.738218
CMTM5	0.898171	-0.142844	1.93919	0.0908615	0.738218
CHST11	1.38063	-0.217809	2.98328	0.090874	0.738218
SPOPL	1.49858	-0.239258	3.23641	0.0910304	0.738218
AMN	0.833856	-0.133262	1.80097	0.0910735	0.738218
VAT1	1.08659	-0.174411	2.34759	0.0912644	0.738218
SAMD10	1.50714	-0.241997	3.25627	0.0912795	0.738218
NAP1L4	2.02897	-0.325829	4.38377	0.0912852	0.738218
NLGN4X	0.732265	-0.118014	1.58254	0.0914422	0.738218
KIAA1143	2.34782	-0.379086	5.07472	0.0915246	0.738218
AL049840.2	1.07545	-0.173698	2.32461	0.0915377	0.738218
SPSB3	2.35985	-0.381181	5.10089	0.0915422	0.738218
AC022113.1	-0.952611	-2.05943	0.154208	0.0916385	0.738218
KYAT3	1.57489	-0.255738	3.40551	0.091777	0.738218
F13A1	0.854299	-0.138765	1.84736	0.0917898	0.738218
ELP6	2.08748	-0.339169	4.51413	0.0918024	0.738218
KCTD21-AS1	0.80412	-0.131117	1.73936	0.091961	0.738218
RAP2A	-2.02721	-4.38505	0.330634	0.0919725	0.738218
TOP3B	2.08435	-0.340221	4.50892	0.0920077	0.738218
CAVIN2	1.16202	-0.189978	2.51402	0.0920799	0.738218
ZNF700	-1.58322	-3.42551	0.259061	0.0921179	0.738218
AL591895.1	2.05137	-0.332768	4.44503	0.092134	0.738218
VPS29	2.44783	-0.397853	5.30107	0.0922758	0.738218
OTUB1	2.38245	-0.391596	5.1876	0.0923055	0.738218
GNG7	1.29754	-0.213563	2.80864	0.0923819	0.738218
RAPGEFL1	0.86688	-0.143041	1.8768	0.0924958	0.738218
SLC25A13	2.08863	-0.344694	4.52196	0.0925032	0.738218
EFEMP2	0.741662	-0.122559	1.60588	0.0925623	0.738218
PRMT6	1.12598	-0.186249	2.43821	0.0926068	0.738218
CRAT	0.824695	-0.136625	1.78601	0.0926774	0.738218
CCNG2	1.96758	-0.326428	4.26159	0.0927421	0.738218
SORL1	1.7805	-0.301013	3.9084	0.0928546	0.738218
GP9	1.03084	-0.171676	2.23336	0.0929168	0.738218
ZRANB2	1.38697	-0.231354	3.00529	0.09299	0.738218
SPINT2	-2.11622	-4.60466	0.350968	0.0930518	0.738218
KIAA0930	1.00271	-0.167529	2.17295	0.0930644	0.738218
HSPA1A	0.699807	-0.116951	1.51656	0.0930761	0.738218
HAR1B	0.699807	-0.116951	1.51656	0.0930761	0.738218
AL118558.3	1.02131	-0.171851	2.21352	0.0931358	0.738218
ZNF235	0.811945	-0.136163	1.76005	0.0932357	0.738218
VPS37C	0.889425	-0.14936	1.92821	0.0932987	0.738218
MRPL35	-1.73787	-3.77172	0.290048	0.0933755	0.738218
ELF2	1.90358	-0.32068	4.12784	0.0934453	0.738218
PDE6D	-0.985709	-2.13781	0.166393	0.09354	0.738218
DUSP22	1.63129	-0.276166	3.53875	0.0936741	0.738218
HIF1A	0.924139	-0.157356	2.00422	0.0937046	0.738218
RPRD1A	2.36777	-0.397383	5.1409	0.0937372	0.738218
WDR92	0.841347	-0.145976	1.82453	0.093784	0.738218
C5orf22	-1.72784	-3.75228	0.291459	0.0938324	0.738218
AL683807.1	-1.20099	-2.60677	0.204789	0.0940113	0.738218
CCL4	-1.04816	-2.27507	0.178756	0.0940183	0.738218
GPATCH4	2.39716	-0.409431	5.20375	0.0940887	0.738218
PITPNA	1.48106	-0.251384	3.2265	0.0941443	0.738218
DNAJC30	-2.03323	-4.41425	0.347792	0.0941592	0.738218
OAT	2.14115	-0.368409	4.65959	0.0942818	0.738218
FRAT2	-2.09885	-4.55931	0.361602	0.0944988	0.738218
ST8SIA4	2.30855	-0.396017	5.02013	0.094622	0.738218
RHOF	2.29345	-0.396822	4.98371	0.0947027	0.738218
HNRNPK	0.593795	-0.101853	1.29025	0.0947819	0.738218
PFKM	0.807339	-0.140086	1.75476	0.0948383	0.738218
RGS18	0.779587	-0.13542	1.69459	0.0948914	0.738218
RNF121	-0.962232	-2.09243	0.167965	0.0951262	0.738218
WARS	-1.29552	-2.81645	0.228986	0.0952673	0.738218
HUS1	2.30856	-0.405258	5.02237	0.0953993	0.738218
C2orf88	0.981334	-0.17236	2.13503	0.0954247	0.738218
NUDT15	2.16314	-0.380203	4.70648	0.0954597	0.738218
CHD2	1.19933	-0.211125	2.60979	0.0955345	0.738218
NFKBIZ	1.53403	-0.267601	3.34698	0.0955453	0.738218
BOD1L1	1.76768	-0.31229	3.8461	0.095578	0.738218
CHI3L2	2.26072	-0.398374	4.91982	0.0955843	0.738218
OSER1	2.21742	-0.392114	4.82695	0.0957553	0.738218
CCDC22	1.49038	-0.26391	3.24467	0.0958225	0.738218
OGG1	0.92449	-0.163739	2.01295	0.0958328	0.738218
RPL27A	1.23554	-0.217149	2.69475	0.0959429	0.738218
GPR89B	-1.18458	-2.57955	0.210386	0.0959684	0.738218
MIR181A1HG	2.49121	-0.442958	5.42537	0.0960252	0.738218
SCN9A	0.939922	-0.167979	2.04642	0.0960417	0.738218
GNG11	1.07987	-0.192149	2.35189	0.0960609	0.738218
MOB4	2.22926	-0.396795	4.85694	0.0961659	0.738218
PBX2	-2.19657	-4.7857	0.392549	0.0962749	0.738218
TYMP	-1.58149	-3.45266	0.280373	0.0963238	0.738218
ZFYVE16	2.12569	-0.375967	4.64557	0.0963546	0.738218
ISCU	2.0721	-0.370659	4.51741	0.0964701	0.738218
AC092053.3	-0.559372	-1.21911	0.100364	0.0964722	0.738218
AL359922.2	-0.472579	-1.02995	0.084791	0.0964722	0.738218
AC136475.2	-0.472579	-1.02995	0.084791	0.0964722	0.738218
AC023055.1	-0.472579	-1.02995	0.084791	0.0964722	0.738218
CEP57L1	0.832255	-0.14978	1.81429	0.0966238	0.738218
ITGA1	0.971291	-0.173391	2.13326	0.0966387	0.738218
TRAF2	-1.55745	-3.39603	0.281135	0.0967739	0.738218
TKT	2.52053	-0.455284	5.49635	0.0968071	0.738218
NDC80	0.849204	-0.153144	1.85228	0.096829	0.738218
DERL1	2.42154	-0.438199	5.28129	0.0968984	0.738218
SKAP1	2.56976	-0.465169	5.60469	0.0969144	0.738218
MYC	2.3054	-0.417752	5.02855	0.0969669	0.738218
C5orf15	1.9439	-0.361866	4.2372	0.0969889	0.738218
NDUFS1	2.15761	-0.391867	4.70708	0.0970822	0.738218
PSKH1	-1.16915	-2.55088	0.212579	0.0971383	0.738218
UBR2	2.31053	-0.42014	5.0412	0.0971422	0.738218
LMLN	-1.13776	-2.48253	0.20701	0.0971721	0.738218
BCL2L1	1.46405	-0.268451	3.19403	0.0972909	0.738218
TMEM8A	-1.75856	-3.83783	0.320719	0.0972918	0.738218
SLC7A5	2.16035	-0.394057	4.71477	0.0972995	0.738218
ZBTB14	1.88702	-0.34451	4.11855	0.0973451	0.738218
NSA2	1.67787	-0.306383	3.66212	0.0973546	0.738218
PPTC7	2.42077	-0.442194	5.28374	0.0973724	0.738218
P2RY10	2.44948	-0.447688	5.34664	0.0974009	0.738218
DDX11	2.14961	-0.393116	4.69234	0.0974312	0.738218
EMD	2.39965	-0.436189	5.24539	0.0974595	0.738218
PTCRA	0.931595	-0.170607	2.0338	0.0975025	0.738218
FAM122A	2.06087	-0.377495	4.49923	0.0975131	0.738218
TUBB1	1.10025	-0.201934	2.40243	0.0976139	0.738218
KRI1	2.09363	-0.38491	4.57216	0.0977009	0.738218
ZMAT1	2.11907	-0.385862	4.64592	0.0978445	0.738218
MCTS1	1.7355	-0.317311	3.79807	0.0978901	0.738218
CPPED1	1.08087	-0.199568	2.36131	0.0979201	0.738218
ATG4B	-2.10852	-4.60693	0.389894	0.0979971	0.738218
CHAF1B	1.43764	-0.265993	3.14128	0.0980267	0.738218
PNISR	1.00748	-0.185135	2.20643	0.0980868	0.738218
EMC10	2.30674	-0.427406	5.04089	0.0981005	0.738218
PGK1	2.00715	-0.372911	4.38721	0.0982412	0.738218
MORF4L2	2.31086	-0.441395	5.04664	0.0982803	0.738218
MT-CYB	0.33689	-0.0626129	0.743928	0.0983136	0.738218
PYGM	0.842406	-0.157397	1.85781	0.0983376	0.738218
SELL	2.47839	-0.461529	5.4183	0.0983611	0.738218
SFSWAP	1.59968	-0.304302	3.55926	0.0984211	0.738218
SEC61B	1.79228	-0.33424	3.93784	0.0984809	0.738218
LINC01840	-0.627893	-1.37269	0.117703	0.0985658	0.738218
LMO2	-0.627893	-1.37269	0.117703	0.0985658	0.738218
CARMIL3	-0.627893	-1.37269	0.117703	0.0985658	0.738218
TNFRSF12A	-0.627893	-1.37269	0.117703	0.0985658	0.738218
AFMID	-0.627893	-1.37269	0.117703	0.0985658	0.738218
FGF22	-0.627893	-1.37269	0.117703	0.0985658	0.738218
BACE2	-0.627893	-1.37269	0.117703	0.0985658	0.738218
NUCB1	2.13192	-0.400709	4.66286	0.0986229	0.738218
CTU1	1.62013	-0.306731	3.57715	0.0986587	0.738218
BAZ2B	2.40267	-0.450266	5.2556	0.09869	0.738218
AGAP5	0.763815	-0.148817	1.69944	0.0987168	0.738218
FANCD2	-1.60678	-3.51342	0.304852	0.0988168	0.738218
SGF29	2.22064	-0.417434	4.85872	0.0988504	0.738218
AL391834.2	0.671437	-0.126278	1.46915	0.0988764	0.738218
INTS6	1.75781	-0.330816	3.853	0.099261	0.739912
FGGY	-0.884561	-1.93677	0.16765	0.0992827	0.739912
TCTN1	1.37373	-0.26207	3.00674	0.0992936	0.739912
HMBS	0.931744	-0.177161	2.04065	0.099453	0.740627
HLCS	1.35795	-0.258744	2.97464	0.0995648	0.740986
SLC2A11	1.29817	-0.247788	2.84414	0.0996582	0.741208
CYP46A1	-0.704739	-1.54424	0.134852	0.0997607	0.741491
EDEM3	2.08661	-0.399599	4.57283	0.0998344	0.741491
ATXN3	2.4433	-0.46837	5.35497	0.0998874	0.741491
HIST1H2BD	1.14273	-0.219614	2.50508	0.100024	0.741491
RDH14	1.99708	-0.384432	4.3786	0.100111	0.741491
ATP2A3	2.17516	-0.416773	4.77584	0.100211	0.741491
RBAK-RBAKDN	2.11035	-0.407257	4.62796	0.100246	0.741491
PMAIP1	2.01188	-0.384733	4.42294	0.100283	0.741491
XAB2	2.34461	-0.453345	5.14257	0.100351	0.741491
FAM78A	1.89183	-0.369369	4.14824	0.100444	0.741491
CAAP1	2.11156	-0.40932	4.63244	0.100489	0.741491
TUBGCP6	2.11417	-0.406505	4.65515	0.100515	0.741491
MPP7	-2.16612	-4.75263	0.420399	0.100554	0.741491
AC027307.3	1.25519	-0.243754	2.75414	0.100586	0.741491
RPLP0	0.666221	-0.127868	1.46824	0.100679	0.741708
LRRC8D	1.7415	-0.339498	3.82249	0.100796	0.741735
ACSL6	1.16434	-0.227329	2.55601	0.100879	0.741735
MTSS1	-1.14828	-2.52096	0.224408	0.100932	0.741735
CTDSP2	2.37885	-0.464948	5.22265	0.100937	0.741735
NUMB	2.15593	-0.43139	4.73549	0.101228	0.743356
EFL1	1.24654	-0.24561	2.7387	0.101381	0.743356
PRDX5	2.33055	-0.459399	5.1205	0.101405	0.743356
SRGAP2	0.954658	-0.200836	2.09752	0.101556	0.743356
INPP4B	2.24981	-0.441517	4.96466	0.101557	0.743356
LIG1	1.98455	-0.393265	4.39361	0.101697	0.743356
STX7	1.98214	-0.393851	4.35814	0.101848	0.743356
NDRG3	1.28491	-0.25541	2.82523	0.101869	0.743356
UBE2K	2.53845	-0.50538	5.58228	0.101957	0.743356
EXOC5	-2.0195	-4.44114	0.404036	0.102076	0.743356
FOCAD	1.32369	-0.263471	2.93091	0.102143	0.743356
KBTBD4	1.72324	-0.344433	3.79091	0.102178	0.743356
CRCP	2.3508	-0.470288	5.17189	0.102228	0.743356
INTS3	1.40412	-0.281795	3.08985	0.102365	0.743356
MTERF1	2.11392	-0.424457	4.65229	0.102435	0.743356
AL021453.1	1.89491	-0.380792	4.17062	0.102481	0.743356
WNK1	2.10777	-0.4208	4.64482	0.102519	0.743356
TANGO2	0.898962	-0.180921	1.97884	0.102565	0.743356
ZBTB17	1.98202	-0.415082	4.36308	0.102586	0.743356
ITM2B	1.20507	-0.242724	2.65287	0.102611	0.743356
PAXBP1	-2.09872	-4.62023	0.422796	0.102621	0.743356
UQCRFS1	2.30395	-0.464639	5.07254	0.102682	0.743356
LMF1	1.02038	-0.206153	2.24691	0.102784	0.743356
PSMB3	2.40269	-0.486903	5.29228	0.102957	0.743356
NME7	1.43028	-0.289952	3.15052	0.102978	0.743356
FAM118A	1.9583	-0.397502	4.3141	0.103051	0.743356
ZSCAN16	-1.058	-2.32958	0.226053	0.103356	0.743356
FASTKD3	-1.22692	-2.70423	0.250382	0.103357	0.743356
C12orf73	1.46737	-0.300095	3.23483	0.103481	0.743356
AIG1	1.6244	-0.332835	3.58163	0.103589	0.743356
TMED7	2.23632	-0.466483	4.97717	0.103608	0.743356
MBLAC1	1.04814	-0.214099	2.3103	0.103621	0.743356
KCTD21	0.876823	-0.179852	1.9335	0.103651	0.743356
L3HYPDH	1.14008	-0.234196	2.51436	0.103736	0.743356
PDAP1	2.40779	-0.495405	5.31098	0.103829	0.743356
SKIL	2.22134	-0.453784	4.9186	0.103956	0.743356
DCUN1D1	2.29584	-0.473567	5.06525	0.103976	0.743356
ENO1-AS1	-0.810298	-1.7878	0.167201	0.103996	0.743356
SLC22A5	-0.892526	-1.97041	0.183532	0.104011	0.743356
TECR	2.16048	-0.442205	4.7709	0.104052	0.743356
SNHG9	2.06554	-0.426822	4.5579	0.104079	0.743356
VIPR2	1.73599	-0.358777	3.83076	0.104088	0.743356
CHURC1	1.99443	-0.412257	4.40112	0.104098	0.743356
DDA1	2.25619	-0.467668	4.9798	0.104219	0.743356
DEPDC5	2.13868	-0.446156	4.7184	0.104224	0.743356
KRIT1	2.18001	-0.453399	4.81342	0.104457	0.743356
CD58	-0.901323	-1.99032	0.187669	0.104523	0.743356
ARMC6	1.20057	-0.250114	2.65126	0.104556	0.743356
SVBP	2.28725	-0.474171	5.05111	0.104603	0.743356
ARF3	1.3099	-0.273447	2.89324	0.104675	0.743356
ZNF287	-1.3044	-2.8812	0.272402	0.104698	0.743356
ZNF586	-1.91223	-4.22459	0.400133	0.104815	0.743356
PRKAG2	2.13805	-0.443995	4.74385	0.104835	0.743356
RBM7	2.32688	-0.487335	5.14109	0.104868	0.743356
POLR3G	-0.891438	-1.96969	0.186818	0.104905	0.743356
FBLN7	1.53031	-0.317141	3.39048	0.104955	0.743356
ANKS3	1.36344	-0.286124	3.013	0.104986	0.743356
LINC02019	1.03946	-0.218524	2.29743	0.105092	0.743356
CD93	-0.729357	-1.61223	0.153518	0.105164	0.743356
EP300	1.81791	-0.382876	4.01869	0.1052	0.743356
RAB33B	2.09368	-0.441114	4.62847	0.105221	0.743356
ZBTB20	1.69659	-0.357726	3.75091	0.105267	0.743356
TYW1B	1.05852	-0.223266	2.3403	0.105288	0.743356
NAA20	2.23569	-0.471745	4.94313	0.105311	0.743356
FUS	0.440859	-0.0920076	0.977949	0.105345	0.743356
MPP5	1.82433	-0.385349	4.03401	0.105373	0.743356
CDK10	1.6803	-0.355339	3.71594	0.105443	0.743356
CTSL	1.49105	-0.318831	3.29711	0.105645	0.743356
PPIL1	-1.22666	-2.7119	0.265832	0.105792	0.743356
TP53TG1	1.45391	-0.324146	3.21553	0.105815	0.743356
LRRC47	2.03709	-0.433938	4.50811	0.105879	0.743356
NAPB	-1.89969	-4.20454	0.405168	0.105954	0.743356
NBPF15	0.957442	-0.206259	2.11848	0.106066	0.743356
TTC17	2.12214	-0.453761	4.69804	0.106107	0.743356
VPS39	-2.23896	-4.95585	0.497331	0.106155	0.743356
EI24	2.142	-0.45903	4.74304	0.106241	0.743356
ZC3H14	2.32809	-0.499022	5.1552	0.106255	0.743356
TMEM40	0.877217	-0.188057	1.94249	0.106264	0.743356
TMEM147-AS1	0.944344	-0.202477	2.09117	0.106273	0.743356
PLGLB1	0.62198	-0.133635	1.3902	0.10631	0.743356
ANKS1B	-0.834994	-1.84963	0.17964	0.106479	0.743356
PIGS	-2.08045	-4.60918	0.448279	0.106573	0.743356
UXT	2.03594	-0.433904	4.52398	0.106606	0.743356
PNMA1	1.63812	-0.357523	3.62718	0.106644	0.743356
DDX46	1.39587	-0.301403	3.09314	0.106701	0.743356
SNX5	2.31542	-0.500154	5.13099	0.106725	0.743356
IDI1	2.08395	-0.446888	4.64551	0.106786	0.743356
ELP2	1.69743	-0.374782	3.77931	0.106806	0.743356
JMJD1C	0.624322	-0.134067	1.38681	0.106848	0.743356
IP6K2	2.4068	-0.521333	5.33493	0.106895	0.743356
RETREG2	-2.04282	-4.53044	0.444805	0.107216	0.744397
SWAP70	-1.39689	-3.09858	0.304793	0.107344	0.744397
GNL3L	1.86966	-0.40877	4.14808	0.107469	0.744397
AC009501.1	-0.533881	-1.18456	0.1168	0.107509	0.744397
RHBDL1	-0.533881	-1.18456	0.1168	0.107509	0.744397
AL512380.2	-0.533881	-1.18456	0.1168	0.107509	0.744397
RLN2	-0.618744	-1.37285	0.135365	0.107509	0.744397
MIR4435-2HG	1.47216	-0.327229	3.30351	0.107705	0.744397
C2orf68	-2.02367	-4.49278	0.445437	0.107888	0.744397
LUCAT1	-0.673391	-1.50039	0.145347	0.107955	0.744397
PRSS21	-0.673391	-1.50039	0.145347	0.107955	0.744397
PSMB6	2.23991	-0.493596	4.97342	0.107959	0.744397
AC009948.1	1.41052	-0.311101	3.13213	0.108014	0.744397
MFSD11	2.14412	-0.472973	4.80403	0.108053	0.744397
FANCM	1.82235	-0.402208	4.04692	0.108057	0.744397
HIST1H2AE	-1.3023	-2.89223	0.287635	0.108102	0.744397
TMEM9	1.32761	-0.293374	2.94973	0.108209	0.744397
NDUFS7	2.19634	-0.486028	4.87871	0.108222	0.744397
PYGO2	1.58858	-0.351779	3.52893	0.108265	0.744397
AC005540.1	0.746456	-0.165691	1.6586	0.108415	0.744397
SPON1	1.66344	-0.369405	3.69628	0.108444	0.744397
LARP4	2.22612	-0.494702	4.94693	0.108488	0.744397
ALCAM	0.906431	-0.207419	2.01171	0.108557	0.744397
RSBN1	1.70813	-0.404885	3.79626	0.10864	0.744397
SF3B6	1.9736	-0.433079	4.40777	0.108645	0.744397
CTSZ	-0.937617	-2.08531	0.208811	0.108766	0.744397
IMMP2L	1.85138	-0.410156	4.13812	0.108768	0.744397
LCMT1	1.65384	-0.370117	3.6778	0.108932	0.744529
MRPS36	2.04917	-0.459178	4.55752	0.109014	0.744529
ZNF787	1.45121	-0.324873	3.22865	0.109043	0.744529
HLA-DRA	1.61408	-0.364551	3.59123	0.109257	0.744529
SSBP2	2.30015	-0.517897	5.12047	0.109408	0.744529
CBWD5	-2.14475	-4.7823	0.480498	0.109517	0.744529
AC092343.1	-0.668055	-1.48704	0.150931	0.109539	0.744529
RGMB	1.35252	-0.308658	3.03667	0.109683	0.744529
CTNNBL1	1.98575	-0.450578	4.42208	0.109818	0.744529
DAG1	1.68812	-0.383079	3.75933	0.109823	0.744529
CEP95	2.32967	-0.528767	5.1881	0.109836	0.744529
ZNF831	1.94441	-0.441938	4.33075	0.109926	0.744529
GRSF1	-2.16778	-4.83111	0.493269	0.110101	0.744529
ADAP1	-0.718328	-1.60041	0.163757	0.11012	0.744529
AC004771.1	-0.718328	-1.60041	0.163757	0.11012	0.744529
GRAPL	-0.718328	-1.60041	0.163757	0.11012	0.744529
ANKRD9	0.708141	-0.18306	1.58125	0.110174	0.744529
UBE2Q2L	0.708141	-0.18306	1.58125	0.110174	0.744529
HNRNPAB	2.27522	-0.519415	5.06986	0.110212	0.744529
SDHA	2.28997	-0.523234	5.10318	0.110268	0.744529
CEP76	-1.62252	-3.61591	0.370864	0.110292	0.744529
ISG15	2.3845	-0.546273	5.31528	0.11044	0.744529
AFTPH	2.33596	-0.535297	5.20721	0.110458	0.744529
PROCA1	-0.725824	-1.61801	0.166359	0.110471	0.744529
SLC26A6	-1.25842	-2.80535	0.288509	0.110489	0.744529
CEP85L	1.67184	-0.38439	3.72807	0.110676	0.744529
IRAK4	2.17343	-0.500125	4.84699	0.11073	0.744529
VRK2	1.46576	-0.337811	3.26933	0.110832	0.744529
CNBD2	1.59101	-0.366771	3.54878	0.110849	0.744529
CTBP1	-2.20055	-4.90866	0.507574	0.110886	0.744529
RBM25	0.949261	-0.219144	2.11754	0.110906	0.744529
LETMD1	2.17867	-0.502989	4.86033	0.110947	0.744529
NDUFA9	-2.27947	-5.08583	0.526889	0.111025	0.744529
IARS	2.29933	-0.532448	5.13111	0.111145	0.744529
FZD3	-1.3318	-2.96994	0.314293	0.111152	0.744529
XRCC4	-0.702067	-1.56676	0.162623	0.111165	0.744529
SUZ12	1.75851	-0.409211	3.94886	0.111309	0.744529
NAT1	-0.547348	-1.22191	0.127214	0.111388	0.744529
OCM	-0.415709	-0.928037	0.0966187	0.111388	0.744529
XRCC3	-0.415709	-0.928037	0.0966187	0.111388	0.744529
C17orf49	1.94029	-0.451072	4.33165	0.111405	0.744529
PMM2	2.13889	-0.498705	4.77649	0.1116	0.745405
TMEM63A	2.2541	-0.531209	5.03223	0.111731	0.745853
SEC11A	2.14427	-0.502203	4.79074	0.111899	0.74615
FAM208B	2.00635	-0.469828	4.51013	0.111903	0.74615
ATG13	2.0179	-0.475598	4.55111	0.112208	0.747378
DERA	1.19814	-0.282299	2.67858	0.112301	0.747378
IFRD2	1.9403	-0.461529	4.33519	0.112403	0.747378
ZNF428	2.31937	-0.547624	5.18636	0.112442	0.747378
CPEB2	1.79377	-0.421302	4.02166	0.112516	0.747378
BIRC5	0.717358	-0.17195	1.6239	0.112566	0.747378
NFIL3	1.01455	-0.240142	2.26924	0.11261	0.747378
SRRD	1.62105	-0.397984	3.62389	0.112671	0.747378
HNRNPH2	2.09328	-0.496988	4.68355	0.112817	0.747378
CUTA	1.93355	-0.459394	4.3265	0.112865	0.747378
SEC31B	1.54251	-0.364145	3.47142	0.112887	0.747378
AREL1	-1.85704	-4.18049	0.474463	0.112952	0.747378
NFKB2	1.87676	-0.444866	4.2243	0.112993	0.747378
DYRK2	1.64801	-0.392528	3.68855	0.113034	0.747378
SLC51A	1.01009	-0.240636	2.26081	0.113049	0.747378
Z93930.2	1.06221	-0.253371	2.37779	0.113134	0.747521
SNX24	-0.658002	-1.47316	0.157151	0.11322	0.747661
AC104041.1	-0.699088	-1.5654	0.167224	0.113326	0.747941
VPS41	1.98232	-0.475707	4.44035	0.113547	0.748331
ADGRE1	-1.29126	-2.89241	0.309893	0.113552	0.748331
SF1	0.340489	-0.0810165	0.76437	0.113578	0.748331
PICALM	2.19171	-0.528422	4.91185	0.113869	0.749783
TRIM22	2.34337	-0.563513	5.25962	0.113927	0.749783
TCP11L1	-1.26023	-2.82524	0.304775	0.114081	0.750171
ELOC	2.14359	-0.59259	4.8272	0.114115	0.750171
AC099811.4	1.11548	-0.27036	2.50132	0.114233	0.750254
S1PR1	-2.17938	-4.88722	0.528465	0.114266	0.750254
IFT140	-0.642859	-1.44179	0.156068	0.114348	0.750254
AC005523.2	1.83613	-0.446106	4.11836	0.114402	0.750254
TPRKB	-2.14728	-4.81991	0.549901	0.114558	0.750254
NAT9	-2.21858	-4.97761	0.540455	0.114587	0.750254
FIGNL1	-1.91266	-4.2951	0.511081	0.114647	0.750254
ETS2	1.10513	-0.27414	2.47807	0.114689	0.750254
MTHFD2	1.78962	-0.437955	4.01543	0.114706	0.750254
PRRG4	-0.708235	-1.58974	0.173274	0.114888	0.750691
DDX27	2.10081	-0.522561	4.71333	0.115005	0.750691
AL358781.2	-0.657025	-1.47508	0.161034	0.115014	0.750691
LRP10	2.19165	-0.537289	4.92059	0.11503	0.750691
MAML1	2.21167	-0.543496	4.96683	0.115199	0.751371
NAA80	1.39171	-0.343008	3.12643	0.115407	0.752095
ARPC3	-1.97496	-4.43953	0.56596	0.115471	0.752095
TRANK1	1.99121	-0.491697	4.47412	0.115541	0.752095
POLQ	-0.640765	-1.43988	0.158351	0.115597	0.752095
ACOT13	1.6787	-0.415273	3.77267	0.115669	0.752095
COX8A	-1.96029	-4.40162	0.519932	0.115863	0.752095
SLC44A2	2.04944	-0.50861	4.60748	0.115896	0.752095
STAT1	2.28215	-0.56343	5.14816	0.116002	0.752095
PARP10	1.11949	-0.27546	2.52594	0.116029	0.752095
KDM4A	-0.759826	-1.7086	0.188946	0.11604	0.752095
AP001020.1	0.948877	-0.240914	2.13166	0.116058	0.752095
MARCKSL1	2.33735	-0.582027	5.25674	0.116138	0.752095
SREBF1	2.169	-0.54086	4.87885	0.116238	0.752095
RAB29	1.7345	-0.444244	3.96921	0.116272	0.752095
CMPK2	1.70302	-0.420454	3.84324	0.116277	0.752095
UBXN6	-2.04769	-4.60803	0.512649	0.116524	0.752258
SSR2	2.11934	-0.529221	4.81265	0.116638	0.752258
KBTBD7	1.56381	-0.3958	3.5183	0.116672	0.752258
MPZL3	2.11321	-0.531251	4.75707	0.116708	0.752258
TOMM40	2.22487	-0.558864	5.0086	0.116764	0.752258
AC090204.1	1.05329	-0.267457	2.37022	0.116834	0.752258
ASCC2	2.22395	-0.555743	5.02226	0.116885	0.752258
STOM	1.67866	-0.450741	3.77716	0.116886	0.752258
CCNY	2.16841	-0.54143	4.89791	0.116924	0.752258
STMP1	2.26778	-0.590381	5.10114	0.117006	0.752258
R3HCC1	1.76052	-0.450929	3.962	0.117039	0.752258
RSBN1L	-2.14788	-4.83762	0.541863	0.117077	0.752258
MFHAS1	1.36301	-0.343484	3.07631	0.117364	0.753689
EPB41L4A-AS1	1.81692	-0.461039	4.09488	0.117499	0.754142
ATXN7L3B	1.49344	-0.37921	3.38118	0.117622	0.754425
LCTL	-0.873307	-1.96878	0.222167	0.117686	0.754425
PCED1B	1.7976	-0.458045	4.05325	0.117805	0.754425
ZFAND5	2.03533	-0.51898	4.58963	0.117856	0.754425
PTPN12	1.20471	-0.307619	2.71704	0.11796	0.754425
SH3GL1	1.57613	-0.402388	3.55548	0.117986	0.754425
ABRACL	2.2663	-0.574525	5.13808	0.118132	0.754425
ANGPT2	-1.45829	-3.29357	0.371435	0.118161	0.754425
SNU13	1.95848	-0.500774	4.4211	0.118212	0.754425
NCBP1	2.15705	-0.553091	4.86719	0.118266	0.754425
TLE3	2.26335	-0.581243	5.10795	0.11838	0.754425
DNAJB9	2.22893	-0.572837	5.03069	0.118436	0.754425
PPAT	1.83766	-0.47259	4.1479	0.118484	0.754425
AL162231.1	-0.791287	-1.78633	0.203759	0.118581	0.754425
OMA1	1.29223	-0.33291	2.91737	0.118615	0.754425
CFAP36	-1.87232	-4.22706	0.482427	0.118626	0.754425
AGTRAP	1.46039	-0.376372	3.29716	0.118643	0.754425
AC104423.1	-0.678388	-1.53204	0.175262	0.118825	0.754845
HAUS3	2.1902	-0.566084	4.94648	0.118857	0.754845
UTP15	2.00347	-0.518299	4.52524	0.118925	0.754845
AC084824.5	1.02722	-0.266424	2.32058	0.119031	0.754845
MOSPD3	-1.1563	-2.61379	0.301186	0.119437	0.754845
AL132656.2	-0.482912	-1.09165	0.125822	0.119458	0.754845
MOCS3	-0.482912	-1.09165	0.125822	0.119458	0.754845
NAT14	-1.1197	-2.53137	0.291958	0.119515	0.754845
CAST	1.71784	-0.448011	3.88368	0.119531	0.754845
EIF2S3	2.1195	-0.553109	4.79211	0.119578	0.754845
PIGO	-1.44525	-3.26817	0.377664	0.119679	0.754845
ANKRD37	1.06589	-0.282472	2.40865	0.119825	0.754845
HIST3H2A	1.13607	-0.297465	2.5696	0.11983	0.754845
NONO	1.75455	-0.458585	3.9706	0.119835	0.754845
GLIPR1	2.27495	-0.595827	5.14572	0.11985	0.754845
C1orf56	1.99246	-0.534792	4.5032	0.119917	0.754845
TTC14	1.0643	-0.29002	2.44797	0.119922	0.754845
PPOX	-1.18374	-2.6782	0.31071	0.120016	0.754845
TRMT112	-1.89396	-4.28432	0.535046	0.120164	0.754845
ZNF254	2.22512	-0.585637	5.03587	0.120222	0.754845
PPIE	2.12542	-0.55996	4.8108	0.120298	0.754845
AC074032.1	-1.89115	-4.28055	0.498248	0.120299	0.754845
ARRDC5	1.21216	-0.319499	2.74381	0.120333	0.754845
DPM1	2.27712	-0.60065	5.15488	0.12039	0.754845
BRF1	1.67544	-0.442505	3.8265	0.120431	0.754845
NAAA	1.93672	-0.513577	4.41759	0.120451	0.754845
MVD	1.63195	-0.430849	3.69476	0.120457	0.754845
EOGT	0.676914	-0.178866	1.53269	0.120523	0.754855
TIMM17B	1.5601	-0.413037	3.53324	0.120671	0.755137
TSC22D1	1.85391	-0.491493	4.19932	0.120775	0.755137
LMO7-AS1	-0.631017	-1.42958	0.167547	0.120893	0.755137
GAS7	-0.631017	-1.42958	0.167547	0.120893	0.755137
RAC2	2.27723	-0.605005	5.15946	0.120938	0.755137
DPH3	-1.88232	-4.26488	0.500241	0.120962	0.755137
CHD4	1.9988	-0.531888	4.52949	0.121062	0.755137
STIM1	1.86417	-0.492924	4.23435	0.121104	0.755137
GALT	1.89151	-0.523485	4.29596	0.121209	0.755137
UBE2E2	2.11318	-0.571034	4.84098	0.121216	0.755137
NEMP2	1.33872	-0.364435	3.03525	0.121402	0.755895
LMBRD2	1.06433	-0.285772	2.4353	0.121783	0.756863
MLX	2.19387	-0.593194	4.97737	0.12183	0.756863
COL4A3BP	2.18159	-0.586682	4.94986	0.121877	0.756863
RNASEH2B	2.31179	-0.623395	5.24698	0.12209	0.756863
ICOS	1.95313	-0.527053	4.43332	0.122145	0.756863
AL137003.2	1.19492	-0.324791	2.71137	0.12217	0.756863
PARD6B	-1.69423	-3.8461	0.45764	0.122222	0.756863
DLG2	0.890947	-0.240769	2.02266	0.122258	0.756863
BEST4	-0.715881	-1.62695	0.207872	0.122421	0.756863
MALT1	1.96629	-0.533277	4.46586	0.122539	0.756863
MRPS31	-1.8975	-4.31008	0.515085	0.122609	0.756863
EIF4E2	1.97628	-0.533801	4.5068	0.122613	0.756863
AC016831.5	2.18066	-0.589186	4.9596	0.122626	0.756863
INTS5	1.25337	-0.340585	2.84732	0.122691	0.756863
TMED1	1.35748	-0.368879	3.08384	0.122691	0.756863
ZNF765	-1.47627	-3.35435	0.401814	0.12282	0.756863
HCG27	0.92548	-0.251911	2.10287	0.122824	0.756863
LRRC37A2	-1.97479	-4.49495	0.535813	0.122933	0.756863
MYB	-1.07668	-2.44689	0.293525	0.122947	0.756863
STK31	-0.672215	-1.52802	0.18359	0.123089	0.756863
CA5B	1.92886	-0.525832	4.38706	0.123114	0.756863
ZNF589	1.36232	-0.372185	3.09682	0.123115	0.756863
HSD17B7	-1.40409	-3.19222	0.384035	0.123205	0.756863
CHMP2A	-2.19757	-5.00075	0.651535	0.123222	0.756863
ZNF829	-1.60318	-3.64501	0.438645	0.123233	0.756863
MARCH3	1.98271	-0.542891	4.50832	0.123292	0.756863
AC011445.2	0.858845	-0.24631	1.96603	0.12331	0.756863
FZR1	1.99912	-0.548156	4.55161	0.123646	0.758528
ECSIT	1.97033	-0.543396	4.48405	0.123865	0.758671
TRIB2	-2.2645	-5.1541	0.625106	0.123939	0.758671
TLE2	-1.47975	-3.36547	0.422005	0.124048	0.758671
BLOC1S4	-2.0618	-4.69045	0.591722	0.124251	0.758671
THAP1	1.99968	-0.555923	4.55529	0.124507	0.758671
TOMM22	2.15977	-0.602146	4.92168	0.124738	0.758671
TCF7	1.30848	-0.365041	2.98199	0.12479	0.758671
RBM44	0.694436	-0.19387	1.58274	0.124847	0.758671
PLCL2	2.11171	-0.590392	4.81382	0.124964	0.758671
ZFAND2A	2.24533	-0.628028	5.11868	0.125	0.758671
CLHC1	0.716075	-0.200374	1.63252	0.125035	0.758671
CYHR1	1.80469	-0.50564	4.11502	0.125138	0.758671
BX890604.1	1.30815	-0.366603	2.9829	0.125157	0.758671
SIRPG	1.58722	-0.444817	3.61927	0.125158	0.758671
ZNF34	0.83284	-0.233568	1.89925	0.125216	0.758671
OFD1	1.76905	-0.507477	4.03127	0.125245	0.758671
GANAB	2.11056	-0.592718	4.81383	0.125328	0.758671
KCNA3	-1.83749	-4.19118	0.516203	0.125355	0.758671
CLPTM1	1.85985	-0.51843	4.26749	0.125358	0.758671
LRRC28	-1.18289	-2.69829	0.332524	0.125409	0.758671
PTGR1	-0.610638	-1.39199	0.174801	0.125539	0.758671
ST8SIA1	-0.685431	-1.56398	0.193115	0.125591	0.758671
GZMA	1.05158	-0.296533	2.39969	0.125663	0.758671
AP003774.4	1.20926	-0.341067	2.75959	0.125679	0.758671
AC007216.2	-1.40103	-3.20587	0.418948	0.125694	0.758671
TROVE2	-2.0607	-4.70345	0.582046	0.125797	0.758671
XPR1	1.7705	-0.500483	4.04149	0.125863	0.758671
ZNF568	-1.06102	-2.42466	0.32934	0.125864	0.758671
TRDC	-0.649002	-1.48152	0.183521	0.125891	0.758671
SH3RF3-AS1	0.76066	-0.215506	1.73683	0.126048	0.758671
AC024940.1	0.744993	-0.2111	1.70109	0.126061	0.758671
SCARF2	-0.674372	-1.54	0.191251	0.126131	0.758671
IGF2R	-2.10467	-4.80672	0.597386	0.1262	0.758671
STX17-AS1	-0.640968	-1.46436	0.182426	0.126424	0.758671
PSMA5	2.11166	-0.601358	4.82558	0.126435	0.758671
ERP29	-1.95589	-4.47182	0.642165	0.126514	0.758671
GATD3A	0.625964	-0.178352	1.43028	0.126516	0.758671
EMSY	1.89181	-0.541237	4.32312	0.126555	0.758671
ZNF136	2.25029	-0.642088	5.14266	0.126635	0.758671
STIP1	1.15645	-0.330021	2.64291	0.126647	0.758671
C5orf66	-0.855771	-1.9558	0.244262	0.126662	0.758671
ZXDB	1.81373	-0.517946	4.14541	0.126703	0.758671
ZNF511	1.93731	-0.55344	4.42806	0.126734	0.758671
KLF3	1.26988	-0.365374	2.90168	0.126762	0.758671
ATP5S	2.17755	-0.622493	4.97759	0.12679	0.758671
VNN2	-0.921185	-2.10588	0.263505	0.126843	0.758671
MGAT4B	1.66747	-0.477005	3.81194	0.126847	0.758671
RNF34	2.06581	-0.591112	4.72273	0.126869	0.758671
CNGB3	-0.63903	-1.46094	0.182883	0.126883	0.758671
STRBP	-1.78348	-4.07762	0.510658	0.126923	0.758671
THOC5	-1.80749	-4.13382	0.518839	0.127133	0.758671
PHKA2	1.61926	-0.46492	3.70345	0.127153	0.758671
ZNF528	-1.05687	-2.4174	0.303657	0.127211	0.758671
LARP7	2.14102	-0.612815	4.90276	0.127219	0.758671
PALB2	-1.06091	-2.42676	0.30495	0.127248	0.758671
TRMT10C	1.96948	-0.567772	4.50673	0.127493	0.758815
AL118516.1	2.2356	-0.646546	5.11775	0.12776	0.758815
FKBP4	0.985011	-0.29439	2.25395	0.127761	0.758815
CCDC30	1.08444	-0.310279	2.49153	0.127768	0.758815
SIK1B	1.12848	-0.326409	2.58337	0.127772	0.758815
UBE2L3	2.20771	-0.636664	5.06136	0.127901	0.758815
ESYT2	1.9236	-0.557722	4.4049	0.127908	0.758815
RHBDD3	1.17583	-0.340463	2.71494	0.12791	0.758815
STK11IP	-1.20588	-2.7612	0.349449	0.12793	0.758815
ZBTB21	1.98994	-0.57679	4.55668	0.127949	0.758815
MIF	2.01622	-0.581784	4.62461	0.128026	0.758815
DNAJC10	-2.22846	-5.10388	0.646964	0.128084	0.758815
AL365356.1	-0.875593	-2.00932	0.289058	0.128138	0.758815
RPL34	1.13908	-0.331186	2.60971	0.128183	0.758815
INAFM1	1.2111	-0.355654	2.80393	0.128342	0.759374
LINC01679	0.746439	-0.217792	1.71067	0.128508	0.759537
GMDS-DT	1.07285	-0.313202	2.4589	0.128555	0.759537
BUD31	2.07373	-0.607323	4.75242	0.128565	0.759537
TBC1D10C	1.76472	-0.513413	4.07907	0.128772	0.759791
CLK4	1.64283	-0.480844	3.7665	0.128775	0.759791
RHOT1	1.7126	-0.501589	3.92679	0.12883	0.759791
ADAMTS10	1.72386	-0.505114	3.95283	0.128869	0.759791
GRM2	0.881058	-0.259425	2.0211	0.128957	0.759926
MAP3K5	1.21038	-0.354047	2.78723	0.129138	0.759983
AC015982.1	0.967601	-0.284489	2.21969	0.12916	0.759983
AC008267.5	0.805992	-0.236226	1.85402	0.129162	0.759983
AUTS2	-1.81039	-4.15273	0.543989	0.129592	0.760522
MED11	1.09361	-0.323314	2.51053	0.129633	0.760522
DPM3	-1.46065	-3.35439	0.432143	0.129697	0.760522
RPL36A	1.70979	-0.506027	3.92557	0.129718	0.760522
PSMB4	2.21963	-0.657363	5.09662	0.129785	0.760522
VIM	1.66552	-0.494017	3.82506	0.129917	0.760522
NEU3	-1.54896	-3.55757	0.459651	0.129956	0.760522
HAUS6	2.21788	-0.658808	5.09457	0.130043	0.760522
LRRC58	1.91619	-0.567256	4.41027	0.130146	0.760522
NT5DC1	1.46462	-0.439081	3.3634	0.130174	0.760522
C17orf75	-1.67819	-3.85567	0.499286	0.13018	0.760522
SHROOM1	-1.24852	-2.86918	0.37214	0.13034	0.760522
PGM2	1.73382	-0.516995	3.98464	0.130374	0.760522
NSMCE3	1.70713	-0.505929	3.94078	0.130406	0.760522
CAMSAP2	-1.045	-2.40184	0.311845	0.130443	0.760522
RSRP1	0.944064	-0.281526	2.17976	0.130524	0.760522
LMBR1	2.01077	-0.600745	4.62228	0.130544	0.760522
[truncated: 9,700 more rows]

## Sheet: Age
gene	coef	p	fdr
CTTNBP2NL	0.00449807	5.78634e-07	0.00674803
BAHD1	0.00504708	2.43637e-06	0.0141156
AL162377.3	0.00520365	4.74942e-06	0.0141156
MIR4422HG	0.00516757	4.84159e-06	0.0141156
MIR22HG	0.00624102	2.15399e-05	0.0434551
TESK1	0.00302968	2.23573e-05	0.0434551
CACNB2	0.00437448	2.73837e-05	0.0456213
CNOT11	0.0108039	3.6648e-05	0.0534237
HLA-DPA1	0.00476812	5.14215e-05	0.055838
CATSPERG	0.00595542	5.34396e-05	0.055838
NBPF3	0.00343367	6.5406e-05	0.055838
PSMD6-AS1	0.00748089	6.7487e-05	0.055838
SMG8	0.0050645	6.77415e-05	0.055838
ZNF644	-0.00605126	7.11762e-05	0.055838
AC004542.2	0.0048133	7.18204e-05	0.055838
PLAGL2	0.010807	9.43907e-05	0.0674348
AC009812.1	0.00795228	9.83014e-05	0.0674348
LINC00937	0.00475993	0.00018238	0.118162
LOXL1-AS1	0.00540465	0.000192688	0.11827
PAWR	0.00688154	0.000255596	0.149038
EP400	0.0111825	0.00028921	0.160608
LYRM9	0.00965909	0.000321093	0.170208
NDUFC2	0.0112311	0.00034817	0.176537
PNMA1	0.00830691	0.000422475	0.192737
CCDC191	0.0051133	0.000450309	0.192737
ZNF562	-0.00775907	0.000455611	0.192737
SIPA1L3	0.00386031	0.00046	0.192737
AC004865.2	0.00434887	0.000462754	0.192737
CREBL2	0.00642771	0.000511998	0.203613
AC011978.2	0.00352388	0.000523785	0.203613
LRRC8C-DT	0.00628023	0.000556339	0.207275
B3GAT3	0.0102198	0.000580165	0.207275
HIST1H2BK	0.00318713	0.000598533	0.207275
GPR82	0.00672171	0.0006043	0.207275
SYNE3	0.00951942	0.000678993	0.211367
DCBLD2	0.00434926	0.000681239	0.211367
TYW5	-0.0104919	0.000686062	0.211367
SNF8	0.0106871	0.000688728	0.211367
SOD2	0.00959988	0.000787534	0.225121
EIF4A2	0.00410113	0.000798572	0.225121
KCTD2	0.00825075	0.000799741	0.225121
C12orf76	0.00524253	0.000810759	0.225121
LINC01004	0.00523514	0.000834617	0.226356
TESMIN	0.00312969	0.000940851	0.245518
APLP2	0.008686	0.000947378	0.245518
TNFSF12	0.00494464	0.000997339	0.252847
BBOF1	0.00347615	0.00108196	0.26777
PCGF5	0.00862886	0.00112141	0.26777
TMEM191C	0.00450726	0.00112524	0.26777
C15orf41	0.00572535	0.00114805	0.26777
GNL3	0.0100752	0.0012457	0.280925
AL354822.1	0.00454208	0.00130004	0.280925
ANAPC4	0.00739539	0.00131751	0.280925
RPN2	0.00954302	0.00137105	0.280925
SCARB2	-0.00990847	0.0013954	0.280925
AP001267.1	0.00481229	0.00142465	0.280925
CLDN15	0.00448049	0.0014297	0.280925
MIEF1	0.00880372	0.00142994	0.280925
RIOK3	0.00744916	0.00143006	0.280925
AC027020.2	0.00526136	0.00146766	0.280925
EDEM3	0.00910125	0.00146942	0.280925
KCTD21-AS1	0.00341213	0.00152074	0.286047
NDUFAF1	0.00665815	0.00165245	0.299965
SEC24A	0.00782316	0.00166421	0.299965
TOX	0.00893723	0.00170781	0.299965
RHOB	0.00379452	0.00171878	0.299965
IPPK	0.00552537	0.00174875	0.299965
ZNF235	0.00341142	0.00174907	0.299965
U91328.1	0.00355536	0.00179082	0.30229
GSTO1	0.00678777	0.0018194	0.30229
TCEA1	-0.0058207	0.00190606	0.30229
SCX	0.00300142	0.00192095	0.30229
PSMD14	0.00892966	0.00198251	0.30229
MHENCR	0.00997639	0.00200027	0.30229
GPR68	0.00452101	0.00201058	0.30229
ZNF185	0.00354576	0.00206878	0.30229
FAM53A	0.00301382	0.00207586	0.30229
RBM4	0.00657523	0.00207705	0.30229
GPR160	0.00594238	0.00211233	0.30229
RBBP8	0.00298974	0.00215195	0.30229
CORO6	0.00300742	0.00215881	0.30229
ATG2B	0.00935623	0.0021676	0.30229
EIF2AK3	0.00900417	0.00217052	0.30229
EOGT	0.00300563	0.00221546	0.30229
PPM1N	0.00555512	0.00222716	0.30229
NDUFB1	0.00924076	0.0022292	0.30229
IPMK	0.00574778	0.00225744	0.302601
ZC2HC1A	0.0032199	0.00229266	0.30383
MRPL48	0.0055473	0.00233154	0.304201
FERMT2	0.00300856	0.00236523	0.304201
VPS9D1	0.00504886	0.00239384	0.304201
MR1	0.0087189	0.00241444	0.304201
HSP90AA1	0.00484307	0.00242589	0.304201
ZNF106	0.00961068	0.00247518	0.30708
CD69	0.00585949	0.00251199	0.308366
GRN	0.00336006	0.00258877	0.31298
TMEM160	0.00901089	0.00260324	0.31298
TRAPPC3	0.00858228	0.00265032	0.315388
FAM45A	0.00770446	0.00273351	0.322002
MIB1	0.00825241	0.00286223	0.333794
ZNF649	0.00663677	0.00296456	0.342305
USB1	0.00476038	0.00304127	0.346094
TMEM220	0.00341524	0.00305674	0.346094
SCYL1	0.00639058	0.00354046	0.392324
ARHGDIA	0.00760107	0.00354492	0.392324
ANKRD37	0.0044796	0.00363081	0.392324
BET1	0.00553185	0.00364209	0.392324
ESRRA	0.00461665	0.00369274	0.392324
ARHGAP5	0.00896705	0.00369931	0.392324
NAA38	0.00732673	0.00371853	0.392324
COMMD6	0.00760219	0.00373418	0.392324
PRKACA	0.00582851	0.00377347	0.392913
LAPTM4A	0.00925642	0.00388673	0.401124
SMIM26	0.00917215	0.00400659	0.409868
NSMCE3	0.00742042	0.00413685	0.419513
UBE2M	0.00758124	0.00422369	0.424626
AC211476.2	0.00489607	0.00430806	0.426008
PHKA2	0.00678923	0.00436867	0.426008
XRCC1	0.00643531	0.00437629	0.426008
TMED10	0.00776696	0.0044265	0.426008
ZFAS1	0.00666793	0.0044514	0.426008
EIF4G2	0.00196439	0.00450369	0.426008
RHEBL1	0.00381055	0.00456809	0.426008
ZFP82	0.00719461	0.00458865	0.426008
RUFY2	0.00842142	0.00464125	0.426008
JUNB	0.00408031	0.00472221	0.426008
SAC3D1	0.00287	0.00472239	0.426008
UFD1	-0.00721976	0.00473336	0.426008
MAGEE1	0.00299532	0.00473893	0.426008
TLR2	0.00379713	0.00475008	0.426008
FMNL1	-0.0086168	0.00478538	0.426008
PLEKHA8	0.00563694	0.00489492	0.432459
GLO1	0.0076855	0.00497952	0.436626
OGG1	0.00348631	0.00502226	0.437087
ATG4D	0.00774415	0.00506024	0.43713
SRGN	0.00829422	0.00510311	0.437592
UBL4A	0.00314719	0.00529362	0.450615
EMC7	0.00786484	0.00537569	0.452653
SRR	0.00337168	0.00540903	0.452653
AC064836.3	0.00303896	0.00543401	0.452653
GGPS1	0.0067258	0.00547724	0.453018
PEX1	0.00848278	0.00597946	0.487666
LSMEM1	0.00316614	0.00600345	0.487666
NDFIP1	0.00483954	0.00605696	0.487666
ZNF433	0.00310439	0.00606342	0.487666
DIP2B	0.0080751	0.0061578	0.490724
URB1	0.0046318	0.00619155	0.490724
PRPSAP1	0.00465465	0.00626751	0.490724
RBM8A	0.0077038	0.00629	0.490724
CD9	0.00390884	0.00631184	0.490724
AHCTF1	0.00790089	0.00637769	0.491198
AL353759.1	0.00288054	0.00640423	0.491198
UBE3D	0.00537248	0.00649125	0.491198
AC007881.3	0.00286654	0.00652282	0.491198
AKT1	0.00727143	0.00652853	0.491198
PHF14	0.00849552	0.0066577	0.495075
OSER1-DT	0.00374469	0.00667135	0.495075
WDR54	0.00712678	0.0067096	0.495075
ZBTB18	0.00846481	0.00674986	0.495075
FBXO32	0.00842359	0.00698145	0.50886
TMEM260	0.00577915	0.00703823	0.509813
RNF19B	0.00488557	0.00711781	0.511722
METAP2	0.00672053	0.00716438	0.511722
AP002387.2	0.0081781	0.00722381	0.511722
ZNF862	0.00311688	0.00731276	0.511722
SRRM1	0.0032002	0.00731739	0.511722
TRMT1L	0.002798	0.00732786	0.511722
SOCS3	0.00883575	0.00740316	0.513903
SLC41A1	0.00721845	0.00758586	0.519707
MED28	0.00768327	0.00758981	0.519707
AC106739.1	0.00187549	0.00762046	0.519707
SNHG15	0.00739383	0.00780875	0.529152
POLR2H	0.00705308	0.0078497	0.529152
CRAT	0.00290541	0.00794363	0.53015
RAB30-AS1	0.00737845	0.00798944	0.53015
SEPT11	0.00299221	0.00800089	0.53015
SPG7	-0.00640515	0.00818486	0.537658
AC011825.2	-0.00345527	0.00824541	0.537658
AC007193.1	0.00227949	0.00827685	0.537658
GTF3C6	0.00752971	0.00837939	0.537658
KATNB1	0.00446858	0.00849161	0.537658
SDE2	0.00793245	0.00851796	0.537658
GDE1	0.00684004	0.00856833	0.537658
UTP11	0.00661541	0.00858747	0.537658
NT5C2	0.00732401	0.00877115	0.537658
PTPN12	0.00450725	0.00881121	0.537658
BMP1	0.00300786	0.00884705	0.537658
UBE3A	-0.00639001	0.00885429	0.537658
UBL5	0.00705915	0.00888772	0.537658
SERBP1	0.00329188	0.00888794	0.537658
TRAV13-1	-0.00319941	0.0089015	0.537658
PXN-AS1	0.00294389	0.00892716	0.537658
TAF1A	0.00298065	0.00895558	0.537658
PIM3	0.00764706	0.00897263	0.537658
ETNK1	0.00806882	0.00899919	0.537658
AC022893.1	-0.00451114	0.00909927	0.537658
TMEM126B	0.00688729	0.0091008	0.537658
ZDBF2	0.00758219	0.00912848	0.537658
AC018638.6	0.00247655	0.00922217	0.540447
COX4I1	0.00391055	0.00933167	0.54201
ARRDC4	0.00396372	0.0093418	0.54201
ATP1A1	-0.00786499	0.00939319	0.542294
PPIL4	0.00711792	0.0095307	0.547522
AC072061.1	0.00407737	0.00960575	0.549129
FMR1	0.00735391	0.00965508	0.549256
FAM177A1	0.00609676	0.00974709	0.551333
FICD	0.00286567	0.00982412	0.551333
MAP4	0.00756172	0.00984319	0.551333
BX293535.1	-0.00241531	0.0098807	0.551333
PDLIM1	0.0035103	0.00996932	0.553629
HLA-DRA	0.00578097	0.0101142	0.556921
PPP2R2A	0.00716472	0.0102409	0.556921
C5orf15	0.006711	0.0103779	0.556921
MRPS31	-0.00702829	0.0103805	0.556921
ZNF226	0.00655694	0.0104482	0.556921
G3BP1	0.00704032	0.0104497	0.556921
AC093010.2	0.00424588	0.0104622	0.556921
NKIRAS2	0.00710222	0.0104741	0.556921
SH3RF3	-0.00354813	0.0104926	0.556921
SAMHD1	0.00766281	0.0105061	0.556921
NKAP	0.00630569	0.0106078	0.558503
IWS1	-0.00735648	0.0106318	0.558503
DTNB	0.00548239	0.0106922	0.559161
KDM5B	0.00788305	0.0109852	0.568678
KCNJ12	0.00319757	0.0110073	0.568678
VGLL4	-0.00736532	0.0110205	0.568678
CDKN2AIPNL	0.00615166	0.0111499	0.568982
TSPO	0.0075476	0.011178	0.568982
PRKAG2	0.00747952	0.0112565	0.568982
ZNF184	0.00298659	0.0112986	0.568982
SF3B6	0.00713156	0.0112994	0.568982
AC145207.5	0.00315794	0.0113191	0.568982
GNB4	0.00427006	0.0114164	0.570848
HMGB2	-0.00700924	0.0114902	0.570848
WDR43	0.0069586	0.0115255	0.570848
CD247	-0.00449871	0.0115662	0.570848
SYDE2	-0.00227603	0.011601	0.570848
RARRES3	0.00778066	0.011809	0.578642
AC090004.1	-0.00228427	0.0118703	0.579212
SUB1	0.00462432	0.0121093	0.588413
VRK2	0.00512685	0.0122992	0.593455
PDS5A	-0.00645391	0.0123149	0.593455
AL136454.1	0.00424794	0.0125488	0.602239
ZNF485	0.00305357	0.0127274	0.608307
LINC01001	0.00498362	0.0129202	0.615001
CARHSP1	0.0075592	0.0129858	0.615612
LCLAT1	0.00610184	0.0130408	0.615714
DDX60	0.00558489	0.0131108	0.616194
MAN2A1	0.00669072	0.0132061	0.616194
CD59	0.00709195	0.0132094	0.616194
SLC25A32	0.00726263	0.013285	0.617248
TSPAN18	-0.00344817	0.0133615	0.618339
ATG4B	-0.00700709	0.0134602	0.619911
CHMP4A	0.00787728	0.0135018	0.619911
SNX6	0.00623478	0.0135613	0.620202
ARHGEF6	-0.00659941	0.0137002	0.624107
ANKS6	0.00418483	0.0138207	0.624373
UTP3	0.0074358	0.0138265	0.624373
AP3S2	0.00587508	0.0138794	0.624373
CD109	0.00594484	0.0139235	0.624373
UFC1	0.00615186	0.0139737	0.624373
RTRAF	0.00726727	0.0142546	0.634493
ZNF394	-0.00543053	0.0144877	0.641764
ASXL2	0.0057559	0.0145554	0.641764
NAT9	-0.00763862	0.0146515	0.641764
SLC25A37	-0.00735767	0.0146912	0.641764
TSNAX	0.00766124	0.0146937	0.641764
CLK2	0.00592889	0.0147481	0.641764
BLCAP	0.00740504	0.014862	0.643341
TAB3	-0.0071849	0.0148947	0.643341
SFXN5	0.00329995	0.0149552	0.643572
DNM3	0.00341389	0.0150111	0.643603
LYST	0.00773412	0.0150756	0.643997
FBXW8	-0.00423264	0.01518	0.645793
HSPA5	0.00605102	0.0152283	0.645793
WIZ	0.00597758	0.015514	0.653813
GFOD1	0.00304686	0.0155348	0.653813
CEP63	0.00713122	0.0155857	0.653813
EI24	0.00712052	0.015752	0.658423
BCAT2	0.00354171	0.0158726	0.660197
CEBPD	0.00273005	0.0160514	0.660197
TRIM44	0.00654495	0.0161149	0.660197
SLC35G1	-0.00452922	0.0162451	0.660197
CAND1	-0.00566197	0.0164021	0.660197
SMAD3	-0.00597595	0.0165627	0.660197
SNRPF	0.00684252	0.0166592	0.660197
VAMP1	0.00666357	0.016687	0.660197
C1orf52	0.00761648	0.0167046	0.660197
RPS6KB2	0.00661551	0.0167196	0.660197
EEF2KMT	0.00206592	0.016747	0.660197
POLD1	0.00206592	0.016747	0.660197
PCAT1	0.0034746	0.0168781	0.660197
CAGE1	0.00136288	0.0169147	0.660197
HIST1H4J	0.00136288	0.0169147	0.660197
RALGPS1	0.00136288	0.0169147	0.660197
CASC1	0.00136288	0.0169147	0.660197
TLCD1	0.00136288	0.0169147	0.660197
TMBIM6	0.00566668	0.0169668	0.660197
YARS	-0.00764096	0.0169698	0.660197
MEX3C	0.0074701	0.0170012	0.660197
CFL1	0.00666717	0.0170399	0.660197
CDK10	0.00549566	0.0171953	0.66273
GALNT12	0.00409051	0.0172189	0.66273
ZBTB4	0.00704104	0.0172897	0.663263
AC069213.1	0.00365675	0.0174721	0.668064
CAD	0.00419555	0.0176882	0.674116
GNLY	0.00428364	0.0178486	0.677291
ZNF90	-0.00489514	0.0179136	0.677291
NSF	-0.00689855	0.0179507	0.677291
GAS6-AS1	0.00361949	0.0180038	0.677291
PRPF3	0.00728457	0.0182686	0.681614
ZBTB22	-0.00319458	0.0182971	0.681614
PCYOX1	0.0057684	0.0183234	0.681614
AZU1	0.00333972	0.0183902	0.681614
RPL7L1	0.00692306	0.0184365	0.681614
TMEM69	0.00481376	0.0184919	0.681614
AC021739.4	0.0015252	0.0187232	0.681614
GZMH	0.00195289	0.0187232	0.681614
CENPN	0.00344073	0.0187579	0.681614
ADRM1	0.00704903	0.0188184	0.681614
LAT	0.00712451	0.0191145	0.681614
NOP10	0.00699631	0.0191274	0.681614
VWCE	0.00229526	0.0191893	0.681614
AC098850.3	0.0055182	0.0192399	0.681614
CIR1	0.00542818	0.0192713	0.681614
UBQLN2	-0.00708092	0.019273	0.681614
RNF214	0.00588018	0.0193528	0.681614
LYAR	0.00563731	0.0193951	0.681614
MBNL1-AS1	0.00323796	0.0194407	0.681614
KLF7	-0.00749364	0.0195192	0.681614
NEK4	0.00297117	0.0195534	0.681614
TRMT112	0.00647738	0.0196026	0.681614
MFAP3L	0.00193035	0.0196879	0.681614
UPB1	0.00193035	0.0196879	0.681614
FRMD3	0.00220017	0.0196879	0.681614
SMIM5	0.00220017	0.0196879	0.681614
TMEM168	0.00646044	0.0196968	0.681614
FOSL2	0.00628854	0.0198722	0.684656
EFCAB10	0.002178	0.0199021	0.684656
ADGRE1	-0.00421027	0.0201879	0.691589
TSPYL4	0.00703143	0.0202348	0.691589
RRM1	0.00630899	0.0202816	0.691589
HS2ST1	-0.00374945	0.0203997	0.692559
EIF3E	0.00464123	0.0204288	0.692559
MAPK8IP2	0.00182944	0.0206949	0.697313
LINC00511	0.00156379	0.0206949	0.697313
ZEB2	-0.00363075	0.0207484	0.697313
SGTA	-0.00488342	0.0209179	0.700991
LIG4	-0.00299237	0.0210187	0.701124
TMCO4	-0.00362894	0.0210643	0.701124
USP16	-0.00354483	0.0211276	0.701124
AGPAT1	0.00252595	0.0211624	0.701124
DUSP2	0.00716702	0.021237	0.701602
PDE4A	0.00247222	0.0215128	0.708708
ITM2C	-0.00601819	0.021603	0.708709
RPL26L1	0.00618091	0.0217045	0.708709
ELAC1	0.00330101	0.0218039	0.708709
RASSF7	0.00474098	0.0218753	0.708709
TSG101	0.00679328	0.0219582	0.708709
MCU	0.0041389	0.0221108	0.708709
NEDD9	-0.00570943	0.0221618	0.708709
NDUFAF2	0.00495206	0.0221879	0.708709
AC027682.1	0.00197709	0.0221929	0.708709
SERPINB9	0.00516776	0.0222649	0.708709
ZBTB7A	-0.00682634	0.0223226	0.708709
CCDC117	0.00636711	0.0224261	0.708709
XXYLT1	0.00312837	0.0224374	0.708709
RNF141	-0.00589929	0.0224767	0.708709
P2RY10	0.00747808	0.0225114	0.708709
NME7	0.00443891	0.0225499	0.708709
CAPZA2	0.00633164	0.0226173	0.708709
GOSR2	0.0065507	0.0227756	0.708709
PACS2	-0.00503107	0.0228142	0.708709
DSCC1	0.00216281	0.0228211	0.708709
PDPK1	0.00664566	0.0228361	0.708709
SH3BP1	0.004354	0.0229575	0.708709
RHOF	0.00692019	0.0229623	0.708709
RPL32	0.00386795	0.0230189	0.708709
PEPD	0.00403667	0.0230816	0.708709
CXorf40A	0.00358644	0.0231849	0.708709
SIN3B	0.00600421	0.0231873	0.708709
LMAN1	0.00717273	0.0232145	0.708709
WIPF1	0.00706836	0.0233237	0.70945
MBNL1	0.00398768	0.0234742	0.70945
CDC73	0.00740624	0.0235235	0.70945
ZNF792	0.00219351	0.0235408	0.70945
IQCG	0.00390386	0.0235429	0.70945
FAM161B	0.00308478	0.0237881	0.714262
TRMT13	0.00592211	0.0238357	0.714262
KBTBD4	0.00527974	0.0239465	0.714262
LINS1	0.00713838	0.0239514	0.714262
OSBP	0.00701911	0.0240096	0.714262
KCNQ1OT1	0.00654758	0.0241098	0.714262
THYN1	0.00557073	0.0241489	0.714262
BCAP29	0.0045479	0.024222	0.714262
CD226	0.00666881	0.0242748	0.714262
USP12	0.00665899	0.024352	0.714262
ERCC5	0.0050958	0.0243763	0.714262
TBC1D14	-0.00558001	0.0245816	0.718473
GRIN2C	0.00217601	0.0246529	0.71874
CYB5A	0.00506587	0.0247155	0.71874
TRAPPC2L	0.0071135	0.0247757	0.71874
PIP5K1C	-0.00425076	0.0248824	0.718881
MFSD14A	-0.00290947	0.0249235	0.718881
ESYT2	0.00631789	0.0249654	0.718881
TTC39C	0.00682643	0.0250324	0.719035
RALGDS	0.00595854	0.0251646	0.720017
FAM208A	0.0068319	0.0251901	0.720017
ZNF77	0.00206467	0.0254731	0.723139
HIST1H2BD	0.00343832	0.0255717	0.723139
INTS11	0.00567468	0.0255754	0.723139
RPLP0	0.00207127	0.0256559	0.723139
MMAB	0.00325538	0.0257332	0.723139
POLR2C	0.00627827	0.0258198	0.723139
BOLA1	-0.00397585	0.0258617	0.723139
GLS	0.0051015	0.0259192	0.723139
UPP1	0.00715168	0.026073	0.723139
RPUSD3	0.00359685	0.0260744	0.723139
ZNF808	-0.00415943	0.0261182	0.723139
TMEM91	0.00507184	0.0261188	0.723139
ADSS	0.00675062	0.0261308	0.723139
PPHLN1	0.00460901	0.0261674	0.723139
FAM153A	0.00287735	0.0262373	0.723355
MDC1	-0.00551589	0.0263175	0.723855
CYB561D2.1	0.00410549	0.0263827	0.72394
RPL27A	0.00366026	0.0269253	0.735584
STK39	0.00611161	0.0269331	0.735584
INTS2	-0.00578	0.0271102	0.737847
PSMB3	0.00721448	0.0271426	0.737847
AMFR	0.00688045	0.0274425	0.743375
MAPRE1	0.00569381	0.0274734	0.743375
QSER1	0.00575663	0.0275756	0.744413
DCTPP1	0.00580906	0.0279228	0.746222
ABCB7	0.00505441	0.0279301	0.746222
MGAT4A	0.00519242	0.0280138	0.746222
NXT2	0.00307106	0.0280185	0.746222
AL139385.1	0.0019755	0.0280203	0.746222
RASGEF1B	-0.00708802	0.0280673	0.746222
HIST1H3H	0.00351042	0.0280905	0.746222
PACS1	0.00619588	0.028171	0.74666
NUDT3	0.00641067	0.0283599	0.748636
C17orf67	0.00377532	0.0284143	0.748636
SNRPC	0.00683439	0.0284382	0.748636
TYW1B	0.00317095	0.0285316	0.749405
DUSP16	-0.00602859	0.0287862	0.753038
RNF114	0.00623251	0.0287991	0.753038
C1orf198	0.00225111	0.0289953	0.756472
DDX27	0.00656569	0.0290893	0.757196
SAMD12	-0.00361739	0.0291529	0.757196
AP000547.3	0.00381962	0.029287	0.758989
GPX4	0.00649927	0.0299028	0.770188
ANKRD16	-0.00410608	0.0299781	0.770188
PCSK5	0.005305	0.0300536	0.770188
FXYD5	0.0040945	0.0300977	0.770188
EIF5	0.00334867	0.0301033	0.770188
FGFR1OP	0.00433298	0.0301722	0.770188
TMEM106A	0.00322821	0.0301815	0.770188
PUM1	-0.00599407	0.0303879	0.771109
NRL	0.00193242	0.0304067	0.771109
ORC1	0.00302783	0.0304498	0.771109
MRPL51	0.00538765	0.030482	0.771109
SCAF11	0.0027646	0.0307173	0.774239
HELLS	0.00526815	0.0307385	0.774239
EIF4ENIF1	0.00410299	0.0310687	0.779389
RNF220	-0.00691408	0.0310767	0.779389
CDKN1A	0.00485657	0.0312522	0.782109
AC015727.1	0.0024107	0.0315516	0.784288
C15orf61	0.00566197	0.0315816	0.784288
PPP2R3B	0.00446208	0.0316137	0.784288
MRPS9	0.00551284	0.0317354	0.784288
OPA3	0.00535153	0.0318115	0.784288
FBXW4	0.00650806	0.0318218	0.784288
WDR12	0.0046242	0.0319621	0.784288
FAM168B	0.00687266	0.0319822	0.784288
FAM122A	0.00590227	0.0320158	0.784288
ZNF85	-0.00420904	0.0321444	0.784288
STAT5A	0.00681804	0.0321608	0.784288
BET1L	0.00541789	0.0322689	0.784288
GTF2E2	0.0060721	0.0322786	0.784288
FBXO31	0.00522671	0.0325123	0.784288
GZMM	-0.00672039	0.0325419	0.784288
PHB	0.00459275	0.0326358	0.784288
ELP5	0.00590699	0.0326808	0.784288
THG1L	0.0035186	0.0326876	0.784288
MINPP1	0.0019604	0.0327108	0.784288
RAB11A	0.00658182	0.0327251	0.784288
ACOT9	0.00279629	0.0328346	0.784288
SRSF3	0.00272881	0.0328809	0.784288
IVD	0.00503245	0.032886	0.784288
EIF4G1	0.0068273	0.0332405	0.78682
LINC00528	0.00299775	0.0332673	0.78682
RND1	0.00338833	0.0333088	0.78682
ZBTB20	0.00493319	0.0333602	0.78682
NPC2	0.00598138	0.0333794	0.78682
SC5D	0.0060276	0.033397	0.78682
CLCN7	-0.00566223	0.0336511	0.791208
GNB5	-0.00629126	0.0337582	0.792129
EPB41L4A-AS1	0.00545257	0.033917	0.792864
TRAPPC1	0.00533263	0.0340176	0.792864
BSDC1	0.00437198	0.0340405	0.792864
CSPP1	0.00639519	0.0340615	0.792864
ZNF382	0.0019323	0.0344239	0.799704
HSPE1	0.00666935	0.0347197	0.803404
NR1D1	-0.00259336	0.03486	0.803404
TKT	0.00708179	0.0349307	0.803404
AC025263.1	0.00455572	0.0349359	0.803404
ZC4H2	0.00257819	0.0349454	0.803404
RPL5	0.00356196	0.035164	0.803404
ZNF852	0.00358465	0.0352005	0.803404
DPYD	-0.00658086	0.0352142	0.803404
MPC1	0.00604735	0.0352687	0.803404
BTG1	0.00136518	0.0352721	0.803404
MRPL28	-0.00533051	0.0354208	0.805219
ALKBH2	0.00467064	0.0355476	0.805972
AL078639.1	-0.00243657	0.0356563	0.805972
NOL7	0.00545061	0.0357349	0.805972
PLK4	0.00322171	0.035811	0.805972
ZNF335	-0.00637736	0.0358126	0.805972
EIF3J	-0.00626718	0.0358686	0.805972
CCDC30	0.00332396	0.0360194	0.807805
NAXE	0.00453965	0.0362321	0.807988
TBC1D15	0.00389741	0.0362668	0.807988
PICALM	0.0064164	0.0365134	0.807988
ZNF667	0.00411056	0.0366225	0.807988
STRAP	0.00606622	0.0366712	0.807988
ZC3H3	0.00423237	0.036681	0.807988
NFX1	0.00625754	0.0367909	0.807988
HEXDC	-0.00603748	0.0368045	0.807988
LIMS1	0.00608704	0.0368201	0.807988
ZNF681	0.00339224	0.0368547	0.807988
CYREN	-0.00212568	0.0368605	0.807988
AIG1	0.0046068	0.0369102	0.807988
BCL7A	-0.00573893	0.0369283	0.807988
CIRBP	0.00357247	0.0370219	0.808518
TMEM167B	0.00675876	0.0373849	0.813604
ZNRF2	0.00616697	0.0373943	0.813604
PLA2G6	0.00333098	0.0375102	0.814608
CYTOR	0.00454481	0.0376298	0.815401
VAT1	0.002955	0.0377237	0.815401
NUS1	0.0061644	0.0377565	0.815401
DUSP4	0.00462314	0.0380911	0.81997
AMN	0.00226059	0.038196	0.81997
ZBTB14	0.00521486	0.0382406	0.81997
MT-ND1	0.000873897	0.0382497	0.81997
OTUD6A	-0.00279416	0.0383196	0.81997
GPBP1L1	0.00636967	0.0384159	0.820524
GRK2	-0.00612179	0.0385672	0.822251
HGSNAT	-0.00676466	0.038794	0.82443
GPATCH2	-0.00654153	0.0388108	0.82443
AC007216.2	-0.00418671	0.0390698	0.827512
MPG	0.00498144	0.0390978	0.827512
WEE1	0.00305938	0.0392797	0.827554
GRSF1	-0.00630578	0.0393006	0.827554
NPM1	0.00309651	0.0393127	0.827554
ETHE1	-0.00516266	0.0394083	0.827759
RIC8A	0.00608488	0.0394644	0.827759
SZT2	-0.00592557	0.0397941	0.832568
TMEM120B	-0.00607818	0.0399494	0.832568
GGCX	0.00512193	0.0399818	0.832568
RLF	0.00631854	0.0400829	0.832568
TRA2A	-0.00438606	0.0402334	0.832568
USP10	0.0064164	0.0402508	0.832568
MYO1G	0.00549995	0.0402564	0.832568
AL031714.1	-0.00366847	0.0402648	0.832568
SPTAN1	-0.00544353	0.0403397	0.832641
DNAJA2	0.00625097	0.0404959	0.833866
SLC7A5	0.00589798	0.0405421	0.833866
RBM7	0.00648676	0.0408757	0.836169
TBC1D13	-0.00478496	0.0408964	0.836169
HMGA1P4	-0.00243824	0.0409046	0.836169
BCAS2	0.00472738	0.0409409	0.836169
ARHGAP27	-0.00438275	0.0410916	0.837288
ELMSAN1	-0.00630919	0.0411392	0.837288
HIBADH	0.00294346	0.0412525	0.837511
TOX4	0.00481263	0.041412	0.837511
GLRX5	0.00648558	0.0414692	0.837511
TMEM242	0.00634438	0.0414827	0.837511
FARS2	0.00375827	0.0415673	0.837511
JAML	0.00528474	0.0416523	0.837511
SMC1A	-0.00620734	0.0416529	0.837511
GPATCH8	-0.00497604	0.0419256	0.837667
NR1D2	0.00647494	0.0419469	0.837667
CXCR4	0.00162366	0.0420849	0.837667
RPA1	0.00417901	0.0421261	0.837667
RPS25	0.00336977	0.0421618	0.837667
HLA-C	0.00283739	0.0422042	0.837667
TMEM245	-0.00626835	0.0422797	0.837667
AC124319.2	0.00312463	0.0423023	0.837667
ZC3H7A	0.00568755	0.0423071	0.837667
ANKRD13C	0.00614867	0.0425406	0.838699
PER1	0.0059691	0.0425504	0.838699
PPIP5K1	0.00216593	0.042575	0.838699
DNAJC27-AS1	0.00179535	0.0427638	0.839581
CXorf58	0.00179535	0.0427638	0.839581
MRPL17	0.00542871	0.04289	0.840644
EZH1	0.00626167	0.0430451	0.842269
CCL5	0.00499076	0.0433412	0.846258
NQO2	0.00332898	0.0434051	0.846258
EIF3G	0.00571623	0.0434667	0.846258
TNIK	-0.0056768	0.0439815	0.854854
NUDT18	0.00324434	0.0441895	0.857467
HES1	0.00191965	0.0442729	0.857659
TRAV4	0.00185096	0.0445197	0.858444
SFXN1	0.00382041	0.0445313	0.858444
POMZP3	-0.00449448	0.044576	0.858444
MYSM1	0.00620672	0.0446079	0.858444
GLB1	0.00244768	0.0448092	0.859764
MAGT1	0.00569872	0.0448239	0.859764
AC005921.2	0.00444694	0.0450271	0.861214
WDR97	-0.00208583	0.0450614	0.861214
OXR1	0.00633937	0.0451211	0.861214
FAM162A	0.00621069	0.045473	0.866514
OSBPL5	-0.00229831	0.0455505	0.866573
AFAP1	0.00243792	0.045928	0.870586
SOD1	0.00571931	0.0459767	0.870586
RTL8A	0.00356899	0.0460789	0.870586
TAB2	0.00633072	0.046185	0.870586
PIP4P2	0.00365302	0.0462059	0.870586
CCDC85B	0.00630357	0.0462137	0.870586
PMAIP1	0.00549192	0.0462839	0.870586
PRPS1	0.00606465	0.0464508	0.871815
EIF4A3	0.00618079	0.0464988	0.871815
STK24	0.00624574	0.0466071	0.872442
COQ8B	0.00305051	0.0471621	0.881417
EID3	0.00533022	0.0473064	0.88165
AL162377.1	0.00342421	0.0473258	0.88165
MUS81	0.00360699	0.0476558	0.882867
GPA33	-0.00205781	0.047767	0.882867
TM2D3	0.00596102	0.0478398	0.882867
UBE2L3	0.00639113	0.0478695	0.882867
ENG	-0.00199853	0.0480568	0.882867
NFKBIZ	-0.00406088	0.0480576	0.882867
EMC2	0.0048094	0.0480592	0.882867
MAD2L1BP	0.00363168	0.0480697	0.882867
TET3	0.00605681	0.0482132	0.882867
OSER1	0.00580477	0.0482403	0.882867
NUP88	0.00600875	0.0483473	0.882867
TPD52L2	0.00475647	0.0484206	0.882867
FTL	0.00438508	0.0485074	0.882867
TMBIM1	-0.00460561	0.048549	0.882867
MBTPS2	-0.00390975	0.0485749	0.882867
MORF4L2	0.00610336	0.0486431	0.882867
TNFRSF25	-0.00549584	0.0486781	0.882867
ABCC1	0.00516028	0.0487619	0.883014
AC005324.3	0.00185775	0.0488602	0.883422
SYT11	0.00278999	0.0492597	0.883967
MRI1	-0.0052539	0.0493314	0.883967
CCDC186	0.00464737	0.0493447	0.883967
KRBA1	0.00254851	0.0493519	0.883967
DRC3	-0.00246756	0.0494397	0.883967
ELP3	0.00414843	0.0495521	0.883967
ACSBG1	-0.00230558	0.0496125	0.883967
ZNF831	0.00527421	0.0496585	0.883967
SH3BGRL3	0.00566664	0.0496866	0.883967
AC002553.2	0.00291684	0.0497038	0.883967
APPL2	-0.00627802	0.0497679	0.883967
MAN1B1-DT	0.00368909	0.0498271	0.883967
WASHC1	-0.00576637	0.0499466	0.883967
PHACTR1	0.00278106	0.0499993	0.883967
SUGP1	-0.00503977	0.0500273	0.883967
MRPS14	0.00522605	0.0501653	0.885064
RASGRF2	0.0043353	0.0505321	0.888601
TM9SF2	-0.00554306	0.0505559	0.888601
ALS2CL	0.00381423	0.0505943	0.888601
TTF2	0.00584949	0.0507235	0.88953
PTBP2	0.00610644	0.0509473	0.889808
TPRG1	-0.00243865	0.0510754	0.889808
TNNT3	0.00310396	0.0511516	0.889808
USP39	0.00540163	0.0512324	0.889808
SIRT7	-0.00552058	0.0514949	0.889808
VIPR2	0.00459192	0.0515041	0.889808
AUTS2	-0.00515469	0.0515139	0.889808
WASL	0.00582388	0.051679	0.889808
PRKDC	0.00551717	0.0517189	0.889808
MAK16	0.00541979	0.0517418	0.889808
WDR74	0.0058438	0.05176	0.889808
EML4	0.00230993	0.0517839	0.889808
OAT	0.00548693	0.0519813	0.889808
SEC61A1	-0.0058662	0.0520082	0.889808
ATP5S	0.00612053	0.0521524	0.889808
AL358472.5	0.0037964	0.0522076	0.889808
ATMIN	0.00588029	0.0522243	0.889808
UBASH3A	-0.00462928	0.0522494	0.889808
LAGE3	0.00402043	0.052282	0.889808
AC095055.1	0.0061859	0.0522935	0.889808
DDX49	0.00593681	0.0523887	0.889808
ARF4	0.00597866	0.0524797	0.889808
HIPK1	0.00347561	0.0526236	0.889808
C6orf226	0.00546636	0.0529176	0.889808
GSR	0.00416848	0.0530079	0.889808
SUPT4H1	0.00613437	0.0530163	0.889808
ADGRL1	0.00467226	0.0531636	0.889808
SON	-0.00124386	0.0531821	0.889808
AC008764.6	0.00282744	0.0531989	0.889808
FRY	0.00339181	0.053226	0.889808
CARS2	0.00503243	0.0532991	0.889808
AMD1	0.00477197	0.053367	0.889808
RAB34	-0.00182567	0.053465	0.889808
RCOR3	-0.00572455	0.0535843	0.889808
POLK	-0.00611629	0.0537708	0.889808
KLRG1	-0.00341948	0.0537977	0.889808
AP1B1	-0.00327182	0.0538599	0.889808
CDK9	-0.00555301	0.0539452	0.889808
ANAPC11	0.00595108	0.0542819	0.889808
TC2N	0.00591922	0.0543844	0.889808
CTNNB1	-0.00554016	0.0545065	0.889808
BISPR	0.00340261	0.0546532	0.889808
COX20	0.0058901	0.0547177	0.889808
SRPRB	0.00540731	0.0547535	0.889808
BNIP3L	-0.00529353	0.0549814	0.889808
AC145124.1	0.00306152	0.0550528	0.889808
COQ4	0.00433457	0.0550651	0.889808
HMGCS1	0.00606164	0.0553376	0.889808
LGALS8	0.00554187	0.055513	0.889808
KCNN4	0.00291957	0.0555141	0.889808
SOCS5	0.00470831	0.0557008	0.889808
CENPV	0.00567731	0.0557009	0.889808
PHB2	0.00582754	0.0557284	0.889808
SUMO3	0.00631536	0.0559201	0.889808
GRHL1	0.00191112	0.0560702	0.889808
RPL34	0.00319829	0.0561345	0.889808
CCDC57	0.00568502	0.0561552	0.889808
SETD1B	0.00552931	0.0565071	0.889808
COG2	0.0057821	0.056672	0.889808
RPL27	0.00307117	0.056695	0.889808
LSM4	0.00538513	0.0567213	0.889808
TAGLN2	0.00536401	0.0567419	0.889808
FKRP	0.00334049	0.0567518	0.889808
TYW1	-0.00549041	0.0568204	0.889808
MYD88	0.00503036	0.0568664	0.889808
MGAT5	-0.00534519	0.0569073	0.889808
HSP90AB1	0.00385099	0.0569819	0.889808
E2F6	-0.00210464	0.0569889	0.889808
DCP1A	-0.00535825	0.0570424	0.889808
DNAJC17	0.00282998	0.057045	0.889808
SMAP2	0.0046543	0.05716	0.889808
USP9X	0.00563544	0.0572258	0.889808
ASB15	0.00218229	0.0572613	0.889808
MAP3K7CL	0.00294223	0.0572783	0.889808
B2M	0.00158482	0.057296	0.889808
UPF2	-0.00451749	0.0573759	0.889808
RHOQ	0.00374644	0.0575476	0.889808
GTPBP1	-0.00574793	0.0576525	0.889808
BRIX1	0.00554277	0.0576882	0.889808
ITGA10	0.00201589	0.0577538	0.889808
C14orf28	0.00326919	0.0578309	0.889808
PPA1	0.00594545	0.0579122	0.889808
ARFIP2	-0.00513691	0.0579632	0.889808
RAMMET	0.00603774	0.0579837	0.889808
ZNF582-AS1	0.00255838	0.0580422	0.889808
PIK3CA	0.00251173	0.0581475	0.889808
PHAX	0.00562242	0.0581479	0.889808
FAM110A	0.00261083	0.0581698	0.889808
MAP7D1	-0.00595487	0.0582341	0.889808
RAF1	0.00560772	0.0583222	0.889808
CKAP5	-0.00490301	0.0583865	0.889808
AC093462.1	0.00185324	0.0584334	0.889808
LTC4S	-0.00181823	0.0584379	0.889808
HSD17B13	0.0016541	0.0584496	0.889808
PAXBP1-AS1	0.0016541	0.0584496	0.889808
GATC	-0.00560184	0.0585031	0.889808
AC013468.1	0.00191066	0.0585241	0.889808
IP6K1	-0.00497101	0.0586428	0.889808
BLOC1S1	-0.005691	0.0586512	0.889808
AC062017.1	0.00410552	0.0586555	0.889808
EEF2	0.00265101	0.0586895	0.889808
VPS4A	0.00600251	0.0587821	0.889808
C2orf69	0.00480696	0.0588944	0.889808
RPA2	0.00465432	0.0589194	0.889808
C9orf16	0.00506598	0.0589431	0.889808
VAMP8	-0.00572469	0.0589754	0.889808
TMEM59	0.00475997	0.0589808	0.889808
PUM2	0.00560447	0.0589933	0.889808
PIGO	-0.00387087	0.059056	0.889808
CHAF1A	-0.00489673	0.0594085	0.893841
MARCH7	0.00555996	0.059477	0.893841
FAM13A-AS1	0.00477947	0.0597099	0.894072
ZNF776	-0.00436494	0.0599263	0.894072
C19orf48	0.00586077	0.0600088	0.894072
AC012306.2	0.00347825	0.0602628	0.894072
COL4A3BP	0.00584815	0.0603361	0.894072
EMD	0.00602465	0.0603522	0.894072
LINC00921	-0.00332519	0.0603635	0.894072
HLA-F	0.00463769	0.0607271	0.894072
KIF1C	-0.00272585	0.0608366	0.894072
EBLN2	-0.00508513	0.0609326	0.894072
KLHL7	0.00387106	0.0611369	0.894072
ZDHHC7	-0.00460582	0.0611448	0.894072
ELOA-AS1	0.00185281	0.0615466	0.894072
CST3	0.00310682	0.0615601	0.894072
SLC39A6	-0.00471939	0.0616426	0.894072
KIF1BP	0.00237127	0.0618191	0.894072
COTL1	0.00558158	0.0618492	0.894072
SLC25A6	0.00304467	0.0619667	0.894072
C5orf24	-0.00546576	0.0622912	0.894072
GALT	0.00502477	0.0622958	0.894072
TPK1	0.00343649	0.0624071	0.894072
FASN	0.00489741	0.0624409	0.894072
ATL3	-0.00397478	0.0626553	0.894072
PATZ1	0.00557344	0.0626581	0.894072
ADPRM	-0.0052252	0.0627049	0.894072
GTF2H1	-0.00506127	0.0627235	0.894072
TAF7	0.00581619	0.0627306	0.894072
ATP5F1D	0.00475151	0.0627621	0.894072
SNX27	0.00543984	0.0627664	0.894072
LCAT	0.00226018	0.0627682	0.894072
MTF2	0.00542669	0.0627848	0.894072
AC100810.3	0.00177728	0.0628231	0.894072
VAPB	-0.00585964	0.0628381	0.894072
HIVEP1	-0.00449576	0.0629072	0.894072
C19orf24	0.00565112	0.0629197	0.894072
BAZ1A	0.00622317	0.0629456	0.894072
NCOA5	0.00480602	0.0631988	0.894072
FTH1	0.00164544	0.0632539	0.894072
MTMR10	0.00502515	0.0632595	0.894072
ELOVL5	-0.00550352	0.063343	0.894072
ZNF664	0.00475328	0.0633464	0.894072
RBM44	0.00185386	0.0634393	0.894072
KLHL18	0.00496858	0.0635043	0.894072
RABGAP1L	0.00567451	0.0636752	0.894072
SEC61B	0.00444314	0.0637541	0.894072
ZNF496	0.0040417	0.0637847	0.894072
ZNF706	0.00479481	0.0637854	0.894072
ABCB10	-0.00168639	0.0640442	0.894072
ICOS	0.00516099	0.0641945	0.894072
CSTF2T	-0.00537942	0.0642478	0.894072
PHC3	0.00401373	0.0642661	0.894072
PSMD12	0.00536713	0.0643089	0.894072
ATP5MC2	0.00382615	0.0644146	0.894072
CDC42SE2	0.00337655	0.0644813	0.894072
TMEM267	0.00436909	0.0644911	0.894072
SCAI	-0.00598404	0.0645079	0.894072
NUP93	-0.00478202	0.0645297	0.894072
UVSSA	0.005931	0.0647338	0.894072
RFC1	-0.00529538	0.0648346	0.894072
GAB2	-0.00402713	0.0648732	0.894072
EPG5	0.00525862	0.0649856	0.894072
CHAF1B	0.00353309	0.065079	0.894072
RPS7	0.00181619	0.06512	0.894072
CHURC1	0.00498872	0.0652052	0.894072
NFATC2	0.00524799	0.0652225	0.894072
NKIRAS1	0.00311624	0.065284	0.894072
ACAD11	-0.00170643	0.0653469	0.894072
GUK1	0.00526741	0.065353	0.894072
PRMT7	-0.00455895	0.0654245	0.894072
RAB7A	0.00589836	0.0654486	0.894072
KIAA1324L	0.00216755	0.0656594	0.894072
C6orf120	0.0057033	0.0656608	0.894072
SCRN2	0.00274356	0.0656782	0.894072
AC139887.4	-0.00187583	0.0656864	0.894072
ZC3H12A	0.00529228	0.0657022	0.894072
CDC45	-0.00171467	0.0658948	0.894072
POLI	-0.00362671	0.0659337	0.894072
ADARB1	0.00452471	0.0660693	0.894072
ABRAXAS2	-0.00464102	0.0660945	0.894072
KIAA0355	0.00552895	0.0662208	0.894072
ACP1	0.00572023	0.0664761	0.894072
DDX39A	0.00589286	0.0664942	0.894072
AL132989.2	0.00184513	0.0665901	0.894072
COX8A	-0.00521917	0.066783	0.894072
GPR171	0.00403839	0.0668004	0.894072
ARHGAP44	0.00242854	0.0668609	0.894072
RER1	0.0054258	0.0672718	0.894072
LSM6	0.00587674	0.0673839	0.894072
WDR61	0.00517837	0.0674564	0.894072
SIKE1	0.00546393	0.0674692	0.894072
CHD4	0.00519923	0.0675697	0.894072
MOGS	0.00527312	0.0675889	0.894072
ZSCAN12	0.00288105	0.0676294	0.894072
ZFYVE21	-0.00187973	0.0676383	0.894072
LCMT1	0.00415612	0.0677018	0.894072
KDELR2	-0.00537747	0.0677755	0.894072
DCAF16	0.0054846	0.0677935	0.894072
RNPC3	0.00552234	0.0680153	0.894072
GADD45B	0.00504177	0.0680208	0.894072
TTC19	0.00557022	0.0680482	0.894072
AC092053.3	-0.00135266	0.0681157	0.894072
AL359922.2	-0.00114278	0.0681157	0.894072
AC136475.2	-0.00114278	0.0681157	0.894072
AC023055.1	-0.00114278	0.0681157	0.894072
TOP1	0.00268064	0.0681989	0.894072
ANK3	0.00574889	0.0682245	0.894072
MAT2A	0.00564283	0.0683289	0.894072
CD8B	0.0022062	0.0683331	0.894072
RPP21	-0.00492956	0.0683808	0.894072
AC073896.3	-0.00174997	0.0685034	0.894072
MGRN1	-0.00534777	0.0685879	0.894072
BOD1L1	0.00428884	0.0686421	0.894072
LINC01840	-0.0015245	0.0687364	0.894072
LMO2	-0.0015245	0.0687364	0.894072
CARMIL3	-0.0015245	0.0687364	0.894072
TNFRSF12A	-0.0015245	0.0687364	0.894072
AFMID	-0.0015245	0.0687364	0.894072
FGF22	-0.0015245	0.0687364	0.894072
BACE2	-0.0015245	0.0687364	0.894072
ZDHHC20	0.00562178	0.0687579	0.894072
TMEM40	0.00217886	0.0687688	0.894072
KCTD5	0.00468869	0.0693114	0.89412
CLTB	0.00573612	0.0693821	0.89412
PLRG1	0.00439318	0.0695645	0.89412
ATXN1L	-0.00564089	0.0696872	0.89412
ZNF563	0.00239064	0.0697078	0.89412
C11orf1	0.00439009	0.0697423	0.89412
RPL36AL	0.0035901	0.0699115	0.89412
HSPA9	0.00427649	0.0699326	0.89412
MIOS	0.00526197	0.0699845	0.89412
TNFSF14	0.00190858	0.0700507	0.89412
NDUFS2	0.00567431	0.0700606	0.89412
PIGG	0.00528608	0.0700736	0.89412
SLC11A1	0.00225399	0.070106	0.89412
SAP18	0.00402232	0.0702232	0.89412
AKIRIN2	0.00495945	0.0703013	0.89412
DCAF5	0.00567953	0.0703539	0.89412
PSMA3	0.00592375	0.070358	0.89412
FHL1	0.00421496	0.0704112	0.89412
ARID4A	0.00424047	0.0704507	0.89412
SHF	0.00190465	0.0705219	0.89412
AC005540.1	0.00185308	0.0706162	0.89412
GTF2B	-0.00526266	0.0706672	0.89412
OPN3	-0.00216249	0.0706982	0.89412
ADSL	-0.00457524	0.0707013	0.89412
GATAD2B	0.00579497	0.0707442	0.89412
NGLY1	0.00551406	0.070766	0.89412
DFFA	0.00477177	0.0710357	0.896556
NDUFC1	-0.0057231	0.0712554	0.896613
PDCL	0.00549078	0.0714204	0.896613
ARL6IP6	0.00415714	0.0716233	0.896613
CDK2AP2	-0.00428723	0.0717316	0.896613
IDNK	-0.0024392	0.071778	0.896613
CNOT6	-0.00559024	0.0717975	0.896613
AC009948.1	0.00348044	0.0719749	0.896613
CLHC1	0.00185257	0.0719949	0.896613
SYCE1L	-0.00384886	0.0721781	0.896613
ATM	0.00216039	0.07227	0.896613
FAM120A	0.00566574	0.0724456	0.896613
SELL	0.00593121	0.0725455	0.896613
RGMB	0.00335985	0.0725455	0.896613
ZKSCAN8	-0.00533588	0.0726184	0.896613
SETX	0.00562162	0.0726993	0.896613
THUMPD3	0.00543093	0.072716	0.896613
NFKB2	0.00471738	0.0727261	0.896613
C17orf49	0.00481924	0.072852	0.896613
HIST1H4A	0.00174523	0.072936	0.896613
GP6	0.00160916	0.072944	0.896613
RAB30	-0.00559243	0.0729453	0.896613
BEX4	0.00555146	0.0735291	0.896613
MAP3K9	0.00196318	0.0735354	0.896613
SMDT1	0.00527091	0.0735789	0.896613
DNAJC19	0.0054171	0.0736046	0.896613
MTFP1	-0.0029089	0.0736198	0.896613
C6orf48	0.00577269	0.0738473	0.896613
CCNC	0.00551519	0.0738737	0.896613
DDHD1	-0.00407168	0.0738804	0.896613
LMBRD1	-0.00489308	0.0739112	0.896613
EFHC2	0.00166117	0.0739547	0.896613
NECAB3	0.00166117	0.0739547	0.896613
HYOU1	0.00451599	0.074086	0.896613
DDX46	0.00340538	0.0740965	0.896613
RAB18	0.00498488	0.0741182	0.896613
EMILIN1	0.00164385	0.0742812	0.896613
AC004492.1	0.00199666	0.0743727	0.896613
AC108134.3	-0.00291693	0.0746235	0.896613
TOLLIP	-0.00476042	0.0746412	0.896613
TMX4	0.00565152	0.0746874	0.896613
ALOX12-AS1	0.00359008	0.0746997	0.896613
SMC6	-0.00373877	0.0747264	0.896613
AC097634.1	-0.00226073	0.0747582	0.896613
GOSR1	0.00488394	0.0748276	0.896613
AGAP6	0.0032294	0.0748468	0.896613
DPH3	-0.004767	0.0748887	0.896613
DDX52	-0.00553294	0.0749036	0.896613
DDIT4	0.00613991	0.0750091	0.896613
APMAP	0.00396717	0.0750239	0.896613
CGAS	0.00300718	0.0750335	0.896613
PSMD5	0.00522983	0.0750866	0.896613
MARK4	0.00312625	0.0751292	0.896613
RPLP2	0.0029017	0.0755664	0.896613
HOMER1	-0.00345552	0.0755979	0.896613
AL117379.1	0.00205937	0.0755999	0.896613
PORCN	0.00200656	0.0757763	0.896613
AC015813.2	0.00165716	0.0757941	0.896613
SMARCB1	0.00526405	0.0758307	0.896613
MRPS34	0.00562622	0.0758716	0.896613
EEF1D	0.0018304	0.0758998	0.896613
HAT1	0.00553631	0.0759242	0.896613
EP300	0.00438736	0.0759246	0.896613
MTCH1	-0.00391539	0.0759612	0.896613
USP18	0.00408602	0.0760167	0.896613
KDM2A	-0.00303253	0.0760376	0.896613
HNRNPAB	0.00556479	0.0762574	0.898136
ERH	0.00510177	0.0765964	0.898136
GPANK1	0.0045811	0.0767341	0.898136
CYP2R1	0.00451753	0.0767371	0.898136
LINC01465	0.00324943	0.0767753	0.898136
ATL2	0.00514559	0.0768335	0.898136
SAP25	-0.00530131	0.0768756	0.898136
LAMTOR2	0.00399411	0.0769171	0.898136
MLX	0.00552883	0.0769754	0.898136
KAT14	-0.00320202	0.077072	0.898136
C1orf112	-0.00219391	0.0770774	0.898136
BTBD6	0.00416109	0.077156	0.898136
TMEM141	-0.00406991	0.0772669	0.898136
AC007114.1	-0.00175318	0.0773086	0.898136
RBX1	0.00556408	0.0773377	0.898136
MED29	0.00498822	0.0773989	0.898136
DNAJC15	0.00554442	0.0775888	0.89877
DDX23	0.00521545	0.0776078	0.89877
EIF5A	0.0043058	0.0777048	0.899001
SHKBP1	-0.00414626	0.0778217	0.899461
NMI	0.00567585	0.0779182	0.899686
GEMIN4	-0.00364502	0.0781034	0.900672
PRR5	0.00340228	0.0781581	0.900672
ZDHHC3	0.00489023	0.0784996	0.903714
UQCRB	0.0041674	0.0788427	0.905517
MTRNR2L1	0.00426752	0.0789586	0.905517
NEAT1	0.00339813	0.0790766	0.905517
DERL2	0.00494882	0.0792419	0.905517
LAMTOR3	0.00553738	0.0792572	0.905517
GRAP2	0.00562353	0.0793097	0.905517
SH3BP5	0.00503268	0.0795008	0.905517
STIMATE	-0.0023432	0.0795176	0.905517
ARMCX5	0.00432775	0.0795324	0.905517
TXNRD1	0.00497725	0.0796048	0.905517
RUNX1	0.00543102	0.0796743	0.905517
ESS2	0.00461019	0.0797253	0.905517
HERC4	-0.00521674	0.0797338	0.905517
MIR29B2CHG	0.0041308	0.0797433	0.905517
SPTSSA	0.00285831	0.0801354	0.908037
RNF187	-0.00399135	0.080161	0.908037
ATP8A1	-0.00469474	0.0801988	0.908037
UFM1	0.00494015	0.0803215	0.908545
FER	0.00393496	0.0804967	0.909644
AL157935.1	-0.0021737	0.0807158	0.910492
GTF3C2	-0.00466324	0.0807316	0.910492
VPS16	0.00412191	0.0808353	0.910492
PAXIP1	-0.00350494	0.0808992	0.910492
SPTBN1	-0.00512377	0.0809621	0.910492
TANC1	0.00184555	0.0811961	0.910894
BRMS1L	0.00330515	0.0815097	0.910894
RLN2	-0.00147481	0.0815361	0.910894
AC009501.1	-0.00127254	0.0815361	0.910894
RHBDL1	-0.00127254	0.0815361	0.910894
AL512380.2	-0.00127254	0.0815361	0.910894
TLNRD1	-0.00421808	0.0815446	0.910894
SNX9	0.00349532	0.0819404	0.91123
EPAS1	0.00190789	0.0820948	0.91123
SAFB2	-0.004824	0.0822938	0.91123
DUSP14	0.00238241	0.0823141	0.91123
DYNLL1	0.00491017	0.0824328	0.91123
VCP	0.00519837	0.0826076	0.91123
HMG20B	0.00442072	0.0826249	0.91123
PTGER4	0.00359807	0.082707	0.91123
LINC01806	0.00328256	0.0827609	0.91123
HELB	0.00578479	0.0828202	0.91123
PTPN6	0.00367917	0.0828216	0.91123
TRIM38	-0.00506045	0.082857	0.91123
RRM2B	-0.00381802	0.0829772	0.91123
DICER1	-0.0053327	0.083017	0.91123
GALNT3	0.00281028	0.0830206	0.91123
ATXN7L3	-0.00432428	0.0830938	0.91123
PPRC1	0.00403369	0.0831338	0.91123
PPP1R12B	0.00440468	0.0833111	0.91123
ZBTB8B	0.00162176	0.0837318	0.91123
PHF7	0.00229513	0.0839645	0.91123
PMS2	-0.00492402	0.0840314	0.91123
AC016394.1	0.00150713	0.084153	0.91123
MED10	0.00384032	0.0841821	0.91123
SNX12	0.00235437	0.0842951	0.91123
GDF11	0.00447128	0.0843171	0.91123
RHOG	0.00544343	0.0843979	0.91123
ASPH	0.00358594	0.0844089	0.91123
PHF10	0.00466491	0.084439	0.91123
ARHGEF2	-0.00472259	0.0844602	0.91123
BICDL1	-0.0042662	0.0845895	0.91123
FLNB	-0.00532038	0.0846216	0.91123
LARP7	0.00538748	0.0846309	0.91123
INTS12	-0.00480923	0.0846731	0.91123
SMARCAD1	0.00476137	0.084778	0.91123
EPB41L2	-0.00422828	0.0847867	0.91123
PPP4R3A	0.00360154	0.0848238	0.91123
TUBGCP2	-0.00518998	0.0848709	0.91123
NSDHL	0.0022738	0.0848794	0.91123
BRD4	0.00503707	0.0849473	0.91123
SUSD3	0.00484937	0.0849779	0.91123
AC093249.6	-0.00206299	0.0850012	0.91123
CWC15	0.00515437	0.0850929	0.91123
TUBGCP3	-0.00509945	0.0851019	0.91123
MRPS6	0.00494172	0.0851328	0.91123
TAF6	0.00365751	0.0851807	0.91123
CRYBG1	0.00537968	0.0853603	0.91123
HYPK	-0.00375045	0.0854349	0.91123
RPF2	-0.00476896	0.0854439	0.91123
MAFF	0.00191627	0.0854442	0.91123
CABP4	-0.00336764	0.0855545	0.91123
PRPF4	0.00513915	0.0855596	0.91123
ANGPTL1	0.00164247	0.0857409	0.911525
USPL1	-0.00477148	0.0857451	0.911525
LGALS9	0.00331471	0.0858218	0.911525
S100B	0.00147193	0.0860918	0.912899
SNN	0.00495026	0.0863882	0.912899
NAT1	-0.00129805	0.0864496	0.912899
OCM	-0.000985866	0.0864496	0.912899
XRCC3	-0.000985866	0.0864496	0.912899
HMGB3	-0.00159306	0.0867165	0.912899
IFI35	0.00442859	0.086741	0.912899
RASA3	0.00537368	0.0868447	0.912899
PARK7	0.00542823	0.086926	0.912899
ATP5F1A	0.00478185	0.0869608	0.912899
BOLA2-SMG1P6	0.00161215	0.0869753	0.912899
DBF4	0.00533842	0.0870013	0.912899
PSMC3	0.00461437	0.0871217	0.912899
AVL9	-0.0052816	0.0871496	0.912899
PF4	0.00286376	0.0871986	0.912899
HIST1H4E	-0.00411991	0.0872365	0.912899
MAP3K20	-0.00235868	0.0872819	0.912899
DMPK	-0.00199108	0.0875957	0.91362
THOC2	0.00492611	0.087727	0.91362
DBP	0.00437898	0.0881702	0.91362
RAB5A	0.00433208	0.0884655	0.91362
PUF60	0.00551501	0.0885764	0.91362
TMEM9B	-0.0049454	0.088653	0.91362
UGP2	0.00522456	0.0887101	0.91362
INSIG1	0.0049151	0.0887266	0.91362
KIAA0556	-0.00226638	0.088727	0.91362
C8orf37	0.0016148	0.088834	0.91362
TSC22D4	0.00443396	0.0888885	0.91362
METTL8	0.00390794	0.0889245	0.91362
ZNF524	0.00431783	0.0890204	0.91362
SLC8B1	0.00493442	0.0891064	0.91362
PCF11	0.00419719	0.0892797	0.91362
AL109811.3	-0.0027133	0.0892959	0.91362
LYN	-0.00221775	0.0893694	0.91362
SRSF5	0.00221934	0.0893965	0.91362
FRYL	0.0056259	0.0894065	0.91362
PSMB6	0.00520968	0.089445	0.91362
SMC3	0.00464529	0.0895856	0.91362
TSC22D2	-0.00550792	0.0895915	0.91362
PJA2	0.00368763	0.0896338	0.91362
CDC42	0.00231164	0.0896983	0.91362
IPO4	0.00191287	0.0897439	0.91362
IRS1	0.00183921	0.0898143	0.91362
ADNP-AS1	-0.00190924	0.0899295	0.91362
RNF125	0.00284672	0.0900519	0.91362
DUS3L	-0.00486362	0.0901146	0.91362
TUBB4B	0.00525106	0.0901594	0.91362
EFEMP2	0.00164303	0.0902196	0.91362
ABCG1	-0.0052467	0.0902321	0.91362
AC096992.2	-0.00217488	0.0902528	0.91362
ADAM9	0.00164347	0.0902815	0.91362
SNX21	0.00164347	0.0902815	0.91362
MAML2	0.00449892	0.090296	0.91362
SLC35G5	0.00163366	0.0905729	0.91362
AC004241.1	0.00163366	0.0905729	0.91362
ENDOG	-0.00212778	0.0907953	0.91362
REEP3	-0.00332487	0.0908321	0.91362
SPSB3	0.00520091	0.0908434	0.91362
SECISBP2L	-0.00558731	0.0908803	0.91362
LIN52	-0.00291485	0.0908878	0.91362
ACER3	-0.0034421	0.0910509	0.91362
H3F3B	0.00119378	0.0911763	0.91362
PIGBOS1	-0.00369336	0.0912348	0.91362
ORC5	-0.00422365	0.0914061	0.91362
NOXO1	0.00162741	0.091477	0.91362
HSPA1A	0.00154604	0.0916021	0.91362
HAR1B	0.00154604	0.0916021	0.91362
MCUB	0.00540504	0.0916545	0.91362
IKZF3	-0.00556307	0.091686	0.91362
ZNF92	0.00533538	0.0917288	0.91362
ZGPAT	0.00146864	0.0922879	0.91362
TAMM41	0.00364166	0.0923168	0.91362
LRIG1	0.00328733	0.0923849	0.91362
TTC4	0.00206357	0.0923865	0.91362
PAXX	0.00522761	0.0924032	0.91362
RCAN3	0.00358663	0.0925468	0.91362
HIST1H3I	-0.00114149	0.0926948	0.91362
AC027097.2	-0.00114149	0.0926948	0.91362
STAP1	-0.00133123	0.0926948	0.91362
CHD8	0.00401291	0.0928713	0.91362
FIS1	0.00557682	0.0929113	0.91362
PRRT1	0.00192258	0.092932	0.91362
AL136038.5	0.00183697	0.0929475	0.91362
DCTN4	0.00510308	0.0930544	0.91362
LPP	-0.00519262	0.093114	0.91362
RPRD1B	0.00488401	0.0932363	0.91362
FST	0.00229483	0.0932845	0.91362
PBDC1	0.00527987	0.0933704	0.91362
DGKE	0.00490711	0.0934687	0.91362
CA5B	0.00469254	0.093719	0.91362
CIAO1	-0.00532643	0.0937857	0.91362
NXF1	-0.00498967	0.0938561	0.91362
COX6A1	-0.00480863	0.0939822	0.91362
LBR	0.00469566	0.0939911	0.91362
IFFO1	-0.00234118	0.0940021	0.91362
KLF11	0.00223295	0.0940163	0.91362
ZNF213	-0.0018122	0.0942544	0.91362
KLF9	0.00517916	0.0943029	0.91362
SGCB	0.00227571	0.0945902	0.91362
TUBB1	0.00244163	0.0946446	0.91362
AC007878.1	-0.00292428	0.0949449	0.91362
CCDC59	0.00497889	0.0951066	0.91362
DYNC1H1	0.00476166	0.0951271	0.91362
PTCRA	0.00206343	0.0951526	0.91362
FUT11	0.0029646	0.0951693	0.91362
GALNT7	0.00385123	0.0953032	0.91362
AHI1	0.00521733	0.0953109	0.91362
ELMOD3	-0.0045856	0.095525	0.91362
ARF6	0.00500913	0.0956114	0.91362
BCL9	0.00285664	0.0959416	0.91362
HIST1H2AE	-0.0029687	0.096007	0.91362
SIRT3	0.00192536	0.0960167	0.91362
MED6	-0.00406581	0.096276	0.91362
GCC2	0.00270095	0.0963124	0.91362
SCN8A	0.00154433	0.0964147	0.91362
POLR1C	0.00504867	0.0964231	0.91362
KIF5B	-0.00409685	0.0964574	0.91362
ZDHHC24	-0.00426961	0.0965392	0.91362
MAFA	0.00164081	0.0965956	0.91362
PLCL2	0.00503523	0.0966618	0.91362
MZB1	-0.00233324	0.0967583	0.91362
STOM	0.00396613	0.0968853	0.91362
GRWD1	0.00475876	0.0969058	0.91362
AL132656.2	-0.00113325	0.0969772	0.91362
MOCS3	-0.00113325	0.0969772	0.91362
TAF1D	0.00290001	0.0970949	0.91362
EIF3I	0.00495494	0.0972367	0.91362
AL359962.2	0.00339862	0.0972564	0.91362
IDI1	0.00479694	0.0973617	0.91362
ESR2	0.00198456	0.097367	0.91362
REL	-0.00246116	0.0974653	0.91362
TM9SF1	-0.00452607	0.0974816	0.91362
LYL1	0.00164067	0.0975209	0.91362
IFT80	-0.00454915	0.0976887	0.91362
CHKA	-0.00432441	0.0977133	0.91362
SMN2	-0.00323672	0.0977612	0.91362
SLC6A4	0.00150575	0.0977655	0.91362
MSL1	0.00508155	0.0977839	0.91362
USP7	-0.00484614	0.0978657	0.91362
BTF3	0.00203087	0.0979398	0.91362
DMAP1	0.00504858	0.0979601	0.91362
SPATS2L	0.00297002	0.0980274	0.91362
NUB1	0.00526635	0.0983772	0.91362
HAUS7	0.00193116	0.0984505	0.91362
TMEM222	0.00459523	0.098578	0.91362
ELP2	0.00382647	0.0986586	0.91362
KDM5A	0.0043738	0.0987179	0.91362
GLIPR1L2	-0.00187867	0.098776	0.91362
TMEM14B	0.00510875	0.0988291	0.91362
DIS3L2	-0.00486619	0.0988635	0.91362
ANXA11	0.0044957	0.0988782	0.91362
SSBP2	0.00529697	0.0989255	0.91362
KTI12	0.00437477	0.0990132	0.91362
MXD4	-0.00510589	0.0990278	0.91362
ZNF17	-0.0034986	0.0991474	0.91362
ACOX3	0.00207527	0.0993314	0.91362
TGOLN2	-0.00396567	0.0995234	0.91362
FLYWCH2	-0.00338725	0.099659	0.91362
MPHOSPH8	0.00418423	0.099707	0.91362
ABHD1	0.00147441	0.0998438	0.91362
DTX2	0.00302812	0.100013	0.91362
C11orf21	0.00305762	0.100076	0.91362
METTL9	0.00534618	0.100189	0.91362
UTP20	0.00472013	0.100219	0.91362
ERMARD	-0.00288238	0.10034	0.91362
MRPS27	0.00434442	0.100363	0.91362
AC013394.1	-0.00489566	0.100578	0.91362
KNOP1	-0.00497436	0.100586	0.91362
RAP2A	-0.00434122	0.100636	0.91362
C2orf68	-0.00454511	0.100708	0.91362
ZC3H13	0.00511369	0.10085	0.91362
CCDC17	0.00150366	0.10095	0.91362
FES	0.00150366	0.10095	0.91362
EFCAB13	0.00150366	0.10095	0.91362
DNAJC9	0.00483992	0.100983	0.91362
RPL11	0.00168032	0.101018	0.91362
CTSO	0.00428613	0.101088	0.91362
CREB3	-0.00196574	0.101096	0.91362
DBH-AS1	-0.00259406	0.101178	0.91362
AL359643.3	0.00173468	0.101241	0.91362
GPR146	-0.0017472	0.101255	0.91362
ZMYM1	-0.00253743	0.101315	0.91362
U2SURP	0.00366536	0.101406	0.91362
MARF1	-0.00501285	0.101732	0.91362
BNIP3	-0.00415481	0.101755	0.91362
AL158207.2	0.00159241	0.101758	0.91362
ICE2	-0.00498354	0.101758	0.91362
RDH10	-0.00173403	0.101818	0.91362
ARL10	0.00153552	0.101868	0.91362
ACRBP	0.00237536	0.102104	0.91362
RNF34	0.00487023	0.102124	0.91362
NSMF	-0.00401541	0.102133	0.91362
ARMCX6	0.00493132	0.102225	0.91362
TUT4	0.00263063	0.102261	0.91362
RGCC	0.00492285	0.102287	0.91362
ATP5F1B	0.00537021	0.102348	0.91362
AQP3	0.00529045	0.10246	0.91362
GNG11	0.00232929	0.102465	0.91362
KIF20B	0.00441186	0.102492	0.91362
RAD17	0.00412565	0.102822	0.91362
GNA13	0.00506495	0.10284	0.91362
SBNO1	0.00492078	0.102884	0.91362
TMEM258	0.00506467	0.102996	0.91362
AC022762.2	0.00150631	0.103055	0.91362
CYP27B1	0.00151375	0.103059	0.91362
TMTC2	0.00203587	0.103162	0.91362
TDRD3	0.00450947	0.103174	0.91362
TAF5	-0.00370266	0.103232	0.91362
AC139887.2	-0.00349234	0.103421	0.91362
AL031963.3	0.00262851	0.103436	0.91362
AL031670.1	0.00183806	0.103456	0.91362
MIATNB	0.00283016	0.103676	0.91362
TOM1	0.00487892	0.103713	0.91362
SNU13	0.00459219	0.10381	0.91362
AKAP7	0.00385461	0.103811	0.91362
BTBD1	-0.0046891	0.103899	0.91362
VPS39	-0.00496488	0.103928	0.91362
ARHGEF1	0.00401049	0.103999	0.91362
PRDX3	0.00349831	0.104065	0.91362
CCZ1B	0.00413405	0.104147	0.91362
DENND6A	0.00486896	0.104194	0.91362
MT-ND2	0.000840336	0.104282	0.91362
CCDC32	0.00291401	0.104289	0.91362
ACTR3	0.00434801	0.104371	0.91362
USP51	0.00344198	0.10448	0.91362
LY6G5C	0.00134434	0.104547	0.91362
SLC14A1	-0.0018629	0.104646	0.91362
ALDH18A1	0.00198836	0.104684	0.91362
DERA	0.00269265	0.104763	0.91362
BAG3	-0.00338477	0.104822	0.91362
REEP5	-0.00516215	0.104969	0.91362
RAB33A	-0.00434604	0.105124	0.91362
CTLA4	-0.0036763	0.105184	0.91362
PAIP2	0.003767	0.105218	0.91362
NUDT17	-0.00207212	0.105243	0.91362
P2RY8	0.00515952	0.105602	0.91362
ANAPC7	0.00498778	0.105702	0.91362
ACTR2	0.00335034	0.105763	0.91362
ACTR8	-0.00262119	0.105778	0.91362
ZNF75A	0.00504938	0.105894	0.91362
GCNT7	0.00153923	0.105945	0.91362
SCMH1	0.00286963	0.105952	0.91362
HKR1	-0.00446596	0.106063	0.91362
MPP6	0.00482497	0.10624	0.91362
CUTA	0.00433265	0.106313	0.91362
SMIM29	0.00326696	0.106347	0.91362
AL355353.1	-0.00204174	0.106353	0.91362
CNOT3	0.00402623	0.106506	0.91362
YWHAZ	0.00300584	0.10652	0.91362
CCT4	0.0050936	0.106527	0.91362
NAA20	0.00489737	0.106643	0.91362
SLC26A6	-0.00279675	0.106819	0.91362
KRTCAP2	-0.00463896	0.106831	0.91362
CFAP73	0.00149677	0.106909	0.91362
AC007620.2	0.00183756	0.106933	0.91362
ATPAF1	0.00391897	0.107062	0.91362
FANCB	0.00296573	0.107114	0.91362
MRPL35	-0.0037506	0.107131	0.91362
FAM209A	0.00183687	0.107158	0.91362
CDNF	-0.00169345	0.107177	0.91362
DEPDC7	0.00150295	0.107177	0.91362
AP006623.1	0.00177709	0.107182	0.91362
SMOX	0.00157647	0.107214	0.91362
ABAT	0.00379903	0.107216	0.91362
TRIM33	-0.00481368	0.10722	0.91362
SLC39A3	0.00295319	0.107266	0.91362
GRAMD4	0.00295421	0.107322	0.91362
TESK2	0.00192493	0.107398	0.91362
FDX2	0.00348076	0.107517	0.91362
F2R	-0.00162873	0.107522	0.91362
DBH	-0.00201129	0.107586	0.91362
ZNF516	0.00372553	0.107714	0.91362
CCR4	-0.00418738	0.107793	0.91362
BUD23	0.00520772	0.107992	0.91362
RPL4	0.00310658	0.108103	0.91362
ARMC7	0.00250547	0.108129	0.91362
SUMO1	0.00448048	0.10819	0.91362
GOLGA7	0.00469825	0.108215	0.91362
UGCG	-0.004772	0.108381	0.91362
CLK1	-0.0023362	0.10848	0.91362
PTK2	-0.00477704	0.108542	0.91362
ZNF639	0.0048796	0.108589	0.91362
NDUFAF4	0.00459299	0.108616	0.91362
MED30	0.00505904	0.108859	0.91362
TTC30B	-0.00281023	0.108954	0.91362
EIF3F	0.00367875	0.109113	0.91362
ATP5MD	0.0050232	0.109165	0.91362
PSKH1	-0.00248118	0.109169	0.91362
GMNN	-0.0031601	0.109289	0.91362
HMMR	0.00163951	0.109336	0.91362
PRPF38B	0.00213684	0.109338	0.91362
CTSC	0.00424944	0.109498	0.91362
NDUFA6	0.00480791	0.109524	0.91362
NPL	0.00148526	0.109626	0.91362
UBTD2	0.00148526	0.109626	0.91362
RGS18	0.00164062	0.109692	0.91362
TEC	-0.00177492	0.109706	0.91362
CCDC97	-0.00461534	0.109833	0.91362
BCAP31	0.00407491	0.109854	0.91362
CHORDC1	0.00512285	0.109911	0.91362
CBR1	0.00342756	0.109912	0.91362
ACAP3	0.00377444	0.10996	0.91362
NAT14	-0.00252871	0.110025	0.91362
LINC01678	0.00271603	0.110078	0.91362
LYRM7	-0.0044534	0.110186	0.91362
EFCAB2	-0.00448159	0.110209	0.91362
PEX14	-0.00418195	0.110277	0.91362
ABHD2	0.00339701	0.110291	0.91362
HES4	0.00359668	0.110326	0.91362
SPCS1	0.00489774	0.110433	0.91362
C5orf34	0.00150408	0.110555	0.91362
FAM189B	-0.0018569	0.1107	0.91362
FASTKD5	-0.0041281	0.110703	0.91362
TNKS2	-0.00481341	0.110718	0.91362
KMT2E	0.00103274	0.110725	0.91362
MYCBP2	0.00395111	0.110775	0.91362
PPCS	0.00514196	0.110998	0.914814
ZNF407	-0.00475178	0.111147	0.915396
PTPRA	0.00470325	0.11125	0.915591
ADPRHL2	-0.00473921	0.111348	0.915758
PDCD10	0.0047802	0.1116	0.916638
NUBPL	0.00380605	0.111614	0.916638
SLC31A1	-0.00442158	0.111824	0.916638
SLC15A3	0.00182852	0.111827	0.916638
ALKBH8	-0.00311272	0.111968	0.916638
RFX3	-0.00494229	0.111983	0.916638
ATG16L1	-0.00495564	0.112006	0.916638
TWISTNB	0.00427428	0.112303	0.918356
CRY2	0.00403787	0.112527	0.918356
LGI4	0.00177436	0.112547	0.918356
AL162274.1	0.00177423	0.112568	0.918356
ANKRD36C	0.00438942	0.112636	0.918356
IPCEF1	-0.00482725	0.112688	0.918356
CLCN5	-0.00222804	0.112917	0.919293
IER5L	0.00334113	0.113094	0.919293
ZFAND5	0.00453544	0.113122	0.919293
CARD16	-0.00358103	0.113139	0.919293
VDAC3	0.0047657	0.113286	0.919293
MRPL16	0.00460548	0.113297	0.919293
PFDN5	0.001708	0.113355	0.919293
DGCR6L	-0.00443541	0.113562	0.919396
DCPS	0.00345993	0.113679	0.919396
ACVR1C	0.00188286	0.113736	0.919396
ALMS1	0.0039923	0.113833	0.919396
ZNF138	0.00398115	0.113857	0.919396
SDCBP	0.00393201	0.113974	0.919396
MIER3	0.00413373	0.114093	0.919396
RRP15	0.00463695	0.114132	0.919396
TTC31	0.00443807	0.114179	0.919396
ARAF	0.00467282	0.114217	0.919396
CCT3	0.00486309	0.114281	0.919396
OPTN	-0.00474842	0.114427	0.919396
WDR18	0.00276498	0.114745	0.919396
ENO3	0.00149599	0.114778	0.919396
MAP3K5	0.00281157	0.114806	0.919396
SMCHD1	0.00255867	0.114853	0.919396
ZNF45	0.00202133	0.114984	0.919396
ATF7	0.00306885	0.115015	0.919396
FLVCR1	0.00319307	0.115066	0.919396
SH3YL1	0.00477009	0.115072	0.919396
AP005482.1	-0.00211481	0.115164	0.919396
CXorf21	0.00163545	0.115299	0.919396
TAF11	-0.00449507	0.115312	0.919396
TMEM63B	0.00403003	0.115321	0.919396
KRIT1	0.00464686	0.115338	0.919396
TMEM97	0.00307414	0.115483	0.919922
ATP5F1C	0.00486408	0.11576	0.921194
CYCS	0.00365013	0.115801	0.921194
MRM3	0.00416397	0.115992	0.922082
CCDC69	0.00486776	0.116071	0.922082
TMF1	0.00378539	0.116297	0.922413
TNIP2	-0.00470262	0.116344	0.922413
TRIM24	-0.00461017	0.116419	0.922413
CYP51A1	0.0017133	0.116694	0.922413
C16orf54	-0.00455475	0.116766	0.922413
TRIM14	0.00386699	0.116795	0.922413
EIF4E2	0.00444961	0.116806	0.922413
GPS1	0.00357573	0.11689	0.922413
GPRIN3	0.00464688	0.11695	0.922413
SHPRH	0.00455785	0.116964	0.922413
QSOX2	0.00389268	0.116987	0.922413
RPL31	0.00250327	0.117061	0.922413
TLDC1	-0.00247063	0.117165	0.922473
CREM	0.00417083	0.117268	0.922473
FSBP	-0.00231223	0.117385	0.922473
SEC63	0.00485966	0.117535	0.922473
DNAJA1	0.00325681	0.11756	0.922473
PNPLA8	0.00349228	0.117618	0.922473
ZNF529	0.00505761	0.117727	0.922473
AC011445.2	0.001919	0.117805	0.922473
UBE2D4	0.00345987	0.117895	0.922473
MSMO1	0.00402159	0.117937	0.922473
RBM28	0.0041995	0.118	0.922473
YY2	0.00334127	0.118159	0.922473
RMRP	-0.00191159	0.118228	0.922473
ECHDC2	0.00504768	0.118317	0.922473
TOPBP1	-0.00470123	0.118323	0.922473
TCAF2	0.00485912	0.118347	0.922473
MAST3	-0.0031262	0.118414	0.922473
RCSD1	-0.00492588	0.11856	0.922503
ZRSR2	0.00423583	0.118599	0.922503
PDCD5	0.00481469	0.118681	0.922503
PINK1	0.00365003	0.118734	0.922503
AC005944.1	0.00188972	0.118818	0.922543
LZTFL1	0.00377902	0.118962	0.923045
RORA-AS1	-0.00188204	0.119213	0.924377
RBL2	-0.00471267	0.119316	0.924558
MKLN1	0.00482683	0.119411	0.924679
FAM149B1	0.00193496	0.119504	0.924785
AC073389.1	0.00334228	0.119766	0.926202
NSL1	-0.00483912	0.11999	0.926833
HIVEP2	0.00480595	0.120007	0.926833
TTC7A	-0.00503411	0.120099	0.926936
UTP15	0.004388	0.120395	0.927392
THAP1	0.00444683	0.120399	0.927392
ATXN7L3B	0.00326675	0.120492	0.927392
STAU2	-0.00376044	0.120497	0.927392
UBR4	-0.00464091	0.120556	0.927392
DHX8	0.00489194	0.121025	0.929909
ILF2	0.00399091	0.121043	0.929909
NBPF14	-0.00387111	0.121168	0.930141
CXCL8	0.00324995	0.121233	0.930141
THEM4	-0.00434993	0.121452	0.930192
CLPTM1L	0.00428983	0.121515	0.930192
CCNT1	0.00441576	0.121609	0.930192
MFSD6	0.00426805	0.121642	0.930192
ETAA1	-0.00420282	0.121651	0.930192
RNASEK	0.00420941	0.121718	0.930192
CRY1	-0.00471719	0.121996	0.931705
JMJD8	0.00337277	0.122086	0.931782
CD53	0.00489113	0.122449	0.933767
PARL	0.00483585	0.122648	0.933767
ABCA7	0.00359679	0.122767	0.933767
AP003108.2	0.00324104	0.12279	0.933767
AC005082.1	0.00134398	0.122838	0.933767
DDX17	-0.00279855	0.122858	0.933767
CEP85L	0.00355298	0.122962	0.933767
MED31	-0.00377822	0.122986	0.933767
TMEM30B	0.00217807	0.123266	0.935132
ZNF714	-0.00441591	0.123326	0.935132
AEBP2	0.00445577	0.123548	0.936207
RPL3	0.00163206	0.123685	0.93622
MAGED2	-0.00457667	0.123723	0.93622
ZBTB48	0.00304194	0.123791	0.93622
LYSMD4	0.00311573	0.124107	0.936903
ZNF777	-0.00357719	0.124278	0.936903
TOLLIP-AS1	0.00220824	0.124358	0.936903
NREP	0.00274445	0.124382	0.936903
IMP4	0.0049239	0.124415	0.936903
FH	0.002665	0.124606	0.936903
COX19	0.0036535	0.124637	0.936903
KIAA0825	0.00183325	0.124697	0.936903
TMEM68	-0.00339463	0.1247	0.936903
SUV39H1	0.00286373	0.124759	0.936903
CRTC3	-0.00400617	0.124851	0.936903
MMS19	-0.00367108	0.125038	0.936903
PPIH	0.00396605	0.125074	0.936903
DENND1C	-0.00404646	0.125126	0.936903
UTY	-0.00338404	0.125137	0.936903
SLC38A1	0.00364605	0.125173	0.936903
ZFP69B	0.00227865	0.125247	0.936903
NID2	0.00150279	0.125434	0.937701
GCHFR	0.003933	0.125623	0.938162
TIMM17A	0.00492124	0.125657	0.938162
HPF1	0.00289039	0.125808	0.93869
FNTA	-0.00481905	0.125925	0.938962
IKZF1	0.00201637	0.126206	0.940459
GP9	0.00205901	0.126339	0.940543
SMYD4	0.00283015	0.126393	0.940543
HIST1H2AK	0.00279705	0.126575	0.940543
VAPA	0.00230588	0.126629	0.940543
EFL1	0.00255107	0.126904	0.940543
AL513548.1	0.00134702	0.126999	0.940543
ZNF16	0.00134702	0.126999	0.940543
RASSF8	0.00134702	0.126999	0.940543
POLG	-0.00422015	0.1271	0.940543
TSC22D3	0.00126105	0.127303	0.940543
CCM2	0.00499711	0.12735	0.940543
GPM6B	0.00328525	0.127378	0.940543
SRRM2	0.00184253	0.127505	0.940543
KCTD20	0.00480799	0.127529	0.940543
AC127070.1	0.00133445	0.127571	0.940543
DALRD3	0.00294311	0.127575	0.940543
ST3GAL1	0.00462258	0.127759	0.940543
FBXO25	-0.00448657	0.127799	0.940543
E4F1	0.0036758	0.127966	0.940543
NFKBIA	0.002165	0.127969	0.940543
DMTN	0.00204215	0.127975	0.940543
SNRPD2	0.0043459	0.127992	0.940543
GPATCH2L	0.00424191	0.128403	0.941452
BORCS5	0.00472075	0.128431	0.941452
LMTK2	0.0045112	0.128571	0.941452
NHLRC1	0.00133992	0.12858	0.941452
SERP1	0.00345538	0.128603	0.941452
BAG2	0.00175593	0.128612	0.941452
PSMB9	0.00462149	0.128681	0.941452
TSR1	0.00482303	0.128814	0.941838
C1orf159	0.00317063	0.129031	0.941957
RGPD5	-0.00450655	0.129069	0.941957
PPP3CB	-0.00394006	0.129073	0.941957
SEMA4C	0.00272933	0.129249	0.942127
KIAA1143	0.00463293	0.129258	0.942127
TNFRSF10B	0.00338307	0.129512	0.942867
RXRB	0.00343614	0.129587	0.942867
PQLC1	0.00410529	0.129881	0.942867
PRRT2	-0.00162865	0.130003	0.942867
SLC25A33	0.00469256	0.130044	0.942867
NCR3	-0.00109817	0.130253	0.942867
AC022182.1	-0.00109817	0.130253	0.942867
UCKL1-AS1	-0.00109817	0.130253	0.942867
SPRED2	-0.00126973	0.130253	0.942867
USP48	-0.00495168	0.130343	0.942867
PTPDC1	0.0021122	0.130391	0.942867
ITM2B	0.00245231	0.130404	0.942867
PMF1	-0.00468074	0.13041	0.942867
CHD1L	0.00323877	0.13069	0.944018
NAAA	0.00419409	0.130787	0.944018
NDUFA12	0.00465406	0.130812	0.944018
CARD8-AS1	0.0024043	0.130986	0.94469
G3BP2	0.00285179	0.131084	0.944813
ATP6V1G1	0.00366638	0.131268	0.945551
RASSF5	-0.00465367	0.131417	0.946044
AL080317.3	0.00192212	0.131512	0.94614
SETDB1	-0.00300305	0.13183	0.947759
AC018638.7	0.00170098	0.1319	0.947759
MYL12A	0.00479601	0.132095	0.948576
EIF3H	0.00365908	0.132262	0.948907
RB1	-0.00413329	0.132402	0.948907
AL450384.2	0.00308616	0.132432	0.948907
UBLCP1	-0.0042103	0.132466	0.948907
CAMK1D	-0.00501648	0.132564	0.949026
CARD8	0.00442751	0.132768	0.949215
CBL	0.00465515	0.132866	0.949215
PGM1	0.00190422	0.132898	0.949215
MORC4	-0.00299702	0.132916	0.949215
B3GALNT2	0.0028271	0.133148	0.949822
RIC8B	0.0026595	0.133193	0.949822
ADCY3	0.00134162	0.133303	0.949822
CEP95	0.00480462	0.133327	0.949822
TRAV26-1	0.00133826	0.133536	0.949823
AC093227.1	0.00133826	0.133536	0.949823
JAK1	0.0030547	0.133571	0.949823
MCTS1	0.00348561	0.133955	0.951967
MAPK1IP1L	0.00404985	0.134154	0.952801
EML2	0.00240123	0.134506	0.954725
PPP1CB	0.00223107	0.134794	0.955054
WDFY2	-0.00479792	0.13489	0.955054
APOBEC3G	-0.0029844	0.134945	0.955054
RRAGA	0.00409218	0.13503	0.955054
TMEM243	-0.00279838	0.135112	0.955054
C21orf58	0.00254662	0.135386	0.955054
FANCG	0.00183833	0.135538	0.955054
RNMT	0.00239259	0.135595	0.955054
ARF5	0.00475656	0.135634	0.955054
RAB5C	0.00467161	0.135735	0.955054
NUDT4B	0.00139226	0.135997	0.955054
AKT1S1	-0.00249344	0.136069	0.955054
TMEM173	0.0045665	0.136101	0.955054
ARHGEF35	-0.00247965	0.136149	0.955054
ZRANB3	0.0018283	0.136153	0.955054
PAPOLA	0.0036104	0.136175	0.955054
C5orf66	-0.00183515	0.136214	0.955054
ZNFX1	0.00492239	0.136287	0.955054
ARHGEF4	-0.00166938	0.136344	0.955054
CALM1	0.0024866	0.136346	0.955054
ENPP4	0.00331066	0.136445	0.955054
DGCR6	0.00186451	0.13648	0.955054
CAVIN2	0.0022539	0.136486	0.955054
GEMIN6	0.00182162	0.136547	0.955054
CYTIP	0.00179639	0.136859	0.955054
AL031846.2	0.00391132	0.136902	0.955054
CREBZF	0.00490296	0.136905	0.955054
DNAH6	-0.00171935	0.137218	0.955054
PGM2	0.00374479	0.137263	0.955054
FLOT2	0.00344529	0.137266	0.955054
HLCS	0.00268895	0.13738	0.955054
EPS15	0.0047503	0.137422	0.955054
TP53INP1	-0.00421883	0.137446	0.955054
STRN3	0.00359652	0.137471	0.955054
SP3	0.00451596	0.137555	0.955054
ATG101	0.00333149	0.137561	0.955054
EIF5A2	0.0033575	0.137666	0.955054
NARS2	0.00336387	0.137693	0.955054
NUP50	-0.003051	0.137921	0.955054
MANEA	0.00335328	0.137959	0.955054
TMX3	0.00451134	0.138007	0.955054
NORAD	0.00374317	0.138073	0.955054
TIAL1	0.00435756	0.138074	0.955054
SNHG25	-0.00416663	0.138209	0.955066
KIAA1147	0.00475431	0.138295	0.955066
TOR1A	0.00332987	0.138349	0.955066
ENDOD1	0.00275888	0.138413	0.955066
MOB1A	0.00400401	0.138485	0.955066
OSBPL2	0.00448302	0.13877	0.955297
SLC2A3	0.00235053	0.138788	0.955297
PNMA5	-0.00195225	0.138907	0.955297
DCUN1D5	0.00428686	0.139126	0.955297
LINC00526	0.00194032	0.139327	0.955297
SNUPN	-0.00334578	0.139453	0.955297
ERCC1	-0.00300227	0.139618	0.955297
RYK	0.00481659	0.139697	0.955297
NDUFA4	0.00405993	0.13978	0.955297
CRNDE	0.00159362	0.139979	0.955297
STAR	-0.00153326	0.140072	0.955297
APEX1	0.00417156	0.140153	0.955297
NPAT	0.00465394	0.140237	0.955297
ZNF484	0.00396262	0.140385	0.955297
CCDC142	-0.00204036	0.140398	0.955297
PFN1	0.00275722	0.140594	0.955297
STX18-AS1	-0.00222613	0.140595	0.955297
PML	0.00387853	0.140717	0.955297
F13A1	0.00163729	0.140794	0.955297
UAP1	0.00420937	0.141099	0.955297
IFNAR2	0.0030409	0.141144	0.955297
AC036108.3	-0.00157632	0.141204	0.955297
PDE1B	0.00277395	0.141245	0.955297
PLCG2	0.00375773	0.141332	0.955297
TROVE2	-0.00435103	0.141345	0.955297
ZNF354A	0.00276976	0.141373	0.955297
CEP112	0.00122088	0.141398	0.955297
AC090360.1	0.00122088	0.141398	0.955297
SYS1	0.00435803	0.141403	0.955297
FRMD4A	-0.00230078	0.141405	0.955297
LTA4H	0.00370341	0.141412	0.955297
IMMP2L	0.00374013	0.141421	0.955297
SEPT7	0.00269551	0.141592	0.955297
C12orf66	0.00270304	0.141609	0.955297
RTL8C	0.00164895	0.141676	0.955297
SRSF1	0.00435486	0.141799	0.955297
XPA	-0.0041854	0.141812	0.955297
KAT5	0.00400238	0.142001	0.955297
RFTN1	-0.00463227	0.142032	0.955297
DOPEY2	0.00395727	0.142245	0.955297
CRCP	0.00463383	0.142261	0.955297
EEPD1	-0.00327948	0.142342	0.955297
WDR82	-0.00440837	0.142426	0.955297
RANBP1	0.00500416	0.142533	0.955297
PIGC	-0.00426929	0.142624	0.955297
CERNA1	-0.00259805	0.142983	0.955297
CYB561D2	0.00295145	0.142997	0.955297
NSA2	0.00325311	0.143006	0.955297
YPEL4	-0.00169656	0.143067	0.955297
ZNF592	0.00399357	0.143081	0.955297
FAM131A	-0.00154098	0.143141	0.955297
C9orf72	0.00445206	0.143171	0.955297
BOLA2	0.00188787	0.143318	0.955297
TARS2	-0.00344305	0.143356	0.955297
IKZF2	-0.00404069	0.143546	0.955297
DMXL1	-0.00455757	0.14357	0.955297
ZFP91	-0.0045564	0.143647	0.955297
SHARPIN	0.00385881	0.143652	0.955297
PHTF1	0.00149702	0.14369	0.955297
ITSN2	0.00331705	0.143806	0.955297
TMED5	0.0042168	0.143845	0.955297
PUM3	0.00446542	0.143857	0.955297
C2orf88	0.00188635	0.144068	0.955297
HOXB2	0.00298783	0.14419	0.955297
SENP6	0.00425142	0.144317	0.955297
EAF1	-0.00454789	0.14451	0.955297
ZNF273	-0.00415989	0.144572	0.955297
CACNA1I	-0.00187983	0.144826	0.955297
KPNA2	0.00387445	0.144859	0.955297
KLHL15	0.00399418	0.144902	0.955297
AC074117.1	0.00394427	0.145149	0.955297
EIF6	0.00405429	0.145199	0.955297
SRCAP	-0.00265759	0.145304	0.955297
PPM1L	0.00152655	0.145443	0.955297
PCBP1	0.00442955	0.145619	0.955297
ZNHIT3	0.00445149	0.145651	0.955297
NARS	0.00404951	0.145692	0.955297
SIPA1	0.0037584	0.145827	0.955297
DDX6	-0.00104199	0.145888	0.955297
HIST1H2AB	-0.00154092	0.146034	0.955297
RPUSD4	0.00424285	0.146051	0.955297
COPA	0.00409933	0.146184	0.955297
LEMD2	0.00432559	0.146185	0.955297
BOLA3-AS1	0.00172472	0.146187	0.955297
CCDC112	0.00292221	0.146211	0.955297
EXOC7	-0.00451031	0.146377	0.955297
TMPO	0.00490883	0.146386	0.955297
CCSAP	-0.00408783	0.146422	0.955297
EPM2AIP1	0.00437653	0.146507	0.955297
SARAF	0.00217186	0.146552	0.955297
PPP1R15A	0.00273049	0.146614	0.955297
CEP57L1	0.00159534	0.14663	0.955297
MIRLET7BHG	0.0017894	0.146639	0.955297
MIS18A	0.00357037	0.146726	0.955297
B3GLCT	-0.00322468	0.14679	0.955297
STK32C	-0.00146883	0.146826	0.955297
FAM102A	0.00358803	0.146862	0.955297
ZNF710	0.00165009	0.146893	0.955297
MTMR9	0.00449722	0.147038	0.955297
SGMS1	0.0036481	0.147255	0.955297
KIAA1586	0.00421082	0.147284	0.955297
CIAPIN1	0.00357691	0.147343	0.955297
DYNLRB1	-0.0045452	0.147605	0.955297
NDUFB4	0.00398173	0.147605	0.955297
MASTL	-0.00375221	0.147638	0.955297
TCIRG1	-0.00344952	0.147711	0.955297
CRYZL1	-0.0045726	0.147804	0.955297
PGPEP1	0.00248174	0.147933	0.955297
AC118549.1	-0.00459486	0.148077	0.955297
ELAC2	-0.0036676	0.148087	0.955297
LACTB	-0.00374376	0.148207	0.955297
ATP13A3	0.00466428	0.148277	0.955297
AKAP11	0.00432334	0.148403	0.955297
CENPH	0.00369728	0.148491	0.955297
CEP76	-0.00322285	0.14854	0.955297
GPR183	0.00439621	0.148588	0.955297
HBS1L	-0.00420053	0.14867	0.955297
AP006621.3	0.00134186	0.1487	0.955297
SLC1A5	0.00181388	0.14883	0.955297
BCCIP	-0.00445939	0.148904	0.955297
SPNS3	0.00175635	0.148999	0.955297
ERC1	0.00431973	0.149041	0.955297
DOCK2	0.00442887	0.149064	0.955297
ZBTB17	0.00384343	0.149186	0.955297
DDX60L	0.00411797	0.149411	0.955297
AC116366.3	0.00274651	0.149445	0.955297
NENF	0.00446731	0.149461	0.955297
IKBKE	-0.003198	0.149543	0.955297
LETM2	0.00287906	0.149584	0.955297
NOL10	0.00455139	0.149599	0.955297
CDK5	0.00128827	0.150127	0.955297
FCHO1	-0.0027481	0.150145	0.955297
MAK	0.0016182	0.150339	0.955297
NOSTRIN	0.00134157	0.150409	0.955297
CDH23	0.00134157	0.150409	0.955297
AC008581.1	0.00134157	0.150409	0.955297
ELP1	0.00334655	0.150486	0.955297
SEC11A	0.00425737	0.150549	0.955297
MAZ	-0.00461449	0.150554	0.955297
PCGF3	-0.00356496	0.150685	0.955297
PTPN23	-0.00209157	0.150704	0.955297
TOE1	0.00449917	0.150777	0.955297
IMPAD1	0.00438855	0.150794	0.955297
CLASP2	0.00435443	0.150968	0.955297
FANCF	-0.00337188	0.150998	0.955297
PPP2R5C	0.00217555	0.15105	0.955297
SPATA33	0.00289911	0.151175	0.955297
FLYWCH1	-0.00301742	0.151176	0.955297
AP1G1	0.00408203	0.151258	0.955297
RNF144A	0.00384319	0.151536	0.955297
MALSU1	-0.00429774	0.151558	0.955297
ARPC3	-0.00402135	0.151574	0.955297
C12orf65	-0.00435282	0.151595	0.955297
DLG2	0.00181527	0.151727	0.955297
RASAL3	-0.00408665	0.151739	0.955297
ROBO3	0.00227582	0.151792	0.955297
CDK19	0.00378596	0.151815	0.955297
TMEM64	-0.00180446	0.151872	0.955297
KLF2	0.00211098	0.151957	0.955297
ARL5A	-0.00302237	0.152005	0.955297
MARK2	-0.00358186	0.152021	0.955297
NPDC1	-0.00239437	0.152035	0.955297
ERCC3	-0.0041839	0.152055	0.955297
NOTCH1	0.00410257	0.152172	0.955297
APEX2	0.00263591	0.15224	0.955297
SNRPE	-0.00444009	0.152253	0.955297
PTGES3	0.00398067	0.152279	0.955297
ZBTB21	0.00411088	0.152332	0.955297
IFT172	0.00197935	0.152428	0.955297
ING2	0.0044184	0.152444	0.955297
NOP53	0.00208142	0.152738	0.956622
JPX	0.00446157	0.152972	0.956981
INO80D	0.00391846	0.153034	0.956981
MMAA	0.00311513	0.153148	0.956981
AC005838.2	0.00288415	0.153266	0.956981
DNAJB4	-0.00294089	0.153268	0.956981
AK2	-0.00301084	0.153417	0.956981
SMARCA2	-0.00381556	0.153426	0.956981
ADCK1	-0.00185752	0.153452	0.956981
SYCP3	-0.00171681	0.15371	0.957404
MED24	-0.00387854	0.153753	0.957404
DOK6	0.00176327	0.153798	0.957404
PKD1	0.00410688	0.153923	0.957404
SLC25A42	-0.00418252	0.154108	0.957404
EFCAB14	0.0043461	0.154183	0.957404
LUCAT1	-0.00131407	0.154189	0.957404
PRSS21	-0.00131407	0.154189	0.957404
AEN	0.00381215	0.154527	0.957404
RPL14	0.00125591	0.154541	0.957404
NGDN	0.00424696	0.154679	0.957404
CCDC22	0.00279274	0.154783	0.957404
MAP3K6	-0.00187443	0.154822	0.957404
PBX4	0.00405572	0.154882	0.957404
CR1	0.00159534	0.155013	0.957404
CTSZ	-0.00183705	0.155053	0.957404
CHMP1A	0.00386741	0.155195	0.957404
HPS5	0.0033747	0.155498	0.957404
ERMP1	0.00150948	0.155525	0.957404
AC005261.1	0.00434542	0.155867	0.957404
C2orf76	-0.00167256	0.155991	0.957404
N6AMT1	0.00241293	0.156034	0.957404
AP001160.3	0.00148259	0.156158	0.957404
CENPO	0.00213604	0.156267	0.957404
FKBP1A	-0.00427701	0.156282	0.957404
POLR2I	0.00454725	0.156348	0.957404
RPRD1A	0.00439112	0.156409	0.957404
ZNF280D	0.00421658	0.156506	0.957404
BIN1	0.00446542	0.156519	0.957404
NAA50	0.00453312	0.156602	0.957404
YAF2	0.00423192	0.156627	0.957404
HIP1R	0.00452744	0.156633	0.957404
PRR12	0.00290299	0.156633	0.957404
ERLEC1	0.00441894	0.156701	0.957404
USP4	-0.00445891	0.156816	0.957404
HIST1H2AG	-0.00271774	0.156935	0.957404
IFT52	-0.00191284	0.156964	0.957404
MSN	0.00456906	0.157056	0.957404
BRF2	-0.00307638	0.157133	0.957404
FMNL3	-0.00353554	0.157137	0.957404
PLCE1	-0.00255912	0.15727	0.957404
NT5C3A	0.00447293	0.157338	0.957404
TM7SF3	-0.00296046	0.157411	0.957404
FIBP	0.00302925	0.158097	0.957404
CYLD	0.00177239	0.158175	0.957404
SDK1	0.00221731	0.15819	0.957404
SRSF10	0.00177015	0.158254	0.957404
MARCH8	-0.00396494	0.158372	0.957404
AC005523.2	0.00359992	0.158546	0.957404
RPSA	0.00138497	0.15865	0.957404
CD93	-0.00139222	0.158662	0.957404
DAPP1	0.00351782	0.158694	0.957404
HYAL2	0.00124319	0.158849	0.957404
PER2	-0.00319151	0.159031	0.957404
HPS1	0.00427436	0.159148	0.957404
PWP1	0.00434248	0.15919	0.957404
TARSL2	-0.00441479	0.15925	0.957404
ZNF362	-0.003604	0.159254	0.957404
SACM1L	0.00424894	0.159259	0.957404
ZNF677	0.00369405	0.15926	0.957404
KPNA4	-0.0040051	0.159418	0.957404
AL136962.1	0.00201101	0.159438	0.957404
HOOK2	-0.0033261	0.159459	0.957404
ANP32B	0.00377275	0.159648	0.957404
ARHGEF5	0.00204614	0.159838	0.957404
AC022167.3	-0.00147254	0.159856	0.957404
HELZ	0.00307323	0.159956	0.957404
SUMO2	0.00330786	0.160209	0.957404
HLA-A	0.00103915	0.160223	0.957404
CMTM5	0.00163533	0.160236	0.957404
DXO	-0.00310332	0.160247	0.957404
CNN2	0.00445261	0.160281	0.957404
COPS4	-0.00404848	0.160449	0.957404
PEX11B	0.00297312	0.160598	0.957404
SPRTN	-0.00456127	0.16061	0.957404
CDC42EP3	-0.00221659	0.160667	0.957404
FZR1	0.00401897	0.160926	0.957404
AFTPH	0.00450283	0.160934	0.957404
ZNF839	-0.0036264	0.161048	0.957404
ANKRD28	-0.00424655	0.161147	0.957404
RAB4A	0.00380297	0.161202	0.957404
PLAG1	-0.0038636	0.161221	0.957404
APBB3	0.00248995	0.161339	0.957404
SHISAL2A	-0.00343282	0.161378	0.957404
DNM2	0.00444553	0.161583	0.957404
IRF9	0.00445288	0.161635	0.957404
MAP9	0.00343904	0.161689	0.957404
PYHIN1	0.00362479	0.161782	0.957404
TSEN34	0.00352587	0.161869	0.957404
CDC40	0.00311829	0.161909	0.957404
MTERF2	-0.00292124	0.161951	0.957404
SNX2	0.00446819	0.16196	0.957404
AARS	-0.00204405	0.161986	0.957404
RBM12B	0.00337278	0.161989	0.957404
AC005261.3	0.00316324	0.162115	0.957404
AMPD3	0.00255364	0.162139	0.957404
AC097359.2	0.00167239	0.162211	0.957404
RPL29	0.00156058	0.162223	0.957404
SNHG7	0.00363516	0.162264	0.957404
ERP29	-0.00396544	0.162327	0.957404
AL137802.2	0.00143197	0.162333	0.957404
ARAP1	-0.00255012	0.162399	0.957404
GPLD1	-0.0013742	0.162495	0.957404
ARSB	-0.00160066	0.16254	0.957404
CCSER2	-0.00354417	0.162629	0.957404
ORC4	0.0042551	0.162765	0.957404
MESD	0.00449209	0.162783	0.957404
GAL3ST4	0.0023706	0.162805	0.957404
TRMT61A	0.00295231	0.162856	0.957404
VPS37C	0.00162122	0.162935	0.957404
CITED4	0.00378065	0.162944	0.957404
SERINC1	0.00312906	0.163105	0.957404
ATXN1	-0.00432869	0.163165	0.957404
ZNF480	0.00360886	0.163255	0.957404
SSR1	0.00328972	0.16345	0.957404
RPAP1	0.0025275	0.16346	0.957404
ESCO1	-0.00322721	0.163629	0.957404
TIMM17B	0.00307211	0.163926	0.957404
ZNF525	0.00348074	0.16399	0.957404
CMSS1	-0.00303224	0.164046	0.957404
GSE1	0.00271358	0.164176	0.957404
USP19	0.0038296	0.164226	0.957404
EVL	-0.00285859	0.164254	0.957404
ETV6	0.00440934	0.164305	0.957404
TMCO1	0.00433511	0.164323	0.957404
ITGAV	0.0031522	0.164372	0.957404
PLCB2	0.0033762	0.164634	0.957404
ANKRD46	0.00326654	0.164675	0.957404
HNRNPA1L2	0.00253958	0.164787	0.957404
[truncated: 9,700 more rows]

## Sheet: Sex
gene	coef	p	fdr
XIST	-9.17029	7.6594e-79	8.93239e-75
RPS4Y1	8.18876	1.07463e-20	6.26618e-17
TTTY15	5.29395	5.536e-10	2.15203e-06
DDX3Y	8.15219	4.05833e-08	0.000118321
UTY	6.33674	1.55151e-06	0.00361873
HLA-F	3.1651	2.92605e-05	0.0568726
ATP8A1	3.36682	4.13621e-05	0.0689092
KDM5D	3.44659	6.10014e-05	0.0889248
NRP1	-1.13799	0.000130122	0.139347
MALT1	3.26009	0.000130783	0.139347
CYCS	2.70047	0.000131437	0.139347
SMG1	2.68459	0.000262367	0.238315
LRRFIP1	2.70781	0.000265657	0.238315
ADPRM	3.03766	0.000330227	0.275079
CDR2	3.18806	0.000354627	0.275711
OAZ1	2.93453	0.000405968	0.293967
FCHO1	-2.03328	0.000428523	0.293967
POLR2A	2.25796	0.000545184	0.32821
EIF3F	2.38663	0.000559993	0.32821
VPS4B	2.67738	0.000574091	0.32821
TOX4	2.42823	0.000591015	0.32821
TSIX	-3.76001	0.000674741	0.345448
L3HYPDH	-1.5745	0.000681299	0.345448
EMC7	2.7887	0.000824515	0.367415
AIG1	-2.19846	0.000851991	0.367415
STOML1	-1.43722	0.000875902	0.367415
STRIP1	2.94492	0.000903979	0.367415
SEC11A	2.95652	0.000904883	0.367415
TTC4	-1.21601	0.000945553	0.367415
PAXIP1	-1.98717	0.000959738	0.367415
GPANK1	-2.54075	0.00104459	0.367415
ATP6V1G2	-0.83126	0.00111763	0.367415
ZNF616	-1.26513	0.00112715	0.367415
AL139385.1	-0.870533	0.0011378	0.367415
EBLN2	2.63276	0.00116739	0.367415
MIR3142HG	-0.746203	0.00121796	0.367415
MYADM	2.75765	0.00123128	0.367415
SS18	2.8676	0.00123293	0.367415
CARNS1	-1.2109	0.00123978	0.367415
TMEM218	-0.852456	0.00134968	0.367415
TSPAN3	2.82748	0.00142549	0.367415
ZNF678	-1.96931	0.00142892	0.367415
ZBTB21	2.73633	0.0014876	0.367415
AL391834.2	-0.849555	0.00150323	0.367415
NSA2	2.1114	0.00151637	0.367415
AC036108.1	-0.892286	0.00152585	0.367415
ZNF772	-0.829861	0.00153057	0.367415
FNTB	-1.13168	0.0015771	0.367415
ERGIC2	2.86653	0.0015817	0.367415
NFRKB	2.5453	0.00158811	0.367415
GSAP	-0.807229	0.00160677	0.367415
COIL	3.42384	0.00166021	0.372096
SDCBP	2.33669	0.00169105	0.372096
DOCK8	3.09613	0.0017269	0.372946
TBL1XR1	2.77437	0.0018465	0.391525
ADH5	2.86199	0.00198307	0.408104
MSI2	2.27069	0.00202828	0.408104
IGFALS	-0.914552	0.00202967	0.408104
IQCC	-0.833795	0.00209571	0.414241
REL	1.35669	0.00220215	0.416889
NEDD9	2.25907	0.00221507	0.416889
SOD2	-2.53387	0.00221635	0.416889
SGSM2	2.67251	0.00227083	0.420356
ACOT11	-0.820812	0.00240496	0.428087
KIF3C	-0.820812	0.00240496	0.428087
EMC10	2.76977	0.00245526	0.428087
CLDND1	2.72335	0.00245943	0.428087
HHLA2	-0.785939	0.00260952	0.437885
FBXL19	-0.859243	0.00262236	0.437885
USP9Y	2.41813	0.00262836	0.437885
EIF4G3	2.62066	0.00278579	0.450351
RBFOX3	-0.848709	0.00278842	0.450351
DBH-AS1	-1.40708	0.00284549	0.450351
HOMEZ	-0.82437	0.00289462	0.450351
NRF1	2.60078	0.00289627	0.450351
CACFD1	-0.844738	0.00295651	0.453669
AC245297.3	2.3984	0.00300815	0.455598
AC012467.2	-0.912113	0.00323109	0.48309
PLAC8	2.8964	0.00327276	0.483126
PPP2R5E	2.7016	0.0034798	0.504939
CDK2	-1.09656	0.00350712	0.504939
CFDP1	2.4196	0.00386621	0.534011
TMBIM4	2.53784	0.0038915	0.534011
CLN8	2.65413	0.00390751	0.534011
PPP1CC	2.29069	0.00396088	0.534011
EVL	1.76467	0.00397293	0.534011
SSNA1	2.50066	0.00398379	0.534011
BFAR	2.40626	0.00404604	0.536192
HILPDA	-1.49061	0.00413375	0.54166
IL27RA	2.5829	0.00433899	0.550993
FCGRT	2.59837	0.00436055	0.550993
MFSD9	-1.3453	0.00439687	0.550993
PSMA4	2.39693	0.00440217	0.550993
TBCC	2.50119	0.0044412	0.550993
OTULINL	2.64123	0.0045391	0.554861
HIST1H3A	-1.39237	0.00456754	0.554861
ZNF207	1.707	0.00467188	0.561686
SUGT1	2.47705	0.00485919	0.57182
MUC20-OT1	2.56808	0.00491075	0.57182
SLC25A45	2.40197	0.0049664	0.57182
IRF3	2.28311	0.00498516	0.57182
RBPJ	2.28558	0.00500135	0.57182
C6orf62	2.42418	0.00507995	0.575169
USF3	2.22039	0.00522079	0.585431
LYRM7	2.29602	0.00553197	0.614417
ST6GALNAC6	-1.08593	0.00570054	0.627167
GRN	-0.893382	0.00575616	0.627368
ALOX12-AS1	-1.63455	0.00611922	0.656886
CNOT6L	1.68014	0.00613965	0.656886
UFM1	2.28802	0.00623035	0.659432
BCCIP	2.50807	0.00628462	0.659432
PSME1	3.24982	0.00638558	0.659432
IFIT1	-1.60957	0.00638963	0.659432
SLTM	1.99606	0.00651072	0.666035
LRRC37B	2.35425	0.00664261	0.670156
PRPF39	3.00964	0.00666593	0.670156
PSMC1	2.53467	0.00691091	0.683781
MFNG	2.44923	0.00691873	0.683781
UIMC1	2.41434	0.00704744	0.690649
PFN1	3.85985	0.00711954	0.69098
KHDRBS1	2.26031	0.00716932	0.69098
SEC62	1.54839	0.0073602	0.699786
DR1	2.18425	0.00755668	0.699786
PSMA7	2.17381	0.00759543	0.699786
DDX55	2.37832	0.00764923	0.699786
TMEM14B	2.44336	0.00766696	0.699786
AL161421.1	-1.29873	0.00773493	0.699786
AP003108.2	-1.65707	0.0077677	0.699786
PAIP2	1.8322	0.00779368	0.699786
DEDD2	2.3272	0.00780074	0.699786
SP4	2.30565	0.00810761	0.709078
SIAE	-1.63817	0.00820586	0.709078
SLC37A1	-1.34788	0.00821944	0.709078
PIK3C2A	2.35106	0.00822071	0.709078
ZFAND4	2.3462	0.00822827	0.709078
CLK1	1.13734	0.00830799	0.709078
RSRC1	2.42618	0.00832993	0.709078
CRNDE	-0.842979	0.00844949	0.712962
MAPRE1	1.99594	0.00849783	0.712962
KAT6B	1.82288	0.00860163	0.716516
NPIPB5	2.3678	0.00877743	0.725974
GCHFR	1.98637	0.00900248	0.735791
RIPOR2	2.35489	0.0090223	0.735791
C16orf54	2.96752	0.00916823	0.742499
LMBRD1	2.10355	0.00925725	0.744539
TUBB2A	1.88724	0.00946862	0.751698
SNHG15	2.90771	0.00947518	0.751698
CREM	2.03997	0.00962746	0.758618
MARCH8	2.15046	0.00983569	0.769824
PRAF2	1.71681	0.0100957	0.784251
INPP4B	3.28076	0.0102484	0.784251
TMA7	1.09694	0.0102495	0.784251
VEZF1	2.21617	0.010289	0.784251
WIZ	1.85042	0.010375	0.78454
SIKE1	2.25673	0.0104273	0.78454
PDCD11	-1.88809	0.0105834	0.785981
ZNF766	2.25602	0.0106299	0.785981
ATP5F1E	3.19818	0.0106636	0.785981
CHSY1	-1.10901	0.0107286	0.785981
ZCCHC10	3.09539	0.0108415	0.785981
TRMT11	2.27438	0.0108509	0.785981
MAP3K9	-0.822214	0.0110392	0.794684
MKLN1	2.32168	0.0112933	0.805844
VRK1	2.07643	0.0115119	0.805844
MPP1	-1.39217	0.0115698	0.805844
PIAS1	1.88924	0.0116331	0.805844
KDM3A	2.08657	0.0116862	0.805844
DKC1	2.2208	0.011711	0.805844
POLR3C	-1.44931	0.0117196	0.805844
OGFOD3	-1.36076	0.011747	0.805844
STIM2	2.14082	0.0119319	0.811559
COA1	2.35465	0.0120654	0.811559
SPATA13	2.2632	0.0120682	0.811559
LINC01132	-1.2492	0.0121427	0.811559
PDPK1	-2.14238	0.0121783	0.811559
CYB5A	-1.65313	0.0123204	0.811793
RAD17	1.86883	0.012321	0.811793
SLC25A26	2.31751	0.0125366	0.82136
PPIB	2.50247	0.0127251	0.823174
NCOA3	2.19544	0.0127702	0.823174
TSC22D3	0.755438	0.0127761	0.823174
PPP2R5C	1.70612	0.0130223	0.834019
MAPK8	1.91315	0.0132803	0.834019
PKN2	1.93022	0.0132988	0.834019
PFKM	-0.775782	0.0133426	0.834019
TFB2M	-1.67166	0.0133563	0.834019
SLC3A2	2.15883	0.0133735	0.834019
ZNF518B	2.19384	0.013491	0.83687
SIVA1	2.242	0.0138921	0.854009
HSPA9	1.7085	0.0139137	0.854009
SAT2	2.88596	0.0140205	0.854413
GOSR1	1.9824	0.0140668	0.854413
EIF4E2	2.7859	0.0141997	0.858014
ZNF395	2.11814	0.0143755	0.860961
METTL14	2.21954	0.0144884	0.860961
ALMS1	1.8217	0.0144936	0.860961
EIF2AK1	2.23367	0.0145438	0.860961
CELF2	0.593404	0.0149622	0.877171
SMC4	2.06829	0.0149772	0.877171
ZNF277	2.02284	0.0150432	0.877171
FYCO1	1.77908	0.0151891	0.87987
AL021707.1	-0.672696	0.0153496	0.87987
LRBA	2.71248	0.0153787	0.87987
NDUFB11	1.8434	0.0153913	0.87987
ERMP1	-0.758605	0.0157024	0.890969
FADD	-1.34821	0.0158362	0.890969
COP1	-2.10156	0.0159717	0.890969
MRPL33	2.24281	0.0159987	0.890969
ZNF394	1.55764	0.0160959	0.890969
DOCK11	2.0823	0.0161449	0.890969
ACTR2	1.46847	0.0161756	0.890969
WAPL	2.71492	0.0161967	0.890969
BZW2	2.18254	0.0163852	0.89711
ARMH1	2.04612	0.0164625	0.897128
HMGN2	1.31486	0.0166503	0.900385
SETD2	1.70559	0.0167439	0.900385
BNIP3L	1.93588	0.0168485	0.900385
RGS1	1.55727	0.0170292	0.900385
BTBD9	2.01185	0.0171121	0.900385
ZCCHC2	2.29135	0.0173642	0.900385
SORD	-0.676577	0.0175177	0.900385
SS18L2	2.06017	0.0175278	0.900385
GUF1	2.54149	0.0176717	0.900385
USP11	1.97799	0.017674	0.900385
MRPS10	2.10418	0.0176829	0.900385
PLRG1	1.68713	0.0177431	0.900385
PPP1R2	0.867524	0.0177848	0.900385
ZNF639	2.58063	0.0177991	0.900385
NAA80	-1.35715	0.0178613	0.900385
ZNF22	2.16176	0.0179326	0.900385
MYBL1	-0.699172	0.0181368	0.900385
CCT4	-2.19627	0.0181643	0.900385
ANXA7	2.18207	0.0182119	0.900385
CAPZA2	2.49377	0.0182389	0.900385
PNKP	2.05228	0.0183953	0.900385
AC015727.1	-0.772991	0.0184331	0.900385
AC026304.1	-0.821701	0.0184647	0.900385
TIA1	-2.0799	0.0185022	0.900385
LRP12	-1.31433	0.0186162	0.900385
SRSF6	2.10438	0.0186367	0.900385
PRH1	2.71124	0.0187889	0.900385
AC106739.1	-0.478216	0.0189379	0.900385
MYC	2.10995	0.0189489	0.900385
TOP3B	1.87732	0.0190278	0.900385
C10orf91	-0.733193	0.0190883	0.900385
IDH3B	2.39131	0.0191845	0.900385
ADPGK	1.97166	0.0192117	0.900385
YWHAG	1.69365	0.0193904	0.900385
AC008124.1	1.91907	0.0194284	0.900385
ARL17A	1.99602	0.0194979	0.900385
NEXN	-1.03464	0.0195819	0.900385
NUDT3	1.99226	0.0197264	0.900385
INO80	2.13821	0.0197733	0.900385
AKAP8	2.13209	0.0199378	0.900385
TMEM256	1.89571	0.0199514	0.900385
TWISTNB	1.84489	0.0199574	0.900385
SPHK2	1.73706	0.0201467	0.900385
MFSD8	2.12873	0.0204166	0.900385
TRMT10C	1.9408	0.0204683	0.900385
ARMH3	1.84656	0.0204814	0.900385
GFPT1	1.83341	0.0205278	0.900385
TAGLN2	2.79947	0.020543	0.900385
TMEM150A	-0.687972	0.0205904	0.900385
RETREG2	1.89996	0.0206529	0.900385
PLEC	2.25339	0.0206795	0.900385
ERP29	3.34849	0.0210888	0.900385
SYNE1	1.91413	0.0212936	0.900385
HDAC3	1.97099	0.0213897	0.900385
UBFD1	2.05918	0.0216014	0.900385
AL135925.1	2.00168	0.0217686	0.900385
BTBD1	1.94647	0.0217754	0.900385
NAT10	1.92723	0.0219801	0.900385
SCML4	2.11932	0.022245	0.900385
MRPL41	2.14545	0.0222742	0.900385
AC090948.1	1.90873	0.0224882	0.900385
AC242426.2	-0.353886	0.0225348	0.900385
MCM2	-0.353886	0.0225348	0.900385
AOC2	-0.353886	0.0225348	0.900385
ZC2HC1A	-0.692136	0.0225704	0.900385
GCLC	-1.39052	0.0226465	0.900385
ZSCAN12	-1.05444	0.0226582	0.900385
ARHGAP11A	-0.740237	0.0226791	0.900385
DPF2	2.13457	0.0227708	0.900385
JAK2	-0.746478	0.0228072	0.900385
AURKAIP1	2.13155	0.0232654	0.900385
MRE11	2.09897	0.0233659	0.900385
YIPF6	-1.75822	0.0235401	0.900385
CEP78	-2.06918	0.0236199	0.900385
TMEM167A	1.86736	0.0237181	0.900385
CD320	-1.69104	0.0237532	0.900385
H2AFX	1.77847	0.0239762	0.900385
LCK	3.20564	0.0239934	0.900385
NCKAP1L	3.06794	0.0240042	0.900385
GIMAP7	1.44387	0.0241529	0.900385
FXYD2	-0.787665	0.0241861	0.900385
C1orf131	2.1364	0.0242048	0.900385
PPM1A	2.08753	0.024293	0.900385
PSMC4	1.99806	0.0244613	0.900385
RIT1	2.0408	0.0245944	0.900385
APPL1	2.00265	0.0247597	0.900385
CUTA	1.7704	0.0248144	0.900385
ACOT13	1.54813	0.0249116	0.900385
AC079610.2	-1.08867	0.0249715	0.900385
SF3B5	2.00454	0.0251741	0.900385
ACSF3	1.80401	0.0252401	0.900385
TUBA4A	2.0998	0.0252712	0.900385
FASTKD2	2.64413	0.025309	0.900385
TUBA1A	2.97335	0.025349	0.900385
SEC61B	1.94387	0.0254222	0.900385
TMEM59	1.64989	0.0255	0.900385
CDKL5	-0.781008	0.0257155	0.900385
VCPIP1	2.09425	0.0260053	0.900385
FAM133B	0.729272	0.0260616	0.900385
CLTC	1.97604	0.0260886	0.900385
TUBA1B	2.11418	0.0261622	0.900385
PER3	-0.790751	0.0261872	0.900385
AC128688.2	-0.768571	0.0264294	0.900385
RBM4	2.66169	0.0264544	0.900385
ERV3-1	2.71355	0.0264692	0.900385
SIGIRR	2.09414	0.0265084	0.900385
EDN1	-1.01705	0.0268561	0.900385
AC097534.2	-0.477374	0.0269985	0.900385
TRPV3	-0.477374	0.0269985	0.900385
RAP1B	1.25195	0.0270254	0.900385
SREK1IP1	2.07802	0.0270447	0.900385
EGR1	-0.747395	0.0271191	0.900385
ALKBH8	1.272	0.0271441	0.900385
TSPAN17	-1.06295	0.0272013	0.900385
DST	-0.74803	0.0272696	0.900385
COASY	1.55456	0.0272863	0.900385
PSMB4	2.08684	0.027681	0.900385
SH3GLB2	1.84097	0.0277926	0.900385
KDM1B	-1.00217	0.0278574	0.900385
CRLS1	1.53906	0.0279848	0.900385
STAT5B	-2.03857	0.0280067	0.900385
BDP1	1.33872	0.0280968	0.900385
PFKL	1.576	0.0281067	0.900385
CDC34	1.52411	0.0281301	0.900385
CHI3L2	1.92084	0.0283074	0.900385
FAM208B	2.32047	0.028479	0.900385
TNKS	2.02728	0.0287782	0.900385
RPS6KA5	2.66139	0.0288046	0.900385
MAZ	2.0649	0.0288435	0.900385
YWHAH	1.30559	0.0289165	0.900385
RCAN3	1.86188	0.0289647	0.900385
DDX20	1.96068	0.0290302	0.900385
TRIM68	-0.929886	0.0292685	0.900385
LCOR	3.1975	0.0292724	0.900385
SELENOH	1.97784	0.0292809	0.900385
AES	2.09138	0.0294091	0.900385
CCT3	2.43377	0.0296304	0.900385
ZFR	2.00888	0.0296959	0.900385
ARHGAP12	1.86402	0.0297006	0.900385
RECQL5	-0.651857	0.0298887	0.900385
SETD1A	1.82153	0.0299131	0.900385
MYBBP1A	-1.56428	0.0300152	0.900385
LINC00342	1.40589	0.0300958	0.900385
AC090061.1	-0.392317	0.0301197	0.900385
VASH1	-0.392317	0.0301197	0.900385
AC007494.2	-0.392317	0.0301197	0.900385
GINS3	-0.670954	0.0301539	0.900385
RREB1	1.95178	0.0303223	0.900385
TMEM260	-1.34182	0.0303524	0.900385
CALU	1.94048	0.030373	0.900385
ZNF189	-1.02572	0.0304371	0.900385
FBXL5	2.04486	0.0305011	0.900385
BRD3OS	-0.437544	0.0305622	0.900385
MRPS36	1.78594	0.0305776	0.900385
SENP2	2.1048	0.0307135	0.900385
TNIK	1.7787	0.0307739	0.900385
DPH3	1.69368	0.0308353	0.900385
EIF4EBP1	-0.754383	0.0308935	0.900385
POLR3G	-0.765736	0.0309962	0.900385
EDC3	-0.690036	0.0310613	0.900385
KPNA4	2.19295	0.0310867	0.900385
PTCD1	1.33935	0.0311234	0.900385
SLC5A3	1.96876	0.0311508	0.900385
ACTR10	1.87802	0.0312499	0.900385
RGS19	1.39857	0.0313813	0.900385
SLC9A3R1	2.15567	0.0316305	0.900385
RBBP7	1.88676	0.0316878	0.900385
TRBV5-1	-0.486641	0.0316983	0.900385
CCDC180	-0.414912	0.0316983	0.900385
AMH	-0.414912	0.0316983	0.900385
ZW10	-0.936687	0.0317652	0.900385
NOL7	1.62562	0.0318324	0.900385
TSFM	2.40649	0.0319	0.900385
ADD3	1.49947	0.0320093	0.900385
TCP11L2	2.85432	0.0321646	0.900385
TRIM38	2.83336	0.0322007	0.900385
ZBTB20	1.44823	0.0322058	0.900385
TRAPPC8	1.39494	0.0322558	0.900385
CHMP5	-1.87925	0.032257	0.900385
EIF4B	1.39078	0.0322654	0.900385
DNAJC13	-0.781612	0.0322808	0.900385
HACL1	1.78755	0.032403	0.900385
C16orf86	-1.02554	0.0324431	0.900385
ZNF358	-0.703507	0.0325244	0.900385
SLC2A4RG	2.35517	0.0326747	0.900385
PDCD10	1.88443	0.0326771	0.900385
PRKG2	-0.418883	0.0330812	0.900385
WDYHV1	-0.418883	0.0330812	0.900385
AC089984.1	-0.418883	0.0330812	0.900385
ZNF415	-0.418883	0.0330812	0.900385
NTMT1	2.26005	0.0331661	0.900385
FBXO48	-0.766294	0.0332778	0.900385
ATP2B1-AS1	1.98671	0.0333175	0.900385
ZBED6CL	-0.8931	0.0333686	0.900385
CDCA7L	-1.85375	0.0336185	0.900385
EIF3D	2.53048	0.0336556	0.900385
RNF145	1.80807	0.0337383	0.900385
YIPF2	-1.18026	0.0337521	0.900385
NEDD1	1.92145	0.0337701	0.900385
GNAI3	1.91492	0.0338095	0.900385
ANKAR	1.78299	0.0338233	0.900385
C6orf106	1.63254	0.033826	0.900385
NDUFAB1	1.95517	0.0338418	0.900385
GTF2F1	1.91476	0.0338687	0.900385
AC136475.3	-2.15475	0.0338711	0.900385
ZNF524	-1.5786	0.0339633	0.900385
GBP5	1.50818	0.033982	0.900385
AGPS	-1.7845	0.0340064	0.900385
EFCAB7	1.62325	0.0340292	0.900385
CLEC2B	2.78309	0.0341102	0.900385
GPR180	-1.0035	0.0341501	0.900385
ZNF805	-1.91575	0.0341749	0.900385
MFF	1.93437	0.0343972	0.900385
MED28	1.75625	0.0346382	0.900385
AC005261.3	1.4043	0.0348418	0.900385
CCDC14	2.3459	0.0349169	0.900385
VAMP2	1.24241	0.0351592	0.900385
CCDC12	1.58782	0.0351768	0.900385
FAM98A	1.62598	0.0352149	0.900385
OSTC	1.99476	0.035247	0.900385
KLF12	1.84622	0.0353226	0.900385
KDM4B	1.95704	0.0353759	0.900385
DNAH6	-0.715082	0.0354018	0.900385
INTS4	1.80902	0.0356151	0.900385
AC093157.2	-0.693639	0.0358234	0.900385
TMEM170A	1.74166	0.0358323	0.900385
AC100786.1	-1.20844	0.0359097	0.900385
TMEM41B	1.81064	0.0361188	0.900385
CMTM3	1.76036	0.0363415	0.900385
WDFY2	1.97263	0.0363859	0.900385
DSTYK	1.91036	0.0365321	0.900385
TEDC1	-0.959281	0.0365356	0.900385
DAP	1.5998	0.0365587	0.900385
CSNK1E	1.88253	0.0365722	0.900385
AC068338.2	-0.772009	0.0368001	0.900385
CBX1	1.42595	0.0370311	0.900385
CD6	1.73911	0.0373232	0.900385
PTPRJ	1.62066	0.0373374	0.900385
GABPB1	1.8299	0.0373495	0.900385
MAT2A	2.40199	0.0375868	0.900385
AL117339.5	-0.989018	0.0376131	0.900385
NDUFS8	1.96663	0.0376894	0.900385
NSL1	1.89839	0.0376923	0.900385
GPATCH2L	1.70225	0.0377045	0.900385
ARFGEF2	1.86669	0.0378451	0.900385
MT-CO1	0.673618	0.0378731	0.900385
AC005224.3	1.39328	0.0379665	0.900385
PIK3R1	1.77381	0.0381635	0.900385
SRSF9	1.86799	0.0381842	0.900385
BLOC1S6	1.85585	0.0382268	0.900385
TAPT1-AS1	-0.771734	0.0382532	0.900385
LPAR6	-1.49302	0.0383656	0.900385
LSM12	1.95436	0.0383765	0.900385
TERF1	1.72027	0.0387337	0.900385
LMTK2	1.80117	0.0387373	0.900385
LITAF	1.90035	0.0388964	0.900385
PRR34-AS1	-0.451015	0.0389223	0.900385
NDUFB5	1.44635	0.0389342	0.900385
NUP133	1.50544	0.0390923	0.900385
SLC16A1	1.82321	0.0392365	0.900385
ZNF121	1.83929	0.0392745	0.900385
CCDC137	2.51318	0.03928	0.900385
TOX2	1.67202	0.039533	0.900385
ISCA2	1.67041	0.0396865	0.900385
PIGO	1.232	0.0397906	0.900385
LRPPRC	1.93879	0.0398101	0.900385
CLEC2D	1.29263	0.0398693	0.900385
NDUFV2	2.02738	0.0399294	0.900385
SERINC1	2.01324	0.0399444	0.900385
CNOT2	1.27248	0.039991	0.900385
HERC4	1.78598	0.0404267	0.900385
ISG20	1.98938	0.0406612	0.900385
ZNF420	1.31907	0.0406712	0.900385
MAGED2	1.78503	0.0407386	0.900385
RNASET2	1.63029	0.0407418	0.900385
REX1BD	1.80285	0.04075	0.900385
TTC1	1.7991	0.0407804	0.900385
ARL5A	1.26548	0.0411498	0.900385
GTPBP8	1.83748	0.0411593	0.900385
TUBB4B	1.85307	0.0411774	0.900385
STYX	1.49836	0.0414316	0.900385
UBR2	-1.82942	0.0414984	0.900385
GPN2	1.57293	0.0415271	0.900385
RFT1	1.54772	0.0415854	0.900385
TMEM230	2.06307	0.0417561	0.900385
COX7C	2.54422	0.0418938	0.900385
LGALS1	1.43364	0.0422789	0.900385
ARMC7	-0.927596	0.0424345	0.900385
KIAA0040	-1.62301	0.0425529	0.900385
G2E3	1.9464	0.0430912	0.900385
XPA	1.69144	0.0431164	0.900385
AC027682.4	-0.825644	0.0431268	0.900385
TMEM168	-1.62567	0.0431639	0.900385
SESN1	2.15042	0.0432068	0.900385
NUDT19	-0.930182	0.0432565	0.900385
SMURF1	1.6127	0.0433148	0.900385
NRIP1	1.88812	0.0433673	0.900385
RPAIN	1.79721	0.0437155	0.900385
MTF1	1.71384	0.0437368	0.900385
COPS9	2.79626	0.043866	0.900385
AC005332.7	-1.34893	0.0440373	0.900385
PTPN4	2.45823	0.0440735	0.900385
FAM122A	-1.61178	0.0442146	0.900385
C1orf52	1.85559	0.0442853	0.900385
JAM3	-0.937592	0.044491	0.900385
CFAP54	-0.820486	0.0445228	0.900385
EIF1AY	2.77033	0.044593	0.900385
ZNF12	1.7465	0.0445986	0.900385
PJVK	-0.657737	0.0446349	0.900385
ATG4B	1.64805	0.0446443	0.900385
AARSD1	1.83711	0.0446976	0.900385
PRKX	1.88093	0.0447283	0.900385
CCDC107	1.32516	0.0449099	0.900385
RASGRP1	1.45794	0.045006	0.900385
INO80E	1.62519	0.0450162	0.900385
DEGS2	-0.659156	0.0451606	0.900385
PRDM2	1.71799	0.0452044	0.900385
SMARCA5	1.2465	0.0453313	0.900385
MT-ND4	0.386432	0.0453544	0.900385
AIRN	-0.644149	0.0453922	0.900385
DPP8	1.84471	0.0453943	0.900385
MPV17	1.89934	0.0454541	0.900385
AC245060.5	1.85881	0.0454859	0.900385
FLNB	1.80475	0.0455929	0.900385
MAX	1.42606	0.0456946	0.900385
SREBF1	1.77407	0.0462302	0.900385
UBR4	2.41166	0.0464535	0.900385
MRPS31	1.57715	0.0465408	0.900385
STX17	1.71803	0.0465956	0.900385
APBB1	1.81284	0.0466527	0.900385
FAM215B	2.13159	0.0467069	0.900385
PDRG1	1.59705	0.0467315	0.900385
DTWD1	1.28492	0.0470448	0.900385
EIF3I	2.17282	0.0471707	0.900385
RLIM	2.36453	0.0472664	0.900385
PEX26	1.76885	0.0475642	0.900385
TLK1	1.74371	0.0476403	0.900385
THAP7	1.79939	0.0476769	0.900385
MRPL27	1.82866	0.0479062	0.900385
DEK	1.72804	0.0480366	0.900385
NCR3	-0.420655	0.0480746	0.900385
AC022182.1	-0.420655	0.0480746	0.900385
UCKL1-AS1	-0.420655	0.0480746	0.900385
SPRED2	-0.486371	0.0480746	0.900385
GEMIN4	1.19556	0.0481116	0.900385
AFG3L2	1.81997	0.0482147	0.900385
AC118549.1	1.8412	0.0482346	0.900385
VDAC1	2.4392	0.0482445	0.900385
MT-ND1	0.355191	0.048252	0.900385
JADE2	1.61842	0.0482666	0.900385
SLC16A3	-0.788451	0.0483339	0.900385
NFE2L1	1.2617	0.0483546	0.900385
FAM200B	1.86171	0.0485754	0.900385
CCRL2	-0.936247	0.0485969	0.900385
HIST1H3I	-0.391788	0.048618	0.900385
AC027097.2	-0.391788	0.048618	0.900385
STAP1	-0.45691	0.048618	0.900385
ZFP14	1.70775	0.0487586	0.900385
MYL12B	1.53563	0.0489005	0.900385
SERPINB9	1.29208	0.0489156	0.900385
MDH2	1.81513	0.0489271	0.900385
AL139274.2	-0.983566	0.0489367	0.900385
RBM17	2.81729	0.0489506	0.900385
NECAP2	1.31851	0.0489661	0.900385
ZNF737	1.51094	0.0490471	0.900385
TMEM116	1.23286	0.0492524	0.900385
CHPF2	1.23385	0.0492687	0.900385
MRPS7	2.3199	0.0493123	0.900385
FAM8A1	-2.1128	0.0494161	0.900385
EFCAB14	2.40716	0.0495373	0.900385
ITGA6	-1.83357	0.0495494	0.900385
EXOSC9	2.20473	0.0495924	0.900385
LIPE-AS1	-0.981189	0.0496991	0.900385
SLC8B1	2.46791	0.050102	0.900385
HERC3	1.75947	0.0501361	0.900385
DOK2	1.84141	0.0501639	0.900385
SETD4	1.25076	0.0507304	0.900385
NDUFS7	1.72015	0.0507517	0.900385
PEX6	-1.15933	0.0507589	0.900385
VPS37B	1.73084	0.0507907	0.900385
CD247	1.00547	0.0508259	0.900385
EPB41L2	1.4003	0.0509422	0.900385
FAM126A	1.18268	0.0511316	0.900385
SAP25	1.70636	0.0513603	0.900385
BCAP29	-1.14139	0.0513608	0.900385
ATF7	-1.11056	0.0515055	0.900385
FAM241A	1.44235	0.0515377	0.900385
CEP120	1.88778	0.0516023	0.900385
LRP10	1.74345	0.0516031	0.900385
VPS13C	1.5861	0.0516785	0.900385
DDHD1	1.29503	0.0516898	0.900385
SCAMP3	1.71455	0.0522035	0.900385
QKI	1.53836	0.0522857	0.900385
NELFA	1.76111	0.0523701	0.900385
ATP6V0A1	1.16069	0.0525572	0.900385
TENT2	2.17236	0.0525602	0.900385
CTSB	1.28412	0.0528051	0.900385
FKBP8	1.70043	0.0528395	0.900385
FAM184B	1.43338	0.053299	0.900385
P4HB	1.82074	0.053848	0.900385
CCDC7	1.51432	0.0539459	0.900385
RASGRP2	1.65302	0.0540204	0.900385
HSPA8	2.15773	0.0540556	0.900385
FAM153A	-0.723676	0.0541658	0.900385
TBC1D17	1.51563	0.0544513	0.900385
CLPP	1.62465	0.0545398	0.900385
GAPDH	2.24173	0.0545484	0.900385
ACOT8	1.26277	0.0545606	0.900385
MAPKAPK2	1.76353	0.0546622	0.900385
PLEKHA2	2.46258	0.0546844	0.900385
MAN1B1	2.00598	0.0547287	0.900385
AP001157.1	1.65796	0.0550996	0.900385
ATP2A3	2.16901	0.0551154	0.900385
SNX14	1.43427	0.0552105	0.900385
ABCD4	2.18643	0.055342	0.900385
HIPK3	1.39904	0.0553736	0.900385
ARFRP1	1.16213	0.0557702	0.900385
DPH7	1.49767	0.055892	0.900385
BCOR	-1.5718	0.0560368	0.900385
AC016831.5	2.95674	0.0560388	0.900385
HEXA	2.63078	0.0561741	0.900385
PIGT	1.61406	0.0561952	0.900385
CBX3	1.68137	0.0562766	0.900385
CDAN1	-0.978701	0.0566686	0.900385
CD5	1.58543	0.0567813	0.900385
PRKCB	1.8603	0.0567875	0.900385
LINC00526	-0.732534	0.0568347	0.900385
FBXL20	2.52668	0.0568577	0.900385
APEH	-0.861345	0.0572689	0.900385
JMY	1.55444	0.0575079	0.900385
ACER3	1.13086	0.0575416	0.900385
PRR3	-1.51019	0.0576094	0.900385
ISG20L2	2.27544	0.0576721	0.900385
CBR1	1.19089	0.0576942	0.900385
PKNOX1	1.19947	0.0577079	0.900385
LIN9	-0.624378	0.0578692	0.900385
PDHB	1.74303	0.0579004	0.900385
TLN1	1.78438	0.0580361	0.900385
CAST	-1.34623	0.0580904	0.900385
PFDN1	1.94762	0.0581211	0.900385
SMIM15	1.66547	0.0584477	0.900385
SSR2	2.49115	0.0585883	0.900385
ZNF664	-1.41022	0.0589557	0.900385
TMEM161A	1.10482	0.0593261	0.900385
PAK1	-1.52066	0.0594272	0.900385
HACD2	-1.36978	0.0595144	0.900385
CHKA	1.43823	0.0596051	0.900385
ZNF687	1.09141	0.059696	0.900385
LMOD3	-0.855703	0.059963	0.900385
PRR14	1.25685	0.0599993	0.900385
FAM53B	1.10772	0.0600756	0.900385
MAGT1	1.76471	0.0602869	0.900385
EML2	-0.882296	0.060441	0.900385
C16orf87	2.04628	0.0604865	0.900385
CLN5	2.19764	0.0606068	0.900385
CLASRP	1.63189	0.0609722	0.900385
IDH3A	1.55314	0.0610037	0.900385
OGFOD1	1.20019	0.0610205	0.900385
CFAP20	2.28077	0.0610485	0.900385
MX1	1.8466	0.061308	0.900385
WAC-AS1	1.61074	0.0613224	0.900385
EXOC6	1.69903	0.0614462	0.900385
PCAT7	-0.613948	0.0615185	0.900385
AC025034.1	-0.613948	0.0615185	0.900385
AL355922.2	-0.613948	0.0615185	0.900385
CHAC1	-0.613948	0.0615185	0.900385
AC021739.2	-0.613948	0.0615185	0.900385
C3AR1	-0.704772	0.0615185	0.900385
KLHL3	-1.56691	0.0616803	0.900385
CALM3	1.72789	0.0616871	0.900385
ZNF256	-0.864548	0.0616916	0.900385
MRPL9	1.60022	0.061832	0.900385
SMURF2	1.71739	0.0618324	0.900385
PLCL2	1.65328	0.0620311	0.900385
ACTR8	-0.883843	0.0621885	0.900385
ATP11C	1.1337	0.0623744	0.900385
AL606760.1	-0.712613	0.0624718	0.900385
ZFAS1	2.84848	0.062576	0.900385
RALGPS2	1.46156	0.0625879	0.900385
PARK7	1.7231	0.0628512	0.900385
LMO4	1.46351	0.0629525	0.900385
AL683813.1	-0.698583	0.0631733	0.900385
RNH1	1.72317	0.0632076	0.900385
APOL6	1.85198	0.0632935	0.900385
YIF1A	-1.07782	0.0634612	0.900385
KDM3B	-1.54147	0.0634677	0.900385
KRT10	1.69067	0.0636817	0.900385
SRBD1	1.07421	0.0637626	0.900385
STK38	-2.17024	0.0637704	0.900385
AC026979.2	2.519	0.0638092	0.900385
MGST3	1.23003	0.0638483	0.900385
RTL8A	-0.9649	0.0638771	0.900385
LRR1	0.956776	0.0639243	0.900385
YTHDF3-AS1	-1.06956	0.0641426	0.900385
APRT	2.44918	0.064181	0.900385
DUSP4	1.19666	0.0647803	0.900385
ARF6	1.62199	0.0647912	0.900385
NUP88	-1.63595	0.0647953	0.900385
VPS28	2.22243	0.0649168	0.900385
DDX28	1.42456	0.0650693	0.900385
AL022238.2	-0.965119	0.0651436	0.900385
CLPX	1.62274	0.0652426	0.900385
PDIA6	1.44032	0.0653231	0.900385
ERC1	-1.61441	0.0656011	0.900385
PTK7	1.12174	0.065655	0.900385
ZNF480	1.39555	0.0657878	0.900385
SERF2	1.49518	0.0662113	0.900385
AIMP1	2.16175	0.066278	0.900385
KLF11	-0.715321	0.0663241	0.900385
TMEM134	1.68399	0.066707	0.900385
SNTB1	-0.872356	0.0668872	0.900385
AL445686.2	1.66526	0.0670795	0.900385
TBCK	-0.881749	0.067201	0.900385
PPP1R18	-1.26031	0.0673522	0.900385
POLR1D	1.86945	0.0674771	0.900385
SAR1B	1.48777	0.0675417	0.900385
XRCC6	1.38735	0.0676047	0.900385
SNHG9	1.49265	0.0676308	0.900385
AHSA1	1.52426	0.0678795	0.900385
CTNNB1	1.5313	0.0679921	0.900385
FAM91A1	1.69202	0.0681221	0.900385
RNF144A	-1.43116	0.0682142	0.900385
PPAN	-1.39403	0.0682228	0.900385
POLI	1.04815	0.0682937	0.900385
ZNF862	-0.609334	0.0683265	0.900385
WDR82	1.60346	0.0683906	0.900385
ZNF646	-0.650985	0.068406	0.900385
DCHS1	-1.08817	0.0684658	0.900385
ZNF510	-1.61419	0.0685034	0.900385
PMF1	2.47097	0.0686662	0.900385
TNFRSF10A	1.50092	0.0686741	0.900385
MTPN	1.38635	0.0688356	0.900385
OTUD7B	-0.634002	0.0689217	0.900385
GPR89A	-1.50467	0.0690279	0.900385
ATF2	1.70416	0.0690405	0.900385
HSD17B7	1.06464	0.0692135	0.900385
HELZ	1.16372	0.0692791	0.900385
ZNF273	1.5156	0.0694151	0.900385
SFT2D1	1.07765	0.0695196	0.900385
CHCHD1	1.57908	0.0695297	0.900385
NAGLU	-1.04184	0.0696	0.900385
PNPLA6	1.09547	0.0697646	0.900385
IDH3G	1.54447	0.0698487	0.900385
ZDBF2	1.71788	0.0698622	0.900385
LMBR1	1.55104	0.0698871	0.900385
TGS1	1.5652	0.0698912	0.900385
NOTCH2NL	1.11554	0.0698912	0.900385
LAMP1	1.93184	0.0699185	0.900385
CCP110	1.12781	0.0701447	0.900385
TENT4B	-1.69543	0.0704019	0.900385
GLTP	1.58722	0.0704461	0.900385
ZNF783	1.15733	0.0704803	0.900385
FSIP2	-1.25255	0.07052	0.900385
B3GAT2	1.58243	0.0707429	0.900385
RPLP0	0.940919	0.0708732	0.900385
TGFBR1	1.7122	0.0709948	0.900385
KLHL2	1.11121	0.0710221	0.900385
AP3S2	-1.2442	0.0711519	0.900385
BBS9	1.02934	0.0711872	0.900385
THUMPD1	1.57377	0.071216	0.900385
PIGS	1.4943	0.0712776	0.900385
ETFDH	2.28869	0.0714411	0.900385
MT-CO2	0.415259	0.0715412	0.900385
ZNF414	1.44583	0.0715737	0.900385
CNOT4	1.38771	0.0716134	0.900385
STMN3	1.62071	0.0716652	0.900385
PTPRA	1.55345	0.0719076	0.900385
ZNF169	-1.0889	0.0719459	0.900385
ATF4	1.32308	0.0720073	0.900385
PSAP	1.62304	0.0720363	0.900385
WWP2	1.46549	0.072094	0.900385
PPP1R16B	1.58725	0.072206	0.900385
SDHA	1.65644	0.0722756	0.900385
GLIPR1	-1.69022	0.0722951	0.900385
FEM1B	1.97175	0.0723808	0.900385
HNRNPR	1.33798	0.0725033	0.900385
SLC25A32	1.51997	0.0725985	0.900385
NPIPB4	-1.25614	0.0726018	0.900385
TMEM126A	1.42538	0.0726569	0.900385
ANK3	2.16011	0.0728051	0.900385
SFT2D2	2.13793	0.0728572	0.900385
RGCC	1.97486	0.0729152	0.900385
PTP4A1	-1.61284	0.0729206	0.900385
POLE3	1.984	0.0730435	0.900385
STUB1	1.5135	0.0733434	0.900385
CWC25	1.3855	0.0739497	0.900385
CCT8	1.61853	0.0739572	0.900385
ACTR6	1.59471	0.0739727	0.900385
ZBTB44	-2.04121	0.0742814	0.900385
EXOSC2	-1.54854	0.0744317	0.900385
NCSTN	1.36516	0.0744813	0.900385
PXYLP1	1.70192	0.0744918	0.900385
PRKCI	1.40108	0.0745725	0.900385
NIT2	1.07773	0.0746704	0.900385
ICA1L	2.03948	0.0747063	0.900385
TSC2	1.4027	0.074728	0.900385
MLKL	1.03312	0.0750908	0.900385
PPWD1	2.03371	0.0751642	0.900385
ZDHHC24	1.33478	0.075182	0.900385
ARRDC5	-0.891863	0.0754207	0.900385
MFSD5	1.08416	0.0754922	0.900385
PSMG2	1.55774	0.0756356	0.900385
ICE1	1.52386	0.0758198	0.900385
TIPRL	1.66776	0.0758908	0.900385
SOX12	-1.30688	0.075972	0.900385
FAM98C	1.33407	0.0760193	0.900385
SNHG10	-1.2305	0.076052	0.900385
AL080317.3	-0.661109	0.07611	0.900385
TPST2	-0.597733	0.0763175	0.900385
SLC25A28	2.31416	0.0763881	0.900385
STX7	1.37817	0.0765318	0.900385
UTP23	1.64863	0.0766291	0.900385
CHMP4B	1.66136	0.0766414	0.900385
LAMTOR4	1.97544	0.0767937	0.900385
NCBP2	2.42585	0.0770064	0.900385
CCDC174	2.09239	0.0771092	0.900385
MTIF3	1.42918	0.0772403	0.900385
ASAH1	1.55464	0.0774409	0.900385
MT-CO3	0.455352	0.0774808	0.900385
TOM1	2.22945	0.0776139	0.900385
BISPR	-0.907984	0.0780233	0.900385
CCNJ	0.989022	0.0781452	0.900385
ATP6AP1	1.26757	0.0781467	0.900385
CD47	1.28913	0.0783031	0.900385
NME4	1.26936	0.078616	0.900385
TMEM141	-1.18108	0.0786416	0.900385
NUDT4	1.65122	0.0786728	0.900385
UBA3	1.39607	0.0787942	0.900385
NBEA	-1.1819	0.0788328	0.900385
SF3B4	1.57759	0.0790117	0.900385
GPR155	1.68005	0.0790551	0.900385
CDK16	2.06187	0.0791484	0.900385
WHRN	-1.17708	0.0792221	0.900385
CD302	-0.625238	0.0792317	0.900385
PPIF	1.45719	0.0792685	0.900385
RPS19BP1	1.53187	0.0792954	0.900385
NCOA2	1.58086	0.0793158	0.900385
MBD5	1.54306	0.0793393	0.900385
BPHL	1.01442	0.0794239	0.900385
PSMD1	1.59046	0.0796463	0.900385
CTBP1	1.55331	0.0797982	0.900385
SENP5	1.84531	0.0802961	0.900385
NOC3L	-1.23272	0.0804878	0.900385
FAM120B	1.56594	0.0806271	0.900385
CBLB	2.34247	0.0806327	0.900385
TRAPPC4	1.60599	0.0807679	0.900385
MICU3	1.03977	0.0808155	0.900385
FAM50A	1.56476	0.081183	0.900385
CD99L2	-0.81914	0.0812398	0.900385
ANKRD36	1.63983	0.081437	0.900385
DTX3	1.42554	0.0815193	0.900385
RBM43	2.17809	0.0815277	0.900385
SNRPN	1.61334	0.0817117	0.900385
PIK3R5	2.01968	0.0817842	0.900385
MED13L	1.52486	0.0818684	0.900385
FAM117B	2.02458	0.0821421	0.900385
MAGOHB	1.36958	0.0822925	0.900385
AFF3	1.51752	0.0823205	0.900385
CDK2AP2	1.2045	0.08246	0.900385
PPP2R2A	2.29629	0.0824771	0.900385
POMP	1.9291	0.0826283	0.900385
BCL2L11	1.47252	0.0826364	0.900385
ZFP36	1.51689	0.0827454	0.900385
AL450384.2	1.04029	0.082752	0.900385
URB2	1.53008	0.0828278	0.900385
LDLRAP1	1.49927	0.0830871	0.900385
DENND1A	-1.23831	0.0830882	0.900385
AC044849.1	1.5042	0.083311	0.900385
TRIP6	-0.672537	0.0833579	0.900385
LEMD2	1.507	0.0834518	0.900385
ADK	2.07136	0.0835318	0.900385
RNF139	1.59452	0.0839944	0.900385
ZNF236	1.56557	0.0843977	0.900385
CLK4	1.19952	0.0844015	0.900385
CTBS	1.59713	0.0845479	0.900385
PGM1	-0.638837	0.0845618	0.900385
PSMB2	1.57242	0.0846601	0.900385
NCF1	-1.17094	0.0849239	0.900385
PIP4P2	-0.917099	0.0849824	0.900385
FBXL15	1.49205	0.0851483	0.900385
GTF2B	2.03464	0.0852059	0.900385
ERH	2.0022	0.0852094	0.900385
TMSB10	1.40526	0.0854157	0.900385
NUCB1	1.42394	0.0856035	0.900385
CCDC88B	1.51927	0.0856289	0.900385
ESR2	-0.600387	0.0856463	0.900385
PPIA	1.03105	0.0856498	0.900385
TRIM27	0.927304	0.0858481	0.900385
MZT2B	1.83442	0.0859962	0.900385
SNX17	-1.24376	0.0860613	0.900385
ZNF200	1.00588	0.0861046	0.900385
RALGAPB	2.0226	0.0861771	0.900385
MAP2K2	1.60564	0.0862108	0.900385
FANCD2	1.4386	0.0865017	0.900385
EHMT1	1.57074	0.0865087	0.900385
PCM1	1.44184	0.0867123	0.900385
MT-ATP6	0.43718	0.0867391	0.900385
CASP8AP2	1.2846	0.0872815	0.900385
GNB1	-1.50571	0.0873475	0.900385
RNF166	-1.61125	0.0875587	0.900385
ICAM2	-1.53267	0.0876652	0.900385
ATP6V1G1	2.07052	0.0877375	0.900385
RAVER1	-0.721992	0.0878136	0.900385
CSGALNACT2	1.87513	0.0878732	0.900385
TMEM39B	0.925325	0.0879275	0.900385
APOM	0.957454	0.0881192	0.900385
CARD8	1.46747	0.088192	0.900385
AL365361.1	1.58194	0.0882914	0.900385
AC009088.1	-1.12629	0.0884474	0.900385
NOP58	2.02356	0.0884494	0.900385
EPS15	1.59231	0.0884504	0.900385
SEL1L	1.51826	0.0887743	0.900385
JAK1	1.01254	0.0888225	0.900385
TOMM22	-1.53779	0.088831	0.900385
C11orf1	-1.19924	0.0888605	0.900385
AC023946.1	-0.51201	0.0888817	0.900385
Z69706.1	-0.51201	0.0888817	0.900385
AC141424.1	-0.51201	0.0888817	0.900385
AC036176.1	-0.51201	0.0888817	0.900385
DMC1	-0.51201	0.0888817	0.900385
ZFX-AS1	-0.51201	0.0888817	0.900385
PWAR6	0.930542	0.0888962	0.900385
CDCA7	1.24534	0.0890002	0.900385
DAP3	1.6126	0.0890424	0.900385
KCNAB2	1.50843	0.0891889	0.900385
GALNT6	-1.14857	0.0892086	0.900385
AP1AR	1.26861	0.0892523	0.900385
TARBP1	1.57393	0.0892815	0.900385
PISD	1.91302	0.0893292	0.900385
DUSP8	2.56225	0.0894536	0.900385
HDAC7	1.5746	0.0894542	0.900385
ERCC4	-1.24986	0.0895192	0.900385
RABL6	1.50156	0.089894	0.900385
SF3B1	0.90615	0.0900933	0.900385
FBXL22	1.04716	0.090127	0.900385
PABPC4	1.57513	0.0901545	0.900385
CYTOR	1.07437	0.0902685	0.900385
ATP6V0A2	1.5751	0.0903731	0.900385
PLCXD1	-1.12594	0.0906852	0.900385
GLOD4	1.56727	0.0907288	0.900385
FCMR	1.48761	0.0907527	0.900385
RAD54L2	1.8537	0.091353	0.900385
TRAPPC1	1.23111	0.0913927	0.900385
RPS9	1.35187	0.0915076	0.900385
KLF16	1.2445	0.0915844	0.900385
WIPI2	1.35969	0.0916172	0.900385
HMGCS1	-1.55099	0.0917151	0.900385
ANKS3	-0.909795	0.0918206	0.900385
CCDC43	1.60455	0.0918713	0.900385
POU2F1	1.60165	0.091938	0.900385
CERNA1	0.873523	0.0919838	0.900385
RAB11B	1.45267	0.0920444	0.900385
PWP1	1.519	0.0921893	0.900385
PRKACA	0.968816	0.0922671	0.900385
ZNF552	1.53405	0.0924397	0.900385
CTSC	1.60186	0.0924401	0.900385
MRPS22	1.54176	0.0924441	0.900385
ZBTB43	1.87989	0.0924688	0.900385
PPM1K	1.54204	0.0926878	0.900385
PAXBP1	1.38675	0.0927305	0.900385
PRDM1	1.01771	0.0928241	0.900385
SNX1	1.5815	0.092908	0.900385
CENPQ	-0.656935	0.092932	0.900385
NDUFS6	1.83727	0.0930415	0.900385
CEP135	1.55209	0.0931359	0.900385
MAN2C1	1.4707	0.0934249	0.900385
COQ6	1.28387	0.0934841	0.900385
GALNT12	-0.831434	0.0935168	0.900385
VPS52	1.03444	0.0935191	0.900385
OBSCN	-1.31965	0.0935245	0.900385
TRMT10B	-1.27124	0.0937078	0.900385
UTP14C	-1.19055	0.093763	0.900385
C5orf24	2.36395	0.0938861	0.900385
ACTN1	1.45843	0.0939875	0.900385
GOLGA5	0.915447	0.0940713	0.900385
TAP2	1.97552	0.0941444	0.900385
ING1	1.39263	0.0942099	0.900385
TRABD	1.23332	0.094367	0.900385
P4HA1	1.23184	0.0945043	0.900385
NOB1	1.61451	0.0945646	0.900385
SMYD2	1.2388	0.0947093	0.900385
ZNF507	1.53922	0.0947408	0.900385
KIF21B	-1.45062	0.0947826	0.900385
MTCH1	1.23324	0.0948296	0.900385
IARS2	-1.42304	0.0948475	0.900385
IFFO2	-0.808008	0.0949346	0.900385
NUP153	1.43053	0.0950659	0.900385
APOL1	-0.67454	0.0950829	0.900385
INSIG1	1.40477	0.0950902	0.900385
AREG	-1.70062	0.0953361	0.900385
FBXW7	1.54813	0.0955355	0.900385
SCYL3	0.950969	0.0956321	0.900385
ZFP62	0.962512	0.0957114	0.900385
ARID4B	0.997308	0.0957427	0.900385
SSR1	1.14988	0.0957536	0.900385
RBMS2	-1.40396	0.0957751	0.900385
MFSD11	1.81353	0.0958524	0.900385
SETD6	-1.015	0.0962023	0.900385
HIVEP1	1.6974	0.0962444	0.900385
TDG	1.58191	0.0962624	0.900385
TRIP11	1.53997	0.0963508	0.900385
ARMCX5	1.1952	0.0963975	0.900385
STRN	1.32803	0.09644	0.900385
GRINA	0.970858	0.0965105	0.900385
HIST1H2BC	1.0849	0.096569	0.900385
SNRNP48	1.32929	0.0965952	0.900385
SNX6	2.14623	0.096731	0.900385
SRA1	1.20984	0.0967392	0.900385
SMARCD2	1.61688	0.0967486	0.900385
TBC1D22B	0.892897	0.0968389	0.900385
DENND1C	1.27734	0.097304	0.900385
FNTA	1.52341	0.0975373	0.900385
ZNF718	0.94089	0.0975525	0.900385
TTC9C	-1.36084	0.0976176	0.900385
MINDY2	1.48201	0.0978462	0.900385
RPIA	2.11003	0.0978839	0.900385
HAR1A	0.88511	0.0978893	0.900385
TTLL5	1.22534	0.0980265	0.900385
AC004951.1	2.27543	0.0980597	0.900385
NSMCE4A	1.3847	0.098156	0.900385
GPBP1L1	1.4754	0.0982026	0.900385
DPM1	1.55619	0.0982168	0.900385
RABGAP1	1.53808	0.0984046	0.900385
GON4L	1.37393	0.0985015	0.900385
KIFAP3	1.50407	0.0985404	0.900385
LYSMD4	0.977142	0.0985489	0.900385
WWP1	1.41821	0.0986136	0.900385
SLC37A3	1.80358	0.0986938	0.900385
LINS1	1.50942	0.0987351	0.900385
BCLAF3	1.41466	0.0988502	0.900385
H2AFJ	1.47662	0.0988713	0.900385
ZNF24	1.29226	0.0989014	0.900385
AHCY	0.90254	0.0989345	0.900385
ZNHIT1	1.48026	0.0989387	0.900385
SRSF8	1.93202	0.0989752	0.900385
TRAPPC10	1.48793	0.0990609	0.900385
UMPS	1.39821	0.099144	0.900385
CCDC146	-0.627076	0.0991519	0.900385
TPM1	0.998382	0.0991798	0.900385
CCT2	2.09396	0.0992312	0.900385
SKP1	0.784513	0.0992496	0.900385
HINT3	1.30133	0.0993225	0.900385
MIEF1	1.29261	0.0993545	0.900385
POLG	1.85377	0.0996454	0.900385
FAM3C	-1.31633	0.0998881	0.900385
ZNF428	-1.54174	0.100067	0.900385
HIST1H2AG	1.08261	0.100147	0.900385
YWHAZ	0.893022	0.100166	0.900385
CYTH1	1.20211	0.100231	0.900385
COQ8A	1.46911	0.100281	0.900385
ZNF511	1.33827	0.100351	0.900385
MYO9B	1.95841	0.100424	0.900385
CHFR	-1.56174	0.100494	0.900385
CERS6	1.93507	0.100624	0.900385
ATP5IF1	-1.42459	0.100682	0.900385
FOXN2	1.43119	0.100834	0.900385
MRPL45	1.50334	0.100891	0.900385
MRM3	-1.26784	0.100974	0.900385
HERC6	-1.07661	0.10109	0.900385
SDHB	1.49441	0.101268	0.900385
NELL2	2.16814	0.101357	0.900385
ING2	-1.478	0.101408	0.900385
S100A10	1.62937	0.101461	0.900385
ELP4	1.26101	0.101605	0.900385
DPM3	1.28032	0.101618	0.900385
H1FX-AS1	-0.578701	0.101636	0.900385
CSTB	1.34364	0.101731	0.900385
PHIP	1.85359	0.101793	0.900385
SH3TC1	-0.800291	0.101807	0.900385
ASCC1	1.14954	0.101916	0.900385
MSL3	-1.42386	0.101969	0.900385
ANXA1	2.57771	0.101983	0.900385
LINC00921	0.841612	0.102015	0.900385
CCPG1	1.48123	0.102044	0.900385
ZNF589	0.927205	0.10206	0.900385
CD2	1.30534	0.102123	0.900385
MT-ND2	0.410975	0.102156	0.900385
GINS4	-0.869328	0.102212	0.900385
DELE1	1.75646	0.102228	0.900385
ZFAND2A	1.53443	0.102402	0.900385
DLG1	1.59098	0.102408	0.900385
CNBP	1.7753	0.102456	0.900385
DGKH	1.22799	0.102489	0.900385
AC007193.1	-0.404709	0.102639	0.900385
IRF2BP2	0.870626	0.102667	0.900385
TMEM101	-0.836018	0.102765	0.900385
RTF2	2.10284	0.102858	0.900385
FAM129A	0.962526	0.102908	0.900385
CD37	1.22059	0.103062	0.900385
ZFY	2.11863	0.103104	0.900385
RANBP9	1.48292	0.103171	0.900385
ECI2	1.36178	0.103213	0.900385
CCNY	1.77393	0.103224	0.900385
RAD9A	1.96649	0.103232	0.900385
PTPRK	2.07256	0.103285	0.900385
CARD19	1.57235	0.10353	0.900385
PCNT	1.66348	0.103688	0.900385
MGMT	1.32864	0.103718	0.900385
AMDHD2	0.884956	0.103868	0.900385
MIGA1	1.40766	0.103895	0.900385
EIF3E	0.940146	0.103948	0.900385
NAA35	1.45943	0.104042	0.900385
TLE2	1.44199	0.104044	0.900385
ZNF215	-1.00206	0.104109	0.900385
KCTD6	-0.592419	0.104113	0.900385
ILVBL	0.930429	0.104245	0.900385
ELOVL1	0.862797	0.104584	0.900385
FKBP15	0.952348	0.104842	0.900385
COX19	1.1258	0.104943	0.900385
ADGRE1	0.848621	0.104962	0.900385
SRSF11	0.326801	0.105154	0.900385
C9orf16	1.74437	0.105173	0.900385
GET4	0.897716	0.105218	0.900385
SEC61A1	1.80992	0.105525	0.900385
JPT1	1.49811	0.10556	0.900385
C11orf54	1.22992	0.105669	0.900385
VIPR2	-1.10766	0.105759	0.900385
CLEC16A	1.43142	0.105798	0.900385
LEPROT	1.53738	0.105822	0.900385
ABHD18	1.7237	0.105928	0.900385
ATAD3B	-1.59164	0.106057	0.900385
CMPK1	1.62369	0.106065	0.900385
MTX2	0.959164	0.106307	0.900385
YDJC	1.36406	0.106407	0.900385
AC016831.1	1.22837	0.106566	0.900385
ZXDA	0.88508	0.106768	0.900385
DDA1	1.72877	0.106819	0.900385
COX18	1.08444	0.106939	0.900385
ARL8B	1.72441	0.10705	0.900385
CREB3L2	1.1759	0.10705	0.900385
AC146944.4	0.93923	0.107064	0.900385
TANGO2	-0.568474	0.107291	0.900385
ORC3	1.04987	0.107539	0.900385
WDCP	-0.686587	0.107586	0.900385
NEAT1	0.906144	0.107663	0.900385
HSPA14.1	1.53466	0.107856	0.900385
ZNF134	1.42641	0.108281	0.900385
EXOC5	1.6784	0.108322	0.900385
AMT	-0.66477	0.108451	0.900385
USP12	1.5876	0.108464	0.900385
TRAF1	1.79574	0.108602	0.900385
PRPF19	1.3279	0.108708	0.900385
ADI1	1.39523	0.108721	0.900385
PSPC1	1.47721	0.108911	0.900385
RHOBTB3	1.23813	0.109334	0.900385
CCAR1	1.84461	0.109601	0.900385
ABCE1	1.75492	0.109635	0.900385
CCM2	1.52994	0.109677	0.900385
TMEM209	1.32757	0.109867	0.900385
PMAIP1	1.86454	0.110015	0.900385
NAT9	1.44084	0.110071	0.900385
VPS18	0.873378	0.110186	0.900385
UNC119	1.40551	0.110195	0.900385
TBCE	1.35128	0.110226	0.900385
DHX30	1.67435	0.110231	0.900385
RIF1	-0.916627	0.110236	0.900385
BTBD11	1.26182	0.110269	0.900385
ELOVL5	1.3757	0.110311	0.900385
GTF2H2	1.26046	0.110444	0.900385
JOSD2	0.808017	0.110445	0.900385
LYRM2	1.97099	0.110456	0.900385
PCGF3	1.15595	0.110592	0.900385
UBN2	-1.29755	0.110624	0.900385
DDX24	0.455943	0.110757	0.900385
CARD11	1.29547	0.110875	0.900385
DOCK7	0.942874	0.11094	0.900385
TNPO1	1.90837	0.111012	0.900385
CYB561D2	1.03531	0.111081	0.900385
CNOT7	1.2928	0.111111	0.900385
FIGNL1	1.69124	0.111373	0.900385
EPC1	0.752032	0.111572	0.900385
FBL	1.62609	0.111873	0.900385
QRICH1	1.39631	0.111888	0.900385
FANCF	1.08994	0.111962	0.900385
TXK	1.26553	0.111969	0.900385
TINF2	1.43086	0.112008	0.900385
EIF4E	1.72723	0.112092	0.900385
NDUFA11	1.45308	0.11211	0.900385
PLXNA1	-0.677503	0.112114	0.900385
RSBN1L	1.39648	0.112121	0.900385
BCLAF1	0.425535	0.112149	0.900385
ZNF592	1.26412	0.112345	0.900385
PHACTR2	1.43333	0.112423	0.900385
C22orf46	0.902294	0.112561	0.900385
ATG2A	2.03616	0.112631	0.900385
LYZ	0.87761	0.113197	0.900385
HBP1	1.98424	0.113358	0.900385
EMC9	-0.8157	0.113453	0.900385
RNF19B	-0.824089	0.113458	0.900385
GOLGA7	-1.34945	0.113484	0.900385
NRBP1	1.40617	0.113552	0.900385
UBE2J1	1.41956	0.113908	0.900385
EYS	-0.503466	0.113944	0.900385
KIAA1257	-0.435243	0.113944	0.900385
TRBV20-1	-0.435243	0.113944	0.900385
AC068389.4	-0.435243	0.113944	0.900385
BORCS7	1.86688	0.114237	0.900385
ALPK1	1.52738	0.114372	0.900385
THEM4	1.29324	0.11442	0.900385
HAUS6	1.48387	0.114422	0.900385
RNF126	2.18512	0.114545	0.900385
TAF5	1.045	0.11455	0.900385
ATP2C1	1.93154	0.114573	0.900385
KNOP1	1.39263	0.11462	0.900385
ZHX1	-1.3474	0.114621	0.900385
RBMXL1	1.45481	0.115114	0.900385
DOCK2	-1.41203	0.115137	0.900385
WAS	1.57721	0.115474	0.900385
ZDHHC23	-0.687638	0.115598	0.900385
RPS15	0.952238	0.115744	0.900385
ABCB7	1.36893	0.115787	0.900385
STAU2	1.11019	0.115989	0.900385
MID1IP1	-0.589659	0.116015	0.900385
ZNF333	0.914691	0.11603	0.900385
FNBP1	0.959739	0.116273	0.900385
ZNF780B	-0.612346	0.11634	0.900385
U2AF1L4	1.44672	0.116484	0.900385
SSU72	1.53397	0.116507	0.900385
ITGB2-AS1	1.80384	0.116523	0.900385
GPCPD1	1.04704	0.116562	0.900385
CDK19	1.59801	0.116661	0.900385
PNMA5	-0.604004	0.116688	0.900385
CBX4	1.41734	0.11678	0.900385
TMEM175	1.62616	0.116946	0.900385
ABHD3	1.45584	0.116949	0.900385
HMGN3	-1.46396	0.117043	0.900385
POMT1	1.12076	0.117064	0.900385
PLEKHA3	-1.35462	0.117183	0.900385
FMNL1	1.36809	0.117358	0.900385
TUBGCP5	1.37978	0.117505	0.900385
TNF	-0.551812	0.117515	0.900385
KATNB1	0.76284	0.117552	0.900385
ATXN7.1	1.41076	0.117606	0.900385
ZNF248	0.879064	0.117736	0.900385
LSM14A	1.50629	0.117768	0.900385
NUCKS1	-1.10422	0.11777	0.900385
RNF103	1.47225	0.117772	0.900385
HMOX2	1.16574	0.117868	0.900385
ATG16L1	1.42062	0.118062	0.900385
ADNP	1.3885	0.118081	0.900385
CENPW	0.800795	0.118238	0.900385
CCT5	1.68963	0.118262	0.900385
CTC1	1.34293	0.118262	0.900385
MRPL19	1.42839	0.118281	0.900385
CSRP1	0.953184	0.118392	0.900385
RPGR	-1.71488	0.118474	0.900385
DCUN1D3	-0.707986	0.118591	0.900385
CDK5R1	1.29597	0.118646	0.900385
RRBP1	-1.33263	0.118703	0.900385
INO80B	1.30908	0.118812	0.900385
NACC1	0.851565	0.118814	0.900385
AC092849.1	-0.622879	0.118882	0.900385
RAB10	1.16612	0.118925	0.900385
ZNF638	1.64634	0.119074	0.900385
XPOT	0.872212	0.119089	0.900385
BCAS4	1.26609	0.119317	0.900385
HS2ST1	0.72672	0.119382	0.900385
SFSWAP	1.70425	0.119427	0.900385
CDCA4	1.04985	0.119508	0.900385
TPM3	1.09675	0.119604	0.900385
RPS18	0.767257	0.119623	0.900385
AP2S1	1.40252	0.119699	0.900385
TMX4	1.4346	0.119753	0.900385
DAPK1	1.10741	0.119802	0.900385
STAM-AS1	0.91489	0.119948	0.900385
SCMH1	0.804161	0.119985	0.900385
HEATR3	0.853089	0.119987	0.900385
PM20D2	-1.09832	0.120007	0.900385
VPS35	1.3813	0.120034	0.900385
EDF1	1.78864	0.120197	0.900385
PIDD1	1.34658	0.120228	0.900385
RNASEH2B	1.48972	0.120261	0.900385
RAPGEF2	1.14836	0.120266	0.900385
TRABD2A	1.46146	0.120459	0.900385
PDCD2L	0.828664	0.120624	0.900385
GALK2	0.840937	0.120646	0.900385
TUSC2	1.32465	0.120993	0.900385
WDR59	-1.32198	0.121024	0.900385
STRN4	1.82586	0.121267	0.900385
ECHS1	1.02609	0.121275	0.900385
STMP1	1.90975	0.121356	0.900385
AC093323.1	-1.27142	0.121547	0.900385
TUFM	1.7165	0.121609	0.900385
SNAPIN	1.14528	0.1217	0.900385
TMEM91	1.32314	0.121716	0.900385
RECQL	1.32001	0.121833	0.900385
ZNF677	1.34061	0.121885	0.900385
AC108673.3	-1.43929	0.12191	0.900385
HIST1H1D	1.48815	0.122094	0.900385
ZNF776	1.04142	0.122199	0.900385
AAK1	0.744465	0.122267	0.900385
CHTF8	-0.994012	0.122377	0.900385
MAFK	1.26617	0.122384	0.900385
PDE9A	0.85543	0.12244	0.900385
TMEM33	1.86151	0.122479	0.900385
LTA4H	1.13431	0.122687	0.900385
RBX1	1.88906	0.12272	0.900385
GSK3A	1.31851	0.122729	0.900385
KCNMB3	0.821039	0.122907	0.900385
SETD3	1.07156	0.122907	0.900385
KDELR2	1.71465	0.122909	0.900385
SERPINB1	1.70875	0.122932	0.900385
SIRT2	1.91304	0.123163	0.900385
BMP2K	-1.20607	0.123242	0.900385
RPS21	0.657771	0.123503	0.900385
CREBBP	1.56831	0.123604	0.900385
POLR2B	1.25849	0.123667	0.900385
ZNF33B	1.29128	0.123683	0.900385
PDCD4-AS1	-0.81799	0.123708	0.900385
MDM1	-0.906348	0.123781	0.900385
NCOA6	1.1416	0.123792	0.900385
DDX39A	1.43565	0.123893	0.900385
COQ5	-0.576832	0.124044	0.900385
GABARAPL2	2.07132	0.124076	0.900385
ZNF274	1.47624	0.124257	0.900385
WWC3	1.19086	0.124435	0.900385
MED29	1.26159	0.124569	0.900385
CNN3	-0.564075	0.124626	0.900385
VTI1A	1.47388	0.124696	0.900385
TOR1AIP2	1.37102	0.124715	0.900385
MIS18BP1	1.39362	0.124726	0.900385
ITPR3	1.11125	0.124757	0.900385
LINC02035	-0.942376	0.124856	0.900385
RPS14	1.13755	0.1249	0.900385
NCBP1	1.35759	0.125083	0.900385
PPM1B	1.09988	0.125119	0.900385
TADA3	0.839568	0.125197	0.900385
LINC01001	0.883848	0.125427	0.900385
NGRN	-1.07506	0.125524	0.900385
RTN4	1.31647	0.125574	0.900385
AC084018.2	1.42542	0.1256	0.900385
AC245060.6	0.824806	0.125646	0.900385
XRRA1	2.3517	0.125677	0.900385
PRRC1	1.33912	0.125757	0.900385
MRPL55	1.37767	0.12579	0.900385
ANGEL2	1.32728	0.125811	0.900385
DCK	1.76191	0.125921	0.900385
PPTC7	1.43077	0.125961	0.900385
PLCE1	0.808152	0.126019	0.900385
MDK	0.872354	0.126021	0.900385
ST20-AS1	0.808886	0.126112	0.900385
ZNF586	1.15512	0.126117	0.900385
DICER1	1.73344	0.126193	0.900385
SLC25A6	0.96601	0.126198	0.900385
RAB27A	0.889468	0.126224	0.900385
PTCD3	1.3031	0.126268	0.900385
ASH1L	0.880534	0.126366	0.900385
PLD3	1.10405	0.126409	0.900385
IPMK	0.818183	0.126546	0.900385
SUV39H2	0.719395	0.126626	0.900385
PSMD8	1.24791	0.126719	0.900385
ZFP36L2	0.928056	0.126829	0.900385
CAPNS1	1.29466	0.1269	0.900385
HCG27	-0.586827	0.126961	0.900385
ATP6V0B	1.44648	0.126975	0.900385
NAP1L4	1.17319	0.127112	0.900385
AIDA	1.15947	0.127394	0.900385
UBE4B	1.23806	0.127462	0.900385
AC009948.1	0.856814	0.127512	0.900385
VPS33A	1.6264	0.127676	0.900385
SDAD1	-1.37613	0.127713	0.900385
UTP25	-1.26524	0.127755	0.900385
AC005921.2	1.33364	0.127758	0.900385
BTN3A3	0.87984	0.127765	0.900385
PIN1	1.51121	0.127812	0.900385
UTP11	1.48689	0.127833	0.900385
SPTAN1	1.69193	0.127867	0.900385
C7orf43	0.970842	0.127914	0.900385
CSE1L	1.6017	0.127952	0.900385
KIAA1109	1.23564	0.128212	0.900385
TRMT1	1.29314	0.128349	0.900385
EIF3L	1.14319	0.128353	0.900385
ARID1B	1.17771	0.128527	0.900385
UGGT1	-1.3495	0.128608	0.900385
DHX38	-1.43497	0.128898	0.900385
REXO2	1.55441	0.129003	0.900385
FBXL17	1.22787	0.129038	0.900385
FASTKD3	0.732143	0.12909	0.900385
TRIM21	1.02496	0.12917	0.900385
TMEM267	-1.25907	0.129213	0.900385
PPP1R21	-1.15691	0.129481	0.900385
MMGT1	1.66553	0.129699	0.900385
CACHD1	1.33639	0.129818	0.900385
FAM20B	1.01308	0.129849	0.900385
RAD51B	0.752047	0.129858	0.900385
SGMS1	1.11197	0.130007	0.900385
ACAP1	2.14957	0.130137	0.900385
SDHAF1	-0.705463	0.13015	0.900385
PLPP6	0.82491	0.130279	0.900385
UBE2Z	1.64196	0.130481	0.900385
L3MBTL2	0.846735	0.130511	0.900385
OPA3	1.40446	0.130953	0.900385
MLST8	1.09191	0.130975	0.900385
C9orf85	-0.89782	0.130975	0.900385
EMC1	1.53328	0.131054	0.900385
IGSF6	0.775071	0.131075	0.900385
HSBP1L1	1.16868	0.131158	0.900385
PLXNA3	0.802247	0.131327	0.900385
DGUOK	1.90367	0.131342	0.900385
RTKN2	-1.10749	0.131539	0.900385
PIGC	1.28091	0.131566	0.900385
TOP3A	1.37172	0.13175	0.900385
PIP4K2B	0.99417	0.131912	0.900385
DDHD2	1.3194	0.13196	0.900385
FLOT1	1.01352	0.132051	0.900385
ZNF324	1.11428	0.132271	0.900385
ZNF841	0.835924	0.132287	0.900385
FTX	1.37382	0.132411	0.900385
MIB2	1.33526	0.132773	0.900385
ELOVL4	1.16631	0.132802	0.900385
STT3B	1.20312	0.132872	0.900385
YY1	1.47981	0.132895	0.900385
ARMC8	1.94569	0.133292	0.900385
ATP6V0D1	1.32916	0.1333	0.900385
HECA	1.3202	0.133463	0.900385
WDR6	1.54696	0.133791	0.900385
CCNI	0.853092	0.133829	0.900385
CYHR1	-1.13013	0.134053	0.900385
NUP37	1.18386	0.13407	0.900385
ARID5A	1.55469	0.134148	0.900385
GLS	-1.14888	0.134369	0.900385
TBC1D10C	1.80411	0.134414	0.900385
SPAG16	-0.786291	0.134446	0.900385
PSIP1	1.54454	0.134579	0.900385
RPUSD4	1.27393	0.134588	0.900385
RAB33B	1.23789	0.134683	0.900385
RABAC1	1.38667	0.134867	0.900385
RHOF	1.31298	0.134928	0.900385
GRK2	1.61484	0.134933	0.900385
ALKBH3	0.803748	0.134947	0.900385
CBWD2	-1.09953	0.135074	0.900385
AC005324.3	-0.40859	0.135077	0.900385
WRNIP1	-1.19633	0.135126	0.900385
ZYG11B	1.57877	0.135188	0.900385
UQCRC2	1.41297	0.135346	0.900385
PITPNB	1.33467	0.135417	0.900385
POLR2L	1.23173	0.135493	0.900385
NAA10	1.12786	0.135569	0.900385
TAF9	1.74499	0.135956	0.900385
SIAH2	1.40809	0.135993	0.900385
C12orf29	1.25078	0.136069	0.900385
LEF1	1.35645	0.136117	0.900385
ATRX	0.956698	0.136144	0.900385
ATP5MG	1.44772	0.136284	0.900385
DENND4C	1.31344	0.1364	0.900385
SYTL1	1.33479	0.136481	0.900385
WDR61	1.37918	0.136578	0.900385
PLEKHM2	1.36875	0.136701	0.900385
CLN3	0.762815	0.13682	0.900385
PRKAR2A	1.39953	0.137039	0.900385
ARPC3	1.86238	0.13714	0.900385
SULT1B1	0.827806	0.137286	0.900385
PEAK1	1.02358	0.13734	0.900385
ARHGAP30	1.50107	0.137512	0.900385
SAMD15	-0.391241	0.137512	0.900385
MTHFR	1.03345	0.137524	0.900385
FAM199X	1.16556	0.137564	0.900385
TRIM25	1.14424	0.137595	0.900385
BORCS5	-1.34359	0.137654	0.900385
POLR2J2	1.23101	0.137657	0.900385
KIF5B	1.06454	0.137738	0.900385
ATP6V0E1	1.41628	0.137763	0.900385
LMAN1	-1.35344	0.137785	0.900385
EP400	-1.28439	0.137891	0.900385
LRPAP1	1.31003	0.137944	0.900385
SECISBP2L	1.42612	0.137946	0.900385
COPS2	1.75327	0.137961	0.900385
AL592494.3	0.788708	0.138216	0.900385
N4BP3	0.699109	0.138219	0.900385
CCNK	1.75083	0.138229	0.900385
RWDD1	1.14628	0.138358	0.900385
AL138963.3	-0.523961	0.138506	0.900385
MYO15B	-1.13772	0.138577	0.900385
RHNO1	1.24657	0.138598	0.900385
SLC39A1	0.83025	0.1387	0.900385
CUL7	-0.586919	0.138776	0.900385
KCMF1	1.45058	0.138881	0.900385
CDK9	1.9531	0.138917	0.900385
TRERF1	1.22907	0.138918	0.900385
CBLL1	1.72538	0.13922	0.900385
UQCRH	1.33971	0.13929	0.900385
C6orf203	1.28504	0.139476	0.900385
BAG5	1.3322	0.139496	0.900385
PCSK5	1.04435	0.139517	0.900385
APLP2	-1.09791	0.139531	0.900385
CYTH2	0.822954	0.139857	0.900385
LSM7	1.45376	0.139994	0.900385
TGFBRAP1	0.973226	0.140021	0.900385
COLEC12	-0.552473	0.140033	0.900385
IL4R	1.29422	0.140128	0.900385
LSM4	1.20953	0.140149	0.900385
USF1	1.23351	0.140179	0.900385
JADE1	1.37641	0.140288	0.900385
AL512770.1	0.80825	0.140347	0.900385
PLEKHM1	1.3159	0.140651	0.900385
EIF1	0.631125	0.14095	0.900385
TFAP4	-0.949228	0.141026	0.900385
YARS	1.62101	0.141166	0.900385
HLA-A	0.515491	0.141382	0.900385
PRKAB1	-0.819465	0.141389	0.900385
PSKH1	0.663189	0.141407	0.900385
SMARCAD1	1.18114	0.141414	0.900385
C10orf95	0.927456	0.141459	0.900385
UPF1	1.78723	0.141485	0.900385
DNAJC21	1.37835	0.1416	0.900385
ZNF667	0.836395	0.141645	0.900385
SUMO3	1.40823	0.141679	0.900385
ADSL	1.08051	0.141681	0.900385
UBOX5	0.699981	0.141724	0.900385
MATR3.1	1.50336	0.141776	0.900385
FAM118A	1.12958	0.1418	0.900385
PDE7A	1.61651	0.14192	0.900385
RBM20	0.819183	0.142263	0.900385
YTHDC2	1.21575	0.142285	0.900385
RPF1	1.37902	0.142385	0.900385
ACBD5	1.2953	0.142418	0.900385
RPL37A	0.750631	0.142546	0.900385
S100B	-0.365605	0.142596	0.900385
NPEPPS	1.99691	0.142743	0.900385
SNAPC2	0.762806	0.143016	0.900385
MAGI3	-1.0006	0.143019	0.900385
KRR1	0.781932	0.143236	0.900385
AL163051.1	-0.581046	0.143359	0.900385
POGLUT1	-1.10103	0.143621	0.900385
MYL6	1.32959	0.143659	0.900385
COMMD9	1.37798	0.143673	0.900385
ZNF562	0.910692	0.143684	0.900385
MKL1	1.24321	0.144131	0.900385
PSMD5	1.24632	0.144286	0.900385
VAV3	1.39123	0.144427	0.900385
AP005899.1	-0.984063	0.14443	0.900385
NIP7	1.72411	0.144475	0.900385
TMEM38B	1.02048	0.14449	0.900385
DUS1L	1.37592	0.144804	0.900385
H2AFY	1.80742	0.144869	0.900385
EIF2B5	1.27887	0.144935	0.900385
POP7	1.39293	0.145006	0.900385
FAM122B	1.32372	0.145335	0.900385
CCSAP	1.41032	0.145574	0.900385
AP2A1	1.63208	0.145678	0.900385
ATAD2B	-1.3498	0.145724	0.900385
MRPS15	1.45948	0.145741	0.900385
GGCX	1.04996	0.145777	0.900385
MAN2B1	1.20834	0.145782	0.900385
RRP8	1.51058	0.145914	0.900385
NCBP2-AS2	1.5031	0.145919	0.900385
ZFAND3	1.49592	0.145926	0.900385
NUP54	1.20097	0.145959	0.900385
ARIH2	1.45819	0.14598	0.900385
CTNNBIP1	0.765833	0.14612	0.900385
CINP	0.987554	0.146148	0.900385
CCNL1	0.544088	0.146169	0.900385
FANCB	0.77849	0.146209	0.900385
PRPF8	1.62064	0.146263	0.900385
LRRC58	1.3964	0.146468	0.900385
RFXAP	1.06936	0.146839	0.900385
HDHD5	-0.739245	0.146843	0.900385
CD40LG	0.987406	0.146878	0.900385
ZWILCH	0.79534	0.147134	0.900385
IKBKB	1.70576	0.147262	0.900385
MEPCE	1.04403	0.147289	0.900385
QTRT2	1.27836	0.147396	0.900385
RNF122	-0.573925	0.147403	0.900385
CPSF7	-1.34309	0.147421	0.900385
TMEM199	1.19816	0.147562	0.900385
ANAPC15	1.31681	0.147598	0.900385
TYSND1	0.788821	0.147634	0.900385
PARP8	1.35215	0.147667	0.900385
SNHG25	1.81389	0.147686	0.900385
GGT7	1.02436	0.147785	0.900385
AXIN2	-1.02097	0.147849	0.900385
CCZ1	-1.7259	0.147913	0.900385
PDCL	1.27965	0.147962	0.900385
HMG20A	0.974131	0.148006	0.900385
RNF4	1.30751	0.148067	0.900385
NDUFA5	1.28227	0.148088	0.900385
SNX19	-1.1865	0.148153	0.900385
AC009118.3	0.763605	0.148245	0.900385
PHC2	1.25852	0.148295	0.900385
ABCC5	0.702221	0.148385	0.900385
CCZ1B	1.54041	0.148479	0.900385
PSMG3	1.37822	0.148488	0.900385
CEBPG	-1.29414	0.148528	0.900385
LSM14B	-1.05143	0.148604	0.900385
PHF7	-0.557562	0.148641	0.900385
CENPH	1.52233	0.148878	0.900385
AGO1	2.04714	0.149131	0.900385
CYB561A3	1.02909	0.149186	0.900385
ZBTB5	0.763026	0.149253	0.900385
AC091271.1	0.748919	0.149321	0.900385
PRPF4	1.48456	0.14941	0.900385
TPD52	0.970125	0.149523	0.900385
AC062029.1	0.756236	0.14953	0.900385
EIF2S1	1.24168	0.149763	0.900385
CCDC159	1.02673	0.149846	0.900385
ABHD1	-0.375336	0.149891	0.900385
SNRPD1	1.20901	0.149999	0.900385
VMP1	1.30595	0.150033	0.900385
UBA1	-1.13634	0.150092	0.900385
CMIP	1.25338	0.150098	0.900385
ZNF7	1.07646	0.150312	0.900385
TRIO	0.7535	0.150312	0.900385
CLCN3	1.2305	0.150366	0.900385
NUAK2	-1.19545	0.150401	0.900385
CAMSAP2	0.636455	0.150532	0.900385
KCNK6	0.677554	0.150601	0.900385
BRIX1	1.21671	0.150828	0.900385
PATL2	1.02085	0.150859	0.900385
MCCC1	-0.746684	0.151005	0.900385
ANKRD9	-0.510659	0.151022	0.900385
UBE2Q2L	-0.510659	0.151022	0.900385
TOMM40	1.30382	0.151133	0.900385
FAM160A2	1.94392	0.151133	0.900385
CTDSPL2	1.51609	0.151219	0.900385
GABPB2	1.49608	0.151226	0.900385
FAM32A	1.56885	0.151265	0.900385
ZFHX3	1.28884	0.151307	0.900385
RMI2	-0.364037	0.151335	0.900385
KCNN1	-0.364037	0.151335	0.900385
MTSS1	0.642393	0.151468	0.900385
KANSL1	0.658964	0.151516	0.900385
UBR3	1.25072	0.151527	0.900385
CD9	-0.58727	0.151567	0.900385
SESTD1	0.986414	0.151684	0.900385
KIAA0556	0.554783	0.151798	0.900385
MAN2B2	-1.1441	0.151937	0.900385
TSPAN18	-0.804298	0.152044	0.900385
SF1	0.558661	0.152051	0.900385
RBBP5	1.53302	0.152163	0.900385
NDUFB10	1.77203	0.152196	0.900385
TRAV4	-0.381949	0.152212	0.900385
ENO2	0.723292	0.152227	0.900385
USP15	0.658539	0.152331	0.900385
LAMP3	-0.434434	0.15236	0.900385
ITFG2-AS1	-1.47592	0.152396	0.900385
AC027682.1	-0.356675	0.152489	0.900385
BRF2	0.907142	0.152552	0.900385
RCL1	1.31847	0.152586	0.900385
ZNF419	1.12482	0.152622	0.900385
ZNF264	1.26217	0.152708	0.900385
MFSD14C	1.76595	0.152744	0.900385
C2orf74	0.691727	0.152862	0.900385
DISC1	0.758137	0.153	0.900385
TBCA	1.82669	0.153148	0.900385
MAGED1	0.713485	0.153252	0.900385
UBE2K	1.41783	0.153354	0.900385
OXLD1	1.35848	0.153505	0.900385
NUMA1	-1.34964	0.153664	0.900385
LPAR2	1.21497	0.153987	0.900385
R3HDM1	1.3559	0.154002	0.900385
SLC35E1	1.28743	0.154044	0.900385
FALEC	-0.396548	0.15414	0.900385
MRNIP	1.12903	0.154183	0.900385
LZTFL1	1.48529	0.15422	0.900385
HSF4	-0.56226	0.15424	0.900385
SRRM5	-0.403257	0.154502	0.900385
AL135999.1	0.679253	0.154579	0.900385
RAB37	0.98767	0.154667	0.900385
CPEB4	1.68782	0.154843	0.900385
RIOK2	1.23655	0.15498	0.900385
GTPBP3	1.26959	0.155288	0.900385
APIP	-1.03604	0.155369	0.900385
KLHL28	1.33051	0.15548	0.900385
HNRNPA1L2	0.828594	0.155607	0.900385
MED30	1.3036	0.155699	0.900385
POLR2J3.1	0.894729	0.15571	0.900385
HIST1H2AC	1.18254	0.15578	0.900385
GTF3C2	1.24823	0.155796	0.900385
UBE2A	1.37821	0.155804	0.900385
ALKBH6	1.20765	0.156036	0.900385
TMEM248	1.30535	0.156188	0.900385
CD74	1.42046	0.156247	0.900385
NKRF	1.13324	0.156456	0.900385
ERI3	-0.915321	0.156678	0.900385
RPLP1	0.70627	0.156732	0.900385
B3GAT3	-1.18464	0.156846	0.900385
TRNAU1AP	1.13248	0.15698	0.900385
NOL10	1.30284	0.157064	0.900385
APOLD1	0.782431	0.15707	0.900385
TMEM107	1.01903	0.15713	0.900385
ARHGEF2	1.12524	0.15715	0.900385
ZBTB4	-1.20464	0.157152	0.900385
ZNF33A	1.32562	0.157214	0.900385
MAN1A1	0.734024	0.15734	0.900385
MOB1A	1.34126	0.157623	0.900385
GGPS1	0.977968	0.157655	0.900385
SLIRP	2.20917	0.157713	0.900385
PRIM2	1.37863	0.157752	0.900385
ANXA5	0.740257	0.157801	0.900385
KIAA1191	1.27505	0.157896	0.900385
TRGC1	-0.620231	0.157988	0.900385
HSD17B8	0.676199	0.15822	0.900385
SLC39A3	-0.752797	0.158236	0.900385
MARK2	1.02844	0.158281	0.900385
TIAM2	0.591075	0.158355	0.900385
GPR65	0.921929	0.158372	0.900385
SCAF1	0.982848	0.158374	0.900385
ZNF292	0.87184	0.158426	0.900385
YBEY	1.14943	0.158428	0.900385
GPR89B	0.641715	0.158452	0.900385
FYTTD1	-1.40272	0.158531	0.900385
HIP1R	1.82056	0.158698	0.900385
WARS	0.825773	0.158715	0.900385
TOPBP1	2.15158	0.15889	0.900385
LSM8	1.15361	0.159125	0.900385
MTMR14	1.31221	0.159215	0.900385
CFL2	1.75986	0.159765	0.900385
ZMAT5	-0.513229	0.159794	0.900385
ZNF528	0.623542	0.159986	0.900385
MTMR10	1.1027	0.16002	0.900385
DNAJA2	1.23989	0.160182	0.900385
CHTOP	-1.28658	0.160247	0.900385
EXOSC6	1.20055	0.160367	0.900385
TCEAL8	0.96814	0.160984	0.900385
STIM1	1.72348	0.161123	0.900385
SSBP1	1.11799	0.161283	0.900385
SF3B2	0.810464	0.161295	0.900385
MTCH2	1.13061	0.161441	0.900385
RCHY1	-1.289	0.161483	0.900385
SUMO1	1.44948	0.161514	0.900385
LDHB	0.893663	0.161525	0.900385
STK16	0.623056	0.161631	0.900385
RNF139-AS1	0.706206	0.161672	0.900385
EIF4E3	-1.19401	0.161873	0.900385
HACD3	-1.27473	0.161933	0.900385
CCDC71	-0.574138	0.162008	0.900385
NARFL	1.0562	0.162014	0.900385
AL161457.2	0.686206	0.162146	0.900385
LRRC7	1.30235	0.162157	0.900385
TP53RK	0.944044	0.162208	0.900385
PBDC1	1.27825	0.16231	0.900385
ANAPC7	1.66024	0.162598	0.900385
SNAPC5	-1.02538	0.162765	0.900385
FAM192A	1.2734	0.162807	0.900385
ZCCHC7	1.23678	0.162996	0.900385
TSPAN2	0.702477	0.163005	0.900385
KBTBD3	-0.623387	0.163134	0.900385
AP4E1	0.920324	0.163212	0.900385
BTF3	1.29007	0.163228	0.900385
FANCM	1.01151	0.163258	0.900385
MRI1	1.07912	0.163324	0.900385
EMC4	1.6846	0.16355	0.900385
SPAG7	1.19616	0.163597	0.900385
GNB2	1.49517	0.16362	0.900385
AGAP4	0.624637	0.163748	0.900385
PPP4R3A	0.845262	0.163879	0.900385
MSL1	1.6553	0.163994	0.900385
NKAPD1	1.62555	0.16415	0.900385
PILRB	1.25536	0.164154	0.900385
INPP5K	1.21133	0.164199	0.900385
ZGPAT	-0.352705	0.16425	0.900385
BTBD3	-0.602265	0.164333	0.900385
TMEM8A	0.942874	0.16439	0.900385
ZC3H6	1.29057	0.164423	0.900385
AC005253.1	0.697032	0.164492	0.900385
MEG8	0.678576	0.164498	0.900385
FAAP24	0.689847	0.164505	0.900385
C1GALT1C1	0.703359	0.164512	0.900385
ATP5F1D	2.01302	0.164606	0.900385
PCGF5	2.2829	0.164838	0.900385
LAP3	1.29331	0.164857	0.900385
TMCC1	-1.11795	0.165183	0.900385
FAM96A	-0.846723	0.165187	0.900385
FANCC	0.618362	0.16519	0.900385
TOMM7	1.32032	0.165428	0.900385
SRI	1.17353	0.165566	0.900385
CSPP1	-1.20912	0.165574	0.900385
MUS81	-0.730981	0.165724	0.900385
AL121944.1	1.00374	0.165738	0.900385
C2orf69	1.18386	0.16589	0.900385
CELF4	-0.459594	0.165955	0.900385
PJA1	-0.696887	0.166042	0.900385
MPP5	0.998047	0.166042	0.900385
DOT1L	1.02484	0.166056	0.900385
NUP85	1.17566	0.166065	0.900385
IRF2BP1	0.941345	0.16611	0.900385
VPS45	-0.36663	0.166168	0.900385
MTCP1	-0.36663	0.166168	0.900385
AC132192.1	0.939967	0.166187	0.900385
SVBP	1.45992	0.166189	0.900385
IPO5	1.27845	0.166266	0.900385
RAB3GAP1	1.56229	0.166291	0.900385
RFC5	1.04321	0.166299	0.900385
C9orf3	0.698445	0.166368	0.900385
ZNF32	1.26374	0.166403	0.900385
SLC12A9	-1.36836	0.166436	0.900385
RANGAP1	1.64557	0.166463	0.900385
ESR1	-0.577816	0.166839	0.900385
TXNDC16	1.11863	0.166908	0.900385
GOLGA2	1.20997	0.166915	0.900385
DIS3	1.49363	0.167004	0.900385
REPIN1	-1.29723	0.167229	0.900385
ATRIP	0.762984	0.167237	0.900385
CELF1	0.988468	0.167319	0.900385
SUPV3L1	1.25238	0.167358	0.900385
NEDD8	1.26467	0.167373	0.900385
PRPSAP1	0.672268	0.167435	0.900385
INPP5F	0.680769	0.167568	0.900385
ZNF253	0.949029	0.167596	0.900385
SPATS2	0.650232	0.167653	0.900385
CEBPB	1.49472	0.167668	0.900385
TBC1D23	-1.4713	0.167814	0.900385
CYP4V2	1.2722	0.168125	0.900385
LHFPL5	-0.402136	0.168155	0.900385
ALDH5A1	0.646914	0.168433	0.900385
TRIM73	1.24344	0.16845	0.900385
STX8	0.884583	0.168465	0.900385
AC093462.1	-0.390896	0.168505	0.900385
SLC35C2	1.16405	0.168522	0.900385
SMN2	1.03853	0.168553	0.900385
PSMC3	1.80184	0.168595	0.900385
AC024060.1	0.648181	0.168682	0.900385
POLR3D	1.10687	0.168689	0.900385
MRPL13	1.1652	0.168743	0.900385
AC073957.3	-0.410545	0.168865	0.900385
AC107871.1	0.919234	0.16892	0.900385
VWA5A	0.674766	0.168931	0.900385
VAMP7	1.20349	0.169062	0.900385
LRRC41	1.19494	0.169075	0.900385
OGFR	1.23095	0.169101	0.900385
HSPE1	1.25484	0.16919	0.900385
TRAM1	1.1633	0.169193	0.900385
SPIN2B	0.873996	0.169213	0.900385
NSUN2	1.38639	0.1693	0.900385
KDM5A	1.19853	0.169344	0.900385
PCNP	1.69542	0.16935	0.900385
HLA-DPB1	0.735817	0.169449	0.900385
MRPS5	-1.25349	0.169511	0.900385
SLC25A1	1.12007	0.16956	0.900385
HOOK3	1.2609	0.169712	0.900385
TTC37	1.37502	0.169735	0.900385
ZNF350	-1.26772	0.169736	0.900385
SUN1	1.2986	0.169776	0.900385
AL365205.1	0.913929	0.169777	0.900385
UBN1	1.31511	0.169863	0.900385
TOB1	1.69695	0.16997	0.900385
PARP1	1.22382	0.170118	0.900385
FUT8	1.19389	0.170137	0.900385
PDLIM5	1.1076	0.17038	0.900385
S100A4	1.45868	0.170428	0.900385
NPDC1	0.667477	0.170591	0.900385
EXOSC8	-1.232	0.170876	0.900385
STRADA	1.45551	0.170942	0.900385
ABHD17B	1.29875	0.171004	0.900385
STK35	-1.21003	0.171064	0.900385
DOLK	0.629684	0.171122	0.900385
AL162586.1	-0.472519	0.171151	0.900385
RC3H2	1.2538	0.171238	0.900385
C6orf120	1.22925	0.171356	0.900385
ACO1	0.641885	0.171382	0.900385
PCF11	-1.12108	0.171394	0.900385
DHX16	-1.16105	0.171468	0.900385
NELFB	0.908892	0.171503	0.900385
FLAD1	1.07378	0.171734	0.900385
JPX	-1.24323	0.171745	0.900385
STK19	1.35924	0.171818	0.900385
CD83	1.18731	0.171879	0.900385
HCST	1.62813	0.171948	0.900385
GPSM2	-1.09472	0.172099	0.900385
YEATS2	-0.988939	0.172222	0.900385
SLC25A12	0.857192	0.172298	0.900385
AC015982.1	-0.556748	0.172632	0.900385
ZNF682	-1.7688	0.172714	0.900385
PRKAA1	1.66189	0.172795	0.900385
ZBTB39	-0.96259	0.172856	0.900385
USP7	1.40934	0.17287	0.900385
FOXK2	1.11419	0.172871	0.900385
SHISA5	1.21116	0.172908	0.900385
ARL1	1.08738	0.173264	0.900385
TOP1	0.58065	0.17328	0.900385
HSPA5	1.10581	0.173388	0.900385
ACTB	0.587649	0.173444	0.900385
AC018529.2	-0.364809	0.173491	0.900385
TMED4	0.987387	0.173706	0.900385
PBX2	1.14697	0.174217	0.900385
FBXO34	1.43497	0.174237	0.900385
RPS6KA2	0.586838	0.174331	0.900385
STAU1	1.64824	0.174374	0.900385
RBM44	-0.393336	0.174413	0.900385
VCL	1.46619	0.17449	0.900385
C2orf92	0.702085	0.174673	0.900385
OSBPL9	-1.25274	0.174845	0.900385
RNASEL	-0.572983	0.174899	0.900385
NOL12	1.42276	0.174984	0.900385
C12orf73	-0.781219	0.175177	0.900385
ELOA-AS1	-0.38922	0.175503	0.900385
NOCT	0.862734	0.175559	0.900385
HIST1H1A	-0.822187	0.175737	0.900385
FTL	1.67832	0.175771	0.900385
FAM49B	1.74148	0.175795	0.900385
TRPV2	0.706306	0.175809	0.900385
SEPT6	0.76467	0.176002	0.900385
RAB1B	1.39086	0.176015	0.900385
STX6	0.901032	0.176023	0.900385
AC072061.1	-0.610624	0.17609	0.900385
CFLAR	1.01036	0.176144	0.900385
PSMA5	1.61321	0.176297	0.900385
AKAP11	1.50808	0.17631	0.900385
ZIK1	0.652016	0.176542	0.900385
RABL3	-1.08195	0.176733	0.900385
PLXNC1	0.608227	0.176865	0.900385
ARPC2	0.711871	0.17692	0.900385
ZC3H12D	1.28721	0.176945	0.900385
POGZ	1.75298	0.176978	0.900385
RRP9	0.661393	0.17716	0.900385
TMX1	-1.04894	0.177288	0.900385
ULK3	1.14333	0.177537	0.900385
RRP1	-0.899322	0.177613	0.900385
NUDT2	1.0299	0.177689	0.900385
MCAT	0.668796	0.177781	0.900385
INTS6	1.12453	0.177804	0.900385
PPP2CA	-1.4098	0.177909	0.900385
ZNF148	1.62555	0.177931	0.900385
ADAM8	0.676555	0.178107	0.900385
TBC1D32	0.885064	0.178179	0.900385
MT-CYB	0.313638	0.178245	0.900385
AC079305.1	-0.37828	0.1783	0.900385
GBF1	1.49087	0.178691	0.900385
RHPN1	0.956289	0.178727	0.900385
ADIPOR1	1.43451	0.178763	0.900385
RHOQ	0.965307	0.178861	0.900385
RBL1	1.35758	0.178939	0.900385
TBC1D5	1.20173	0.179364	0.900385
RABEP1	1.35144	0.179404	0.900385
AC016773.1	-0.73214	0.179732	0.900385
C17orf75	0.951802	0.179937	0.900385
TLR2	-0.5835	0.179989	0.900385
ZBTB1	0.749055	0.180041	0.900385
TENT5C	1.15673	0.180078	0.900385
TSTD1	-1.2541	0.180106	0.900385
POLR2J3	0.666329	0.180303	0.900385
RBMS1	-1.29185	0.180323	0.900385
MEN1	0.596866	0.180329	0.900385
KNSTRN	-0.520656	0.18036	0.900385
SOCS2	-0.434455	0.180369	0.900385
DEPDC4	-0.434455	0.180369	0.900385
KIAA0319L	-1.82555	0.180436	0.900385
YKT6	1.13652	0.18053	0.900385
TPRG1L	1.01071	0.180563	0.900385
MORC4	1.11074	0.180666	0.900385
TM2D2	0.920201	0.18077	0.900385
ACAP2	1.21311	0.180802	0.900385
MRPL2	1.18281	0.180937	0.900385
AL031963.3	-0.627756	0.180955	0.900385
B4GALT3	0.932165	0.181082	0.900385
DNAJC4	-1.11809	0.18119	0.900385
CENPE	-0.865824	0.181222	0.900385
AC073320.1	-0.555287	0.181279	0.900385
LBHD1	-0.686927	0.181347	0.900385
MICAL3	0.668927	0.181536	0.900385
RNF26	-0.856176	0.181579	0.900385
NSMCE3	1.44827	0.181594	0.900385
SPN	0.813947	0.181862	0.900385
CSRNP2	-0.865435	0.181935	0.900385
C1orf122	1.14126	0.181942	0.900385
B4GALT7	0.661216	0.181977	0.900385
ACTG1	0.91376	0.181983	0.900385
PUM1	1.2609	0.182013	0.900385
NUDT5	-1.05762	0.182027	0.900385
G3BP1	1.05214	0.182074	0.900385
C1RL	0.585507	0.182187	0.900385
NOP56	1.20583	0.182197	0.900385
SNRNP27	1.54894	0.182224	0.900385
C18orf25	1.42636	0.182236	0.900385
FBXL18	0.642661	0.182246	0.900385
CERS5	-1.20073	0.182339	0.900385
PET100	1.32899	0.182357	0.900385
YJU2	1.14633	0.182428	0.900385
ZNF48	-0.347969	0.182749	0.900385
RNF10	1.17778	0.182775	0.900385
MZF1-AS1	0.626338	0.182945	0.900385
NXF1	1.69617	0.182965	0.900385
SRP19	1.28679	0.183023	0.900385
DIP2A	1.69047	0.183122	0.900385
RPL41	0.662909	0.183139	0.900385
MFSD14A	0.497814	0.183201	0.900385
ODR4	1.23044	0.183405	0.900385
FAM217B	1.28165	0.18349	0.900385
RNF44	-1.19147	0.183541	0.900385
BMT2	0.900587	0.183662	0.900385
RPAP3	1.29153	0.183681	0.900385
NELFCD	1.76092	0.183754	0.900385
PTDSS1	1.03826	0.183792	0.900385
MINCR	0.656651	0.183916	0.900385
ZFAND1	1.18784	0.183947	0.900385
[truncated: 9,700 more rows]

## Sheet: Status.Age
gene	coef	p	fdr
ZNF808	0.0125731	6.9206e-06	0.932147
TOR2A	0.00483785	3.68127e-05	0.900385
AC116913.1	0.00622858	4.80492e-05	0.900385
AC009812.1	-0.0108922	0.000167491	0.985564
NLGN2	0.0059272	0.000189415	0.900385
CTTNBP2NL	-0.00452908	0.000194772	0.937348
AC022211.2	0.00970046	0.00023681	0.900385
RPA1	-0.0106956	0.000292368	0.933617
PPHLN1	-0.0106306	0.000337432	0.900385
TOX	-0.0144783	0.000423424	0.924057
SOD2	-0.0143913	0.000425664	0.416889
CD69	-0.00972638	0.00048539	0.934254
TRA2B	-0.00555766	0.000506724	0.900385
METAP2	-0.0121733	0.000579148	0.900385
BAHD1	-0.00501732	0.000650942	0.900385
TRAV41	0.00329669	0.000652415	0.900385
PSMD6-AS1	-0.00888333	0.000725758	0.911622
GDPD3	0.00429831	0.000766425	0.900385
MIR4422HG	-0.00520541	0.00080521	0.900385
HSPA5	-0.0120999	0.000848468	0.900385
AREL1	0.0126476	0.000862357	0.933191
AL162377.3	-0.00516363	0.000940453	0.900385
MAGEE1	-0.00500627	0.000957116	0.900385
FMR1	-0.0131134	0.000982985	0.918523
CACNB2	-0.00477148	0.000987465	0.900385
LAT	-0.0142903	0.000989059	0.900385
ZNF106	-0.0149599	0.00103088	0.901661
DUSP16	0.0131247	0.00104904	0.900385
YWHAH	0.00966512	0.0011604	0.900385
RPN2	-0.0137429	0.00120557	0.939131
RNF19B	-0.00843959	0.00123063	0.900385
SLC35G1	0.00875252	0.00131231	0.900385
AC004542.2	-0.005405	0.00139186	0.900385
HLA-F	-0.0114908	0.00141587	0.0568726
MIB1	-0.0126737	0.00147075	0.90741
ESRRA	-0.00722332	0.00149903	0.984475
BUB1	0.00401917	0.00154057	0.900385
ATG4D	-0.0125217	0.00156477	0.900385
LOXL1-AS1	-0.00643017	0.00156824	0.900385
AC004865.2	-0.00541894	0.0016046	0.904295
MIEF1	-0.012363	0.00163045	0.900385
LINC00937	-0.00558795	0.00172203	0.900385
ZDBF2	-0.0131321	0.0017542	0.900385
DIP2B	-0.0132146	0.00177044	0.900385
MIR22HG	-0.0062877	0.00181149	0.964509
ATRX	-0.0099748	0.00191193	0.900385
MAK16	-0.0125211	0.0019625	0.913582
AC011978.2	-0.00443273	0.00197665	0.900385
COTL1	-0.0134109	0.00201421	0.963687
KCTD2	-0.0105336	0.00216994	0.900385
TESK1	-0.00302214	0.00217499	0.945173
C15orf41	-0.0076332	0.00221035	0.900385
RPS6KB2	-0.0121582	0.00226728	0.984475
ANAPC4	-0.0099282	0.00234395	0.900385
SLC25A11	0.00751347	0.00237016	0.99525
CD9	-0.00619753	0.00247791	0.900385
TSG101	-0.012895	0.00256183	0.900385
TNFSF12	-0.00641181	0.0025762	0.900385
ZNF644	0.00639257	0.00257626	0.924057
AHCTF1	-0.012145	0.00259489	0.901661
C17orf67	-0.00749053	0.00260034	0.900385
C22orf34	0.00616493	0.00272019	0.900385
TSPYL4	-0.0130334	0.00280445	0.918523
PAWR	-0.00786497	0.00285907	0.900385
OPA3	-0.0106696	0.00293071	0.900385
AC005261.3	-0.00978921	0.0029833	0.900385
TBXAS1	0.00408055	0.00313088	0.900385
B3GAT3	-0.0123468	0.00313259	0.900385
CRLF1	0.00389907	0.00326418	0.900385
PACS1	-0.0119662	0.00327828	0.900385
PPIL1	0.00712228	0.00328648	0.900385
REEP5	0.0135922	0.00329626	0.93806
TMEM160	-0.0124682	0.00334991	0.955613
NDUFAF1	-0.00879973	0.00341009	0.900385
LAPTM4A	-0.0133229	0.00350677	0.998539
LPP-AS2	0.00386543	0.00353943	0.900385
AL596202.1	0.00386543	0.00353943	0.900385
AL158055.1	0.00386543	0.00353943	0.900385
UTP11	-0.0103167	0.00361307	0.900385
CSTF2T	0.0122351	0.00364671	0.908486
TXK	-0.0115244	0.00365963	0.900385
NGLY1	-0.0127583	0.00372145	0.900385
SUPT4H1	-0.0132799	0.00372628	0.900385
TAGLN2	-0.0118099	0.00375384	0.900385
EMG1	0.0120302	0.0039857	0.900385
SNHG15	-0.0113344	0.00398987	0.751698
NAXE	-0.00898482	0.00404412	0.900385
TSPO	-0.0122218	0.00410544	0.900385
NBPF3	-0.00341588	0.00411413	0.902507
CCDC186	-0.00973527	0.00412083	0.931891
IFT140	0.00371671	0.00422441	0.900385
SMG8	-0.00501798	0.00434341	0.900385
ITM2C	0.0107283	0.00436677	0.986749
TNK1	0.00531911	0.00437046	0.900385
CATSPERG	-0.00580209	0.00439162	0.977716
MTG2	0.00844492	0.00447859	0.957709
MBNL1-AS1	-0.00565222	0.00448726	0.977759
RIOK3	-0.0093484	0.00459458	0.900385
KCNQ1OT1	-0.0118128	0.00463541	0.901641
SRPRB	-0.0115041	0.00465699	0.900385
DGKE	-0.0118746	0.00465779	0.900385
CCDC191	-0.00571329	0.00479377	0.953162
EIF2AK3	-0.0117119	0.00483529	0.900385
ZBTB11	-0.0109932	0.00497935	0.900385
SEPT11	-0.00452048	0.00498245	0.900385
SETX	-0.0127163	0.00498677	0.908486
HSP90AA1	-0.00617479	0.00505887	0.978249
TPRG1L	0.0105192	0.00515534	0.900385
PRRG4	0.00398641	0.00534929	0.900385
UBE2M	-0.0102212	0.00537254	0.901661
SCRN2	-0.0059342	0.00541929	0.998539
SAMHD1	-0.0117933	0.00547175	0.924057
TTF2	-0.0119859	0.00549589	0.908486
ANKRD36C	-0.0108802	0.00550133	0.986464
SREK1	-0.00615048	0.00557416	0.997628
TDRD3	-0.0110951	0.00560797	0.917226
COQ8B	-0.00612275	0.00569887	0.983473
TMEM191C	-0.00528858	0.00574199	0.900385
ZC2HC1A	-0.00412018	0.00579109	0.900385
SLC25A32	-0.0115583	0.00585124	0.900385
TUBB4B	-0.0123362	0.00590422	0.900385
NEAT1	-0.00769053	0.00594933	0.900385
TLR2	-0.00525598	0.00596302	0.900385
ZXDC	-0.0115064	0.00601743	0.932147
DERL2	-0.0107991	0.00603048	0.900385
MAP3K7CL	-0.00612777	0.00603816	0.900385
SLC41A1	-0.0105397	0.00619899	0.908486
ZNF185	-0.00444977	0.0062092	0.900622
SRGN	-0.0114885	0.00632246	0.900385
SAMD9L	-0.00818129	0.00637333	0.937971
EIF4G2	-0.00267417	0.00643916	0.93941
MAP3K14-AS1	0.00483611	0.00646556	0.999813
VRK1	0.0109548	0.00647684	0.805844
CHRM3-AS2	-0.0109005	0.00651393	0.900385
SDHAF1	0.00628776	0.00659803	0.900385
TRAPPC3	-0.0109662	0.0066154	0.900622
SNX10	0.00924922	0.00662784	0.900385
LCLAT1	-0.00953009	0.00663989	0.918562
LINC01004	-0.00596879	0.00665007	0.900385
SHARPIN	-0.0102539	0.00665604	0.92074
USB1	-0.0061688	0.00666354	0.900385
CD109	-0.00936284	0.00671902	0.960021
DCBLD2	-0.004857	0.00679585	0.900385
PIM3	-0.0112575	0.00693591	0.916857
FANCF	0.00915202	0.00712279	0.900385
EP400	-0.0115664	0.00712333	0.900385
LYRM9	-0.0100495	0.00725196	0.908486
SNRPC	-0.0117796	0.0075541	0.900385
HNRNPA3	-0.00236064	0.00764041	0.900385
SOCS3	-0.012158	0.0076447	0.918523
DDX60	-0.00853299	0.00772936	0.984475
GPRIN3	-0.0114129	0.00775807	0.985177
PPP2R2A	-0.0103275	0.00776607	0.900385
PPM1N	-0.00680345	0.00780882	0.985177
NQO2	-0.0063058	0.00783546	0.914575
ZBTB18	-0.0116537	0.00806742	0.900385
TCF4	-0.0092189	0.00807053	0.927339
DNAJA1	-0.00795339	0.00817609	0.900385
SLC22A5	0.00460223	0.00835758	0.900385
PRKACA	-0.00749968	0.0084527	0.900385
ATF6	-0.0117864	0.00862896	0.900385
RALGDS	-0.00978746	0.00864724	0.900385
RBFA	-0.0102682	0.00864756	0.908486
PYHIN1	-0.00983196	0.00872777	0.900385
EMC2	-0.00912255	0.00906818	0.900385
MORF4L2	-0.0115963	0.00907552	0.908486
DVL1	-0.00697245	0.00907671	0.900385
SF3A2	-0.0108528	0.00907859	0.900385
PIGT	-0.010877	0.00908806	0.900385
SOD1	-0.01049	0.00911509	0.953162
G3BP2	-0.00695468	0.00920043	0.900385
BTBD1	0.0108302	0.00924743	0.900385
EIF3G	-0.0103673	0.00931371	0.967147
PLAGL2	-0.00993463	0.00932126	0.908486
DAPP1	-0.00938484	0.00932624	0.900385
AC098850.3	-0.0087553	0.00934105	0.947608
U91328.1	-0.00414775	0.00963348	0.900385
MAPRE1	-0.00956778	0.00965942	0.712962
WASL	-0.011118	0.00973544	0.900385
SEC24A	-0.00903406	0.00983251	0.900385
TAPBP	-0.00831098	0.00983357	0.955229
GDAP2	0.00968611	0.00986113	0.900385
PPP1CC	-0.00994907	0.00988374	0.534011
ELP5	-0.0101826	0.00992185	0.900385
AC145207.5	-0.00456344	0.0101373	0.931239
NDFIP1	-0.00627578	0.0102009	0.900385
MHENCR	-0.0113697	0.0103796	0.931486
GRN	-0.00402827	0.0104185	0.627368
ARID1B	-0.0063841	0.0104417	0.900385
FLVCR1	-0.00747955	0.010513	0.900385
TXN2	0.0106936	0.0106531	0.977883
LGALS9	-0.00709314	0.0106995	0.928879
ARMCX5	-0.00906495	0.0107359	0.900385
FIBP	-0.00790925	0.0107589	0.900385
TRIM14	-0.00905099	0.0109344	0.900385
ATMIN	-0.0109661	0.0109665	0.916591
ADNP	-0.0111755	0.0110059	0.900385
DOCK11	-0.0107481	0.0111085	0.890969
AP3S2	-0.00863409	0.0111362	0.900385
ARHGAP5	-0.0110736	0.0111627	0.983473
AAR2	0.00853008	0.0111992	0.900385
MCUB	-0.0117036	0.0112222	0.924057
SFXN5	-0.00477238	0.0112256	0.900385
SYNE3	-0.00989306	0.0112372	0.922663
BMP1	-0.00414859	0.0113407	0.900385
TMEM87B	0.00887668	0.0114276	0.978383
PHACTR1	-0.0051362	0.0114654	0.900385
MT-ND1	-0.00150438	0.0114835	0.900385
KDM5B	-0.0111407	0.0114928	0.964509
RTRAF	-0.0106592	0.0116091	0.988365
PCGF5	-0.00895015	0.0117738	0.900385
CARHSP1	-0.0109074	0.0117914	0.977481
ATL2	-0.0103767	0.0118251	0.900385
DNM3	-0.00503209	0.0118527	0.900385
TRAPPC2L	-0.0113909	0.0118791	0.979331
FERMT2	-0.00350369	0.0119218	0.908486
GTPBP3	-0.0091693	0.0120215	0.900385
WEE1	-0.00534037	0.0120283	0.928889
PLXND1	0.00530058	0.012063	0.988005
LINC01806	-0.00682762	0.0121436	0.900385
ZNF496	-0.00785492	0.0121575	0.997873
AC090114.2	0.00802332	0.0123425	0.934337
NFATC2	-0.0102324	0.0123464	0.901661
ZPR1	-0.0112583	0.0123674	0.900385
SIPA1L3	-0.00382743	0.0126267	0.900385
ZNHIT1	-0.0110466	0.0126521	0.900385
AC018647.2	0.00384649	0.0129086	0.900385
RUNX1	-0.0110718	0.0129659	0.900385
RNPC3	-0.0107915	0.0130511	0.900385
FKRP	-0.00623905	0.0131509	0.901641
HCLS1	0.00948595	0.0131667	0.900385
RNF13	0.0109701	0.0133505	0.932147
MRPL48	-0.0063356	0.013454	0.924057
LRRC56	0.00340784	0.0134631	0.900385
NDUFAF2	-0.007657	0.0134914	0.918523
CAPZA2	-0.00981266	0.0135053	0.900385
GPR89A	-0.0100694	0.0135147	0.900385
DNAJC30	0.00948697	0.0135759	0.900385
SQSTM1	-0.0113183	0.0136739	0.900385
PUM3	-0.0108608	0.0137005	0.953643
BISPR	-0.00625712	0.013752	0.900385
ZNF514	-0.00436575	0.0137634	0.937971
AP001267.1	-0.00520945	0.0137949	0.900385
CHORDC1	-0.0113066	0.0139534	0.900385
GIMAP5	0.00928357	0.0139937	0.900385
UNC119	-0.0106686	0.0140763	0.900385
TMEM260	-0.00745688	0.0140819	0.900385
FBXO28	0.0106262	0.0141106	0.900385
IWS1	0.0100194	0.0141244	0.911784
RASSF6	0.00949944	0.0141367	0.940455
RNF214	-0.00878558	0.0142165	0.900385
DCTPP1	-0.00923749	0.0143804	0.984475
HIST1H2BK	-0.00316626	0.0144302	0.901641
AC025159.1	-0.010717	0.0144765	0.90277
HELB	-0.0117144	0.0145285	0.900385
TMEM258	-0.0109202	0.01456	0.900385
EMD	-0.0111938	0.0145726	0.900385
LINC01550	-0.00981513	0.0145873	0.980128
PCF11	-0.00864672	0.0146382	0.900385
WDR82	0.0105658	0.0147274	0.900385
SULF2	-0.00859605	0.0148123	0.959761
ZNF862	-0.00400561	0.0149319	0.900385
ANKRD13C	-0.0103481	0.0149594	0.900385
GGCX	-0.00867997	0.0149956	0.900385
DNAJB14	-0.00532541	0.0150468	0.997944
STUB1	-0.0101146	0.0150994	0.900385
NMI	-0.0112202	0.0152533	0.900385
EPG5	-0.00990534	0.0154052	0.900385
GGPS1	-0.00827751	0.0155728	0.900385
NME7	-0.00670637	0.0156407	0.910077
NEK4	-0.00437851	0.0157113	0.900385
RASSF7	-0.00711947	0.0157232	0.900385
KLF6	-0.00487705	0.0157455	0.900385
SMIM29	-0.00688075	0.0159272	0.939881
ACAP1	-0.00899175	0.0159334	0.900385
ZFYVE16	-0.0097201	0.0159427	0.900385
NORAD	-0.00875629	0.0160214	0.900385
CYP51A1	-0.00375245	0.016066	0.901661
ATF7	-0.006744	0.0160875	0.900385
EZH1	-0.0104754	0.0161129	0.900385
AC027020.2	-0.005542	0.0161639	0.900385
PTCH2	0.00290295	0.016262	0.900385
MARCH1	0.00290295	0.016262	0.900385
ATXN10	-0.00939778	0.0162731	0.92782
AC136475.9	-0.00457684	0.0163252	0.986766
CD226	-0.01013	0.0163563	0.900385
SPSB3	-0.010602	0.0164432	0.900385
MANSC1	0.00382497	0.016448	0.900385
AC073389.1	-0.00741075	0.016525	0.900385
TOLLIP	0.00918574	0.0165446	0.900385
TIMM8A	0.00679151	0.0166273	0.983473
PRKAR1A	-0.0102508	0.0167774	0.900385
BIN1	-0.0108537	0.0168464	0.901661
LARP7	-0.0106168	0.0168729	0.900385
NDFIP2	-0.00602775	0.0169239	0.901641
SCAF8	-0.010218	0.0169883	0.99525
LRR1	0.00606048	0.0170055	0.900385
MRPL57	-0.0103727	0.0171234	0.970645
HTT	-0.0106396	0.0172264	0.977468
MAT2A	-0.0104963	0.0174031	0.900385
RAP2A	0.00903628	0.0174171	0.904225
UROS	-0.00760155	0.0174568	0.908486
PGAP2	-0.00811831	0.0175591	0.998348
PTBP2	-0.0106295	0.0176227	0.93606
PALB2	0.0052225	0.0176676	0.94283
WDR7	-0.00824029	0.0176922	0.949817
CCSAP	0.00961062	0.0177107	0.900385
PTBP3	-0.00940316	0.0177416	0.900385
VPS9D1	-0.00553531	0.0177894	0.977716
MARCH8	0.00958865	0.0178787	0.769824
PLEKHA8	-0.00668939	0.017955	0.900385
ORC3	0.00760804	0.0179995	0.900385
UBXN2B	-0.00694207	0.0181569	0.941609
WDR12	-0.00715214	0.0181856	0.900385
ZNF667	-0.00663072	0.0182716	0.900385
RREB1	-0.0104061	0.0182912	0.900385
EPM2AIP1	-0.0102396	0.0182935	0.900385
CDC73	-0.0108008	0.0183482	0.918523
PCED1A	-0.00786149	0.0185229	0.94283
SDCBP	-0.00842101	0.018543	0.372096
RANGRF	-0.00788496	0.0185493	0.939131
HSPA14	0.00858226	0.0185556	0.97734
RAB11FIP3	0.00620619	0.0185918	0.977814
PAPOLA	-0.00819102	0.018645	0.900385
ELK4	-0.00920642	0.018763	0.986789
LINC01011	0.00513776	0.018771	0.985177
SIN3B	-0.00885177	0.0187769	0.900385
TESMIN	-0.00310332	0.0187782	0.900385
FAM111A	-0.00972691	0.0188119	0.989817
B4GALT3	-0.00809232	0.0188138	0.900385
EIF4A2	-0.00396587	0.0188541	0.900385
GPR68	-0.0048207	0.0188687	0.972209
BLCAP	-0.010139	0.0189729	0.900385
XXYLT1	-0.00447945	0.0189842	0.968
WIZ	-0.00821266	0.0192538	0.78454
P2RY8	-0.010546	0.019307	0.900385
E4F1	-0.00793711	0.0196163	0.900385
AGAP6	-0.00606049	0.0197151	0.900385
CRACR2A	-0.00758045	0.019717	0.914575
ZNF345	-0.00743987	0.0197327	0.900385
PDS5A	0.00847569	0.0198061	0.900385
ZNF831	-0.00895316	0.0198265	0.908542
PEX1	-0.0101482	0.0198523	0.908486
ARHGAP27	0.00713345	0.019906	0.900385
TMEM208	-0.0104934	0.0199843	0.900385
TGFBR1	-0.00856388	0.0199973	0.900385
CSRP2	0.00291376	0.0200481	0.900385
PHF11	-0.0105682	0.0200635	0.900385
PJA2	-0.00713522	0.0201869	0.900385
ELP3	-0.00700558	0.0203927	0.900385
ZC3H13	-0.0103705	0.0204793	0.900385
PELO	-0.00680767	0.0205417	0.97138
PRKDC	-0.00934453	0.0206714	0.900385
KARS	-0.00970374	0.0206817	0.953162
BEST4	0.00338407	0.0208665	0.900385
BLM	-0.0062279	0.0210893	0.900385
TIAM2	0.00476842	0.0211219	0.900385
BRD3	-0.00949227	0.021157	0.900385
LSS	-0.00481171	0.021316	0.900385
POLR2J2	-0.0083992	0.0213229	0.900385
IDNK	0.00446718	0.021358	0.900385
FRAT1	0.00838719	0.0213666	0.964509
BBOF1	-0.00341308	0.0215058	0.908486
AC124319.2	-0.00504878	0.0216065	0.972531
SURF1	-0.00956938	0.0216729	0.900385
FGD3	-0.00968798	0.0216955	0.98037
GIGYF1	-0.0100349	0.0217185	0.900385
DNAJB11	-0.0100818	0.0217232	0.900385
NXT2	-0.00456889	0.0217749	0.980564
TRMT1L	-0.00336847	0.0217984	0.900385
ANO10	0.00281519	0.0218938	0.901641
PDCD5	-0.00988134	0.0219231	0.97138
CNTRL	-0.00941712	0.022013	0.900385
ZNF562	0.00703276	0.0220397	0.900385
LBR	-0.00919701	0.0222225	0.900385
STRAP	-0.00947026	0.022243	0.900385
SUCLA2	-0.0099101	0.0222998	0.963509
GTF2E2	-0.00922911	0.0224548	0.927339
IFFO2	-0.00543121	0.0225176	0.900385
MBNL1	-0.00565191	0.0225219	0.987181
SAC3D1	-0.00326461	0.0225274	0.900385
TMEM9B	0.00949854	0.0225789	0.955263
DOCK2	-0.0100658	0.0225805	0.900385
PATZ1	-0.00976881	0.0226067	0.900385
ABCA7	-0.00762946	0.0226729	0.935616
SLC2A3	-0.0051067	0.0226893	0.960021
SLFN13	-0.00581992	0.0226913	0.900385
CA5B	-0.00898641	0.0227662	0.962783
FZD3	0.00600675	0.0227963	0.900385
TTC17	-0.00943531	0.0228248	0.900385
PDPK1	-0.00945081	0.0228727	0.811559
LSMEM1	-0.00369799	0.0229192	0.900385
UFL1	0.00869704	0.0229705	0.900385
ADPRM	0.00912579	0.0231004	0.275079
FRYL	-0.0107872	0.0231185	0.964509
BBS4	0.0037526	0.0231716	0.900385
SERINC5	-0.00907026	0.0233018	0.90741
U62317.3	0.00307824	0.0233441	0.900385
ST8SIA4	-0.00986405	0.0235156	0.900385
ZNF90	0.00665058	0.0235239	0.900385
OGG1	-0.00396206	0.0236293	0.900385
HIST1H2AB	0.003448	0.0236407	0.900385
UBA3	0.00881107	0.0239425	0.900385
IMPACT	-0.00675482	0.024077	0.965172
TMEM267	-0.00757041	0.024291	0.900385
FGGY	0.00381059	0.0243537	0.900385
ETNK1	-0.00963229	0.0244135	0.900385
MARCH3	-0.00914052	0.0244438	0.900385
JAML	-0.00832203	0.0245836	0.977716
NSMCE4A	-0.00925535	0.0245964	0.900385
RTN4IP1	0.00354291	0.024735	0.900385
LST1	-0.00615356	0.0248583	0.931239
C17orf49	-0.00862652	0.0248963	0.903522
ALS2CL	-0.00618711	0.0249164	0.937538
PPP1R15A	-0.00597359	0.0249273	0.900385
U2SURP	-0.00708997	0.0249373	0.908486
SRGAP2C	-0.00509207	0.0249535	0.900385
PLA2G6	-0.00511658	0.0250384	0.900385
PNMA1	-0.0071624	0.0250992	0.900385
PIN4	-0.00615993	0.0251502	0.908486
NDUFB4	-0.00850976	0.0251662	0.900385
DCTN4	-0.00974285	0.0252793	0.900385
ST3GAL1	-0.00974444	0.0253498	0.937538
SMIM3	-0.00376398	0.0254647	0.900385
ZNF414	-0.00879922	0.0254782	0.900385
URB1	-0.00532738	0.0255571	0.93742
ERCC6L2	0.00952686	0.025633	0.914815
FICD	-0.00350211	0.0256607	0.900385
COX8A	0.0087405	0.0256693	0.900385
TSC22D4	-0.00831941	0.0257283	0.977814
LIN52	0.00548186	0.0257332	0.904235
SEC24C	-0.00870478	0.0258061	0.968
TRIM27	-0.0059067	0.0259415	0.900385
DXO	0.00707285	0.0259692	0.900385
CLDN15	-0.00437013	0.025974	0.900385
DDIAS	-0.00381408	0.0259789	0.900385
CERS2	-0.00889446	0.0262606	0.918562
C19orf24	-0.00963172	0.0264464	0.900385
PICALM	-0.00970329	0.0264954	0.900385
MAGT1	-0.00899944	0.0265897	0.900385
IPMK	-0.00584488	0.0266072	0.900385
ZFP82	-0.00791848	0.0266093	0.900385
BTBD6	-0.00732496	0.0266398	0.900385
TKT	-0.0106045	0.0266447	0.909435
TRIM44	-0.00854839	0.0266784	0.900385
KCTD21-AS1	-0.00333009	0.0267634	0.900385
PKN1	-0.00975017	0.0268583	0.900385
GRAP	-0.00915305	0.0269374	0.907702
ZBTB14	-0.00793074	0.0270433	0.900385
BRWD3	-0.00954456	0.0270481	0.941703
RHOB	-0.00374763	0.0271716	0.900385
ALDH16A1	-0.00560217	0.0272185	0.91706
WDR61	-0.00893934	0.0272397	0.900385
USP10	-0.00984341	0.0273148	0.939881
DTNB	-0.00670094	0.0273875	0.944278
USP9X	-0.00913824	0.0274484	0.900385
VAT1	-0.00446923	0.0274524	0.900385
REC8	-0.00900979	0.0276755	0.900385
CYTOR	-0.00685777	0.027725	0.900385
TBC1D1	-0.00819831	0.0279543	0.900385
PGM3	-0.00867097	0.0281895	0.900385
ZNF235	-0.00333925	0.0284031	0.900385
CRAT	-0.00338551	0.0284153	0.900385
POMP	-0.0097086	0.0284964	0.900385
RNF20	0.00934101	0.0286203	0.900385
CDC40	-0.00700747	0.0286705	0.900385
ZSCAN12	-0.00493105	0.0286861	0.900385
MPG	-0.00752682	0.0287096	0.900385
LCP2	-0.0095395	0.0287183	0.900385
HELLS	-0.00753341	0.0287488	0.901661
ZNF839	0.0081215	0.0288773	0.900385
WDR43	-0.00850988	0.0289505	0.998471
FAM53A	-0.00299102	0.0289652	0.900385
TRAF2	0.00645194	0.0289656	0.901661
AC005324.3	-0.00293835	0.0290004	0.900385
APMAP	-0.00692998	0.0290097	0.909435
MRPL51	-0.00767571	0.0291217	0.900385
UFC1	-0.0075876	0.0291882	0.900385
AKT1S1	0.00511589	0.0292975	0.900385
ATF7IP2	-0.00949276	0.0293644	0.92074
RNASEK	-0.00825661	0.0294415	0.900385
AMN	-0.00338219	0.0295018	0.900385
RBBP8	-0.00296703	0.0295531	0.900385
VCP	-0.00904664	0.0295731	0.900385
TTLL5	-0.00791321	0.0296333	0.900385
ADGRL1	-0.00749733	0.0297266	0.900385
RAB35	-0.00875314	0.029841	0.900385
NDUFAF4	-0.00885296	0.0298599	0.988521
STK16	0.00475701	0.0300421	0.900385
CCDC30	-0.00488349	0.0301223	0.997686
HMG20B	-0.00779024	0.030127	0.900385
NUCB1	-0.00881594	0.0301334	0.900385
FAM96A	0.00651284	0.0302246	0.900385
TCEA1	0.0055852	0.0304094	0.961761
ARHGDIA	-0.00785604	0.0306692	0.900385
F2R	0.00311418	0.0307525	0.900385
PHF14	-0.0095306	0.0307562	0.985564
SYS1	-0.00918461	0.0307793	0.945402
ATG2B	-0.00921768	0.0308391	0.900385
XPC	-0.0094965	0.0308455	0.900385
AC116366.1	0.00881938	0.0310144	0.900385
MRPS14	-0.00820946	0.0310278	0.976352
TTC4	-0.00378438	0.0310815	0.367415
LRRC8C-DT	-0.00543355	0.0312481	0.958884
DVL3	0.00724258	0.0313538	0.900385
SPATA2L	0.00479542	0.0313943	0.900385
PARP16	-0.0045749	0.0313953	0.983412
TEC	0.00338654	0.0314171	0.900385
IQCG	-0.00521172	0.0315961	0.901661
CRY2	-0.00783517	0.031634	0.937538
VIM	-0.00744857	0.0317331	0.900385
CORO6	-0.00294551	0.0317335	0.908167
GPR160	-0.00580565	0.0317697	0.900385
FRMD6-AS1	0.00281662	0.0317705	0.900385
HMGB2	0.00841737	0.0317956	0.900385
GTF3C2	0.00819358	0.0318562	0.900385
NR3C2	0.00349248	0.032078	0.900385
GNA13	-0.0093166	0.032151	0.901641
SH3BP5	-0.00875248	0.0321595	0.900385
ZNF280D	-0.00914934	0.0321876	0.900385
CRNDE	-0.00331535	0.0323135	0.712962
PSMC3	-0.00801332	0.0323366	0.900385
ELP2	-0.00709848	0.0324439	0.912106
DHX16	0.00578051	0.0324608	0.900385
YTHDF3	-0.00930966	0.0324638	0.977716
MR1	-0.00860135	0.0324854	0.97138
AL031846.2	-0.00806141	0.032552	0.900385
VAPB	0.00960949	0.0326387	0.900385
PSMB9	-0.00931663	0.0326496	0.900385
BEND5	0.00662322	0.0326785	0.900385
TUFM	-0.00874259	0.0328302	0.900385
SH3YL1	-0.00925449	0.0328592	0.955039
ATG4B	0.00855658	0.0329191	0.900385
XIAP	-0.00913134	0.0329695	0.900385
PRR5	-0.00588708	0.0330103	0.900385
DDIT3	-0.00934831	0.0330523	0.937538
MARK4	-0.00533124	0.0330866	0.927339
MSH2	-0.00799273	0.0331682	0.903569
KIF27	-0.00483091	0.0333465	0.900385
MPC1	-0.00869183	0.033462	0.912106
MAPK1IP1L	-0.00822326	0.0334913	0.901641
LINC02001	-0.00851127	0.0335979	0.901661
AC007620.2	-0.00346814	0.0336045	0.900385
RAB30-AS1	-0.00832529	0.0337845	0.900385
TEN1	-0.00735325	0.0338179	0.99525
DNAJC9	-0.00896437	0.033829	0.900385
ENC1	-0.00707612	0.0338429	0.900385
SCYL1	-0.00652179	0.0338538	0.900385
DDX49	-0.00923143	0.0339927	0.900385
OXCT1	0.00884988	0.0340283	0.944969
HDLBP	-0.0087002	0.0340638	0.996036
USP6NL	-0.00592478	0.0340781	0.900385
PAICS	-0.00728192	0.0341555	0.900385
MIR29B2CHG	-0.00713709	0.0341944	0.941923
TRIM38	0.00864742	0.0342792	0.900385
ZNF319	0.00342641	0.034313	0.900385
NRGN	-0.00500201	0.0343745	0.900385
CD53	-0.00957146	0.0344429	0.997999
ZNF318	0.00732234	0.0345222	0.900385
WDTC1	-0.00668108	0.0346847	0.900385
AL031670.1	-0.00341118	0.0347622	0.900385
TSR1	-0.00958824	0.0351228	0.985177
S100B	-0.00258347	0.0351332	0.900385
RAC2	-0.00973916	0.0352551	0.900385
AIG1	-0.00661195	0.0352984	0.367415
TMX3	-0.00917771	0.0353004	0.992799
PDK1	-0.00820085	0.0353028	0.964982
TOPORS	-0.0094774	0.0353701	0.900385
SSRP1	0.0080003	0.0353873	0.900385
ARGLU1	-0.00199675	0.0353931	0.900385
CD8B	-0.00355833	0.0354144	0.905567
SMARCAD1	-0.00830712	0.0354343	0.900385
PDE1B	-0.00568577	0.0354413	0.918028
ZFAS1	-0.00662676	0.035493	0.900385
SAMSN1	0.00941321	0.0355386	0.924547
FAM45A	-0.00756705	0.0355543	0.900385
SLC39A6	0.00756966	0.0356828	0.900385
AGO2	-0.00988382	0.0357072	0.951194
PHB	-0.00641859	0.0357125	0.900385
GNLY	-0.00520878	0.0357436	0.900385
YWHAZ	-0.00558347	0.0362023	0.900385
RHOT1	-0.00743305	0.0364297	0.947608
SAMD12	0.00492342	0.0366172	0.918523
ELP6	-0.00813202	0.0367487	0.959969
NDUFS7	-0.00898819	0.0367646	0.900385
ANK3	-0.00929206	0.0367701	0.900385
RBM41	-0.00753477	0.0368397	0.926399
HES1	-0.00283411	0.0370263	0.900385
TTC39C	-0.00887661	0.0370959	0.900385
BSDC1	-0.00594025	0.0371562	0.900385
AHI1	-0.0091135	0.0371838	0.924057
DPM2	0.00751176	0.0371912	0.900385
GBF1	0.00731969	0.0371968	0.900385
GPR89B	0.00466155	0.0372665	0.900385
LSM4	-0.00839246	0.0373017	0.900385
SLC25A53	0.00639423	0.0374449	0.900385
VRK2	-0.00601582	0.0376089	0.900385
OAT	-0.00837373	0.0376316	0.900385
RHOQ	-0.00579112	0.0377016	0.900385
MED29	-0.00838405	0.0377145	0.900385
ERO1B	-0.00887372	0.0377291	0.900385
BCL2L11	-0.00863672	0.0377894	0.900385
ACTB	-0.00260837	0.0378992	0.900385
SRBD1	0.00588555	0.0379291	0.900385
IFIT5	-0.0087648	0.0381071	0.980255
BOLA3	0.00544259	0.0381209	0.900385
NOTCH1	-0.00838913	0.0382858	0.900385
ARFGAP2	-0.0080252	0.0383659	0.938619
NDC80	-0.00331271	0.0383788	0.908238
PPM1L	-0.00306621	0.0385635	0.912106
NUP88	-0.00895601	0.0388275	0.900385
CDK10	-0.00674513	0.0388491	0.900385
ZNF184	-0.00343727	0.0389149	0.900385
PHKA2	-0.00689926	0.0390341	0.900385
ABCB7	-0.0066409	0.0391128	0.900385
PPAT	-0.00764427	0.0391168	0.906581
TMEM220	-0.0033299	0.0391569	0.900385
GLG1	-0.00912754	0.0392281	0.900385
NAA38	-0.00728993	0.0394915	0.900385
BID	-0.00600125	0.039509	0.900385
AMFR	-0.00911624	0.0395497	0.900385
WDR54	-0.00760774	0.0397218	0.911166
KLRG1	0.0051491	0.0398173	0.900385
UBE3D	-0.00570832	0.0398197	0.900385
BET1	-0.00542177	0.0399346	0.933071
GNB4	-0.00489482	0.0399671	0.960021
ADARB1	-0.00721107	0.0400547	0.937538
METTL21A	-0.0081097	0.0401372	0.900385
HGSNAT	0.00955515	0.0401435	0.980194
KCNJ12	-0.0036425	0.0401618	0.900385
RPF2	0.00812415	0.0402817	0.900385
YBEY	-0.00730052	0.0406236	0.900385
SERBP1	-0.00362916	0.0406437	0.963006
RHOF	-0.00883074	0.0406602	0.900385
PQLC1	-0.0079433	0.0406945	0.900385
GLS	-0.00662189	0.0409118	0.900385
DNM2	-0.00929242	0.0412315	0.900385
LAGE3	-0.00602137	0.0412927	0.900385
CTNND1	-0.00492031	0.0413567	0.93542
NLRC5	-0.00935129	0.0413707	0.938619
C4orf33	-0.00663438	0.0414863	0.940815
VILL	-0.0053958	0.041507	0.900385
ITGAL	0.00850993	0.0415344	0.900385
C9orf16	-0.00766716	0.0415725	0.900385
RABGAP1L	-0.00889083	0.0415983	0.900385
HNRNPAB	-0.00912687	0.0416598	0.960031
FBXW5	-0.0076555	0.0421536	0.900385
EIF4ENIF1	-0.00537643	0.0421911	0.900385
IFNAR1	-0.00861156	0.0422039	0.900385
RAB4B	0.00406678	0.0423529	0.931239
CEP104	-0.00573338	0.0423885	0.900385
SPRY1	0.007201	0.0424427	0.98285
TRAV13-1	0.00337323	0.0424497	0.900385
AL157935.1	0.00360547	0.0424579	0.946398
AC062017.1	-0.0062242	0.0424777	0.908486
CABP4	0.00567519	0.0424911	0.976389
RBM5-AS1	-0.00658734	0.0425473	0.900385
POLR2H	-0.00757442	0.0425796	0.901641
SLC26A6	0.00502687	0.0426588	0.908486
AC211476.2	-0.00487456	0.0427241	0.900385
NUP37	-0.00786215	0.0427291	0.900385
RBM4	-0.00582035	0.0427442	0.900385
F11R	-0.00539574	0.0427743	0.900385
PEX3	-0.0057008	0.0428167	0.902506
TMEM202-AS1	-0.00404351	0.0428314	0.912556
CCT4	-0.00913908	0.0428438	0.900385
CLASP2	-0.00876969	0.0429342	0.900385
PLK4	-0.00433851	0.0429462	0.900385
PSMA4	-0.00819577	0.0429622	0.550993
PDPR	-0.00856226	0.0431135	0.900385
FBXW8	0.00498031	0.0432674	0.901661
RHBDD3	-0.00489606	0.0433635	0.931239
TMED1	-0.00558708	0.0434866	0.901661
ERP29	0.0081334	0.0435492	0.900385
SMARCE1	-0.00867747	0.0435494	0.983473
ACOT8	-0.00647617	0.0435762	0.900385
FAM177A1	-0.00658807	0.0437265	0.99845
SYNE1	-0.00814303	0.0437357	0.900385
CXorf21	-0.00299296	0.0439122	0.900385
BAZ2A	-0.0085435	0.0439507	0.900385
APLP2	-0.00735069	0.0439548	0.900385
FAM161B	-0.00381917	0.0440195	0.968152
TMEM88	-0.00501863	0.0440864	0.900385
SDHAF4	-0.00354	0.0442395	0.939881
DTX3L	-0.00728599	0.0443349	0.933617
TMEM106A	-0.00416942	0.0443649	0.900385
WASHC3	0.00724472	0.0444578	0.900385
SLA	-0.00795446	0.0444859	0.976352
PTPN12	-0.00487034	0.0445	0.965137
WDR18	-0.00503701	0.0445332	0.901407
PPIL4	-0.00776928	0.0446499	0.985564
UPP1	-0.00914206	0.0446923	0.900385
ZNF92	-0.00907061	0.0447334	0.908486
GTF3C6	-0.00806472	0.0449187	0.97734
TROVE2	0.0084828	0.0451852	0.900385
THAP1	-0.0081931	0.0454409	0.949402
HPF1	-0.00532744	0.0455517	0.955372
PPP1CB	-0.00416993	0.0455647	0.935458
EIF3E	-0.00566495	0.0456242	0.900385
LAMTOR2	-0.00636765	0.0456435	0.900385
MTIF2	-0.0042032	0.0456573	0.975566
CAMLG	0.0086279	0.0457948	0.962783
AHCYL2	-0.00441233	0.0459458	0.900385
GRWD1	-0.00817102	0.0460129	0.991932
WDR1	-0.00867775	0.0460808	0.900385
KHDC4	-0.00906713	0.0461247	0.918523
TMEM69	-0.00568401	0.046156	0.900385
PREP	-0.00645995	0.046398	0.900385
NHLRC1	-0.00247648	0.04648	0.927339
DERA	-0.00472236	0.0465052	0.900385
CAMSAP1	-0.00550638	0.0465794	0.900385
GNL3	-0.00851281	0.0466501	0.931926
MTMR10	-0.00766727	0.0467316	0.900385
FRMD4B	-0.00675671	0.0468317	0.914425
PRRC2B	-0.00739936	0.0468527	0.950348
HIST1H3H	-0.00450469	0.0469154	0.955229
IGF2R	0.00859551	0.0470918	0.900385
SLC39A3	-0.00520143	0.0471545	0.900385
SENP6	-0.00815021	0.0471595	0.900385
AC137630.3	0.00466737	0.0471854	0.968063
C19orf48	-0.00880933	0.0471967	0.959969
AL031714.1	0.00504362	0.0472345	0.900385
CACHD1	-0.00628354	0.0472485	0.900385
PIEZO1	0.00595027	0.0472523	0.988521
SOCS5	-0.00695048	0.0472857	0.924057
TNFAIP3	-0.00253324	0.047288	0.900385
MPV17	-0.00673601	0.0473185	0.900385
ACRBP	-0.00411671	0.0473693	0.900385
IPPK	-0.00487667	0.0474543	0.924057
POLE3	-0.00836009	0.0475229	0.900385
CMTR2	0.00808459	0.0475336	0.965172
MAN1A2	0.00911656	0.0476606	0.901661
TCP11L1	0.00496422	0.0477088	0.900385
SMYD5	-0.00585657	0.0478088	0.900385
INPP5E	-0.00560908	0.0478424	0.900385
CREBBP	-0.00745345	0.0478566	0.900385
DDX60L	-0.0080875	0.0479587	0.997873
LUC7L2	0.00922587	0.0479867	0.900385
CASP8	-0.00663793	0.0480633	0.900385
COX6A1	0.00804174	0.0480853	0.900385
CEP250	-0.00688528	0.0480882	0.958884
GPS1	-0.00644007	0.0482333	0.931239
PGM2L1	-0.00784117	0.0482753	0.918523
GPN3	0.0048088	0.0484175	0.918028
RRP15	-0.00802288	0.048641	0.900385
PSMD12	-0.0081497	0.0486517	0.900385
CFL1	-0.00770664	0.0487384	0.953162
C8orf37	-0.00266954	0.0487541	0.901661
CCDC82	-0.00919557	0.0488955	0.908486
VAMP5	-0.00791454	0.0491198	0.932147
GRAP2	-0.00898864	0.0492638	0.988224
AC004846.1	-0.00299401	0.0493176	0.902431
AC106739.1	-0.0019422	0.0494358	0.900385
UBL4A	-0.00311115	0.0494635	0.900385
FLOT2	-0.00651494	0.049509	0.97138
MAF1	-0.00855165	0.0497557	0.900385
FBXO31	-0.00679275	0.0498195	0.99525
AC040162.1	0.00477746	0.0498854	0.900385
PPM1B	-0.00689621	0.0499015	0.900385
AC008892.1	0.00259446	0.049923	0.900385
SDK2	0.00259446	0.049923	0.900385
SRR	-0.00333302	0.0500552	0.900385
CIR1	-0.00642638	0.0501312	0.900385
ADAM9	-0.00269555	0.0501776	0.900385
SNX21	-0.00269555	0.0501776	0.900385
AC064836.3	-0.003004	0.0501905	0.900385
NUP107	-0.00847903	0.0502341	0.907028
RAB33A	0.00743175	0.0502498	0.918523
FAM13A	-0.00820981	0.0503099	0.900385
ANXA1	-0.00940366	0.0505013	0.900385
CSRP1	-0.00585146	0.0505265	0.900385
ZNF395	0.00819121	0.0505887	0.860961
ZNHIT2	-0.00329962	0.0505987	0.900385
AC018638.7	-0.00315564	0.0506527	0.901641
STXBP2	-0.00746081	0.0507472	0.991727
WBP11	-0.00854059	0.05084	0.900385
POLR2C	-0.00779175	0.0508836	0.900385
CR1	-0.00313503	0.0508969	0.900385
PRKCH	-0.00721302	0.0509604	0.900385
CCDC117	-0.00752342	0.0510174	0.983685
MAML2	-0.00739163	0.0511704	0.968801
SBNO1	-0.00814872	0.0511884	0.941684
YTHDF2	-0.00851705	0.0511917	0.900385
HSPA1A	-0.00254952	0.051266	0.901661
HAR1B	-0.00254952	0.051266	0.901661
NARS2	-0.00631736	0.0512997	0.992277
EFEMP2	-0.00269723	0.0513036	0.901661
EIF3C	-0.00762198	0.0514296	0.912556
PTCD1	0.0058836	0.0515796	0.900385
HMG20A	0.00642911	0.051715	0.900385
AL137802.2	-0.0028526	0.0518479	0.900385
PF4	-0.00464413	0.0518847	0.900385
ZFPM1	-0.00693236	0.0519393	0.900385
BCAT2	-0.0040306	0.0519812	0.900385
BMPR2	-0.00669111	0.052007	0.900385
EIF6	-0.00773667	0.0520187	0.912556
ANP32A	-0.00912658	0.0521734	0.901661
CYB5A	-0.00620199	0.0522042	0.811793
AC022762.2	-0.00256152	0.052216	0.901661
CCND2	-0.00878865	0.0523325	0.900385
RND1	-0.00434393	0.0523721	0.900385
AC008764.6	-0.00398823	0.0523845	0.931239
GPX4	-0.00810385	0.052452	0.900385
MYO1G	-0.00736502	0.0524742	0.900385
NTN5	-0.00304121	0.0524968	0.900385
DGUOK	-0.00808614	0.0525714	0.900385
LETMD1	-0.00832312	0.0525722	0.912106
LIMS1	-0.00801463	0.0528031	0.900385
POLR2F	-0.00735449	0.0528339	0.98285
TMEM40	-0.00330253	0.0528362	0.901661
RNF121	0.00350369	0.0528436	0.900385
GAL3ST4	-0.00470416	0.053001	0.958304
TUBGCP2	0.00830058	0.0530409	0.900385
RARG	0.00185772	0.0530444	0.901641
RAB11B-AS1	0.00185772	0.0530444	0.901641
SPIN3	0.00216841	0.0530444	0.901641
TRAPPC1	-0.00690401	0.0530612	0.900385
FUT11	-0.00490452	0.0530756	0.904527
EPAS1	-0.00302586	0.0531552	0.900385
UBL5	-0.00734104	0.0531708	0.99482
C8orf44	-0.00596853	0.0531859	0.913582
FAM153A	-0.00354502	0.0532158	0.900385
ZNF433	-0.00306814	0.0533418	0.900385
AL354822.1	-0.00379301	0.0533443	0.900385
ASCC1	-0.00664772	0.0533968	0.900385
PHAX	-0.00791357	0.0534056	0.900385
NRCAM	0.00252341	0.0535635	0.900385
TSPAN32	-0.00514854	0.0537121	0.900385
RIC1	-0.00811109	0.0537556	0.997873
USPL1	0.00756145	0.0537901	0.908486
AC005082.1	-0.00240045	0.05381	0.901661
SH3TC1	0.00461595	0.0539315	0.900385
VKORC1	-0.00474513	0.0541256	0.925725
HLA-DRB1	0.00484303	0.0541643	0.900385
TAF5L	0.00722772	0.0541763	0.900385
AC012368.1	-0.00686489	0.0543101	0.900385
AC007193.1	-0.00233594	0.0543457	0.900385
BRD4	-0.00803152	0.0546021	0.998901
RPS6KA2	0.00407649	0.0546281	0.900385
DFFA	-0.00723661	0.0546431	0.900622
B2M	-0.00221991	0.05465	0.900385
MRPL44	-0.00869843	0.0547078	0.900385
ANKRD52	-0.00773467	0.0548458	0.900385
CLPTM1L	-0.00761555	0.0549266	0.962783
FLCN	-0.00476533	0.0549418	0.977883
DUSP14	-0.00372852	0.0549462	0.977883
AL353759.1	-0.00284714	0.0549469	0.900385
SMIM20	-0.00620823	0.0550768	0.900385
CHM	-0.00546768	0.0551401	0.901641
CRCP	-0.00865767	0.0552098	0.977716
MOGS	-0.00773929	0.0552261	0.901661
ACOT13	-0.00642535	0.0552417	0.900385
LMAN1	-0.00856243	0.0555253	0.900385
RUFY1	-0.0056192	0.0558433	0.994048
WASHC4	-0.0093624	0.0560361	0.908486
GSPT2	0.00587432	0.0560828	0.900385
CLYBL	-0.00366085	0.0560842	0.978249
AL080317.3	-0.00347776	0.0562351	0.900385
TUBB1	-0.00397761	0.0563278	0.901661
AP000547.3	-0.00473811	0.056386	0.959969
PTCRA	-0.00336568	0.0564052	0.901661
MRPL4	-0.00802117	0.0564468	0.900385
SGMS1	-0.00686579	0.0564842	0.900385
AP006621.3	-0.00253378	0.056558	0.902507
AC022893.1	0.00463636	0.0567206	0.900385
DALRD3	-0.00525793	0.0567792	0.970494
EHBP1	-0.00583186	0.0569023	0.95547
TUBGCP6	-0.00768163	0.0569802	0.965137
GAS6-AS1	-0.00411444	0.0569916	0.900385
CDC14A	-0.00606901	0.0570216	0.938888
SNX24	0.00248088	0.0572095	0.900385
ARNTL	-0.00876656	0.0572905	0.900385
NFKBIA	-0.00382714	0.0573092	0.972531
ATP5MC3	-0.00648467	0.057377	0.900644
CEP19	0.00314963	0.0574507	0.900385
OSER1-DT	-0.00368183	0.0574654	0.900385
TC2N	-0.0082558	0.0575086	0.977883
TRMT13	-0.00704321	0.0575377	0.900385
GNG11	-0.00386602	0.0575429	0.901661
PCIF1	0.00826302	0.0575545	0.981019
PDK3	-0.00628267	0.0575638	0.918702
PORCN	-0.00305558	0.0576984	0.900385
ZNF394	0.00594554	0.0577743	0.890969
TLE2	0.00572156	0.0578528	0.900385
MOSMO	-0.0059053	0.0579336	0.92074
GALNT3	-0.00438426	0.0579554	0.900385
TXN	-0.00811073	0.0582307	0.97138
FAM110A	-0.00371026	0.0584108	0.900385
TSC22D3	-0.00222405	0.0584307	0.823174
RGS18	-0.00276783	0.0587025	0.901661
ACSS1	0.00514221	0.058705	0.900385
SMIM26	-0.00842879	0.0587827	0.900385
MYB	0.00414237	0.0588462	0.933071
HAPLN3	0.00852056	0.0589037	0.900385
CCDC90B	-0.00711456	0.059004	0.900385
AC069213.1	-0.00410251	0.0590203	0.900385
BICD2	-0.00711906	0.0590499	0.900385
PRR12	-0.00553234	0.0590959	0.962252
XPR1	-0.00685643	0.0591755	0.900385
CCZ1B	-0.0066962	0.0593502	0.900385
RLF	-0.00823385	0.0594371	0.900385
SYT11	-0.00379989	0.0594666	0.931239
BCLAF1	-0.00190445	0.0594796	0.900385
ENDOD1	-0.00501425	0.0595246	0.900385
AC007881.3	-0.00278369	0.0598095	0.900385
ANAPC2	-0.00619255	0.0599436	0.982494
ALPK1	-0.00610297	0.0599937	0.900385
ETFA	-0.0059395	0.0600959	0.900385
ZNF791	-0.00772218	0.060242	0.900385
NDUFS2	-0.00828396	0.0602812	0.985522
ITGAV	-0.00609173	0.0602902	0.964979
NKIRAS1	-0.00439205	0.0602942	0.900385
GALT	-0.00720677	0.0602989	0.900385
ITGB1	-0.00784822	0.0603857	0.900385
TMX2	-0.00746469	0.0604367	0.900385
MT-ND6	-0.00753849	0.0604741	0.952989
ADA	-0.00706981	0.0605088	0.985051
SUB1	-0.00487167	0.0606352	0.900385
AC011825.2	0.00344853	0.0606476	0.977716
EHD4	-0.0080844	0.0606983	0.964509
MSANTD3	0.00415203	0.0609811	0.977121
KBTBD4	-0.00619729	0.0609965	0.900385
IMMP2L	-0.00678582	0.0611007	0.922627
MALT1	-0.00748814	0.0611196	0.139347
HMBS	-0.00332164	0.0611495	0.900385
NAF1	-0.00815246	0.0612411	0.900385
L3MBTL3	-0.00804875	0.0612845	0.900385
BRIX1	-0.00777084	0.0612988	0.900385
AL360091.3	-0.00431041	0.0613623	0.900385
MRPL28	0.00671976	0.061462	0.900385
GP9	-0.00359751	0.0614686	0.901661
MBD5	-0.0080343	0.0615128	0.900385
LRRC37A	0.00388875	0.0615231	0.900385
CNOT11	-0.00663212	0.0617123	0.900385
XKR8	-0.00432162	0.0617527	0.936291
LTB4R	-0.00499801	0.0617721	0.900385
GTF3C3	-0.0070226	0.0620236	0.908238
ABCC1	-0.00687756	0.0620324	0.900385
FAM210B	-0.00459516	0.0621251	0.927656
LRRC37A2	0.00749975	0.062249	0.900385
MMS19	0.00623883	0.0624433	0.900385
BX293535.1	0.00245279	0.0625462	0.900385
ARMC6	-0.00432127	0.062567	0.900385
GLTP	-0.00797583	0.0625991	0.900385
RSBN1L	0.00801043	0.0626219	0.900385
ZNF714	0.00761768	0.0626518	0.918523
NVL	0.00688911	0.0627316	0.900385
ZNF559	0.00572834	0.0627381	0.921295
GPR174	-0.00788282	0.0628793	0.900385
PP2D1	0.00283258	0.0628976	0.901661
AC104041.1	0.0025761	0.0630104	0.900385
NKAP	-0.0063092	0.0630483	0.936291
TMEM140	-0.00515668	0.0630827	0.901641
LYST	-0.00834665	0.0631106	0.900385
CAVIN2	-0.00401737	0.0632016	0.901661
AC013394.1	0.00786583	0.0633321	0.900385
CUTC	-0.00661827	0.0634371	0.900385
LASP1	0.00683533	0.0635649	0.995276
CEP95	-0.00847728	0.0636997	0.900385
LSM6	-0.00837285	0.0637315	0.900385
NOSTRIN	-0.00247105	0.0638391	0.901661
CDH23	-0.00247105	0.0638391	0.901661
AC008581.1	-0.00247105	0.0638391	0.901661
PCED1B	-0.00668421	0.0639083	0.994085
F13A1	-0.00294235	0.0639455	0.901661
AC005523.2	-0.00676045	0.0640059	0.971727
MMD	-0.0073352	0.0640447	0.939131
PINK1	-0.00618364	0.0640794	0.972344
RAB3GAP2	-0.0077834	0.0641921	0.900385
BABAM2	-0.00677207	0.0642668	0.968
AIMP1	-0.00740329	0.0643755	0.900385
TMEM91	-0.00588743	0.0644793	0.900385
CXorf40A	-0.00412927	0.0644936	0.947103
STK19	0.00611964	0.0646286	0.900385
SEC63	-0.00818211	0.0648294	0.950912
TUBGCP3	0.0077894	0.0648815	0.900385
PPP2R3B	-0.00542657	0.0649991	0.977716
PATJ	-0.00720601	0.0651419	0.983335
BSG	-0.00705925	0.0651651	0.985666
BUD31	-0.00789028	0.0653042	0.900385
STX17-AS1	0.00242646	0.0653599	0.900385
RNF4	-0.00816251	0.0654067	0.900385
SFXN1	-0.00487743	0.065416	0.988615
HLA-DRA	-0.0058235	0.0654929	0.900385
GPC2	-0.00666964	0.0656053	0.900385
TMEM135	-0.00434418	0.0657159	0.900385
AL359962.2	-0.0053756	0.0657918	0.900385
NRL	-0.0022465	0.0658194	0.918028
HNRNPM	-0.00590867	0.0658324	0.900385
ARF6	-0.00787745	0.0659836	0.900385
MTRR	-0.00605251	0.0661249	0.976389
PXN-AS1	-0.0029076	0.0661267	0.900385
PIGO	0.00535566	0.0661619	0.900385
AC012306.2	-0.00483557	0.0661757	0.900385
LINC00513	-0.00704373	0.0662236	0.915571
USP42	0.00807704	0.0663388	0.900385
PPIAL4G	0.00154116	0.0663754	0.901641
FAM200A	0.00154116	0.0663754	0.901641
SF1	-0.0012307	0.0664578	0.900385
AC018638.6	-0.0024534	0.066512	0.900385
SH3BP1	-0.00496505	0.0665729	0.918523
MACF1	-0.00880459	0.0666075	0.900385
ROBO3	-0.00416181	0.0666307	0.977704
SNF8	-0.0079503	0.0667107	0.99035
PI4KB	-0.0079095	0.0668812	0.900385
CIRBP	-0.00438375	0.066891	0.901661
ITGB7	-0.00694766	0.0669375	0.921295
COQ4	-0.00588171	0.0669519	0.938619
PSAP	-0.00806723	0.066959	0.900385
PSMA3	-0.00852981	0.0670592	0.908486
ARF3	-0.00463553	0.0670938	0.901661
RPL7L1	-0.00759101	0.0671629	0.900385
ALAS1	0.0049066	0.0672012	0.956627
HIVEP2	-0.00807376	0.0672189	0.900385
PLEKHB2	-0.00758709	0.0672993	0.900385
CMTM5	-0.00304483	0.0673516	0.901661
SAMD4A	0.0022779	0.0673696	0.900385
ZNF69	0.0022779	0.0673696	0.900385
ZNF384	-0.00703161	0.0674355	0.908486
ZNF677	-0.00686081	0.0675357	0.900385
GRSF1	0.00775506	0.0676053	0.980434
TNIP2	0.00780908	0.067613	0.98037
ZC4H2	-0.00316467	0.0677168	0.900385
AC006238.1	-0.00386034	0.0677475	0.975717
NCK1	-0.00867009	0.067759	0.964509
ALG14	0.00273331	0.0678583	0.900385
DDX46	-0.00495317	0.0679534	0.900385
ZNF528	0.00396691	0.0681928	0.900385
CTSZ	0.00333856	0.0684154	0.900385
SPOPL	-0.0050622	0.0684507	0.900385
SYDE2	0.00231201	0.0685022	0.900385
PRPF38B	-0.00346679	0.0685442	0.960031
CDC5L	-0.00849003	0.0685638	0.912106
HLA-DPA1	-0.00291236	0.0686723	0.900385
HLCS	-0.00470361	0.068779	0.9494
ACTR8	0.00420366	0.0688887	0.900385
SUN1	-0.00843524	0.068919	0.900385
TBC1D14	0.00638174	0.0690155	0.997556
ZNF852	-0.00438329	0.0691385	0.900385
PIAS4	-0.0062588	0.0691496	0.924057
SNAPC2	-0.00463478	0.069249	0.900385
DMAP1	-0.00789635	0.0693712	0.99534
MZT2A	0.00720201	0.0693743	0.900385
FBXO32	-0.00795446	0.0693896	0.90741
ZFYVE26	-0.00521158	0.0695641	0.900385
SDE2	-0.00767676	0.0698876	0.900385
IRF9	-0.00823914	0.0699607	0.908486
EXOSC4	0.00409909	0.0700029	0.97138
MTRNR2L1	-0.00610973	0.0700178	0.900385
AGPAT1	-0.00273938	0.070064	0.900385
LRIG1	-0.00502453	0.0700754	0.900385
SETD1B	-0.00731639	0.0700784	0.929968
H3F3B	-0.00175335	0.0700907	0.900385
LMLN	0.00389176	0.0702263	0.998539
POP5	-0.00625941	0.0702388	0.901661
TAP2	-0.00670988	0.0702611	0.900385
MEX3C	-0.00783498	0.0703577	0.900385
SRRM1	-0.00302788	0.0705317	0.936505
NR1D2	-0.00799136	0.0707401	0.900385
ID3	-0.00627659	0.0708269	0.900385
DNAJB6	-0.00457868	0.0713944	0.901641
LINC02019	-0.00362305	0.0715578	0.97961
NSD2	-0.00662496	0.0715626	0.900385
ZFAND5	-0.00735289	0.071696	0.900385
KCNA3	0.00677491	0.0717157	0.904235
EPRS	-0.0076713	0.0718309	0.991741
SNX13	-0.00808711	0.0719194	0.918523
UEVLD	-0.00314956	0.0719288	0.900385
PLEKHF1	-0.00326085	0.0719753	0.900385
CEP57	0.00792326	0.0720114	0.900385
NBPF26	0.0032681	0.072044	0.900385
RNF169	0.0081584	0.0720848	0.901661
RASSF1	-0.00758873	0.0721517	0.900385
VPS51	-0.00803984	0.0722592	0.953162
HSPD1	-0.00805009	0.0722666	0.985177
HLA-C	-0.00355528	0.0726411	0.900385
CHAF1A	0.00662507	0.0726433	0.900385
ZBTB4	-0.00748777	0.0726799	0.900385
SLC25A20	0.00290093	0.0728043	0.900385
QSER1	-0.00662857	0.0728679	0.900385
DDX31	-0.00580567	0.0729633	0.980536
MIR497HG	0.0028696	0.0729964	0.900385
SNHG25	0.00701028	0.0730179	0.900385
RNF219	-0.00555743	0.073181	0.92782
TPGS1	-0.00675658	0.0732255	0.900385
SWI5	0.00366718	0.0732466	0.900385
TBC1D13	0.00594049	0.0733789	0.900385
STRBP	0.00656293	0.0734385	0.901641
JUNB	-0.00348863	0.0736536	0.979331
IVD	-0.00597209	0.0737375	0.938619
AC073957.3	0.00261414	0.0738352	0.900385
TDG	-0.0068363	0.0738474	0.900385
MDN1	-0.00668353	0.0739068	0.901661
VIPR2	-0.00597973	0.074044	0.900385
TRIM5	0.00386843	0.0743484	0.97961
S100A9	-0.00391178	0.0744548	0.99035
LSM10	-0.00522129	0.074479	0.924057
TCF7L2	-0.00558523	0.0744828	0.900385
ZNF226	-0.00641893	0.0745768	0.90741
BTBD19	0.00304975	0.0746057	0.901641
GPATCH2	0.00792979	0.0746279	0.974534
ESS2	-0.00660471	0.0747069	0.986766
NSMCE1	0.00760788	0.0748275	0.93606
AC002553.2	-0.00367575	0.074846	0.900385
JUN	-0.00264323	0.0750191	0.981988
PIK3CA	-0.00335038	0.0752084	0.900385
C1orf159	-0.00530127	0.0752632	0.900385
HIST1H2AK	-0.00460989	0.0752931	0.953162
MYC	-0.00773702	0.0753817	0.900385
ZNF764	-0.0045862	0.0754081	0.936505
PRR7	0.00709863	0.0754564	0.951194
PLEKHA2	0.00751152	0.0754765	0.900385
BTAF1	-0.00803041	0.0755112	0.900385
RAB33B	-0.00719441	0.0756773	0.900385
ENDOG	0.00317145	0.0756809	0.900385
ARL1	-0.00695032	0.0757137	0.900385
YRDC	0.00735513	0.075909	0.900385
CMTM4	0.00246867	0.0760808	0.900385
ANKS6	-0.00424484	0.0761614	0.900385
OSTM1	0.00493845	0.0762743	0.953162
DELE1	-0.00643847	0.0762767	0.900385
AL356488.2	0.00358359	0.076289	0.900385
KLHL22	-0.0039797	0.0763513	0.900385
AC104806.2	0.0028367	0.0764429	0.900385
MARCH2	-0.00695629	0.0765069	0.900385
AC092119.2	-0.00539475	0.0766295	0.900385
PDAP1	-0.0082127	0.0766319	0.936291
EIF2S2	-0.0076518	0.0767762	0.900385
RFX1	0.00390538	0.0767808	0.949787
PRPSAP2	-0.00589768	0.0768028	0.962783
AC005540.1	-0.00257484	0.0772477	0.900385
TMEM245	0.00763135	0.077277	0.900385
DHX8	-0.00792431	0.0773014	0.901641
ZNF181	0.00451156	0.0773408	0.979331
ZNF440	0.00446461	0.077394	0.908486
UBQLN1	-0.00741496	0.0774081	0.98946
PLEKHA1	-0.00797125	0.0775442	0.901656
SP1	-0.00458972	0.0776104	0.913029
NAMPT	-0.0084753	0.0776362	0.998471
MGAT5	0.00703365	0.0776561	0.900385
OAS3	-0.00532485	0.0777212	0.951183
PSMG3	-0.00677502	0.0777409	0.900385
MSRB1	0.00291002	0.0778056	0.900385
EOGT	-0.00241088	0.0778308	0.902937
PPBP	-0.00387796	0.0778567	0.903522
TRIM16	-0.00288829	0.0779683	0.924057
IPO9-AS1	-0.00243574	0.0780903	0.900385
LMBR1	-0.00734737	0.0782156	0.900385
FITM2	-0.00433103	0.0782602	0.900385
ATP5F1C	-0.00751703	0.0784417	0.909669
AC090004.1	0.00224701	0.0784837	0.900385
AASDH	0.00705997	0.0785579	0.908486
AC007950.2	-0.00296764	0.0785911	0.955635
MGAT2	0.00502866	0.0786699	0.997944
EEPD1	0.00560761	0.0787757	0.900385
TMEM14C	0.00589178	0.0787791	0.900385
MAFF	-0.00272324	0.0788462	0.901641
UFM1	-0.00706139	0.0788982	0.659432
TLR3	0.00220141	0.0789058	0.900385
SLC12A9-AS1	0.00220141	0.0789058	0.900385
STOX1	0.00220141	0.0789058	0.900385
PIP4K2B	-0.00513783	0.0790299	0.900385
SDHB	0.00781893	0.0792526	0.900385
AL451085.1	0.00315191	0.0792588	0.900385
AC104109.2	-0.0020631	0.0793648	0.900385
SEZ6	0.00262415	0.0793738	0.900385
FAM193B	0.00597108	0.0794805	0.960021
CEP128	0.00525249	0.0795294	0.900385
PKIA	-0.00675779	0.0795396	0.900385
ZBTB22	0.00334686	0.0796109	0.900385
SSBP2	-0.00786963	0.0797918	0.900385
FAM13A-AS1	-0.00631439	0.0798303	0.900385
TCF20	-0.00767336	0.0798685	0.900385
ZNF347	-0.0028707	0.0801951	0.951183
ST6GALNAC1	-0.00522239	0.0802632	0.900385
RTN3	-0.00695606	0.080377	0.900385
WDR48	-0.00761508	0.0804851	0.923706
PUS7L	0.00794512	0.0805834	0.918523
NXT1	-0.00787775	0.0806131	0.900385
ALKBH6	-0.00598194	0.0807575	0.900385
LINC00685	-0.00434776	0.0808321	0.900385
DPY19L1	0.00235563	0.08084	0.900385
STAM2	0.00469129	0.0810142	0.900385
SH3GLB1	0.00742132	0.0810344	0.900385
MED28	-0.00704119	0.0810477	0.900385
BHLHB9	0.00289516	0.0812112	0.900385
MT-ND2	-0.00124731	0.081384	0.900385
HIPK1	-0.00426992	0.0813979	0.956627
CAP1	-0.00781114	0.081402	0.965137
RPP30	-0.00773874	0.0816706	0.99116
EMC6	0.00720217	0.0820875	0.900385
IFNAR2	-0.00512406	0.0822124	0.978249
EXOSC3	-0.0054858	0.0823251	0.900385
FAM19A2	-0.00389577	0.0823826	0.960021
RBPJ	-0.0067821	0.0824851	0.57182
GATAD2A	-0.00789508	0.0826268	0.907005
CKAP5	0.00620188	0.0826956	0.942263
SH3BP5L	-0.00428764	0.082735	0.961405
AC005921.2	-0.005359	0.08274	0.900385
ZEB2	0.00369576	0.0828947	0.900385
KIAA0825	-0.00295187	0.0829138	0.900385
WDSUB1	-0.00573744	0.0831102	0.918702
HSPE1	-0.00774639	0.0831126	0.900385
DPY30	-0.00596447	0.0832768	0.928889
PSMF1	0.00787275	0.0834459	0.901641
CACNA2D4	-0.0042531	0.0835105	0.921588
SERPINB6	0.00343722	0.083572	0.900385
USP16	0.00365659	0.0837097	0.955229
ATAD5	0.00754389	0.083768	0.900385
ESR2	-0.00294558	0.0839358	0.900385
ALG11	-0.00691272	0.0840244	0.901661
TMEM68	0.00534536	0.084053	0.900385
ZNF224	-0.00749508	0.0841714	0.977515
SIDT1	-0.00625913	0.0843162	0.950912
DFFB	-0.00318873	0.0843277	0.900385
ELOC	-0.00733454	0.0843869	0.900385
NIPA2	-0.0074646	0.0844727	0.900385
GABARAPL1	0.00790706	0.0845229	0.975717
MRPL35	0.00556755	0.0846712	0.900385
FANCG	-0.00302793	0.0847343	0.900385
MXD1	-0.00732121	0.0849468	0.900385
BORCS7	-0.00710214	0.0850633	0.900385
LCAT	-0.00296839	0.085246	0.900385
UTP14C	-0.00596525	0.0853869	0.900385
CLK3	-0.00734374	0.0854465	0.900385
SPON1	-0.0055825	0.085457	0.914575
CAAP1	-0.00692034	0.0855622	0.900385
COX18	-0.0056492	0.085575	0.900385
YY2	-0.00523862	0.0855871	0.977814
PPM1K	-0.00769381	0.0856572	0.900385
NOP10	-0.00723274	0.0858167	0.944983
PLEKHA3	-0.00725863	0.0858327	0.900385
NECAP1	-0.00610128	0.0858525	0.900385
AL160006.1	0.00375582	0.0858795	0.99534
LTBP4	-0.00562922	0.0858825	0.900385
KLHL15	-0.00671166	0.0859557	0.900385
TECR	-0.00714631	0.086097	0.900385
STAMBPL1	-0.00693847	0.0861398	0.90741
DIS3L2	0.00720243	0.0861801	0.900385
UBE3A	0.00569626	0.0863559	0.900385
IFRD2	-0.00656705	0.0864532	0.985564
OSER1	-0.00714211	0.0864912	0.900385
TAF11	0.00697081	0.086522	0.900385
NUP93	0.00608223	0.0865221	0.933617
SYT5	-0.00388456	0.0866211	0.934254
FZR1	-0.00696821	0.0866602	0.960021
ATXN3	-0.00796345	0.0867075	0.974534
VWCE	-0.00233889	0.0867994	0.900385
YARS	0.00767461	0.0868174	0.900385
LYPD3	-0.00634076	0.0870085	0.933071
LITAF	0.00764683	0.0870181	0.900385
ACOT9	-0.00317091	0.0871029	0.900385
NIPAL3	-0.00619525	0.0872889	0.900385
ARPC3	0.00669689	0.0875829	0.900385
TPD52L2	-0.00581016	0.0875975	0.900385
RTL8A	-0.00433176	0.0875999	0.900385
COX4I1	-0.00356838	0.0876245	0.901661
ATF7IP	-0.00612371	0.0878109	0.900385
GNPDA2	0.00572908	0.0878367	0.900385
TMX4	-0.00769075	0.0878834	0.900385
CTSB	-0.00550367	0.0879733	0.900385
FST	-0.00331843	0.0880907	0.900385
RTCB	0.00754096	0.0883139	0.900385
REXO4	-0.00667763	0.088425	0.900385
SBK1	0.00575826	0.0884755	0.97138
DNAJC10	0.00781834	0.0885282	0.953162
LY75	-0.00562667	0.0885412	0.998539
RBM44	-0.00241516	0.0885496	0.900385
PIGW	-0.00360997	0.0887252	0.900385
IRF4	-0.0061896	0.088811	0.900385
GSR	-0.00507846	0.0888643	0.963125
ADGRE5	-0.00706653	0.0890758	0.900385
AC138969.1	0.00221713	0.0891556	0.900385
ZNF582-AS1	-0.0032225	0.0891792	0.900385
VPS41	-0.00666907	0.0892021	0.900385
THOC2	-0.00697028	0.0893854	0.901641
KIAA0232	-0.00732525	0.0895516	0.900385
GLRX5	-0.00764854	0.089553	0.924057
SMNDC1	-0.00774511	0.0896805	0.924057
NUPL2	0.00720872	0.0897946	0.900385
FAM20B	-0.00554597	0.0898483	0.900385
WDR74	-0.00722613	0.089852	0.900385
WARS2-IT1	-0.00252209	0.089998	0.900385
KLHL35	-0.00345139	0.0900099	0.901661
GMNN	0.00476346	0.0900499	0.901641
PTPMT1	-0.00605732	0.0901082	0.976352
MDC1	0.00569677	0.0901239	0.900385
RSBN1	-0.00563058	0.0901459	0.900385
TSPAN18	0.00326032	0.0901561	0.900385
CARS2	-0.00625847	0.0901593	0.900385
CEBPD	-0.00270435	0.0902268	0.900385
TMEM59	-0.00605788	0.0903527	0.900385
CCDC144A	-0.00566448	0.0904527	0.901661
ORC4	-0.00736347	0.0905159	0.973664
SURF2	-0.00622163	0.090577	0.92074
POLR1A	0.00462854	0.0906674	0.94283
SELENOK	-0.00648177	0.0907067	0.900385
NSUN2	0.00667596	0.0908121	0.900385
TTC31	-0.00670332	0.0908513	0.928177
AL031963.3	-0.00388517	0.0908659	0.900385
ZSCAN25	-0.0062563	0.090874	0.900385
IDI1	-0.00681976	0.0908927	0.911546
DPH3	0.00642932	0.0909133	0.900385
RUNDC1	-0.00675986	0.0909274	0.900385
HIST1H2AE	0.00429009	0.090937	0.900385
TMEM173	-0.00718728	0.0913118	0.941352
CEP126	0.00309118	0.0913683	0.900385
EFCAB10	-0.00222601	0.0914504	0.900385
TRUB1	-0.00662072	0.0915193	0.931239
FIGNL1	0.0063908	0.0916702	0.900385
CAGE1	-0.0013542	0.0919599	0.924057
HIST1H4J	-0.0013542	0.0919599	0.924057
RALGPS1	-0.0013542	0.0919599	0.924057
CASC1	-0.0013542	0.0919599	0.924057
TLCD1	-0.0013542	0.0919599	0.924057
NPC2	-0.00651709	0.0919976	0.900385
TMEM156	-0.00662384	0.0921271	0.995276
ZBTB20-AS2	-0.00454984	0.0921775	0.907702
GYS1	-0.00243692	0.0924171	0.903597
AL050343.1	0.00342497	0.0924775	0.98285
MTFP1	0.00388567	0.0925533	0.947777
GZMA	-0.00361872	0.0925928	0.990081
SLC9A6	0.00545977	0.0926331	0.900385
FTX	0.00750413	0.0926957	0.900385
AC011445.2	-0.00293641	0.0927047	0.918523
EEF2KMT	-0.00204472	0.0927059	0.900385
POLD1	-0.00204472	0.0927059	0.900385
TMEM50B	-0.00760792	0.0927668	0.900385
CD3G	-0.00799324	0.092814	0.900385
NANP	-0.0024641	0.0928239	0.900385
AZU1	-0.00335434	0.0928462	0.948829
AL049840.2	-0.00335017	0.0928715	0.900385
CLHC1	-0.00245769	0.0928954	0.900385
MRPS6	-0.00681302	0.0929931	0.985051
ZBTB48	-0.00473007	0.0930109	0.968063
THEMIS	-0.00622778	0.0931872	0.999421
CMTR1	-0.00661207	0.0932484	0.978249
LYRM2	-0.00738117	0.0933397	0.900385
MIR181A1HG	-0.00785623	0.0934048	0.901661
AL669831.5	-0.00706983	0.0934551	0.908486
AC022113.1	0.00296295	0.093466	0.908486
BEX3	-0.0069904	0.093845	0.900385
FAM120AOS	0.00683069	0.0939833	0.993702
CTSO	-0.00622846	0.0940747	0.900385
DHX34	-0.00254907	0.0941397	0.900385
TIMM17B	-0.00526775	0.0943418	0.918523
ARHGAP1	-0.00697137	0.094589	0.900385
ZNF8	0.00593301	0.0947199	0.908486
NDUFA6	-0.00694718	0.0947548	0.953162
CSNK1A1	-0.00451697	0.0949318	0.946693
NFIX	-0.00245065	0.0952805	0.900385
KLHDC10	-0.00379736	0.0952827	0.927339
TERF1	-0.00673419	0.095483	0.900385
DKC1	-0.00707213	0.0957161	0.805844
FAM210A	-0.00519551	0.0957442	0.900385
HSD17B12	0.00551646	0.0957728	0.900385
ZMYM1	0.00359213	0.0958369	0.900385
KMT2E-AS1	-0.00695599	0.0959204	0.900385
PRCC	-0.00695277	0.0959512	0.982165
INTS14	-0.0046735	0.0961098	0.965137
HAUS7	-0.00276498	0.0963158	0.900385
EWSR1	-0.00664299	0.0963918	0.900385
SELL	-0.00779926	0.0963981	0.900385
AC027682.1	-0.00202684	0.0964282	0.900385
MOB4	-0.0069416	0.0964324	0.900385
BAZ1A	-0.00780517	0.0964598	0.900385
PRRT2	0.00249416	0.0964616	0.900385
CTNNB1	0.00679061	0.0964795	0.900385
SNIP1	-0.00750037	0.0968125	0.977716
MROH1	-0.00509129	0.0968816	0.900385
STAT3	-0.00451714	0.0969338	0.941609
AKR1A1	-0.00587444	0.0969827	0.964979
MIIP	0.00615257	0.0970619	0.979387
TESK2	-0.00282334	0.0970891	0.916591
LPP	0.00712184	0.0971536	0.945402
AC084036.1	-0.00512617	0.0972313	0.986464
AC021739.4	-0.00151527	0.0973372	0.924057
GZMH	-0.00194017	0.0973372	0.924057
KDM4A	0.0025094	0.0973873	0.900385
ZNF658	-0.00262739	0.0974289	0.900385
LRPAP1	-0.00715214	0.0975265	0.900385
ACSL4	-0.00603196	0.0975802	0.958687
VPS37A	-0.00674079	0.0976071	0.900385
DPH5	-0.00638218	0.0976423	0.960021
HMBOX1	-0.00636261	0.0977755	0.900385
SOCS7	-0.00484235	0.0978988	0.900385
ZBTB6	0.00444934	0.0979298	0.959894
AC012615.2	0.0044802	0.0979486	0.918523
TIMM50	-0.00473904	0.0979928	0.98037
WARS	0.00401524	0.0980624	0.900385
KRIT1	-0.00694763	0.0982131	0.900385
AC104984.3	0.00460521	0.0982199	0.900385
NSUN6	-0.00692111	0.0983057	0.900385
JKAMP	0.00569407	0.0983459	0.900385
SMAD6	0.00249103	0.0985043	0.900385
MGAT4B	-0.00565062	0.0986257	0.900385
BRD3OS	0.0016189	0.098669	0.900385
DDX51	-0.00690762	0.0986949	0.900385
AC092140.1	-0.00435916	0.0987239	0.900385
SUV39H1	-0.00438685	0.0987364	0.900385
COX20	-0.00710333	0.0987591	0.908829
SNX9	-0.00457592	0.0988863	0.900385
DCAF16	-0.00703455	0.0988899	0.912106
ADSS	-0.0070863	0.098939	0.900644
AC006157.1	0.00293707	0.0989841	0.900385
VAMP8	0.00709364	0.0989883	0.900385
BCAP29	-0.00469641	0.0990576	0.900385
KIF20B	-0.00615656	0.0993412	0.900385
MED4-AS1	-0.00209935	0.0993519	0.901641
CARD8-AS1	-0.00373668	0.0994492	0.900385
CPPED1	-0.00336534	0.0994695	0.900385
AC007216.2	0.00472074	0.0995	0.939881
LINC01465	-0.00429431	0.0996541	0.900385
GPR171	-0.00514852	0.0996576	0.900385
ZSWIM9	0.0028097	0.0998102	0.900385
ME2	-0.00679275	0.0998189	0.955613
TMEM185A	0.00554697	0.0998215	0.900385
GCHFR	-0.00601727	0.099925	0.735791
SNRNP70	-0.00568952	0.0999371	0.901661
TRIM56	-0.00730958	0.09996	0.955263
ERMP1	-0.00249258	0.100014	0.890969
LMO7	-0.00676647	0.100043	0.901641
MFAP3L	-0.00191764	0.100113	0.924057
UPB1	-0.00191764	0.100113	0.924057
FRMD3	-0.00218568	0.100113	0.924057
SMIM5	-0.00218568	0.100113	0.924057
RBM28	-0.00628782	0.100191	0.911542
FAAP24	0.00399032	0.100231	0.900385
ARL6IP6	-0.00528987	0.100466	0.900385
HIVEP1	0.00552278	0.100486	0.900385
TMEM128	0.00521337	0.100561	0.918702
CD247	0.00410869	0.100564	0.900385
CTSW	-0.00306927	0.100577	0.900385
IZUMO4	-0.00429645	0.100746	0.914575
SNX5	-0.0073687	0.100886	0.964509
LETM2	-0.00467802	0.100889	0.900385
ZNF273	0.00666614	0.100928	0.900385
VASN	-0.00214945	0.101085	0.901641
ZNF639	-0.00709756	0.101283	0.900385
SBDS	-0.0058032	0.101355	0.900385
MANBAL	0.00347523	0.101627	0.900385
PRMT6	-0.00342637	0.101659	0.994085
POLR3K	0.00404112	0.101683	0.93286
LCMT1	-0.00528345	0.101742	0.938619
CSNK1G3	-0.00709887	0.101867	0.991727
HIST1H4H	-0.00408049	0.101897	0.91331
TOE1	-0.0073011	0.101922	0.994085
AC048341.2	0.00279635	0.102029	0.900385
LIG4	0.0029883	0.10204	0.985177
DOCK8	0.00589534	0.102089	0.372946
TM2D1	-0.00733076	0.102229	0.908486
DCUN1D1	-0.00721466	0.10243	0.914575
IFIT1	-0.00462431	0.102497	0.659432
CPEB2	-0.00576375	0.102587	0.962783
KCNC1	-0.00327977	0.102601	0.900385
PPP1R12C	0.00591255	0.102679	0.908486
SLC38A1	-0.00552554	0.102701	0.980194
NOSIP	-0.00625844	0.102865	0.958884
USP7	0.00675702	0.10289	0.900385
GPATCH8	0.00561081	0.102895	0.900385
MAPK8IP2	-0.00181726	0.102947	0.924057
LINC00511	-0.00155337	0.102947	0.924057
ZNF777	0.00540286	0.10303	0.900385
C2orf88	-0.00299956	0.103099	0.900385
RAB11FIP1	-0.00754284	0.103127	0.900385
FERMT3	-0.00514708	0.103316	0.900385
ACYP1	-0.00432375	0.103353	0.962783
ANAPC10	0.0062721	0.103407	0.924057
CD86	-0.0020424	0.103429	0.901641
ETV7	-0.0020424	0.103429	0.901641
RAB31	-0.0020424	0.103429	0.901641
PCNX2	-0.00583008	0.103445	0.900385
AC013468.1	-0.00233174	0.103482	0.900385
MFSD14A	0.00297891	0.103622	0.900385
ARSG	0.004031	0.103677	0.900385
DYNLRB1	0.00727725	0.103793	0.900385
DDX5	-0.00113368	0.103955	0.998928
PCAT1	-0.00332647	0.104093	0.958884
GRHL1	-0.00230415	0.104176	0.900385
RASGRP3	0.00510695	0.104373	0.900385
MRPL16	-0.00671794	0.104565	0.900385
C1orf216	-0.00248785	0.104577	0.900385
ABRACL	-0.00734904	0.104582	0.944599
PIP4P2	-0.00421038	0.104639	0.900385
EML2	-0.00370882	0.10464	0.900385
FAM160B1	0.00747915	0.104873	0.99035
TNFSF14	-0.0024246	0.10491	0.900385
C12orf65	0.00678916	0.104993	0.977716
GALNT7	-0.00531851	0.105058	0.971899
GAPVD1	-0.0068429	0.10512	0.900385
COG1	-0.00709379	0.105194	0.991727
KIF2A	-0.00700844	0.105595	0.980536
PAN3	0.00633976	0.105649	0.991727
ZNF792	-0.00217066	0.105657	0.918523
DHX38	0.0074667	0.105712	0.900385
WRN	0.00697287	0.105823	0.951194
ROCK1	-0.00428361	0.105853	0.93941
ENO1-AS1	0.00252021	0.10596	0.900385
UBR2	-0.00703902	0.106021	0.900385
FXYD7	-0.00330426	0.10624	0.900385
SAMD9	-0.00765992	0.106286	0.918702
ATXN2L	-0.00643662	0.106316	0.900385
WDR45	-0.00687279	0.106428	0.97307
ECHDC2	-0.00743276	0.106458	0.939239
TMEM218	0.00203891	0.106517	0.367415
MRPS18A	-0.00509842	0.106848	0.900385
NNT	0.00676815	0.106854	0.904295
GRIN2C	-0.00218569	0.107062	0.900385
ZNF616	-0.002969	0.107167	0.367415
ANGPTL1	-0.0021876	0.10721	0.901656
GFOD1	-0.00285252	0.107254	0.900385
RAB11A	-0.00701101	0.107388	0.912556
TUBA1C	0.00356341	0.10742	0.900385
MTMR4	-0.00707272	0.107438	0.900385
CCL5	-0.00560845	0.107547	0.900385
VPS37C	-0.00266555	0.107592	0.900385
ZNF687	0.00453383	0.107685	0.900385
PDE4A	-0.00243712	0.107805	0.900385
THG1L	-0.00374202	0.107867	0.900385
CHN2	-0.00202255	0.107868	0.901641
CPEB3	-0.00202255	0.107868	0.901641
AC020661.3	-0.00202255	0.107868	0.901641
CRB3	-0.00202255	0.107868	0.901641
RMND5B	-0.00610837	0.107899	0.924057
AP2A1	-0.00537225	0.108173	0.900385
PWWP2B	0.00481758	0.108364	0.98037
VAMP3	-0.0064673	0.108407	0.900385
POLR2J	-0.0075847	0.108432	0.945402
EIF5A	-0.0055614	0.108535	0.900385
THAP6	-0.00570641	0.108544	0.988005
SKIL	-0.00683235	0.108564	0.900385
FBXL17	-0.00633752	0.108635	0.900385
RHEBL1	-0.00300848	0.10864	0.900385
PGBD4	-0.00525411	0.108837	0.900385
STK11IP	0.00397493	0.108991	0.924057
APPL2	0.00722673	0.109272	0.98037
GOLT1B	-0.00700575	0.109332	0.962783
NCBP1	-0.0069193	0.109342	0.900385
MTIF3	0.00630604	0.10935	0.900385
AC005332.1	-0.00285711	0.109375	0.900385
MAP3K13	0.00497721	0.109386	0.949501
FAM53B	0.00458427	0.109522	0.900385
MTMR9	-0.00708393	0.109644	0.900385
MTF2	-0.00661583	0.109666	0.900385
AFTPH	-0.00732345	0.109684	0.908167
ZBTB33	0.00642695	0.109712	0.900385
RAD51AP1	-0.00209872	0.109735	0.901641
CEP57L1	-0.00250424	0.109761	0.900385
STRIP1	-0.00672125	0.109777	0.367415
RGS14	-0.00480639	0.109777	0.900385
EFHC2	-0.00210338	0.109911	0.908486
NECAB3	-0.00210338	0.109911	0.908486
DSCC1	-0.00213882	0.110248	0.900385
ZNF721	0.00726443	0.11041	0.962136
EIF4A3	-0.00701488	0.110439	0.994085
MAP3K5	-0.00397388	0.110579	0.904225
MDFIC	-0.00669006	0.110614	0.991727
ZNF165	0.00309477	0.110785	0.950863
AL139385.1	-0.00202338	0.110823	0.367415
HIP1R	-0.00711856	0.111001	0.900385
EDN1	-0.00354202	0.11112	0.900385
MYH10	-0.00465381	0.111227	0.964509
RRM1	-0.00608642	0.111238	0.900385
FLT1	-0.00467478	0.111243	0.959507
CSTB	-0.00637527	0.111302	0.900385
TMEM167B	-0.00730613	0.111449	0.900385
MT-ND3	-0.00128859	0.111497	0.90741
CARM1	-0.00515942	0.111511	0.995501
FOSB	-0.0062263	0.111594	0.914575
SLX4	-0.00438156	0.111763	0.900385
SAMD3	-0.0062821	0.111823	0.965137
MCM9	-0.00604314	0.111894	0.900385
TMCO1	-0.00705887	0.112143	0.920391
PIGF	-0.00541432	0.112218	0.939116
ARPC1A	0.00479967	0.112261	0.95787
VTI1B	-0.00681148	0.112338	0.900385
RGMB	-0.0041961	0.112372	0.901641
SLC6A4	-0.00205189	0.11242	0.901656
CLK4	-0.00537448	0.112429	0.900385
PIGC	0.00658384	0.112431	0.900385
EFL1	-0.00377462	0.112583	0.900385
ACTN1	-0.0067335	0.112636	0.900385
TRMT44	-0.0061215	0.113088	0.918028
CD59	-0.00636892	0.113118	0.900385
ZNF85	0.00439483	0.113165	0.900385
MTMR1	0.0064313	0.113303	0.991932
SCN8A	-0.00208999	0.113406	0.901641
GDI1	-0.00591079	0.113446	0.900385
KDSR	-0.00726104	0.113828	0.908486
TSPYL1	0.00619139	0.113887	0.900385
PIK3R4	-0.00448747	0.113911	0.900385
PHF2	-0.00570803	0.113988	0.91539
KIF1BP	-0.00284057	0.114021	0.900385
ZNF614	0.00486302	0.11403	0.950348
THEMIS2	-0.00489367	0.11407	0.900385
ZNF236-DT	-0.00207886	0.114116	0.901641
AL049840.1	0.00677648	0.11418	0.99511
AKIRIN2	-0.00613697	0.11439	0.900385
TYW5	0.00672162	0.114529	0.900385
GSTP1	0.00648889	0.114558	0.900385
GPR107	-0.00613613	0.114569	0.900385
RANBP10	-0.00517683	0.114638	0.915603
TDRD7	0.00307785	0.114688	0.900385
THEM6	-0.00274647	0.11469	0.900385
STOM	-0.00527079	0.114716	0.900385
NAT9	0.00693577	0.114808	0.900385
MRPL9	-0.0065688	0.114847	0.900385
ATG16L1	0.0069923	0.11489	0.900385
AC097359.2	-0.00268796	0.114955	0.900385
FAM78A	-0.00566349	0.115009	0.93742
PEPD	-0.00394597	0.115035	0.935616
SEPT8	0.00240064	0.115082	0.900385
ETV6	-0.00696106	0.115123	0.900385
CERK	-0.0069879	0.115153	0.989187
NATD1	0.00462257	0.115227	0.900385
SF3B6	-0.00602989	0.115352	0.985177
RINL	-0.0036294	0.115356	0.939881
SMARCB1	-0.0066251	0.115381	0.949299
FBXL20	0.0065295	0.115437	0.900385
LRCH3	0.00668905	0.115457	0.901641
NUDT3	-0.00649516	0.115457	0.900385
FUS	-0.00133066	0.115462	0.900385
APOOL	-0.00581042	0.115587	0.935616
SSR1	-0.00528974	0.115866	0.900385
BLOC1S3	-0.00334978	0.115884	0.900385
ACADVL	0.00594206	0.115905	0.900385
FABP5	-0.00442891	0.116042	0.983473
AL022328.3	0.00284542	0.116129	0.900385
GPA33	0.00227146	0.116166	0.900385
RPUSD1	-0.00421235	0.116187	0.900385
TPRA1	-0.00260449	0.116223	0.900385
POM121C	0.00708694	0.116258	0.900385
N4BP2	-0.00683058	0.116272	0.900385
AC110769.2	0.00429312	0.116317	0.986766
SMAP2	-0.0052909	0.116345	0.900385
EPHX2	-0.00619542	0.116408	0.91804
SIRT2	-0.00534238	0.116428	0.900385
APOE	0.00222985	0.116542	0.900385
IL32	-0.00717695	0.116575	0.900385
APEH	-0.00345447	0.116604	0.900385
PRPF3	-0.00681354	0.116712	0.900385
HMMR	-0.00228362	0.11679	0.901641
LZTS3	-0.00672235	0.116798	0.901641
OSTC	0.00719345	0.117107	0.900385
MBNL2	-0.00723366	0.117111	0.900385
VPS13B	-0.00680012	0.117169	0.924057
ZNF77	-0.00204121	0.117235	0.900385
ADAM23	-0.00279387	0.117286	0.900385
DPYD	0.00691463	0.117294	0.980337
MYCBP	0.00230619	0.117298	0.900385
MRM3	-0.00590015	0.117396	0.900385
EMILIN1	-0.00204612	0.1174	0.901641
AC090739.1	0.0032434	0.117533	0.900385
CCNB1IP1	-0.0051686	0.117587	0.900385
GALNT11	-0.00626192	0.117676	0.900385
ZBTB17	-0.0059354	0.117832	0.900385
STK11	0.00456938	0.117925	0.900385
ATXN7L3B	-0.00466569	0.117958	0.994587
NLRP1	-0.00563453	0.118116	0.900385
EI24	-0.00647761	0.118174	0.972531
PGM1	-0.00281816	0.118175	0.900385
WRB	-0.00351856	0.118216	0.962783
AC005838.2	-0.00449224	0.1184	0.900385
PPP4R3A	-0.00463252	0.11848	0.900385
SPINT2	0.00613378	0.118703	0.985653
AC004492.1	-0.00247689	0.118736	0.900385
JRKL	-0.00385095	0.118764	0.980337
TNFRSF1A	0.00340117	0.118778	0.900385
SFPQ	-0.00125991	0.118823	0.900385
DDX47	-0.00562413	0.118942	0.908486
AGAP5	-0.00224969	0.118993	0.908486
NAA50	-0.00710678	0.119008	0.900385
TWISTNB	-0.00596729	0.11901	0.900385
TMSB4Y	-0.00216932	0.119228	0.901641
UBE2L3	-0.00705817	0.119434	0.900385
RTN2	-0.00214324	0.119534	0.901641
KCNA7	-0.00214324	0.119534	0.901641
RABIF	0.00569177	0.119652	0.926818
ZNF512B	-0.00592742	0.119681	0.987292
AL359643.3	-0.00232464	0.119704	0.900385
DOK6	-0.00274008	0.119712	0.900385
RNF213	-0.0045309	0.119724	0.963687
FAM229A	-0.00583976	0.119752	0.997944
ATP23	-0.00299921	0.119876	0.900385
VPS39	0.00673343	0.119987	0.960021
C7orf50	-0.00469782	0.120093	0.900385
CDK5RAP2	-0.00644031	0.120167	0.900385
PRPSAP1	-0.00369573	0.120461	0.900385
SPICE1	-0.00570372	0.120472	0.98285
ZFP91	0.00688802	0.120517	0.900385
INTS10	-0.00671844	0.120548	0.900385
SMC6	0.0044761	0.120578	0.900385
C2orf68	0.00610667	0.120688	0.900385
NOL10	-0.00697824	0.120824	0.900385
WDR92	-0.00242971	0.121042	0.900385
CPNE8	0.0020845	0.121337	0.900385
HMGCS1	-0.00693846	0.12144	0.900385
USP21	0.00466313	0.121518	0.908486
PEX2	0.00675028	0.121714	0.900385
RAD52	-0.00240957	0.121728	0.900385
SMPD4	-0.00654278	0.121743	0.908486
CD83	-0.0065731	0.121754	0.900385
ILKAP	-0.00676007	0.121795	0.918523
RNF114	-0.00622079	0.121919	0.901641
ABCC5	0.00367004	0.121957	0.900385
ABHD2	-0.00467696	0.122003	0.900385
DCP1A	0.00616739	0.122014	0.900385
TMEM168	-0.00602796	0.122113	0.900385
AC015727.1	-0.00244498	0.122372	0.900385
FBXL3	-0.00639183	0.122402	0.959304
LYSMD4	-0.00445212	0.122447	0.900385
DDX54	0.0056743	0.122485	0.912313
PARP10	-0.00342429	0.122526	0.944833
MCU	-0.00393341	0.12256	0.949796
KLHL8	-0.00523035	0.12258	0.900385
DUT	-0.00664726	0.122678	0.901641
LINC00861	-0.00663169	0.122715	0.968063
PIP4P1	-0.0071444	0.122774	0.900385
IMP4	-0.00694891	0.122788	0.960031
RNF41	-0.00515645	0.122866	0.900385
ERCC3	0.00641767	0.122898	0.909159
EPSTI1	-0.00638475	0.122975	0.918523
STK39	-0.0060073	0.123019	0.949501
AC016394.1	-0.00191041	0.123019	0.901641
HAGHL	-0.00227294	0.123089	0.900385
MT-CYB	-0.000976535	0.123148	0.900385
XPO4	-0.00650538	0.123249	0.900385
TMPPE	0.00199793	0.123284	0.900385
C9orf106	0.00199793	0.123284	0.900385
ZBED6	-0.00388417	0.123406	0.908486
ARRDC2	0.0060461	0.123532	0.942735
TNNT3	-0.00346919	0.123581	0.900385
PRRT3	-0.00396013	0.123666	0.985564
NID2	-0.00214791	0.123671	0.901656
RNF25	0.00563219	0.123821	0.968063
SPECC1L	-0.00380247	0.123902	0.901641
SLC1A5	-0.00271962	0.124002	0.900385
C11orf1	-0.00527883	0.124062	0.900385
FOCAD	-0.00387877	0.124064	0.900385
ASB15	-0.00245505	0.124193	0.900385
DOHH	-0.00504997	0.124292	0.900385
LINC00672	-0.00368738	0.124302	0.945402
GNAI2	-0.0069291	0.12444	0.900385
ZNF540	-0.00398296	0.124452	0.968
TANC1	-0.00226538	0.124532	0.900385
RBMX2	0.00598885	0.124604	0.931486
ZDHHC12	-0.0068851	0.124762	0.901641
KIAA1143	-0.00666996	0.124766	0.988521
BOLA2	-0.00280918	0.124879	0.900385
C18orf32	0.00635559	0.124911	0.900385
FAM104B	0.00394677	0.124915	0.938619
HIST1H2BD	-0.00333006	0.125013	0.94283
FAM76B	-0.00748819	0.12502	0.935098
TAF5	0.00495364	0.12502	0.900385
EVI5L	-0.00289337	0.125032	0.900385
AL118516.1	-0.00704261	0.125139	0.908211
AL035071.1	-0.00498224	0.125269	0.972503
POLR3D	-0.00533599	0.125286	0.900385
AC020765.2	-0.00496626	0.125343	0.900385
BRF2	0.00474432	0.125529	0.900385
DMTF1	0.00691686	0.12561	0.90741
TMEM9	-0.0039511	0.125722	0.962261
ANAPC11	-0.00670274	0.125757	0.903621
MAN1B1-DT	-0.0040748	0.125769	0.900385
C1orf198	-0.00222482	0.126035	0.900385
MAN1A1	-0.00387884	0.126056	0.900385
AC124016.1	-0.00473924	0.126196	0.936477
RBM14	-0.00631089	0.126233	0.900385
FNDC3B	-0.00490757	0.12628	0.918523
ATP6V0A1	-0.00444406	0.126296	0.900385
ARL17B	-0.00541139	0.126406	0.962783
MLH3	-0.00662669	0.126458	0.901641
C12orf76	-0.00329864	0.126481	0.987181
PRH1	-0.00653778	0.126642	0.900385
PMAIP1	-0.00581951	0.126752	0.900385
ZNF286A	-0.00327609	0.126771	0.964509
TRANK1	-0.00603819	0.126917	0.908486
BOLA1	0.00383794	0.127002	0.952868
BORCS5	-0.00674002	0.12705	0.900385
STMN1	-0.00630185	0.127079	0.900385
IMPDH1	-0.00341301	0.127108	0.900385
SORD	-0.00209419	0.127332	0.900385
BRMS1L	-0.00410383	0.12744	0.901641
SWAP70	0.00413255	0.12744	0.900385
DLST	-0.006401	0.127469	0.985177
UBE2W	-0.00569043	0.127539	0.900385
TPRKB	0.00647932	0.127627	0.98037
NUDT15	-0.00617171	0.127731	0.900385
ZNF468	-0.00469942	0.127835	0.928889
PFKM	-0.00229705	0.128055	0.834019
RSAD1	-0.00637111	0.1281	0.900385
CCT6B	-0.00376356	0.128114	0.918523
DENND4A	-0.00596174	0.128177	0.918028
ATG13	-0.00601852	0.128207	0.900385
LAMP2	-0.00549	0.128271	0.900385
SEPHS1	0.00616702	0.128285	0.901641
ELOA	0.00675859	0.128292	0.900385
BIRC5	-0.00214355	0.128345	0.901641
CCDC88A	-0.00601098	0.128345	0.901661
MAFA	-0.00213253	0.128387	0.901641
ALG6	-0.0046526	0.128424	0.900385
ING2	-0.00668298	0.128477	0.900385
RHEB	-0.00671971	0.128506	0.900385
DHRS13	0.00404904	0.128623	0.908486
GUK1	-0.00613437	0.128625	0.900385
PNPLA8	-0.0047333	0.128635	0.910938
RPGR	-0.00685278	0.128752	0.900385
OGT	-0.00487072	0.128781	0.900385
RNF125	-0.00354211	0.129045	0.991741
CTBP1	0.00654386	0.12932	0.900385
SLC25A37	0.00634499	0.129405	0.900385
AKAP2	-0.00267253	0.12962	0.953162
MRPS9	-0.00548924	0.129646	0.977759
AL158163.1	-0.00410674	0.129917	0.962783
ZNF486	-0.00314494	0.129939	0.958945
BCS1L	0.00312457	0.129984	0.900385
COG5	-0.0058925	0.130035	0.918523
LYL1	-0.00212893	0.130057	0.901641
TMEM143	-0.0035054	0.130254	0.973988
SRGAP3	-0.00423478	0.13027	0.900385
HIBADH	-0.00308311	0.13036	0.900385
ETF1	-0.00604933	0.13037	0.955372
SASS6	0.00354023	0.130412	0.949402
RUNX3	-0.00628261	0.130605	0.939881
ZNF585A	-0.00331115	0.130663	0.900385
ARL14EP	0.00678436	0.130674	0.900385
C12orf29	0.00618714	0.130785	0.900385
CYREN	0.00217274	0.130872	0.900385
ACCS	0.00226397	0.130903	0.900385
LY6G5C	-0.00177693	0.131009	0.901641
TARSL2	0.00663431	0.13103	0.955039
CEP78	-0.00544331	0.131118	0.900385
ZMAT1	-0.00602657	0.131179	0.939881
VPS35L	0.00311221	0.131226	0.900385
PTGER4	-0.0044068	0.131316	0.998901
LINC01001	-0.00424494	0.131321	0.900385
CCR9	0.00519442	0.131401	0.98037
SMN1	-0.00471927	0.131411	0.90832
TMEM87A	-0.00575271	0.131427	0.953162
SPATS2	0.00347183	0.131521	0.900385
ALKBH7	-0.00716149	0.131539	0.983473
SLC38A6	-0.00621474	0.131572	0.900385
PARD6B	0.00516582	0.131799	0.900385
BAP1	0.00566689	0.131899	0.900385
ZNF771	0.00238379	0.131916	0.900385
NAA80	-0.00416217	0.132002	0.900385
LRRC58	-0.00595777	0.132094	0.900385
GRK4	-0.00323667	0.132133	0.955372
COX15	-0.00424899	0.132292	0.978359
VPS53	-0.00638643	0.132367	0.900385
MAGI3	-0.0050171	0.132409	0.900385
TMEM170A	0.00604631	0.132424	0.900385
RABL3	-0.00588201	0.132822	0.900385
DOPEY2	-0.00576703	0.132874	0.900385
RXRB	-0.0048447	0.132958	0.908486
KLF11	-0.00284356	0.133104	0.900385
FAM215B	-0.00589327	0.133204	0.900385
ECH1	-0.0055548	0.133269	0.933617
WASF2	-0.00682392	0.133274	0.959894
NEMF	-0.00482661	0.133304	0.900385
COPS8	-0.00681553	0.133324	0.900385
ATF4	-0.00536679	0.13338	0.900385
RWDD4	-0.00660815	0.13359	0.900385
LYAR	-0.00508366	0.133941	0.908486
AC078883.3	0.00201882	0.133983	0.900385
ACACA	-0.0043175	0.134031	0.900385
LMBRD2	-0.003213	0.134037	0.941005
TRAPPC8	0.00472366	0.134047	0.900385
GALK2	-0.00395774	0.134112	0.900385
MSANTD1	0.00198452	0.13429	0.900385
ERCC6	0.00613655	0.134316	0.900385
R3HDM4	0.00658314	0.134353	0.901641
DSE	-0.00351193	0.134401	0.953162
SIRPG	-0.004845	0.134404	0.900385
MRPS36	-0.00598001	0.134445	0.900385
CCDC59	-0.00633714	0.13459	0.927339
ZNF589	-0.00413356	0.134591	0.900385
BCAP31	-0.00541815	0.134621	0.900385
MINPP1	-0.00193686	0.134834	0.900385
HIST1H1D	-0.00701751	0.134875	0.900385
RHOBTB3	-0.00563349	0.134911	0.900385
MTERF3	-0.00469398	0.135055	0.928177
DDX58	-0.00487829	0.135132	0.932147
DAG1	-0.00492732	0.135265	0.900385
FASN	-0.00556025	0.135317	0.98037
VAMP1	-0.00584828	0.135347	0.998348
U2AF1L5	-0.00460406	0.135529	0.941609
TXNRD1	-0.00601073	0.135549	0.93542
UGP2	-0.00646087	0.135579	0.927339
TFRC	-0.00676518	0.135653	0.900385
CXCL16	0.00363414	0.135672	0.927707
TNFRSF25	0.00574676	0.135853	0.987669
ARPP19	-0.00652166	0.135854	0.900385
AL139246.5	-0.00503991	0.135945	0.900385
C5orf34	-0.00199682	0.135983	0.901641
AL117379.1	-0.00240323	0.136098	0.901661
MAP4	-0.00611529	0.136128	0.997808
SP140	-0.0055581	0.136269	0.900385
EIF3L	-0.00546075	0.136398	0.900385
EAF1-AS1	0.00166207	0.13653	0.901641
ETV5	0.00166207	0.13653	0.901641
MEGF11	0.00166207	0.13653	0.901641
CDK9	0.00590348	0.136561	0.900385
AGPAT2	0.00296686	0.136638	0.900385
PRRT1	-0.00241156	0.136842	0.900385
DNAJC19	-0.00635025	0.136884	0.900385
EIF4E2	-0.00594336	0.136973	0.858014
LCORL	0.00505389	0.137136	0.900385
LZTS2	-0.00326657	0.13733	0.900385
FAM136A	-0.00644027	0.137408	0.900385
LRP10	-0.00645453	0.137503	0.900385
RAB9A	0.00539207	0.13777	0.908486
DNAJA4	0.00597051	0.137934	0.918523
SNX2	-0.00674796	0.137943	0.955372
TYW1B	-0.00302777	0.138004	0.927976
MORN2	0.00264019	0.138021	0.935631
JRK	-0.00361795	0.13812	0.900385
ATP5MD	-0.00652214	0.138151	0.900385
CEP85L	-0.00485328	0.138312	0.900385
AL022069.1	-0.00308069	0.138319	0.991848
PTPRJ	-0.00558617	0.138355	0.900385
CACNA1A	0.00292716	0.138464	0.984475
AKT1	-0.005532	0.138524	0.900385
AL358472.5	-0.00409752	0.138576	0.908486
ZNF382	-0.00190883	0.138744	0.900385
PELI1	-0.00595808	0.138826	0.900385
RGL4	-0.00573442	0.138827	0.933071
MBD1	-0.00642988	0.138877	0.908486
ATG101	-0.00472151	0.139001	0.900385
MRPS16	0.00655952	0.139256	0.908486
NR1D1	0.00256404	0.139379	0.900385
CYC1	-0.00652572	0.139431	0.900385
CWC15	-0.00627986	0.139438	0.900385
TBXA2R	-0.00296966	0.139633	0.900385
N4BP3	0.00339825	0.139649	0.900385
SLC35F5	0.00555206	0.139855	0.900385
FAM168B	-0.00667049	0.140037	0.900385
RMI1	-0.00268676	0.140352	0.918028
IL2RA	-0.00341282	0.140388	0.947777
SESTD1	0.00495041	0.140452	0.900385
TRIP6	0.00278472	0.140542	0.900385
HIPK2	-0.00664971	0.14072	0.900385
ZNF83	0.00575628	0.140827	0.929968
AP006623.1	-0.00230752	0.140828	0.900385
GOLPH3L	-0.00255915	0.140911	0.900385
HARS	-0.00622215	0.140912	0.900385
PITPNM2	-0.00585464	0.141053	0.905274
GRB2	-0.00608991	0.141125	0.908486
SEMA3F-AS1	-0.00275805	0.141285	0.900385
APH1A	-0.00633453	0.141311	0.900385
LINC01003	0.00434467	0.14139	0.916591
GPR82	-0.00396363	0.141482	0.900385
HIF1A	-0.00252762	0.141514	0.901641
C21orf58	-0.00356286	0.141846	0.977883
KPNA5	0.00675541	0.141973	0.933617
DDA1	-0.00636214	0.142067	0.900385
BEX4	-0.00644911	0.142438	0.918052
KANSL1L	0.00578172	0.142444	0.900385
AC093323.1	0.00587112	0.142445	0.900385
PTPN6	-0.00433439	0.142806	0.900385
ALCAM	-0.00257054	0.14281	0.900385
YIPF3	-0.00586938	0.14306	0.980337
DBR1	-0.00513901	0.143079	0.982494
EIF5	-0.00313005	0.143099	0.921295
SRSF3	-0.0026272	0.143224	0.908486
FANCA	-0.00283695	0.143409	0.987669
ZNF726	0.00415529	0.143462	0.900385
ERCC5	-0.00466326	0.143468	0.900385
EVI2B	-0.00613779	0.143514	0.912556
SMIM8	-0.00574987	0.143658	0.900385
TNFRSF10A	0.00585704	0.1437	0.900385
ANAPC7	-0.00631083	0.143966	0.900385
DDX42	0.00646782	0.144163	0.900385
PSMC6	-0.00607409	0.144437	0.931239
SEC31A	-0.00654222	0.144443	0.900385
SNURF	0.00367099	0.144451	0.900385
RASSF3	0.00637531	0.144623	0.909075
BCR	-0.0058425	0.144705	0.968063
TGS1	-0.00611854	0.144781	0.900385
POM121	-0.00638196	0.144783	0.901641
ARHGEF5	-0.00301848	0.145128	0.900385
IL7R	-0.00349766	0.145146	0.900385
TAPBPL	0.00358192	0.145178	0.900385
SARS2	0.00314997	0.145293	0.900385
RPL32	-0.00341388	0.1454	0.924057
SEMA4D	-0.00665584	0.145443	0.900385
AAMP	-0.00599053	0.145469	0.900385
ZDHHC18	-0.00631527	0.145603	0.991932
CHMP2A	0.00646687	0.145639	0.962783
DCXR	-0.00601257	0.145758	0.900385
LSM14B	-0.00516456	0.145896	0.900385
MSL3	-0.00504219	0.146032	0.900385
SAMD1	-0.00635563	0.146039	0.900385
CCSER2	0.00520606	0.146147	0.900385
MRPL2	-0.00627376	0.146248	0.900385
AL162274.2	0.00351629	0.146273	0.908486
ARHGAP44	-0.00265887	0.146656	0.900385
LGI4	-0.00230424	0.146851	0.900385
RAB29	-0.00499305	0.146914	0.930958
[truncated: 9,700 more rows]
