# Supplementary material for: Single-cell RNA-seq analysis of longitudinal CD4+ T cell samples reveals cell-type-specific changes during early stages of type 1 diabetes
Source: Genome Med. 2025 Dec 29;17:154. doi: 10.1186/s13073-025-01574-x (PMC12751217; doi:10.1186/s13073-025-01574-x)
Supplement: Supplementary file 2 — Supplementary Material 2. Table S1: Metadata table. Table S2: Cell hashing antibody for cell multiplexing used for scRNA-seq. Table S3. Sample staining and pooling scheme used for scRNA-seq Table S4. Marker gene list for all ten clusters annotated. Table S5 – S14: Linear Mixed Effext (LME) modelling analysis for genes affected by status (Case vs Control), age, sex and interaction of status and age in all ten clusters annotated. Table S15: ROTS analysis for genes affected by status at five timepoints. Table S16: GSEA results on T1D status associated genes from LME analysis across seven cell types. Table S17: GSEA results on T1D status associated genes from ROTS analysis across cell types identified five timepoints. Table S18: Regulon specificity score for all 245 regulons identified across ten cell types. Table S19: GO over-representaion results for differentially expressed regulons together with their target genes. [file 13073_2025_1574_MOESM2_ESM.zip › Additional file 2/Table S1_Sample_Metadata.xlsx]

## Sheet: Sheet1
SampleName	Pair	Status	Timepoint	Age_in_days	Sex	Age_in_months
pair_10_Case_1	10	Case	1	95	Male	3
pair_10_Control_1	10	Control	1	83	Male	3
pair_11_Control_1	11	Control	1	82	Female	3
pair_2_Case_1	2	Case	1	99	Male	3
pair_2_Control_1	2	Control	1	92	Male	3
pair_3_Case_1	3	Case	1	92	Female	3
pair_3_Control_1	3	Control	1	100	Female	3
pair_4_Case_1	4	Case	1	96	Male	3
pair_4_Control_1	4	Control	1	101	Male	3
pair_5_Case_1	5	Case	1	89	Male	3
pair_5_Control_1	5	Control	1	85	Male	3
pair_6_Case_1	6	Case	1	95	Male	3
pair_6_Control_1	6	Control	1	95	Male	3
pair_7_Case_1	7	Case	1	87	Male	3
pair_8_Case_1	8	Case	1	91	Male	3
pair_9_Case_1	9	Case	1	186	Male	6
pair_9_Control_1	9	Control	1	174	Male	6
pair_10_Case_2	10	Case	2	186	Male	6
pair_10_Control_2	10	Control	2	188	Male	6
pair_11_Control_2	11	Control	2	174	Female	6
pair_1_Case_1	1	Case	1	179	Male	6
pair_1_Control_1	1	Control	1	182	Male	6
pair_2_Case_2	2	Case	2	169	Male	6
pair_2_Control_2	2	Control	2	188	Male	6
pair_3_Case_2	3	Case	2	189	Female	6
pair_3_Control_2	3	Control	2	184	Female	6
pair_4_Case_2	4	Case	2	187	Male	6
pair_4_Control_2	4	Control	2	192	Male	6
pair_5_Case_2	5	Case	2	187	Male	6
pair_5_Control_2	5	Control	2	183	Male	6
pair_6_Case_2	6	Case	2	178	Male	6
pair_6_Control_2	6	Control	2	186	Male	6
pair_7_Case_2	7	Case	2	171	Male	6
pair_8_Case_2	8	Case	2	189	Male	6
pair_8_Control_1	8	Control	1	196	Male	7
pair_9_Control_2	9	Control	2	278	Male	9
pair_10_Case_3	10	Case	3	284	Male	9
pair_10_Control_3	10	Control	3	271	Male	9
pair_11_Case_1	11	Case	1	277	Female	9
pair_11_Control_3	11	Control	3	273	Female	9
pair_2_Case_3	2	Case	3	276	Male	9
pair_2_Control_3	2	Control	3	280	Male	9
pair_3_Case_3	3	Case	3	282	Female	9
pair_3_Control_3	3	Control	3	282	Female	9
pair_5_Control_3	5	Control	3	267	Male	9
pair_6_Case_3	6	Case	3	278	Male	9
pair_6_Control_3	6	Control	3	284	Male	9
pair_7_Case_3	7	Case	3	269	Male	9
pair_8_Control_2	8	Control	2	273	Male	9
pair_1_Case_2	1	Case	2	391	Male	13
pair_1_Control_2	1	Control	2	355	Male	12
pair_2_Case_4	2	Case	4	359	Male	12
pair_2_Control_4	2	Control	4	359	Male	12
pair_3_Case_4	3	Case	4	365	Female	12
pair_3_Control_4	3	Control	4	366	Female	12
pair_5_Case_3	5	Case	3	369	Male	12
pair_5_Control_4	5	Control	4	372	Male	12
pair_6_Case_4	6	Case	4	363	Male	12
pair_6_Control_4	6	Control	4	368	Male	12
pair_7_Case_4	7	Case	4	382	Male	13
pair_7_Control_1	7	Control	1	374	Male	12
pair_8_Control_3	8	Control	3	356	Male	12
pair_1_Case_3	1	Case	3	557	Male	19
pair_1_Control_3	1	Control	3	545	Male	18
pair_3_Case_5	3	Case	5	540	Female	18
pair_3_Control_5	3	Control	5	551	Female	18
pair_5_Control_5	5	Control	5	547	Male	18
pair_6_Case_5	6	Case	5	543	Male	18
pair_6_Control_5	6	Control	5	543	Male	18
pair_7_Case_5	7	Case	5	570	Male	19
pair_7_Control_2	7	Control	2	551	Male	18
pair_5_Case_4	5	Case	4	746	Male	25
pair_5_Control_6	5	Control	6	737	Male	25
