# Supplementary material for: Single-cell RNA-seq analysis of longitudinal CD4+ T cell samples reveals cell-type-specific changes during early stages of type 1 diabetes
Source: Genome Med. 2025 Dec 29;17:154. doi: 10.1186/s13073-025-01574-x (PMC12751217; doi:10.1186/s13073-025-01574-x)
Supplement: Supplementary file 2 — Supplementary Material 2. Table S1: Metadata table. Table S2: Cell hashing antibody for cell multiplexing used for scRNA-seq. Table S3. Sample staining and pooling scheme used for scRNA-seq Table S4. Marker gene list for all ten clusters annotated. Table S5 – S14: Linear Mixed Effext (LME) modelling analysis for genes affected by status (Case vs Control), age, sex and interaction of status and age in all ten clusters annotated. Table S15: ROTS analysis for genes affected by status at five timepoints. Table S16: GSEA results on T1D status associated genes from LME analysis across seven cell types. Table S17: GSEA results on T1D status associated genes from ROTS analysis across cell types identified five timepoints. Table S18: Regulon specificity score for all 245 regulons identified across ten cell types. Table S19: GO over-representaion results for differentially expressed regulons together with their target genes. [file 13073_2025_1574_MOESM2_ESM.zip › Additional file 2/Table S17_GSEA_ROTS_pathways.xlsx]

## Sheet: Sheet1
Cluster	ID	Description	setSize	enrichmentScore	NES	pvalue	p.adjust	qvalue	rank	leading_edge	core_enrichment
3m_MALAT1+ Tn	GO:0022613	ribonucleoprotein complex biogenesis	419	0.375702	1.58809	8.39495e-07	0.00384908	0.00353383	2956	tags=39%, list=28%, signal=29%	KHDC4/MAK16/PRKDC/NOL10/NOP10/U2AF2/RRP15/SDE2/COIL/KRI1/STRAP/NOL8/SNRPF/RIOK3/NAF1/TSR1/UTP11/RBFA/EXOSC8/BMS1/SRSF9/EIF3G/PNO1/MTERF3/XAB2/PTBP2/SF3A2/CLP1/DDX51/ISY1/YJU2/RIOK1/REXO4/LSM4/DKC1/SF3B6/EIF6/CD2BP2/GTF3A/SNU13/GTPBP10/RPL7L1/TGS1/NOP58/SNRPC/GRWD1/NUP88/DDX31/CELF1/RPL26L1/RRP7A/NCBP1/NIP7/YBEY/GEMIN7/METTL15/HTATSF1/EXOSC9/USP39/DENR/EIF3E/UTP14A/DICER1/IMP4/SNRPE/MDN1/NOL11/SBD…
3m_MALAT1+ Tn	GO:0006417	regulation of translation	297	0.384709	1.60173	5.02185e-06	0.0115126	0.0105697	3321	tags=45%, list=31%, signal=32%	NHLRC3/PRKDC/RPS6KB2/SEPSECS/ABCE1/RPS6KA3/IGF2BP3/RBM8A/NCK2/INPP5E/IMPACT/PURB/NCBP2/RBM4/FMR1/METTL14/EIF5A/IREB2/SH3BGRL/NCK1/EIF6/BCL3/ATF4/ELP4/CELF1/PELO/PAIP2/DNAJC1/OGT/MIF4GD/ELP6/DNAJC3/DUS3L/NCBP1/PINK1/METTL3/EIF3E/EIF4E/SARNP/DAP/EIF4G1/PASK/CDK5RAP1/PURA/EIF4H/ELP2/MCTS1/RPL5/LARP4/EIF4A2/ELP5/GAPDH/PKM/BTG2/DAPK1/TOB1/UHMK1/EIF5/EIF4EBP2/TSC1/GIGYF2/CIRBP/RPUSD4/SERBP1/AGO3/EIF4A3…
3m_MALAT1+ Tn	GO:0002363	alpha-beta T cell lineage commitment	28	0.666674	2.09406	8.44802e-06	0.0129114	0.0118539	1558	tags=50%, list=15%, signal=43%	CD69/TOX/BATF/EP300/IL23A/BRD4/CTSL/RHOA/ZFPM1/SPN/SOCS3/BRD2/LGALS1/IRF4
3m_MALAT1+ Tn	GO:2001244	positive regulation of intrinsic apoptotic signaling pathway	42	0.582093	2.00686	2.46645e-05	0.0148339	0.0136189	2054	tags=50%, list=19%, signal=40%	NCK2/BCL2L11/PLAGL2/DDIT3/MYC/EIF5A/NCK1/PTPN2/FIS1/FBH1/BID/PARK7/FBXW7/UBB/PLEKHF1/LCK/S100A9/MCL1/BCAP31/PMAIP1/SOD1
3m_MALAT1+ Tn	GO:0002286	T cell activation involved in immune response	78	0.481872	1.81602	0.000101932	0.0359508	0.0330063	2305	tags=40%, list=22%, signal=31%	CD69/CD74/BATF/EP300/CRACR2A/SMAD7/IL23A/PSEN1/BCL3/BRD4/ANXA1/ZFPM1/SPN/MALT1/SOCS3/PTGER4/CD46/BRD2/LGALS1/IRF4/TSC1/LGALS9/NCKAP1L/NFKBIZ/TYROBP/GATA3/CD81/CD86/LEF1/IL6R/ZC3H12A
3m_MALAT1+ Tn	GO:0045597	positive regulation of cell differentiation	407	0.344609	1.45555	9.65459e-05	0.0359508	0.0330063	3289	tags=39%, list=31%, signal=28%	TGFBR1/PRKDC/TENT5A/GDI1/BMPR2/MED1/CD83/CUX1/NUMB/CD74/RPS6KA3/TOX/PAFAH1B1/MAML1/CARM1/KAT8/PRKCI/TIAM1/EP300/SMARCB1/IMPACT/SMARCE1/F11R/RBM4/ASXL2/MAP2K2/SMAD7/SOD2/FMR1/SEMA4D/PPP1CC/IL23A/TCF4/PPP3CA/TSPO/IPO7/TRAF6/RAB21/LRRC8A/ZNHIT1/BRD4/RUNX1/RHEB/OLFM2/RHOA/MMD/ANXA1/SLC7A5/ACVR1B/KAT5/SPAG9/NOCT/FAM210B/EZH2/STK11/MALT1/PPARD/SOCS3/ANAPC2/HIF1AN/SMARCA2/HMGB2/DICER1/PPP2R3C/ISG15/SMAR…
3m_MALAT1+ Tn	GO:0002683	negative regulation of immune system process	281	0.364342	1.5131	0.000135444	0.0393866	0.0361607	3257	tags=41%, list=31%, signal=29%	PRKDC/ZDHHC12/MAVS/UBQLN1/CD69/CD74/NMI/NLRC5/CNN2/RIOK3/WASL/PSMB4/MYC/SMAD7/APPL1/RIN3/LDLR/HLA-F/AHR/GBP1/CD59/PTPN2/PLCL2/ERBIN/RUNX1/PELI1/GFER/LST1/ANXA1/CD84/BANF1/DNAJA3/OGT/ZFPM1/SQSTM1/SPN/DPP4/TSPAN32/PARP14/METTL3/MIF/PAWR/PRKAR1A/TRIM27/ISG15/IRF1/PTGER4/TNFRSF14/FBXW7/SAMHD1/SOCS1/CD46/BST2/SH2D1A/DUSP10/LAMP2/LGALS1/YWHAZ/NDFIP1/MAPK14/IRF4/SIRT2/CARD8/GIGYF2/LGALS9/SLA2/NCKAP1L/C1…
3m_MALAT1+ Tn	GO:0002831	regulation of response to biotic stimulus	338	0.352355	1.47553	0.000137445	0.0393866	0.0361607	1888	tags=28%, list=18%, signal=23%	TRIM44/PRKDC/ZDHHC12/MAVS/GDI1/MED1/UBQLN1/MAPKBP1/HEXIM1/SIGIRR/RPS6KA3/NMI/DTX3L/NLRC5/RIOK3/EP300/RAB11FIP2/XIAP/POLR3D/APPL1/PLSCR1/CTSS/IL23A/TRAF6/HLA-F/AHR/PTPN2/ERBIN/ZDHHC5/HSPD1/PELI1/GFER/PYHIN1/ZDHHC4/MAPK8/BANF1/DNAJA3/KAT5/OGT/SQSTM1/IRAK4/SPN/MAPK3/TSPAN32/RNF34/PARP14/METTL3/MIF/HMGB2/PPP2R3C/ISG15/EPG5/PPP2CA/OTULIN/TRIM22/IRF1/NLRP1/AP3B1/HSP90AA1/CDC37/NFKBIA/PPM1B/SAMHD1/CASP8…
3m_MALAT1+ Tn	GO:0006413	translational initiation	110	0.434313	1.70014	0.000161768	0.0436297	0.0400563	3321	tags=49%, list=31%, signal=34%	RPS6KB2/ABCE1/NCK2/IMPACT/NCBP2/EIF3G/RBM4/FMR1/SH3BGRL/NCK1/EIF6/ATF4/EIF2B1/PAIP2/MIF4GD/DNAJC3/NCBP1/METTL3/DENR/EIF3E/COPS5/EIF4E/EIF4G1/EIF4H/MCTS1/EIF4A2/UHMK1/EIF5/EIF4EBP2/GIGYF2/AGO2/STK35/BZW2/EIF2S3/YTHDF3/MTIF2/PPP1R15A/MTFMT/RPS6KB1/EIF4B/NPM1/EIF4E2/EIF3F/EIF3I/EIF5B/EIF3L/EIF2S1/EIF3C/EIF4G2/EIF4G3/EIF2AK2/EIF2A/POLR2G/PML
3m_MALAT1+ Tn	GO:0010608	post-transcriptional regulation of gene expression	427	0.345459	1.46198	0.000180428	0.0459591	0.0421949	3250	tags=41%, list=31%, signal=30%	NHLRC3/ZC3H14/CARHSP1/PRKDC/PER1/RPS6KB2/TENT5A/SEPSECS/ABCE1/RPS6KA3/IGF2BP3/RBM8A/NCK2/NAF1/INPP5E/TRDMT1/IMPACT/PURB/NCBP2/RBM4/TRUB1/FMR1/CLP1/METTL14/DCP2/EIF5A/ELOB/IREB2/TENT2/SH3BGRL/DKC1/NCK1/EIF6/BCL3/TENT5C/ATF4/ELP4/CELF1/PELO/PAIP2/DNAJC1/OGT/MIF4GD/ELP6/NOCT/NEAT1/DNAJC3/TRAF5/DUS3L/NCBP1/PINK1/ANGEL2/METTL3/EIF3E/EIF4E/DICER1/SARNP/DAP/EIF4G1/PASK/CDK5RAP1/CNOT4/DIS3/CDC37/PURA/EIF…
3m_CD69+ Tn	GO:0045071	negative regulation of viral genome replication	43	0.692908	2.27758	1.85845e-08	9.76986e-05	9.03793e-05	1149	tags=40%, list=7%, signal=37%	RSAD2/IFIT5/BST2/IFIT1/OASL/OAS1/MX1/OAS2/SRPK1/IFITM2/ISG15/APOBEC3D/ISG20/IFIH1/IFITM3/PLSCR1/CCL5
3m_CD69+ Tn	GO:0051607	defense response to virus	246	0.437239	1.73583	7.26375e-07	0.00127285	0.00117749	2970	tags=30%, list=19%, signal=25%	IFIT3/RSAD2/IFIT5/BST2/IFIT1/OASL/OAS1/STAT1/POLR3H/IFIT2/ZC3H12A/IRF9/DDIT4/MX1/DTX3L/RNF26/EPG5/OAS2/IRF2/GBP3/USP44/IFITM2/BNIP3/ARMC5/ISG15/APOBEC3D/MX2/ISG20/TRIM25/PML/HERC5/IFIH1/PARP9/CASP1/IFITM3/MICA/IFI6/PLSCR1/NMB/GPAM/EXOSC4/AZU1/UNC93B1/IFNAR2/SLFN13/TRIM32/SLFN11/TRIM22/IRF1/POLR3B/TARBP2/POLR3D/TLR2/FADD/F2RL1/TICAM1/AGBL5/ZMYND11/USP18/OAS3/IL12RB1/NT5C3A/IFI44L/ZMPSTE24/SIN3A/DD…
3m_CD69+ Tn	GO:0009615	response to virus	322	0.407252	1.64805	1.57225e-06	0.00156069	0.00144377	2970	tags=28%, list=19%, signal=23%	IFIT3/RSAD2/IFIT5/BST2/IFIT1/OASL/OAS1/STAT1/POLR3H/IFIT2/ZC3H12A/IRF9/DDIT4/MX1/DTX3L/RNF26/EPG5/PIM2/OAS2/IRF2/GBP3/USP44/IFITM2/BNIP3/ARMC5/ISG15/APOBEC3D/MX2/ISG20/TRIM25/IFI44/CCL4/PML/HYAL3/HERC5/JAK2/IFIH1/PARP9/CASP1/IFITM3/MICA/IFI6/PLSCR1/NMB/CCL5/CDK6/GPAM/EXOSC4/AZU1/UNC93B1/IFNAR2/ENO1/SLFN13/TRIM32/SLFN11/TRIM22/BCL3/BANF1/IRF1/POLR3B/TARBP2/POLR3D/TLR2/FADD/F2RL1/TICAM1/AGBL5/ZMYND…
3m_CD69+ Tn	GO:0019079	viral genome replication	110	0.493138	1.84718	1.12456e-05	0.00738979	0.00683616	2124	tags=24%, list=13%, signal=21%	NOTCH1/RSAD2/IFIT5/BST2/IFIT1/STOM/OASL/OAS1/ZC3H12A/MX1/OAS2/SRPK1/IFITM2/CXCL8/ISG15/APOBEC3D/ISG20/IFIH1/IFITM3/PLSCR1/CCL5/SMC6/BANF1/TARBP2/PPIH/OAS3
3m_CD69+ Tn	GO:0006753	nucleoside phosphate metabolic process	498	0.353869	1.45013	5.48873e-05	0.0320603	0.0296584	3207	tags=27%, list=20%, signal=22%	CMPK2/FKRP/HSPA1A/HK2/NEIL1/RPE/SULT1B1/INSR/PFKFB2/NME7/PNP/DHODH/ACSM3/DDIT4/CAD/DHTKD1/DLG2/CNP/NME1/SMUG1/ACSF3/ACSL6/PDK3/ATIC/GIT1/NAXE/ACOT4/ACAT1/FLCN/RPTOR/PAPSS1/NDUFS7/IMPDH1/PAICS/GMPR2/UNG/GART/LDHA/ACSL4/MCEE/PGM1/UCK1/EXTL2/ACOT7/PARP9/BCKDK/TPK1/REXO2/ARNT/ITPA/HSPA1B/GPAM/PFKP/H6PD/PDK1/PDE9A/MAGI3/OXSM/MTHFD1/PRKACA/ENO1/LACC1/CD38/ADCY3/SARM1/NADK2/UGP2/ARL2/NUDT8/PARP16/NDUFA3…
3m_CD69+ Tn	GO:0042398	cellular modified amino acid biosynthetic process	34	0.619575	1.95813	0.000103509	0.0453458	0.0419486	3037	tags=56%, list=19%, signal=45%	PTDSS2/GCLM/TMLHE/MTHFS/ATIC/GSS/MGST2/PLSCR1/PLOD3/ACADM/GCH1/MTHFD1/MTHFD1L/ALDH7A1/GGT1/SLC27A1/DHFR2/ALDH9A1/SHMT1
3m_CD69+ Tn	GO:0046632	alpha-beta T cell differentiation	107	0.476211	1.78023	8.66214e-05	0.0453458	0.0419486	4480	tags=40%, list=28%, signal=29%	BATF/RSAD2/PRDM1/ZC3H12A/PNP/SOCS3/ZFPM1/SOCS1/HLA-DRA/ARMC5/IRF4/CD69/NFKBIZ/CD83/IL6R/SH3RF1/BCL3/SOCS5/IRF1/STAT3/NFKBID/FOSL2/IL12RB1/RUNX1/ENTPD7/GPR18/ABL1/ITK/JUNB/RUNX3/AP3B1/TNFSF8/SLC4A2/IL23A/IL18R1/PRR7/CTSL/IL2RG/PRKCZ/BRD2/ZAP70/LY9/ATP7A
3m_CD69+ Tn	GO:0006979	response to oxidative stress	300	0.386936	1.56006	0.000101455	0.0453458	0.0419486	3438	tags=32%, list=22%, signal=26%	COL1A1/HSPA1A/NEIL1/GCLM/HDAC6/STAT1/VKORC1L1/ZC3H12A/CHCHD4/RHOB/MSRB2/PPP2CB/ERCC1/SOD2/MAP3K5/DAPK1/COMT/GSS/SESN2/PKD2/LONP1/BNIP3/CAMKK2/PYCR2/TRIM25/ATP2A2/PNPT1/PML/TP53INP1/JAK2/STAU2/RGS14/ARNT/HSPA1B/CDK1/ROMO1/PEX14/GCH1/TMEM161A/CD38/ERCC2/MAP1LC3A/PPIF/C19orf12/TXN/IPCEF1/TRIM32/ERN1/BANF1/SMPD3/HMOX2/PCNA/PLEKHA1/ATOX1/PPP1R15B/PRDX4/SRC/NUDT2/PRDX6/ABCD1/HSF1/XRCC1/PAWR/PXDN/STX2/O…
3m_CD69+ Tn	GO:0070665	positive regulation of leukocyte proliferation	109	0.466981	1.74795	0.00011752	0.0475234	0.0439631	3633	tags=39%, list=23%, signal=30%	BST2/CDKN1A/HLA-DPA1/TNFSF9/PNP/NFATC2/TIRAP/HES1/HLA-DPB1/SLC7A1/IGFBP2/JAK2/PRKCQ/HLA-DMB/NMB/CCL5/GPAM/CD38/DNAJA3/TMIGD2/DHPS/FADD/TICAM1/LYN/IL12RB1/EFNB1/TCF3/IL1B/ATAD5/MIF/SLAMF1/CARD11/AGER/CD74/CD3E/CCDC88B/TNFRSF4/HLA-A/TFRC/HLA-E/BST1/IL13
3m_Tcm	GO:0048525	negative regulation of viral process	76	0.688519	2.36788	6.68449e-13	3.5869e-09	3.21489e-09	1940	tags=42%, list=11%, signal=37%	IFIT1/RSAD2/BST2/OAS3/TRIM27/CH25H/TRIM21/IFIH1/STAT1/IL32/OASL/IFITM3/OAS1/TRIM25/ISG20/ZFP36/ISG15/IFIT5/LY6E/TRIM5/TRIM32/PLSCR1/IFITM2/OAS2/MX1/APOBEC3G/TRIM59/BANF1/IFI16/HEXIM1/EIF2AK2/IFITM1
3m_Tcm	GO:0009615	response to virus	328	0.448719	1.72007	1.15229e-08	1.54579e-05	1.38547e-05	3099	tags=29%, list=18%, signal=24%	IFIT3/IFIT1/RSAD2/BST2/IKBKE/OAS3/TRIM27/HERC5/TRIM21/IFI44/DDIT4/IFIH1/STAT1/USP18/RTP4/OASL/IFITM3/OAS1/MAP3K14/PIM2/IFI6/TICAM1/IFI44L/TRIM65/TRIM22/TRIM25/ISG20/ISG15/TRIM41/BCL2L1/IFIT5/POLR3C/POLR3H/GBP1/TRIM5/TRIM32/ARMC5/PLSCR1/MICB/CDK6/USP27X/IFITM2/OAS2/BCL3/IFNGR2/PML/IFIT2/NLRP3/MX2/CGAS/PARP9/DHX58/USP44/MX1/EXOSC4/ENO1/NT5C3A/APOBEC3G/DTX3L/CCDC92/BANF1/TTC4/IFI16/PRF1/CCT5/IRF9/EI…
3m_Tcm	GO:0051607	defense response to virus	250	0.475655	1.80436	1.7526e-08	1.88089e-05	1.68581e-05	3099	tags=32%, list=18%, signal=27%	IFIT3/IFIT1/RSAD2/BST2/IKBKE/OAS3/TRIM27/HERC5/TRIM21/DDIT4/IFIH1/STAT1/USP18/RTP4/OASL/IFITM3/OAS1/MAP3K14/IFI6/TICAM1/IFI44L/TRIM65/TRIM22/TRIM25/ISG20/ISG15/TRIM41/BCL2L1/IFIT5/POLR3C/POLR3H/GBP1/TRIM5/TRIM32/ARMC5/PLSCR1/MICB/USP27X/IFITM2/OAS2/IFNGR2/PML/IFIT2/MX2/CGAS/PARP9/DHX58/USP44/MX1/EXOSC4/NT5C3A/APOBEC3G/DTX3L/CCDC92/TTC4/IFI16/PRF1/IRF9/EIF2AK2/IRF1/IFITM1/IFNAR2/POLR3B/NLRC5/CASP1…
3m_Tcm	GO:0001819	positive regulation of cytokine production	369	0.422516	1.62143	8.91473e-08	7.97274e-05	7.14586e-05	3731	tags=33%, list=22%, signal=26%	RSAD2/BATF/IKBKE/OAS3/TRIM27/OSM/IFIH1/STAT1/IL32/OAS1/TICAM1/SULF2/TRIM65/HLA-F/ISG15/POLR3C/GSDMD/NR4A3/C1QTNF3/TRIM32/FLOT1/AGPAT1/SLAMF6/ROCK2/OAS2/BCL3/LTA/SCRIB/CD40LG/DHX33/IRF8/LACC1/FRMD8/CD83/SIRT1/SLC7A5/NLRP3/IL18R1/TRIM16/MIF/CD160/CGAS/ABL1/DHX58/ZP3/PNP/PRKCZ/STAT3/ARNT/PRKD2/CYBA/IL6R/STOML2/TXK/IFI16/ITK/EIF2AK2/IL20RB/IRF1/CD2/PRKCQ/HSPD1/C5/KAT2A/KPNA2/ARRDC4/BTN3A2/POLR3B/SLC1…
3m_Tcm	GO:0019221	cytokine-mediated signaling pathway	361	0.412184	1.58186	1.73019e-06	0.00103158	0.000924589	3746	tags=33%, list=22%, signal=26%	FAS/IKBKE/LIMS1/OAS3/SOCS3/OSM/IFIH1/STAT1/USP18/OASL/IFITM3/OAS1/TRIM65/ISG15/TRIM41/VRK2/CISH/TNFRSF1A/TNFRSF13C/TRIM32/SOCS2/CARD16/PRKACA/AGPAT1/USP27X/SOCS1/IFITM2/OAS2/CXCR3/IFNGR2/PTPN6/TNIP2/IL2RB/TNFSF13B/SIRT1/CCR10/CXCL8/IL18R1/IL15RA/PARP9/TIFA/MX1/NFKBIZ/STK39/PXDN/STAT3/CCRL2/IL6R/TXK/APPL2/RPS6KA4/SHARPIN/BBS4/JAK3/ADIPOR2/PARP14/IL20RB/ACKR4/IRF1/OTULIN/SLC27A1/IFITM1/IFNAR2/UGCG/…
3m_Tcm	GO:0034340	response to type I interferon	67	0.579011	1.96642	3.99373e-06	0.00214303	0.00192077	3806	tags=51%, list=22%, signal=40%	IFIT1/IKBKE/OAS3/CH25H/IFIH1/STAT1/USP18/OASL/IFITM3/OAS1/TRIM65/ISG15/TRIM41/USP27X/IFITM2/OAS2/PTPN6/MX1/IFITM1/IFNAR2/NLRC5/TTLL12/HDAC4/IRAK1/CDC37/STAT2/FADD/SP100/GIGYF2/AZI2/TBKBP1/SMIM30/UBE2K/SIN3A
3m_Tcm	GO:0062197	cellular response to chemical stress	252	0.430428	1.63238	5.93021e-06	0.00289286	0.00259284	3486	tags=31%, list=21%, signal=25%	MAP3K5/FAS/TP53INP1/TRIM21/PKD2/RAD52/ABCD1/FBLN5/RBM11/FANCC/NAGLU/TPM1/OGG1/PNPT1/SLC25A24/VRK2/SLC2A1/YBX3/TMEM161A/SELENON/PRDX2/DHFR/TSPO/PML/PAWR/FXN/SIRT1/STX2/NLRP3/ABL1/LETM1/PPARGC1B/NFAT5/PPIF/EFHD1/DNAJA1/TRAP1/STK39/RPTOR/STAU2/HM13/SESN2/TXN/ARNT/SERPINB6/FADS2/FOXO1/GCH1/CASP1/SOD1/HSF1/OXR1/PEX12/ARHGEF2/AXL/ROMO1/MAPKAP1/FER/CHCHD4/PEX10/ATP13A2/MAPK9/ATG5/ZNF580/MYB/FOS/MSRA/RHO…
3m_Tcm	GO:0006979	response to oxidative stress	308	0.403898	1.54363	1.04344e-05	0.00408614	0.00366236	3575	tags=30%, list=21%, signal=24%	MAP3K5/TP53INP1/PKD2/RAD52/ABCD1/FBLN5/STAT1/RBM11/FANCC/THG1L/NAGLU/TPM1/TRIM25/OGG1/PNPT1/SLC25A24/AREG/VRK2/TMEM161A/TRIM32/SELENON/GCLM/MICB/XRCC1/PRDX2/DHFR/PML/PAWR/RCAN1/MSRB2/RGS14/FXN/SIRT1/STX2/ABL1/PPARGC1B/SESN1/PPIF/TRAP1/PRDX4/STAU2/FOXO4/HM13/BANF1/SESN2/PXDN/GCLC/TXN/ARNT/PPP1R15B/FADS2/FOXO1/IPCEF1/GCH1/GSTP1/SOD1/ATOX1/TOR1A/HSF1/OXR1/COMT/PEX12/AKT1/AXL/ROMO1/UCP3/MAPKAP1/FER/C…
3m_Tcm	GO:0009117	nucleotide metabolic process	384	0.392594	1.51121	1.06608e-05	0.00408614	0.00366236	4721	tags=40%, list=28%, signal=29%	CMPK2/PFKL/NME1/DDIT4/NEIL2/PRPS2/OGG1/PARP10/TYMP/TPST2/DHODH/AK2/MPP1/SELENON/CNP/REXO2/AK5/MAGI3/CTPS2/PRKACA/DCTPP1/PPARA/LDHA/IMPDH1/NPPC/TSPO/ATP5MGL/PCK2/NME6/INSR/TALDO1/ALDOC/ADCY7/LACC1/PGM1/TPI1/PDE5A/NME4/MFN1/PAPSS1/NADK/PARP9/ACACB/NAXE/ENO1/AK9/NT5C3A/PAICS/ENTPD5/PNP/SIRT6/SULT1B1/RPTOR/MTHFD1/NUDT11/PDE4A/STAT3/NDUFA3/ARNT/GIT1/PDE8A/PRKAG1/PRPSAP1/STOML2/DUT/TPST1/IMPDH2/DCTD/PK…
3m_Tcm	GO:0016032	viral process	366	0.395074	1.51732	1.17993e-05	0.00422101	0.00378323	4743	tags=37%, list=28%, signal=27%	IFIT1/RSAD2/BST2/OAS3/TRIM27/ST6GAL1/CH25H/TRIM21/LDLR/IFIH1/STAT1/IL32/OASL/IFITM3/OAS1/TRIM22/STOM/TRIM25/ISG20/ZFP36/ISG15/PARP10/IFIT5/SLC1A5/LY6E/TRIM5/TRIM32/EFNB2/PLSCR1/PPARA/ST6GALNAC3/HSP90AB1/IFITM2/ST3GAL2/FURIN/OAS2/INSR/MGAT2/CXCL8/CDHR3/MON1B/PARP9/LARP1/MX1/TFRC/APOBEC3G/TRIM59/ICAM1/SLC7A1/LAMP3/NFIA/CDK9/BICD1/BANF1/ST6GALNAC4/IFI16/ITGB1/ST3GAL3/PTBP1/HEXIM1/PRMT1/EIF2AK2/CLDN1…
3m_Tcm	GO:0043123	positive regulation of canonical NF-kappaB signal transduction	186	0.441065	1.64747	1.97605e-05	0.00641977	0.00575396	3752	tags=36%, list=22%, signal=28%	BST2/IKBKE/LIMS1/TNFSF10/TRIM21/PIM2/TICAM1/TRIM22/TRIM25/IFIT5/RHOC/PRKCE/FLOT2/TNFRSF1A/TRIM5/TRIM32/CARD16/FLOT1/LTA/CD40LG/S100B/TNIP2/CXXC5/ABL1/TIFA/TFRC/NFAT5/PLK2/PPP5C/RBCK1/STAT3/FLNA/SHARPIN/NDFIP2/ALPK1/CANT1/SLC20A1/S100A4/CASP1/EDA/TNF/SHISA5/TMEM101/UBE2N/MAP3K7/PLEKHG5/ROR1/IRAK1/GPR89A/LGALS9/SLC44A2/TRIM38/CD74/XIAP/FADD/CARD11/ZC3HAV1/RIPK2/FKBP1A/TSPAN6/CCDC22/SLC35B2/VEGFA/PY…
3m_Tcm	GO:0140888	interferon-mediated signaling pathway	81	0.535084	1.85731	2.30589e-05	0.00668146	0.0059885	3893	tags=48%, list=23%, signal=37%	IKBKE/OAS3/IFIH1/STAT1/USP18/OASL/IFITM3/OAS1/TRIM65/ISG15/TRIM41/USP27X/IFITM2/OAS2/IFNGR2/PTPN6/PARP9/TXK/PARP14/IRF1/IFITM1/IFNAR2/NLRC5/TTLL12/HDAC4/IRGM/IRAK1/CDC37/STAT2/FADD/SP100/GIGYF2/AZI2/DNAJA3/TBKBP1/SMIM30/UBE2K/SIN3A/IFNLR1
3m_Tcm	GO:0042116	macrophage activation	78	0.537949	1.85436	2.8237e-05	0.00757598	0.00679025	3673	tags=40%, list=22%, signal=31%	SBNO2/MFHAS1/IFI35/LDLR/NAGLU/TICAM1/PRKCE/CTSC/IFNGR2/HAMP/ITGB2/TNIP2/TMEM229B/MIF/GRN/STK39/HSPD1/MCUB/SLC11A1/CST7/TNF/CD200/JMJD6/IRGM/AZU1/CD74/TRPV1/THBS1/APP/SHPK/CRTC3
3m_Tcm	GO:0006006	glucose metabolic process	151	0.457106	1.67869	3.81048e-05	0.0092941	0.00833018	3297	tags=39%, list=19%, signal=32%	FABP5/PFKL/OAS1/ACADM/STK11/PHKG2/PHKA1/C1QTNF3/ATF3/PRKACA/PPARA/BCKDK/PCK2/INSR/ALDOC/G6PC3/PGM1/TPI1/SIRT1/ACACB/MPI/ENO1/SDHAF3/SIRT6/ZNF692/SESN2/PPP1CA/PRKAG1/OMA1/KBTBD2/GALM/PKM/PRKAG2/KAT2A/ERRFI1/FOXO1/PDHA1/PDK1/SLC37A4/SORBS1/TNF/AKT1/LEPR/PFKP/NLN/HKDC1/SLC35B4/PGAM1/LIPA/WDR5/PGM2/HECTD4/AKT2/CPT1A/SIRT7/PGK1/GAA/PDK3/DGKQ
3m_Tcm	GO:0035456	response to interferon-beta	24	0.696509	1.97646	4.34702e-05	0.0101418	0.00908994	1971	tags=54%, list=12%, signal=48%	BST2/IKBKE/STAT1/IFITM3/OAS1/XAF1/PNPT1/PLSCR1/IFITM2/IFI16/IRF1/IFITM1/IFNAR2
3m_Tcm	GO:0031667	response to nutrient levels	367	0.387813	1.48957	4.87927e-05	0.0109092	0.0097778	3504	tags=30%, list=21%, signal=24%	MAP3K5/FAS/CHSY1/SLC39A4/LDLR/STAT1/POMC/ACADM/SLC16A1/TRIM25/OGG1/SMDT1/ZFP36/CTSK/SLC2A1/HCRT/TRIM32/KPTN/ATF3/GCLM/GPR155/MAT2A/PPARA/CDKN1A/NPPC/TSPO/PCK2/LTA/TMEM135/FBXO22/SIRT1/RIPOR1/SLC7A5/PRR5/NCOA1/IL15RA/ACACB/LARP1/WDR59/RHEB/SESN1/TFRC/PSPH/NFKBIZ/STK39/RPTOR/FOXO4/SESN2/GCLC/PRKAG1/SREBF2/IFI16/OMA1/APPL2/SRD5A1/BCKDHB/WDR45B/BBS4/PRKAG2/PRMT1/EIF2AK2/TBXA2R/ARSB/KAT2A/HLCS/FOXO1/P…
3m_Tcm	GO:0003013	circulatory system process	333	0.388114	1.48801	5.57294e-05	0.0112264	0.010062	3691	tags=31%, list=22%, signal=24%	FABP5/ABCC5/NDST2/AGTRAP/STAT1/POMC/SLC16A1/TPM1/JUP/SGK1/MAP2K6/PTP4A3/SCPEP1/SLC2A1/GSTM2/TMEM65/SLC1A5/SNTA1/GCLM/HBEGF/PRKACA/PPARA/ASB3/ROCK2/NPPC/TMEM38B/KCNJ12/INSR/BCR/PDE5A/SLC7A5/ACSM3/LNPEP/ID2/ABL1/ABCA2/TFRC/SRI/SNX5/CYP2J2/SLC7A1/STK39/ERAP2/SLC7A8/TJP3/GCLC/ITGB1BP1/ATP2B4/KCNH2/FLNA/ITGB1/NUP155/BBS4/HRH2/ITGA1/FAAH/TBXA2R/PLN/SLC27A1/ACTA2/GCH1/GAS6/IER3/SOD1/VSTM4/ZEB2/TNF/GSTO1…
3m_Tcm	GO:0051279	regulation of release of sequestered calcium ion into cytosol	47	0.579781	1.86627	6.16386e-05	0.0118126	0.0105875	3329	tags=45%, list=20%, signal=36%	PKD2/GSTM2/PRKCE/SELENON/PRKACA/TMEM38B/CXCR3/PTPN6/ABL1/SRI/CYBA/PLN/GSTO1/CALM3/PLCG1/UBASH3B/ATG5/HTT/FKBP1A/FKBP1B/LIME1
3m_Tcm	GO:0032780	negative regulation of ATP-dependent activity	14	0.771191	1.92641	6.41295e-05	0.0118662	0.0106355	1883	tags=43%, list=11%, signal=38%	IFIT1/PAM16/SIRT1/PPIF/MCM2/PLN
3m_Tcm	GO:0032787	monocarboxylic acid metabolic process	440	0.370489	1.43088	8.08992e-05	0.0140034	0.012551	3307	tags=28%, list=19%, signal=23%	FABP5/DSE/PFKL/ABHD2/DDIT4/ABCD1/MECR/ACADM/SLC16A1/ADTRP/PTGES2/PRMT3/SCPEP1/GSTM2/PRKCE/TNFRSF1A/CPT2/OSBPL3/PRKACA/PPARA/LDHA/GGT1/CRYL1/BCKDK/PCK2/PTGDS/INSR/ALDOC/GRHPR/PGM1/TPI1/HSD17B4/SIRT1/ACLY/ECI1/ACSM3/STARD4/MIF/ACACB/ENO1/ACADVL/PANK2/CBR1/CYP2J2/SIRT6/SLC27A5/DECR1/RPTOR/NUDT8/ACADSB/SESN2/STAT3/VNN2/ARNT/GIT1/PRKAG1/APPL2/ABHD12/PKM/ADIPOR2/GCDH/PRKAG2/CYP3A5/FADS2/FAAH/FAH/ACACA/…
3m_Tcm	GO:0032102	negative regulation of response to external stimulus	279	0.398133	1.51444	0.000106754	0.0179012	0.0160446	3048	tags=29%, list=18%, signal=24%	NFKBIL1/OAS3/MFHAS1/ST6GAL1/SOCS3/TRIM21/LDLR/SUSD4/USP18/OAS1/TRIM65/HLA-F/TRAFD1/ADTRP/ZFP36/ISG15/TNFRSF1A/C1QTNF3/CARD16/PPARA/MICB/PRDX2/FURIN/GFER/HAMP/BCR/LPCAT3/PTPN6/MAPKBP1/NLRP3/MIF/DHX58/PLK2/CD9/INPP5F/GRN/BANF1/STAT3/ARNT/GIT1/IFI16/MMP28/SHARPIN/ANGPT2/PARP14/IL20RB/DUSP3/SERPINE2/C5/OTULIN/CR1/CERS2/IER3/NLRC5/CST7/GSTP1/SOD1/ROBO1/TNF/DUSP1/CD200/HLA-E/NOTCH1/TTLL12/DVL1/HLA-A/IR…
3m_Tcm	GO:0032103	positive regulation of response to external stimulus	481	0.363039	1.40503	0.000113711	0.0184901	0.0165724	4150	tags=32%, list=24%, signal=25%	RSAD2/IKBKE/NFKBIL1/OAS3/MFHAS1/IFI35/OSM/LDLR/IFIH1/OASL/OAS1/POMC/NAGLU/TICAM1/TRIM25/HLA-F/NEAT1/TRIM41/MAP3K8/PPM1F/POLR3C/MAP2K6/LGMN/PRKCE/GSDMD/GBP1/TNFRSF1A/TRIM5/TRIM32/ZNRF1/FLOT1/PLSCR1/SLAMF6/USP27X/CTSC/STX3/CXCR3/LTA/MGST2/DHX33/LACC1/TKFC/TNIP2/NLRP3/CXCL8/MIF/CD160/CGAS/PARP9/DHX58/TIFA/ZP3/GRN/NFKBIZ/BRCC3/STK39/MOSPD2/BANF1/CLOCK/PRKD2/CYBA/IL6R/TXK/LRRC14/IFI16/MARK4/MEGF8/APPL…
3m_Tcm	GO:0019693	ribose phosphate metabolic process	289	0.397891	1.51601	0.00012494	0.018623	0.0166916	4832	tags=40%, list=28%, signal=29%	PFKL/NME1/DDIT4/PRPS2/TPST2/DHODH/AK2/MPP1/SELENON/AK5/MAGI3/CTPS2/PRKACA/PPARA/LDHA/IMPDH1/NPPC/TSPO/ATP5MGL/NME6/INSR/ALDOC/ADCY7/PGM1/TPI1/PDE5A/NME4/MFN1/PAPSS1/NADK/ENO1/PAICS/ENTPD5/PNP/SIRT6/SULT1B1/RPTOR/MTHFD1/NUDT11/PDE4A/STAT3/NDUFA3/ARNT/GIT1/PDE8A/PRKAG1/PRPSAP1/STOML2/TPST1/IMPDH2/PKM/PRKAG2/ATIC/BPNT1/EIF6/GART/PPAT/NDUFB8/IER3/RAN/NDUFB5/NME9/HDAC4/ATP5MC1/NDUFS8/PFKP/NDUFB9/SPHK2…
3m_Tcm	GO:0002831	regulation of response to biotic stimulus	442	0.364873	1.40888	0.000128487	0.018634	0.0167014	3981	tags=31%, list=23%, signal=24%	RSAD2/IKBKE/NFKBIL1/OAS3/MFHAS1/HERC5/IFI35/TRIM21/SUSD4/IFIH1/STAT1/USP18/OASL/KLRB1/OAS1/POMC/NAGLU/TICAM1/TRIM22/TRIM25/HLA-F/TRAFD1/ISG15/TRIM41/POLR3C/MAP2K6/PRKCE/TRIM5/TRIM32/ZNRF1/CARD16/FLOT1/PLSCR1/MICB/SLAMF6/USP27X/PRDX2/GFER/PML/DHX33/LACC1/PTPN6/TKFC/TNIP2/MAPKBP1/NLRP3/MIF/CD160/CGAS/PARP9/DHX58/TIFA/APOBEC3G/GRN/NFKBIZ/BRCC3/DTX3L/CCDC92/BANF1/CYBA/TXK/LRRC14/IFI16/MARK4/APPL2/HEX…
3m_Tcm	GO:0032609	type II interferon production	89	0.495312	1.72952	0.000212928	0.0282241	0.0252969	3677	tags=42%, list=22%, signal=33%	TRIM27/ISG15/SLAMF6/BCL3/LTA/SCRIB/IRF8/SLC7A5/IL18R1/UBA5/CD160/ABL1/ZP3/TXK/IL20RB/CD2/HSPD1/CR1/BTN3A2/GAS6/SLC11A1/TNF/CD3E/CEBPG/HLA-A/IRGM/AXL/LGALS9/FOXP3/FADD/RIPK2/CRTAM/IL12A/APP/HRAS/SASH3/PYCARD
3m_Tcm	GO:0062012	regulation of small molecule metabolic process	227	0.415403	1.56949	0.000215652	0.0282241	0.0252969	3575	tags=36%, list=21%, signal=29%	FABP5/CH25H/LDLR/DDIT4/ABCD1/ACADM/ADCK2/STK11/PRMT3/PHKG2/PHKA1/PRKCE/C1QTNF3/PRKACA/PPARA/TSPO/BCKDK/INSR/LACC1/LPCAT3/SIRT1/SNAI1/STARD4/ACACB/ENO1/ACADVL/PANK2/TTC39B/SDHAF3/SIRT6/ZNF692/RPTOR/SESN2/STAT3/PPP1CA/ARNT/GIT1/PRKAG1/AMDHD2/SREBF2/ATP2B4/APPL2/GPR146/PRKAG2/EIF6/KAT2A/PLEK/FOXO1/ETFBKMT/IER3/PDK1/EPHX2/SORBS1/TNF/ME2/LPGAT1/HDAC4/AKT1/LEPR/SPHK2/NLN/SLC35B4/FLCN/CD320/WDR5/AKT2/CP…
3m_Tcm	GO:0046320	regulation of fatty acid oxidation	21	0.693824	1.9284	0.000250034	0.0305614	0.0273917	3452	tags=67%, list=20%, signal=53%	ABCD1/PPARA/ACACB/ACADVL/APPL2/PRKAG2/ETFBKMT/AKT1/AKT2/CPT1A/SIRT4/TYSND1/MFSD2A/KLHL25
3m_Tcm	GO:0043367	CD4-positive, alpha-beta T cell differentiation	87	0.490598	1.70935	0.000289579	0.0330614	0.0296324	3635	tags=37%, list=21%, signal=29%	RSAD2/BATF/SOCS3/HLA-DRA/ARMC5/SLAMF6/CD69/SOCS1/BCL3/JUNB/CD83/NLRP3/IL18R1/NFKBIZ/PRKCZ/STAT3/IL6R/MEN1/JAK3/BRD2/NFKBID/ZBTB7B/GPR183/BCL6/MYB/LGALS9/FOXP3/RIPK2/IL2RG/KLHL25/PTGER4/SASH3
3m_Tcm	GO:1901137	carbohydrate derivative biosynthetic process	472	0.358363	1.38653	0.000299377	0.0334679	0.0299968	3451	tags=28%, list=20%, signal=23%	ABCC5/CHSY1/NDST2/PHLDA1/DSE/ST6GAL1/CMPK2/NME1/PRPS2/TRAK1/DPAGT1/B3GNT2/POMGNT1/PIGW/ST6GALNAC1/COG7/DHODH/AK2/ABO/AK5/HBEGF/CTPS2/CHST11/PPARA/ST6GALNAC3/IMPDH1/CRYL1/NPPC/ATP5MGL/ST3GAL2/NME6/PAWR/ALG14/MGAT2/ALG10B/ADCY7/DPM3/TPI1/DAD1/NME4/B3GALT6/PAPSS1/TMEM260/MPI/ALG8/ABCA2/ENO1/UGDH/DPM2/PAICS/ENTPD5/PNP/EXTL2/RXYLT1/PGAP1/MTHFD1/TET3/FUT11/ST6GALNAC4/XYLT2/NDUFA3/GNPDA1/PRPSAP1/AMDHD2/…
3m_Tcm	GO:0070665	positive regulation of leukocyte proliferation	124	0.447286	1.61994	0.00033562	0.0358705	0.0321502	4154	tags=40%, list=24%, signal=30%	BST2/ST6GAL1/TICAM1/BCL2L1/TNFRSF13C/CDKN1A/EFNB1/TNFSF9/DHPS/CD40LG/TNFSF13B/MIF/ZP3/TFRC/SLC39A10/BST1/PNP/SLC7A1/RASAL3/PRKCQ/CCL5/HLA-E/GPR183/TMIGD2/NMB/CD3E/HLA-A/IL15/BCL6/CD320/STAT5B/LGALS9/MAPK3/CD74/FOXP3/FADD/CARD11/RIPK2/IL12A/BCL2/DNAJA3/SASH3/PYCARD/HLA-DMB/VAV3/PELI1/CD70/AGER/CD86
3m_Tcm	GO:0043068	positive regulation of programmed cell death	438	0.363296	1.40253	0.000358794	0.0363262	0.0325587	3707	tags=29%, list=22%, signal=24%	MAP3K5/FAS/PEA15/PHLDA1/TNFSF10/TP53INP1/MAP3K20/GZMA/POMC/ENDOG/MYC/TNFSF12/BCL2A1/BCL2L1/MAP2K6/CTSK/PTRH2/CDK5/TNFRSF1A/ATF3/ITGA6/PDCD5/CDKN1A/PTPA/STPG1/USP27X/CTSC/TSPO/CXCR3/PML/LTA/PAWR/SCRIB/CD40LG/TRIM39/IFIT2/IRF8/CTSH/SIRT1/NCOA1/CD160/ABL1/G0S2/DNAJA1/GRN/RAPGEF2/BCL2L14/RBCK1/MAP3K9/GADD45B/BBC3/PPP1CA/CLIP3/NEURL1/GADD45G/MARK4/PRF1/OMA1/TEX261/ITGB1/NOTCH2/ITGA1/NFATC3/BARD1/HSPD1…
3m_Tcm	GO:0031349	positive regulation of defense response	394	0.359117	1.38234	0.000377077	0.0374703	0.0335841	3981	tags=30%, list=23%, signal=23%	RSAD2/IKBKE/NFKBIL1/OAS3/MFHAS1/IFI35/OSM/LDLR/IFIH1/OASL/OAS1/POMC/NAGLU/TICAM1/TRIM25/HLA-F/NEAT1/TRIM41/MAP3K8/POLR3C/MAP2K6/PRKCE/GSDMD/GBP1/TNFRSF1A/TRIM5/TRIM32/ZNRF1/FLOT1/PLSCR1/SLAMF6/USP27X/CTSC/LTA/MGST2/DHX33/LACC1/TKFC/TNIP2/NLRP3/CD160/CGAS/PARP9/DHX58/TIFA/ZP3/GRN/NFKBIZ/BRCC3/BANF1/CLOCK/CYBA/TXK/LRRC14/IFI16/MARK4/APPL2/HEXIM1/VAV1/EIF2AK2/IRF1/HSPD1/ALPK1/OTULIN/COLEC12/NKG7/POL…
3m_Tcm	GO:0046631	alpha-beta T cell activation	165	0.425063	1.57444	0.000401088	0.0391316	0.0350731	3805	tags=36%, list=22%, signal=28%	RSAD2/PRDM1/BATF/SOCS3/HLA-DRA/CLEC2B/ARMC5/SLAMF6/CD69/SOCS1/BCL3/JUNB/CD83/NLRP3/IL18R1/CD160/ABL1/PNP/NFKBIZ/RASAL3/PRKCZ/STAT3/TRBC2/IL6R/STOML2/MEN1/JAK3/ITK/IRF1/PRKCQ/BRD2/NKG7/BAG6/NFKBID/ZBTB16/ZBTB7B/TCIRG1/HLA-E/GPR183/CD3E/HLA-A/IL15/BCL6/MYB/LGALS9/FOXP3/CARD11/RIPK2/CD3G/GPR18/CRTAM/IL2RG/IL12A/KLHL25/BCL2/PTGER4/SASH3/NCR3/AP3B1/CLEC4A
3m_Tcm	GO:1902001	fatty acid transmembrane transport	17	0.708947	1.86669	0.000477079	0.0405863	0.036377	3325	tags=65%, list=20%, signal=52%	ABCD1/SLC2A1/CPT2/SLC27A5/SLC27A1/ACSL5/SLC25A20/AKT1/AKT2/CPT1A/THBS1
3m_Tcm	GO:0010907	positive regulation of glucose metabolic process	33	0.605294	1.84205	0.000521889	0.0405863	0.036377	2940	tags=52%, list=17%, signal=43%	STK11/PHKG2/PHKA1/PRKACA/PPARA/INSR/SIRT1/PPP1CA/PRKAG1/PRKAG2/KAT2A/FOXO1/SORBS1/AKT1/WDR5/AKT2/SIRT7
3m_Tcm	GO:0044790	suppression of viral release by host	14	0.72629	1.81425	0.000501508	0.0405863	0.036377	753	tags=43%, list=4%, signal=41%	TRIM27/TRIM21/TRIM25/TRIM5/TRIM32/PML
3m_Tcm	GO:0060760	positive regulation of response to cytokine stimulus	55	0.541308	1.78726	0.00045297	0.0405863	0.036377	3708	tags=42%, list=22%, signal=33%	IKBKE/IFIH1/TRIM41/TRIM32/AGPAT1/USP27X/PARP9/TXK/PARP14/GAS6/NLRC5/CASP1/TAF9/IRGM/AXL/CD74/FADD/GFI1/RIPK2/HIF1A/CASP4/CPNE1/UBE2K
3m_Tcm	GO:0002711	positive regulation of T cell mediated immunity	57	0.533031	1.76872	0.000469955	0.0405863	0.036377	3901	tags=42%, list=23%, signal=33%	RSAD2/HLA-DRA/ULBP2/HLA-F/MICB/NLRP3/IL18R1/ZP3/PRKCZ/HSPD1/TAP2/HLA-E/HLA-A/B2M/MAP3K7/FOXP3/FADD/IL12A/CD7/YWHAG/SASH3/KLHL22/HLA-B/HLA-C
3m_Tcm	GO:2001235	positive regulation of apoptotic signaling pathway	115	0.452514	1.62768	0.000520352	0.0405863	0.036377	4884	tags=43%, list=29%, signal=31%	FAS/PEA15/TNFSF10/MYC/TNFSF12/CTSK/ATF3/CTSC/PML/LTA/CD40LG/TRIM39/CTSH/SIRT1/G0S2/BCL2L14/RBCK1/BBC3/PPP1CA/UBB/SOD1/TNF/CRADD/RAD9A/FBH1/STK3/MAPK9/FLCN/NKX3-1/FADD/MCL1/MAL/WWOX/THBS1/MAGED1/APP/PYCARD/LTBR/S100A9/CTNNA1/BCAP31/FIS1/HYAL2/PMAIP1/PPP2R1B/TRAF7/ITM2C/TAF6/EIF5A/BAX
3m_Tcm	GO:0002697	regulation of immune effector process	291	0.382384	1.45895	0.000438692	0.0405863	0.036377	4154	tags=34%, list=24%, signal=26%	RSAD2/BATF/BST2/HLA-DRA/SUSD4/KLRB1/POMC/ULBP2/TICAM1/HLA-F/NR4A3/C4BPB/MICB/SLAMF6/CD69/GFER/LTA/CD40LG/JUNB/ITGB2/LACC1/BCR/PTPN6/SIRT1/SLC7A5/NLRP3/MAD2L2/IL18R1/MIF/CD160/CGAS/DHX58/ZP3/EXOSC3/TFRC/GRN/NFKBIZ/ICAM1/PRKCZ/APPL2/JAK3/VAV1/IL20RB/HSPD1/CR1/CD59/BRD2/NFKBID/SLC15A4/ZBTB7B/TNF/TAP2/HLA-E/FOXJ1/PPP3CB/HLA-A/B2M/AXL/SPHK2/FER/FGL2/BCL6/MAP3K7/ATG5/STAT5B/NSD2/LGALS9/CD74/FOXP3/DNAJB…
3m_Tcm	GO:0045088	regulation of innate immune response	374	0.362918	1.39453	0.000492958	0.0405863	0.036377	3981	tags=30%, list=23%, signal=24%	RSAD2/IKBKE/NFKBIL1/OAS3/MFHAS1/IFI35/TRIM21/SUSD4/IFIH1/USP18/OASL/KLRB1/OAS1/NAGLU/TICAM1/TRIM25/HLA-F/TRAFD1/ISG15/TRIM41/POLR3C/MAP2K6/PRKCE/TRIM5/TRIM32/ZNRF1/FLOT1/PLSCR1/SLAMF6/USP27X/GFER/DHX33/LACC1/PTPN6/TKFC/TNIP2/NLRP3/CD160/CGAS/PARP9/DHX58/TIFA/GRN/NFKBIZ/BRCC3/BANF1/CYBA/TXK/LRRC14/IFI16/MARK4/APPL2/HEXIM1/PARP14/VAV1/EIF2AK2/IRF1/HSPD1/ALPK1/OTULIN/CR1/COLEC12/POLR3B/NLRC5/CASP1/C…
3m_Tcm	GO:0002819	regulation of adaptive immune response	171	0.416688	1.54608	0.000641289	0.0454778	0.0407612	3960	tags=36%, list=23%, signal=28%	RSAD2/BATF/TRIM27/HLA-DRA/SUSD4/ULBP2/HLA-F/C4BPB/MICB/CD69/LTA/JUNB/ADCY7/PTPN6/TNFSF13B/SIRT1/NLRP3/MAD2L2/IL18R1/CD160/ZP3/EXOSC3/TFRC/NFKBIZ/PRKCZ/JAK3/IL20RB/IRF1/PRKCQ/HSPD1/CR1/BRD2/SLC11A1/NFKBID/SLC15A4/ZBTB7B/TNF/TAP2/HLA-E/FOXJ1/PPP3CB/HLA-A/B2M/BCL6/MAP3K7/NSD2/FOXP3/FADD/SHLD3/RIPK2/IL12A/CD7/YWHAG/SASH3/PKN1/PYCARD/KLHL22/HLA-B/MLH1/SHLD2/HLA-C/KLRD1
3m_Tcm	GO:0031348	negative regulation of defense response	195	0.408045	1.52923	0.000644114	0.0454778	0.0407612	3048	tags=29%, list=18%, signal=24%	OAS3/MFHAS1/SOCS3/TRIM21/LDLR/SUSD4/USP18/OAS1/TRIM65/HLA-F/TRAFD1/ZFP36/ISG15/TNFRSF1A/C1QTNF3/PPARA/MICB/FURIN/GFER/HAMP/BCR/LPCAT3/PTPN6/MAPKBP1/NLRP3/DHX58/PLK2/GRN/BANF1/STAT3/ARNT/GIT1/IFI16/SHARPIN/PARP14/IL20RB/OTULIN/CR1/IER3/NLRC5/CST7/GSTP1/SOD1/CD200/HLA-E/TTLL12/HLA-A/IRGM/PLCG1/FGL2/RB1/ATG5/LGALS9/TRIM38/RHBDF2/STAT2/FOXP3
3m_Tcm	GO:0002252	immune effector process	486	0.349833	1.35426	0.000666015	0.0464135	0.0415998	4154	tags=31%, list=24%, signal=24%	RSAD2/BATF/BST2/SBNO2/NDST2/SOCS3/IFI35/HLA-DRA/SUSD4/KLRB1/POMC/SLA2/ULBP2/TICAM1/HLA-F/PRKCE/NR4A3/CYBC1/C4BPB/MICB/SLAMF6/MYO1G/PRDX2/CD69/CTSC/PTGDS/GFER/BCL3/LTA/GZMM/CD40LG/JUNB/IRF8/ITGB2/LACC1/BCR/CTSH/PTPN6/IL2RB/SIRT1/SLC7A5/NLRP3/MAD2L2/IL18R1/MIF/CD160/CGAS/ABL1/DHX58/KDM5D/ZP3/EXOSC3/TFRC/GRN/NFKBIZ/ICAM1/PRKCZ/STAT3/TUBB4B/CFD/IL6R/PRF1/APPL2/MEN1/JAK3/NOTCH2/RNF19B/VAV1/IL20RB/CD2/…
3m_Effector Tregs	GO:0002757	immune response-activating signaling pathway	362	0.409753	1.49151	1.0011e-06	0.00155505	0.00136011	3510	tags=38%, list=28%, signal=28%	FLOT1/BTN3A2/STOML2/PHPT1/PARP1/IFI35/RSAD2/CD226/TBK1/SIRT2/LAMP2/OAS3/CD38/ANKRD17/TICAM1/APPL2/PLCG1/BANF1/CARD8/DHX58/IKBKB/CLPB/SLC39A10/NAGK/LAX1/CTSS/RNF34/MAPK1/UBR2/CASP1/NMI/IPO5/LCP2/NLRC3/RNF135/PPT1/UBASH3A/ZDHHC3/NCR3/TNIP1/AURKB/PLSCR1/EIF2B1/BTN3A1/NFATC2/FCER1G/MICB/BAG6/RELA/LAT/HLA-DRB1/SPSB3/CD8B/GATA3/HCFC2/PRKD2/LY96/HSPD1/PELI1/LRRC14/CHUK/KHDRBS1/TMEM126A/BTN2A1/MAPK8/PUM1…
3m_Effector Tregs	GO:0051604	protein maturation	415	0.401491	1.46567	1.2749e-06	0.00155505	0.00136011	3578	tags=40%, list=29%, signal=29%	DNAJB4/DPM3/STOML2/PARP1/ERP44/SERPINE2/CPD/PERP/NAA35/UNC45A/PIGG/DPM2/TBCEL/CARD8/PFDN4/ANXA2/PSENEN/IKBKB/DNAJC19/FKBP2/LMAN1/CTSS/P4HB/ERO1A/PMPCB/CASP1/NAA30/ZMPSTE24/DNAJB12/MDM2/DNAJC18/MAGEF1/NUDCD2/BCL2L12/PDIA6/MPDU1/GLG1/CRTAP/CTSZ/SPRTN/PIGC/PIGL/CIAO1/CALR/PIGP/NDUFAB1/BAG1/MESD/ECE1/PEX19/CCS/GLRX3/RUVBL2/ADAM8/NGLY1/TRAP1/ARL2/DNAJA3/FKBP4/HSPA13/PDIA4/PFDN2/AZU1/TBCD/FKRP/KHSRP/GR…
3m_Effector Tregs	GO:0009615	response to virus	299	0.413303	1.49297	2.76875e-06	0.00270174	0.00236305	4036	tags=47%, list=32%, signal=32%	CDK6/G3BP1/STAT1/TRIM22/IFI6/IFIT3/RSAD2/BST2/TBK1/ATG7/DDX56/OAS3/AP1S1/TICAM1/BANF1/CARD8/STAT2/DHX58/IFNAR2/IKBKB/CLPB/POLR3K/CASP1/MAP3K14/ATAD3A/ATF2/TRIM52/ZMPSTE24/NMI/MLKL/POLR3D/RNF135/MX2/BCL3/UBE2W/SAMHD1/PLSCR1/IFIT2/NPC2/POLR3E/CALR/TRIM41/POLR3A/MICB/IFI27/ISG20/GBF1/PIM2/TRIM21/APOBEC3C/RELA/IFI44L/AZU1/RNF26/FMR1/ABCF3/MUL1/AZI2/ADARB1/GATA3/HCFC2/IRF9/SAP30BP/HERC5/IFITM1/SIN3A/N…
3m_Effector Tregs	GO:0007005	mitochondrion organization	366	0.395501	1.4405	9.51738e-06	0.00773922	0.00676903	3976	tags=43%, list=32%, signal=30%	RRM2B/STOML2/IFI6/CNP/GGCT/PARP1/NOA1/SLC9A1/FMC1/COX20/RAB5IF/NDUFA13/BBC3/CTCF/GSK3A/STAT2/CHCHD7/RALBP1/SLC30A9/DNAJC11/ATAD3A/ACAA2/ATF2/UQCC2/AIFM1/CAMKMT/SOD2/PET100/FANCG/ARMC1/NDUFA9/CHCHD3/TOMM40/MIGA1/RHOT1/IFIT2/LETMD1/NDUFAB1/IFI27/AGK/SHARPIN/NDUFS8/PET117/PIM2/NDUFA12/NDUFAF7/MFF/PANK2/APOOL/DNAJA3/NDUFS2/MUL1/NDUFS1/MICU1/TMEM70/PPIF/AKT3/NDUFB2/TRAK1/AURKA/ARHGAP11B/TFAM/ATG3/FIS1…
3m_Effector Tregs	GO:0052548	regulation of endopeptidase activity	147	0.456632	1.59542	1.89251e-05	0.00848447	0.00742086	3736	tags=44%, list=30%, signal=31%	IFI6/SERPINE2/CRADD/PERP/BBC3/MYC/MBP/CARD8/RFFL/SERPINB1/PSENEN/SERPINB9/ARL6IP1/RNF34/FAS/CASP1/AIFM1/BCL2L12/PRR7/CDKN2D/DNAJA3/MUL1/MICAL1/FNIP1/HSPD1/MAP3K5/HTRA2/AGER/FURIN/IFT57/SERPINF1/USP47/AKT1/TRIAP1/NRDC/DAP/SERPINB6/PCID2/NLRP1/LGALS9/RIPK2/F2R/HIP1R/BCL2L13/PMAIP1/CDKN2A/PDCD6/CTSD/CARD16/PRELID1/NAIP/NOD1/PCSK1N/SH3RF1/BAD/CAAP1/RAF1/FADD/ATP13A2/PSMA3/CYFIP2/APH1B/STAT3/TNFSF10/A…
3m_Effector Tregs	GO:0051607	defense response to virus	229	0.424687	1.51549	1.77503e-05	0.00848447	0.00742086	4036	tags=49%, list=32%, signal=34%	G3BP1/STAT1/TRIM22/IFI6/IFIT3/RSAD2/BST2/TBK1/ATG7/DDX56/OAS3/TICAM1/CARD8/STAT2/DHX58/IFNAR2/CLPB/POLR3K/CASP1/MAP3K14/ATAD3A/TRIM52/ZMPSTE24/MLKL/POLR3D/RNF135/MX2/UBE2W/SAMHD1/PLSCR1/IFIT2/POLR3E/TRIM41/POLR3A/MICB/IFI27/ISG20/TRIM21/APOBEC3C/RELA/IFI44L/AZU1/RNF26/ABCF3/MUL1/AZI2/ADARB1/HCFC2/IRF9/HERC5/IFITM1/SIN3A/NDUFAF4/CRCP/NT5C2/ILF3/TRAF6/ZMYND11/PRKRA/IFIH1/OAS2/IRF1/ELMOD2/GBP1/NLRP1…
3m_Effector Tregs	GO:0002833	positive regulation of response to biotic stimulus	278	0.408103	1.47106	1.85703e-05	0.00848447	0.00742086	3495	tags=39%, list=28%, signal=29%	FLOT1/PARP1/IFI35/YWHAG/RSAD2/CD226/TBK1/SIRT2/LAMP2/OAS3/ANKRD17/TICAM1/ZDHHC4/APPL2/BANF1/CARD8/DHX58/IKBKB/CLPB/NAGK/CTSS/RNF34/CASP1/NMI/IPO5/NLRC3/POLR3D/RNF135/PPT1/ZDHHC3/NCR3/TNIP1/AURKB/PLSCR1/TRIM41/ADAM8/PYHIN1/POMC/RELA/HLA-DRB1/SPSB3/HCFC2/LY96/HLA-G/SLAMF6/HSPD1/PELI1/SIN3A/RASGRP1/LRRC14/CHUK/TMEM126A/MAPK8/PUM1/AP3B1/LAG3/AKT1/TRAF6/APP/FYN/PPP2CA/IFIH1/ZDHHC12/RBM14/ERBIN/WASHC4/…
3m_Effector Tregs	GO:0045088	regulation of innate immune response	320	0.400835	1.45173	1.91288e-05	0.00848447	0.00742086	3495	tags=40%, list=28%, signal=29%	FLOT1/PARP14/PARP1/IFI35/RSAD2/CD226/TBK1/SIRT2/LAMP2/OAS3/ANKRD17/TICAM1/ZDHHC4/APPL2/BANF1/CARD8/STAT2/DHX58/SERPINB9/IKBKB/CLPB/NAGK/CTSS/RNF34/KLRB1/CASP1/NMI/IPO5/NLRC3/POLR3D/RNF135/PPT1/ZDHHC3/NCR3/TNIP1/AURKB/SAMHD1/PLSCR1/YTHDF3/NCF1/TRIM41/USP38/ADAM8/TRIM21/PYHIN1/RELA/DNAJA3/MUL1/SPSB3/EIF4E2/HCFC2/LY96/HLA-G/SLAMF6/HSPD1/PELI1/SIN3A/RASGRP1/LRRC14/CHUK/TMEM126A/MAPK8/PUM1/AP3B1/LAG3/…
3m_Effector Tregs	GO:0051656	establishment of organelle localization	369	0.389524	1.41839	1.7174e-05	0.00848447	0.00742086	4226	tags=47%, list=34%, signal=32%	DCTN2/KIF1B/NUSAP1/HDAC6/SIRT2/SKA3/KIF3A/TRAPPC13/KIFAP3/RAB27A/FAM91A1/GEM/HTT/ACTR10/NDC80/EXOC3/EXOC7/STAM/TRAPPC6B/SNAP29/SUN2/RAB11A/EXOC6B/TRAPPC3/AURKB/ATM/RHOT1/CHMP2A/SPC25/BLOC1S4/ABRAXAS1/STARD3NL/PEF1/TACC3/AP3D1/PIBF1/WDR11/YKT6/PRKCZ/NDE1/LMNB1/GBF1/LMNB2/RRS1/SYNE3/NEK2/LIMK2/TMEM230/LAT/DLG1/CHMP5/TRAPPC12/NUP62/TBC1D23/KIF3B/BLOC1S1/NUF2/EXOC5/AP3S1/MYH9/TRAK1/RAB11B/UBXN2B/RASG…
3m_Effector Tregs	GO:0002221	pattern recognition receptor signaling pathway	195	0.434272	1.54145	2.67218e-05	0.0100289	0.00877169	3495	tags=41%, list=28%, signal=30%	FLOT1/PARP1/IFI35/RSAD2/TBK1/SIRT2/LAMP2/OAS3/ANKRD17/TICAM1/APPL2/BANF1/CARD8/DHX58/IKBKB/CLPB/NAGK/CTSS/RNF34/CASP1/NMI/IPO5/NLRC3/RNF135/PPT1/ZDHHC3/TNIP1/AURKB/RELA/SPSB3/HCFC2/LY96/HSPD1/PELI1/LRRC14/CHUK/TMEM126A/MAPK8/PUM1/AP3B1/AKT1/TRAF6/APP/PPP2CA/IFIH1/ZDHHC12/ERBIN/WASHC4/IRF1/NLRP1/GPR108/IRF7/TIRAP/RIPK2/GFI1/LYPLAL1/TRIM11/UNC93B1/IRF4/CACTIN/ZDHHC9/ABHD17A/PDPK1/NAIP/NOD1/TIFA/TRI…
3m_Effector Tregs	GO:0009314	response to radiation	291	0.405799	1.46484	3.39564e-05	0.0110449	0.00966031	3033	tags=35%, list=24%, signal=27%	ELK1/GNAQ/RAD1/PARP1/XRRA1/RNF168/BBC3/PCLAF/MYC/SDF4/MTA1/BLM/BRCA2/ZMPSTE24/MDM2/RAD9A/POLD3/MAP2K7/POLD1/CAMKMT/SOD2/DYNLRB1/FANCG/RBX1/HSF1/AEN/CLOCK/TIPIN/BCL3/ABCA7/INIP/ACTR5/AURKB/ATM/SPRTN/INO80/USP1/ABRAXAS1/DNMT3A/NF1/TMEM109/NMT2/SYNGAP1/BABAM1/RUVBL2/UNC119/CDKN2D/RELA/RBM4/TOPBP1/PAXIP1/GTF2H5/CAT/EYA3/GATA3/CASP7/CRY2/RGS14/SDE2/MSH2/MAPK8/TP53INP1/RFWD3/USP47/POLK/AKT1/LIG4/CRIP1/…
3m_Effector Tregs	GO:0007059	chromosome segregation	360	0.389093	1.41639	3.39564e-05	0.0110449	0.00966031	4510	tags=50%, list=36%, signal=33%	DCTN2/NUSAP1/CENPU/MAU2/ANAPC15/NUP37/SIRT2/SKA3/RANGRF/CTCF/GEM/LATS1/CSNK2A2/SENP6/NDC80/SMARCD2/BAZ1B/CENPN/WASHC5/SMARCC2/UBE2C/RAB11A/CENPW/SRPK1/PTTG1/GOLGA2/NSMCE2/PBRM1/AURKB/ATM/NCAPD2/PLSCR1/KIF2A/CHMP2A/INO80/SPC25/CIAO1/ABRAXAS1/SGO2/MLH3/TACC3/ASPM/CCDC69/STIL/PIBF1/HAUS2/BUB1/NDE1/BAG6/EHMT2/RRS1/TUBGCP3/NEK2/MYBL2/CHMP5/TRAPPC12/NUP62/TOP2B/KIF3B/NUF2/REC8/RIPOR2/AURKA/ACTR3/TPR/DU…
3m_Effector Tregs	GO:0044403	biological process involved in symbiotic interaction	202	0.432617	1.53754	3.96879e-05	0.0117626	0.010288	4237	tags=48%, list=34%, signal=32%	TRIM22/LGALS1/DDX56/NPC1/BSG/P4HB/FUCA2/EXOC7/YTHDC2/WWP1/WWP2/ROCK2/PIKFYVE/PLSCR1/CHMP2A/ZDHHC20/TUSC2/PI4KA/IFI27/SP1/ITGB7/TRIM21/IDE/POMC/STOM/AZU1/FMR1/CHMP5/HLA-DRB1/EPS15/SAP30BP/PPARA/HSPD1/IFITM1/CCNT2/SLC3A2/FURIN/ILF3/CTDP1/AKT1/TNFRSF4/CD55/CHMP1B/CHMP7/UVRAG/CHMP4B/CLDN1/CHMP6/EEA1/FASN/ITGB1/CD46/RAB5A/SMARCB1/LGALS9/IGF2R/ST6GALNAC1/HDAC1/PIK3C3/IFIT1/ROMO1/TRIM11/ZDHHC9/VAMP8/KPN…
3m_Effector Tregs	GO:0051301	cell division	489	0.370521	1.3563	5.3039e-05	0.0117626	0.010288	4226	tags=44%, list=34%, signal=30%	CDK6/CKS2/NUSAP1/KLHL9/MAU2/BIN3/ANAPC15/NUP37/SIRT2/CDC7/STAMBP/SENP5/SKA3/ANK3/ING2/MYC/LATS1/RHOC/ARHGEF2/CDK4/USP39/NDC80/EXOC3/KLHL42/KIF20B/CCNG1/EXOC7/BLM/WASHC5/BRCA2/UBE2C/RAB11A/CENPW/EXOC6B/ROCK2/PTTG1/TIPIN/SPECC1L/GOLGA2/NSMCE2/CCDC124/THOC2/AURKB/NCAPD2/KIF2A/CHMP2A/NUMB/INO80/SPC25/E4F1/SGO2/GNAI2/TACC3/ASPM/HELLS/CALM3/HAUS2/BUB1/NDE1/BABAM1/UNC119/EPB41L2/NEK2/CCNG2/TUBA1B/CAT/CH…
3m_Effector Tregs	GO:0016236	macroautophagy	311	0.39521	1.43079	6.03519e-05	0.0119696	0.0104691	4602	tags=50%, list=37%, signal=32%	ATP6V0A2/DELE1/ACBD5/TBK1/ATG7/STX17/HDAC6/LAMP2/NPC1/VPS41/RETREG1/ULK2/TBC1D5/CDK5RAP3/GSK3A/HTT/CSNK2A2/SNX6/ATP6V1D/SESN1/EXOC7/STAM/SNAP29/UBQLN2/PIKFYVE/CLEC16A/ULK1/ATM/WDR45/ATP6V1B2/SNX5/CHMP2A/MTMR14/ATP6V0D1/TECPR1/TMEM39A/PEX2/PIM2/EHMT2/PIP4K2A/OPTN/CHMP5/MUL1/VPS36/SPTLC1/IFT88/C9orf72/ATP6V0E2/DDRGK1/QSOX1/SMCR8/ATG3/UBXN2B/UBQLN4/HTRA2/RAB1A/ERN1/NIPSNAP1/ATG10/MAPK8/TP53INP1/PGAM…
3m_Effector Tregs	GO:0033059	cellular pigmentation	47	0.568586	1.8072	0.000108553	0.0182543	0.0159659	2915	tags=51%, list=23%, signal=39%	DCTN2/HPS4/AP1S1/RAB27A/AP1M1/RAB11A/PIKFYVE/BLOC1S4/AP3D1/POMC/CD63/BLOC1S1/AP3S1/AP1S2/RAB11B/AP1B1/RAB1A/AP3S2/AP3B1/HPS5/BCL2/SNAPIN/MKKS/DTNBP1
3m_Effector Tregs	GO:0090398	cellular senescence	76	0.507234	1.70328	0.00010757	0.0182543	0.0159659	3713	tags=53%, list=30%, signal=37%	CDK6/ZMIZ1/EEF1E1/MAPK9/ING2/BRCA2/ZMPSTE24/MAP2K7/MAPKAPK5/NSMCE2/ATM/MAP2K4/ZNF277/CALR/DNAJA3/NUP62/TOP2B/GCH1/AKT3/HLA-G/MAP3K5/MAPK8/BCL6/PNPT1/LMNA/FBXO5/FBXO4/CDKN2A/SIRT6/ID2/MAPK14/CDKN1A/PLK2/OPA1/MAP2K3/PAWR/SMC6/MAPK11/MAP2K1/CGAS
3m_Effector Tregs	GO:0009117	nucleotide metabolic process	342	0.387359	1.40727	0.000112242	0.0182543	0.0159659	4004	tags=42%, list=32%, signal=29%	RRM2B/STOML2/ME2/CMPK2/CNP/PARP1/MAGI3/CD38/COX11/PARG/REXO2/NDUFA13/NME1/GART/NQO1/NNT/ITPA/DTYMK/NUDT2/FOXK2/DCTPP1/NT5C/AK2/NDUFS6/PCK2/PAICS/NDUFA9/BPNT1/NOCT/VPS9D1/ATP6V1B2/SAMHD1/PARP10/NADSYN1/MDH1/TPST2/DNPH1/NDUFAB1/SMUG1/NDUFS8/PAPSS1/SULT1A1/HPRT1/NDUFA12/ARL2/NDUFS2/DLG1/IMPDH1/MBD4/NDUFS1/FKRP/NDUFB2/AK5/ALDOA/PRPSAP1/SLC25A25/NT5C3B/FIS1/PPARA/KCNAB2/OGDH/HKDC1/SULT1B1/PUDP/NT5C2/N…
3m_Effector Tregs	GO:0002460	adaptive immune response based on somatic recombination of immune receptors built from immunoglobulin superfamily domains	217	0.406134	1.44401	0.000148953	0.0220225	0.0192617	3239	tags=35%, list=26%, signal=26%	BTN3A2/BATF/YWHAG/PRKCQ/RSAD2/KMT5B/CD226/LGALS1/SHLD3/RNF168/TNFRSF1B/RAB27A/PPP3CB/EBAG9/STAT6/JAK3/BCL3/LY9/FCER1G/TNFSF13B/WAS/MICB/ANXA1/PRKCZ/IL6R/HPRT1/KMT5C/PAXIP1/STX7/HLA-DRB1/ATAD5/GATA3/HLA-DRA/HLA-G/SLAMF6/HSPD1/MSH2/AGER/IL2RB/SLC11A1/PCYT1A/INPP5D/IL27RA/LIG4/CD55/TRAF6/MLH1/BCL6/ADA/PTPN6/MSH6/CD46/CD40LG/IRF7/MR1/RIPK2/GZMM/IL23A/UNC93B1/IRF4/SOCS3/CTSC/SPN/SUSD4/AHR/PKN1/IL12RB1…
3m_Effector Tregs	GO:0090174	organelle membrane fusion	91	0.479522	1.63844	0.000165753	0.0237855	0.0208038	3787	tags=48%, list=30%, signal=34%	STX8/BNIP1/STX17/TBC1D4/VPS41/ANXA2/SNAP47/STX16/VAMP1/SNAP29/VCPIP1/PIKFYVE/CHMP2A/STX5/RAB8A/ANXA1/PIP4K2A/STX7/CHMP5/SAMD9/CHMP1B/CHMP7/UVRAG/CHMP4B/CHMP6/EEA1/SEC22B/VPS16/VTI1B/C2CD5/VIPAS39/VAMP8/STX12/SNAPIN/SYT11/STX10/VPS33A/CHMP2B/ATP13A2/YIPF4/SPG11/VTI1A/BET1/TOM1
3m_Effector Tregs	GO:0044772	mitotic cell cycle phase transition	368	0.372271	1.35566	0.000182515	0.0254426	0.0222531	4227	tags=45%, list=34%, signal=30%	CDK6/CKS2/USP22/RRM2B/ANAPC15/SIRT2/CDC7/CRADD/SKA3/CLSPN/ANKRD17/CDK5RAP3/APPL2/MYC/LATS1/CDK4/RBL2/PKMYT1/NDC80/SMARCD2/CCNG1/BLM/NAE1/SMARCC2/UBE2C/MDM2/RAB11A/NSMCE2/INIP/PBRM1/AURKB/ATM/CHMP2A/FOXN3/INO80/SPC25/POLE/PKD2/ABRAXAS1/CUL5/RINT1/HINFP/TACC3/ECD/CALM3/STIL/ANXA1/BUB1/BABAM1/PIM2/CDKN2D/TOPBP1/CCNG2/CDC34/DLG1/ATAD5/NEK11/CDC25B/NUF2/E2F3/AURKA/TPR/DUSP1/SDE2/TAOK1/MNAT1/SIN3A/CACU…
3m_Effector Tregs	GO:0016241	regulation of macroautophagy	157	0.429431	1.50795	0.000206011	0.0279202	0.0244201	3011	tags=39%, list=24%, signal=30%	ATP6V0A2/DELE1/TBK1/HDAC6/NPC1/CDK5RAP3/GSK3A/HTT/CSNK2A2/SNX6/ATP6V1D/SESN1/EXOC7/UBQLN2/CLEC16A/ULK1/WDR45/ATP6V1B2/SNX5/ATP6V0D1/TECPR1/TMEM39A/PIM2/EHMT2/PIP4K2A/OPTN/MUL1/SPTLC1/C9orf72/ATP6V0E2/DDRGK1/QSOX1/SMCR8/UBQLN4/HTRA2/ERN1/MAPK8/SH3GLB1/PAFAH1B2/AKT1/VPS13C/IKBKG/UVRAG/SEC22B/UBE2A/GNAI3/PIK3C3/VDAC1/SUPT5H/RIPK2/CDC37/BAG3/VPS35/TSPO/TSC2/VPS13D/ADRB2/CALCOCO2/NOD1/CAPNS1/SCOC
3m_Effector Tregs	GO:0043543	protein acylation	72	0.504939	1.68847	0.000217998	0.0287462	0.0251426	2870	tags=40%, list=23%, signal=31%	GLUL/HDAC6/NAA35/CEP295/NAA30/HINT2/NAT10/ZDHHC3/CLOCK/ZDHHC24/ZDHHC20/NMT2/BAG6/BLOC1S1/PORCN/NAA10/TAOK1/HDAC2/NAA20/CDYL/ZDHHC12/ZDHHC2/NAA16/ZDHHC21/NAA60/ZDHHC9/GSK3B/FAM161A/HAT1
3m_Effector Tregs	GO:0007346	regulation of mitotic cell cycle	400	0.369576	1.34758	0.000234684	0.0301322	0.0263548	3784	tags=40%, list=30%, signal=28%	CDK6/CKS2/NUSAP1/USP22/RRM2B/ANAPC15/SETMAR/SIRT2/CDC7/CRADD/SKA3/CLSPN/ANKRD17/CDK5RAP3/APPL2/CDK4/RBL2/PKMYT1/NDC80/SMARCD2/KIF20B/CCNG1/ATF2/YTHDC2/BLM/NAE1/PPP1R10/BRCA2/ZMPSTE24/SMARCC2/UBE2C/MDM2/RAD9A/RAB11A/HSF1/TIPIN/NSMCE2/INIP/PBRM1/AURKB/ATM/FBXW5/FOXN3/INO80/SPC25/PKD2/E4F1/ABRAXAS1/THAP1/RINT1/ECD/ANGEL2/STIL/ANXA1/MDC1/BUB1/BABAM1/GBF1/PIM2/GMNN/CDKN2D/TOPBP1/NEK2/DLG1/NUP62/ATAD5/…
3m_Effector Tregs	GO:1903900	regulation of viral life cycle	102	0.463554	1.59129	0.00024801	0.030251	0.0264587	3995	tags=47%, list=32%, signal=32%	TRIM22/RSAD2/BST2/LGALS1/OAS3/BANF1/SRPK2/BSG/P4HB/SRPK1/TNIP1/PLSCR1/TMEM39A/ISG20/TRIM21/APOBEC3C/FMR1/HLA-DRB1/TOP2B/ADARB1/IFITM1/FURIN/ILF3/IFIH1/OAS2/HACD3/LGALS9/IFIT1/TRIM11/TOP2A/BCL2/IL32/RAD23A/ISG15/TRIM25/IFIT5/SNX3/MX1/OASL/PDE12/CD74/TRIM58/TRIM38/IFITM2/TRIM26/TRIM59/NOTCH1/CD28
3m_Effector Tregs	GO:1902115	regulation of organelle assembly	181	0.416874	1.47721	0.000257726	0.0306694	0.0268247	2846	tags=38%, list=23%, signal=30%	G3BP1/ASAP1/ARHGEF5/TBC1D7/MAPK9/LATS1/HTT/SENP6/PTK2B/CEP295/STAM/PATL2/ODF2L/RAB11A/ATMIN/UBQLN2/HSF1/PIKFYVE/ULK1/ATM/WDR45/CHMP2A/STIL/TMEM39A/EHMT2/PIP4K2A/LIMK2/CHMP5/NBDY/TRAPPC12/NUP62/IFT88/C9orf72/PPP1R35/RIPOR2/SMCR8/ATG3/TPR/PLK4/CCP110/GPSM2/SH3GLB1/MDM1/AKT1/CHMP1B/PAN3/CHMP7/CHMP4B/RBM14/CHMP6/SEC22B/RAB11FIP3/STX18/ARHGAP35/RAB5A/CEP76/RAB3IP/ENTR1/RAB1B/EZR/CDK5RAP2/STYXL1/RNF5/E…
3m_Effector Tregs	GO:0000910	cytokinesis	141	0.446767	1.55697	0.000272774	0.0316872	0.0277149	4226	tags=52%, list=34%, signal=35%	NUSAP1/KLHL9/BIN3/STAMBP/ANK3/RHOC/EXOC3/KIF20B/EXOC7/WASHC5/BRCA2/RAB11A/EXOC6B/ROCK2/AURKB/CHMP2A/CALM3/UNC119/CHMP5/RASA1/NUP62/KIF3B/CDC25B/EXOC5/MYH9/AURKA/ACTR3/BIRC6/CIT/CCP110/ALKBH4/SH3GLB1/ATXN10/KIF4A/MYO19/PRC1/CHMP1B/KIF14/CHMP7/UVRAG/CHMP4B/CHMP6/IQGAP1/RAB11FIP3/ARF6/CDC6/PIK3C3/E2F8/ENTR1/CKAP2/CENPV/PDCD6IP/STMN1/MITD1/EXOC6/WNK1/SVIL/CHMP2B/SNX18/INCENP/CUL7/MTMR4/CEP55/ECT2/CEN…
3m_Effector Tregs	GO:0000731	DNA synthesis involved in DNA repair	34	0.589597	1.79112	0.000309639	0.0338915	0.0296428	2677	tags=47%, list=22%, signal=37%	RRM2B/PCLAF/WRNIP1/POLD3/POLD1/SPRTN/PARP10/POLE/USP1/REV3L/CDKN2D/POLQ/POLK/RRM1/POLE2/FAAP20
3m_Effector Tregs	GO:0010611	regulation of cardiac muscle hypertrophy	39	0.572766	1.7843	0.000340373	0.0338915	0.0296428	3141	tags=51%, list=25%, signal=38%	PARP1/NFATC3/SLC9A1/TNFRSF1B/GSK3A/CAMK2D/ROCK2/GLRX3/ATP2B4/TWF1/LMCD1/PPARA/P2RX4/CTDP1/TOMM70/LMNA/PPP3CA/MEF2A/G6PD/TNFRSF1A
3m_Effector Tregs	GO:0014743	regulation of muscle hypertrophy	39	0.572766	1.7843	0.000340373	0.0338915	0.0296428	3141	tags=51%, list=25%, signal=38%	PARP1/NFATC3/SLC9A1/TNFRSF1B/GSK3A/CAMK2D/ROCK2/GLRX3/ATP2B4/TWF1/LMCD1/PPARA/P2RX4/CTDP1/TOMM70/LMNA/PPP3CA/MEF2A/G6PD/TNFRSF1A
3m_Effector Tregs	GO:0051225	spindle assembly	120	0.446023	1.54697	0.000313718	0.0338915	0.0296428	4510	tags=56%, list=36%, signal=36%	SKA3/RANGRF/SENP6/NDC80/WASHC5/RAB11A/GOLGA2/AURKB/KIF2A/CHMP2A/INO80/ABRAXAS1/ASPM/CCDC69/STIL/PIBF1/HAUS2/TUBGCP3/NEK2/MYBL2/CHMP5/KIF3B/RIPOR2/AURKA/TPR/TUBGCP2/STAG1/GPSM2/KIF4A/PRC1/CHMP1B/MLH1/ZNF207/CHMP7/CHMP4B/DCAF13/CHMP6/MAPRE2/KPNB1/FBXO5/CSNK1D/UHRF1/NCOR1/HAUS5/EML3/SAC3D1/SPAG5/HAUS6/CHMP2B/TUBGCP5/AAAS/LSM14A/SKA1/INCENP/HDAC3/SPICE1/CCSAP/SKA2/HAUS1/TUBB/CDCA8/FLNA/DDB1/TPX2/KIFC…
3m_Effector Tregs	GO:0044839	cell cycle G2/M phase transition	131	0.437589	1.52289	0.000327786	0.0338915	0.0296428	4223	tags=47%, list=34%, signal=31%	CDK6/USP22/RRM2B/CDC7/CLSPN/CDK5RAP3/LATS1/CDK4/PKMYT1/NDC80/CCNG1/BLM/NAE1/RAB11A/INIP/AURKB/ATM/FOXN3/ABRAXAS1/RINT1/CALM3/BABAM1/TOPBP1/PAXIP1/ATAD5/CDC25B/AURKA/TAOK1/SIN3A/KHDRBS1/FHL1/USP47/DONSON/KIF14/APP/TAF2/RRM1/UBE2A/CDC6/FBXO5/TAOK3/RNASEH2B/MRNIP/ORC1/FOXM1/CDKN1A/CENPF/LCMT1/NABP2/CCND1/ETAA1/BARD1/MELK/AKAP8/NBN/ARPP19/CDK3/HUS1/MBTPS1/AKAP8L/BABAM2
3m_Effector Tregs	GO:0031349	positive regulation of defense response	328	0.378823	1.37343	0.000339492	0.0338915	0.0296428	3495	tags=37%, list=28%, signal=27%	FLOT1/PARP1/IFI35/RSAD2/FEM1A/CD226/TBK1/SIRT2/LGALS1/LAMP2/OAS3/ANKRD17/TICAM1/ZDHHC4/APPL2/BANF1/CARD8/DHX58/IKBKB/CLPB/NAGK/CTSS/RNF34/CASP1/NMI/IPO5/NLRC3/POLR3D/RNF135/PPT1/ZDHHC3/CLOCK/NCR3/TNIP1/AURKB/PLSCR1/TRIM41/ADAM8/PYHIN1/POMC/RELA/GSDMD/OPTN/SPSB3/HCFC2/LY96/HLA-G/SLAMF6/HSPD1/PELI1/SIN3A/RASGRP1/LRRC14/CHUK/TMEM126A/ALOX5AP/MAPK8/NEAT1/PUM1/AP3B1/LAG3/AKT1/TRAF6/APP/FYN/PPP2CA/IFIH…
3m_Effector Tregs	GO:0006998	nuclear envelope organization	54	0.532417	1.72534	0.000349217	0.0340766	0.0298047	2458	tags=43%, list=20%, signal=34%	NUP155/SIRT2/BANF1/TMEM43/ZMPSTE24/CTDNEP1/CHMP2A/LMNB1/LMNB2/TMEM170A/CHMP5/ANKLE2/VRK1/DMPK/TOR1AIP1/UBXN2B/CHMP1B/CHMP7/CHMP4B/CHMP6/REEP3/LMNA/NUP93
3m_Effector Tregs	GO:0010256	endomembrane system organization	425	0.367628	1.34235	0.00038506	0.0365566	0.0319739	2568	tags=30%, list=21%, signal=24%	NUP155/FLOT1/GOLGA8A/BNIP1/BIN3/SERPINE2/COG5/STX17/SIRT2/HPS4/ASAP1/RETREG1/RAB5IF/AP1S1/ANK3/RAB27A/MTSS1/BANF1/ANXA2/HTT/AP1M1/ARL6IP1/LMAN1/ATP6V1D/MAPK1/TMEM147/SNAP47/TMEM43/TMCC1/PLEKHJ1/WASHC5/STAM/ZMPSTE24/SNAP29/EMC3/RAB11A/VCPIP1/PI4K2A/HOOK2/VPS13B/CTDNEP1/GOLGA2/ABCA7/EMC4/PLSCR1/CHMP2A/ZFYVE27/TJAP1/STX5/RAB8A/AP3D1/LMNB1/GBF1/BAG6/LMNB2/TMCO1/TMEM170A/BLZF1/OPTN/TANGO2/RNF26/PI4K2B…
3m_Effector Tregs	GO:0002822	regulation of adaptive immune response based on somatic recombination of immune receptors built from immunoglobulin superfamily domains	140	0.431728	1.50474	0.000432791	0.0391035	0.0342015	3239	tags=37%, list=26%, signal=28%	BATF/YWHAG/PRKCQ/RSAD2/KMT5B/CD226/LGALS1/SHLD3/TNFRSF1B/PPP3CB/STAT6/JAK3/TNFSF13B/WAS/MICB/ANXA1/PRKCZ/KMT5C/PAXIP1/STX7/HLA-DRB1/ATAD5/GATA3/HLA-DRA/HLA-G/HSPD1/MSH2/AGER/SLC11A1/IL27RA/CD55/TRAF6/MLH1/BCL6/ADA/PTPN6/CD46/MR1/RIPK2/IL23A/SPN/SUSD4/AHR/PKN1/IL12RB1/C4BPB/P2RX7/OPA1/CD81/MAP3K7/DENND1B/FADD
3m_Effector Tregs	GO:0010638	positive regulation of organelle organization	364	0.371246	1.35153	0.000453414	0.0402219	0.0351797	3787	tags=41%, list=30%, signal=29%	G3BP1/NUSAP1/PRKCQ/SIRT2/ASAP1/ARHGEF5/SKA3/MAPK9/ATF7IP/CDC42EP3/BBC3/MTSS1/PPP3CB/GSK3A/MYC/RHOC/ANXA2/HTT/CARMIL2/RALBP1/LMAN1/PTK2B/MAPK1/CEP295/TINF2/PPP1R10/DSTN/UBE2C/MAP2K7/MAPKAPK5/CFL2/ATMIN/HSF1/ROCK2/NSMCE2/ACTR5/ULK1/AURKB/ATM/NCAPD2/WDR45/INO80/NVL/STIL/ANXA1/BUB1/RUVBL2/MFF/NEK2/ARL2/SLAIN1/PIP4K2A/PFDN2/TOGARAM1/DLG1/MUL1/NUP62/PARN/MICU1/IFT88/GCH1/PPP1R35/SMCR8/AURKA/TPR/OSBP/PL…
3m_Effector Tregs	GO:0060251	regulation of glial cell proliferation	24	-0.49926	-1.96528	0.000557404	0.0438641	0.0383653	772	tags=33%, list=6%, signal=31%	HES1/PRKCH/SKI/RB1/NF2/TNF/PRKCI/SLC7A5
3m_Effector Tregs	GO:0008089	anterograde axonal transport	39	0.562343	1.75183	0.00055428	0.0438641	0.0383653	2915	tags=44%, list=23%, signal=33%	KIF1B/KIF3A/BLOC1S4/AP3D1/KIF3B/BLOC1S1/AP3S1/TRAK1/KIF4A/AP3S2/AP3B1/KIF21A/KIF5B/MECP2/RAB21/SNAPIN/DTNBP1
3m_Effector Tregs	GO:0010824	regulation of centrosome duplication	41	0.547587	1.72281	0.000548307	0.0438641	0.0383653	3383	tags=56%, list=27%, signal=41%	CEP295/ROCK2/NAT10/CHMP2A/FBXW5/STIL/TMEM67/CHMP5/NUP62/PPP1R35/PLK4/XPO1/MDM1/CHMP1B/CHMP4B/RBM14/CEP76/CDK5RAP2/PDCD6IP/CEP131/PLK2/CHMP2B/ALMS1
3m_Effector Tregs	GO:1902749	regulation of cell cycle G2/M phase transition	102	0.453932	1.55826	0.00052642	0.0438641	0.0383653	2858	tags=36%, list=23%, signal=28%	CDK6/RRM2B/CDC7/CLSPN/CDK5RAP3/CDK4/PKMYT1/CCNG1/BLM/NAE1/RAB11A/INIP/AURKB/ATM/FOXN3/ABRAXAS1/RINT1/BABAM1/TOPBP1/PAXIP1/ATAD5/CDC25B/AURKA/TAOK1/SIN3A/FHL1/USP47/DONSON/KIF14/APP/RRM1/CDC6/FBXO5/TAOK3/RNASEH2B/MRNIP/ORC1
3m_Effector Tregs	GO:0007093	mitotic cell cycle checkpoint signaling	137	0.434223	1.51346	0.000548242	0.0438641	0.0383653	4488	tags=55%, list=36%, signal=36%	ANAPC15/SETMAR/CRADD/SKA3/CLSPN/CDK5RAP3/NDC80/CCNG1/ATF2/BLM/NAE1/PPP1R10/MDM2/RAD9A/TIPIN/INIP/AURKB/ATM/FOXN3/SPC25/ABRAXAS1/RINT1/MDC1/BUB1/BABAM1/TOPBP1/NEK11/NUF2/TPR/DUSP1/SDE2/TAOK1/MSH2/RFWD3/PSMG2/DONSON/GTSE1/TRIAP1/ZNF207/DYNC1LI1/PCID2/CDC6/CDK5RAP2/TAOK3/MRNIP/ORC1/CDKN1A/TTK/PLK2/CENPF/LCMT1/NABP2/PRKDC/SKA1/CCND1/MAD2L1/INCENP/ZW10/ETAA1/BARD1/ZWILCH/BUB1B/SPC24/NBN/IK/KLHL22/HUS1…
3m_Effector Tregs	GO:0019692	deoxyribose phosphate metabolic process	37	0.564816	1.74314	0.000578031	0.0440659	0.0385418	3436	tags=57%, list=28%, signal=41%	RRM2B/CMPK2/DTYMK/DCTPP1/NT5C/SAMHD1/SMUG1/MBD4/AK5/NT5C2/UPP1/NUDT15/DERA/ADA/RRM1/ADK/NEIL1/DCK/TYMS/NT5M/DUT
3m_Effector Tregs	GO:0043903	regulation of biological process involved in symbiotic interaction	37	0.562114	1.7348	0.000648399	0.0472566	0.0413325	3896	tags=59%, list=31%, signal=41%	TRIM22/LGALS1/BSG/P4HB/FUCA2/EXOC7/TRIM21/POMC/HLA-DRB1/PPARA/IFITM1/FURIN/LGALS9/TRIM11/TRIM25/SNX3/CD74/TRIM58/TRIM38/IFITM2/TRIM26/TRIM59
3m_Effector Tregs	GO:0006261	DNA-templated DNA replication	146	0.426265	1.48717	0.000648943	0.0472566	0.0413325	3789	tags=44%, list=30%, signal=31%	RRM2B/PARP1/SETMAR/CDC7/ORC6/PURA/FANCM/LRWD1/WRNIP1/GINS2/BLM/BRCA2/ZMPSTE24/POLD3/POLD1/RFC2/RFC4/TIPIN/RTF2/TK1/SAMHD1/INO80/POLE/REV3L/RECQL/DYNLL1/GMNN/TOPBP1/DNAJA3/CDC34/ATAD5/GINS3/POLQ/RFWD3/RFC5/LIG1/ORC3/MCM3/DONSON/BCL6/CENPX/MCMBP/RRM1/CDC6/E2F8/FBXO5/DDX11/POLE2/NOC3L/CENPS/RECQL5/ORC1/WDR18/KAT7/TIMELESS/RPA1/LIG3/FEN1/ETAA1/POLE3/TERF1/BARD1/PNKP/POLE4
3m_SESN3+ Tcm	GO:0002679	respiratory burst involved in defense response	11	0.838379	2.03778	1.49703e-05	0.0470193	0.0450372	969	tags=45%, list=7%, signal=42%	PIK3CD/PIK3CG/LIPA/NCF1/S100A9
3m_SESN3+ Tcm	GO:0007249	canonical NF-kappaB signal transduction	250	0.413715	1.57466	1.89441e-05	0.0470193	0.0450372	3083	tags=33%, list=23%, signal=26%	NOD1/IFT80/PLK2/PPP5C/CCDC22/TNFSF10/EDN1/ILK/PIM2/RIPK1/NDFIP2/SHISA5/IRAK1/TRIM52/CUL1/GSTP1/LIMS1/PINK1/PIDD1/CARD8/RHOC/SLC44A2/CARD19/MYO18A/IKBKG/BST2/FLOT2/TRIM38/XIAP/RIPK2/CACTIN/IRF3/SHARPIN/AZI2/MAP3K7/TRAF5/IRAK4/NKIRAS1/TMEM106A/TNIP2/WDR83/CREBBP/TAB2/SIRT1/ROCK2/TRIM22/MYD88/DDRGK1/TRAF3/TMEM101/TNFRSF1A/S100A4/CXXC5/ZMYND11/SUMO4/TRIM21/IKBKB/IKBKE/PRDX1/NR1D1/S100B/HSPB1/TLE1/NFK…
3m_Th2	GO:0140888	interferon-mediated signaling pathway	76	0.552459	1.86641	3.77911e-06	0.00954982	0.00902612	3117	tags=46%, list=23%, signal=36%	PARP9/OAS3/IKBKE/PTPN6/OASL/IFIH1/IFNAR2/AZI2/SMIM30/MYD88/RAF1/IFNGR2/IFITM1/USP18/TRIM56/TRIM41/IFNAR1/NLRC5/TP53/ISG15/OAS2/IRF7/STAT2/UBE2K/EIF4E2/USP27X/EPG5/MUL1/JAK2/YTHDF3/IRF1/IFITM2/TANK/PTPN11/SAMHD1
3m_Th2	GO:0051607	defense response to virus	242	0.441319	1.6251	2.08712e-06	0.00954982	0.00902612	3117	tags=34%, list=23%, signal=27%	TRIM25/TSPAN32/IFIT5/IFIT2/RSAD2/IFIT1/ADARB1/PARP9/OAS3/TRAF3IP1/IKBKE/TRIM21/OASL/CASP1/IFIH1/IFI6/BCL2/IFNAR2/POLR3K/AZI2/BNIP3/TRIM44/IL12RB1/IFIT3/TNF/TRIM27/MYD88/TICAM1/MX1/EIF2AK2/APOBEC3G/POLR3F/IFNGR2/IFITM1/USP18/TRIM56/TRIM41/IFI44L/GPAM/ZNFX1/PDE12/NLRC5/CGAS/HERC5/ZDHHC11B/ISG15/OAS2/IRF7/IRF2/MX2/STAT2/UBL7/CCDC92/RTP4/USP27X/TRIM11/MORC3/DDX60L/ERCC6/TTC4/MICA/EPG5/MUL1/BST2/TRIM5…
3m_Th2	GO:0071357	cellular response to type I interferon	60	0.568196	1.87055	1.08917e-05	0.0110093	0.0104056	3117	tags=48%, list=23%, signal=38%	IFIT1/OAS3/IKBKE/PTPN6/OASL/IFIH1/IFNAR2/AZI2/SMIM30/MYD88/IFITM1/USP18/TRIM56/TRIM41/IFNAR1/NLRC5/ISG15/OAS2/IRF7/STAT2/UBE2K/EIF4E2/USP27X/MUL1/YTHDF3/IFITM2/TANK/PTPN11/SAMHD1
3m_Th2	GO:0048525	negative regulation of viral process	70	0.556629	1.86801	9.40524e-06	0.0110093	0.0104056	2526	tags=39%, list=18%, signal=32%	UBP1/TRIM25/IFIT5/RSAD2/IFIT1/OAS3/TRIM21/OASL/IFIH1/HEXIM1/TNF/TRIM27/MX1/EIF2AK2/APOBEC3G/IFITM1/ZNFX1/MPHOSPH8/ISG15/OAS2/SRPK2/IL32/TRIM11/BST2/TRIM5/IFI16/LY6E
3m_Th2	GO:0009615	response to virus	316	0.401081	1.48826	2.13627e-05	0.017099	0.0161613	3136	tags=31%, list=23%, signal=25%	TRIM25/TSPAN32/IFIT5/IFIT2/RSAD2/IFIT1/ADARB1/PARP9/OAS3/TRAF3IP1/STMN1/IKBKE/TRIM21/OASL/CASP1/IFIH1/IFI6/BCL2/IFNAR2/POLR3K/AZI2/BNIP3/TRIM44/POU2F2/IL12RB1/IFIT3/TNF/IFI44/TRIM27/MYD88/TICAM1/MX1/EIF2AK2/FMR1/APOBEC3G/POLR3F/PIM2/IFNGR2/IFITM1/USP18/MAPK11/TRIM56/TRIM41/IFNAR1/IFI44L/GPAM/ZNFX1/PDE12/NLRC5/CGAS/HERC5/ZDHHC11B/ISG15/OAS2/AUP1/LAMTOR5/GATA3/IRF7/HSPB1/IRF2/MX2/STAT2/UBL7/CCDC92/…
3m_Th2	GO:0016032	viral process	347	0.394453	1.47023	2.3876e-05	0.017099	0.0161613	3794	tags=36%, list=28%, signal=27%	UBP1/MGAT4B/TRIM25/IFIT5/RSAD2/IFIT1/ADARB1/PARP9/OAS3/SCARB2/RAB1A/TRIM21/ST6GALNAC4/OASL/SLAMF1/IFIH1/PARD6A/BCL2/HEXIM1/ST3GAL1/CR1/TMEM41B/ATG16L2/SMC6/TNF/CTSB/TFRC/SMARCB1/VPS37A/MCTS1/TRIM27/MX1/EIF2AK2/FMR1/APOBEC3G/NEDD4/GSK3A/UVRAG/IFITM1/MVB12A/ZBED1/ZNFX1/DAG1/ST6GAL1/GALNT1/PDE12/MGAT1/PARP10/MPHOSPH8/CHMP7/TP53/ARL8B/ISG15/OAS2/LAMTOR5/MDFIC/NPC1/NRP1/AKT1/MGAT4A/IRF7/ITGAV/ITGA2/HL…
3m_Th2	GO:0055086	nucleobase-containing small molecule metabolic process	489	0.368456	1.38685	3.84464e-05	0.0215898	0.0204058	3343	tags=32%, list=24%, signal=25%	NADK/CARD11/PARP9/ME2/NUDT14/ATIC/P2RX7/AK5/GLRX/CASK/IMPDH2/DCTPP1/PANK3/PUDP/NDUFA3/GMDS/DLST/AK1/NUDT18/ZBTB7A/GNPDA1/GMPPB/FOXK1/HACD2/NME1/PANK2/SLC25A13/PKM/AMDHD2/ACAT1/SDHA/HSD17B12/GNPNAT1/ARL2/ATP6V1A/APOBEC3G/SULT1B1/DPYD/MTHFD2L/OPA1/NDUFV1/RRM1/GSK3A/NME6/NT5C/COASY/DTYMK/PAPSS1/NUDT9/CD38/ACACA/GMPR2/PRKAG2/GPAM/COX11/HPRT1/IDH2/JMJD8/DIP2A/MDH1/MGAT1/PARP10/NMRK1/CDADC1/NCOR1/GNE/A…
3m_Tn	GO:0051607	defense response to virus	257	0.518629	2.1057	1.91874e-13	1.04821e-09	9.59574e-10	2890	tags=33%, list=16%, signal=28%	OAS3/OASL/IFIT3/RSAD2/BST2/IFIT1/IRF7/DDIT4/MICA/ARMC5/RTP4/MX2/ISG15/PLSCR1/IFIT2/IFITM3/IFI6/TSPAN32/USP18/USP27X/IFITM2/APOBEC3G/TRIM25/HERC5/OAS2/DTX3L/AZU1/TICAM1/PMAIP1/CLPB/DDX60/STAT1/NDUFAF4/IRF1/MICB/MX1/TRIM21/ISG20/IFI44L/PARP9/IRF9/CCDC92/IFI16/IFIT5/CREB3/TRIM22/USP44/BCL2L1/POLR3D/FGL2/IFITM1/TRAF3IP2/CASP1/GBP1/IFIH1/IFNAR2/TNF/TBK1/MYD88/DDX60L/IRGM/EXOSC5/ZC3H12A/IFNLR1/TRIM41/U…
3m_Tn	GO:0009615	response to virus	335	0.475415	1.9762	4.60339e-13	1.25742e-09	1.15109e-09	2937	tags=30%, list=17%, signal=26%	OAS3/OASL/IFIT3/RSAD2/BST2/IFIT1/IRF7/DDIT4/MICA/ARMC5/RTP4/MX2/ISG15/PLSCR1/IFIT2/IFITM3/IFI6/IFI44/TSPAN32/USP18/USP27X/IFITM2/APOBEC3G/TRIM25/HERC5/OAS2/DTX3L/PIM2/AZU1/TICAM1/PMAIP1/CLPB/DDX60/STAT1/NDUFAF4/IRF1/MICB/ENO1/MX1/LGALS9/TRIM21/ISG20/IFI44L/ACTA2/PARP9/IRF9/CCDC92/IFI16/IFIT5/CREB3/TRIM22/CFL1/USP44/BCL2L1/POLR3D/FGL2/IFITM1/TRAF3IP2/CASP1/LGALS8/BATF3/GBP1/IFIH1/IFNAR2/TNF/ODC1/T…
3m_Tn	GO:0048525	negative regulation of viral process	77	0.662282	2.37966	2.11299e-11	3.84776e-08	3.52239e-08	1546	tags=34%, list=9%, signal=31%	OAS3/OASL/RSAD2/BST2/IFIT1/IL32/ISG15/PLSCR1/IFITM3/LY6E/IFITM2/APOBEC3G/TRIM25/OAS2/CH25H/STAT1/MX1/TRIM21/ISG20/ZFP36/IFI16/IFIT5/HEXIM1/IFITM1/IFIH1/TNF
3m_Tn	GO:0140888	interferon-mediated signaling pathway	82	0.619195	2.25554	1.32864e-09	1.67614e-06	1.5344e-06	2591	tags=38%, list=15%, signal=32%	OAS3/OASL/IRF7/ISG15/IFITM3/USP18/USP27X/IFITM2/OAS2/TTLL12/STAT1/IRF1/PARP9/DNAJA3/SMIM30/PTPN6/IFITM1/TXK/IFIH1/IFNAR2/TBK1/MYD88/PARP14/IRGM/IFNLR1/TRIM41/IRAK1/NR1H2/IKBKE/OAS1/CACTIN
3m_Tn	GO:0071357	cellular response to type I interferon	63	0.644301	2.28262	7.52768e-09	5.87482e-06	5.37805e-06	2591	tags=38%, list=15%, signal=33%	OAS3/OASL/IFIT1/IRF7/ISG15/IFITM3/USP18/USP27X/IFITM2/OAS2/TTLL12/STAT1/SMIM30/PTPN6/IFITM1/IFIH1/IFNAR2/TBK1/MYD88/TRIM41/IRAK1/IKBKE/OAS1/CACTIN
3m_Tn	GO:0002831	regulation of response to biotic stimulus	450	0.399753	1.68592	4.45336e-08	2.43287e-05	2.22715e-05	4049	tags=34%, list=23%, signal=27%	OAS3/OASL/RSAD2/IRF7/IRF4/MICA/POMC/ISG15/PLSCR1/TSPAN32/USP18/USP27X/APOBEC3G/TIFA/TRIM25/HERC5/TTLL12/TRAFD1/HLA-F/DTX3L/TICAM1/CLPB/DDX60/GPR108/STAT1/VAV1/IRF1/MICB/S100A9/PRDX2/LGALS9/RIPK2/TRIM21/TNIP2/AKT1/PARP9/SCIMP/CCDC92/IFI16/FBXL2/CYBA/DNAJA3/SMIM30/PTPN6/HSPA1A/TYROBP/CREB3/ZNRF1/CR1/TRIM22/HEXIM1/ZDHHC18/POLR3D/NFKBIZ/FGL2/TXK/TRIM3/CRTAM/TLR5/TRAF3IP2/MAPKAPK3/NOD1/CTSS/CASP1/S100…
3m_Tn	GO:0045824	negative regulation of innate immune response	76	0.580824	2.08457	2.63398e-07	0.00011103	0.000101641	4114	tags=47%, list=23%, signal=37%	OAS3/MICA/ISG15/USP18/TTLL12/TRAFD1/HLA-F/LGALS9/TRIM21/IFI16/DNAJA3/SMIM30/PTPN6/CR1/ZDHHC18/HLA-E/PARP14/HLA-A/SFN/NMI/DTX4/BANF1/NR1H2/OAS1/CACTIN/GRN/HAVCR2/HLA-B/KLRD1/YTHDF2/TYRO3/MAVS/GFER/ARG1/TGFB1/NR1H3
3m_Tn	GO:0016032	viral process	374	0.403523	1.68616	2.64211e-07	0.00011103	0.000101641	2495	tags=23%, list=14%, signal=20%	OAS3/OASL/RSAD2/LDLR/BST2/IFIT1/STOM/IRF7/IL32/ISG15/PLSCR1/IFITM3/LY6E/ST6GALNAC4/IFITM2/APOBEC3G/TRIM25/OAS2/CH25H/NOTCH1/HSP90AB1/STAT1/JPT2/TMEM250/NFIA/SLC1A5/MX1/LGALS9/TRIM21/SLC7A1/ISG20/ZFP36/MGAT2/EFNB2/AKT1/PARP9/IFI16/FBXL2/PARP16/CHMP6/ST6GAL1/VPS37D/IFIT5/LAMP3/HSPA1A/CREB3/WWP1/CR1/TRIM22/CFL1/MGAT1/RAN/HEXIM1/RCC1/IFITM1/MVB12A/GAS6/FURIN/IFIH1/TNF/TSG101/KPNA2/ATG16L2/HSPA8/ST6GA…
3m_Tn	GO:0035456	response to interferon-beta	27	0.715923	2.15583	9.09199e-06	0.00261419	0.00239313	2404	tags=56%, list=14%, signal=48%	BST2/PLSCR1/IFITM3/IFITM2/XAF1/STAT1/IRF1/IFI16/PNPT1/IFITM1/IFNAR2/IRGM/CAPN2/IKBKE/OAS1
3m_Tn	GO:0002757	immune response-activating signaling pathway	433	0.369165	1.54988	9.71141e-06	0.00265267	0.00242836	3222	tags=28%, list=18%, signal=24%	OAS3/OASL/RSAD2/IRF7/IRF4/PLSCR1/TIFA/TRIM25/PRKD2/CTLA4/BTN3A3/TICAM1/CLPB/DDX60/BTN2A2/HLA-DPB1/GPR108/VAV1/IRF1/MICB/S100A9/CARD11/DUSP3/RIPK2/TNIP2/AKT1/LIPA/SCIMP/IFI16/FBXL2/NFATC2/PHPT1/PLCL2/CYBA/PTPN6/HSPA1A/TYROBP/ZNRF1/CR1/CD8B/RBCK1/THEMIS/MYO1G/ZDHHC18/C5AR1/NFKBIZ/TXK/TRIM3/TLR5/MAPKAPK3/NOD1/CTSS/PLEKHA1/CASP1/PRKCD/S100A8/TMIGD2/GBP1/IFIH1/TNF/LCP2/FLOT1/TBK1/IFI35/ABL1/STOML2/MYD…
3m_Tn	GO:0032069	regulation of nuclease activity	18	0.761697	2.0819	1.8017e-05	0.00422256	0.00386551	2404	tags=56%, list=14%, signal=48%	OAS3/GZMA/AKT1/HSPA1A/DDX11/PRKCD/ABCE1/PCNA/NPM1/OAS1
3m_Tn	GO:0072593	reactive oxygen species metabolic process	171	0.437862	1.72005	2.77361e-05	0.00586145	0.00536581	4590	tags=40%, list=26%, signal=30%	DDIT4/IFI6/FOXM1/PMAIP1/VAV1/ABCD1/PRDX2/LIPA/G6PD/PXDN/TSPO/CYBA/NCF2/TYROBP/TXN/NOXO1/SOD2/PRDX4/GCH1/HK2/PRKCD/SESN2/SESN1/CBR1/TNF/RFK/EDN1/PPARA/SIRT2/UCP2/FANCC/RAB27A/ZC3H12A/GSTP1/ABCB7/FOXO1/CYB5R4/SOD1/PREX1/MT3/GNAI2/DUOX1/RIPK3/SIRT5/ITGB2/ATP5IF1/TLR6/BCR/ABCD2/ROMO1/DHRS4/RAC2/DHFR/BST1/COQ7/ADGRB1/NCF1/PRDX1/ACP5/TGFB1/SNCA/INAVA/RHOA/CCS/RAC1/CAT/HIF1A/AKR1C1/IER3
3m_Tn	GO:0051604	protein maturation	481	0.35437	1.49821	2.78963e-05	0.00586145	0.00536581	5130	tags=38%, list=29%, signal=28%	GZMA/TOR2A/HYPK/GCSH/PPIF/UNC45A/AZU1/TYSND1/RUVBL2/HSP90AB1/BOLA2B/SRGN/MVP/PIGV/ENO1/RIPK2/ARL2/APLF/HSPA1L/CCT3/AKT1/GZMM/PDIA4/IFI16/DNAJA1/PPIL1/ASPRV1/TSPAN33/DNAJA3/GZMK/C1R/ATG4B/PRKACA/HSPA1A/PIGF/PRDX4/PDCD5/BAG1/AEBP1/MKKS/ATG4A/CTSS/TSPAN15/PIGA/TBCD/CASP1/FKBP4/NPPC/PFDN2/RNF139/CISD1/INPP5B/TESC/FURIN/IMMP1L/FKBP2/PDIA5/PGAP1/STOML2/CTSH/HSPA8/CCT2/PCSK4/CCT5/SLC30A5/CASP10/GRPEL1/C…
3m_Tn	GO:1901137	carbohydrate derivative biosynthetic process	481	0.352659	1.49098	3.89918e-05	0.00788934	0.00722222	4360	tags=36%, list=25%, signal=28%	CMPK2/GNPDA1/ST6GALNAC4/CHST11/NME1/HBEGF/B3GNT2/TPI1/TYW1B/DOLPP1/PIGV/ENO1/B3GALT6/MGAT2/LIPA/ALG8/UAP1L1/G6PD/UGCG/NDUFA3/GCNT2/PAPSS1/NDST2/PRPS2/DHODH/ST6GAL1/CHST14/ATIC/ST6GALNAC6/GNPNAT1/ITM2C/PAICS/PIGF/NDUFB7/NANP/MGAT1/ALDOA/SLC25A10/UQCC3/RPN2/XXYLT1/SCCPDH/AKR1A1/DSE/HPRT1/MPI/PNP/PIGA/ATP5PF/ABCC5/RXYLT1/NPPC/EXTL2/COX11/ST6GALNAC1/ADCY9/ALG3/GORASP1/NUDT14/RFK/COG7/DAD1/HS2ST1/PGAP…
3m_Tn	GO:0046631	alpha-beta T cell activation	172	0.420227	1.65366	6.90966e-05	0.0130164	0.0119157	3201	tags=30%, list=18%, signal=25%	BATF/RSAD2/PRDM1/SOCS3/IRF4/CD69/ARMC5/CLEC2B/GPR18/NKG7/IRF1/CARD11/LGALS9/RIPK2/SH3RF1/CD83/SOCS1/PRKCZ/MAPK8IP1/JUNB/NFKBIZ/CRTAM/PNP/MEN1/GPR183/PRKCQ/STAT3/HLA-E/ABL1/STOML2/TRBC1/IL6R/HLA-A/ZC3H12A/CD274/CD3E/NFKBID/LGALS1/ITK/BCL3/SPN/IL12RB1/BCL6/BAG6/TRBC2/AP3D1/IL2RG/SHB/CD300A/CD3G/STAT5A
3m_Tn	GO:0031348	negative regulation of defense response	201	0.410104	1.63446	7.29504e-05	0.0132843	0.012161	4114	tags=35%, list=23%, signal=27%	OAS3/LDLR/SOCS3/MICA/ISG15/USP18/TTLL12/TRAFD1/HLA-F/MICB/MAPK7/LGALS9/TRIM21/ZFP36/IFI16/LPCAT3/DNAJA3/SMIM30/PTPN6/GIT1/CR1/ZDHHC18/FGL2/PRKCD/SYT11/FURIN/STAT3/HLA-E/PARP14/PPARA/HLA-A/IRGM/SFN/NMI/GSTP1/METRNL/DTX4/BANF1/MFHAS1/SMAD3/MKRN2/SOD1/NR1H2/OAS1/TNFAIP8L2/CACTIN/GRN/SPN/SLC39A8/TMSB4X/HAVCR2/HLA-B/KLRD1/BCR/IL10RA/RNF26/YTHDF2/ENPP3/SHARPIN/TYRO3/IL2RA/MAVS/GFER/FOXP3/C1QBP/ARG1/MVK…
3m_Tn	GO:1903131	mononuclear cell differentiation	431	0.354046	1.48761	0.000103959	0.0172099	0.0157547	2665	tags=22%, list=15%, signal=19%	BATF/RSAD2/PRDM1/NFIL3/SOCS3/MYC/IRF7/IRF4/CD69/ARMC5/GPR18/CTLA4/DTX1/BTN2A2/VAV1/TNFSF9/IRF1/CARD11/PRDX2/LGALS9/RIPK2/SH3RF1/CD83/LIPA/SOCS1/PRKCZ/CMTM7/FANCA/IFI16/WNT10B/PRELID1/PLCL2/KDELR1/DNAJA3/PTPN6/JUNB/CR1/AQP8/ID2/USP44/THEMIS/RHOH/NFKBIZ/GPR68/FGL2/CRTAM/TRAF3IP2/KAT2A/FOS/PNP/IL15RA/GAB3/MEN1/GPR183/BATF3/SRF/CD2/DOCK11/GAS6/STAT3/LRRC8A/DNAJB9/PPP3CB/ABL1/MYD88/ACTB/IL6R/UCP2/PIK3…
3m_Tn	GO:0044282	small molecule catabolic process	288	0.380527	1.56106	0.000113394	0.0182197	0.0166791	3167	tags=27%, list=18%, signal=23%	GNPDA1/GCSH/DERA/APOBEC3G/ACADM/PEX5/IRS1/SARDH/SLC16A1/ACOX3/TPI1/TYSND1/ENO3/GALM/ENO2/ABCD1/HIBADH/ATP2B4/ENO1/FAH/ADTRP/GATD1/GCK/ECI2/AKT1/RIDA/GPD2/PKM/SLC27A4/AFMID/CARNS1/MGAT1/DECR2/ACOT7/AKR1A1/PGD/GLB1/MPI/PNP/GALE/NQO2/HK2/IDUA/SESN2/ETFA/CYP27B1/ECI1/GOT2/PPARA/FUT8/PFKL/HSD17B10/KYAT3/ETFB/MLYCD/ABHD1/TKTL1/ADHFE1/NUDT8/KYAT1/GLUL/HEXB/ACADSB/ACSF3/FUT5/GLUD1/DHDH/SULT1B1/OAT/AIG1/Q…
3m_Tn	GO:0019885	antigen processing and presentation of endogenous peptide antigen via MHC class I	17	0.748064	2.00731	0.00012498	0.0188118	0.0172211	3785	tags=82%, list=21%, signal=65%	MICA/HLA-F/MICB/ULBP2/TAP1/TAP2/HLA-E/HLA-A/B2M/IDE/HLA-B/ERAP2/TAPBP/HLA-C
3m_Tn	GO:0032102	negative regulation of response to external stimulus	292	0.3778	1.55145	0.000127409	0.0188118	0.0172211	4114	tags=34%, list=23%, signal=26%	OAS3/LDLR/SOCS3/MICA/ISG15/USP18/MMP28/TTLL12/TRAFD1/HLA-F/GPR18/NOTCH1/MICB/MAPK7/PRDX2/DUSP3/LGALS9/TRIM21/ADTRP/ZFP36/IFI16/ROBO1/LPCAT3/ST6GAL1/DNAJA3/SMIM30/PTPN6/ANGPT2/GIT1/CR1/INPP5F/DUSP1/ZDHHC18/FGL2/PRKCD/SYT11/FURIN/TNF/STAT3/HLA-E/CD9/EDN1/PARP14/PPARA/HLA-A/IRGM/SFN/NMI/GSTP1/METRNL/DTX4/BANF1/MFHAS1/SMAD3/PF4/MKRN2/SERPINE2/SOD1/NR1H2/OAS1/TNFAIP8L2/DVL1/MIF/CACTIN/GRN/SPN/KLKB1/SE…
3m_Tn	GO:0031349	positive regulation of defense response	403	0.354893	1.48922	0.000121832	0.0188118	0.0172211	4324	tags=33%, list=24%, signal=26%	OAS3/OASL/RSAD2/LDLR/IRF7/IRF4/POMC/PLSCR1/NPAS2/USP27X/TIFA/TRIM25/HLA-F/MGST2/TICAM1/CLPB/DDX60/NEAT1/NKG7/GPR108/VAV1/IRF1/S100A9/RIPK2/TNIP2/AKT1/PARP9/SCIMP/IFI16/FBXL2/CYBA/HSPA1A/TYROBP/SETD4/ZNRF1/HEXIM1/ZDHHC18/POLR3D/NFKBIZ/TXK/TRIM3/CRTAM/TLR5/MAPKAPK3/NOD1/CTSS/CASP1/S100A8/GBP1/UCN/IFIH1/TNF/FLOT1/TBK1/ZP3/IFI35/HLA-E/TRADD/MYD88/HSPA8/TLR1/NFKBIA/SIRT2/RNF31/TSPAN6/IRGM/MAP3K8/NMI/C…
3m_Tn	GO:0032728	positive regulation of interferon-beta production	37	0.606862	1.93261	0.000154972	0.0217079	0.0198723	2476	tags=38%, list=14%, signal=33%	OAS3/IRF7/ISG15/OAS2/TICAM1/IRF1/RIPK2/POLR3D/IFIH1/FLOT1/TBK1/OAS1/POLR3C/HSP90AA1
3m_Tn	GO:2001239	regulation of extrinsic apoptotic signaling pathway in absence of ligand	31	0.626757	1.92499	0.000187526	0.0240281	0.0219963	3133	tags=48%, list=18%, signal=40%	IFI6/MAPK7/PRDX2/MAP2K5/AKT1/HSPA1A/BCL2L1/TNF/STRADB/PF4/PPP1CA/CTNNA1/MCL1/WWOX/HTRA2
3m_Tn	GO:0002683	negative regulation of immune system process	405	0.349734	1.46766	0.000189128	0.0240281	0.0219963	4313	tags=30%, list=24%, signal=23%	OAS3/LDLR/BST2/MYC/IRF4/MICA/CD69/ISG15/TSPAN32/USP18/MMP28/TTLL12/TRAFD1/HLA-F/GPR18/CTLA4/GPR137/DTX1/BTN2A2/GPR108/IRF1/PRDX2/DUSP3/LGALS9/TRIM21/ADTRP/AKT1/SOCS1/IFI16/FBXL2/PHPT1/PLCL2/DNAJA3/SMIM30/PTPN6/TYROBP/CR1/DUSP1/ID2/ZDHHC18/GPR68/FGL2/CRTAM/FSTL3/GBP1/SYT11/FURIN/TNF/HLA-E/PPP3CB/TCTA/HSPA8/PARP14/SIRT2/TSPAN6/HLA-A/IRGM/SFN/NMI/ZC3H12A/TSC22D3/DTX4/CD274/BANF1/MFHAS1/SEC14L1/MKRN2…
3m_Tn	GO:0010952	positive regulation of peptidase activity	117	0.450849	1.71553	0.000214828	0.0245748	0.0224968	2749	tags=32%, list=15%, signal=28%	MYC/FAS/TNFSF10/MAP3K5/PMAIP1/S100A9/LGALS9/RIPK2/IFI16/PRELID1/ROBO1/RCN3/DNAJA3/CR1/CRADD/BCL2L13/CTSD/PSME2/NOD1/CASP1/S100A8/TNF/STAT3/ST20/CTSH/DAP/DAPK1/ACVR1C/SMAD3/APH1A/SOX7/PSENEN/LGMN/HSPD1/GRN/PYCARD/HSPE1/CASP8AP2
3m_Tn	GO:0051336	regulation of hydrolase activity	426	0.344546	1.44837	0.00023458	0.0256302	0.0234629	3146	tags=26%, list=18%, signal=22%	OAS3/RGS16/MYC/GZMA/IFI6/FAS/TNFSF10/ITGB1BP1/MAP3K5/PMAIP1/CST3/TBC1D7/SERPINF1/VAV1/SERPINB6/SERPINB1/S100A9/LGALS9/RIPK2/ARL2/SH3RF1/CDKL5/AKT1/IFI16/PRELID1/ROBO1/RCN3/TIAM1/FGD6/RIPOR1/RGS14/DNAJA3/SLC27A4/LAMP3/HSPA1A/SH3BP1/DDX11/CREB3/CR1/CRADD/BCL2L13/DVL2/PSMB9/MICAL1/CTSD/LIMS1/PSME2/CALM3/NOD1/CASP1/GPR65/PRKCD/S100A8/DOCK11/GAS6/FURIN/GPC3/TNF/STAT3/SPINK2/CCDC125/ST20/FICD/CTSH/TRIA…
3m_Tn	GO:0002221	pattern recognition receptor signaling pathway	230	0.390848	1.57851	0.000251519	0.0262028	0.0239871	2848	tags=27%, list=16%, signal=23%	OAS3/OASL/RSAD2/IRF7/IRF4/TIFA/TRIM25/TICAM1/CLPB/DDX60/GPR108/IRF1/S100A9/RIPK2/TNIP2/AKT1/SCIMP/IFI16/FBXL2/CYBA/HSPA1A/ZNRF1/ZDHHC18/NFKBIZ/TRIM3/TLR5/MAPKAPK3/NOD1/CTSS/CASP1/S100A8/IFIH1/TNF/FLOT1/TBK1/IFI35/MYD88/HSPA8/TLR1/NFKBIA/SIRT2/TSPAN6/IRGM/NMI/CD274/BANF1/MARK4/COLEC12/IRAK1/MFHAS1/SEC14L1/ZCCHC3/OAS1/HSPD1/GBP2/CACTIN/TAB1/PYCARD/SLC19A1/NFKBIL1/PDPK1/UNC93B1/HAVCR2
3m_Tn	GO:1901099	negative regulation of signal transduction in absence of ligand	24	0.655779	1.9157	0.000267102	0.0262815	0.0240591	2735	tags=50%, list=15%, signal=42%	IFI6/MAPK7/PRDX2/MAP2K5/AKT1/HSPA1A/BCL2L1/TNF/STRADB/PF4/CTNNA1/MCL1
3m_Tn	GO:0052548	regulation of endopeptidase activity	178	0.409847	1.61926	0.000277897	0.0266343	0.0243821	2866	tags=31%, list=16%, signal=27%	MYC/IFI6/FAS/TNFSF10/MAP3K5/PMAIP1/SERPINF1/SERPINB6/SERPINB1/S100A9/LGALS9/RIPK2/SH3RF1/AKT1/IFI16/PRELID1/ROBO1/DNAJA3/LAMP3/CR1/CRADD/BCL2L13/PSMB9/MICAL1/CTSD/PSME2/NOD1/CASP1/S100A8/GAS6/FURIN/TNF/STAT3/ST20/TRIAP1/PSMB8/DAP/DAPK1/ACVR1C/SMAD3/CDKN2D/APH1A/SERPINE2/SOX7/PSENEN/LGMN/HSPD1/PYCARD/SIAH2/SERPINF2/HSPE1/CASP8AP2/NRDC/RECK/BIN1/SERPINI1
3m_Tn	GO:0006457	protein folding	194	0.394723	1.57029	0.000366015	0.0338905	0.0310248	5163	tags=41%, list=29%, signal=30%	TOR2A/HYPK/PPIF/UNC45A/RUVBL2/HSP90AB1/ARL2/APLF/HSPA1L/CCT3/PDIA4/DNAJA1/PPIL1/DNAJA3/HSPA1A/PRDX4/PDCD5/BAG1/MKKS/TBCD/FKBP4/NPPC/PFDN2/FKBP2/PDIA5/HSPA8/CCT2/CCT5/GRPEL1/POFUT2/B2M/SDF2L1/CHCHD4/HSPA14/QSOX1/HSP90AA1/HSPD1/PDRG1/GRN/RIC8A/TBCA/HSPE1/DNAJB4/NUDCD2/CCT6A/PTGES3/WFS1/P4HB/CCT4/FKBP6/ALG12/TOR1A/PDCL3/BAG3/TBCB/WDR83OS/TAPBP/CD74/ENTPD5/FKBP1A/HSPB1/PPID/TELO2/LMAN1/KHSRP/DNAJC4/A…
3m_Tn	GO:0050746	regulation of lipoprotein metabolic process	12	-0.754746	-2.00958	0.000408518	0.0354243	0.0324289	1662	tags=58%, list=9%, signal=53%	RABL3/LIPG/RB1CC1/ATG13/RAB3GAP2/ULK1/ITGAV
3m_Tn	GO:0061098	positive regulation of protein tyrosine kinase activity	16	-0.673318	-2.00719	0.000477637	0.0401436	0.0367491	4208	tags=62%, list=24%, signal=48%	SRC/LILRA5/NOX4/FBXW7/ADAM17/IL34/NEDD9/ABI1/UNC119/EPHA4
3m_Tn	GO:0006006	glucose metabolic process	151	0.412762	1.60298	0.000512265	0.0411545	0.0376745	2506	tags=26%, list=14%, signal=22%	FABP5/DGKQ/ACADM/IRS1/TPI1/PMAIP1/ENO3/GALM/ENO2/WDTC1/ENO1/NLN/GCK/AKT1/LIPA/INPPL1/G6PD/PKM/G6PC3/SLC25A11/ATF3/PRKACA/SLC25A10/MPI/PDHA1/KAT2A/HK2/SESN2/TNF/PPARA/BRAT1/PFKL/FOXO1/MLYCD/PPP1CA/OAS1/TKTL1/STK11/GPLD1
3m_Tn	GO:0009117	nucleotide metabolic process	397	0.34467	1.44522	0.000511424	0.0411545	0.0376745	4744	tags=37%, list=27%, signal=28%	CMPK2/DDIT4/DERA/NME1/DHTKD1/TPI1/LDHA/NAXE/CNP/ENO3/ENO2/ENO1/CARD11/MAGI3/ARL2/GCK/DCTPP1/LIPA/PARP9/REXO2/GPD2/G6PD/NDUFA3/PARP16/PAPSS1/TSPO/PKM/PRPS2/DHODH/NEIL2/NT5C/ATIC/PAICS/PRKACA/HSPA1A/GIT1/AFMID/NUDT11/NDUFB7/ALDOA/RAN/UQCC3/PGD/HPRT1/PNP/TPST2/ATP5PF/NPPC/HK2/COX11/ADCY9/OGG1/RFK/STAT3/STOML2/NDUFB5/HSPA8/TALDO1/PPARA/ADCY7/IMPDH2/UCP2/PRPSAP1/PFKL/NAMPT/AK1/IMPDH1/NUDT17/NDUFA11/PA…
3m_Tn	GO:0051099	positive regulation of binding	90	0.465106	1.71102	0.000558492	0.0435863	0.0399007	2998	tags=33%, list=17%, signal=28%	IL32/DTX3L/NME1/TRIB3/ADD2/DPH3/RIPK2/TRIM21/ACD/HIPK2/PARP9/TIAM1/RIPOR1/DDX11/TXN/RALB/RAN/MED25/FLOT1/AKTIP/ABL1/SIRT2/GTF2B/B2M/DACT1/IDE/RIPOR2/EIF4G1/PPP2CB/GPSM1
3m_Tn	GO:0046390	ribose phosphate biosynthetic process	143	0.415145	1.60372	0.000587298	0.044966	0.0411637	4360	tags=41%, list=25%, signal=31%	NME1/ENO1/LIPA/G6PD/NDUFA3/PAPSS1/PRPS2/DHODH/ATIC/PAICS/NDUFB7/ALDOA/UQCC3/HPRT1/ATP5PF/NPPC/COX11/ADCY9/RFK/STOML2/NDUFB5/PPARA/ADCY7/IMPDH2/PRPSAP1/AK1/IMPDH1/NDUFA11/CTPS1/DNAJC30/AK2/NDUFC1/AK4/PRPS1/TMSB4X/NDUFA9/ATP5IF1/NDUFB10/NDUFS8/NDUFB8/PFAS/ADCY3/NME4/PPAT/NDUFS7/NDUFB2/NUDT2/PYGL/NDUFB6/AK5/UCKL1/ADCY2/ATP5MC1/APRT/TGFB1/NDUFB9/VPS9D1/GART/NDUFB11
3m_Tn	GO:0045926	negative regulation of growth	165	0.408092	1.60093	0.000592633	0.044966	0.0411637	3451	tags=31%, list=19%, signal=25%	BST2/SCGB3A1/SOCS2/PPP1R9B/DACT3/ENO1/CAPRIN2/MT1X/CGRRF1/MT2A/G6PD/ULK2/FHL1/PNPT1/HSPA1A/CCDC85B/OSGIN2/CDKN2C/PRDM11/TRIM46/IFRD1/SERTAD3/SESN2/GPC3/CYP27B1/ST20/STK3/PLAC8/PPARA/ESR2/ING1/MT1E/SMAD3/CDKN2D/SERPINE2/MT3/CITED2/STK11/LGMN/ADAM15/BCL6/ZC3H12D/PI16/RGMA/ADRB2/SIPA1/FXN/SEMA4F/NDRG3/DCUN1D3/MAPK11
3m_Tn	GO:0032103	positive regulation of response to external stimulus	499	0.333147	1.41072	0.000616457	0.0461329	0.0422319	4324	tags=32%, list=24%, signal=25%	OAS3/OASL/RSAD2/LDLR/IRF7/IRF4/POMC/PLSCR1/USP27X/TIFA/TRIM25/HLA-F/PRKD2/MGST2/AZU1/TICAM1/CLPB/DDX60/NEAT1/NKG7/GPR108/VAV1/IRF1/S100A9/LGALS9/RIPK2/TNIP2/AKT1/PARP9/SCIMP/IFI16/FBXL2/TIAM1/CYBA/HSPA1A/TYROBP/SETD4/TMEM102/CREB3/ZNRF1/HEXIM1/ZDHHC18/POLR3D/C5AR1/NFKBIZ/TXK/TRIM3/CRTAM/TLR5/MAPKAPK3/NOD1/CTSS/CASP1/S100A8/GBP1/GAS6/IFIH1/TNF/FLOT1/TBK1/ZP3/IFI35/HLA-E/TRADD/MYD88/EDN1/HSPA8/TLR1…
3m_Tn	GO:0009152	purine ribonucleotide biosynthetic process	123	0.426784	1.62887	0.000632831	0.0467183	0.0427679	4360	tags=41%, list=25%, signal=31%	NME1/ENO1/LIPA/NDUFA3/PAPSS1/ATIC/PAICS/NDUFB7/ALDOA/UQCC3/HPRT1/ATP5PF/NPPC/COX11/ADCY9/STOML2/NDUFB5/PPARA/ADCY7/IMPDH2/AK1/IMPDH1/NDUFA11/DNAJC30/AK2/NDUFC1/AK4/TMSB4X/NDUFA9/ATP5IF1/NDUFB10/NDUFS8/NDUFB8/PFAS/ADCY3/NME4/PPAT/NDUFS7/NDUFB2/NUDT2/NDUFB6/AK5/ADCY2/ATP5MC1/APRT/TGFB1/NDUFB9/VPS9D1/GART/NDUFB11
3m_Tn	GO:0006091	generation of precursor metabolites and energy	384	0.344994	1.44408	0.000644775	0.0469654	0.0429941	4762	tags=37%, list=27%, signal=27%	GNPDA1/DDIT4/POMC/DERA/ACADM/IRS1/PPIF/DHTKD1/TPI1/LDHA/ENO3/ENO2/ABCD1/ENO1/ARL2/GCK/CXXC5/AKT1/LIPA/UQCC2/GPD2/G6PD/PRELID1/NDUFA3/IDH3A/PKM/PNPT1/PRPS2/PRKACA/GIT1/SOD2/FH/NDUFB7/ALDOA/UQCC3/PGD/PDHA1/CYCS/ATP5PF/ACO1/HK2/CISD1/UCN/TNF/STAT3/ETFA/PDIA5/STOML2/NDUFB5/GBE1/UQCRFS1/TALDO1/COQ10B/PPARA/UCP2/PYGM/PFKL/IFNLR1/NDUFA11/UGP2/SURF1/CHCHD4/COMT/CCNB1/ETFB/BLOC1S1/SUCLG2/MT3/IDE/PPP1CA/DN…
3m_Naive Tregs	GO:1901293	nucleoside phosphate biosynthetic process	239	0.436351	1.64866	2.93269e-06	0.0148159	0.0140985	2674	tags=32%, list=19%, signal=26%	IMPDH1/GART/ACSF3/NADSYN1/NDUFB7/DTYMK/AFMID/PDK3/ACSS1/PFAS/NAXD/ATP5MGL/LIPA/GNE/ACSL1/PPCS/PNP/UGP2/UCK1/NDUFB5/AK2/NDUFS8/RFK/ADK/SDHC/GMPPB/PMM2/PPAT/PDHA1/BCKDK/GNPDA1/NADK/NANP/PARP16/NMRK1/DIP2A/TK2/PAICS/ELOVL5/PRPS2/VPS9D1/PARP10/RRM2B/PDK2/NME1/COASY/ALDOA/ATP6V1A/AMDHD2/TBPL1/ACACB/PANK3/PANK4/NADK2/PARP9/AK6/PANK2/NAPRT/PPT1/PDK1/CTPS2/AK9/PDHX/AK5/ACSL5/PRKAG2/ACAT1/GNPDA2/PPCDC/ACS…
6m_MALAT1+ Tn	GO:0008380	RNA splicing	393	0.395567	1.48284	2.76875e-06	0.0128221	0.0117337	3478	tags=45%, list=32%, signal=32%	TIA1/FMR1/CLK3/EXOSC10/TCERG1/TTF2/ECD/UBL5/RBM8A/C1QBP/SCAF1/SNRPD1/ZC3H13/SRSF9/PRPF38A/DDX39A/ZBTB8OS/FAM98A/PPIE/RBM12/RNPC3/SFSWAP/FAM50A/ARL6IP4/TMBIM6/PPIL3/MAGOHB/PRKRIP1/PSIP1/FASTK/RBM15/ZMAT2/RRP1B/CDC5L/SMNDC1/CDK11A/SUPT6H/U2AF1L4/USP22/CWC27/LSM4/DYRK1A/SNW1/LUC7L/TSEN15/LSM1/REST/ENY2/NONO/CCNL2/FRA10AC1/CIR1/SF3B4/AFF2/ZNF830/CELF1/PRPF4/THOC2/HNRNPUL2/METTL3/SF3A3/RTRAF/PRPF40A/P…
6m_MALAT1+ Tn	GO:0019827	stem cell population maintenance	120	0.489886	1.75538	8.3588e-06	0.0183246	0.0167691	2446	tags=39%, list=22%, signal=31%	RBBP7/NOTCH1/TRIM8/MED28/KDM3A/CDC73/MCPH1/ZC3H13/RBBP4/KDM4C/BRMS1/RTF1/GNL3/MTF2/BCL7A/ZNF706/HOOK3/PCM1/CUL4A/BRD9/SMARCA4/LSM1/REST/SAP30L/NOG/LDB1/SMC1A/METTL3/RIF1/PELO/SMARCC1/WDR43/SMC3/NCOA3/SRRT/FOXO1/MED14/MED17/DPF2/NKAP/STAT3/SKI/ING1/ING2/WDR47/MED12/KLF4
6m_MALAT1+ Tn	GO:0098727	maintenance of cell number	122	0.482574	1.73195	1.18708e-05	0.0183246	0.0167691	2446	tags=39%, list=22%, signal=30%	RBBP7/NOTCH1/TRIM8/MED28/KDM3A/CDC73/MCPH1/ZC3H13/RBBP4/KDM4C/BRMS1/RTF1/GNL3/MTF2/BCL7A/ZNF706/HOOK3/PCM1/CUL4A/BRD9/SMARCA4/LSM1/REST/SAP30L/NOG/LDB1/SMC1A/METTL3/RIF1/PELO/SMARCC1/WDR43/SMC3/NCOA3/SRRT/FOXO1/MED14/MED17/DPF2/NKAP/STAT3/SKI/ING1/ING2/WDR47/MED12/KLF4
6m_MALAT1+ Tn	GO:1903828	negative regulation of protein localization	125	0.471481	1.69205	2.52197e-05	0.0291981	0.0267196	3300	tags=48%, list=30%, signal=34%	UBE2G2/TMEM59/GSK3B/PARK7/PPP2R5A/UFM1/PSMD9/GDI1/VCP/DERL2/ARF6/CLTC/ABHD17B/TP53INP2/RIPOR2/SP100/PIM3/REST/ENY2/PFKL/UBXN2B/HADH/AKT1/NUMB/OS9/PKIA/PIAS4/HMGCR/GDI2/MTOR/WNK1/RNF4/PICALM/FOXO1/LEPROT/UBAC2/TXN/BARD1/VPS35/CDK9/TTBK2/CSK/BAG4/PTPN11/BTF3/NDFIP1/TERF1/ROCK2/NDFIP2/BCL2L1/LZTFL1/MAGED1/YWHAZ/MFHAS1/YOD1/NGDN/ERLEC1/GRIPAP1/DNAJA1/PPP3CA
6m_MALAT1+ Tn	GO:0051098	regulation of binding	141	0.462817	1.67073	3.37322e-05	0.0305406	0.0279482	2198	tags=34%, list=20%, signal=28%	HIPK2/TIAM1/GSK3B/GTF2F1/PYHIN1/SUMO4/MITD1/FKBP1A/ATP2A3/ADD1/ITGA4/IL32/TNKS/GOLGA2/TMBIM6/PPP2CA/RIPOR2/PSEN1/SP100/PARP9/ATP2A2/CSNK2B/NOG/TCF7L2/AKT1/EIF3E/STMN1/NUCKS1/FLOT1/SIRT2/SUMO3/TFIP11/USP9X/USP33/EDF1/EPB41/WAPL/TXN/GNL3L/BTAF1/AKTIP/CPNE1/GTPBP4/LDLRAP1/TTBK2/ZNF593/SKI/EIF3C
6m_MALAT1+ Tn	GO:0072657	protein localization to membrane	397	0.377714	1.41641	3.95689e-05	0.0305406	0.0279482	2409	tags=32%, list=22%, signal=26%	HSPA4/CD53/TIAM1/TMEM59/PRKCH/SQSTM1/SEC61G/PPP2R5A/TIMM13/GDI1/RANGRF/ITGB1/SORL1/ANK3/SKAP1/SRP72/ZMYND8/PACS1/IFT20/ITGA4/RAB11A/GORASP2/CLASP2/ARF6/VPS37A/CLTC/TIMM8B/ADAM10/RABEP1/CCDC88A/RAB5IF/EMC3/EMC8/EMC10/CDK5R1/PDPK1/CIB1/DVL1/TCAF2/TOMM5/AKT2/DLG1/EHD4/ATP2C1/STX8/OXA1L/MACF1/HSPA5/TIMM22/SEC23A/TOMM22/TMCO1/SEC61B/TOMM40/SDCBP/TMEM126A/STX7/RAB11B/SYNE3/BID/FLOT2/BAG6/PSMD10/SYS1/AK…
6m_MALAT1+ Tn	GO:0043161	proteasome-mediated ubiquitin-dependent protein catabolic process	349	0.390101	1.45733	4.68652e-05	0.0310047	0.0283728	2216	tags=31%, list=20%, signal=26%	SIAH1/GSK3B/PARK7/ASCC3/DERL1/NPLOC4/PSMC3/PSMD1/VCP/RHOBTB3/PSMD14/FBXL5/UBE2K/FBXW11/KBTBD6/TBL1X/FAF2/SPSB3/PSMD12/DDIT3/CDC23/KCMF1/ZSWIM8/SKP2/TRPC4AP/KLHL22/DVL1/USP25/WWP1/RNF10/NFE2L2/FBXW5/ANAPC10/PSEN1/KLHL6/ASCC2/FBXO11/HECTD1/CUL4A/FEM1B/ZFAND2A/PSMB6/DCAF13/MDM2/DMAC2/RBCK1/CSNK2B/UBXN2B/PSMB3/KBTBD7/PSMC2/RNF139/ANAPC7/USP5/BAG6/PSMD10/SPOPL/TRIM38/AKT1/FEM1A/FBXO44/SHARPIN/DESI1/EI…
6m_MALAT1+ Tn	GO:2000736	regulation of stem cell differentiation	52	0.551753	1.81328	6.70274e-05	0.0388005	0.0355069	2337	tags=42%, list=21%, signal=33%	CHD4/RBBP7/GSK3B/NOTCH1/KDM3A/RBBP4/KDM4C/MBD3/NFE2L2/NUDT21/NSUN2/LTBP3/REST/METTL3/SETD1A/EIF2AK2/GATAD2B/GATAD2A/CDK6/STAT3/MTA3/MTCH2
6m_Th17	GO:0072593	reactive oxygen species metabolic process	131	0.509233	1.89672	1.09097e-07	0.000531739	0.000487377	3626	tags=53%, list=29%, signal=39%	RAB27A/CCS/PREX1/TNF/TRAP1/TSPO/BECN1/COQ7/SESN2/SHC1/CAT/CFLAR/SIRT5/RFK/GSTP1/SH3PXD2A/TUSC2/DHRS4/TXN/DHFR/RIPK1/IER3/NNT/UCP2/NAGLU/ZC3H12A/CLCN3/PRDX4/SIRT2/RAC2/PRCP/AKR1C3/ITGB2/CYBA/SLC25A33/VDAC1/MPV17/PLCG2/PRDX3/HDAC6/SOD1/BNIP3/RHOA/FOXO1/SLC5A3/P2RX7/PRKCE/SIRT3/HK2/NFE2L2/STK17A/CYB5R4/THBS1/ITGAM/CDKN1A/CBR1/TGFB1/PARL/DDIT4/BST1/ARF4/SNCA/TGFBR2/GADD45A/GBF1/LIPA/BIRC2/ATP5IF1/PMA…
6m_Th17	GO:0048871	multicellular organismal-level homeostasis	491	0.37543	1.49209	9.66872e-07	0.00235627	0.00215969	2810	tags=31%, list=22%, signal=25%	FBXL5/TMOD3/ADIPOR1/STAT1/SLC39A8/PPP3CB/HIPK2/TPP1/BCL10/TNF/BCL6/BAP1/TMEM63A/LTBP3/SOS1/CSK/PIK3CD/HMGB2/ARRDC3/SELENOW/EIF4G1/ACACA/NRDC/ANKRD54/PLCL2/STAT5B/CFLAR/TNFSF13B/BPGM/BCL2L11/TMEM14C/GPAM/CHMP5/FAS/PRKDC/CASP3/DEF8/GPI/PRKAA1/DECR1/INPP5D/PWWP2B/PER2/AKAP11/HCLS1/SMARCA4/PDE4B/CD74/SLC25A38/ZBTB7A/LAT/DNASE2/VCL/SNX10/CDK5RAP3/IL2RA/THRA/NR1D2/SLC25A44/PRKCA/AKT1/BTBD9/UCP2/CNOT3/S…
6m_Th17	GO:0048872	homeostasis of number of cells	240	0.418427	1.62113	4.82371e-06	0.00783692	0.0071831	3194	tags=38%, list=25%, signal=29%	TMOD3/STAT1/PPP3CB/HIPK2/BCL10/BCL6/BAP1/SOS1/PIK3CD/HMGB2/SELENOW/ANKRD54/STAT5B/CFLAR/TNFSF13B/BPGM/BCL2L11/TMEM14C/GPAM/CHMP5/FAS/PRKDC/CASP3/GPI/INPP5D/HCLS1/PDE4B/CD74/SLC25A38/ZBTB7A/LAT/DNASE2/CDK5RAP3/IL2RA/THRA/AKT1/TRAF3IP2/RAC2/RC3H2/XKR8/ARMCX1/P4HTM/UBA5/SLC11A2/ZNHIT1/BAX/JAK3/LYAR/FAM210B/EPG5/DNAJA3/SH2B3/OCIAD1/CORO1A/POLB/ARSG/HDAC6/SOD1/NAPEPLD/JAK2/ZFP36/UBAP2L/PKNOX1/TNFSF14/…
6m_Th17	GO:2000377	regulation of reactive oxygen species metabolic process	96	0.497618	1.78949	1.16755e-05	0.0142266	0.0130397	3367	tags=52%, list=27%, signal=39%	RAB27A/TNF/TRAP1/TSPO/BECN1/COQ7/SHC1/CFLAR/SIRT5/GSTP1/TUSC2/DHRS4/DHFR/RIPK1/IER3/NNT/ZC3H12A/CLCN3/SIRT2/RAC2/PRCP/AKR1C3/ITGB2/CYBA/SLC25A33/VDAC1/MPV17/PLCG2/HDAC6/SOD1/BNIP3/RHOA/FOXO1/SLC5A3/PRKCE/SIRT3/HK2/NFE2L2/STK17A/THBS1/ITGAM/CDKN1A/CBR1/TGFB1/PARL/BST1/ARF4/SNCA/TGFBR2/GADD45A
6m_Th17	GO:0097190	apoptotic signaling pathway	440	0.361682	1.43397	4.4059e-05	0.0429487	0.0393655	4085	tags=42%, list=32%, signal=30%	ZDHHC3/HIPK2/TNFSF10/BCL10/TRAF1/IFI16/TNF/TRAP1/BID/ENO1/ERO1A/DYRK2/HMGB2/ICAM1/BECN1/ATP2A3/MAP3K5/SPN/BCAP31/CFLAR/GSKIP/BCL2L11/ARMC10/BCL2A1/FAS/PRKDC/GSTP1/CASP3/MAPK8IP1/DELE1/SP1/TRADD/TNFRSF10B/PML/RTL10/CD74/PDK1/RIPK1/PDCD6/IER3/MAP2K4/ZNF385A/PRKCA/AKT1/ERCC6/BEX3/RB1CC1/HIP1/KLF4/CTSC/RFFL/STK11/PSMD10/PPIF/BAX/GHITM/MCL1/LCK/CTSL/CASP4/MADD/TICAM1/MSH2/POLB/GRINA/HIPK1/CTNNB1/SOD1/…
6m_Th2	GO:0006491	N-glycan processing	18	0.773736	2.03411	1.86927e-05	0.0479	0.045738	1558	tags=56%, list=11%, signal=50%	HEXB/PRKCSH/ENGASE/MAN1C1/ST8SIA4/FUT8/GANAB/GANC/MGAT4B/MAN1A1
6m_Th2	GO:0043555	regulation of translation in response to stress	21	0.730223	1.99116	1.8158e-05	0.0479	0.045738	2343	tags=52%, list=17%, signal=44%	PML/RPS6KA3/EIF4G1/EIF2S1/RPS6KA1/SLC35A4/PPP1CA/EIF2AK4/PRKCH/IMPACT/MAP3K20
6m_Naive Tregs	GO:0009615	response to virus	311	0.419872	1.60148	1.14486e-06	0.0057884	0.00566163	3647	tags=37%, list=25%, signal=28%	TARBP2/OAS2/IFI44/TRIM21/USP18/IRF2/RSAD2/BCL3/SMAD3/IFI44L/TRIM52/TRIM27/HERC5/JAK2/IL17RA/PLSCR1/APOBEC3G/DTX3L/GBF1/POLR3B/TICAM1/LGALS8/EEF1G/ZBP1/UBL7/DDIT4/CLPB/ARMC5/BST2/CDK6/STAT1/ABCF3/DHX58/TRIM22/NMI/IKBKG/IRF9/TRAF3IP2/POLR3C/ERCC6/MICB/DDX60/MX1/IKBKE/MX2/POLR3A/SPN/PQBP1/TRIM65/ATG5/TRIM25/NCK1/IFNAR1/VAMP8/GPAM/BNIP3/HYAL2/SEC11A/RNF185/IFIT5/OAS1/TTC4/TRIM41/EXT1/POLR3K/NMB/PPM1B…
6m_Naive Tregs	GO:0002313	mature B cell differentiation involved in immune response	21	0.753336	2.07429	2.31437e-06	0.00585073	0.00572259	1656	tags=52%, list=12%, signal=46%	BCL3/LFNG/DOCK11/DDRGK1/ADA/IRF8/MFNG/ST3GAL1/PHF14/ITFG2/LGALS1
6m_Naive Tregs	GO:0051607	defense response to virus	240	0.427296	1.62122	7.03168e-06	0.00888805	0.00869338	3381	tags=36%, list=24%, signal=28%	TARBP2/OAS2/TRIM21/USP18/IRF2/RSAD2/IFI44L/TRIM52/TRIM27/HERC5/PLSCR1/APOBEC3G/DTX3L/POLR3B/TICAM1/ZBP1/UBL7/DDIT4/CLPB/ARMC5/BST2/STAT1/ABCF3/DHX58/TRIM22/IRF9/TRAF3IP2/POLR3C/ERCC6/MICB/DDX60/MX1/IKBKE/MX2/POLR3A/SPN/PQBP1/TRIM65/ATG5/TRIM25/NCK1/VAMP8/GPAM/BNIP3/HYAL2/RNF185/IFIT5/OAS1/TTC4/TRIM41/POLR3K/NMB/PPM1B/POLR3D/IFIT3/PML/SKP2/RAB2B/POLR3G/AKAP1/SLFN13/TRIM56/MUL1/IL10RB/UAP1/ELMOD2/A…
6m_Naive Tregs	GO:0000209	protein polyubiquitination	228	0.420911	1.58855	1.60178e-05	0.0161972	0.0158425	2757	tags=29%, list=19%, signal=24%	TRIM21/GABARAP/UBE2V1/RNF146/RIPK2/ANAPC2/TRIM27/NHLRC3/HERC5/DTX3L/SHARPIN/TMEM129/RNF187/ANAPC4/ZFP91/CDC26/UBE2L6/CBL/RNF144A/AXIN1/PLAA/RNF14/UBE4B/HACE1/RBCK1/TRIM22/NMI/MKRN2/KLHL3/TRAF3IP2/UBOX5/ZNRF1/RNF123/DDB2/RNF25/ANAPC15/UBE2D1/FBXO38/ZNF598/MYCBP2/RNF111/TRIM65/KBTBD6/TRIM25/PARP10/WSB2/RNF5/RNF185/UBE2J2/CUL4B/KLHL42/PPIL2/KLHL20/UBE2D4/KBTBD2/DCAF15/SKP2/UBE2V2/TRIM56/RNF170/MUL1/…
6m_Naive Tregs	GO:0032479	regulation of type I interferon production	101	0.491719	1.73061	5.13174e-05	0.0324326	0.0317222	3399	tags=40%, list=24%, signal=30%	OAS2/NLRC3/TRIM21/RIPK2/TRIM27/KLHL22/XAF1/POLR3B/IRF8/TICAM1/STAT1/DHX58/NMI/TYROBP/POLR3C/USP22/KAT8/IKBKE/POLR3A/PQBP1/ZBTB20/TRIM65/ATG5/TRAIP/GPATCH3/OAS1/NMB/PPM1B/POLR3D/RAB2B/POLR3G/TRIM56/UAP1/ARRDC4/OAS3/ZCCHC3/MYD88/DHX9/UFD1/FLOT1
6m_Naive Tregs	GO:0032606	type I interferon production	101	0.491719	1.73061	5.13174e-05	0.0324326	0.0317222	3399	tags=40%, list=24%, signal=30%	OAS2/NLRC3/TRIM21/RIPK2/TRIM27/KLHL22/XAF1/POLR3B/IRF8/TICAM1/STAT1/DHX58/NMI/TYROBP/POLR3C/USP22/KAT8/IKBKE/POLR3A/PQBP1/ZBTB20/TRIM65/ATG5/TRAIP/GPATCH3/OAS1/NMB/PPM1B/POLR3D/RAB2B/POLR3G/TRIM56/UAP1/ARRDC4/OAS3/ZCCHC3/MYD88/DHX9/UFD1/FLOT1
6m_Naive Tregs	GO:0002831	regulation of response to biotic stimulus	402	0.376831	1.45052	4.97709e-05	0.0324326	0.0317222	3399	tags=31%, list=24%, signal=24%	FCRL3/TARBP2/NLRC3/TRIM21/USP18/RSAD2/SARM1/RIPK2/KLHL22/TNIP3/LY96/HERC5/TXK/TRAFD1/KLRB1/PLSCR1/ADAM8/CRTAM/APOBEC3G/DTX3L/POLR3B/SUSD4/TKFC/XRCC5/TICAM1/ZBP1/MAP2K6/CLPB/SYT11/APP/LYAR/SMIM30/RNF144A/IPO5/STAT1/LRP8/DHX58/TRIM22/PARP14/NMI/TYROBP/NCR3/TRAF3IP2/TAX1BP1/AKIRIN2/POLR3C/ERCC6/ZNRF1/MICB/DDX60/PARP1/FBXO38/NEK7/IKBKE/GPR108/SPN/PQBP1/TIGAR/ATG5/TRIM25/NOD1/GPATCH3/CASP6/AP1G1/PRKCE…
9m_MALAT1+ Tn	GO:0006397	mRNA processing	418	0.355432	1.58324	2.29871e-06	0.0102936	0.00987237	2716	tags=36%, list=26%, signal=28%	SNRPC/SNRNP27/ALKBH5/PPIE/XAB2/HSF1/TFIP11/SUPT6H/RBM42/GRSF1/SNRPB2/TRUB2/TSSC4/CMTR1/SNRPG/PRPF6/CPSF6/SF3A1/PPP4R2/PTBP2/DDX41/CRNKL1/SNRPN/PPWD1/NCBP1/DBR1/DCPS/SNRPB/AKAP8L/REST/MBNL2/HDAC7/RBMX2/PTBP1/PPIL2/TENT4A/SNRNP40/SDE2/RBM6/RBM23/DDX1/HNRNPA0/CPSF3/AQR/MTPAP/CWC15/CLASRP/HNRNPF/ESS2/THRAP3/PRPF18/SREK1IP1/FMR1/RBM48/CDK11B/SF3A2/SRSF9/SNRPD1/PCIF1/TENT4B/PRKRIP1/SAP18/LSM6/EFTUD2/DH…
9m_MALAT1+ Tn	GO:0006119	oxidative phosphorylation	110	0.470529	1.893	1.00512e-05	0.0205718	0.0197299	2017	tags=39%, list=20%, signal=32%	ATP5ME/COX6B1/ATP5F1C/NDUFS5/SDHA/NDUFV2/NDUFC1/ISCU/NDUFA13/CHCHD10/ATP5PO/NDUFA10/NDUFB1/COX7A2/DNAJC15/NDUFS6/NDUFB8/NDUFB10/COA6/CYCS/NDUFS2/ATP5PB/COX7A2L/SDHB/NDUFB9/DGUOK/COX8A/UQCRB/NIPSNAP2/NDUFA7/NDUFA6/NDUFS8/UQCRFS1/NDUFC2/FXN/NDUFA3/COX6C/PARK7/UQCRC2/ATP5PD/TEFM/ATP5PF/UQCRQ
9m_MALAT1+ Tn	GO:0022900	electron transport chain	98	0.465766	1.85592	2.49634e-05	0.0279465	0.0268028	2929	tags=52%, list=29%, signal=38%	COX6B1/ETFRF1/NDUFS5/SDHA/NDUFV2/NDUFC1/ISCU/VPS54/NDUFA10/NDUFB1/COX7A2/DNAJC15/NDUFS6/NDUFB8/NDUFB10/COA6/CYCS/NDUFS2/COX7A2L/SDHB/SLC25A13/SOD2/NDUFB9/ENOX2/DGUOK/COX8A/UQCRB/FDX2/NDUFA7/NDUFA6/NDUFS8/UQCRFS1/NDUFC2/NDUFA3/COX6C/PARK7/UQCRC2/UQCRQ/GHITM/FDX1/ETFDH/UQCRC1/NDUFA12/SLC25A12/UQCR11/POR/NDUFA1/NDUFAF1/COQ9/NDUFB7/COX7B
9m_MALAT1+ Tn	GO:0000819	sister chromatid segregation	155	0.406831	1.70058	4.47236e-05	0.0333787	0.0320127	1827	tags=30%, list=18%, signal=25%	RAB11A/NSL1/BCL7B/MZT1/CDC27/ABRAXAS2/SMARCD1/MAD1L1/CHMP2A/DPF2/BECN1/ANAPC11/TOP2B/SMC4/DCTN2/SMARCE1/CHMP3/CDC16/AKAP8L/DYNC1LI1/SMARCB1/TENT4A/NUDC/CDK5RAP2/CHAMP1/SMARCD2/MIS12/RIOK2/CCSAP/MAP9/TPR/MAPRE1/DUSP1/DRG1/SMARCC1/BCCIP/PSMG2/NUMA1/LATS1/KIF2A/KIF22/NSMCE2/SMARCA4/CDC23/BCL7C/BAZ1B/CHMP4A
9m_MALAT1+ Tn	GO:1902600	proton transmembrane transport	118	0.424494	1.72456	8.57085e-05	0.0393454	0.0377352	2469	tags=41%, list=24%, signal=31%	ATP5ME/COX6B1/ATP5F1C/SLC18B1/ATP5MC3/SLC9A8/NDUFS5/ATP6V0D1/NDUFV2/NDUFC1/ATP5PO/NDUFA10/NDUFB1/NDUFS6/NDUFB8/NDUFB10/NDUFS2/ATP6V1A/ATP1A1/SLC16A1/SLC15A4/ATP5PB/COX7A2L/SLC9A9/SLC25A13/NDUFB9/COX8A/ATP6AP2/NDUFA7/NDUFA6/NDUFS8/UQCRFS1/SURF1/NDUFC2/NDUFA3/CYB5A/PARK7/ATP6V1B2/PHB2/ATP5PD/ATP5PF/GHITM/TCIRG1/ATP6V1E1/UQCRC1/NDUFA12/ATP6V0E1/SLC25A12
9m_MALAT1+ Tn	GO:0022613	ribonucleoprotein complex biogenesis	416	0.331774	1.4775	8.78639e-05	0.0393454	0.0377352	2697	tags=34%, list=26%, signal=26%	SNRPC/BRIX1/UTP25/ZNHIT3/NOP16/GLUL/WDR75/MRPS7/RPS19BP1/XAB2/IMP4/GTF3A/RRP15/SNRPB2/IMP3/TSSC4/RPF1/NSUN3/SRFBP1/SNRPG/DDX54/UTP3/SHQ1/SIRT7/PRPF6/SF3A1/PTBP2/CRNKL1/PELP1/NCBP1/DDX27/SNRPB/PRKRA/RIOK1/RBM34/EIF2D/LSG1/DCAF13/RBMX2/SDE2/EIF3J/DDX1/REXO4/DDX56/EIF2S3/MRTO4/EMG1/RRP1/NSA2/EIF3G/RPP38/RIOK2/PRPF18/RPL26L1/TSC1/SF3A2/SRSF9/SNRPD1/UTP11/TENT4B/LSM6/CD2BP2/FCF1/SF3B4/MRM2/AGO4/XRN2/G…
9m_Effector Tregs	GO:0031663	lipopolysaccharide-mediated signaling pathway	38	-0.584595	-2.19047	9.60122e-06	0.0460955	0.044489	1010	tags=39%, list=8%, signal=36%	MAPK1/IRF3/MAPK14/CARD8/TRIM5/IRAK3/CACTIN/IRAK4/PTPN22/MAPK3/TICAM1/RIPK2/AKT1/TRIB1/NFKBIL1
12m_Tcm	GO:0051607	defense response to virus	250	0.431499	1.95687	1.05716e-08	1.88844e-05	1.81905e-05	1690	tags=25%, list=10%, signal=23%	TRIM25/RSAD2/MX1/OAS2/IRF9/IFIT3/BST2/STAT1/HERC5/CGAS/PLSCR1/GBP1/TSPAN32/F2RL1/IRF1/IFIH1/IFI44L/PARP9/SPON2/IRF2/POLR3A/ATG7/TRIM21/TRIM22/TRIM32/USP18/TRIM5/POLR3D/IFI16/TRIM56/OASL/ZBP1/MX2/TTC4/EIF2AK2/IRF7/PYCARD/IFIT2/RNASEL/GPAM/IFIT5/UNC13D/ISG15/TRIM38/BCL2L1/TRIM44/OAS3/IFITM2/GBP5/ADAR/DTX3L/RNF135/IFIT1/EPG5/AGBL5/IKBKE/MYD88/DDX60L/ZDHHC11B/HSP90AA1/CXADR/IFI6
12m_Tcm	GO:0045088	regulation of innate immune response	370	0.392992	1.85036	5.25036e-09	1.88844e-05	1.81905e-05	2848	tags=28%, list=17%, signal=24%	TRIM25/RSAD2/TYROBP/CGAS/PLSCR1/TSPAN6/COLEC12/DNAJA3/F2RL1/IRF1/IFIH1/PARP9/CRTAM/TLR1/HLA-F/TRIM21/MAP2K6/TRIM32/VAV1/USP18/TRIM5/POLR3D/MFHAS1/IFI16/TRAFD1/TLR5/TRIM56/TIRAP/CD274/OASL/RNF144A/ZBP1/ERAP1/FCN1/EIF2AK2/IRF7/GRN/PYCARD/CD226/GPR108/NFKBIL1/TIFA/ZDHHC9/RAB11FIP2/LGALS9/ZNRF1/ADAM8/METTL3/CEACAM1/PARP14/SUSD4/ISG15/CD300A/SLAMF6/OAS3/LGR4/GBP5/ADAR/BIRC2/LYPLAL1/UBE2K/ATAT1/FAM3A/E…
12m_Tcm	GO:0001819	positive regulation of cytokine production	367	0.390481	1.83434	8.09686e-09	1.88844e-05	1.81905e-05	2558	tags=26%, list=15%, signal=22%	RSAD2/OAS2/TYROBP/BATF/STAT1/HLA-DPA1/CGAS/IL32/F2RL1/IRF1/IFIH1/CRTAM/SPON2/POLR3A/TLR1/SLAMF1/HLA-F/MAPK11/IRF8/TRIM32/POLR3D/ARRDC4/IFI16/SULF2/TLR5/TRIM56/TIRAP/CD274/AGPAT1/FCN1/EIF2AK2/IRF7/PYCARD/TMIGD2/CD226/BTN3A1/HPSE/FFAR3/PANX1/LGALS9/ADAM8/ISG15/SASH3/SLAMF6/AGPAT2/OAS3/IL6R/CD83/CD28/HTR2B/GBP5/ZBTB7B/CD2/PTPRJ/PIBF1/IL18/HMOX1/IL17RA/RNF135/PLCB1/NLRP12/IKBKE/MYD88/NOD1/HSP90AA1/IL…
12m_Tcm	GO:0009615	response to virus	328	0.398682	1.85655	1.89481e-08	2.53858e-05	2.44531e-05	2151	tags=24%, list=13%, signal=22%	TRIM25/RSAD2/MX1/OAS2/IRF9/IFIT3/BST2/STAT1/HERC5/AP1S1/CGAS/PLSCR1/GBP1/TSPAN32/F2RL1/IRF1/IFIH1/IFI44L/PARP9/SPON2/IRF2/POLR3A/ATG7/MAPK11/TRIM21/TRIM22/PIM2/TRIM32/USP18/TRIM5/POLR3D/IFI16/TRIM56/OASL/ZBP1/MX2/LGALS8/TTC4/EIF2AK2/IRF7/PYCARD/ACTA2/IFI44/IFIT2/LGALS9/RNASEL/GPAM/IFIT5/UNC13D/ISG15/GBF1/TRIM38/BCL2L1/TRIM44/OAS3/IFITM2/GBP5/ADAR/DTX3L/IL17RA/RNF135/IFIT1/EPG5/AGBL5/IKBKE/MYD88/D…
12m_Tcm	GO:0048525	negative regulation of viral process	75	0.571514	2.19196	1.03238e-07	9.22085e-05	8.88207e-05	1189	tags=36%, list=7%, signal=34%	TRIM25/RSAD2/MX1/OAS2/CH25H/BST2/STAT1/PLSCR1/IL32/IFIH1/TRIM21/TRIM32/TRIM5/TRIM59/IFI16/OASL/GSN/FCN1/EIF2AK2/FAM111A/SP100/RNASEL/IFIT5/ISG15/LY6E/OAS3/IFITM2
12m_Tcm	GO:0002831	regulation of response to biotic stimulus	438	0.362158	1.7246	9.66664e-08	9.22085e-05	8.88207e-05	2848	tags=26%, list=17%, signal=22%	TRIM25/RSAD2/TYROBP/STAT1/HERC5/CGAS/PLSCR1/TSPAN32/TSPAN6/COLEC12/DNAJA3/F2RL1/IRF1/IFIH1/PARP9/CRTAM/TLR1/HLA-F/TRIM21/TRIM22/MAP2K6/TRIM32/VAV1/USP18/TRIM5/POLR3D/MFHAS1/IFI16/TRAFD1/TLR5/TRIM56/TIRAP/CD274/OASL/RNF144A/ZBP1/ERAP1/FCN1/EIF2AK2/IRF7/GRN/PYCARD/CD226/GPR108/NFKBIL1/TIFA/ZDHHC9/RAB11FIP2/LGALS9/ZNRF1/ADAM8/METTL3/CEACAM1/PARP14/SUSD4/ISG15/TRIM38/CD300A/SLAMF6/TRIM44/OAS3/LGR4/GB…
12m_Tcm	GO:0034340	response to type I interferon	68	0.558942	2.10918	1.05637e-06	0.000629009	0.000605899	2393	tags=40%, list=14%, signal=34%	MX1/OAS2/CH25H/STAT1/IFIH1/USP18/TRIM56/OASL/ZBP1/IRF7/SP100/METTL3/ISG15/OAS3/IFITM2/ADAR/UBE2K/IFIT1/IKBKE/MYD88/PTPN6/TANK/PTPN1/AZI2/IRAK1/IFI27/IRF3
12m_Tcm	GO:0031349	positive regulation of defense response	388	0.358004	1.68728	2.3305e-06	0.00104076	0.00100252	2855	tags=25%, list=17%, signal=21%	TRIM25/RSAD2/TYROBP/CGAS/PLSCR1/GBP1/LDLR/TSPAN6/COLEC12/F2RL1/IRF1/IFIH1/PARP9/CRTAM/TLR1/HLA-F/MAP2K6/TRIM32/VAV1/TRIM5/POLR3D/MFHAS1/IFI16/TLR5/TRIM56/TIRAP/CD274/OASL/RNF144A/ZBP1/FCN1/EIF2AK2/IRF7/GRN/PYCARD/CD226/GPR108/NFKBIL1/TIFA/FFAR3/ZDHHC9/RAB11FIP2/ZNRF1/ADAM8/CD300A/SLAMF6/OAS3/CD28/LGR4/GBP5/BIRC2/LYPLAL1/UBE2K/ATAT1/ESR1/IL18/IL17RA/RNF135/EPG5/OTULIN/NLRP12/IKBKE/MYD88/OTUD4/NOD1…
12m_Tcm	GO:0140888	interferon-mediated signaling pathway	82	0.51367	2.00735	5.70998e-06	0.0021857	0.0021054	2807	tags=39%, list=17%, signal=33%	OAS2/STAT1/DNAJA3/IRF1/IFIH1/PARP9/USP18/TRIM56/OASL/ZBP1/IRF7/SP100/METTL3/PARP14/ISG15/OAS3/IFITM2/ADAR/UBE2K/EPG5/IKBKE/MYD88/PTPN6/TANK/PTPN1/AZI2/IRAK1/IFI27/IRF3/TXK/IFITM1/NLRC5
12m_Tcm	GO:0032103	positive regulation of response to external stimulus	477	0.326548	1.56163	1.1359e-05	0.00380457	0.00366479	2855	tags=23%, list=17%, signal=20%	TRIM25/RSAD2/TYROBP/CGAS/PLSCR1/GBP1/LDLR/TSPAN6/COLEC12/F2RL1/IRF1/IFIH1/PARP9/CRTAM/TLR1/SLAMF1/HLA-F/MAP2K6/TRIM32/VAV1/TRIM5/POLR3D/MFHAS1/IFI16/TLR5/TRIM56/TIRAP/CD274/OASL/RNF144A/ZBP1/NRP1/FCN1/EIF2AK2/IRF7/GRN/PYCARD/CD226/GPR108/NFKBIL1/BMPR2/TIFA/FLNA/FFAR3/ZDHHC9/RAB11FIP2/LGALS9/ZNRF1/STK39/ADAM8/CD300A/SLAMF6/OAS3/IL6R/CD28/LGR4/GBP5/BIRC2/IGF1R/LYPLAL1/UBE2K/PTPRJ/ATAT1/ESR1/IL18/IL…
12m_Tcm	GO:0035456	response to interferon-beta	26	0.66622	2.08112	3.78825e-05	0.00922783	0.00888879	1755	tags=42%, list=11%, signal=38%	XAF1/BST2/STAT1/PLSCR1/IRF1/IFI16/PNPT1/IFITM2/UBE2K/IKBKE/UBE2G2
12m_Tcm	GO:0002221	pattern recognition receptor signaling pathway	224	0.376814	1.6895	4.45699e-05	0.0103848	0.0100032	2446	tags=25%, list=15%, signal=21%	TRIM25/RSAD2/CGAS/TSPAN6/COLEC12/F2RL1/IRF1/IFIH1/TLR1/MAP2K6/TRIM32/MFHAS1/IFI16/TLR5/TIRAP/CD274/OASL/RNF144A/FCN1/EIF2AK2/IRF7/PYCARD/GPR108/NFKBIL1/TIFA/ZDHHC9/RAB11FIP2/ZNRF1/CD300A/OAS3/LGR4/GBP5/BIRC2/LYPLAL1/ATAT1/ESR1/RNF135/EPG5/OTULIN/MYD88/OTUD4/NOD1/BIRC3/RPS6KA3/IRF4/TRAF3IP3/LYN/AKT1/HSPA1A/NFKBIZ/IRAK1/BRCC3/IRF3/TLR2/SLC19A1
12m_Tcm	GO:0032606	type I interferon production	110	0.452493	1.85444	5.96275e-05	0.0127817	0.0123121	2421	tags=26%, list=15%, signal=23%	XAF1/OAS2/TYROBP/STAT1/CGAS/IRF1/IFIH1/POLR3A/TRIM21/IRF8/POLR3D/ARRDC4/TRIM56/TIRAP/IRF7/PYCARD/ISG15/TRIM38/OAS3/RNF135/IKBKE/MYD88/HSP90AA1/TRAF3IP3/TANK/IRAK1/RNF26/IRF3/TLR2
12m_Tcm	GO:0009219	pyrimidine deoxyribonucleotide metabolic process	21	0.699819	2.0544	8.18909e-05	0.0162538	0.0156567	2635	tags=57%, list=16%, signal=48%	CMPK2/DTYMK/SMUG1/NT5M/DPYD/NEIL2/NTHL1/UPP1/TDG/DUT/NT5C/UNG
12m_Tcm	GO:0001906	cell killing	145	0.407883	1.74066	9.38132e-05	0.0167582	0.0161424	2537	tags=26%, list=15%, signal=22%	GZMA/TYROBP/GBP1/F2RL1/CRTAM/HLA-F/VAV1/ICAM1/DNASE1/CD226/RNF19B/RAB27A/LGALS9/APOL1/HPRT1/CEACAM1/UNC13D/SLAMF6/GZMM/GNLY/TAP2/GBP5/CD2/IL18/MYD88/PTPN6/NKG7/IL13/CR1/IL12A/KLRB1/MICA/TREM1/LYZ/GZMH/HCST/P2RX7/HLA-E
12m_Tcm	GO:0002683	negative regulation of immune system process	386	0.317286	1.49593	0.000104987	0.0181492	0.0174824	2148	tags=20%, list=13%, signal=18%	TYROBP/CTLA4/BST2/CGAS/GBP1/TSPAN32/LDLR/TSPAN6/DNAJA3/F2RL1/IRF1/FSTL3/TCTA/CRTAM/MMP28/DTX1/SLAMF1/HLA-F/TRIM21/TRIM32/USP18/PAWR/MFHAS1/UBASH3B/IFI16/TRAFD1/CD274/ADTRP/CD69/PDE5A/GRN/PIAS3/FURIN/LPXN/GPR108/NFKBIL1/SOCS1/LGALS9/GPAM/METTL3/BTRC/CEACAM1/PARP14/SUSD4/ISG15/CD300A/OAS3/LGR4/RC3H2/ADAR/ZBTB7B/LYPLAL1/PTPRJ/FAM3A/PIBF1/HMOX1/PLCB1/PGLYRP2/PHPT1/OTUD4/PTPN6/RHBDD3/CST7/BCL6/CASP3/I…
12m_Tcm	GO:0072529	pyrimidine-containing compound catabolic process	24	0.653833	1.98545	0.000120775	0.020226	0.0194829	2635	tags=54%, list=16%, signal=46%	ENTPD5/SMUG1/NT5M/DPYD/NEIL2/ENTPD4/NTHL1/UPP1/CDADC1/TDG/DUT/NT5C/UNG
12m_Tcm	GO:0030903	notochord development	10	-0.812294	-1.99899	0.000130199	0.0211435	0.0203667	277	tags=40%, list=2%, signal=39%	NOG/ID3/STIL/COL18A1
12m_Tcm	GO:0006244	pyrimidine nucleotide catabolic process	19	0.710175	2.01783	0.000195206	0.0275291	0.0265177	3256	tags=68%, list=20%, signal=55%	ENTPD5/SMUG1/NT5M/DPYD/NEIL2/ENTPD4/NTHL1/UPP1/TDG/DUT/NT5C/UNG/OGG1
12m_Tcm	GO:0007032	endosome organization	92	-0.419851	-1.79579	0.00024197	0.0332491	0.0320275	2724	tags=33%, list=16%, signal=27%	VPS4A/CHMP1A/ATP6V1H/STAM/ATP6V0B/TMEM9/CHMP4B/VPS11/UBAP1/TOM1/ATP6AP1/VTA1/PDCD6IP/RAB5B/SQSTM1/HGS/VPS25/AQP11/VAMP4/PI4K2B/HOOK2/RNASEK/ALS2/HOOK1/VPS33B/TMEM127/STX6/CC2D1A/PLEKHF1/CHMP6
12m_Tcm	GO:0003338	metanephros morphogenesis	14	0.752811	2.01155	0.000258844	0.0346787	0.0334045	1993	tags=43%, list=12%, signal=38%	FMN1/STAT1/LGR4/PKD2/WNT7B/GREM1
12m_Tcm	GO:0001909	leukocyte mediated cytotoxicity	103	0.424215	1.7269	0.00038905	0.0459447	0.0442566	2537	tags=28%, list=15%, signal=24%	TYROBP/F2RL1/CRTAM/HLA-F/VAV1/ICAM1/DNASE1/CD226/RNF19B/RAB27A/LGALS9/HPRT1/CEACAM1/UNC13D/SLAMF6/GZMM/TAP2/CD2/IL18/MYD88/PTPN6/NKG7/IL12A/KLRB1/MICA/TREM1/HCST/P2RX7/HLA-E
12m_Th2	GO:0051607	defense response to virus	243	0.393553	1.7203	6.70325e-06	0.034019	0.0339608	2262	tags=26%, list=16%, signal=22%	STAT2/IFNG/OAS3/TRIM25/IFIT2/ZCCHC3/IFI44L/GBP3/STAT1/RSAD2/USP18/IFNAR2/TRIM56/IFIT1/IRF9/SPN/SPON2/MLKL/IFIH1/BST2/MX1/TRIM32/ERCC6/CCDC92/EIF2AK2/RIPK3/MX2/DDX60L/GBP5/FGL2/IFIT5/EPG5/AGBL5/BCL2L1/TRIM44/HYAL2/ZBP1/USP27X/TRIM5/TRAF3IP1/MYD88/IFITM3/TRIM22/OAS1/OASL/IRF7/TSPAN32/IL12RB1/RNASEL/IFI6/DHX16/FADD/ISG15/DDX56/ATG14/POLR3H/ELMOD2/IFIT3/EXOC1/NLRC5/F2RL1/HERC5
12m_Tn	GO:0048525	negative regulation of viral process	73	0.658888	2.46547	8.97004e-12	4.84292e-08	4.75223e-08	1620	tags=37%, list=9%, signal=34%	RSAD2/CH25H/OAS1/TRIM25/OASL/BST2/MX1/OAS3/PLSCR1/STAT1/IFIT5/IL32/TNF/OAS2/IFIT1/APOBEC3D/IFI16/ISG15/IFIH1/APOBEC3G/LY6E/IFITM2/FAM111A/TRIM5/SP100/EIF2AK2/APOBEC3F
12m_Tn	GO:0051607	defense response to virus	251	0.460775	2.00541	2.10516e-10	3.78859e-07	3.71764e-07	2485	tags=28%, list=14%, signal=24%	RSAD2/IRF9/OAS1/TRIM25/OASL/BST2/IRF7/IFIT3/MX1/USP18/IFIT2/OAS3/PLSCR1/STAT1/POLR3G/HERC5/IFIT5/IRF1/POLR3A/TNF/OAS2/IFIT1/PARP9/APOBEC3D/CGAS/IFI16/DTX3L/ISG15/CCDC92/TRIM22/IFIH1/GBP3/DDIT4/IFI6/IL10RB/GBP1/APOBEC3G/ADARB1/MX2/IFITM2/IFI44L/DDX60/ZBP1/TRIM5/HCFC2/TRIM44/CLPB/RNF26/IL15/MICA/ERCC6/EIF2AK2/POLR3K/APOBEC3F/GBP5/PMAIP1/CARD9/IRF2/DDX56/GBP2/AGBL5/BCL2/IFITM1/UBL7/IFITM3/RTP4/HSP90…
12m_Tn	GO:0009615	response to virus	326	0.42932	1.9228	5.78141e-10	7.80346e-07	7.65732e-07	2485	tags=25%, list=14%, signal=22%	RSAD2/IRF9/OAS1/TRIM25/OASL/BST2/IRF7/IFIT3/MX1/USP18/IFIT2/OAS3/PLSCR1/STAT1/POLR3G/HERC5/IFIT5/IRF1/ACTA2/POLR3A/TNF/OAS2/LGALS8/IFIT1/PARP9/CDK6/APOBEC3D/CGAS/PIM2/IFI16/DTX3L/ISG15/CCDC92/TRIM22/IFI44/IFIH1/GBP3/DDIT4/IFI6/IL10RB/GBP1/APOBEC3G/LGALS9/ADARB1/MX2/IFITM2/IFI44L/DDX60/ZBP1/TRIM5/HCFC2/TRIM44/CLPB/AP1S1/RNF26/BCL3/IL15/MICA/ERCC6/EIF2AK2/VWCE/POLR3K/APOBEC3F/GBP5/HYAL3/PMAIP1/CARD…
12m_Tn	GO:0019079	viral genome replication	111	0.508498	2.02671	7.65341e-07	0.00051651	0.000506837	2453	tags=30%, list=14%, signal=26%	RSAD2/OAS1/OASL/BST2/MX1/OAS3/PLSCR1/STOM/IFIT5/TNF/OAS2/IFIT1/APOBEC3D/TBC1D20/IFI16/ISG15/IFIH1/APOBEC3G/ADARB1/IFITM2/SMC6/PRKN/FAM111A/DEK/EIF2AK2/APOBEC3F/DDX56/CD28/ZFYVE1/BCL2/IFITM1/IFITM3/CCL2
12m_Tn	GO:0002831	regulation of response to biotic stimulus	439	0.342895	1.57657	1.07309e-05	0.0057936	0.00568511	3345	tags=27%, list=19%, signal=22%	RSAD2/TYROBP/OAS1/TRIM25/OASL/IRF7/MAP2K6/USP18/OAS3/PLSCR1/STAT1/POLR3G/HERC5/IRF1/TNF/IFI35/DAPK1/PARP9/TRAFD1/CRTAM/CGAS/ADAM8/ZNRF1/IFI16/DTX3L/MFHAS1/TIFA/ISG15/CCDC92/TRIM22/A2M/IFIH1/SLAMF6/CEACAM1/RNF170/DNAJA3/APOBEC3G/LGALS9/HSPA1B/MR1/HLA-F/ERAP1/HLA-G/DDX60/ZBP1/PRDX2/TRIM5/HCFC2/TRIM44/CLPB/RNF26/OTULIN/PLCG2/ZDHHC9/IL15/GFI1/MICA/ERCC6/EIF2AK2/APOBEC3F/GBP5/CD14/PDPK1/TRIB1/HSPA1A/C…
12m_Tn	GO:0035456	response to interferon-beta	26	0.705517	2.13237	2.31819e-05	0.0113781	0.011165	885	tags=35%, list=5%, signal=33%	XAF1/OAS1/BST2/PLSCR1/STAT1/IRF1/IFI16/PNPT1/IFITM2
12m_Tn	GO:0001819	positive regulation of cytokine production	370	0.346624	1.57322	2.58634e-05	0.0116364	0.0114185	2962	tags=24%, list=17%, signal=20%	RSAD2/TYROBP/OAS1/BATF/IRF7/PANX1/OAS3/ZP3/STAT1/POLR3G/IRF8/IRF1/SULF2/POLR3A/IL32/TNF/OAS2/CRTAM/CGAS/ADAM8/IFI16/ISG15/IFIH1/SLAMF6/PLA2G1B/EGR1/LGALS9/ABL1/HPSE/AGPAT2/UCN/IL20RB/HSPA1B/CD83/HLA-F/HLA-G/FCER1G/PRKD2/RUNX1/CARD11/CD2/BCL3/C3AR1/PLCG2/IL15/EIF2AK2/GBP5/C1QTNF4/CD14/HSPA1A/CD160/BRCA1/CARD9/ITK/IL17RC/PIBF1/TMIGD2/IL1RAP/CD28/LACC1/C1QTNF3/IRF4/PLCB1/GSDMD/F2R/STAT5B/HSP90AA1/TR…
12m_Tn	GO:0031349	positive regulation of defense response	390	0.342915	1.56231	3.57652e-05	0.0148536	0.0145754	3196	tags=25%, list=19%, signal=21%	RSAD2/TYROBP/OAS1/LDLR/TRIM25/OASL/IRF7/MAP2K6/OAS3/ZP3/PLSCR1/POLR3G/IRF1/TNF/IFI35/PARP9/CRTAM/CGAS/ADAM8/ZNRF1/IFI16/MFHAS1/TIFA/TRADD/NPAS2/IFIH1/SLAMF6/GBP3/RNF170/GBP1/UCN/HSPA1B/MAP3K8/HLA-F/HLA-G/DDX60/ZBP1/TRIM5/HCFC2/CLPB/OTULIN/PLCG2/ZDHHC9/IL15/GFI1/EIF2AK2/GBP5/CD14/PDPK1/HSPA1A/SNCA/CD160/CARD9/TNIP2/MAPKAPK3/LYN/CAMK2N1/CD28/RNF144A/GBP2/CLOCK/LACC1/ANKRD17/IRF4/ALPK1/GSDMD/STAT5B/…
12m_Tn	GO:0032103	positive regulation of response to external stimulus	482	0.326163	1.51101	4.01303e-05	0.015476	0.0151862	3344	tags=26%, list=19%, signal=21%	RSAD2/TYROBP/OAS1/LDLR/TRIM25/OASL/IRF7/MAP2K6/OAS3/ZP3/PLSCR1/POLR3G/IRF1/MEGF8/TNF/IFI35/PARP9/CRTAM/CGAS/PPM1F/ADAM8/ZNRF1/IFI16/MFHAS1/TIFA/TRADD/IFIH1/SLAMF6/GBP3/ANO6/RNF170/GBP1/TIAM1/LGALS9/PTK2B/HSPA1B/NEDD9/MAP3K8/HLA-F/SWAP70/HLA-G/DDX60/ZBP1/PRKD2/IGF1R/TRIM5/HCFC2/CLPB/RIPOR2/OTULIN/C3AR1/PLCG2/ZDHHC9/IL15/GFI1/EIF2AK2/GBP5/CD14/PDPK1/HSPA1A/SNCA/CD160/CARD9/TNIP2/MAPKAPK3/LYN/CAMK2N…
12m_Tn	GO:0034340	response to type I interferon	68	0.530237	1.95804	5.90722e-05	0.0187606	0.0184093	1111	tags=21%, list=6%, signal=19%	CH25H/OAS1/OASL/IRF7/MX1/USP18/OAS3/STAT1/OAS2/IFIT1/ISG15/IFIH1/IFITM2/ZBP1
12m_Tn	GO:0019221	cytokine-mediated signaling pathway	373	0.346229	1.57162	5.56293e-05	0.0187606	0.0184093	3299	tags=27%, list=19%, signal=23%	OAS1/CISH/OASL/IRF7/MX1/USP18/OAS3/STAT1/CXCR5/IRF1/TNF/OAS2/FAS/PARP9/LIMS1/EDAR/UGCG/TIFA/ISG15/TRADD/GPR35/IFIH1/SOCS2/CXCL3/EGR1/CEACAM1/IL10RB/DNAJA3/PTK2B/NOL3/AGPAT2/SOCS3/IL20RB/HSPA1B/KRT18/IFITM2/SOCS1/PRKN/FCER1G/ZBP1/CCRL2/TRIM44/CCL20/PPP2CB/OTULIN/IL15RA/TRAF1/RPS6KA5/IL15/SP100/GFI1/C1QTNF4/HSPA1A/WBP1L/IL1RN/TNIP2/IL17RC/BBS2/IL1RAP/LYN/NUMBL/LEPR/IFITM1/CXCL2/CIB1/PLCB1/JAK3/IFIT…
12m_Tn	GO:0072210	metanephric nephron development	17	0.761149	2.06519	8.27023e-05	0.0248061	0.0243416	2557	tags=53%, list=15%, signal=45%	FMN1/STAT1/EGR1/PKD1/PAX8/HES1/PKD2/GREM1/SOX8
12m_Tn	GO:0045088	regulation of innate immune response	372	0.339516	1.54136	0.000122618	0.0315244	0.0309341	3345	tags=27%, list=19%, signal=22%	RSAD2/TYROBP/OAS1/TRIM25/OASL/IRF7/MAP2K6/USP18/OAS3/PLSCR1/POLR3G/IRF1/TNF/IFI35/PARP9/TRAFD1/CRTAM/CGAS/ADAM8/ZNRF1/IFI16/MFHAS1/TIFA/ISG15/A2M/IFIH1/SLAMF6/CEACAM1/RNF170/DNAJA3/LGALS9/HSPA1B/HLA-F/ERAP1/HLA-G/DDX60/ZBP1/TRIM5/HCFC2/CLPB/OTULIN/PLCG2/ZDHHC9/GFI1/MICA/EIF2AK2/GBP5/CD14/PDPK1/HSPA1A/CD160/CARD9/TNIP2/MAPKAPK3/LYN/SFN/RNF144A/GBP2/LACC1/ANKRD17/IRF4/ALPK1/APOE/STAT5B/GFER/VAV1/HS…
12m_Tn	GO:0002281	macrophage activation involved in immune response	13	0.779833	1.98221	0.000191297	0.0430338	0.0422279	1443	tags=38%, list=8%, signal=35%	TYROBP/TNF/IFI35/SBNO2/PLCG2
12m_Naive Tregs	GO:0140374	antiviral innate immune response	46	0.628941	2.12023	1.19376e-06	0.00594137	0.00594137	1877	tags=39%, list=14%, signal=34%	OASL/IFIT3/IFIT2/IFIT1/IFIH1/OAS3/MAVS/NMB/TBK1/SENP7/EIF2AK2/OAS2/HCFC2/IRF3/DHX58/USP18/MX1/OAS1
12m_Naive Tregs	GO:0045071	negative regulation of viral genome replication	41	0.6461	2.153	2.95837e-06	0.0073619	0.0073619	2395	tags=46%, list=18%, signal=38%	OASL/IFIT1/BST2/IFIH1/OAS3/FAM111A/MAVS/EIF2AK2/OAS2/RSAD2/IFIT5/APOBEC3C/APOBEC3A/ISG15/MX1/OAS1/INPP5K/IFITM2/ZNFX1
18m_MALAT1+ Tn	GO:1902115	regulation of organelle assembly	148	-0.409727	-2.03025	7.14692e-07	0.00156732	0.00152079	1770	tags=34%, list=18%, signal=28%	USP10/CAPRIN1/AKT1/MOAP1/ARF4/CHMP7/LCP1/SENP6/CHMP4A/CCDC88A/STAM/PDCD6IP/CHMP1A/VPS11/TRAPPC12/PIKFYVE/UBAP2L/ATG5/PLK4/G3BP2/ATG2A/ALMS1/SDCBP/DYNC1H1/MTOR/RAB3GAP2/ENTR1/ABL1/RAB1B/RNF4/SPICE1/TAPT1/PATL2/RABEP2/PPP1R35/HTT/CDK10/WDR45/HSF1/PIP4K2A/TRIM37/RBM14/CDK5RAP2/MTMR3/SDCCAG8/ATMIN/PTK2B/CRIPT/TSG101/NUMA1
18m_MALAT1+ Tn	GO:0044089	positive regulation of cellular component biogenesis	263	-0.346995	-1.85989	6.7865e-07	0.00156732	0.00152079	1756	tags=29%, list=18%, signal=24%	CAPRIN1/SNF8/PPHLN1/ACTR3/MOAP1/GBP5/LIMS1/MAP4K4/LCP1/BRK1/APC/CCDC88A/STAM/ATF7IP/PDCD6IP/ABI2/FMR1/SUMO1/SETDB2/CDC34/SLF2/UBAP2L/TOGARAM1/FLNA/ATG5/NCK1/PLK4/G3BP2/ATG2A/MAPRE1/SDCBP/CARMIL2/DYNC1H1/BAK1/MTOR/RAB3GAP2/ENTR1/ABL1/CLASP2/TWF2/MECP2/CARMIL1/DOCK11/VASP/TAPT1/DNM3/LRRN3/PPP1R35/RGCC/FNIP2/ISG15/ATR/ADNP/HTT/TERF1/WDR45/HSF1/HGS/PIP4K2A/CDK5RAP2/MIEN1/WASL/ATF7IP2/ATMIN/BIN1/BAX/P…
18m_MALAT1+ Tn	GO:0002230	positive regulation of defense response to virus by host	24	-0.687831	-2.08106	3.041e-05	0.0396471	0.0387888	1824	tags=46%, list=12%, signal=40%	IL23A/CREB3/STAT1/PML/CGAS/IL12RB1/PARP9/ZC3H12A/DTX3L/PYCARD/MAVS
18m_MALAT1+ Tn	GO:0046496	nicotinamide nucleotide metabolic process	123	-0.459772	-1.83378	2.47126e-05	0.0396471	0.0387888	3493	tags=39%, list=23%, signal=30%	ZBTB20/HKDC1/ENO3/CBFA2T3/ENO1/PRKAG1/NNT/IDH2/UCP2/PPP2CA/NADSYN1/PC/PFKM/SIRT6/PRKAG2/PGAM1/GIT1/PARP10/NADK2/PRPS2/ACACB/MFSD8/FKRP/NMNAT3/RBKS/DCXR/PKM/NADK/PFKL/DHTKD1/NAPRT/IER3/HK2/PCK2/PARP9/TALDO1/ME2/NUDT17/NMRK1/HDAC4/FDXR/NMNAT1/INSR/TPI1/ENO2/PRKACA/LIPA/ARL2
18m_Tcm	GO:0045071	negative regulation of viral genome replication	43	-0.691716	-2.34721	1.89412e-08	0.000100388	9.23533e-05	2241	tags=49%, list=14%, signal=42%	SRPK2/APOBEC3F/SRPK1/ISG20/IFITM1/IFITM2/EIF2AK2/TNF/PLSCR1/OAS2/FAM111A/MAVS/RSAD2/OAS1/IFIH1/APOBEC3C/IFIT5/ISG15/OAS3/IFIT1/OASL
18m_Tcm	GO:0140374	antiviral innate immune response	50	-0.648276	-2.27641	1.06461e-07	0.000282123	0.000259542	1459	tags=36%, list=9%, signal=33%	NCK1/SENP7/IFIT3/ZBP1/EIF2AK2/TNF/OAS2/ATAD3A/DHX58/USP18/MAVS/OAS1/IFIH1/TRIM65/OAS3/IFIT2/IFIT1/OASL
18m_Tcm	GO:0009615	response to virus	327	-0.382314	-1.72027	4.15098e-07	0.000550005	0.000505982	1276	tags=18%, list=8%, signal=17%	EEF1G/IL15/ZC3H12A/SENP7/DDX60/IFIT3/IFITM1/IFI44L/UNC13D/IFITM2/ZBP1/EIF2AK2/GBP7/GPAM/HSPB1/TNF/ATG7/PLSCR1/DTX3L/ZMYND11/OAS2/BCL2L1/IRF2/HERC5/IFI44/ATAD3A/TRAF3IP1/IL23A/DDX60L/TRIM5/DHX58/XPR1/GBP5/GBP1/CFL1/USP18/PARP9/POLR3B/JAK2/MAVS/TICAM1/RSAD2/OAS1/POU2F2/IFIH1/TRIM65/APOBEC3C/IFIT5/IFI6/LGALS9/ISG15/PMAIP1/OAS3/IFIT2/CDK6/AP1S1/IFIT1/OASL
18m_Tcm	GO:0032728	positive regulation of interferon-beta production	34	-0.665669	-2.14024	4.57499e-06	0.00346392	0.00318667	750	tags=35%, list=5%, signal=34%	ARRDC4/OAS2/POLR3B/MAVS/TICAM1/FLOT1/OAS1/IFIH1/TRIM65/ISG15/RIPK2/OAS3
18m_Tcm	GO:0002683	negative regulation of immune system process	366	-0.353617	-1.60296	1.3602e-05	0.00901132	0.00829006	3264	tags=30%, list=20%, signal=24%	IL27RA/IRGM/DUSP22/TBC1D10C/RIN3/STAT2/RC3H1/ATM/IRF1/MIF/TRIB1/CARD8/GPR55/PKN1/IL2RA/METTL3/DGKZ/SIRT2/PLCG1/CST7/CD274/PPP3CB/SOCS6/MDK/WASL/TCTA/GPR18/JAK3/DAPL1/HSPA8/PELI1/FADD/OTUD4/TGFB3/CPTP/LRRC14/DTX1/BCR/PTPRS/PLK2/TNFAIP8L2/DUSP1/PTPRC/NCKAP1L/TSPAN6/CD69/A2M/SUSD4/FOXJ1/PARP1/ABHD17A/UBASH3B/PLCL2/RHBDD3/STAT6/LAX1/CGAS/CD84/MMP28/HLA-DOB/CCL28/FAM3A/ZC3H12A/ADA/TKFC/NRARP/VSIR/BTN2…
18m_Tcm	GO:0019079	viral genome replication	111	-0.471361	-1.87604	1.6905e-05	0.00995519	0.00915838	1867	tags=26%, list=11%, signal=23%	SRPK2/APOBEC3F/SRPK1/IFI27/NFIA/ISG20/PPID/CXCL8/ZC3H12A/IFITM1/ATG16L2/IFITM2/EIF2AK2/GBP7/TNF/LARP1/PLSCR1/OAS2/FAM111A/MAVS/RSAD2/OAS1/IFIH1/APOBEC3C/IFIT5/ISG15/OAS3/IFIT1/OASL
18m_Tcm	GO:0007159	leukocyte cell-cell adhesion	328	-0.351332	-1.58248	6.9256e-05	0.0333688	0.030698	2900	tags=29%, list=18%, signal=24%	TNFSF13B/IL2RA/CD70/DOCK8/IL6ST/SMARCC2/NFKBIZ/CD24/RHOH/CD274/ST3GAL4/SOCS6/MDK/JAK3/DAPL1/HLA-DQA1/CD83/SELP/RAG1/PELI1/FADD/LCK/DTX1/ETS1/NFKBID/GATA3/IL2RG/HLA-DRA/TNFAIP8L2/SMARCA4/SEMA4D/RHOA/LEF1/PTPRC/NCKAP1L/CD69/YWHAG/STK10/FOXJ1/SKAP1/CD27/CD40LG/ITGAL/LAX1/HLA-DMA/NCK1/HLA-DOB/CCL28/IL15/ZC3H12A/ADA/AIF1/NRARP/ITGA4/VSIR/PRKCQ/KLF4/PRKCZ/SELL/BTN2A2/ABL1/ZMIZ1/GPAM/TNF/IL20RB/ANXA1/BA…
18m_Tcm	GO:0071357	cellular response to type I interferon	61	-0.527068	-1.92278	9.19673e-05	0.0364006	0.0334871	2399	tags=31%, list=15%, signal=27%	STAT1/SP100/FADD/HDAC4/IFI27/IFITM1/IFITM2/ZBP1/OAS2/USP18/MAVS/OAS1/PTPN6/IFIH1/TRIM65/ISG15/OAS3/IFIT1/OASL
18m_Tcm	GO:0032608	interferon-beta production	51	-0.538755	-1.90269	0.000117892	0.0364006	0.0334871	750	tags=25%, list=5%, signal=24%	ARRDC4/OAS2/POLR3B/MAVS/TICAM1/NLRC3/FLOT1/OAS1/IFIH1/TRIM65/ISG15/RIPK2/OAS3
18m_Tcm	GO:0045824	negative regulation of innate immune response	71	-0.503771	-1.88174	0.000119836	0.0364006	0.0334871	1697	tags=24%, list=10%, signal=22%	A2M/SUSD4/PARP1/FAM3A/PARP14/DHX58/HLA-G/USP18/MAVS/NLRC3/OAS1/GRN/PTPN6/LGALS9/ISG15/OAS3/SERPINB9
18m_Tcm	GO:0140888	interferon-mediated signaling pathway	79	-0.491755	-1.87449	0.00014076	0.0364006	0.0334871	3234	tags=37%, list=20%, signal=30%	IRGM/STAT2/IRF1/IKBKE/METTL3/IFNLR1/STAT1/SP100/FADD/HDAC4/IFI27/IFITM1/IFITM2/ZBP1/OAS2/PARP14/TP53/TXK/USP18/PARP9/JAK2/MAVS/OAS1/PTPN6/IFIH1/TRIM65/ISG15/OAS3/OASL
18m_Tcm	GO:0046496	nicotinamide nucleotide metabolic process	132	-0.420668	-1.71623	0.000144229	0.0364006	0.0334871	2891	tags=33%, list=18%, signal=28%	GALK1/GAPDH/ME2/UCP2/INSR/MLST8/ENO3/ZBTB7A/PARP16/H6PD/NMRK1/ACACB/GIT1/HDAC4/ENO2/FBP1/ENO1/PRPS2/IDH2/ALDOA/G6PD/QPRT/ARNT/IER3/CD38/RBKS/NOCT/NUDT13/JMJD8/ARL2/PFKM/NAPRT/TP53/FLCN/LIPA/PARP9/OGDH/KAT2B/NADK/PKM/TALDO1/PARP10/TPI1/PRKACA
18m_Tcm	GO:0007162	negative regulation of cell adhesion	207	-0.37821	-1.62374	0.000128349	0.0364006	0.0334871	3254	tags=30%, list=20%, signal=24%	DLC1/ADAM10/DUSP22/RC3H1/IRF1/PLXNC1/PLXNA3/IL2RA/METTL3/SWAP70/CD9/CD274/SOCS6/MDK/CLDN7/MAP4K4/JAK3/DAPL1/PLXNA1/PELI1/ZNF703/SH2B3/DTX1/TNFAIP8L2/DUSP1/SEMA4D/RHOA/PTPRC/SIPA1/CD69/FOXJ1/UBASH3B/GCNT2/LAX1/RND1/CCL28/PPM1F/ZC3H12A/NRARP/VSIR/KLF4/BTN2A2/ABL1/IL20RB/ANXA1/SERPINE2/SOCS5/SCRIB/EPB41L5/HLA-G/GBP1/JAK2/MAP2K5/RASA1/PAWR/PTPN6/ZBTB7B/RIPOR2/LGALS9/PRDX2/KANK1/RUNX1
18m_Tcm	GO:0022407	regulation of cell-cell adhesion	368	-0.336953	-1.52852	0.000117868	0.0364006	0.0334871	3237	tags=31%, list=20%, signal=25%	FUT3/DUSP22/RC3H1/SERPINF2/CD3E/IRF1/KIFAP3/HLA-DQA2/GP6/AFDN/TNFSF13B/IL2RA/CD70/CELSR2/METTL3/DOCK8/IL6ST/SMARCC2/NFKBIZ/CD24/SWAP70/ANK3/CD9/RHOH/CD274/ST3GAL4/SOCS6/MDK/JAK3/DAPL1/HLA-DQA1/CD83/MDGA1/SELP/RAG1/PELI1/FADD/ZNF703/LCK/SH2B3/DTX1/ETS1/ZDHHC2/NFKBID/GATA3/IL2RG/HLA-DRA/TNFAIP8L2/SMARCA4/RHOA/LEF1/PTPRC/NCKAP1L/CD69/YWHAG/FOXJ1/SKAP1/UBASH3B/GCNT2/CD27/LRFN3/CD40LG/LAX1/HLA-DMA/NCK…
18m_Tcm	GO:0039530	MDA-5 signaling pathway	10	-0.808387	-1.89715	0.000168157	0.0375895	0.0345809	1196	tags=50%, list=7%, signal=46%	TKFC/DDX60/DHX58/IFIH1/OAS3
18m_Tcm	GO:0060339	negative regulation of type I interferon-mediated signaling pathway	20	-0.688818	-1.94902	0.000215397	0.0454659	0.0418269	403	tags=45%, list=2%, signal=44%	GIGYF2/CACTIN/STAT2/METTL3/USP18/MAVS/OAS1/ISG15/OAS3
18m_Tcm	GO:0031103	axon regeneration	33	-0.605655	-1.92621	0.000234485	0.0454659	0.0418269	2416	tags=39%, list=15%, signal=34%	IGF1R/NREP/STK24/PTPRS/MAP2K2/KLF4/TSPO/MAP2K1/JAK2/DAG1/DHFR/GRN/INPP5F
18m_Tcm	GO:0043330	response to exogenous dsRNA	27	-0.634117	-1.91653	0.000235321	0.0454659	0.0418269	2431	tags=41%, list=15%, signal=35%	ZCCHC3/SLC3A2/CGAS/NFKBIA/MAVS/TICAM1/RALB/FLOT1/IFIH1/RIPK2/IFIT1
18m_Effector Tregs	GO:0000819	sister chromatid segregation	205	0.410423	2.12386	1.17145e-09	2.84077e-06	2.72825e-06	1247	tags=24%, list=10%, signal=22%	NCAPH/UBE2C/PRC1/MAP3K20/TOP2A/TUBG1/ANAPC7/CENPF/NUP62/KIF23/AURKB/PLK1/DLGAP5/CENPE/CDCA8/NDC80/KNL1/NUF2/NUSAP1/KIF2C/CCNB1/NCAPG/LATS1/BCCIP/CDK5RAP2/KIF11/TENT4A/KIFC1/CEP192/NCAPD3/SKA3/BIRC5/KIF14/SMARCD2/TTK/SMC2/VPS4A/INCENP/ZWILCH/MAD2L1/KIF3B/RB1/PHF10/NUMA1/ANAPC4/ZWINT/POLDIP2/NEK2/SPC24
18m_Effector Tregs	GO:0007059	chromosome segregation	346	0.353278	1.93521	7.14911e-10	2.84077e-06	2.72825e-06	1268	tags=21%, list=11%, signal=19%	NCAPH/UBE2C/PRC1/MAP3K20/MIS18A/TOP2A/STIL/TUBG1/ANAPC7/CENPW/BRIP1/CENPF/NUP62/KIF23/AURKB/GPSM2/PLK1/DLGAP5/CENPE/CDCA8/NDC80/KNL1/NUF2/NUSAP1/KIF2C/CCNB1/NCAPG/ASPM/LATS1/BCCIP/CDK5RAP2/EHMT2/KIF11/TENT4A/KIFC1/FAM83D/MAU2/CEP192/MKI67/NCAPD3/NEK7/SKA3/BIRC5/CDCA2/KIF14/SMARCD2/TTK/SMC2/VPS4A/INCENP/ZWILCH/MAD2L1/KIF3B/CCNB2/RB1/TUBGCP3/CENPN/CEP63/PHF10/NUMA1/STAG3/ANAPC4/ZWINT/HAUS6/MMS19/DS…
18m_Effector Tregs	GO:0098813	nuclear chromosome segregation	255	0.378748	2.01669	2.26947e-09	3.40902e-06	3.27399e-06	1268	tags=22%, list=11%, signal=20%	NCAPH/UBE2C/PRC1/MAP3K20/TOP2A/TUBG1/ANAPC7/BRIP1/CENPF/NUP62/KIF23/AURKB/PLK1/DLGAP5/CENPE/CDCA8/NDC80/KNL1/NUF2/NUSAP1/KIF2C/CCNB1/NCAPG/ASPM/LATS1/BCCIP/CDK5RAP2/EHMT2/KIF11/TENT4A/KIFC1/FAM83D/CEP192/NCAPD3/SKA3/BIRC5/KIF14/SMARCD2/TTK/SMC2/VPS4A/INCENP/ZWILCH/MAD2L1/KIF3B/CCNB2/RB1/PHF10/NUMA1/STAG3/ANAPC4/ZWINT/DSN1/POLDIP2/NEK2/SPC24/PTTG1
18m_Effector Tregs	GO:0051301	cell division	474	0.31297	1.78018	1.03631e-08	1.00522e-05	9.65405e-06	1274	tags=20%, list=11%, signal=19%	NCAPH/UBE2C/PRC1/MIS18A/TOP2A/ANAPC7/CENPW/BRIP1/CENPF/CKS1B/CENPA/NUP62/KIF23/AURKB/GPSM2/PLK1/RAB35/CENPE/CDCA8/NDC80/RNF8/KNL1/NUF2/NUSAP1/ANKLE2/PARD6A/KIF2C/CCNB1/NCAPG/MAEA/ANAPC13/NEK1/ASPM/CCNA2/LATS1/CIT/CCNF/CKAP2/ANK3/KIF11/KIFC1/FAM83D/BMI1/MAU2/CDK5/VEGFB/NCAPD3/ZC3HC1/RAB11FIP4/SKA3/RHOC/BIRC5/CDCA2/NEDD9/STMN1/KIF14/EXOC6B/SMC2/PKN2/IST1/VPS4A/PDGFA/INCENP/TIMELESS/ZWILCH/RALA/ACTR…
18m_Effector Tregs	GO:0051983	regulation of chromosome segregation	116	0.475526	2.23136	2.11272e-08	1.70778e-05	1.64014e-05	1029	tags=28%, list=9%, signal=26%	NCAPH/UBE2C/MAP3K20/ANAPC7/CENPF/AURKB/PLK1/DLGAP5/CENPE/CDCA8/NDC80/KNL1/NUF2/KIF2C/CCNB1/NCAPG/CDK5RAP2/MKI67/NCAPD3/SKA3/BIRC5/CDCA2/SMARCD2/TTK/SMC2/INCENP/ZWILCH/MAD2L1/RB1/PHF10/NUMA1/ANAPC4/ZWINT
18m_Effector Tregs	GO:1905818	regulation of chromosome separation	68	0.564644	2.39305	2.6508e-08	1.83662e-05	1.76388e-05	1029	tags=37%, list=9%, signal=34%	NCAPH/UBE2C/ANAPC7/CENPF/AURKB/PLK1/DLGAP5/CDCA8/NDC80/KNL1/NUF2/CCNB1/NCAPG/CDK5RAP2/NCAPD3/SKA3/BIRC5/TTK/SMC2/INCENP/ZWILCH/MAD2L1/RB1/NUMA1/ZWINT
18m_Effector Tregs	GO:0007088	regulation of mitotic nuclear division	89	0.501588	2.26171	5.92124e-08	2.96227e-05	2.84493e-05	1247	tags=34%, list=10%, signal=30%	UBE2C/ANAPC7/CENPF/NUP62/AURKB/DAPK3/PLK1/DLGAP5/CDCA8/NDC80/KNL1/NUF2/NUSAP1/CCNB1/MTBP/CDK5RAP2/L3MBTL1/MKI67/SKA3/BIRC5/CDCA2/TTK/INCENP/ZWILCH/MAD2L1/RB1/ZWINT/KIF20B/NEK2/SPC24
18m_Effector Tregs	GO:1902850	microtubule cytoskeleton organization involved in mitosis	140	0.438327	2.11912	6.10777e-08	2.96227e-05	2.84493e-05	1231	tags=25%, list=10%, signal=23%	PRC1/STIL/TUBG1/CENPA/NUP62/KIF23/AURKB/GPSM2/PLK1/DLGAP5/CENPE/CDCA8/NDC80/NUF2/NUSAP1/TBCE/FBXW11/CCNB1/BCCIP/CDK5RAP2/KIF11/KIFC1/CEP192/BIRC5/STMN1/TTK/INCENP/HTT/MAD2L1/KIF3B/NUMA1/CKAP5/POLDIP2/NEK2/CENPJ
18m_Effector Tregs	GO:1902099	regulation of metaphase/anaphase transition of cell cycle	83	0.493332	2.20379	6.5365e-07	0.000211347	0.000202976	1029	tags=30%, list=9%, signal=28%	UBE2C/MAP3K20/ANAPC7/CENPF/AURKB/PLK1/DLGAP5/CENPE/CDCA8/NDC80/KNL1/NUF2/CCNB1/CDK5RAP2/SKA3/BIRC5/SMARCD2/TTK/INCENP/ZWILCH/MAD2L1/RB1/PHF10/ANAPC4/ZWINT
18m_Effector Tregs	GO:0000280	nuclear division	308	0.324951	1.76823	6.19854e-07	0.000211347	0.000202976	1293	tags=20%, list=11%, signal=19%	NCAPH/UBE2C/PRC1/TOP2A/TUBG1/ANAPC7/BRIP1/CENPF/NUP62/KIF23/AURKB/DAPK3/PLK1/DLGAP5/CENPE/CDCA8/NDC80/KNL1/NUF2/NUSAP1/ANKLE2/KIF2C/CCNB1/NCAPG/MTBP/FOXJ2/ASPM/BCCIP/CDK5RAP2/EHMT2/KIF11/TENT4A/KIFC1/L3MBTL1/CEP192/MKI67/NCAPD3/SKA3/BIRC5/CDCA2/KIF14/TTK/SMC2/VPS4A/INCENP/ZWILCH/MAD2L1/KIF3B/CCNB2/RB1/NUMA1/BRCA2/STAG3/CKS2/ZWINT/RAD51AP1/TESMIN/KIF20B/POLDIP2/NEK2/SPC24/PTTG1/ERCC4
18m_Effector Tregs	GO:0051783	regulation of nuclear division	98	0.453723	2.07629	1.71127e-06	0.00037175	0.000357025	1247	tags=32%, list=10%, signal=29%	UBE2C/ANAPC7/CENPF/NUP62/AURKB/DAPK3/PLK1/DLGAP5/CDCA8/NDC80/KNL1/NUF2/NUSAP1/CCNB1/MTBP/CDK5RAP2/L3MBTL1/MKI67/SKA3/BIRC5/CDCA2/TTK/INCENP/ZWILCH/MAD2L1/RB1/ZWINT/RAD51AP1/KIF20B/NEK2/SPC24
18m_Effector Tregs	GO:0050000	chromosome localization	106	0.442952	2.04355	1.76294e-06	0.00037175	0.000357025	1927	tags=33%, list=16%, signal=28%	CENPF/NUP62/AURKB/DLGAP5/CENPE/CDCA8/NDC80/KNL1/NUF2/KIF2C/CCNB1/KIFC1/FAM83D/SKA3/BIRC5/KIF14/TTK/VPS4A/INCENP/ZWILCH/RB1/NUMA1/ZWINT/DSN1/NEK2/SPC24/MAP1S/CDCA5/KATNB1/CDK1/KAT5/SKA2/BOD1/RACGAP1/KIF18A
18m_Effector Tregs	GO:1901978	positive regulation of cell cycle checkpoint	18	0.723842	2.15628	1.89212e-05	0.00296026	0.00284301	1455	tags=67%, list=12%, signal=59%	MAP3K20/AURKB/CDCA8/NDC80/KNL1/CCAR2/TTI2/BIRC5/INCENP/MAD2L1/TTI1/TELO2
18m_Effector Tregs	GO:2001251	negative regulation of chromosome organization	87	0.442235	1.9893	2.28748e-05	0.00346697	0.00332964	1293	tags=26%, list=11%, signal=24%	TOP2A/CENPF/AURKB/PLK1/CDCA8/NDC80/KNL1/NUF2/CCNB1/GNL3L/CDK5RAP2/SKA3/BIRC5/TTK/INCENP/ZWILCH/MAD2L1/EXOSC10/ZWINT/TERF2/TP53/SPC24/ERCC4
18m_Effector Tregs	GO:0000281	mitotic cytokinesis	79	0.452462	2.02196	3.08085e-05	0.00426918	0.00410008	1471	tags=30%, list=12%, signal=27%	CENPA/NUP62/KIF23/AURKB/PLK1/RAB35/CDCA8/NUSAP1/CIT/CKAP2/ANK3/RHOC/BIRC5/STMN1/EXOC6B/VPS4A/INCENP/MYH10/KIF20B/POLDIP2/RASA1/CEP55/SNX9/EXOC2
18m_Effector Tregs	GO:0045071	negative regulation of viral genome replication	42	-0.562185	-2.03445	6.14197e-05	0.00684283	0.00657179	2046	tags=45%, list=17%, signal=38%	ISG20/IFITM2/BST2/ISG15/TRIM28/EIF2AK2/IFITM1/MORC2/TNF/APOBEC3G/SRPK2/OAS2/OASL/OAS3/PLSCR1/SETDB1/OAS1/IFIT5/IFIH1
18m_Effector Tregs	GO:0071174	mitotic spindle checkpoint signaling	44	0.526997	1.9894	0.000109983	0.010258	0.00985168	1247	tags=39%, list=10%, signal=35%	CENPF/AURKB/PLK1/CDCA8/NDC80/KNL1/NUF2/CCNB1/CDK5RAP2/SKA3/BIRC5/TTK/INCENP/ZWILCH/MAD2L1/ZWINT/SPC24
18m_Effector Tregs	GO:0046456	icosanoid biosynthetic process	23	-0.636828	-1.98491	0.000263854	0.0228517	0.0219465	1093	tags=30%, list=9%, signal=28%	GGT7/PIBF1/DAGLB/LTA4H/FABP5/TBXAS1/CASP1
18m_Effector Tregs	GO:0019079	viral genome replication	105	-0.407964	-1.78323	0.000319322	0.0262494	0.0252097	2139	tags=32%, list=18%, signal=27%	SMARCB1/ISG20/IFITM2/HACD3/BST2/PIK3C3/ISG15/ZFYVE1/STOM/TRIM28/EIF2AK2/NOTCH1/IFITM1/ZBED1/MORC2/CTBP1/TNF/APOBEC3G/TARBP2/IFI27/LARP1/SRPK2/OAS2/SMC5/ATG16L2/OASL/EIF2AK4/OAS3/PLSCR1/SETDB1/ATG16L1/OAS1/IFIT5/IFIH1
18m_Effector Tregs	GO:1900407	regulation of cellular response to oxidative stress	14	-0.726357	-1.99265	0.00036496	0.0290173	0.027868	2042	tags=64%, list=17%, signal=53%	NCOA7/DHFR/PINK1/MAPKAP1/GCH1/FADS2/FUT8/OXR1/HDAC6
18m_Effector Tregs	GO:2000273	positive regulation of signaling receptor activity	15	-0.695252	-1.93251	0.000412455	0.0312564	0.0300183	786	tags=33%, list=7%, signal=31%	NCOA3/FBXW7/CDK5R1/IFNG/HDAC6
18m_Effector Tregs	GO:0043604	amide biosynthetic process	113	-0.39625	-1.75151	0.00043188	0.0322249	0.0309485	1093	tags=20%, list=9%, signal=19%	GGT7/ACSL4/DEGS2/FASN/SLC27A2/PANK3/MLYCD/CERS2/ST3GAL2/PDHA1/PDK2/CERS6/B4GALT5/ST3GAL1/CERS4/ACOT7/GNE/PPT1/PDHX/HACD1/ASL/GCLM/HAGH
18m_Effector Tregs	GO:0007346	regulation of mitotic cell cycle	392	0.257344	1.42676	0.000499842	0.0367308	0.0352759	1512	tags=20%, list=13%, signal=18%	ETAA1/UBE2C/MAP3K20/GPR132/STIL/ANAPC7/CDKN1A/CENPF/CKS1B/NUP62/AURKB/DAPK3/PLK1/DLGAP5/CENPE/CDCA8/NDC80/NLE1/KNL1/NUF2/NUSAP1/CCNB1/MTBP/MAEA/INIP/ANAPC13/MUC1/CDK5RAP2/KLF4/L3MBTL1/CASP2/PTPN11/MKI67/ZMPSTE24/GTSE1/NEK7/SKA3/CDKN2C/BIRC5/CDCA2/KIF14/HES1/SMARCD2/TTK/PKN2/VPS4A/DTL/INCENP/TTLL12/ZWILCH/PRKCA/MAD2L1/GIGYF2/RB1/KLHL18/PHF10/BRCA2/CKS2/ANAPC4/ZWINT/BCL6/TP53/KIF20B/POLDIP2/FGFR1/N…
18m_Effector Tregs	GO:0051653	spindle localization	46	0.477003	1.83312	0.000565975	0.0409698	0.039347	992	tags=28%, list=8%, signal=26%	CENPA/GPSM2/PLK1/NDC80/NUSAP1/FBXW11/ASPM/BCCIP/CDK5RAP2/SKA3/HTT/MAD2L1/NUMA1
18m_Tn	GO:0051607	defense response to virus	250	-0.458735	-1.8899	6.9496e-09	3.74305e-05	3.55234e-05	3050	tags=35%, list=18%, signal=29%	SENP7/MX1/POLR3D/TRIM56/UNC93B1/IKBKE/ZNF175/SAMHD1/USP27X/GBP2/BNIP3/NCK1/IFI27/CLPB/ADARB1/TICAM1/PTPRC/PML/TTC4/RNASE6/EXOSC4/IFIT5/RIPK3/TRIM21/ERCC6/TRIM22/EIF2AK2/CARD8/APOBEC3C/HERC5/IL23A/PRF1/IFNAR2/PYCARD/DDX17/AKAP1/IL15/BCL2/ZNFX1/IFIH1/TRIM25/CASP1/APOBEC3G/STAT2/OASL/DTX3L/ZMYND11/HYAL2/DDX60L/ZBP1/PLSCR1/APOBEC3D/USP18/MX2/IFIT2/SLFN13/ISG20/CCDC92/ZC3H12A/IFITM2/SPN/IFITM1/PARP9/C…
18m_Tn	GO:0048525	negative regulation of viral process	75	-0.606532	-2.16656	2.78071e-08	7.48844e-05	7.1069e-05	2674	tags=48%, list=16%, signal=41%	SRPK1/SETDB1/CSNK2B/HEXIM1/IFIT5/TRIM21/EIF2AK2/APOBEC3C/ZNFX1/IFIH1/SP100/TRIM25/APOBEC3G/FCN1/OASL/PLSCR1/APOBEC3D/CCL5/ISG20/IFITM2/IFITM1/OAS2/FAM111A/TRIM27/IFITM3/MORC2/RSAD2/TNF/OAS3/TRIM5/IL32/TRIM14/OAS1/LY6E/IFIT1/ISG15
18m_Tn	GO:0009615	response to virus	328	-0.422672	-1.77133	5.00704e-08	8.98931e-05	8.5313e-05	3334	tags=33%, list=20%, signal=27%	DHX58/SEC11A/TRIM65/GBF1/IRF2/CCT5/SENP7/MX1/POLR3D/TRIM56/LGALS9/UNC93B1/IKBKE/ZNF175/JAK2/SAMHD1/USP27X/GBP2/HSPB1/CREBZF/BNIP3/NCK1/IFI27/XPR1/CLPB/ADARB1/TICAM1/PTPRC/PML/TTC4/RNASE6/EXOSC4/ENO1/IFIT5/RIPK3/TRIM21/ERCC6/TRIM22/EIF2AK2/CCL4/CARD8/POU2F2/APOBEC3C/HERC5/IL23A/BAX/PRF1/IFNAR2/PYCARD/DDX17/AKAP1/IL15/BCL2/ZNFX1/IFIH1/TRIM25/CASP1/APOBEC3G/STAT2/OASL/DTX3L/ZMYND11/HYAL2/DDX60L/ZBP1…
18m_Tn	GO:0016032	viral process	362	-0.385484	-1.61855	4.32942e-06	0.00466365	0.00442603	3139	tags=29%, list=18%, signal=24%	TP53/SLC3A2/CALCOCO2/MX1/CHMP7/FUT8/SRPK2/ST3GAL1/LGALS9/MOGS/MGAT4B/JPT2/SRPK1/ITGB7/SETDB1/CCL2/CTSB/CSNK2B/IFI27/XPR1/HCFC1/HSPA1B/ADARB1/PVR/ZNF639/HEXIM1/MVB12B/OAZ1/NEDD4/IFIT5/TRIM21/CR1/MDFIC/ST3GAL4/TRIM22/EIF2AK2/CCL4/LRSAM1/HSP90AB1/APOBEC3C/NMT2/RCC1/VPS18/USP6NL/ZDHHC9/TPCN2/BCL2/ZNFX1/HSPA8/IFIH1/SP100/TRIM25/APOBEC3G/IDE/FCN1/PPARA/OASL/PRMT1/HYAL2/KPNA2/SP1/RAB43/MGAT1/CHMP6/LARP1…
18m_Tn	GO:0000398	mRNA splicing, via spliceosome	280	0.297753	1.52261	5.68412e-05	0.0306147	0.0290548	4340	tags=38%, list=25%, signal=28%	DCPS/XAB2/THRAP3/SNRNP40/NUP98/RBM23/PRPF4/STRAP/GPATCH1/CWF19L1/DYRK1A/RBM15B/RBMX2/SMU1/BUD13/SNU13/GEMIN4/EXOSC10/CWC22/HNRNPUL1/SRSF4/UBL5/PTBP2/PRPF19/PRPF31/SF3A3/SNRPA1/RBM42/SCAF11/MTREX/DHX8/SART1/MAGOHB/MAGOH/ZCRB1/PRPF40A/GEMIN2/EFTUD2/DHX38/LSM5/PRMT7/AQR/HNRNPH3/CWF19L2/SNIP1/SNRNP200/PLRG1/CDC40/LSM6/IK/DHX35/C9orf78/HNRNPM/PPIE/GEMIN5/LSM3/JMJD6/RNPS1/SNRNP70/RBM17/ESS2/SFSWAP/METT…
18m_Tn	GO:0071357	cellular response to type I interferon	63	-0.540917	-1.889	0.0001138	0.0347	0.032932	2947	tags=38%, list=17%, signal=32%	TRIM56/IKBKE/SAMHD1/USP27X/IFI27/RBM47/IRAK1/METTL3/IFNAR2/IFIH1/SP100/STAT2/OASL/PTPN6/ZBP1/USP18/IFITM2/IFITM1/OAS2/IFITM3/OAS3/OAS1/IFIT1/ISG15
18m_Tn	GO:0046496	nicotinamide nucleotide metabolic process	135	-0.437089	-1.68998	9.34274e-05	0.0347	0.032932	1771	tags=26%, list=10%, signal=23%	ALDOC/ME2/UCP2/QPRT/GIT1/DERA/NADK/H6PD/JMJD8/NUDT13/NMRK1/PPARA/DCXR/ARL2/PRKACA/KAT2B/GALK1/INSR/PFKL/PARP16/ENO2/PRPS2/TALDO1/FDXR/PARP9/PCK2/PKM/IER3/G6PD/HKDC1/LIPA/HK2/TPI1/NAPRT/PARP10
18m_Tn	GO:0002253	activation of immune response	464	-0.345415	-1.47186	8.67267e-05	0.0347	0.032932	3523	tags=29%, list=21%, signal=24%	PTPN22/RNF170/TLR5/PIK3AP1/OGT/WNK1/PAK3/NR1H3/NAIP/DHX58/LCK/ZNRF1/CARD11/DGKZ/NOD1/CBLB/STMP1/SOS1/LIMK1/SLC39A10/PRAM1/A2M/TNFRSF21/THEMIS2/UNC93B1/IKBKE/ERMAP/CMTM3/IRAK4/GBP2/CFP/CD3E/PRNP/TRBC2/CLPB/HSPA1B/EIF2B3/TICAM1/HLA-DQB1/LYPLAL1/GPR108/PTPRC/TRAF3IP3/HEXIM1/NFKBID/ARRB2/TSPAN6/PELI1/LAT/MARK4/LAX1/CTSS/IGHM/TRBC1/IRAK1/ABL1/NEK7/CR1/NFKBIZ/MAPKAPK3/SIRT2/EIF2AK2/CARD8/ABHD17A/PYHIN1…
18m_Tn	GO:0030042	actin filament depolymerization	50	-0.570133	-1.92367	0.000157311	0.0445936	0.0423215	3808	tags=52%, list=22%, signal=40%	SEMA5A/GSN/PPP1R9B/SPTAN1/EPS8/TWF1/RDX/TMOD3/ADD2/SVIL/ADD3/TWF2/CARMIL1/FLII/VILL/LIMA1/CFL2/TRIOBP/MICAL1/PLEKHH2/MICAL2/AVIL/SH3BP1/DMTN/CFL1/CAPG
18m_Tn	GO:0044282	small molecule catabolic process	283	-0.374148	-1.55307	0.000185293	0.0489132	0.046421	3197	tags=30%, list=19%, signal=25%	SHMT1/TP53/GLS2/DPEP2/FUT8/HYKK/RBKS/CDADC1/ECH1/LRP5/ACAA1/SCLY/KYAT3/ECI1/DECR1/GNPDA1/GOT2/ALDH8A1/PNKD/ACAT1/SRD5A3/MTHFS/MPI/BCAT2/ALDH1B1/IDNK/XYLB/ENO1/GATD1/PNP/GK/PLA2G15/GALT/CARNS1/NQO2/QPRT/APOBEC3C/DHDH/ABCD1/ACSS2/FUT10/ADA2/AKR1A1/ALDH4A1/TKTL1/ECHS1/DERA/TKFC/CARNMT1/GCAT/HEXB/NPL/APOBEC3G/MFSD2A/PPARA/DCXR/ATP2B4/CBR3/ACAD10/MGAT1/GALK1/ETFB/PFKL/CRAT/NUDT7/HIBCH/ENO2/NUDT1/TYSND…
18m_Tn	GO:0006979	response to oxidative stress	314	-0.365093	-1.52486	0.000200324	0.0489132	0.046421	3533	tags=32%, list=21%, signal=25%	PYCR1/MAPK13/PNKP/KLF4/ROMO1/MYB/OSER1/GSTP1/PKD2/NUDT2/SELENON/TP53/FANCD2/SLC25A24/FUT8/PDCD10/SMPD3/NCOA7/ZNF580/STK25/PPP1R15B/JAK2/HMOX2/FOXO4/CCS/FOS/BNIP3/CBX8/PRNP/RAD52/HSPA1B/BRF2/GLRX2/AIFM2/PRDX4/STAU2/UCP3/PML/TBC1D24/XRCC1/CAT/FBLN5/RIPK3/ABL1/ERCC6/ERCC6L2/SIRT2/C19orf12/ATP13A2/UCP2/OXR1/ATOX1/ERN1/ABCD1/GGT7/VRK2/PEX12/PNPT1/STX4/AIF1/NAGLU/GSR/BCL2/HTRA2/HSPA8/TRIM25/PPIF/PARP1/…
18m_Naive Tregs	GO:0039530	MDA-5 signaling pathway	10	-0.856768	-2.17632	1.02239e-05	0.0433018	0.0428074	1178	tags=60%, list=9%, signal=55%	IRF3/DHX58/TKFC/IRF7/DDX60/OAS3
18m_Naive Tregs	GO:0006002	fructose 6-phosphate metabolic process	10	-0.830129	-2.10866	4.13005e-05	0.0433018	0.0428074	1592	tags=50%, list=12%, signal=44%	PFKL/HK1/FBP1/PFKP/TALDO1
18m_Naive Tregs	GO:0072164	mesonephric tubule development	38	0.571287	2.09706	4.40596e-05	0.0433018	0.0428074	1865	tags=47%, list=14%, signal=41%	SDC4/HS3ST3B1/CAT/ARG2/ILK/PKD1/FMN1/SMAD4/SMAD7/PAX8/BASP1/FOXJ1/GDF11/RARA/SMAD1/BMP7/GATA3/CTNNBIP1
