# Supplementary material for: Single-cell RNA-seq analysis of longitudinal CD4+ T cell samples reveals cell-type-specific changes during early stages of type 1 diabetes
Source: Genome Med. 2025 Dec 29;17:154. doi: 10.1186/s13073-025-01574-x (PMC12751217; doi:10.1186/s13073-025-01574-x)
Supplement: Supplementary file 2 — Supplementary Material 2. Table S1: Metadata table. Table S2: Cell hashing antibody for cell multiplexing used for scRNA-seq. Table S3. Sample staining and pooling scheme used for scRNA-seq Table S4. Marker gene list for all ten clusters annotated. Table S5 – S14: Linear Mixed Effext (LME) modelling analysis for genes affected by status (Case vs Control), age, sex and interaction of status and age in all ten clusters annotated. Table S15: ROTS analysis for genes affected by status at five timepoints. Table S16: GSEA results on T1D status associated genes from LME analysis across seven cell types. Table S17: GSEA results on T1D status associated genes from ROTS analysis across cell types identified five timepoints. Table S18: Regulon specificity score for all 245 regulons identified across ten cell types. Table S19: GO over-representaion results for differentially expressed regulons together with their target genes. [file 13073_2025_1574_MOESM2_ESM.zip › Additional file 2/Table S3_SampleStaining_Pooling.xlsx]

## Sheet: Sheet1
Chromium Run	Pair	Sample	Antibody
1	Pair 4	Case samples 1-2	CH 1-2
		Control samples 3-4	CH 3-4
2	Pair 1	Case samples 1-3	CH 1-3
		Control samples 4-6	CH 4-6
3	Pair 2	Case samples 1-4	CH1-4
		Control samples 5-8	CH 5-8
4	Pair 3	Case samples 1-5	CH 1-5
		Control samples 6-10	CH 6-10
5	Pair 5	Case samples 1- 4	CH 1-4
		Control samples 5-10	CH 5-10
6	Pair 6	Case samples 1-5	CH 1-5
		Control samples 6-10	CH 6-10
7	Pair 7	Case samples 1-5	CH 1-5
		Control samples 6-7	CH 6-7
8	Pair 8	Case samples 1-2	CH 1-2
		Control samples 3-6	CH 3-6
	Pair 9	Case sample 7	CH 7
		Control samples 8-9	CH 8-9
9	Pair 10	Case samples 1-3	CH 1-3
		Control samples 4-6	CH 4-6
	Pair 11	Case sample 7	CH 7
		Control samples 8-10	CH 8-10
