# Supplementary material for: Single-cell RNA-seq analysis of longitudinal CD4+ T cell samples reveals cell-type-specific changes during early stages of type 1 diabetes
Source: Genome Med. 2025 Dec 29;17:154. doi: 10.1186/s13073-025-01574-x (PMC12751217; doi:10.1186/s13073-025-01574-x)
Supplement: Supplementary file 2 — Supplementary Material 2. Table S1: Metadata table. Table S2: Cell hashing antibody for cell multiplexing used for scRNA-seq. Table S3. Sample staining and pooling scheme used for scRNA-seq Table S4. Marker gene list for all ten clusters annotated. Table S5 – S14: Linear Mixed Effext (LME) modelling analysis for genes affected by status (Case vs Control), age, sex and interaction of status and age in all ten clusters annotated. Table S15: ROTS analysis for genes affected by status at five timepoints. Table S16: GSEA results on T1D status associated genes from LME analysis across seven cell types. Table S17: GSEA results on T1D status associated genes from ROTS analysis across cell types identified five timepoints. Table S18: Regulon specificity score for all 245 regulons identified across ten cell types. Table S19: GO over-representaion results for differentially expressed regulons together with their target genes. [file 13073_2025_1574_MOESM2_ESM.zip › Additional file 2/Table S5_LME_Tn.xlsx]

## Sheet: Status
gene	coef	coef.low	coef.high	p	fdr
UPF3B	0.56726	0.327549	0.806971	1.19677e-05	0.105797
PSME4	-0.585546	-0.843978	-0.329927	2.54654e-05	0.105797
NOP56	0.595251	0.32718	0.863322	3.49768e-05	0.105797
KIF13B	0.679503	0.363594	0.993183	5.83487e-05	0.105797
DLGAP4	0.889347	0.478335	1.30872	6.01238e-05	0.105797
VTI1B	-0.495702	-0.725634	-0.263875	6.01858e-05	0.105797
METTL16	-0.521963	-0.769944	-0.273982	7.98553e-05	0.120319
AL731577.1	-1.56311	-2.30703	-0.808736	9.36069e-05	0.123409
BRD3OS	0.876474	0.445619	1.30733	0.000130665	0.153125
CLHC1	0.868037	0.42625	1.31177	0.000225915	0.23682
HDAC7	0.484628	0.233868	0.7377	0.000270081	0.23682
CRLS1	0.540234	0.260448	0.822067	0.000288354	0.23682
NCBP2-AS2	0.287049	0.138393	0.436246	0.000291899	0.23682
GPATCH8	-0.315775	-0.481526	-0.149391	0.000339083	0.245064
ACVR2A	0.853581	0.400885	1.30628	0.000357727	0.245064
MFSD6	-0.477038	-0.735427	-0.220157	0.000466348	0.245064
SPEG	0.76804	0.349261	1.18682	0.00050207	0.245064
PIBF1	0.498168	0.227717	0.769717	0.000503941	0.245064
C16orf91	0.582058	0.266282	0.899732	0.000510057	0.245064
PPP5D1	0.871198	0.395386	1.34701	0.000512066	0.245064
CDR2	-0.624285	-0.964989	-0.276372	0.000549182	0.245064
IFITM2	0.972832	0.440681	1.51372	0.00056502	0.245064
MARCH3	-0.677138	-1.0503	-0.303062	0.000605803	0.245064
CCDC186	-0.287908	-0.446611	-0.12843	0.000618122	0.245064
VAV1	0.735012	0.328367	1.14616	0.0006374	0.245064
TXNDC16	-0.607816	-0.946775	-0.272066	0.000641169	0.245064
LRRC59	0.453445	0.196355	0.712029	0.000828896	0.245064
RC3H1	-0.387913	-0.608682	-0.167446	0.000862463	0.245064
TMEM101	0.619487	0.267246	0.976061	0.000868612	0.245064
CAPRIN2	0.862585	0.371061	1.35558	0.000871622	0.245064
GNPDA1	0.970616	0.417018	1.52986	0.000907985	0.245064
ATL3	0.545017	0.232427	0.858159	0.000927309	0.245064
BST2	1.03996	0.442122	1.63692	0.000948646	0.245064
VHL	-0.270229	-0.426219	-0.114923	0.000949681	0.245064
NUTF2	0.657158	0.279046	1.04343	0.000973736	0.245064
HNRNPDL	0.365089	0.154516	0.578687	0.0010129	0.245064
AL365205.1	0.58931	0.24407	0.931014	0.00107773	0.245064
POU5F2	0.890733	0.37294	1.41016	0.00108995	0.245064
NDUFAF2	0.748461	0.313283	1.18866	0.00110088	0.245064
DNAJC14	-0.510791	-0.807793	-0.211997	0.00111211	0.245064
ACD	0.681403	0.28231	1.0805	0.00112731	0.245064
PHB	0.58476	0.243966	0.929512	0.00114713	0.245064
FAM227B	0.877193	0.362538	1.39185	0.00114829	0.245064
PARVB	0.792	0.325422	1.25509	0.00117273	0.245064
SLC2A1	0.723568	0.297843	1.14929	0.00118332	0.245064
KDELR2	0.439782	0.181867	0.699108	0.00121228	0.245064
C9orf78	-0.248765	-0.395468	-0.101373	0.0012885	0.245064
PLCL2	0.594576	0.241202	0.94795	0.00131554	0.245064
SLC7A6OS	-0.338103	-0.539783	-0.137727	0.00132919	0.245064
ATG13	-0.378685	-0.604195	-0.15475	0.00132993	0.245064
EXOC3	0.414005	0.168791	0.660653	0.00135316	0.245064
FKBP4	0.733694	0.295557	1.17183	0.00138225	0.245064
RICTOR	-0.513831	-0.821302	-0.20636	0.00141175	0.245064
THOP1	0.68977	0.276655	1.10288	0.00142463	0.245064
ITGAV	-0.651823	-1.04111	-0.262759	0.00143645	0.245064
PARD3	-0.704867	-1.12617	-0.283864	0.00143673	0.245064
NT5DC1	0.743243	0.297477	1.18901	0.00144536	0.245064
TAF1B	0.583635	0.233119	0.934151	0.00146568	0.245064
NXT1	0.57499	0.229586	0.920394	0.00146914	0.245064
SEC24B	-0.519459	-0.835181	-0.208544	0.00147826	0.245064
COTL1	0.744673	0.2989	1.1979	0.00150153	0.245064
FAF2	-0.464932	-0.74505	-0.186037	0.00151172	0.245064
ACYP2	-0.452523	-0.724297	-0.180563	0.00153271	0.245064
TMEM87B	0.841878	0.330314	1.34827	0.00153632	0.245064
ACADM	0.891268	0.355634	1.42958	0.00154065	0.245064
TRIAP1	0.275548	0.10982	0.442268	0.00157828	0.245064
SLC43A2	-0.79863	-1.29089	-0.314833	0.00165213	0.245064
SEC24B-AS1	0.860771	0.33739	1.38415	0.0016614	0.245064
GALM	0.728018	0.284018	1.16938	0.00167334	0.245064
AC016065.1	0.684755	0.270098	1.10298	0.00168506	0.245064
ATG14	-0.348099	-0.559626	-0.137023	0.00170176	0.245064
ANKRD36C	-0.31405	-0.506245	-0.123627	0.00171415	0.245064
DPH3	0.424625	0.167497	0.684382	0.00171775	0.245064
RBM33	-0.265412	-0.426726	-0.10414	0.00172308	0.245064
ZFAND1	-0.256056	-0.411791	-0.0991119	0.00177575	0.245064
UBE4A	-0.37203	-0.601648	-0.144901	0.00178524	0.245064
AKR1A1	0.494197	0.192352	0.801135	0.00181277	0.245064
JPT1	0.764237	0.295312	1.23316	0.001819	0.245064
ATG4B	0.378495	0.147055	0.612796	0.00184978	0.245064
BRAP	-0.401136	-0.648217	-0.15573	0.00185884	0.245064
USP27X	0.610717	0.233792	0.987641	0.00192691	0.248901
TROVE2	-0.331581	-0.536475	-0.127162	0.00197267	0.248901
GMEB2	-0.562532	-0.90977	-0.215181	0.00197957	0.248901
METTL2B	0.608972	0.23346	0.985412	0.00198233	0.248901
TMED5	0.402608	0.154366	0.651882	0.0020142	0.249502
ZBTB18	-0.45809	-0.742689	-0.175032	0.00203646	0.249502
AC136475.3	0.399399	0.150941	0.646361	0.00205809	0.249502
GCC2	-0.445583	-0.723452	-0.167713	0.0021312	0.254086
RPS26	-1.02507	-1.66185	-0.382345	0.0021605	0.254086
AL441992.1	1.02241	0.381346	1.65981	0.00221381	0.254086
AC104986.2	0.935107	0.351261	1.51977	0.00224164	0.254086
LAMTOR2	0.706607	0.264293	1.15672	0.00225375	0.254086
CHST2	-0.557714	-0.906361	-0.208623	0.00225523	0.254086
DDX60	0.959786	0.357458	1.56212	0.00226454	0.254086
SELL	0.774282	0.288893	1.26531	0.00233935	0.259717
AP003774.4	0.777908	0.287888	1.26611	0.00236529	0.259862
ZNF720	0.57948	0.212946	0.946015	0.00244006	0.265312
ZNF275	-0.467854	-0.766164	-0.17138	0.00255088	0.271896
POLR2B	-0.427624	-0.698969	-0.156353	0.00255934	0.271896
PACS2	0.545751	0.200319	0.896124	0.00258751	0.271896
CARS2	0.455068	0.166065	0.747703	0.00260372	0.271896
ZNF257	-0.693365	-1.13876	-0.253141	0.00265567	0.272781
BISPR	1.04747	0.380672	1.71492	0.00266393	0.272781
CNOT9	-0.368354	-0.604822	-0.133254	0.00278943	0.282886
TMEM187	0.670984	0.239879	1.10145	0.00285642	0.285657
BRWD1	-0.368068	-0.607279	-0.131211	0.00287092	0.285657
AC017083.1	0.694266	0.247577	1.14001	0.00290246	0.286096
DCTN4	-0.386385	-0.634817	-0.137722	0.00293526	0.28665
ABHD5	0.462312	0.165451	0.760393	0.00298081	0.288428
PM20D2	0.615757	0.21707	1.01444	0.00302879	0.288698
ALDH3A2	0.809291	0.284809	1.33694	0.00314929	0.288698
THAP4	0.538194	0.188171	0.888216	0.00315326	0.288698
AHCTF1	-0.363921	-0.604169	-0.127559	0.00317327	0.288698
TYSND1	0.658333	0.229867	1.0868	0.00317383	0.288698
PNPLA2	-0.296442	-0.489175	-0.104456	0.00318576	0.288698
HARBI1	0.697472	0.243469	1.15157	0.0032434	0.288698
SEC62	-0.226105	-0.373437	-0.0789703	0.00328656	0.288698
TAF12	0.41638	0.144202	0.688559	0.00330035	0.288698
NUP133	-0.400715	-0.665971	-0.139085	0.00330154	0.288698
PAXIP1-AS1	0.514859	0.177881	0.859648	0.00331236	0.288698
UBXN7	-0.298794	-0.494496	-0.104265	0.00332988	0.288698
VPS36	0.347717	0.120073	0.574489	0.00333945	0.288698
FAM32A	-0.390419	-0.645251	-0.135206	0.00336931	0.288728
CACNA1A	0.637365	0.22048	1.05802	0.00340254	0.288728
LINC01336	-0.622058	-1.03167	-0.215547	0.00344521	0.288728
CCND3	0.601516	0.208397	0.997085	0.00345455	0.288728
FLI1	0.789172	0.272133	1.30963	0.00349971	0.288728
FAM160B1	-0.327627	-0.546262	-0.112296	0.00352964	0.288728
DUSP5	0.887802	0.302362	1.47072	0.00353256	0.288728
AC005082.1	0.550439	0.187959	0.91178	0.00355963	0.288728
NUFIP1	0.430781	0.14674	0.715892	0.00366434	0.288728
ST3GAL5	-0.632393	-1.05103	-0.213758	0.00369034	0.288728
RBM8A	0.263625	0.089472	0.438215	0.00376157	0.288728
LACTB	0.601437	0.202421	1.00045	0.00376172	0.288728
SCARB2	-0.440916	-0.73264	-0.148252	0.00376538	0.288728
GCSH	0.593489	0.200661	0.98753	0.00378792	0.288728
MRPS30	0.341341	0.115327	0.567927	0.0038095	0.288728
RBM5	-0.251745	-0.419388	-0.0852462	0.00383321	0.288728
SMIM7	-0.353229	-0.587456	-0.115561	0.00384921	0.288728
TXK	0.527632	0.177454	0.878334	0.0038648	0.288728
YWHAQ	0.334412	0.11305	0.557931	0.00386907	0.288728
SIN3B	0.438015	0.146057	0.728382	0.0038938	0.288728
RHBDD2	-0.487936	-0.814309	-0.162124	0.00408395	0.288728
DDX41	0.570207	0.188294	0.952119	0.00408462	0.288728
MICA	0.738427	0.245963	1.23246	0.00409777	0.288728
INSIG1	-0.396055	-0.661635	-0.130475	0.0041258	0.288728
AL451085.1	0.688497	0.225665	1.14963	0.00419198	0.288728
VEZF1	-0.314016	-0.525145	-0.102887	0.0042208	0.288728
TRA2B	0.25247	0.0831558	0.421638	0.00422738	0.288728
PTCH2	0.630147	0.203768	1.05229	0.00427106	0.288728
IL12RB1	0.519471	0.170631	0.873916	0.00428735	0.288728
SETD3	0.583284	0.188226	0.992884	0.00434336	0.288728
PPIF	0.659756	0.215143	1.10422	0.00436962	0.288728
CD69	0.872017	0.285469	1.46422	0.00437028	0.288728
Z82206.1	-0.947204	-1.58708	-0.307333	0.00439396	0.288728
DENND1B	-0.381575	-0.640288	-0.124395	0.00443603	0.288728
C11orf21	0.838909	0.273782	1.40932	0.00444267	0.288728
HIST1H2BK	0.645704	0.209245	1.08056	0.00444504	0.288728
STARD5	0.558635	0.174583	0.936107	0.00448417	0.288728
ARFGAP2	-0.232559	-0.389787	-0.0756474	0.00449347	0.288728
RGS14	0.815017	0.264383	1.37267	0.00451123	0.288728
KDM7A	-0.460904	-0.774843	-0.149707	0.00451464	0.288728
GZMA	1.12046	0.363715	1.88932	0.00452919	0.288728
SMN2	-0.678853	-1.14121	-0.220175	0.00461387	0.288728
ZCWPW1	0.722059	0.232385	1.21778	0.00463312	0.288728
DNAJA1	0.464667	0.148008	0.779077	0.00463676	0.288728
CUL3	-0.33169	-0.557202	-0.106176	0.00463818	0.288728
GRK3	0.608392	0.194667	1.02212	0.00464627	0.288728
CCPG1	-0.465937	-0.786583	-0.149693	0.00472096	0.288728
CKMT2-AS1	0.774018	0.24813	1.30382	0.00474039	0.288728
NEDD8	0.399866	0.128204	0.675462	0.00474751	0.288728
SUSD3	0.488059	0.15517	0.820948	0.00476389	0.288728
C1orf162	0.752386	0.239174	1.2656	0.00476652	0.288728
AGPS	-0.353612	-0.594831	-0.113207	0.00478576	0.288728
HSP90AB1	0.528024	0.168003	0.897484	0.00479069	0.288728
ZNF737	-0.585656	-0.98576	-0.185551	0.00482859	0.289359
AC020915.3	0.737151	0.229548	1.23935	0.0048732	0.290382
PVT1	0.629366	0.195574	1.06983	0.00496189	0.290756
ZC3H7B	0.437213	0.134622	0.735498	0.00496194	0.290756
MTRNR2L8	-1.01744	-1.71461	-0.323127	0.00496217	0.290756
RNF187	0.568731	0.180286	0.96151	0.00500047	0.290848
YBX3	0.692384	0.219355	1.1684	0.00502281	0.290848
CCT3	0.405051	0.127741	0.687025	0.00504648	0.290848
POT1	0.717356	0.224404	1.21127	0.00519053	0.297525
ZNF90	0.389593	0.122082	0.659281	0.00525484	0.298161
CASP1	0.692123	0.216801	1.17223	0.00525818	0.298161
RPRD1B	-0.401493	-0.681837	-0.124851	0.00533844	0.29855
MDN1	0.458582	0.140907	0.776257	0.00541299	0.29855
MTG2	0.559749	0.172607	0.94727	0.00546055	0.29855
AC027031.2	0.633907	0.194243	1.07357	0.00546685	0.29855
NDUFAF7	-0.414893	-0.702698	-0.128229	0.00546728	0.29855
LIMA1	0.679516	0.207952	1.15108	0.00549195	0.29855
NPM1	0.195401	0.0604787	0.331479	0.00550563	0.29855
ZNF324B	0.589505	0.173074	0.999344	0.00553847	0.29855
CCDC93	-0.415248	-0.704516	-0.127583	0.00554645	0.29855
SQSTM1	-0.333056	-0.564006	-0.101861	0.00557491	0.29855
NFIL3	1.23705	0.37732	2.09609	0.00563261	0.29855
NCOA1	0.36151	0.109131	0.619185	0.00570244	0.29855
KAT14	0.497679	0.149851	0.845507	0.00581423	0.29855
IFRD2	0.656102	0.198804	1.12335	0.00582248	0.29855
APOO	0.754448	0.22738	1.28091	0.00582812	0.29855
TMIGD2	0.523738	0.157992	0.896736	0.00585544	0.29855
SNIP1	-0.432717	-0.737897	-0.130871	0.00589144	0.29855
MSL3	0.321838	0.0963748	0.54642	0.00591177	0.29855
NDUFAF4	0.414238	0.124064	0.704412	0.00592162	0.29855
RGS16	1.09777	0.331574	1.86701	0.0059397	0.29855
OAS3	1.51509	0.455543	2.57357	0.00594315	0.29855
PARP16	0.534069	0.159663	0.914984	0.00596352	0.29855
ANXA2R	0.448369	0.135474	0.764025	0.00597546	0.29855
CEP76	-0.51677	-0.879509	-0.154031	0.00601888	0.29855
PRKCQ	0.567333	0.168974	0.965692	0.00603432	0.29855
ZNF292	-0.31874	-0.543482	-0.0952166	0.00607535	0.29855
EFL1	0.699694	0.209254	1.19378	0.0060858	0.29855
MTERF1	-0.453352	-0.770849	-0.134452	0.00613452	0.29855
KLF3	-0.441869	-0.752832	-0.130905	0.00614323	0.29855
PORCN	0.714994	0.212005	1.22249	0.00624759	0.29855
SLC29A3	0.711157	0.209535	1.21278	0.00625551	0.29855
WWP1	0.411708	0.122153	0.702338	0.00625786	0.29855
DSE	0.577913	0.170511	0.985895	0.00635831	0.29855
BOLA2B	0.592316	0.172744	1.00927	0.00636509	0.29855
SETD2	-0.284337	-0.486029	-0.0839191	0.0063723	0.29855
ZNF780A	0.734992	0.216374	1.25693	0.00639042	0.29855
DGCR8	-0.479267	-0.816961	-0.138722	0.00641882	0.29855
SLC16A4	0.779563	0.227764	1.33136	0.00643002	0.29855
GPR160	0.627361	0.185119	1.07337	0.00647072	0.29855
AP1AR	0.562973	0.163279	0.962667	0.00658366	0.29855
DTWD2	0.662245	0.191376	1.13112	0.00661532	0.29855
MMS22L	-0.428077	-0.732187	-0.12502	0.00662617	0.29855
HIKESHI	0.656612	0.191546	1.12678	0.00663955	0.29855
ERI3	0.462991	0.135274	0.794465	0.00665438	0.29855
CFAP20	0.408438	0.115912	0.69732	0.00667943	0.29855
AL049840.1	-0.466576	-0.796976	-0.134078	0.00668105	0.29855
MRPL24	0.532326	0.15364	0.911013	0.00668626	0.29855
FAM149B1	0.586708	0.17097	1.00406	0.00668942	0.29855
ATP2B1-AS1	0.403122	0.117353	0.689645	0.00669153	0.29855
KDM3A	-0.312361	-0.534746	-0.0899759	0.00672791	0.29855
DOLPP1	0.655267	0.188649	1.12189	0.00673935	0.29855
INTS5	-0.544429	-0.930902	-0.15685	0.00677493	0.29855
FAM222B	-0.475092	-0.814208	-0.137663	0.0067788	0.29855
TMEM138	-0.300333	-0.513957	-0.0842436	0.00686013	0.29855
RTCA	-0.297045	-0.510986	-0.0860356	0.00686456	0.29855
SF3A1	-0.226565	-0.388324	-0.0653669	0.00687614	0.29855
ZNF841	-0.613625	-1.05174	-0.175506	0.00687851	0.29855
POLD2	0.688551	0.196588	1.18051	0.00691627	0.298958
AC004854.2	0.627517	0.178698	1.07634	0.00697174	0.300126
MAPK8	-0.353759	-0.6115	-0.100092	0.00706506	0.302907
HLA-E	0.306906	0.087818	0.528048	0.00713976	0.303757
ZNF787	0.620333	0.177083	1.06873	0.00715318	0.303757
ABI1	-0.228458	-0.392306	-0.0650063	0.00717129	0.303757
APOBEC3G	0.727804	0.206365	1.25364	0.00731257	0.304949
RIDA	0.982793	0.277599	1.69441	0.00733524	0.304949
SLC35A2	0.687379	0.192393	1.18237	0.0073447	0.304949
UBE2D1	0.457749	0.127758	0.787739	0.00740655	0.304949
RNASEH2B	0.279608	0.0786637	0.481369	0.00741823	0.304949
NUP153	-0.280327	-0.482374	-0.0789149	0.00743686	0.304949
LINC01001	0.607656	0.168095	1.04459	0.00743896	0.304949
SETD1B	-0.467599	-0.804892	-0.130307	0.00744007	0.304949
RASSF5	-0.351091	-0.604499	-0.0976829	0.00747508	0.304949
HOMER1	0.634779	0.176143	1.09187	0.00754029	0.304949
YPEL2	-0.536878	-0.923193	-0.148889	0.00754128	0.304949
ARMC6	0.671064	0.18764	1.15518	0.00754638	0.304949
TBCA	0.417946	0.115353	0.726438	0.00770782	0.310065
IFITM3	1.03412	0.284758	1.78195	0.00776986	0.310065
HSPD1	0.528597	0.146331	0.913287	0.00778586	0.310065
AGTPBP1	-0.249942	-0.431428	-0.0693049	0.00779533	0.310065
PANK4	-0.507119	-0.875335	-0.138904	0.00781999	0.310065
DCTN1	0.534896	0.147312	0.927643	0.00785133	0.310142
RASSF2	-0.75136	-1.30192	-0.205555	0.00798175	0.314118
ACOT7	0.650196	0.177689	1.12803	0.00810295	0.317338
PLGRKT	0.320212	0.0872603	0.553829	0.00814781	0.317338
SMS	0.451556	0.122804	0.786433	0.00815866	0.317338
INPP5K	-0.451625	-0.780545	-0.121807	0.00818394	0.317338
AKAP10	0.4077	0.10734	0.704458	0.00823867	0.317702
HLA-F	0.516591	0.140602	0.896629	0.00825356	0.317702
KLHDC2	-0.329302	-0.570068	-0.0889119	0.00828406	0.317716
RNF145	-0.308536	-0.533931	-0.0820519	0.00840874	0.31836
SLC16A7	0.575549	0.15461	0.998163	0.00842356	0.31836
HIPK1-AS1	0.513539	0.137409	0.889762	0.00849472	0.31836
AK2	0.605571	0.16167	1.04967	0.00850821	0.31836
L2HGDH	-0.658457	-1.14208	-0.174834	0.00851882	0.31836
ACOT9	0.720013	0.192323	1.24953	0.00861766	0.31836
SLC6A16	0.597035	0.157699	1.03637	0.00863779	0.31836
PFKL	0.467425	0.124025	0.818128	0.00867764	0.31836
ZNF141	-0.446942	-0.777502	-0.118355	0.00875445	0.31836
PUM1	-0.166651	-0.289425	-0.0440759	0.00876079	0.31836
RBL1	-0.533354	-0.9253	-0.139915	0.0087744	0.31836
TMEM99	0.626163	0.166254	1.08914	0.00879373	0.31836
CARF	0.636097	0.166682	1.10551	0.00882042	0.31836
HEXB	0.442549	0.117143	0.76897	0.00883652	0.31836
TAF15	0.255742	0.066914	0.44457	0.00885474	0.31836
WBP4	0.357549	0.0928205	0.620499	0.00887015	0.31836
THAP2	0.632508	0.166782	1.10252	0.00887264	0.31836
VIRMA	-0.297527	-0.517332	-0.0777219	0.00889166	0.31836
ARL17B	-0.556568	-0.967318	-0.146805	0.00889501	0.31836
PLEKHA1	0.287243	0.0756957	0.500588	0.00890455	0.31836
MECP2	-0.276484	-0.481884	-0.0727179	0.00898861	0.32028
TRIM28	0.189696	0.0498467	0.331282	0.00902459	0.320479
ACYP1	0.817581	0.213814	1.42667	0.00907469	0.321177
ARL16	0.525201	0.136668	0.914211	0.00912039	0.321438
CEP126	0.724632	0.188633	1.2628	0.00918563	0.321438
SLC30A6	0.553922	0.142812	0.964292	0.00919411	0.321438
IPO4	0.627053	0.16153	1.09258	0.00921436	0.321438
TMEM140	0.749075	0.185682	1.30491	0.00923445	0.321438
ITGB1BP1	0.437721	0.113436	0.763205	0.00932043	0.322466
PPP1R15B	0.390461	0.100004	0.681043	0.00934857	0.322466
BRAF	-0.276936	-0.483592	-0.0717996	0.0093557	0.322466
M6PR	0.656141	0.169056	1.14617	0.00942434	0.322977
FCHSD2	0.409913	0.105991	0.719935	0.00944471	0.322977
KANSL1	-0.226636	-0.395613	-0.058357	0.00946866	0.322977
TTF2	0.434236	0.109884	0.764309	0.00952769	0.322977
EIF4A3	0.588083	0.148578	1.02552	0.00954968	0.322977
UNC45A	0.522174	0.133852	0.913079	0.00955428	0.322977
DNAJC5	-0.425058	-0.741753	-0.103206	0.00965493	0.325337
PDCD4-AS1	0.612399	0.154255	1.0703	0.00970137	0.325378
CENPC	-0.3064	-0.535306	-0.0773824	0.0097941	0.325378
KLHL24	-0.337642	-0.593293	-0.0856645	0.00979522	0.325378
TAOK1	0.564425	0.142968	0.987084	0.0098007	0.325378
REST	-0.196909	-0.344371	-0.0494462	0.0098104	0.325378
PARP10	0.88003	0.220022	1.54004	0.00991331	0.327761
CITED4	0.880928	0.219872	1.54198	0.00995345	0.328059
PPM1A	-0.341702	-0.599567	-0.0848504	0.0102063	0.329961
TUT4	-0.240435	-0.421499	-0.0599026	0.0102101	0.329961
NVL	-0.515676	-0.904114	-0.127238	0.0102254	0.329961
GLCCI1	0.513245	0.126623	0.899867	0.0102281	0.329961
PLCD1	-0.594036	-1.04238	-0.147432	0.0102282	0.329961
ZNF584	0.665386	0.157756	1.16667	0.0102747	0.329961
TLE4	-0.2324	-0.407921	-0.0577857	0.0103273	0.329961
NOM1	0.275047	0.0678627	0.482093	0.0103276	0.329961
VARS	0.68958	0.169391	1.20977	0.010331	0.329961
CKS2	0.67987	0.166945	1.1928	0.0103397	0.329961
RASSF6	-0.763835	-1.34662	-0.18984	0.0103698	0.329961
USP24	-0.414503	-0.730638	-0.10265	0.0103866	0.329961
PAK1IP1	0.456691	0.111231	0.800549	0.0104658	0.331479
DCAF6	0.602213	0.145043	1.05683	0.0106116	0.334976
TMCO3	0.574019	0.139854	1.00901	0.0106657	0.334976
MED13L	-0.190202	-0.334034	-0.0457666	0.0107506	0.334976
MTMR1	-0.452031	-0.795729	-0.110159	0.0107552	0.334976
FAM229A	-0.39406	-0.692403	-0.0952497	0.0107828	0.334976
OTULINL	-0.320624	-0.563326	-0.0770463	0.0108428	0.334976
MFHAS1	0.555804	0.134	0.976928	0.0108609	0.334976
SFT2D2	-0.215299	-0.379308	-0.0523634	0.0108715	0.334976
HRH2	0.865857	0.206795	1.52492	0.0110033	0.334976
API5	-0.330107	-0.581465	-0.0787497	0.0110309	0.334976
NFYB	0.347055	0.0831576	0.611511	0.011074	0.334976
AL031963.3	0.573427	0.137058	1.00946	0.0111035	0.334976
POLI	-0.665676	-1.17305	-0.158302	0.0111069	0.334976
FHL3	0.629823	0.149234	1.11041	0.0111942	0.334976
TGOLN2	-0.276336	-0.486661	-0.0625338	0.0112112	0.334976
KLHDC7B	0.613126	0.146595	1.08182	0.0112264	0.334976
TMEM202-AS1	0.585738	0.138517	1.03296	0.0112413	0.334976
NEAT1	0.653573	0.154438	1.15271	0.0112602	0.334976
SCMH1	0.5505	0.130065	0.970936	0.0112633	0.334976
JRK	0.567002	0.133898	1.00011	0.0112752	0.334976
UGP2	0.506084	0.119239	0.900617	0.0113073	0.334976
SOCS2	0.94561	0.22216	1.68282	0.0113095	0.334976
PUM2	-0.299754	-0.529475	-0.071425	0.0113134	0.334976
PPFIBP2	1.03613	0.245753	1.82793	0.0113674	0.334976
ZNF48	0.65148	0.153243	1.14972	0.0113702	0.334976
ZNF3	-0.420167	-0.742832	-0.0995208	0.0114374	0.335774
CDC40	-0.262903	-0.463632	-0.0611472	0.0114632	0.335774
POMZP3	-0.386523	-0.682733	-0.0903136	0.0115318	0.335774
OGA	-0.261932	-0.463855	-0.0619227	0.0115472	0.335774
BZW2	0.32949	0.0768518	0.582128	0.0115745	0.335774
CDC7	0.563426	0.13289	0.996943	0.0115883	0.335774
DCTPP1	0.507835	0.119299	0.897885	0.0116569	0.336712
CD99	0.480012	0.112094	0.848112	0.0117143	0.336712
TRGC2	-0.560754	-0.99279	-0.130831	0.0118448	0.336712
HSD17B8	0.501467	0.116567	0.891821	0.0118674	0.336712
AC008403.3	0.60924	0.137136	1.0912	0.011979	0.336712
SCAMP2	-0.277581	-0.490706	-0.0633969	0.0119921	0.336712
HDGFL2	0.63114	0.142729	1.12987	0.0120072	0.336712
LMBRD1	-0.322909	-0.572248	-0.0735702	0.0121445	0.336712
MRPS12	0.316336	0.0729277	0.560787	0.0121553	0.336712
MXI1	-0.296905	-0.525695	-0.0656788	0.0122186	0.336712
RSF1	-0.257364	-0.456281	-0.0584461	0.0122238	0.336712
ZBED5-AS1	0.66355	0.151177	1.17745	0.0122561	0.336712
PRDM10	-0.649767	-1.15123	-0.146733	0.0122673	0.336712
DOK1	0.586857	0.134476	1.04283	0.0122753	0.336712
COMT	0.622288	0.141996	1.10907	0.0122782	0.336712
CETN2	0.605294	0.137079	1.07351	0.0122913	0.336712
DNAJC27	0.434937	0.0993213	0.771998	0.012362	0.336712
AL353708.1	0.551917	0.124178	0.978085	0.0123699	0.336712
KIDINS220	-0.262036	-0.466009	-0.0595576	0.012379	0.336712
DIP2A	0.466484	0.10604	0.828104	0.0124624	0.336712
HIBADH	0.743831	0.166686	1.32098	0.0125489	0.336712
LRP10	0.445131	0.100609	0.793192	0.012585	0.336712
TSC22D4	0.588284	0.129818	1.04348	0.0126165	0.336712
KCNJ14	0.574567	0.122784	1.02087	0.0126299	0.336712
MB21D2	0.733649	0.163526	1.30353	0.012643	0.336712
PDP1	-0.587014	-1.04306	-0.130968	0.0126563	0.336712
TAGLN	-0.585888	-1.04097	-0.131491	0.0126631	0.336712
TRIM33	-0.296378	-0.526719	-0.0660356	0.0126892	0.336712
CCDC124	0.387711	0.0875341	0.690991	0.0127066	0.336712
TIMP1	-0.449612	-0.798148	-0.100222	0.0127219	0.336712
PARPBP	-0.595148	-1.05802	-0.13228	0.0127492	0.336712
RMI2	-0.614429	-1.09093	-0.13589	0.0127611	0.336712
TADA2B	-0.347932	-0.618655	-0.0778413	0.0127703	0.336712
DAP3	0.188018	0.0420108	0.336899	0.0128288	0.336712
SAR1A	-0.274147	-0.488654	-0.0616317	0.0128403	0.336712
REL	-0.353892	-0.630039	-0.079122	0.012872	0.336712
USP36	-0.518067	-0.922406	-0.115546	0.0128748	0.336712
SMARCE1	-0.288746	-0.513985	-0.06454	0.012885	0.336712
RUVBL2	0.577134	0.12731	1.02696	0.0129344	0.336712
CLN6	0.548688	0.122221	0.977857	0.012961	0.336712
SRP68	-0.405161	-0.720353	-0.0892235	0.0129693	0.336712
METTL2A	0.498593	0.109715	0.88747	0.0129944	0.336712
TCEANC2	0.830227	0.182532	1.47792	0.0130157	0.336712
RABL6	0.402458	0.089584	0.718137	0.0130262	0.336712
SAT1	0.598847	0.133065	1.06684	0.0130763	0.336712
APTX	-0.331679	-0.589808	-0.0724223	0.0131103	0.336712
NRM	0.509083	0.111446	0.90672	0.0131211	0.336712
TMX4	-0.209719	-0.373201	-0.0440536	0.0131872	0.336853
FAM98A	0.581711	0.126986	1.03644	0.0131905	0.336853
MYH10	-0.562504	-1.01455	-0.121812	0.0132254	0.336928
MZT2A	0.238229	0.0522732	0.424291	0.0132646	0.337113
HKR1	-0.39388	-0.705503	-0.0863516	0.0133158	0.337187
AKAP8	-0.261949	-0.46664	-0.0552584	0.0133315	0.337187
AC110792.2	0.532089	0.114006	0.947543	0.0134233	0.338585
CFL1	0.474605	0.103355	0.850938	0.0134815	0.338585
L3MBTL2	0.56612	0.123438	1.01201	0.013483	0.338585
FRS2	-0.395594	-0.705973	-0.0852148	0.0135176	0.338645
WASHC3	0.392625	0.0843755	0.700874	0.0135757	0.339005
KBTBD11	0.564739	0.123082	1.00993	0.0135983	0.339005
MYSM1	-0.343909	-0.614092	-0.0737271	0.0136354	0.339005
COX5A	0.259367	0.0564288	0.464543	0.0136605	0.339005
HIPK2	0.389262	0.0837082	0.696535	0.0138165	0.340862
ZNF414	-0.281853	-0.502922	-0.0596673	0.0138213	0.340862
PDPK1	0.345236	0.0734214	0.61705	0.0138323	0.340862
RAB4A	0.234633	0.049701	0.423506	0.0139764	0.34361
NQO2	0.629859	0.132804	1.12691	0.0140441	0.344472
HIC2	-0.412201	-0.737642	-0.0867604	0.0140869	0.34472
ZNF589	-0.44016	-0.787541	-0.0927258	0.0141824	0.345813
MBLAC1	0.6228	0.130325	1.11527	0.0142305	0.345813
AC005076.1	0.590081	0.124635	1.05689	0.0142558	0.345813
PRKAG1	-0.380206	-0.681058	-0.079355	0.0142942	0.345813
SRR	0.542565	0.094165	0.974006	0.0143182	0.345813
AC008914.1	0.433366	0.0899734	0.775313	0.0143662	0.345813
PCSK7	-0.279147	-0.49999	-0.0584642	0.0143858	0.345813
CTNNBL1	0.334009	0.0697589	0.602686	0.0143938	0.345813
CSNK1G1	0.477082	0.0990283	0.855135	0.0144296	0.345884
AL121658.1	0.58196	0.120486	1.04343	0.0144932	0.346621
PET100	-0.222354	-0.398692	-0.0464723	0.0145449	0.34707
METTL14	-0.328707	-0.59628	-0.0678137	0.0146659	0.349167
TRAPPC8	0.50918	0.105584	0.91492	0.0147488	0.349929
NDUFS2	-0.219954	-0.394659	-0.0454396	0.0147642	0.349929
ZNF25	0.556301	0.113538	0.999064	0.0148455	0.350591
HIVEP3	0.458713	0.0945186	0.826196	0.0148586	0.350591
LRBA	-0.240291	-0.431499	-0.0490891	0.0149339	0.351205
ZNF487	0.5247	0.106629	0.942771	0.0149513	0.351205
AL357054.4	0.554094	0.113836	0.994935	0.0149887	0.351303
CMTM7	0.427434	0.0875409	0.769523	0.0150893	0.352162
ZNF704	-0.799178	-1.43727	-0.161087	0.0151523	0.352162
RBM38	-0.473878	-0.851238	-0.0947325	0.0151915	0.352162
PPP1R12C	0.378218	0.07723	0.681414	0.0152171	0.352162
BCL2L13	0.354876	0.0723443	0.639624	0.0152276	0.352162
LSM14A	-0.214747	-0.385987	-0.0420331	0.0152387	0.352162
TMEM9B	-0.331787	-0.596422	-0.0621412	0.015261	0.352162
FAM184A	0.635425	0.128438	1.14955	0.015351	0.352162
UBE2V1	0.332549	0.0664321	0.597749	0.0153536	0.352162
CEP95	-0.314002	-0.565242	-0.0627619	0.0153593	0.352162
R3HCC1L	-0.362202	-0.654788	-0.0725005	0.0154973	0.354555
AC108134.2	0.521486	0.102087	0.938756	0.0156851	0.356862
LIAS	0.299898	0.0589822	0.540814	0.0157565	0.356862
TPI1	0.610789	0.120991	1.10907	0.0157622	0.356862
TPR	0.193216	0.0384303	0.349606	0.0158136	0.356862
ALDH18A1	0.584232	0.11425	1.05421	0.0158966	0.356862
HYPK	0.568	0.109772	1.02381	0.0159682	0.356862
ZNF416	-0.541257	-0.976525	-0.105406	0.0160128	0.356862
RAN	0.243421	0.0480596	0.440932	0.0160408	0.356862
SOCS7	0.510422	0.100215	0.921848	0.0160819	0.356862
MMP28	0.763271	0.14946	1.38099	0.0160936	0.356862
PCYT1A	-0.504974	-0.914412	-0.098645	0.0161116	0.356862
ZCCHC2	0.551376	0.107234	0.995025	0.0161302	0.356862
HELZ	-0.242375	-0.43879	-0.0472748	0.0161737	0.356862
ARCN1	-0.338583	-0.611707	-0.0654591	0.0161771	0.356862
CD164	0.357642	0.0697575	0.646366	0.0162381	0.356862
ZNF202	-0.602102	-1.08813	-0.116076	0.0162466	0.356862
TANC2	-0.391673	-0.707715	-0.0759575	0.0162646	0.356862
PRMT5	0.639017	0.123077	1.15496	0.0162696	0.356862
LINC02193	0.706824	0.136116	1.27753	0.0162735	0.356862
WWOX	0.476447	0.0917571	0.860394	0.0162748	0.356862
NDUFS8	0.186522	0.0364359	0.337653	0.0163179	0.357065
RNF146	0.576477	0.110557	1.0424	0.0163747	0.357566
MIR155HG	0.562539	0.107772	1.01678	0.0164695	0.35851
ARNTL	-0.445763	-0.806425	-0.085101	0.016486	0.35851
COQ10B	0.300484	0.0572999	0.546488	0.0165899	0.359752
PRMT1	0.558362	0.107666	1.01206	0.0166295	0.359752
AL133245.1	0.542027	0.0934738	0.980503	0.0166703	0.359752
RAP1B	-0.34325	-0.621528	-0.0650141	0.0166795	0.359752
MT1X	0.40604	0.0773233	0.734855	0.0167245	0.359987
REXO2	0.709739	0.133408	1.28607	0.0168659	0.362046
LNX2	-0.445441	-0.807251	-0.0815458	0.0168945	0.362046
ICOS	0.609869	0.114367	1.10537	0.0169232	0.362046
IRF4	0.990623	0.184553	1.79669	0.0170834	0.363971
MUC20-OT1	0.270664	0.0511867	0.491365	0.0170877	0.363971
MTMR14	-0.404673	-0.734714	-0.0762625	0.0171187	0.363971
POLA2	0.578598	0.107271	1.04993	0.0172017	0.363971
PPP4R3B	-0.233242	-0.423309	-0.0431752	0.0172397	0.363971
RPS6KA3	0.481037	0.0896042	0.872865	0.0172518	0.363971
PLCG2	0.200023	0.0372064	0.362674	0.0172547	0.363971
P2RX5	0.713106	0.132034	1.29373	0.0173361	0.364866
SH3BP5	0.775732	0.140317	1.40861	0.0173663	0.364866
CCDC59	0.251522	0.0468637	0.457127	0.0174222	0.365312
SEC14L1	0.403715	0.0743657	0.733948	0.017575	0.365809
GLRX3	0.272687	0.0498489	0.50037	0.0176567	0.365809
FTSJ1	0.387373	0.0710522	0.706412	0.0176885	0.365809
ZNF345	-0.440008	-0.805713	-0.0802135	0.0176996	0.365809
PPP1R12A	-0.286082	-0.522102	-0.0524159	0.0177084	0.365809
LZIC	0.327024	0.0602725	0.595967	0.0177199	0.365809
AUP1	0.244672	0.045021	0.445229	0.0177199	0.365809
HINFP	0.479321	0.0778868	0.873364	0.0177429	0.365809
CRTC2	-0.424986	-0.7756	-0.0777974	0.0178408	0.365809
U2SURP	-0.195332	-0.355773	-0.0358516	0.0178985	0.365809
HECA	-0.208753	-0.380539	-0.038162	0.0179469	0.365809
AC007686.3	0.50706	0.0914229	0.922376	0.0179886	0.365809
TFAM	0.26445	0.0475377	0.480905	0.0179976	0.365809
ITPKB	-0.499069	-0.908673	-0.0902396	0.0180091	0.365809
KRBOX4	-0.367357	-0.675178	-0.0649997	0.0182898	0.365809
CLEC11A	0.337091	0.06061	0.614688	0.0183084	0.365809
XRCC4	0.708207	0.126736	1.29239	0.0183121	0.365809
TLE3	0.305753	0.0524881	0.556529	0.0183371	0.365809
CAMK1D	0.285218	0.0498646	0.519574	0.0183594	0.365809
SCAF11	-0.272772	-0.499239	-0.0487239	0.0183664	0.365809
CTDSP2	-0.368471	-0.670978	-0.0645716	0.0184007	0.365809
PQLC3	0.616809	0.108636	1.12498	0.0184452	0.365809
YIPF1	0.646405	0.113656	1.17915	0.0184859	0.365809
TOR2A	0.602468	0.107242	1.10267	0.0184957	0.365809
MED23	-0.234354	-0.428484	-0.041907	0.0185234	0.365809
TCTA	0.723855	0.127042	1.32067	0.0185297	0.365809
STYXL1	0.653815	0.11467	1.19194	0.0185462	0.365809
RREB1	-0.310375	-0.56762	-0.0552766	0.018575	0.365809
ATAD5	-0.338031	-0.616864	-0.0591974	0.0185823	0.365809
PPCS	-0.318686	-0.581401	-0.0552671	0.0187869	0.365809
HNRNPH1	-0.149882	-0.273793	-0.0263764	0.0188077	0.365809
ANAPC11	0.341691	0.0599227	0.626724	0.0188679	0.365809
MRPL42	-0.354235	-0.652271	-0.0610977	0.0188861	0.365809
SIK3	-0.348859	-0.640624	-0.05845	0.01904	0.365809
SCAF8	-0.267068	-0.488119	-0.0460279	0.0190578	0.365809
CD247	-0.257139	-0.469618	-0.0439056	0.0191095	0.365809
TBC1D2B	0.624956	0.108303	1.14405	0.0191456	0.365809
ASAP1	0.397957	0.0687492	0.728262	0.0191485	0.365809
MTPAP	-0.306283	-0.560746	-0.0532374	0.0191559	0.365809
SND1-IT1	0.593382	0.102779	1.08608	0.0191626	0.365809
LDLR	1.21671	0.209139	2.22506	0.0191789	0.365809
SLC41A1	0.432111	0.0737226	0.790499	0.0192081	0.365809
AGPAT2	0.62927	0.108334	1.15692	0.0192755	0.365809
RCC1	0.424514	0.0727622	0.776463	0.0192818	0.365809
AP002360.1	0.516927	0.086495	0.958418	0.019288	0.365809
PRPS2	0.559405	0.094762	1.02405	0.0193781	0.365809
TIAL1	0.197878	0.0340292	0.362636	0.0193898	0.365809
PLAC8	0.344499	0.0582928	0.630705	0.0194045	0.365809
TTC32	0.354941	0.0597459	0.649406	0.0194919	0.365809
SNRPD2	0.174316	0.0298693	0.319857	0.0195514	0.365809
PRKDC	0.189865	0.0319572	0.347462	0.0195547	0.365809
AC098818.2	0.5822	0.0977155	1.06668	0.0195981	0.365809
FBXW5	0.511311	0.0867271	0.940068	0.0196416	0.365809
AC109454.2	-0.479961	-0.882772	-0.0817861	0.0196634	0.365809
UROD	0.346107	0.0589725	0.635842	0.0196659	0.365809
ZNF273	-0.35417	-0.6491	-0.0592404	0.0196793	0.365809
ATP6V1B2	-0.331684	-0.607936	-0.0554322	0.0196994	0.365809
IFNAR2	0.349616	0.0542801	0.640614	0.0197365	0.365809
CCT4	0.273491	0.0455897	0.501392	0.0197602	0.365809
SLC35E1	-0.421404	-0.772639	-0.0701684	0.0197864	0.365809
RSAD2	1.69273	0.284606	3.10476	0.0198548	0.365809
TRIM41	0.375172	0.062253	0.688091	0.0198689	0.365809
SMARCC1	0.221261	0.0371383	0.408179	0.019869	0.365809
NR2C2AP	0.44079	0.0740761	0.808896	0.0198747	0.365809
NIPBL	-0.200435	-0.367586	-0.0335186	0.0198994	0.365809
ST6GALNAC6	0.561086	0.0928873	1.02929	0.0199235	0.365809
ATP6V1C1	0.563722	0.0939455	1.03393	0.0199805	0.365809
SLC9A6	-0.521299	-0.956573	-0.086025	0.0199991	0.365809
RAB4B	0.597395	0.0989561	1.09576	0.0200085	0.365809
SMIM13	0.535932	0.0895333	0.984974	0.0200102	0.365809
CNOT2	-0.252557	-0.463182	-0.0414729	0.0200343	0.365809
NUP214	-0.211176	-0.388876	-0.0352227	0.0200522	0.365809
KAT8	-0.216281	-0.39654	-0.0337318	0.0200968	0.365809
SIRT5	0.565394	0.0941647	1.04029	0.0201098	0.365809
MACROD1	0.598237	0.0994398	1.1007	0.0201177	0.365809
EBP	0.33644	0.0556799	0.618281	0.0202652	0.365809
NAIP	-0.674379	-1.23925	-0.111423	0.0202717	0.365809
AL441883.1	0.493115	0.0810881	0.910146	0.0202807	0.365809
FAM117A	0.495393	0.0813542	0.909856	0.0203077	0.365809
SUPT3H	0.658429	0.10895	1.21334	0.0203137	0.365809
PPP4R3A	-0.179174	-0.329705	-0.0293673	0.0203193	0.365809
PHF3	-0.216375	-0.397207	-0.0351628	0.0203576	0.365809
PUSL1	0.582967	0.0952779	1.08054	0.0203593	0.365809
DGLUCY	0.455079	0.0740352	0.842468	0.020447	0.365809
KLF5	0.728345	0.113871	1.33703	0.0204632	0.365809
FMN1	0.767086	0.126543	1.41235	0.0204722	0.365809
CDK2	0.546004	0.0882627	1.00375	0.0204844	0.365809
GTPBP1	-0.376587	-0.692429	-0.0607439	0.0205353	0.365809
ECI2	0.419407	0.0675423	0.771272	0.0205729	0.365809
FAM216A	0.469312	0.0754538	0.86317	0.0206117	0.365809
AC020910.4	0.367288	0.0595886	0.678765	0.0206526	0.365809
RB1CC1	-0.352436	-0.650162	-0.0569139	0.0206689	0.365809
ZNF195	-0.340855	-0.626459	-0.0544538	0.0206715	0.365809
LINC02361	-0.765225	-1.40811	-0.122343	0.0207425	0.366451
LUZP1	0.600171	0.0965684	1.10534	0.0207988	0.36681
TFCP2	0.564517	0.0894786	1.03829	0.0208863	0.36681
RABIF	0.445428	0.0707554	0.820101	0.0208932	0.36681
LDHA	0.673215	0.108269	1.2423	0.0209019	0.36681
ILF3-DT	0.449763	0.0722524	0.829206	0.0209534	0.367101
RAPGEF1	0.438284	0.0692848	0.806792	0.0210425	0.368051
ZNF615	-0.545941	-1.00587	-0.0863443	0.0212628	0.369512
CSNK2A2	-0.251024	-0.462232	-0.0389211	0.0212733	0.369512
SATB1	-0.12704	-0.233995	-0.0198536	0.0212812	0.369512
LANCL2	-0.390642	-0.721198	-0.0620763	0.0213332	0.369512
NXT2	0.520705	0.0811573	0.960254	0.0213338	0.369512
WDSUB1	-0.653069	-1.20322	-0.0998533	0.0213362	0.369512
AC008267.5	0.484886	0.0716075	0.893454	0.0214528	0.370459
USP32	0.462963	0.0729384	0.857302	0.0214611	0.370459
TTC39B	0.636258	0.0972995	1.17287	0.0215196	0.370653
G2E3	-0.342501	-0.636049	-0.0528047	0.021584	0.370653
IFIT2	0.765531	0.119799	1.41342	0.0215843	0.370653
IK	-0.158585	-0.292626	-0.0227514	0.0216129	0.370653
EXOC3-AS1	0.5191	0.0809343	0.958956	0.0216484	0.370659
LIPA	0.605519	0.0931886	1.1245	0.0217583	0.371633
OTUD7A	-0.531545	-0.981819	-0.0812715	0.0217758	0.371633
NFIC	0.357391	0.0544858	0.660296	0.0218422	0.371681
IMMT	0.286494	0.0436074	0.529381	0.0218789	0.371681
SMAD7	-0.526569	-0.973158	-0.0799799	0.0219272	0.371681
MTR	-0.356325	-0.658933	-0.0548855	0.021941	0.371681
STN1	0.551851	0.0846544	1.02224	0.0219548	0.371681
AZIN1-AS1	0.570238	0.0862323	1.05424	0.0220278	0.37232
ARF6	0.256553	0.0392428	0.475788	0.0220792	0.372592
ARFIP1	0.527511	0.0803269	0.975322	0.0221183	0.372655
VPS33A	-0.363498	-0.673884	-0.0549008	0.0223011	0.374292
PYROXD1	0.240263	0.0355004	0.443967	0.0223285	0.374292
MTERF4	-0.279484	-0.516588	-0.0404491	0.0223532	0.374292
GCH1	0.497423	0.0735249	0.919992	0.0224219	0.374292
PPIL1	0.571728	0.0857333	1.05814	0.022422	0.374292
RAB11A	0.320901	0.0484441	0.595442	0.0224638	0.374292
IFIT3	1.50091	0.226241	2.7806	0.0224639	0.374292
ZMYM1	0.57007	0.0841749	1.05597	0.0225693	0.374604
CREBBP	-0.255203	-0.473565	-0.0381256	0.0225935	0.374604
TTBK2	0.575068	0.0856949	1.06732	0.022598	0.374604
C17orf51	0.567338	0.0835477	1.05113	0.0226297	0.374604
POLR3F	-0.350548	-0.650344	-0.0519663	0.0226962	0.374604
IL16	-0.506145	-0.938013	-0.0742783	0.0227078	0.374604
SIDT2	-0.435133	-0.806542	-0.0637235	0.0227549	0.374604
AC008741.2	0.49162	0.0719098	0.911331	0.0227818	0.374604
MXD4	-0.370381	-0.68552	-0.0542818	0.0228023	0.374604
CASC3	-0.19881	-0.370842	-0.0292718	0.0229131	0.37544
CYBA	0.580011	0.0854704	1.07957	0.0229751	0.37544
EPOR	0.5038	0.0724841	0.933479	0.0229949	0.37544
ATP6AP2	0.158422	0.0234529	0.294652	0.0229989	0.37544
LRIG1	-0.538024	-0.998221	-0.077827	0.0230312	0.37544
DCUN1D1	-0.262661	-0.487459	-0.0378633	0.0231087	0.376122
SARDH	0.698895	0.101552	1.30663	0.0232396	0.376912
SPNS1	-0.255136	-0.473217	-0.0365437	0.0232457	0.376912
SERPINB8	-0.490816	-0.910209	-0.0680216	0.0232729	0.376912
SETD4	0.388544	0.0555303	0.721558	0.0233002	0.376912
GLT8D1	0.536316	0.0762284	0.996404	0.0234225	0.377461
DUT	0.295363	0.0417056	0.554666	0.0234348	0.377461
AKAP13	0.286437	0.0408574	0.531917	0.0234596	0.377461
DACT1	0.673194	0.0965961	1.25306	0.023528	0.377461
PAICS	0.358571	0.0510026	0.666713	0.0235845	0.377461
TRADD	0.423803	0.0607479	0.78836	0.0236119	0.377461
SLC38A2	0.239176	0.0328268	0.443974	0.0236251	0.377461
AL513550.1	0.542464	0.0760991	1.00883	0.023712	0.377461
LINC01184	0.497388	0.0706276	0.927425	0.0237597	0.377461
HILPDA	0.583882	0.0815004	1.08544	0.023816	0.377461
DGKQ	0.632056	0.0895103	1.18032	0.0238367	0.377461
NUDT3	0.216036	0.029423	0.401427	0.0238734	0.377461
PTTG1IP	-0.368325	-0.685526	-0.0518783	0.0238917	0.377461
SERPINF1	0.962356	0.136987	1.79505	0.0238955	0.377461
AL139011.1	0.479653	0.0648688	0.891504	0.0238998	0.377461
SERINC5	-0.311683	-0.580635	-0.0439082	0.0239569	0.377461
OR2A1-AS1	0.633595	0.0812126	1.17875	0.0239573	0.377461
RAB8B	-0.591305	-1.1012	-0.0814062	0.024124	0.377461
PRELID1	0.420399	0.0589633	0.785103	0.0241308	0.377461
TRAPPC10	-0.263267	-0.490389	-0.0365655	0.0241354	0.377461
VEZT	-0.333338	-0.623012	-0.0463333	0.0242396	0.377461
CIPC	-0.498318	-0.928401	-0.0682351	0.0242417	0.377461
DPYD	-0.265088	-0.495068	-0.0370585	0.0242553	0.377461
TLK2	-0.257643	-0.480983	-0.0359896	0.0242714	0.377461
BRF1	0.383353	0.0525254	0.721152	0.0243229	0.377461
COPA	-0.285593	-0.533413	-0.0394531	0.0243399	0.377461
BLCAP	-0.260581	-0.485648	-0.0355142	0.0243439	0.377461
NEPRO	-0.268483	-0.500022	-0.036453	0.0243747	0.377461
FBXL15	0.38012	0.0527253	0.709484	0.0243935	0.377461
ZMYND11	0.459974	0.0633057	0.858827	0.0244446	0.377461
SLC35F6	-0.450881	-0.840704	-0.0610574	0.0244826	0.377461
BTLA	0.501422	0.0661264	0.934077	0.0245134	0.377461
UBE2M	0.540431	0.0744868	1.00995	0.0245293	0.377461
VRK1	-0.383455	-0.715938	-0.0525418	0.0245509	0.377461
PKP4	0.521386	0.0710466	0.974674	0.0246556	0.377485
GTPBP2	0.604484	0.0808505	1.12812	0.0247497	0.377485
B4GALT1	-0.355512	-0.663554	-0.0474708	0.0247855	0.377485
RAB1B	-0.399147	-0.744123	-0.0514963	0.0247936	0.377485
DGKA	0.246129	0.0331438	0.45936	0.0248143	0.377485
PHKG1	-0.410454	-0.767956	-0.0556937	0.0249306	0.377485
RND1	0.691683	0.0912812	1.29208	0.0250367	0.377485
MAPKAPK2	-0.376175	-0.702343	-0.0496211	0.0250631	0.377485
RBM7	0.282963	0.0372108	0.528715	0.025112	0.377485
PYURF	0.324108	0.0435327	0.606575	0.0251136	0.377485
UTP14A	0.36996	0.0485654	0.691354	0.0251496	0.377485
FAM126A	0.467166	0.0620848	0.873751	0.0252076	0.377485
TPST2	0.762856	0.0997132	1.426	0.0252407	0.377485
PRKACA	0.598447	0.0787762	1.12148	0.0253332	0.377485
GUSB	-0.360729	-0.674234	-0.0418091	0.0253461	0.377485
MIF4GD	0.293288	0.0386817	0.550529	0.025365	0.377485
SRCAP	0.52521	0.0678555	0.982565	0.025487	0.377485
CALM2	-0.32338	-0.605056	-0.0417033	0.0255255	0.377485
TNIP2	0.478847	0.0626625	0.899692	0.0255597	0.377485
DMTF1	-0.263077	-0.492416	-0.0342525	0.0255637	0.377485
CEP89	0.554661	0.0713729	1.03795	0.0255716	0.377485
POLR2F	0.267736	0.0351059	0.502066	0.0255788	0.377485
SLC2A14	0.643797	0.0836988	1.20448	0.0255906	0.377485
EPHA4	-0.463644	-0.871181	-0.0609859	0.0255955	0.377485
COPRS	0.56238	0.0694529	1.06929	0.025605	0.377485
KATNBL1	0.403743	0.0527023	0.759334	0.0256069	0.377485
FGD6	0.474147	0.0614757	0.887798	0.0256398	0.377485
ZNHIT1	0.21931	0.0287042	0.411085	0.0256599	0.377485
TFB2M	0.454692	0.0573402	0.850388	0.0256832	0.377485
LCP2	0.444629	0.0568902	0.832369	0.0256909	0.377485
SNX14	0.386952	0.0502204	0.724849	0.0256976	0.377485
IPP	0.481349	0.0626945	0.902531	0.0256977	0.377485
HIVEP2	0.416907	0.0529826	0.779871	0.0257403	0.377515
LEF1	0.240459	0.0312095	0.451273	0.0257714	0.377515
APOPT1	0.368507	0.0468858	0.690128	0.0258086	0.377536
ZMAT2	-0.193254	-0.361409	-0.0241085	0.0258463	0.377564
NEK4	0.523692	0.0662303	0.980318	0.0259174	0.378079
HSD17B4	0.616137	0.0713287	1.1651	0.0260033	0.378659
RPAP3	0.253854	0.0319779	0.475396	0.0260716	0.378659
AP000692.2	0.510154	0.058448	0.9559	0.0260799	0.378659
ADTRP	0.653311	0.0829262	1.22557	0.0261279	0.378659
MSH6	0.280861	0.03342	0.526042	0.0261367	0.378659
AL022328.4	0.526869	0.0628941	0.98611	0.0262004	0.378838
MKKS	0.649559	0.0808027	1.21832	0.0262765	0.378838
SEL1L	-0.36623	-0.686791	-0.0446402	0.0262843	0.378838
RFFL	-0.301035	-0.564725	-0.0373444	0.0263333	0.378838
PNPO	0.513645	0.0640175	0.963391	0.0263457	0.378838
OSTM1	0.408226	0.0504118	0.765167	0.0263697	0.378838
ABRAXAS2	-0.35573	-0.667638	-0.0441054	0.0265088	0.378838
NUBP2	0.257978	0.0324449	0.486213	0.02653	0.378838
ZNF217	-0.348544	-0.654092	-0.0432705	0.026547	0.378838
TMEM222	-0.305615	-0.57309	-0.0373033	0.0265679	0.378838
DEK	0.327835	0.0412101	0.617237	0.0265698	0.378838
MTMR6	-0.379992	-0.713934	-0.0470935	0.0265884	0.378838
DYRK1A	-0.262571	-0.49416	-0.0326177	0.026616	0.378838
DAD1	0.46653	0.0579876	0.877026	0.0266759	0.378926
RING1	0.439468	0.0545423	0.829443	0.026694	0.378926
PIK3CA	-0.339517	-0.637919	-0.0411149	0.0268262	0.38029
EML4	-0.190638	-0.358138	-0.0229626	0.0269844	0.38202
TRPM7	-0.22595	-0.426578	-0.0276224	0.027026	0.382095
TRAF2	-0.419513	-0.788284	-0.0495428	0.0272252	0.383719
NUDT22	0.575491	0.0681154	1.08287	0.0272869	0.383719
POC1B	0.515621	0.0610356	0.969353	0.0273071	0.383719
TMEM204	-0.567022	-1.06552	-0.0635793	0.0273162	0.383719
NDUFA5	-0.195803	-0.368121	-0.0230189	0.0273335	0.383719
RNF130	0.478619	0.0575887	0.902203	0.0273618	0.383719
FAM89B	0.830295	0.0931324	1.59095	0.0273955	0.383719
DET1	0.418889	0.0492478	0.788155	0.0274994	0.384127
ADAMTS10	-0.386149	-0.727147	-0.0451524	0.0275293	0.384127
GPBP1L1	-0.174073	-0.327681	-0.0205319	0.0275339	0.384127
CHST11	0.669281	0.0795078	1.2615	0.0276315	0.384854
MON2	-0.265391	-0.499986	-0.0311237	0.0277205	0.384854
FOS	0.602769	0.0709369	1.13608	0.0277472	0.384854
VANGL1	0.443289	0.0465264	0.834547	0.027809	0.384854
UBE3C	0.283349	0.031584	0.533383	0.0278726	0.384854
SNRPN	0.290523	0.033984	0.549237	0.02788	0.384854
COIL	0.182141	0.0213328	0.343951	0.0279242	0.384854
YAF2	-0.340996	-0.642929	-0.039063	0.0279339	0.384854
AC079922.2	0.643216	0.0736313	1.22035	0.0279401	0.384854
ATP5PF	0.188499	0.0218752	0.355472	0.0279926	0.384854
SLC39A10	0.314055	0.0358079	0.592303	0.028026	0.384854
HDDC2	0.50135	0.0553863	0.954966	0.0280626	0.384854
AL359220.1	-0.466289	-0.880929	-0.0543548	0.0280837	0.384854
PNP	0.550828	0.0536978	1.03894	0.0281806	0.384854
HMGB1	-0.18926	-0.356556	-0.02049	0.0281859	0.384854
SERF1A	-0.445715	-0.841031	-0.0503987	0.028188	0.384854
RGS1	0.432582	0.0483742	0.815288	0.0282063	0.384854
DTX3L	0.706184	0.0785782	1.33379	0.0284986	0.38834
IPMK	0.56044	0.0621625	1.05834	0.0286449	0.389726
AP000254.1	0.511157	0.0562516	0.966063	0.0287106	0.389726
EFCAB7	-0.415129	-0.790309	-0.0460359	0.028777	0.389726
TGDS	-0.393054	-0.743336	-0.0427733	0.0289234	0.389726
MRPS6	0.431964	0.0480191	0.817649	0.0289311	0.389726
FEM1C	0.36907	0.035176	0.697746	0.0289631	0.389726
TTLL3	-0.446182	-0.843926	-0.0484387	0.0289688	0.389726
DRAP1	0.367163	0.0409486	0.696559	0.0289852	0.389726
ZNF598	0.447468	0.0486353	0.852533	0.0289982	0.389726
DEF8	0.301265	0.0333025	0.57022	0.0290299	0.389726
ZNF430	-0.178399	-0.338072	-0.0196299	0.0290527	0.389726
RNF115	-0.189313	-0.35783	-0.020267	0.0290607	0.389726
DHX57	-0.324646	-0.618183	-0.0351304	0.0290951	0.389726
AMD1	0.226131	0.0237825	0.42739	0.0291177	0.389726
DHFR2	-0.533664	-1.01111	-0.058017	0.0292662	0.390758
SNRPA	0.216929	0.0237876	0.411863	0.0292791	0.390758
DFFA	0.391325	0.0417283	0.740922	0.0293059	0.390758
HINT2	0.444753	0.0466712	0.850202	0.0293971	0.391478
MAGT1	-0.305993	-0.57895	-0.0308836	0.0294496	0.391677
MAPRE2	-0.425187	-0.805472	-0.0449024	0.0294863	0.391677
TOMM70	-0.261507	-0.495133	-0.0259172	0.0296044	0.392752
VPS25	-0.318012	-0.602127	-0.0330717	0.0296496	0.392858
MMD	0.347027	0.0365056	0.662448	0.0296886	0.392881
PRKD2	0.605666	0.0637056	1.14889	0.0298797	0.394828
MBTPS1	-0.183343	-0.347424	-0.0174305	0.0299429	0.394828
CNIH4	-0.328484	-0.622706	-0.03378	0.0299481	0.394828
PHRF1	-0.438841	-0.832136	-0.0451775	0.0299899	0.394885
TIMMDC1	0.37659	0.0386376	0.714558	0.0301219	0.395485
KRTCAP2	0.291762	0.0296437	0.553305	0.0301788	0.395485
FBXO34	-0.461905	-0.876394	-0.0471223	0.030179	0.395485
MTRNR2L12	-0.109024	-0.206914	-0.0112212	0.0302144	0.395485
NUP50	-0.388629	-0.739298	-0.0404063	0.0302308	0.395485
BROX	-0.191015	-0.362353	-0.0185622	0.0302853	0.395485
ALG8	0.431055	0.0434821	0.818627	0.0303243	0.395485
KLHL15	0.679867	0.0694856	1.29177	0.0303373	0.395485
SH2B3	-0.429406	-0.815665	-0.0431469	0.0303945	0.395485
MYLIP	0.34848	0.0348244	0.662136	0.0304924	0.395485
CYTH4	-0.493845	-0.93739	-0.0488989	0.0304939	0.395485
CCDC115	-0.294321	-0.559319	-0.0293224	0.0305469	0.395485
UBE3D	0.451314	0.0445484	0.85808	0.0307117	0.395485
SLC3A2	0.264327	0.0266522	0.503261	0.0307832	0.395485
AC004817.3	0.585749	0.0575521	1.11395	0.0307932	0.395485
IFITM1	0.633021	0.0609155	1.20244	0.0308633	0.395485
IFRD1	0.40081	0.0391896	0.762429	0.0308791	0.395485
DNAJC13	0.461171	0.0439208	0.876409	0.0309185	0.395485
CPSF7	-0.255847	-0.487918	-0.0253035	0.0309934	0.395485
TMCC1	-0.235921	-0.450805	-0.0235395	0.0310334	0.395485
RAD52	0.465157	0.042866	0.88404	0.0310477	0.395485
RGMB	0.519202	0.0514184	0.990627	0.0310766	0.395485
RASSF3	-0.371159	-0.708477	-0.0368371	0.0311016	0.395485
RNF227	0.418301	0.0402478	0.796354	0.0311602	0.395485
ZNF211	-0.436085	-0.830217	-0.0419542	0.0311622	0.395485
DBH	-0.771896	-1.46851	-0.0742947	0.0311874	0.395485
PDCD5	0.339828	0.0329942	0.650843	0.0313334	0.395485
BABAM2	0.347494	0.0337328	0.663457	0.0315181	0.395485
CCT5	0.386131	0.0362214	0.736041	0.0315976	0.395485
LARS	0.724273	0.0691116	1.38456	0.031643	0.395485
LENG8-AS1	0.480782	0.0461565	0.918924	0.0316623	0.395485
NIN	-0.229017	-0.436637	-0.0213968	0.0316663	0.395485
DUS1L	0.188125	0.0180839	0.359401	0.0317084	0.395485
CTSC	0.286392	0.0266906	0.546094	0.0317087	0.395485
AC136475.1	0.630726	0.0602535	1.20482	0.0317217	0.395485
PLXNA1	0.502908	0.0466763	0.959139	0.0317786	0.395485
AFF1	0.648746	0.0606724	1.23873	0.0319352	0.395485
UBE2S	0.425257	0.0378943	0.810354	0.0319447	0.395485
CCDC66	-0.226328	-0.434513	-0.0214115	0.0320178	0.395485
USP9X	-0.251257	-0.481008	-0.0235478	0.0320322	0.395485
ELP2	-0.189161	-0.361923	-0.0177628	0.0320609	0.395485
CLEC2B	0.699331	0.0637412	1.33492	0.0320835	0.395485
APTR	0.586346	0.0534429	1.11925	0.0320835	0.395485
SNX6	0.167275	0.0157251	0.320603	0.0321195	0.395485
ESR1	-0.553129	-1.056	-0.050262	0.0321344	0.395485
MTREX	-0.257235	-0.492763	-0.024077	0.0321552	0.395485
SNX10	-0.496081	-0.953636	-0.0451022	0.0321615	0.395485
SPATS2L	1.18433	0.109112	2.25903	0.0321773	0.395485
PRDM4	0.373947	0.0338573	0.714037	0.0321946	0.395485
NR3C2	0.477938	0.0430214	0.912855	0.0322912	0.395485
SLC31A2	0.427016	0.0379808	0.81466	0.032292	0.395485
DHX40	-0.212893	-0.406215	-0.0187592	0.0322981	0.395485
GPR107	-0.39673	-0.757906	-0.0355544	0.0323641	0.395485
BCL2L1	0.497363	0.0453004	0.950184	0.0323733	0.395485
TLK1	-0.233705	-0.446469	-0.0213013	0.0323751	0.395485
VAMP7	-0.307459	-0.587134	-0.0276925	0.0323764	0.395485
TFB1M	0.485417	0.0434228	0.927412	0.0323943	0.395485
VWA5A	0.611475	0.0548569	1.16793	0.0324195	0.395485
CCT2	0.237149	0.0216562	0.454866	0.0324206	0.395485
SMARCAL1	0.584038	0.0479385	1.11489	0.0324406	0.395485
IGHMBP2	-0.358285	-0.684289	-0.031937	0.032448	0.395485
ZNF384	0.360114	0.0287059	0.687395	0.0324931	0.395485
PCYT2	0.420568	0.037332	0.803805	0.0325214	0.395485
MYC	0.94935	0.0851277	1.81986	0.0325396	0.395485
RNF125	-0.419231	-0.801444	-0.0370169	0.0326079	0.395485
CLDN1	0.635831	0.0555411	1.21429	0.0326152	0.395485
JTB	0.148853	0.0135256	0.284996	0.0326346	0.395485
STRAP	-0.236086	-0.450888	-0.0203239	0.0326378	0.395485
PPM1N	0.493221	0.044227	0.943727	0.0326824	0.395485
POMC	0.489287	0.0436397	0.935672	0.032699	0.395485
BEST1	0.563272	0.0495038	1.07633	0.032717	0.395485
CDK2AP1	-0.554655	-1.06072	-0.0485928	0.0327352	0.395485
AL513314.2	-0.452247	-0.87844	-0.0372224	0.0328121	0.39596
TCEAL8	-0.219739	-0.419837	-0.0184945	0.0328624	0.396114
BBS9	0.560438	0.0485333	1.07234	0.0329225	0.396289
RXYLT1	0.455748	0.0392951	0.872202	0.0329927	0.396289
ALKBH1	-0.401282	-0.772186	-0.0347419	0.0330459	0.396289
KIAA1147	-0.251547	-0.484189	-0.0219126	0.0330586	0.396289
GIMAP6	0.561342	0.0480799	1.08123	0.0330648	0.396289
SAMD9L	0.997506	0.0852589	1.91004	0.0333145	0.398402
FLYWCH2	0.458897	0.0389931	0.885309	0.0333589	0.398402
TMEM8A	0.57215	0.0486806	1.09605	0.0333904	0.398402
NHP2	0.296615	0.0255894	0.571764	0.0333936	0.398402
ZNF638	0.292585	0.0238422	0.560116	0.0334578	0.398402
KCNAB3	0.497009	0.0415867	0.952432	0.0334678	0.398402
CHD6	-0.234359	-0.449097	-0.0198193	0.0335174	0.398543
PSMB9	0.397401	0.0340789	0.765744	0.0336166	0.399273
MIF	0.323188	0.026449	0.619136	0.0337275	0.399772
PPM1B	-0.225467	-0.432061	-0.0172064	0.0337438	0.399772
ENO1	0.451196	0.0381517	0.866734	0.0337723	0.399772
ZNF879	0.558202	0.0454204	1.07098	0.0339005	0.399802
B9D2	0.327646	0.023539	0.628058	0.0339046	0.399802
LAGE3	0.684326	0.0554702	1.31962	0.034002	0.399802
APEH	0.584329	0.048729	1.12345	0.0340168	0.399802
NEK7	0.46068	0.0354032	0.882863	0.0340385	0.399802
ASB6	-0.358298	-0.687307	-0.0286827	0.0340927	0.399802
ATP5MD	0.193157	0.0156022	0.370549	0.034104	0.399802
ZNF319	-0.463017	-0.888958	-0.0370771	0.0341442	0.399802
CTSS	0.260986	0.0215947	0.503191	0.0342016	0.399802
AL136038.3	0.485209	0.0387024	0.931715	0.0342033	0.399802
SV2A	-0.491803	-0.944383	-0.039223	0.0342054	0.399802
FAM49B	0.243357	0.0199624	0.469704	0.0342389	0.399802
XAF1	1.04651	0.0845985	2.00964	0.0342917	0.399802
HMGXB3	-0.342436	-0.659193	-0.0277497	0.034323	0.399802
GRHPR	0.469028	0.0374127	0.910613	0.0343465	0.399802
TRIB3	0.646029	0.0506803	1.24138	0.0344525	0.399802
WDR20	-0.302616	-0.581492	-0.0237387	0.0344533	0.399802
CTCF	-0.247858	-0.476279	-0.0194361	0.0344588	0.399802
CHMP7	-0.272537	-0.523756	-0.0213192	0.0344951	0.399802
SH2D3A	0.449288	0.0358824	0.864389	0.034559	0.400005
TRAFD1	0.643468	0.0504715	1.23638	0.0345884	0.400005
MAPKBP1	0.487479	0.0376641	0.937294	0.034678	0.400601
ENO2	0.51105	0.0362645	0.982859	0.0347689	0.401212
UNC50	0.375428	0.0285628	0.722293	0.0349034	0.401585
RPL26L1	0.217897	0.017003	0.419487	0.0349125	0.401585
GPR18	0.511761	0.0397772	0.98864	0.0349411	0.401585
RASL11A	0.606952	0.0442555	1.16744	0.0349536	0.401585
HPRT1	0.436769	0.033525	0.846748	0.035031	0.402037
IREB2	-0.256264	-0.497341	-0.0194978	0.0350769	0.402126
CD46	-0.220936	-0.425357	-0.0168675	0.0351551	0.402498
WASHC1	-0.276156	-0.532574	-0.0213673	0.0351857	0.402498
CDCA4	0.327765	0.0243601	0.63117	0.0352401	0.402499
LETMD1	0.22573	0.0173307	0.436392	0.0352621	0.402499
SPECC1L	0.425579	0.0302937	0.818882	0.0353981	0.403307
INPP4A	0.386451	0.029021	0.744796	0.0354093	0.403307
VPS39	-0.293304	-0.566093	-0.0220911	0.0355149	0.403953
CWF19L1	-0.333813	-0.647473	-0.0215238	0.0355552	0.403953
UBLCP1	-0.235461	-0.454414	-0.0173989	0.0356196	0.403953
APBB1	-0.333053	-0.642964	-0.0246925	0.0356909	0.403953
ZWINT	0.527228	0.0335745	1.01661	0.0357299	0.403953
ZFP30	-0.585634	-1.13659	-0.0417988	0.0357566	0.403953
SMAGP	0.362932	0.0264092	0.702131	0.0357662	0.403953
PSEN1	-0.325441	-0.630767	-0.0240776	0.0357724	0.403953
C8orf88	0.480693	0.0350779	0.927879	0.0358492	0.404387
ZNF583	0.626589	0.0444281	1.20875	0.0358985	0.40451
APH1B	-0.442209	-0.852928	-0.0313562	0.0359801	0.404698
PDIA4	0.676806	0.0469075	1.31349	0.0360035	0.404698
PHLPP1	-0.570322	-1.10505	-0.0408574	0.0360303	0.404698
THEM6	0.633713	0.0439615	1.22346	0.0361958	0.406125
PUS3	0.508875	0.0354395	0.982614	0.0363076	0.406302
TATDN1	0.293208	0.020929	0.568581	0.0363089	0.406302
AC007728.2	-0.367242	-0.708235	-0.022415	0.0363272	0.406302
NOLC1	0.532695	0.036604	1.02858	0.0363797	0.406326
PPP6C	-0.255554	-0.493143	-0.0167247	0.0364064	0.406326
SLCO3A1	-0.408635	-0.788972	-0.0243514	0.0364679	0.406582
RINT1	-0.363091	-0.706712	-0.0248749	0.0365945	0.407563
IGSF6	-0.440588	-0.85093	-0.029199	0.0366571	0.407829
RNF139	0.243773	0.0161575	0.471389	0.0367985	0.408261
WIPI2	-0.370054	-0.715213	-0.0246425	0.0367999	0.408261
RELT	0.497355	0.0334876	0.968635	0.0368189	0.408261
SNRNP25	0.570124	0.0380655	1.10966	0.0368771	0.408261
USF1	-0.401731	-0.777139	-0.0268946	0.0369195	0.408261
LYRM1	0.454684	0.0267931	0.898632	0.0370879	0.408261
MED24	0.326804	0.0167843	0.631697	0.0370895	0.408261
IRF1	0.597761	0.0397697	1.15911	0.0371322	0.408261
TRIM16	0.462132	0.0301598	0.894872	0.0371971	0.408261
ZNF281	0.190666	0.0122197	0.369113	0.0372287	0.408261
SENP2	-0.212486	-0.411968	-0.0141299	0.0372686	0.408261
DDX59	-0.290189	-0.563345	-0.0191783	0.0372971	0.408261
DDB1	-0.23205	-0.449336	-0.0147645	0.03732	0.408261
PIP4K2B	0.458737	0.0291113	0.888128	0.0373889	0.408261
UBB	0.3007	0.0196954	0.585287	0.0373893	0.408261
GIMAP1	0.312138	0.0201391	0.60912	0.0374673	0.408261
ZSCAN29	0.472835	0.030777	0.918213	0.0374722	0.408261
PGGHG	0.244267	0.0150704	0.472668	0.0374918	0.408261
EIF4EBP1	0.538911	0.0336502	1.05083	0.0375112	0.408261
ZIK1	-0.493969	-0.957542	-0.0319739	0.0375188	0.408261
SLC52A2	0.533829	0.0325642	1.03423	0.0375195	0.408261
CCHCR1	0.527088	0.0330859	1.02699	0.0375784	0.408261
COG2	-0.340444	-0.660514	-0.0219752	0.0375861	0.408261
AGAP4	0.498394	0.0306388	0.96615	0.037745	0.408521
STMP1	0.189385	0.012155	0.36822	0.0377559	0.408521
CUL2	-0.290049	-0.562121	-0.0178685	0.0377586	0.408521
ABCG1	-0.60311	-1.1692	-0.0370153	0.037765	0.408521
AL109741.1	0.49458	0.0246388	0.958166	0.0378453	0.40897
AC025164.1	0.345048	0.0213514	0.669717	0.038029	0.410338
RALGPS2	0.337329	0.0200006	0.653952	0.038079	0.410338
GFER	0.325092	0.0195	0.630516	0.0381268	0.410338
TUBA1C	0.427965	0.0262767	0.830692	0.0381275	0.410338
TCTEX1D2	0.46082	0.0277351	0.894345	0.0381798	0.410482
LRRC37A3	0.462934	0.0242799	0.89728	0.0382844	0.411187
TENT5C	0.64623	0.037994	1.25444	0.0383823	0.411819
AL162377.3	-0.465507	-0.906692	-0.0281833	0.0384906	0.411867
RPL22L1	0.203538	0.0121627	0.395582	0.0385263	0.411867
TFRC	0.242142	0.0116969	0.469849	0.0385427	0.411867
BANF1	0.33012	0.0197976	0.644551	0.038543	0.411867
PABPC4	0.152933	0.00904952	0.297581	0.0386776	0.412605
MEN1	0.460863	0.0267399	0.896872	0.0386902	0.412605
MTF2	-0.245481	-0.477224	-0.0137379	0.0388442	0.413211
SAP18	0.154412	0.00900799	0.300524	0.0388574	0.413211
CDC42	0.162563	0.00945345	0.317447	0.0388768	0.413211
SRBD1	0.594825	0.0343343	1.1588	0.0389252	0.413211
SPCS1	0.142461	0.00823111	0.277276	0.0389566	0.413211
BPGM	-0.469593	-0.912085	-0.0239839	0.0389821	0.413211
STOML1	0.419434	0.0232858	0.815376	0.0390297	0.4133
WDR46	0.516287	0.0284573	1.01036	0.0391006	0.413635
RASA3	0.243982	0.0132683	0.474695	0.0391622	0.413798
TYW1B	0.47901	0.0247907	0.931095	0.0391945	0.413798
POLL	0.369213	0.0198129	0.718613	0.0393073	0.414056
USP47	-0.304864	-0.59554	-0.0165539	0.0393317	0.414056
ARPC1B	0.476251	0.0257429	0.926638	0.0393367	0.414056
NARF	0.473618	0.025123	0.922113	0.0394321	0.41427
AC103724.4	0.375879	0.0199046	0.731853	0.0394503	0.41427
ARMC10	0.489743	0.0261986	0.958542	0.0394749	0.41427
SEC31A	0.208463	0.011245	0.406873	0.0396522	0.415656
MIR4458HG	0.431814	0.0225952	0.841078	0.0397239	0.415656
TRAF7	0.398516	0.0205424	0.77649	0.0397353	0.415656
PTBP2	-0.309017	-0.605248	-0.0165509	0.0397738	0.415656
HLA-DRB1	-0.468531	-0.912183	-0.0225018	0.0398869	0.415656
TSPAN32	0.555191	0.0283737	1.09113	0.0399008	0.415656
UNC119	-0.267737	-0.521987	-0.0139418	0.0399034	0.415656
KIF3B	-0.321735	-0.627234	-0.016236	0.0399553	0.415656
ABCD1	0.521514	0.0262609	1.02735	0.0399616	0.415656
MAP2K1	0.45358	0.0234417	0.886016	0.0401479	0.416217
SERINC1	-0.197874	-0.385631	-0.00929244	0.0401704	0.416217
NRDE2	-0.275573	-0.537888	-0.0141409	0.0401727	0.416217
MT-ND6	0.199153	0.00970899	0.388127	0.0401896	0.416217
EPSTI1	0.862061	0.0438611	1.68242	0.0402129	0.416217
SRPK2	0.235276	0.0119493	0.460411	0.0402978	0.416283
BX284668.6	0.497489	0.0232846	0.969878	0.0403618	0.416283
TC2N	0.206645	0.00988116	0.403042	0.0404271	0.416283
ZNF417	-0.37142	-0.724962	-0.0178781	0.0404302	0.416283
RALGAPA1	-0.182583	-0.356886	-0.0091307	0.0405233	0.416283
TNKS2	-0.233565	-0.456013	-0.0111164	0.0405406	0.416283
ARID1B	-0.194275	-0.380463	-0.00981178	0.0405413	0.416283
AC136475.5	0.90551	0.0453013	1.77194	0.0405485	0.416283
SS18L1	0.440242	0.0209746	0.859153	0.0405745	0.416283
FBXO31	0.488447	0.0234572	0.953899	0.0406535	0.416689
STRN3	0.413026	0.0193882	0.806473	0.0407499	0.416818
HEXDC	0.345121	0.0160247	0.674218	0.0407789	0.416818
KYAT3	0.3477	0.0169933	0.681182	0.0408317	0.416818
SORL1	-0.296874	-0.580248	-0.0141476	0.0408529	0.416818
SGK1	0.683605	0.0308087	1.33538	0.0409545	0.416818
MED18	0.467229	0.0212443	0.913214	0.0409767	0.416818
HOXB-AS1	-0.492448	-0.961452	-0.0212441	0.0410068	0.416818
INO80D	-0.220039	-0.43273	-0.00994364	0.041017	0.416818
ZGRF1	0.449121	0.0195029	0.877112	0.0410218	0.416818
RNF168	-0.486427	-0.951484	-0.0223743	0.0412356	0.418587
MAGI3	0.455001	0.021018	0.891561	0.0413009	0.418847
ATP5PD	0.212372	0.00935195	0.417779	0.0414649	0.418936
ADIPOR1	-0.272459	-0.53323	-0.0118869	0.0415129	0.418936
TTTY15	-0.230809	-0.454819	-0.0103633	0.041542	0.418936
C5orf30	0.49041	0.0208093	0.959677	0.0416152	0.418936
FBXL8	0.562614	0.0252637	1.10433	0.0416329	0.418936
GTF2F1	-0.145141	-0.283928	-0.00443763	0.0416476	0.418936
RABAC1	0.221381	0.00994973	0.434613	0.0417018	0.418936
ACTN4	0.396559	0.0175155	0.777972	0.0417302	0.418936
PIGN	0.39514	0.0160339	0.773101	0.0417772	0.418936
TRMT10B	0.436875	0.0176809	0.854828	0.041786	0.418936
FNIP1	-0.166318	-0.326717	-0.0071739	0.0418615	0.418936
DNAJB9	0.238438	0.0104117	0.468763	0.0418652	0.418936
CD38	0.491911	0.0212367	0.964387	0.0418663	0.418936
TALDO1	0.617608	0.0252067	1.21796	0.0418773	0.418936
ZNF512	0.455151	0.0185607	0.891722	0.041938	0.418936
AC004918.1	-0.323688	-0.633547	-0.00964033	0.0419452	0.418936
TMEM106C	0.402376	0.0171715	0.79099	0.0420743	0.419103
CHTF18	0.437888	0.01752	0.858257	0.0421061	0.419103
NFKBIE	0.443918	0.017916	0.869808	0.042127	0.419103
HERC1	-0.223676	-0.442265	-0.00853221	0.0421367	0.419103
KANSL2	0.221865	0.00881028	0.43492	0.0421686	0.419103
ANKIB1	0.334722	0.0137579	0.65671	0.0422356	0.419103
ARSG	-0.399158	-0.782819	-0.0162699	0.0422401	0.419103
AC019131.2	0.492153	0.0193374	0.964628	0.042326	0.419422
PHF2	0.29308	0.0115077	0.578616	0.0423518	0.419422
EPS8	0.472592	0.01635	0.926205	0.0425507	0.420364
B3GNT2	0.535991	0.0204909	1.05505	0.0425607	0.420364
P2RY8	-0.526673	-1.03347	-0.0198767	0.0425798	0.420364
C14orf93	0.36016	0.0145065	0.709828	0.0426324	0.420364
FBXO6	0.743545	0.0295897	1.46436	0.0426617	0.420364
CLCN6	-0.403624	-0.792221	-0.015028	0.042686	0.420364
HLA-DRA	-0.40273	-0.789706	-0.014349	0.0427352	0.420455
BTN3A3	0.567474	0.0208478	1.1141	0.0427897	0.420599
ATG16L1	-0.267521	-0.525338	-0.00970478	0.0428864	0.42096
AP1B1	0.42169	0.0151738	0.827893	0.0429739	0.42096
GRPEL1	0.248664	0.00904976	0.48829	0.0429741	0.42096
TOX	0.318357	0.0116909	0.62526	0.0429861	0.42096
SLC18B1	0.482381	0.0176304	0.94806	0.0430444	0.42111
INO80E	0.296661	0.0110372	0.583514	0.0430812	0.42111
TLDC1	0.511633	0.019218	1.008	0.0431362	0.421257
DDHD2	-0.260006	-0.517721	-0.00857678	0.043278	0.422251
LMTK2	-0.337776	-0.665328	-0.0123233	0.0433397	0.422443
ETFA	0.314722	0.010667	0.618776	0.0433878	0.422443
TMSB4X	0.175499	0.00641538	0.345897	0.0434494	0.422443
THEMIS	0.5595	0.0192905	1.1003	0.043458	0.422443
GPR108	0.490814	0.0159249	0.973345	0.043551	0.422582
INIP	-0.327481	-0.645032	-0.01165	0.0435523	0.422582
HCCS	0.305743	0.0105759	0.601847	0.0436169	0.422819
PPP2CA	0.214298	0.00696673	0.42163	0.0436801	0.422866
SGCB	0.490081	0.0156462	0.964517	0.0438037	0.422866
PTK7	-0.405243	-0.803466	-0.013351	0.0438519	0.422866
CCDC126	0.496787	0.0151291	0.977501	0.0439311	0.422866
HSDL2	0.544222	0.0178965	1.07091	0.0439336	0.422866
ENTPD5	0.548838	0.0182305	1.08059	0.0440019	0.422866
UBE2I	-0.251713	-0.495254	-0.00746314	0.0440538	0.422866
HARS	0.255201	0.00732276	0.506007	0.0440712	0.422866
PLEKHB1	0.639642	0.0193814	1.25978	0.0441078	0.422866
TBP	-0.254937	-0.502138	-0.00773654	0.0441386	0.422866
CWC22	-0.306317	-0.60623	-0.00927702	0.0441461	0.422866
PHKB	0.203854	0.0058843	0.4011	0.0441525	0.422866
PARP11	0.506961	0.0134703	0.997781	0.0442278	0.422866
ACP5	0.423648	0.0126324	0.834663	0.044251	0.422866
SYNGR2	0.369314	0.011895	0.729463	0.0442785	0.422866
PLEKHG2	0.475009	0.013936	0.93531	0.0442892	0.422866
GNAI2	0.305575	0.00981021	0.607075	0.0443033	0.422866
ZNF575	0.563361	0.0162857	1.11044	0.0444448	0.423371
CCDC141	-0.287721	-0.567759	-0.00893218	0.0444533	0.423371
AC026304.1	-0.43905	-0.864773	-0.0121542	0.0444766	0.423371
RPS6KA4	0.515821	0.0153968	1.01888	0.044707	0.42518
SVBP	-0.247764	-0.488225	-0.00514884	0.044859	0.426241
KIAA0040	0.742483	0.0194767	1.4649	0.0450648	0.426918
SLC25A16	-0.315322	-0.622939	-0.00873812	0.0450788	0.426918
AP3D1	0.284824	0.00732611	0.562322	0.0451262	0.426918
AL645728.1	0.347492	0.00718655	0.685341	0.0451847	0.426918
GPR171	0.579556	0.00948385	1.16702	0.0451887	0.426918
TNFAIP8	0.243995	0.00685815	0.482593	0.045202	0.426918
ZFP36L2	-0.461725	-0.911239	-0.0115625	0.0452492	0.426918
AL121603.2	0.512502	0.0140519	1.01474	0.0452541	0.426918
POLR1E	0.202199	0.00550569	0.401167	0.0453691	0.427002
B3GALT4	-0.509226	-1.00528	-0.0122911	0.0453706	0.427002
PNPLA4	0.384165	0.00982668	0.758977	0.0454056	0.427002
SLC4A1AP	-0.270355	-0.53384	-0.00640945	0.0454883	0.427002
CDC123	-0.312826	-0.617887	-0.00753593	0.0454937	0.427002
WDR37	-0.394813	-0.791465	-0.00894923	0.0455667	0.427002
RASGRP3	0.85747	0.0216138	1.69557	0.0455812	0.427002
DCK	-0.295501	-0.583874	-0.00708206	0.0455868	0.427002
RTN4	-0.203353	-0.402979	-0.00505281	0.0457325	0.427111
AHCYL1	0.494228	0.010274	0.976398	0.0457391	0.427111
FLOT1	0.444777	0.0105803	0.885672	0.0457498	0.427111
STK4	-0.245799	-0.48554	-0.00508449	0.0457604	0.427111
ZDHHC9	0.462994	0.0104141	0.915574	0.0458211	0.427299
AC110769.2	0.54794	0.0121309	1.08377	0.0458975	0.427633
PPP1R8	-0.301664	-0.596759	-0.00656925	0.0459758	0.427821
KDM1B	-0.414791	-0.820721	-0.00885961	0.0460661	0.427821
GLRX	0.792314	0.0186269	1.57278	0.0460719	0.427821
AP005899.1	-0.448113	-0.889767	-0.0107668	0.0460799	0.427821
DENND2D	0.548833	0.0109258	1.09766	0.0461604	0.42807
TRBC1	0.334563	0.0061876	0.671485	0.0462198	0.42807
SNHG15	0.38709	0.00847698	0.765874	0.0462285	0.42807
TAF3	-0.241283	-0.477745	-0.00482156	0.0463644	0.428952
TMEM59	0.13888	0.00305998	0.275995	0.0465325	0.429576
GAK	-0.275133	-0.545018	-0.00524803	0.0465617	0.429576
ATF7IP	-0.213364	-0.422612	-0.00421173	0.0465891	0.429576
EIF4G3	0.313641	0.00528507	0.62781	0.0465947	0.429576
KTN1	0.226319	0.00448229	0.450944	0.0467074	0.430238
PRKAR1A	-0.254426	-0.504228	-0.00462508	0.0467567	0.430317
YWHAB	-0.211316	-0.418405	-0.00246928	0.0469487	0.431707
BDP1	0.180836	0.00352411	0.359681	0.0470149	0.431892
TRIM21	0.441612	0.00870135	0.878602	0.0470507	0.431892
UBA7	0.368999	0.00454344	0.730946	0.0470954	0.431926
ABHD3	0.425359	0.00681792	0.843899	0.0472259	0.432737
PPDPF	-0.180202	-0.358518	-0.00342873	0.0472659	0.432737
CFL2	0.878682	0.0139134	1.75336	0.0473169	0.432828
MX2	0.559245	0.00868045	1.10935	0.047372	0.432957
THAP7-AS1	0.471274	0.00681043	0.935737	0.0475714	0.433307
BBIP1	0.245151	-0.000117481	0.486201	0.0475914	0.433307
BAD	0.369916	0.00546104	0.737286	0.0477112	0.433307
SMIM3	0.696074	0.00998527	1.38241	0.0477199	0.433307
HIST2H2AC	-0.287303	-0.570829	-0.00432493	0.0477703	0.433307
TET2	-0.215059	-0.427427	-0.00320791	0.0478162	0.433307
SNX20	-0.347138	-0.689913	-0.00320508	0.0479162	0.433307
COG8.1	0.393564	0.00504825	0.782079	0.0479283	0.433307
CHAC2	0.494736	0.0062364	0.983236	0.047977	0.433307
ANAPC2	-0.332475	-0.66076	-0.00418971	0.0479779	0.433307
MPI	0.476396	0.00688159	0.949773	0.0480079	0.433307
USP16	-0.152341	-0.302634	-0.00180213	0.0480454	0.433307
AL445472.1	0.465847	0.00227767	0.925382	0.0480749	0.433307
RAB39B	0.375385	0.00452098	0.74625	0.0481008	0.433307
UNKL	-0.334685	-0.664552	-0.00163383	0.048166	0.433307
FAM83F	-0.700757	-1.39331	-0.00820355	0.0481751	0.433307
GPR155	0.487711	0.0056779	0.969744	0.0481893	0.433307
MRGBP	0.419604	0.00553083	0.836477	0.0483123	0.433307
NARFL	-0.304265	-0.604484	-0.000342564	0.0483348	0.433307
TMEM201	0.501848	0.00544586	0.998251	0.0483638	0.433307
TEX45	-0.569641	-1.13572	-0.00775711	0.0483706	0.433307
SEPT8	0.49897	0.00606144	0.993325	0.0484039	0.433307
COMMD1	0.344558	0.0037143	0.6852	0.0484115	0.433307
TMEM243	0.247686	0.00305208	0.493407	0.0484147	0.433307
ITPKB-AS1	-0.60975	-1.21566	-0.0067264	0.0484497	0.433307
CCDC97	-0.30877	-0.614468	-0.00307136	0.0485637	0.433307
HDAC3	0.188492	0.00184058	0.375143	0.0486041	0.433307
NR3C1	-0.315915	-0.62881	-0.00302059	0.0486491	0.433307
SSBP3	0.510428	0.003947	1.0248	0.048653	0.433307
HLA-DPA1	0.493015	0.005655	0.982626	0.0487006	0.433307
BTN2A2	0.419364	0.00386716	0.834861	0.0487244	0.433307
SLC38A1	-0.244854	-0.487452	-0.00225734	0.0487249	0.433307
TRIM23	-0.29074	-0.578955	-0.00252395	0.0488442	0.434001
SPRYD4	0.33235	0.00293523	0.661861	0.0489469	0.434082
CISD3	0.615762	0.00614292	1.2305	0.0489519	0.434082
CD63	0.434557	0.00440247	0.87053	0.0489767	0.434082
DDX58	0.630479	0.00626759	1.2572	0.0490398	0.434233
RUVBL1	0.435786	0.00327184	0.868301	0.0491047	0.434233
TENT5A	0.483632	0.00218559	0.962745	0.0491173	0.434233
INSIG2	-0.40056	-0.79832	-0.00280103	0.0492192	0.434615
MAPK13	-0.302156	-0.610483	-0.00116259	0.0493321	0.434615
ISG20	0.451793	0.00413244	0.904373	0.0493636	0.434615
VPS18	-0.313482	-0.625722	-0.00241213	0.04938	0.434615
FERMT3	0.416747	0.00117044	0.842808	0.0493871	0.434615
LGALS8	0.566196	0.00331259	1.12908	0.0494736	0.434615
TGFBR2	-0.357449	-0.713022	-0.00187671	0.0496075	0.434615
DNPEP	0.281992	0.00193407	0.562883	0.0496414	0.434615
MAN1A1	0.508881	0.00248967	1.01517	0.0497448	0.434615
AP2M1	0.390938	0.00146477	0.788734	0.0497625	0.434615
YY1	-0.130228	-0.260017	-0.000734758	0.0497849	0.434615
TSGA10	0.434913	0.00170915	0.868117	0.0499026	0.434615
PDZD4	-0.540178	-1.07791	-0.00221778	0.0499081	0.434615
CAPG	0.716748	0.00378572	1.43664	0.0499263	0.434615
C4orf46	0.481483	0.00167758	0.961289	0.0500024	0.434615
AP5M1	-0.192547	-0.384078	-0.000364838	0.0500074	0.434615
PIGF	0.392329	-0.00171239	0.783086	0.0500229	0.434615
ANKRD16	0.443909	0.00158141	0.886466	0.0501245	0.434615
ILF2	0.184004	0.0009798	0.368385	0.0501498	0.434615
ZNF236	-0.21182	-0.423057	-0.000583765	0.0501656	0.434615
LRRC40	-0.224302	-0.449434	-0.0012667	0.0501716	0.434615
DIMT1	0.343868	0.000221812	0.686798	0.050172	0.434615
CTSA	0.417941	0.000924439	0.834744	0.0501733	0.434615
SHISA5	0.242023	0.00123433	0.485589	0.050184	0.434615
ANKRD50	0.533944	0.00127789	1.06661	0.0502469	0.434615
ZFP64	0.513855	0.00100961	1.0267	0.0503431	0.434615
STX11	0.981659	0.00350063	1.97001	0.0503604	0.434615
UBE2A	-0.216912	-0.434878	0.00758518	0.0503604	0.434615
GPRASP1	-0.370484	-0.740278	-0.000690234	0.050366	0.434615
VPS37B	-0.287597	-0.579792	0.00079283	0.0504272	0.434615
SEPHS1	-0.266259	-0.531507	0.000259306	0.0504379	0.434615
CYTH2	0.373283	6.6469e-05	0.745463	0.050491	0.434717
ZNF266	-0.305496	-0.611446	-0.000767606	0.0505815	0.435141
GATD1	0.59879	0.00148363	1.1995	0.0506404	0.435293
BRI3	-0.19079	-0.381098	0.000456215	0.05073	0.435485
STAMBPL1	0.431681	0.00012753	0.863017	0.0507453	0.435485
CCT6A	0.285628	-7.14817e-05	0.571328	0.0508415	0.435955
FAM13A-AS1	0.318537	-0.000665134	0.636663	0.0509007	0.436108
CD2	0.373066	0.000407445	0.747881	0.0509731	0.436375
PPIG	-0.269797	-0.539429	0.00118915	0.0510381	0.436577
SNTB1	0.43128	0.000115828	0.867449	0.0511415	0.436661
TRMT5	-0.479006	-0.958808	0.000795629	0.0511599	0.436661
ZNRF1	0.727999	-0.0012487	1.45725	0.0511722	0.436661
TADA3	0.454518	-0.000320314	0.914267	0.0512356	0.436682
PLCXD1	0.505567	-0.00105778	1.01219	0.0512575	0.436682
KIF16B	-0.521835	-1.04483	0.000699804	0.0513012	0.436702
ROCK2	0.574753	-0.000562513	1.15268	0.0513573	0.436827
FAM45A	0.423012	-0.00052076	0.848061	0.051453	0.437096
NUCB2	0.308111	-0.000623198	0.6202	0.0515066	0.437096
ACO1	0.459391	-0.0016755	0.920458	0.0516096	0.437096
CLPX	-0.225052	-0.450985	0.000880262	0.0516696	0.437096
OXA1L	0.162735	-0.000288845	0.326497	0.0516746	0.437096
CLASRP	0.258009	-0.00061867	0.517377	0.0516753	0.437096
QRICH1	-0.190754	-0.385523	0.000772776	0.051679	0.437096
RYK	-0.265756	-0.532709	0.00119617	0.0518034	0.437481
POLE4	0.302588	-0.000684659	0.608229	0.0518828	0.437481
ABI3	0.545245	-0.00364596	1.09215	0.0518846	0.437481
THOC1	-0.167437	-0.337966	0.000579694	0.0518905	0.437481
PSMB8	0.235159	-0.000582062	0.472416	0.0519455	0.437554
PAXIP1-AS2	0.439264	-0.00240878	0.880937	0.0520269	0.437554
ARL4A	0.241729	-0.00108398	0.484802	0.0520456	0.437554
AL662844.4	0.392352	-0.00147418	0.787437	0.0520651	0.437554
CYCS	0.32555	-0.00192773	0.653027	0.0521265	0.437722
EEF2KMT	0.492261	-0.00320035	0.987723	0.0522586	0.437855
CDYL	-0.253157	-0.509916	0.000991151	0.0522681	0.437855
TTC13	0.528525	-0.00284259	1.06105	0.0522776	0.437855
DDX27	-0.219102	-0.439727	0.00120968	0.0523085	0.437855
DENND4C	0.286208	-0.00782475	0.575087	0.052398	0.438034
PPP1R7	-0.189026	-0.378936	0.00199784	0.0524129	0.438034
OPN3	0.400343	-0.00415842	0.803083	0.0524816	0.438261
TCEAL1	0.487124	-0.00299307	0.982122	0.0526194	0.438842
AL161421.1	0.475311	-0.00400637	0.954628	0.0526987	0.438842
SMARCAD1	-0.277351	-0.559155	0.00198879	0.0527501	0.438842
PSMD3	-0.252977	-0.507626	0.00267179	0.0527508	0.438842
ERH	-0.259942	-0.521559	0.00350865	0.0528063	0.438842
AFTPH	-0.364495	-0.741621	0.00531484	0.0528166	0.438842
MAP3K14-AS1	0.510011	-0.00477968	1.0248	0.0529145	0.438842
WIPF2	-0.341085	-0.68539	0.00321915	0.0529297	0.438842
ZNF467	0.466577	-0.00447296	0.937627	0.0529638	0.438842
USP42	-0.3559	-0.716555	0.00292661	0.0530618	0.438842
GRAMD4	-0.405946	-0.816569	0.00374322	0.0531625	0.438842
ARL2BP	-0.261688	-0.525534	0.00386396	0.0531859	0.438842
ULK1	-0.319176	-0.64532	0.00315442	0.0532171	0.438842
ITGA6	0.491756	-0.00459231	0.991373	0.0533092	0.438842
FOXN3	-0.189566	-0.382231	0.00161124	0.0533152	0.438842
MDM4	-0.191282	-0.387989	0.00207023	0.053344	0.438842
LCP1	0.344978	-0.00333169	0.694795	0.0533909	0.438842
AC116366.1	0.49843	-0.0110343	1.0023	0.053416	0.438842
MSRB2	0.626882	-0.00688398	1.2675	0.0534438	0.438842
MTMR10	-0.285041	-0.578274	0.00316967	0.053461	0.438842
ELK4	-0.231522	-0.465608	0.00271851	0.0534696	0.438842
RB1	0.329332	-0.00521206	0.661753	0.0534905	0.438842
MGAT1	0.365571	-0.00387326	0.735951	0.0535082	0.438842
AL133342.1	0.64718	-0.0069522	1.30453	0.0536968	0.439971
TNFRSF10A	-0.410725	-0.8301	0.00451776	0.0537435	0.439971
SIK1B	0.593538	-0.0138919	1.19344	0.0537916	0.439971
SSRP1	0.258695	-0.00567168	0.520824	0.0538127	0.439971
RHOG	-0.348359	-0.700966	0.00925132	0.0539505	0.440756
RORA	-0.211916	-0.426534	0.00347343	0.0540875	0.441453
CHI3L2	0.357631	-0.0049479	0.725286	0.0541196	0.441453
TYW5	-0.227103	-0.457626	0.00341957	0.0542233	0.441664
DHRS3	-0.316085	-0.63862	0.00402347	0.0542292	0.441664
CCNC	-0.142853	-0.28759	0.00375455	0.0543223	0.442081
CANT1	0.304458	-0.00486201	0.613777	0.0544344	0.442652
MED4	-0.237603	-0.478976	0.00408664	0.0545952	0.443618
ENTPD6	0.25152	-0.00376295	0.508237	0.0547172	0.444217
AL121987.2	0.474672	-0.0101501	0.956699	0.0547905	0.444217
APOL2	0.431953	-0.00651465	0.873847	0.0547953	0.444217
PIGO	-0.477935	-0.967046	0.0257885	0.0548839	0.444594
NDFIP1	-0.200926	-0.405981	0.00327269	0.0549606	0.444873
BAG6	0.404323	-0.00681961	0.818571	0.0551496	0.446061
AGO3	0.297918	-0.00530628	0.602583	0.0553512	0.447342
ARHGEF7	-0.446946	-0.902872	0.00898072	0.0553929	0.447342
ERCC1	0.432794	-0.00893592	0.874523	0.0555221	0.448042
CDS2	-0.235471	-0.475859	0.00491833	0.0555781	0.448113
OGFOD2	0.434905	-0.00915409	0.878963	0.0556158	0.448113
SECISBP2	-0.15677	-0.317204	0.0032353	0.0558129	0.448882
MICU1	-0.374793	-0.757261	0.00929273	0.0559471	0.448882
TMBIM1	-0.451256	-0.912687	0.0101744	0.0559662	0.448882
POM121C	-0.196005	-0.397374	0.00412786	0.0560237	0.448882
CYTH1	-0.236316	-0.47952	0.00505829	0.0560971	0.448882
ZNF254	-0.276967	-0.560394	0.00645937	0.0561477	0.448882
ARHGAP11A	-0.419188	-0.849077	0.00897693	0.0561516	0.448882
KIAA1109	-0.164596	-0.332977	0.00377147	0.0561773	0.448882
HELQ	0.237878	-0.00557944	0.481335	0.056179	0.448882
METTL3	0.31053	-0.00820065	0.627616	0.0561948	0.448882
RPN2	0.276618	-0.00617519	0.561588	0.0562054	0.448882
AL121845.1	0.4265	-0.0156657	0.862576	0.0562569	0.448882
SNX4	-0.283018	-0.573539	0.00644693	0.0562645	0.448882
JAK3	0.245857	-0.00594382	0.497658	0.0563481	0.449209
LENG1	-0.282142	-0.570614	0.00784152	0.0565161	0.450193
ATF2	-0.231691	-0.471705	0.00532189	0.0565569	0.450193
PRMT2	0.317897	-0.00741726	0.647012	0.0567004	0.450333
PEX10	0.447202	-0.0109327	0.910133	0.0567402	0.450333
NACA2	0.446509	-0.0107728	0.905796	0.0568445	0.450333
SUCLA2	0.173481	-0.00730617	0.351237	0.0568454	0.450333
YES1	-0.396015	-0.802631	0.0101563	0.0568755	0.450333
AC006333.2	0.42554	-0.010385	0.864895	0.0569133	0.450333
KIAA2013	-0.364317	-0.738339	0.00970414	0.0569268	0.450333
ARIH1	-0.263734	-0.53599	0.00662322	0.0569492	0.450333
RIOK2	0.2049	-0.00735487	0.414712	0.0569819	0.450333
RBCK1	0.350021	-0.00857822	0.71283	0.0570303	0.450333
ZNF721	-0.289856	-0.587642	0.0079294	0.0570965	0.450333
ZNF8	-0.370115	-0.749774	0.00989724	0.0571179	0.450333
PRIMPOL	0.504226	-0.0138645	1.02232	0.0571296	0.450333
MAP3K2	-0.320271	-0.654768	0.0090691	0.0573747	0.450585
RMND5A	0.294977	-0.00801737	0.598765	0.0573948	0.450585
TAZ	0.303557	-0.00917023	0.623134	0.0574651	0.450585
ZNF7	-0.342051	-0.694042	0.00994079	0.0574995	0.450585
KLF9	0.397691	-0.0111094	0.807715	0.0575299	0.450585
NASP	0.295148	-0.0100089	0.598233	0.0575352	0.450585
AC010331.1	0.522416	-0.016199	1.07138	0.0575641	0.450585
CD109	-0.408428	-0.834983	0.0117319	0.0575777	0.450585
RHEB	0.292375	-0.0090972	0.600486	0.0575881	0.450585
PPP1R15A	0.248911	-0.00716856	0.505345	0.0576925	0.450585
NFRKB	-0.2929	-0.594807	0.00851403	0.0577222	0.450585
RSU1	0.423106	-0.0134624	0.867377	0.0577915	0.450585
MZF1	0.354733	-0.0102059	0.723361	0.0578183	0.450585
PKM	0.536355	-0.0192144	1.08921	0.0579014	0.450585
MPPED2	0.543614	-0.0159806	1.10445	0.057909	0.450585
MAPK8IP3	-0.241771	-0.493112	0.00688493	0.0579458	0.450585
APBB3	-0.449242	-0.912424	0.0135807	0.0579463	0.450585
PAFAH1B1	-0.33295	-0.67685	0.0100399	0.057971	0.450585
RAB40C	0.434398	-0.0136029	0.882399	0.0580331	0.450585
DNAJC10	0.270372	-0.0149856	0.549683	0.0581548	0.450585
CNP	0.659108	-0.0209843	1.3392	0.0581573	0.450585
TRAC	-0.319369	-0.648108	0.0126542	0.0581604	0.450585
RIC1	-0.258225	-0.525377	0.0076602	0.0581802	0.450585
ABCD3	-0.29085	-0.594587	0.00889634	0.0581869	0.450585
AC079610.2	0.491852	-0.0158407	0.999544	0.058245	0.450704
IRS1	0.525147	-0.0169189	1.06765	0.0584277	0.451787
NSG1	0.453685	-0.0150112	0.930185	0.0585489	0.452392
RIOK3	-0.165107	-0.335458	0.00597957	0.0586367	0.452739
LINC01481	-0.492379	-1.0035	0.0159891	0.0588313	0.453787
AL139089.1	0.413116	-0.0143965	0.840629	0.0588743	0.453787
SETD9	0.506335	-0.0177029	1.03037	0.0589015	0.453787
C19orf53	-0.126046	-0.25626	0.00481967	0.0590037	0.45397
ABCF3	-0.273211	-0.555689	0.0103938	0.059016	0.45397
ACADSB	0.337513	-0.0121667	0.687042	0.0590544	0.45397
TMEM161B-AS1	0.404109	-0.015893	0.821826	0.0591084	0.454054
C11orf58	-0.193515	-0.393619	0.00780537	0.0592089	0.454495
NMRAL1	0.315318	-0.0115903	0.642227	0.0593304	0.455097
APOOL	-0.371373	-0.757248	0.0138674	0.0594226	0.455326
ARHGAP21	-0.292177	-0.594916	0.011066	0.0594509	0.455326
LCORL	0.37888	-0.0136991	0.77248	0.0594898	0.455326
DDX54	0.306378	-0.0115706	0.624326	0.059572	0.455624
EXTL3	-0.409588	-0.834847	0.0156703	0.0596901	0.456197
LINC02325	0.445608	-0.0202257	0.907648	0.0598493	0.456648
CEP170	-0.23993	-0.491045	0.00909237	0.0599726	0.456648
SLC39A4	0.619748	-0.023458	1.26951	0.0599953	0.456648
BNIP1	0.352305	-0.0135354	0.719166	0.0600151	0.456648
ARHGEF19	0.525346	-0.02086	1.07155	0.0600379	0.456648
VPS29	0.134391	-0.00499317	0.274924	0.060086	0.456648
RPUSD3	0.570076	-0.0225483	1.16872	0.0602536	0.456648
SP140	-0.444926	-0.90695	0.0192683	0.0602548	0.456648
COPS5	-0.147726	-0.301206	0.00665318	0.0602811	0.456648
SIPA1	0.543966	-0.0215062	1.11147	0.0603274	0.456648
SUMF1	0.337642	-0.0155879	0.688601	0.0604183	0.456648
LY86	0.469411	-0.0203801	0.957418	0.0604634	0.456648
LYST	-0.276575	-0.566142	0.0107835	0.0604643	0.456648
BIRC6	-0.137239	-0.280272	0.00553802	0.0604897	0.456648
TDP1	-0.318486	-0.651268	0.0127702	0.0605018	0.456648
IST1	-0.201953	-0.414383	0.00813589	0.0605019	0.456648
TNK1	0.436629	-0.0183561	0.891565	0.0605729	0.456648
BICRA	0.405966	-0.0170007	0.8288	0.060584	0.456648
RCAN1	0.483184	-0.0202888	0.986657	0.0605875	0.456648
BET1L	-0.349321	-0.712586	0.0157452	0.060615	0.456648
MANBA	-0.340917	-0.697517	0.0137683	0.0606939	0.456777
ATIC	0.303488	-0.0128694	0.624942	0.0607189	0.456777
TMEM250	0.542042	-0.0227608	1.1117	0.0608052	0.456867
POLR3K	-0.475807	-0.972046	0.0204323	0.0608174	0.456867
UQCC2	0.487012	-0.0212209	1.00485	0.0609609	0.457619
IFIT1	1.0375	-0.0462664	2.11981	0.0611345	0.458175
JARID2-AS1	0.414923	-0.0218636	0.847323	0.061152	0.458175
ME2	0.318392	-0.0141318	0.650916	0.0611661	0.458175
SCAMP3	-0.243515	-0.499239	0.0105536	0.0612517	0.458175
C4orf3	0.234079	-0.00987347	0.480965	0.0612522	0.458175
TUBGCP2	-0.176796	-0.361147	0.00906229	0.0613409	0.458494
ARRDC2	-0.407925	-0.834236	0.0184192	0.0613998	0.458494
PMAIP1	0.600438	-0.0265532	1.234	0.0614253	0.458494
SNRPC	-0.141482	-0.289199	0.00666455	0.061497	0.458705
YRDC	0.258475	-0.0118881	0.533506	0.0616514	0.459448
SNF8	0.208098	-0.00922037	0.427038	0.061725	0.459448
GGA2	-0.222066	-0.454649	0.0105179	0.0618885	0.459448
SCML4	0.332659	-0.0155244	0.681286	0.0619457	0.459448
MACO1	-0.399863	-0.828149	0.0202674	0.0619852	0.459448
TNFRSF1B	-0.592565	-1.21344	0.0283081	0.0619877	0.459448
MYL12B	-0.288757	-0.590607	0.0157595	0.0620195	0.459448
RHEBL1	0.531848	-0.0282412	1.08833	0.0620302	0.459448
CSRNP1	0.449487	-0.0217369	0.920712	0.0621306	0.459448
GFI1	-0.516924	-1.05958	0.0242584	0.0621488	0.459448
AC007950.2	0.36111	-0.0168528	0.74326	0.0621752	0.459448
WDR60	-0.243495	-0.498941	0.011675	0.0622513	0.459448
GTF3A	0.178467	-0.00825034	0.367098	0.0622561	0.459448
SIK2	-0.431261	-0.885933	0.0200742	0.0622597	0.459448
CHMP3	-0.227014	-0.465882	0.0106114	0.0622784	0.459448
MCTP1	-0.406971	-0.834563	0.0193146	0.0623158	0.459448
MVP	0.567132	-0.027168	1.16278	0.0623372	0.459448
SMIM20	0.227069	-0.0107374	0.466935	0.0625022	0.4602
PABPC1	0.179268	-0.00867564	0.368065	0.0626142	0.4602
JADE1	-0.218124	-0.446702	0.012159	0.062617	0.4602
BAZ2A	-0.258501	-0.530096	0.0130946	0.0626904	0.4602
TRDC	0.501676	-0.027038	1.03843	0.0627242	0.4602
ZNF354A	0.332349	-0.0169198	0.681619	0.0627523	0.4602
C7orf43	0.34819	-0.0177802	0.71416	0.0627902	0.4602
ERCC2	0.425579	-0.0207802	0.876809	0.0627935	0.4602
HEBP2	-0.172405	-0.353835	0.00860118	0.0628554	0.4602
CEP70	0.43777	-0.0226348	0.898175	0.0629466	0.4602
IPCEF1	0.426342	-0.0213088	0.875677	0.0629489	0.4602
PPP1R9B	0.444401	-0.023007	0.911808	0.0629628	0.4602
APPL1	0.245738	-0.0130216	0.510626	0.0630826	0.460756
CLUAP1	0.432687	-0.0229018	0.888276	0.0632462	0.461001
ATP2B4	0.541555	-0.0278435	1.11555	0.0633281	0.461001
TCFL5	-0.293079	-0.603252	0.0151577	0.0633885	0.461001
RAB11FIP3	-0.347925	-0.715918	0.0178659	0.0634058	0.461001
DDIT4	0.700419	-0.0366916	1.43928	0.0634384	0.461001
AL031777.3	0.27964	-0.0150803	0.574361	0.0634909	0.461001
SNRNP200	-0.166837	-0.345214	0.00919201	0.0634918	0.461001
PRKAG2-AS1	0.524123	-0.0272991	1.07964	0.0635111	0.461001
SLC35D1	-0.247687	-0.509672	0.0128353	0.0635345	0.461001
ACAT2	0.354129	-0.0187889	0.731842	0.0635532	0.461001
RSL1D1	0.12467	-0.0064752	0.256949	0.0636519	0.461182
BUD23	-0.190115	-0.390167	0.0111656	0.0636656	0.461182
STAG2	-0.291678	-0.600695	0.0154487	0.0637533	0.46137
RASA1	0.45548	-0.0251074	0.936066	0.0637843	0.46137
RPUSD4	0.282433	-0.0150615	0.582566	0.0638228	0.46137
MRPS24	0.332079	-0.0189049	0.682437	0.0640282	0.462538
HERC6	0.630575	-0.040229	1.29523	0.0641456	0.462606
KDELR1	0.263378	-0.014177	0.543741	0.0641691	0.462606
LGALS9	0.544052	-0.0292521	1.12189	0.0641692	0.462606
UBE2K	0.184779	-0.0100004	0.381688	0.0642807	0.463093
ZBTB45	-0.366806	-0.753842	0.0244027	0.0643842	0.4633
UMPS	-0.271565	-0.558799	0.0156679	0.0644171	0.4633
VAMP5	0.288204	-0.0160178	0.596866	0.0644957	0.4633
SEC22B	0.223399	-0.0136602	0.459369	0.0645912	0.4633
MCUB	0.250252	-0.0146855	0.518646	0.0645959	0.4633
ATAD1	-0.274638	-0.5665	0.0156017	0.0646036	0.4633
CXCL16	-0.522613	-1.07494	0.0316036	0.0646169	0.4633
DSTYK	-0.232205	-0.479042	0.013136	0.06469	0.463509
RBM15B	-0.205724	-0.423093	0.0129061	0.0647438	0.46358
SLC11A2	-0.344998	-0.71045	0.020454	0.06481	0.463739
FAM214A	-0.332332	-0.684623	0.0199599	0.0650011	0.464791
USP18	0.93056	-0.0559295	1.91749	0.0651567	0.465516
PWAR6	0.361396	-0.0215009	0.745181	0.0651908	0.465516
ANXA11	0.168617	-0.00993776	0.348309	0.0653235	0.465976
RPS19BP1	-0.25437	-0.523931	0.0160871	0.0653436	0.465976
NAMPT	0.393661	-0.0243998	0.816154	0.0654045	0.466017
NUP54	-0.217072	-0.447811	0.0132261	0.0654376	0.466017
TMLHE	0.420018	-0.0270641	0.866567	0.0654908	0.46608
RTL10	-0.385842	-0.79581	0.0241253	0.0656118	0.466627
AC022211.2	0.436766	-0.0276757	0.901208	0.06582	0.467487
STMN1	-0.283484	-0.584429	0.0187775	0.065883	0.467487
STOML2	0.210314	-0.0128331	0.435249	0.065898	0.467487
TEPSIN	-0.248566	-0.512973	0.0158405	0.06591	0.467487
G3BP2	0.197386	-0.0132857	0.407068	0.0660548	0.468038
PFN1	0.404645	-0.0254468	0.840491	0.0660919	0.468038
SGK494	-0.369163	-0.763828	0.0230978	0.0661501	0.468038
KIAA1551	-0.186982	-0.385748	0.0124909	0.0661919	0.468038
SFT2D1	0.374985	-0.0256662	0.773523	0.0662097	0.468038
RCCD1	0.444054	-0.0290509	0.91716	0.0663314	0.468535
MIR22HG	0.579291	-0.0379268	1.20133	0.0663688	0.468535
BCAP31	0.365199	-0.0234267	0.755994	0.0665169	0.469219
SHLD1	0.476097	-0.0321609	0.989865	0.0665941	0.469219
MTMR9	-0.214698	-0.445947	0.0141995	0.0665991	0.469219
WAC	-0.170236	-0.351945	0.0114733	0.0668237	0.470183
NDUFS4	-0.193101	-0.399049	0.0130707	0.066825	0.470183
DHRSX	0.378501	-0.0255093	0.783121	0.0670645	0.471073
RNF19B	0.425982	-0.0293696	0.880962	0.0671262	0.471073
NFKBIA	0.293199	-0.0195832	0.609159	0.0671716	0.471073
POLR2H	0.266955	-0.017761	0.554468	0.0671912	0.471073
SLC30A5	0.249564	-0.0167649	0.516919	0.0672162	0.471073
AC112907.3	0.443995	-0.0388123	0.918815	0.0672195	0.471073
TRAPPC13	-0.341655	-0.712722	0.0235749	0.0672736	0.471138
TRMT10C	0.210525	-0.0146373	0.435841	0.0675167	0.472451
CYFIP2	0.189621	-0.0133544	0.392596	0.0675815	0.472451
ULBP2	0.551149	-0.0391081	1.14099	0.0676573	0.472451
HIST1H4C	0.274485	-0.0198904	0.567904	0.0676593	0.472451
OSGEP	0.274642	-0.0194556	0.568739	0.067685	0.472451
ZNF674-AS1	0.285566	-0.0204855	0.591617	0.0679099	0.47307
HMGN1	0.21302	-0.0150552	0.443855	0.0679619	0.47307
ZNF550	-0.424215	-0.878956	0.030527	0.0679663	0.47307
LONRF1	0.416986	-0.0299323	0.864216	0.06805	0.47307
ZNF736	-0.262417	-0.543821	0.0189877	0.0680657	0.47307
ARID2	-0.235942	-0.490375	0.0165801	0.0681098	0.47307
RHBDD1	-0.369784	-0.766942	0.0264651	0.0681561	0.47307
SPIN1	-0.348957	-0.723294	0.0253803	0.0681599	0.47307
AC245060.5	0.44838	-0.0344879	0.928324	0.0681773	0.47307
MAP3K5	0.636582	-0.045778	1.32076	0.0682649	0.47319
PIM2	0.453071	-0.0332287	0.93937	0.068313	0.47319
COQ7	0.298222	-0.0213646	0.618909	0.0683292	0.47319
RBM18	-0.257847	-0.536705	0.0186209	0.0684307	0.473582
INTS3	0.428732	-0.0310423	0.890575	0.0685295	0.473955
ZNF529-AS1	0.423355	-0.031489	0.882278	0.0686815	0.473964
ERLEC1	-0.265659	-0.550846	0.0208977	0.0687049	0.473964
SMIM12	-0.377493	-0.782413	0.0299862	0.0687076	0.473964
SSFA2	-0.251348	-0.523449	0.0183187	0.0687139	0.473964
NSMAF	0.214236	-0.0165984	0.444246	0.0687555	0.473964
RAP1GAP2	0.483778	-0.0364192	1.00398	0.0688013	0.47397
GNG10	0.439942	-0.0350614	0.91238	0.0688516	0.474007
SLC25A19	0.410331	-0.0305566	0.852944	0.0689816	0.474422
TMEM50A	-0.191738	-0.397611	0.015611	0.069052	0.474422
IRAK4	0.217752	-0.0175305	0.451646	0.0690698	0.474422
LIMS1	0.437653	-0.0334511	0.908758	0.0690919	0.474422
AL162457.1	0.452352	-0.0348262	0.93953	0.0692324	0.475077
ATP6V1F	0.179079	-0.0134057	0.372805	0.0693178	0.475354
PJA1	-0.312625	-0.649551	0.024301	0.0694201	0.475746
AP001160.1	0.421964	-0.0362864	0.876016	0.0696204	0.47681
TAX1BP3	0.453872	-0.035512	0.94682	0.0697879	0.477646
PIGU	0.393811	-0.0312771	0.818898	0.0698476	0.477722
CNPY2	0.231607	-0.0177195	0.48319	0.0698895	0.477722
PLSCR1	0.968837	-0.0752349	2.01855	0.0699759	0.47774
IL32	0.814084	-0.0651943	1.69336	0.0700152	0.47774
IFI35	0.56837	-0.0455457	1.18229	0.0700281	0.47774
RIF1	-0.34288	-0.714453	0.0272002	0.0701609	0.478337
LRP5L	0.380976	-0.0308863	0.792839	0.070266	0.478475
RHOH	0.291334	-0.0236257	0.606295	0.0702719	0.478475
AC092119.2	0.375817	-0.0319939	0.781494	0.0704161	0.478987
LINC02273	0.493353	-0.0398175	1.03533	0.070438	0.478987
ZNF845	-0.317038	-0.66019	0.0261138	0.0705953	0.479301
LGALS3BP	0.335374	-0.0267461	0.701287	0.0706189	0.479301
KAT6B	-0.241117	-0.501804	0.021463	0.0706535	0.479301
CD53	0.324165	-0.0259619	0.676626	0.0706659	0.479301
SEPT7	-0.155043	-0.322551	0.0140747	0.0707308	0.479433
PEX13	-0.249924	-0.520305	0.0211954	0.0708242	0.479758
ZSCAN2	-0.315563	-0.65684	0.0297705	0.0709081	0.480018
ZNF768	0.456114	-0.0384343	0.949977	0.0709812	0.480024
NEIL2	0.384897	-0.0334852	0.801367	0.0710017	0.480024
C12orf57	0.111309	-0.00907817	0.232604	0.0710538	0.480024
IP6K1	-0.20455	-0.426347	0.0172469	0.0710911	0.480024
JOSD1	-0.240167	-0.500649	0.0204059	0.0712656	0.480087
RRP1	0.495001	-0.0414694	1.03287	0.0712798	0.480087
ANKMY1	0.417229	-0.0356097	0.870068	0.0713541	0.480087
AC008946.1	0.508248	-0.0434575	1.05995	0.071394	0.480087
GMNN	0.454424	-0.0417719	0.946834	0.0715382	0.480087
NTPCR	0.530132	-0.0443691	1.10963	0.0715596	0.480087
CCNL1	0.235545	-0.0203101	0.4914	0.0715781	0.480087
HADH	0.340345	-0.0294198	0.712757	0.0716095	0.480087
KMT2E	-0.198507	-0.414443	0.0169468	0.0716532	0.480087
SVIP	-0.145704	-0.303958	0.0125944	0.0716562	0.480087
B2M	0.197789	-0.0165961	0.413741	0.0716607	0.480087
SEC61A1	0.195643	-0.017148	0.408052	0.0717359	0.480087
HERPUD1	0.426972	-0.0364029	0.892257	0.0717594	0.480087
CLN8	-0.478648	-0.998227	0.042712	0.0717821	0.480087
PTMA	0.116044	-0.00982045	0.2427	0.0718149	0.480087
LINC01891	0.632992	-0.0637591	1.32034	0.0718626	0.480087
HS3ST3B1	0.386603	-0.033845	0.80705	0.0719151	0.480087
ACTR3	0.269457	-0.0231691	0.563292	0.0719198	0.480087
USP38	-0.157267	-0.331395	0.0143506	0.0720174	0.480435
ZNF91	-0.201361	-0.422103	0.0173134	0.0721163	0.480559
IRF7	0.766474	-0.0659603	1.60436	0.0721634	0.480559
DNTTIP2	0.164883	-0.014422	0.346574	0.0721726	0.480559
MTFMT	0.420704	-0.0381588	0.883454	0.0722317	0.480648
NRBP1	0.203157	-0.0183077	0.42436	0.0724432	0.481752
GPR137B	-0.360216	-0.754956	0.031643	0.0725699	0.48205
NFKBIZ	0.460905	-0.0415735	0.963383	0.072595	0.48205
AC016405.3	0.393433	-0.0407768	0.821671	0.0726267	0.48205
MDK	-0.398745	-0.832803	0.0395202	0.0726953	0.48205
TBC1D31	0.419437	-0.038072	0.876947	0.0727411	0.48205
IDH3B	-0.151955	-0.317467	0.0141527	0.0727908	0.48205
SUB1	0.164143	-0.014734	0.345806	0.0728079	0.48205
PSMD13	-0.197	-0.4115	0.0190888	0.072878	0.482194
PRR13	0.181615	-0.016155	0.380829	0.0729211	0.482194
CRADD	0.428155	-0.0380178	0.9006	0.0729801	0.482281
MATR3.1	-0.218385	-0.45792	0.0195858	0.0730971	0.482427
VTA1	-0.264099	-0.555922	0.0241877	0.0731244	0.482427
TP53INP1	0.577446	-0.0533097	1.2082	0.0731394	0.482427
PIP4P1	-0.245551	-0.513574	0.023003	0.0732251	0.482512
AC019205.1	0.373156	-0.033971	0.782492	0.073332	0.482512
INTS11	0.306673	-0.0286156	0.647571	0.0733404	0.482512
PRDM1	0.903576	-0.0847162	1.89104	0.0734226	0.482512
ARFRP1	0.614474	-0.0569852	1.2935	0.0734281	0.482512
G6PD	0.446132	-0.0424894	0.93398	0.0734446	0.482512
UBQLN2	0.284421	-0.026188	0.596002	0.0734724	0.482512
NECAP2	-0.251487	-0.526538	0.027892	0.0735947	0.482739
C6orf62	0.158702	-0.0176683	0.332167	0.0735986	0.482739
YPEL3	-0.214827	-0.449625	0.0206229	0.0736802	0.482824
STARD7	0.202234	-0.0191346	0.423602	0.0737305	0.482824
H3F3B	0.321223	-0.0296811	0.675552	0.0737738	0.482824
WRN	-0.243754	-0.510617	0.0230329	0.0737946	0.482824
RETREG1	0.464895	-0.0436045	0.97577	0.073899	0.483207
RABGAP1L	-0.220217	-0.461578	0.0211439	0.0740909	0.484101
AC023157.3	0.352185	-0.0332136	0.739205	0.0741275	0.484101
PIK3R1	-0.199369	-0.418207	0.0190839	0.0743063	0.484211
GTF2F2	-0.197374	-0.413342	0.0203902	0.0743169	0.484211
ANKDD1A	0.431731	-0.042408	0.904834	0.0743335	0.484211
RNF157	0.458322	-0.0478683	0.973727	0.0743651	0.484211
SLC7A5	0.562285	-0.0547021	1.17927	0.0744194	0.484211
KIAA1522	-0.439562	-0.921887	0.0429435	0.0744198	0.484211
AC093323.1	-0.226918	-0.47637	0.0287165	0.0744677	0.484223
ARHGEF3	0.375835	-0.0368557	0.788525	0.0746206	0.484919
CISD1	0.402218	-0.0397732	0.84421	0.0748331	0.485739
KLF7	-0.227243	-0.476447	0.0235375	0.0748389	0.485739
CWC27	0.198505	-0.0211061	0.424222	0.0748961	0.485812
YPEL4	-0.433212	-0.910014	0.0428614	0.0750952	0.486803
CCDC102B	0.507721	-0.0501823	1.06731	0.0751524	0.486832
AL592148.3	-0.387865	-0.813795	0.0409613	0.0751971	0.486832
DHX35	-0.302594	-0.637197	0.029648	0.0752612	0.486832
ZNF682	0.485674	-0.0492335	1.01978	0.0752842	0.486832
CENPQ	0.345529	-0.0400336	0.725368	0.0753754	0.487123
TSPYL2	-0.226311	-0.477718	0.0227813	0.0756229	0.487599
ZNF18	-0.25441	-0.534767	0.0259471	0.0756383	0.487599
ATXN2	0.389736	-0.0392002	0.820041	0.0756668	0.487599
TMSB15B	-0.325019	-0.683253	0.0332152	0.0756916	0.487599
NR1D2	-0.220607	-0.463383	0.0238455	0.0757119	0.487599
FAM184B	-0.46552	-0.977906	0.0485104	0.0757265	0.487599
PDIK1L	-0.269002	-0.565646	0.0276411	0.075837	0.487743
UQCRC1	0.423683	-0.0436104	0.890973	0.0758812	0.487743
FYN	-0.2322	-0.490869	0.0235241	0.0759086	0.487743
CEP162	0.506655	-0.0523754	1.06569	0.0759985	0.487743
AL139246.5	0.570175	-0.0614976	1.20608	0.0760125	0.487743
CFAP298	0.381736	-0.040023	0.802496	0.0760264	0.487743
RBM48	-0.185035	-0.389532	0.0194629	0.0764699	0.488826
ZNF846	0.474634	-0.049961	0.99923	0.0764898	0.488826
ATMIN	-0.158078	-0.332533	0.0185388	0.0766144	0.488826
CHID1	0.449015	-0.0478123	0.956115	0.0766332	0.488826
UQCRFS1	0.172651	-0.017857	0.364772	0.0766503	0.488826
MKNK1	-0.284055	-0.597724	0.0314628	0.0767575	0.488826
AC084824.5	0.415809	-0.0446332	0.875379	0.0767701	0.488826
USP14	-0.240939	-0.509603	0.0253949	0.0767749	0.488826
ITPR3	0.366909	-0.0390275	0.772845	0.0767784	0.488826
RECQL	0.235251	-0.0250347	0.495537	0.0767911	0.488826
WDR61	-0.228083	-0.481413	0.0239928	0.0768025	0.488826
SDCCAG8	0.254185	-0.0267299	0.536239	0.076934	0.488826
PANX1	0.423917	-0.0453568	0.893192	0.0769418	0.488826
MOSMO	0.423351	-0.0456974	0.891648	0.0769867	0.488826
AC024257.3	0.454762	-0.0488621	0.958386	0.0770596	0.488826
SPN	0.494304	-0.0531398	1.04175	0.0770749	0.488826
EIF3A	0.169764	-0.0180622	0.35807	0.0771157	0.488826
NBEAL2	0.383744	-0.041359	0.808847	0.0771464	0.488826
FLT3LG	0.300616	-0.0317914	0.635271	0.0772567	0.488826
ZNF410	-0.333044	-0.703376	0.0353002	0.0772782	0.488826
ULK2	0.47268	-0.0505151	1.00019	0.077317	0.488826
AL359962.2	-0.381002	-0.804179	0.0409976	0.0774944	0.488826
ATF1	0.400113	-0.0436579	0.843884	0.0774958	0.488826
AL445248.1	-0.391611	-0.82948	0.0422686	0.0775313	0.488826
CLOCK	0.400463	-0.0437671	0.844693	0.0775422	0.488826
GTF2B	0.220116	-0.0242364	0.464468	0.0777559	0.488826
C20orf27	0.494092	-0.0550752	1.05381	0.077931	0.488826
STK38L	-0.395066	-0.833897	0.0437676	0.0779326	0.488826
DNAJC3-DT	0.418485	-0.046376	0.883345	0.0779423	0.488826
TICAM1	0.507393	-0.0556273	1.07177	0.0779486	0.488826
TTLL12	0.531943	-0.0591235	1.12301	0.0780282	0.488826
EEF2K	0.452048	-0.0552895	0.954322	0.0781158	0.488826
SRSF1	0.164239	-0.0183233	0.346802	0.0781378	0.488826
CBWD2	0.272019	-0.032167	0.573686	0.0781431	0.488826
DDOST	0.203812	-0.0246268	0.434517	0.0781501	0.488826
REEP6	-0.435986	-0.9207	0.0487282	0.0781906	0.488826
EIF4E3	-0.309382	-0.652602	0.0360833	0.0782171	0.488826
ELP3	0.387821	-0.0457036	0.818288	0.0782549	0.488826
CD5	-0.271483	-0.573074	0.031005	0.0783248	0.488826
GRK6	0.373644	-0.0422343	0.797293	0.0783479	0.488826
CNEP1R1	-0.243498	-0.514378	0.0273821	0.0783709	0.488826
GOLGA7B	-0.444592	-0.938424	0.0529632	0.0783987	0.488826
HERPUD2	0.172748	-0.0198639	0.364676	0.0784248	0.488826
SLC39A9	-0.296266	-0.625941	0.0334097	0.0784541	0.488826
ESCO1	-0.151354	-0.319577	0.0173467	0.0784877	0.488826
ZMYND19	0.36815	-0.0416303	0.777929	0.0785356	0.488826
AMMECR1	-0.284419	-0.612682	0.0346318	0.0785401	0.488826
AC010761.1	0.347733	-0.0427433	0.733875	0.0785423	0.488826
RPL38	0.0921171	-0.0104701	0.194597	0.0785754	0.488826
PAPSS1	0.40965	-0.045969	0.866211	0.0785881	0.488826
DDX39B	-0.125541	-0.265377	0.0141345	0.0785999	0.488826
CREG1	0.470747	-0.0536185	0.994545	0.0786052	0.488826
SPAG16	0.345176	-0.0391902	0.729542	0.0786557	0.488852
POLR2L	0.355212	-0.0402569	0.75085	0.0787029	0.488857
SPECC1	0.518983	-0.0592844	1.09725	0.0788384	0.48904
SNX25	0.53818	-0.0671221	1.13577	0.0788628	0.48904
TRAPPC6A	0.421785	-0.0478491	0.898423	0.0788714	0.48904
SLC38A10	0.477977	-0.0540471	1.01539	0.079027	0.489112
SOX12	-0.364805	-0.771575	0.0419654	0.0790497	0.489112
LSM2	0.204805	-0.0230814	0.434066	0.0790649	0.489112
MARCH6	-0.194742	-0.415547	0.0221888	0.0790686	0.489112
ZCCHC9	-0.260335	-0.550224	0.030969	0.0791585	0.489382
UBN1	-0.14652	-0.309845	0.0173404	0.079358	0.490302
GDI2	0.270679	-0.0337273	0.584766	0.0794581	0.490302
SLC50A1	0.390047	-0.0470433	0.825203	0.0794705	0.490302
MAP2K5	0.374848	-0.043804	0.7935	0.07953	0.490302
ARHGEF2	-0.468808	-0.992678	0.0550623	0.0796865	0.490302
SH3BGRL	0.378771	-0.0440867	0.806628	0.0796977	0.490302
AC001226.2	-0.420628	-0.892539	0.0485401	0.0797001	0.490302
BPTF	0.148371	-0.0173783	0.314248	0.0797508	0.490302
FBXO38	-0.384438	-0.816598	0.0453452	0.0797902	0.490302
BAG1	0.332466	-0.0389683	0.71043	0.0798506	0.490302
FABP5	0.543222	-0.0641421	1.15059	0.0798516	0.490302
ZFYVE27	-0.214762	-0.457339	0.0248478	0.0798653	0.490302
RPL23	0.0967159	-0.0112519	0.20522	0.0799629	0.490377
MAP3K7	-0.274168	-0.580594	0.0368793	0.0799705	0.490377
DDX42	-0.296063	-0.627776	0.0349452	0.0801528	0.490836
HSP90AA1	0.249711	-0.0293954	0.532013	0.080223	0.490836
RNF4	-0.195449	-0.414256	0.0233573	0.0802289	0.490836
NEMF	-0.173606	-0.367961	0.0207486	0.0802314	0.490836
ZBED6CL	0.473719	-0.0600855	1.00329	0.080341	0.491221
GPCPD1	0.198752	-0.0243771	0.421082	0.0804462	0.491438
ING1	0.241063	-0.0290278	0.511153	0.0804696	0.491438
CHST7	-0.40202	-0.857879	0.0485412	0.0805432	0.491603
USP33	0.154416	-0.0195762	0.327123	0.080593	0.491622
NIPSNAP1	0.331021	-0.0400755	0.702118	0.0806417	0.491635
MYH11	0.373635	-0.0496005	0.791743	0.0808077	0.492051
SNRK	-0.233731	-0.495696	0.0287279	0.0808343	0.492051
SPAST	0.363717	-0.0480924	0.771416	0.08085	0.492051
CHUK	0.257206	-0.0315199	0.545932	0.0810341	0.492887
DDX28	0.267282	-0.0323678	0.56848	0.0810961	0.49298
SAMD9	0.341443	-0.0425957	0.724466	0.0811857	0.493241
NOP16	0.611462	-0.0745033	1.30146	0.0812551	0.493378
SAYSD1	0.347514	-0.0431497	0.737886	0.0813804	0.493685
TRIM39	-0.262723	-0.558854	0.0320381	0.0813998	0.493685
DCAF16	-0.16474	-0.349926	0.0204459	0.0814485	0.493685
USP3	-0.204521	-0.434627	0.0252622	0.081493	0.493685
SLC25A25	-0.3798	-0.807081	0.0474812	0.0816893	0.494458
KIAA0586	0.259404	-0.0324983	0.551306	0.0817596	0.494458
ZNF544	0.375829	-0.0471892	0.798846	0.0818339	0.494458
PHF1	-0.200122	-0.425313	0.0252073	0.081879	0.494458
PHF20	-0.197926	-0.420754	0.0249027	0.0819024	0.494458
RILPL2	-0.439621	-0.933893	0.0563839	0.081926	0.494458
ANKRD39	-0.272229	-0.578758	0.0342988	0.0819487	0.494458
NABP1	0.405241	-0.0538518	0.861066	0.0820466	0.494766
MYL12A	0.283363	-0.0354098	0.60348	0.0821839	0.49484
SNAI1	0.408307	-0.0530098	0.867719	0.0822023	0.49484
STAT1	0.677816	-0.0849017	1.44397	0.0822533	0.49484
MAFF	0.5222	-0.0664482	1.11085	0.0822825	0.49484
NGRN	0.338808	-0.0432331	0.720849	0.0823775	0.49484
PLEKHA2	-0.444015	-0.944811	0.0567808	0.0824512	0.49484
SDHC	-0.278262	-0.591581	0.0365188	0.0824585	0.49484
UGCG	0.617709	-0.0782997	1.31648	0.0825589	0.49484
PIGV	0.368301	-0.0465177	0.785936	0.0826141	0.49484
ACSS1	0.277354	-0.0357199	0.590428	0.0826931	0.49484
MRPL10	-0.200012	-0.425334	0.0266512	0.0827132	0.49484
UFC1	0.147709	-0.0189167	0.314563	0.0827215	0.49484
LRRC41	0.34843	-0.0449186	0.741778	0.0827275	0.49484
SH2B1	0.257334	-0.0328096	0.548884	0.082784	0.49484
GSE1	-0.421289	-0.896255	0.0586852	0.0828765	0.49484
AGBL3	-0.386643	-0.822852	0.0538845	0.0829066	0.49484
JOSD2	0.599087	-0.0795706	1.29181	0.0829601	0.49484
PAN3	-0.172785	-0.368419	0.0221289	0.0829786	0.49484
AC084036.1	-0.421205	-0.899739	0.0537436	0.0829853	0.49484
EXT2	0.398826	-0.0518578	0.84951	0.0830233	0.49484
RAB3GAP2	-0.293054	-0.627362	0.0379802	0.0831471	0.49484
LRRC2	-0.519427	-1.1067	0.0678478	0.083182	0.49484
AL121601.1	0.389903	-0.0540058	0.829967	0.0832385	0.49484
HPCAL1	0.2964	-0.0381394	0.632534	0.0832417	0.49484
OAS2	0.722526	-0.0951937	1.53896	0.083248	0.49484
FNBP4	-0.167359	-0.356413	0.0222127	0.0832787	0.49484
FLII	0.273232	-0.0386573	0.582017	0.0833564	0.495023
NIFK-AS1	0.386754	-0.0510098	0.824518	0.0835218	0.495669
EBNA1BP2	0.356552	-0.0461733	0.762347	0.0835592	0.495669
DHPS	0.274202	-0.0361252	0.589495	0.0838182	0.496681
SEC23B	-0.2755	-0.587091	0.0380745	0.0838621	0.496681
PCBD2	0.480471	-0.0634234	1.02694	0.083886	0.496681
PFDN2	0.221036	-0.0291078	0.472323	0.0839648	0.496681
ECHS1	0.387638	-0.0516263	0.831869	0.0839652	0.496681
AL121944.1	0.43891	-0.0584446	0.936969	0.0840804	0.496818
ZNF165	0.444108	-0.0616675	0.947031	0.084089	0.496818
DYNLL1	0.382664	-0.0515088	0.816836	0.0842481	0.496818
SOS2	-0.246425	-0.526678	0.0329734	0.0843461	0.496818
ARID4A	-0.246282	-0.528922	0.0338216	0.0843541	0.496818
OASL	1.04684	-0.140395	2.2359	0.0843557	0.496818
CENPL	0.258799	-0.038766	0.55259	0.0844004	0.496818
AL117332.1	0.698024	-0.0935071	1.49478	0.0844122	0.496818
FDXACB1	0.379193	-0.0512927	0.809679	0.0844256	0.496818
GLB1	0.429361	-0.0590029	0.916352	0.0845048	0.496818
RBSN	-0.215028	-0.458789	0.0318595	0.084516	0.496818
ANKRD11	-0.210176	-0.449637	0.02827	0.0845538	0.496818
ABCD2	0.426398	-0.05812	0.910916	0.0847036	0.497308
ZFP14	-0.273837	-0.585027	0.0373535	0.0847314	0.497308
BRD8	-0.372318	-0.796589	0.0503284	0.084804	0.497328
TSTA3	0.559269	-0.0763721	1.20395	0.0848292	0.497328
S1PR2	-0.382924	-0.818456	0.0526088	0.0849943	0.497815
TRAF5	0.362181	-0.0492189	0.776777	0.0850067	0.497815
CLCC1	-0.387307	-0.830195	0.052818	0.0852668	0.498689
FKBPL	0.446953	-0.0619009	0.955806	0.0852921	0.498689
LINC01011	0.502523	-0.0694506	1.07482	0.0853125	0.498689
TP53TG1	0.317247	-0.0438581	0.682223	0.0853451	0.498689
STRADA	-0.29659	-0.634691	0.041512	0.0856873	0.499719
STX5	-0.230488	-0.492979	0.0326434	0.085716	0.499719
DUSP1	0.278247	-0.0385485	0.596029	0.0857186	0.499719
ZNF672	0.346718	-0.0482199	0.742614	0.0857929	0.499719
ZNF160	-0.24289	-0.51988	0.0340996	0.0858022	0.499719
ASXL2	0.574557	-0.0799042	1.23664	0.0858204	0.499719
MPHOSPH9	-0.151978	-0.325678	0.0211415	0.0858544	0.499719
LIN54	-0.275077	-0.588446	0.0412472	0.0859404	0.499719
AC146944.4	0.409843	-0.0605187	0.876675	0.0859842	0.499719
UBXN6	0.224576	-0.0316893	0.480841	0.085995	0.499719
COX6B1	0.12622	-0.0177138	0.270585	0.0861969	0.500616
TCF3	0.277431	-0.0390326	0.596134	0.0863497	0.500987
FXYD7	0.492814	-0.0734059	1.05455	0.0863558	0.500987
MSANTD4	-0.427043	-0.914509	0.0656216	0.0866015	0.502129
DTWD1	-0.257967	-0.552981	0.0370477	0.0866713	0.502129
TAF2	-0.248607	-0.535937	0.0352674	0.0867062	0.502129
AKR7A2	0.566531	-0.0824954	1.22641	0.0868087	0.502129
PTPN22	-0.354532	-0.761057	0.0505233	0.0868257	0.502129
KCNMB3	-0.320655	-0.689068	0.0455731	0.0868383	0.502129
AL359513.1	0.400091	-0.0579292	0.858111	0.0869889	0.502425
PKIA	0.431504	-0.0617836	0.928962	0.0870961	0.502425
SELENOF	-0.275799	-0.59259	0.0396377	0.0872003	0.502425
CSNK2A1	-0.232373	-0.498608	0.0338632	0.0872424	0.502425
CSNK1A1	-0.15104	-0.32427	0.0218998	0.0872436	0.502425
PAXX	0.17731	-0.0254116	0.381872	0.0872868	0.502425
PSMD12	-0.261454	-0.561106	0.0381988	0.0873435	0.502425
MCM5	-0.289308	-0.621352	0.04951	0.0874786	0.502425
CSNK1D	-0.253126	-0.543542	0.0370086	0.0875271	0.502425
LINC01588	-0.446853	-0.959744	0.0652784	0.0875523	0.502425
LINC00847	-0.389081	-0.835624	0.0570662	0.0876395	0.502425
LYZ	-0.297252	-0.637912	0.0442168	0.08766	0.502425
NRF1	-0.336923	-0.729017	0.0495018	0.0877079	0.502425
ZNF136	-0.164682	-0.353929	0.0240814	0.0877344	0.502425
DCXR	0.333106	-0.0524298	0.714752	0.08779	0.502425
GOSR1	-0.24206	-0.522666	0.035611	0.0878442	0.502425
PPP1R14B	0.331783	-0.0487699	0.718936	0.0878545	0.502425
XPO4	-0.190873	-0.410866	0.02779	0.0878596	0.502425
SRSF2	0.170669	-0.024867	0.367491	0.0878657	0.502425
TRAPPC11	-0.363775	-0.792213	0.0557549	0.0879045	0.502425
CSGALNACT2	-0.191584	-0.411296	0.0288534	0.0879465	0.502425
AF001548.2	-0.357598	-0.76882	0.0526298	0.0879564	0.502425
NDUFB7	0.239702	-0.035074	0.516241	0.0879851	0.502425
DTD1	0.277949	-0.0411867	0.597373	0.0880476	0.50251
TRIM5	0.566396	-0.0843702	1.21716	0.0881177	0.502638
EPS15L1	0.260887	-0.0396233	0.569161	0.0883667	0.503614
SZRD1	0.189536	-0.0281531	0.408072	0.0884125	0.503614
MBIP	0.191039	-0.0284279	0.411117	0.0884321	0.503614
AC108134.3	0.486576	-0.0720388	1.05081	0.0885067	0.503767
ARHGAP25	0.375691	-0.0584983	0.807748	0.0887209	0.504568
FLOT2	0.347297	-0.05202	0.750085	0.0887431	0.504568
WTAP	-0.17726	-0.381703	0.0268982	0.0890871	0.505846
NEK9	0.27885	-0.0425634	0.600263	0.0891168	0.505846
PSD4	0.327895	-0.0500855	0.706369	0.0893307	0.505846
NDFIP2	0.509302	-0.0777865	1.10476	0.0894148	0.505846
TESC	0.489531	-0.0742579	1.05746	0.0894821	0.505846
INTS13	0.308187	-0.052187	0.663354	0.0895354	0.505846
MTIF3	0.242818	-0.0371533	0.525435	0.0895417	0.505846
TTC27	0.339294	-0.0523866	0.730831	0.0895453	0.505846
ZNF28	-0.370498	-0.79913	0.0565898	0.0895501	0.505846
UTP4	0.227941	-0.0349139	0.491376	0.0895522	0.505846
TCF7	0.180283	-0.0276549	0.388765	0.0896541	0.505846
MED8	-0.30771	-0.664574	0.0469485	0.0896615	0.505846
AC083880.1	0.373912	-0.0578598	0.805684	0.0896891	0.505846
IDH1	0.406691	-0.0629456	0.876327	0.0896982	0.505846
DOCK11	0.344334	-0.0527447	0.74291	0.0896986	0.505846
THYN1	0.215274	-0.0330282	0.464479	0.0897835	0.505846
IQCG	0.463987	-0.0720824	1.00006	0.0898561	0.505846
CEP128	-0.372464	-0.803695	0.0573832	0.0898752	0.505846
CANX	0.221342	-0.0340084	0.479056	0.0898791	0.505846
MAT2A	0.442003	-0.0725969	0.952488	0.0900336	0.506445
TRIM25	0.609754	-0.0954391	1.31461	0.0901049	0.506576
HLCS	0.39732	-0.0622315	0.856872	0.0902033	0.506578
SNW1	-0.138168	-0.297814	0.0230977	0.0903236	0.506578
UBL7-AS1	0.304773	-0.0475197	0.661356	0.0903611	0.506578
SLC35E2B	0.352749	-0.0563339	0.76046	0.0904042	0.506578
ISCU	-0.268092	-0.57815	0.0425612	0.090455	0.506578
PRPF3	-0.178699	-0.385556	0.028158	0.0904609	0.506578
SMPD4	-0.227894	-0.492856	0.0355307	0.0904878	0.506578
FAM161A	0.508101	-0.0801156	1.09632	0.0904894	0.506578
RCE1	0.243803	-0.037908	0.528441	0.0905428	0.506608
MTMR4	-0.246208	-0.530912	0.0402908	0.0907339	0.507394
WDR1	0.208776	-0.0329855	0.451822	0.0910882	0.507394
IRAK1	0.232503	-0.0365456	0.504865	0.0910884	0.507394
MARCH9	0.282886	-0.0452279	0.611	0.0910915	0.507394
HDAC1	0.275372	-0.0438191	0.598536	0.0911172	0.507394
SRM	0.283018	-0.0446051	0.613884	0.0911349	0.507394
DAGLB	-0.295598	-0.638527	0.0473299	0.0911559	0.507394
FBXL17	-0.303018	-0.6549	0.0483948	0.0912433	0.507394
ZFAND5	0.192608	-0.0309211	0.416138	0.0912716	0.507394
TNRC6B	0.206954	-0.0334044	0.44698	0.0912755	0.507394
AC012368.1	0.455239	-0.0728107	0.984131	0.0913333	0.507394
CTNNBIP1	0.356906	-0.0567981	0.772683	0.0913673	0.507394
COX20	0.278647	-0.0443835	0.604269	0.0913882	0.507394
GAMT	0.360726	-0.0577338	0.785759	0.0914297	0.507394
ZNF611	-0.332363	-0.718288	0.0535617	0.09144	0.507394
SNHG10	0.370553	-0.0594062	0.801245	0.0914531	0.507394
ETHE1	0.230132	-0.0365969	0.499524	0.091542	0.50762
ST3GAL1	0.30075	-0.0486417	0.650141	0.0915989	0.507669
PXN-AS1	0.354228	-0.0571371	0.76613	0.0916721	0.507694
SLC16A1	0.31591	-0.0512098	0.683029	0.0916997	0.507694
CDKN2D	0.358573	-0.0582412	0.775388	0.0917879	0.507916
DNMT1	0.338988	-0.0554673	0.738121	0.0919404	0.508239
MCM6	-0.369406	-0.799021	0.0602094	0.0919428	0.508239
LAPTM4A	0.194818	-0.0313411	0.423076	0.092025	0.508274
USP5	0.330708	-0.0533072	0.718414	0.0920455	0.508274
WDR6	0.317521	-0.0520066	0.687049	0.092162	0.508289
SLFN12L	0.34859	-0.057124	0.754303	0.0921845	0.508289
MAST3	0.421399	-0.0697115	0.911385	0.0921927	0.508289
CHD8	-0.218237	-0.474963	0.0355041	0.0923274	0.508348
TMEM245	-0.221571	-0.479054	0.0379664	0.0923324	0.508348
DLG3	-0.453721	-0.983508	0.0739844	0.0923558	0.508348
ALG12	0.327297	-0.0533342	0.709984	0.0924358	0.508348
HADHB	0.203121	-0.0334156	0.44362	0.0924485	0.508348
ETS1	0.194293	-0.0318198	0.421098	0.0925641	0.508348
EEPD1	0.541222	-0.0904614	1.17133	0.0925769	0.508348
CDC42SE2	-0.205424	-0.444749	0.0341073	0.092633	0.508348
BCL11B	-0.212549	-0.46083	0.0348388	0.0926372	0.508348
TIGD1	0.294928	-0.0490338	0.63889	0.0928392	0.50879
FLNB	-0.223466	-0.486566	0.0366674	0.0928637	0.50879
MXD1	0.415064	-0.0718444	0.898562	0.092928	0.50879
DUSP16	-0.436775	-0.946719	0.0724548	0.0929284	0.50879
EP300	-0.158909	-0.345262	0.0261501	0.093027	0.50879
DUSP22	-0.376014	-0.81692	0.0628679	0.093097	0.50879
CAPZB	0.17992	-0.0296238	0.391213	0.0931104	0.50879
ATP5MC2	0.0737231	-0.0122319	0.159954	0.0931668	0.50879
MLLT1	0.33775	-0.0560228	0.735742	0.0932651	0.50879
STK11	0.377775	-0.0646281	0.830276	0.0932971	0.50879
AC142472.1	-0.410923	-0.890862	0.0690154	0.0933051	0.50879
ZNF76	0.274282	-0.0455011	0.596942	0.0933277	0.50879
MICU3	0.395548	-0.0674729	0.857032	0.093345	0.50879
PNPLA8	0.272398	-0.0457226	0.593156	0.0936681	0.50932
COG4	0.415053	-0.0702953	0.900401	0.0936939	0.50932
COQ5	0.330816	-0.0560792	0.717711	0.093736	0.50932
SLC7A1	0.553462	-0.0938315	1.20076	0.0937409	0.50932
TM7SF2	0.356302	-0.0656639	0.790115	0.0937706	0.50932
TIFA	0.582992	-0.098224	1.26425	0.0937773	0.50932
CEP152	0.359447	-0.0609902	0.779884	0.0937801	0.50932
PPP1CA	0.531861	-0.090088	1.16053	0.0938598	0.509328
HNRNPM	-0.133757	-0.290078	0.023015	0.0938923	0.509328
PSMD6-AS1	-0.437262	-0.949622	0.0739961	0.0939577	0.509328
TBCD	0.416816	-0.07275	0.915791	0.0939787	0.509328
LGMN	0.501364	-0.0923065	1.10567	0.0940232	0.509328
ERMARD	0.401026	-0.0726939	0.869924	0.0940908	0.509433
MAGED1	0.389693	-0.0661234	0.84959	0.0942286	0.509694
HELZ2	0.800075	-0.137919	1.73694	0.094312	0.509694
AL162741.1	0.436298	-0.0756752	0.957421	0.0943322	0.509694
DAZAP1	0.169226	-0.0286647	0.368484	0.0943324	0.509694
CCDC106	0.4142	-0.0714926	0.899892	0.0945868	0.510807
TCF25	-0.14645	-0.318653	0.0250637	0.0946554	0.510879
ATP6V1G2	0.393547	-0.0678432	0.857981	0.094697	0.510879
NUCKS1	-0.262825	-0.572233	0.0454585	0.0951311	0.511963
ZNF383	-0.354445	-0.770779	0.0615108	0.0952084	0.511963
ZFAND6	-0.242032	-0.526087	0.0430745	0.095216	0.511963
GUK1	-0.0846419	-0.18389	0.0152455	0.0952394	0.511963
CNPY4	-0.3384	-0.736071	0.0592712	0.0952902	0.511963
ALG3	0.292822	-0.0507405	0.638118	0.0953324	0.511963
LEPROTL1	-0.199523	-0.433591	0.0358965	0.0953486	0.511963
MSI2	-0.130261	-0.284127	0.0225548	0.0953577	0.511963
APP	-0.18443	-0.401163	0.0324667	0.0954019	0.511963
PYGO2	-0.365517	-0.795238	0.064204	0.0954287	0.511963
IPO11	0.311187	-0.0553362	0.676659	0.0954529	0.511963
ATP5MC1	0.189008	-0.0328169	0.412179	0.0955014	0.511963
ZNF600	-0.383966	-0.8351	0.0746819	0.0955289	0.511963
ZNF708	-0.210906	-0.459771	0.0368417	0.0956441	0.51232
PXMP2	0.503315	-0.0890549	1.09568	0.095784	0.512588
TMEM8B	0.365971	-0.0648591	0.800249	0.0957922	0.512588
LINC01550	0.45837	-0.0805322	0.999993	0.09584	0.512588
TCEANC	0.344615	-0.0607242	0.75302	0.0960868	0.513429
SMIM4	0.284001	-0.0509224	0.618374	0.0961357	0.513429
USP37	0.414616	-0.0753494	0.90245	0.0961432	0.513429
SLC35B3	0.466476	-0.0832966	1.01625	0.0962349	0.513659
TMEM14C	0.356464	-0.0643318	0.784341	0.0963449	0.513938
CEPT1	-0.325419	-0.709162	0.058324	0.0964183	0.513938
PEX2	-0.235593	-0.513017	0.0432782	0.0964703	0.513938
EXTL2	0.367642	-0.0659762	0.80126	0.0964821	0.513938
ZNF800	-0.185283	-0.403594	0.0340296	0.0965819	0.51421
ASNSD1	0.165842	-0.0297637	0.361775	0.0967167	0.514668
ZFYVE19	0.434318	-0.0784807	0.947117	0.0968263	0.514991
MRPL17	0.250556	-0.0453392	0.546586	0.096964	0.515463
SEM1	-0.229352	-0.499999	0.0421735	0.0970593	0.51571
PCED1B	0.60307	-0.108605	1.32329	0.0971179	0.515762
NMI	0.268178	-0.0482248	0.586773	0.0972519	0.516179
MRC2	0.405488	-0.0760642	0.884153	0.0973294	0.516179
ACOT2	0.36976	-0.0769563	0.80792	0.0973433	0.516179
RWDD3	-0.301616	-0.660275	0.0544018	0.0974205	0.51623
ZNF274	-0.252275	-0.553123	0.0457454	0.0974509	0.51623
USP31	0.338942	-0.0631902	0.739673	0.0976404	0.516758
BAK1	-0.24603	-0.536952	0.0456686	0.0976672	0.516758
ATF7	0.322001	-0.0586108	0.705526	0.0977153	0.516758
ARHGAP45	0.142969	-0.0266458	0.31206	0.0977899	0.516758
SNHG12	0.27748	-0.0511087	0.606068	0.0977955	0.516758
EXOSC6	0.108382	-0.019901	0.236943	0.0979332	0.51697
LARP1	0.256982	-0.0471181	0.564521	0.0979421	0.51697
NANP	0.379087	-0.069974	0.828278	0.0980228	0.51697
[truncated: 8,549 more rows]

## Sheet: Age
gene	coef	p	fdr
IGF2BP3	-0.00385211	1.17443e-09	1.23867e-05
HMGA1	-0.00136097	9.0009e-09	4.74663e-05
AIF1	-0.00238713	1.797e-08	6.00574e-05
GPC2	-0.00290884	2.2777e-08	6.00574e-05
TSHZ2	0.00411044	1.84327e-07	0.00038882
BCL11A	-0.00267378	2.44261e-07	0.00042937
NR3C2	0.00265557	5.0298e-07	0.000681192
AUTS2	-0.00280697	5.16691e-07	0.000681192
TCEAL3	0.00243214	9.45933e-07	0.00110853
DTD1	0.00188871	1.5064e-06	0.0015314
APP	-0.00127806	1.59718e-06	0.0015314
TKT	-0.000953571	1.78579e-06	0.00156956
SELENOM	0.00342661	2.01677e-06	0.00163622
C12orf57	0.000720263	2.52596e-06	0.00190295
MCTP1	-0.00248603	2.78384e-06	0.00195741
MRPL49	0.00131777	3.51277e-06	0.00227078
C7orf50	0.00282034	3.66011e-06	0.00227078
CGRRF1	0.00221939	4.76689e-06	0.00279313
CHML	-0.00123171	6.05022e-06	0.00335851
FKBP1A	-0.00146547	6.73943e-06	0.00355404
N4BP2	-0.00135336	7.61577e-06	0.00382493
COX17	0.00138977	8.65545e-06	0.0041495
SPART	0.00230538	1.11808e-05	0.00512714
FAM160B1	-0.00112905	1.64436e-05	0.00712182
PLEKHA5	-0.00202395	1.68812e-05	0.00712182
THYN1	0.00131651	1.81643e-05	0.00716013
CHST2	-0.00181982	1.83297e-05	0.00716013
ENO2	0.00238835	1.93021e-05	0.00723809
PHF1	0.00119166	1.99018e-05	0.00723809
RPS24	-0.00057698	2.18361e-05	0.00736636
TSEN15	-0.00118858	2.22331e-05	0.00736636
PDE6G	-0.00247864	2.23498e-05	0.00736636
COMMD3	-0.00128929	2.37958e-05	0.00747611
ARMH1	-0.00111004	2.42125e-05	0.00747611
KIF13B	0.00162171	2.52353e-05	0.00747611
KLF9	0.00206311	2.57683e-05	0.00747611
DPPA4	-0.00217572	2.69123e-05	0.00747611
DAPK1	-0.00254068	2.82561e-05	0.00747611
REST	-0.000729553	2.82829e-05	0.00747611
PRDM4	0.00168058	2.88302e-05	0.00747611
SCARB2	-0.0014542	2.90623e-05	0.00747611
HSBP1L1	0.0015263	3.11156e-05	0.00781373
LYRM2	0.00121223	3.30091e-05	0.00792501
PRR34-AS1	0.0024194	3.30616e-05	0.00792501
SNHG12	0.001601	3.62238e-05	0.00849005
PANK4	-0.00178249	4.01649e-05	0.00915819
POLI	-0.00245366	4.08111e-05	0.00915819
RFX2	-0.0023842	4.30396e-05	0.00945706
PER3	0.00222308	4.82142e-05	0.0101993
P2RY10	0.00111877	4.93088e-05	0.0101993
ADA	-0.00128972	4.93185e-05	0.0101993
MARCKS	-0.00211881	5.26612e-05	0.0106811
SRGN	0.00240349	6.21145e-05	0.0123608
CHCHD7	0.00106833	7.83399e-05	0.0149036
GTF2I	-0.000808996	7.88737e-05	0.0149036
RPL26L1	0.000970733	7.91318e-05	0.0149036
LONRF1	0.00205611	9.69757e-05	0.0179439
PTGES3	0.000627447	0.000106175	0.018616
DHRS7	0.00142146	0.000106829	0.018616
RPS27L	0.000804421	0.000107411	0.018616
DPH3	0.0012073	0.000107668	0.018616
KLHDC7B	0.00216079	0.00011036	0.0187736
C16orf91	0.00144858	0.000118337	0.0198111
CD109	-0.00194071	0.000122721	0.020224
SERPINB6	0.00272357	0.000127005	0.0203196
MPHOSPH8	0.000705074	0.000127154	0.0203196
TXLNG	0.00127675	0.00013949	0.0219582
WBP2	0.00102989	0.000156504	0.0241121
TANC2	-0.00142707	0.000158387	0.0241121
OFD1	0.000912289	0.000160031	0.0241121
ACYP2	-0.00125594	0.000163392	0.0242718
ADAMTS6	-0.00248513	0.00017189	0.0251795
RSBN1	0.000570565	0.000181862	0.0262019
CDCA7	-0.00200488	0.000183838	0.0262019
SREK1	-0.000805924	0.000188542	0.0265141
DUSP1	0.00144841	0.000198082	0.0271589
STAT4	0.00170851	0.000198278	0.0271589
DIAPH2	-0.00163804	0.000201348	0.0272259
SCAI	-0.00118552	0.000211675	0.02826
THAP7	0.00111387	0.000215015	0.028347
NOP56	0.00115399	0.00022085	0.0287568
NR2C2AP	0.00161984	0.000226242	0.0287792
EBLN2	-0.00134532	0.000226932	0.0287792
ADAM23	-0.00222268	0.000229208	0.0287792
ECI2	0.00150443	0.000241573	0.029975
SVIP	0.000704708	0.000246444	0.0302237
HAX1	0.00100439	0.000256995	0.0311554
VHL	-0.000664075	0.000263776	0.0316141
MATN1-AS1	0.00175253	0.000269802	0.031973
ANKRD36C	-0.000841054	0.000273497	0.0320508
LIPT1	0.00125366	0.00030049	0.0346573
SSR2	0.000417843	0.00030272	0.0346573
MAP4K2	-0.00111877	0.000306627	0.0346573
TNIK	-0.000817812	0.000310947	0.0346573
ZNF280D	-0.000787444	0.000312169	0.0346573
EXOSC6	0.000562792	0.000320439	0.035205
ALDH3A2	0.00222019	0.000324077	0.0352375
AC133550.2	0.00167717	0.000335476	0.0361047
ACSL6	0.0017559	0.000338951	0.0361103
GAL3ST4	-0.00189279	0.000346669	0.0365558
LIMA1	0.0019587	0.000350065	0.0365558
JARID2	-0.000901909	0.000390054	0.0397428
EBAG9	0.00134824	0.000390985	0.0397428
KIAA1586	0.00142098	0.000391888	0.0397428
MGAT2	0.00182588	0.00039774	0.039952
MED13L	-0.000611933	0.000404657	0.0399762
TBC1D14	0.000910751	0.000405561	0.0399762
SIVA1	0.000753719	0.000416763	0.0402143
LPP	-0.00115748	0.000418462	0.0402143
FAM13A	-0.00177981	0.000422035	0.0402143
NABP1	0.0019041	0.000425216	0.0402143
PPP3CA	-0.000857868	0.0004277	0.0402143
SH3YL1	0.00120834	0.000430854	0.0402143
ERG28	0.00131281	0.00044266	0.0409538
PUM1	-0.000513537	0.000451781	0.0414342
C1orf162	0.0020841	0.000462239	0.0420279
MAP4K4	-0.000954085	0.000499306	0.0447034
MRPL9	0.000713437	0.000500142	0.0447034
NREP	-0.00229764	0.000508057	0.0450292
NRCAM	0.0021575	0.000513197	0.0451058
GTF2F2	-0.000903199	0.000518227	0.0451714
OGT	-0.00084287	0.000529651	0.0457888
TENM1	-0.00118783	0.000543576	0.0466105
EVI2B	0.00150727	0.000556919	0.0473696
NAALADL1	0.00177077	0.000571118	0.0481887
DDX24	0.000641154	0.000575819	0.0481997
PGM2L1	-0.00124597	0.000607251	0.0504305
TUBGCP4	0.00131822	0.000613448	0.0505472
TCF12	-0.000845598	0.000622375	0.0508852
EFHC1	-0.00162481	0.000630929	0.0511878
TMCO3	0.00173252	0.000644378	0.0515625
GSE1	-0.00194373	0.000645326	0.0515625
MDM4	-0.000775609	0.000658411	0.0522124
C17orf51	0.00190466	0.000666349	0.0524477
CHD3	-0.0010347	0.000673456	0.0526144
OLA1	-0.000788596	0.000682737	0.0529473
RPA2	0.00143157	0.000693439	0.0533847
ZBTB48	-0.00156408	0.000709196	0.0540739
PTK7	-0.00158898	0.000712645	0.0540739
PRKRA	0.000820748	0.000733231	0.0547406
PTPRK	-0.0013974	0.000736359	0.0547406
NFIL3	0.0034424	0.000737003	0.0547406
AC017083.1	0.00179951	0.000757998	0.0559063
BCL2A1	0.00207455	0.000779044	0.0568357
NBL1	0.0018522	0.000784583	0.0568357
LMO4	-0.00125232	0.000786765	0.0568357
SSTR3	-0.00211298	0.000794216	0.0569837
LENG8	-0.000904783	0.000812554	0.0571895
KCNJ14	0.00173674	0.000818606	0.0571895
NR1H2	0.00129122	0.000822052	0.0571895
KIAA1143	-0.000651036	0.00082679	0.0571895
TAF1D	0.00071511	0.000832044	0.0571895
AGTPBP1	-0.000730888	0.000842017	0.0571895
SOX12	-0.00156847	0.000843324	0.0571895
TSC2	-0.0011612	0.000845574	0.0571895
DNAJB2	0.00128612	0.000850228	0.0571895
ALG13	0.00101927	0.000851309	0.0571895
C6orf62	0.000686585	0.000857262	0.057225
PCSK7	-0.000859508	0.000911916	0.0602784
LETM1	-0.00120573	0.000916	0.0602784
GOLGA7B	-0.00192021	0.00092015	0.0602784
ARL6IP1	0.000539984	0.000936678	0.0609823
GPATCH4	0.00139811	0.00095888	0.0620448
ACAT2	0.00145872	0.000979845	0.0630148
FCGRT	-0.00190831	0.000994213	0.0635513
IGFBP2	-0.00186821	0.00103523	0.0655578
AL365205.1	0.00133626	0.00103804	0.0655578
SDHAF1	0.00174604	0.00104905	0.0658591
EIF4E2	-0.000845656	0.0010612	0.0662107
ARRB2	-0.00106091	0.00106721	0.0662107
TMEM202-AS1	0.00168406	0.00109264	0.0671793
ELOB	-0.000530077	0.00109556	0.0671793
RIC3	0.00228218	0.00113311	0.069059
L2HGDH	-0.00181377	0.00114105	0.069059
YME1L1	0.000514552	0.00114954	0.069059
STARD5	0.00145353	0.00116188	0.069059
TRAM1	0.000444217	0.00116516	0.069059
MPHOSPH9	-0.000666922	0.0011655	0.069059
IMP4	0.000900211	0.00117552	0.0692638
LRRC58	-0.000578226	0.00118267	0.0692978
RPL36AL	0.000528875	0.00119072	0.069384
MYL6B	-0.00144106	0.00124077	0.0719036
MSN	-0.00094248	0.00125326	0.0720216
DOCK2	-0.000886587	0.00125647	0.0720216
EPB41	-0.00102325	0.00127585	0.0727374
CHCHD10	0.000822668	0.00129498	0.0729132
EIF1AX	0.000700818	0.00129528	0.0729132
BCAS4	0.000978326	0.00129968	0.0729132
MRPL18	0.00117006	0.00131966	0.0733338
GGA1	-0.000766496	0.00132108	0.0733338
GRAMD4	-0.00154102	0.00133983	0.0736492
ARID1B	-0.000707687	0.00134309	0.0736492
C12orf29	0.00087096	0.00135298	0.0736492
AREG	0.00243025	0.00135469	0.0736492
JUNB	0.0020393	0.00136696	0.0739351
SPRY1	-0.00153111	0.001432	0.0766388
TFDP1	-0.00117245	0.00143769	0.0766388
BCL7A	-0.00096967	0.00144442	0.0766388
AL121944.1	0.00188273	0.00144602	0.0766388
PTAR1	-0.000632824	0.00146735	0.0773808
TMED5	0.000931626	0.00149106	0.0782397
EXOSC8	0.000710174	0.00150649	0.0784768
KANSL1	-0.000640965	0.00151046	0.0784768
ZNF704	-0.00232626	0.00153252	0.0788891
CUL4A	-0.000866961	0.00153335	0.0788891
KBTBD6	-0.00149214	0.00155093	0.079406
SPG7	-0.000750088	0.00158722	0.0805845
MAP3K20	-0.00175983	0.00158923	0.0805845
HIPK1-AS1	0.00141784	0.00161447	0.0814729
ZNF414	-0.000838266	0.00167015	0.0838811
ZNF628	0.00138143	0.0016809	0.0838916
C12orf65	0.00117576	0.00168626	0.0838916
GZMA	-0.0028069	0.00169725	0.0840415
MSI2	-0.000573619	0.00171092	0.0843229
LINC01001	0.00160097	0.001733	0.0850137
DENND1B	-0.000945127	0.00174808	0.0853564
VDAC3	0.000851194	0.00179065	0.0870324
ATP5MD	0.000670166	0.0018058	0.0873658
PRPF6	0.000771133	0.00181408	0.0873658
SIRT1	0.00083568	0.00187812	0.0899707
MOCS3	0.00142502	0.00188523	0.0899707
SLC10A7	-0.0014104	0.00190068	0.0902994
ADAMTS10	-0.00121361	0.00194852	0.0915951
CORO1B	-0.00133624	0.00195394	0.0915951
HERC1	-0.000770496	0.00195401	0.0915951
PARD3	-0.00154464	0.00199116	0.0926362
FLYWCH2	0.00151125	0.00199378	0.0926362
MAZ	-0.000622831	0.002004	0.0926448
SLC7A1	0.00229623	0.00201154	0.0926448
SRSF3	0.000510838	0.00206826	0.0948434
SLIRP	0.000813317	0.00210992	0.0963348
AL451085.1	0.00164904	0.00212678	0.0966862
EPOR	0.00154926	0.00213652	0.0967119
SUGP2	-0.000943337	0.00214804	0.096818
LRRC37B	-0.00100236	0.00216437	0.0968709
HACD2	0.000893787	0.00216759	0.0968709
ACTR1B	0.000773629	0.00218384	0.0968852
ZBTB38	0.00137194	0.00218628	0.0968852
PHLPP2	0.00133628	0.00225186	0.0993739
AC016831.7	0.00110266	0.00230682	0.100806
FGFBP2	-0.00162741	0.00231944	0.100806
SMIM26	0.000505295	0.00232444	0.100806
SPRYD3	0.00171063	0.00232516	0.100806
CBR1	0.00158934	0.0023321	0.100806
PSME4	-0.000924825	0.00236793	0.101485
DIMT1	0.00119565	0.00237528	0.101485
SMAD7	-0.00155697	0.00237667	0.101485
SERF1A	-0.00137634	0.00240752	0.102387
ZMYM1	0.00168857	0.00244994	0.103737
ACAD9	0.00152635	0.00245891	0.103737
BLOC1S4	0.000917237	0.00248708	0.104295
EMC3	0.000563095	0.00249655	0.104295
ITGAV	-0.00139342	0.00250181	0.104295
AXIN2	-0.00159692	0.00255938	0.106275
SIN3B	0.00104306	0.0026443	0.10888
THG1L	0.0014242	0.00264908	0.10888
IDI1	0.00103346	0.00266055	0.10888
CAMLG	0.000497451	0.00266588	0.10888
TOMM20	0.000420074	0.00273751	0.10888
ATG12	0.000550686	0.00273917	0.10888
MBOAT2	-0.00173202	0.00274093	0.10888
LMBRD1	-0.000855803	0.00275071	0.10888
AKAP7	0.00120138	0.00275096	0.10888
CLEC11A	0.00099833	0.0027548	0.10888
DLG1	-0.00072674	0.00276	0.10888
PTPN4	-0.000726269	0.00276195	0.10888
FBXW4	0.00118027	0.00276557	0.10888
AL133245.1	0.00154144	0.00276725	0.10888
MTG2	0.00136192	0.00277697	0.10888
PHYH	0.000760001	0.00280177	0.109195
RPA3	0.00132419	0.00280762	0.109195
SERPINB1	0.0015534	0.00281607	0.109195
RAD23B	-0.000584289	0.0028304	0.109349
SLC7A6OS	-0.000701108	0.00286132	0.11014
MTPAP	-0.000891058	0.00287297	0.110186
AC108134.2	0.0014725	0.00289291	0.110549
MAN1A1	0.00172695	0.00292314	0.11085
PITHD1	0.00056529	0.00292757	0.11085
DNAJB9	0.000806708	0.00293231	0.11085
EPS8L2	0.00154723	0.00295615	0.111352
DNAJA2	0.000498785	0.00299271	0.112328
SOX4	-0.00111464	0.0030288	0.113279
SV2A	-0.00153379	0.00308896	0.114389
C9orf16	-0.000601112	0.00308926	0.114389
WDFY2	-0.00102416	0.00309102	0.114389
EVI2A	0.00118093	0.00312138	0.115109
EEF2	-0.000358872	0.00314564	0.115512
ALYREF	0.000604913	0.00315422	0.115512
LAPTM4A	0.000791969	0.00318691	0.116089
GRAMD1B	-0.00119381	0.00319434	0.116089
FRMD4A	-0.00179276	0.00320298	0.116089
CA11	-0.00127611	0.00322197	0.116294
ADGRA3	-0.00139649	0.00323154	0.116294
ATP11A	-0.00122112	0.00324172	0.116294
ERAP1	-0.000945665	0.00333117	0.119098
AC016405.3	0.00148257	0.00334767	0.119183
PMPCB	0.000554571	0.00336097	0.119183
CBX7	-0.000908401	0.00336744	0.119183
TPRG1	-0.0020953	0.00337972	0.119217
BTG1	0.000648	0.00348057	0.122365
TMEM87B	0.00172681	0.00353992	0.124038
CAMK4	-0.000511715	0.00356388	0.124428
HSD17B11	0.000739548	0.00357463	0.124428
BZW1	0.000494124	0.003629	0.125905
AGPAT4	-0.00182356	0.00365775	0.125975
FAM241B	0.00204404	0.003663	0.125975
OTUD6B-AS1	0.000769997	0.00366686	0.125975
RBMX	0.000374093	0.00368838	0.126303
PFDN5	0.000329743	0.00370918	0.126551
C19orf38	-0.00170011	0.00371961	0.126551
SNX18	-0.0011225	0.00380758	0.129091
FBXL15	0.00112049	0.00381876	0.129091
IGHMBP2	-0.00109423	0.00394632	0.132977
XBP1	0.000957791	0.00396877	0.133308
JAKMIP2	-0.00169128	0.0039973	0.133642
PURA	0.000871908	0.00400452	0.133642
ZNF18	-0.000922281	0.00401674	0.133642
GIGYF1	-0.00073266	0.00404549	0.133726
OCIAD1	0.000601072	0.00405847	0.133726
PTGIR	-0.00237996	0.00407629	0.133726
PLEKHA1	0.000712251	0.00407881	0.133726
CTDNEP1	-0.000536386	0.00408265	0.133726
NT5DC1	0.00146302	0.00409788	0.133809
OGFOD1	0.00128533	0.00413755	0.134656
AC005076.1	0.00152722	0.00414937	0.134656
FAM227B	0.00168383	0.00420918	0.136028
MCRIP2	0.0016224	0.00422075	0.136028
SUPT5H	0.000613838	0.00423031	0.136028
MIA3	0.000564793	0.00426546	0.136413
RPL15	-0.000352166	0.00428032	0.136413
CHPT1	0.00138187	0.00428108	0.136413
TMEM63A	-0.00129579	0.00430053	0.13662
FDXACB1	0.00140393	0.00432587	0.137012
DHCR7	0.00149542	0.00439204	0.138691
MTFP1	0.00175792	0.00443738	0.13965
PLAG1	-0.00200132	0.00444888	0.13965
SRSF7	0.00072235	0.00446565	0.13976
AC245595.1	-0.00182086	0.00450119	0.140008
DMAC1	-0.000897963	0.00450124	0.140008
HARS	0.00080499	0.00451338	0.140008
MAP3K8	0.00188876	0.00455021	0.140736
SLC18A2	-0.00193879	0.0046315	0.142355
TRIM73	-0.00135758	0.00463308	0.142355
RANBP1	0.00072605	0.00465145	0.142355
POLR1E	0.000664827	0.00465655	0.142355
ACAP2	-0.00102853	0.00467451	0.142492
PRR13	0.00066818	0.00469865	0.142731
INTS1	-0.00096402	0.00471054	0.142731
GALNT6	-0.00105552	0.00472295	0.142731
ZNF599	-0.00168043	0.00475124	0.143175
SRRM2	0.000387965	0.00478166	0.143331
BLCAP	-0.000725105	0.00479338	0.143331
NHLRC3	-0.00083694	0.004798	0.143331
BRD3OS	0.00138749	0.00481077	0.143331
TTYH3	-0.00124051	0.00486924	0.144482
JAGN1	0.000782331	0.00487681	0.144482
JKAMP	-0.000961342	0.0049416	0.145709
EXOSC3	0.00105933	0.00495646	0.145709
HDAC4	-0.00106253	0.00497476	0.145709
LMF2	0.000574102	0.00498218	0.145709
PHF2	0.000915304	0.00499426	0.145709
GPR160	0.00148029	0.00501455	0.145709
RAB39B	0.00118833	0.00501493	0.145709
GNL3L	-0.000955748	0.00504368	0.146003
DDX41	0.00122262	0.00505273	0.146003
CASD1	-0.000834052	0.00517546	0.148392
SELENOK	0.000793694	0.00517975	0.148392
CTCF	-0.00072885	0.00519092	0.148392
PARVG	-0.000847858	0.00519167	0.148392
UBE2S	0.00125555	0.00522567	0.148587
POLA2	0.00150265	0.00522669	0.148587
SAT2	0.000910783	0.00526083	0.149156
MMP28	0.00196886	0.005312	0.150203
LIN9	-0.00127809	0.00536448	0.150556
CHST7	-0.00143648	0.00536612	0.150556
NOP53	0.000426199	0.0053673	0.150556
LINC00909	0.000740527	0.00540039	0.151082
RDH11	-0.00080767	0.00543388	0.1514
MZT1	0.000670353	0.00544048	0.1514
PEX13	-0.000872928	0.00547599	0.151988
RBM7	0.000776977	0.00559375	0.154612
TRIR	0.000345262	0.00561257	0.154612
LIAS	0.000761336	0.00561454	0.154612
RWDD3	-0.00117563	0.00568023	0.15599
ENTPD4	-0.000867295	0.00569413	0.15599
SPG21	-0.000887827	0.00573059	0.156582
ZWILCH	0.00137822	0.00587048	0.15999
MOCS2	0.000724357	0.00592972	0.160965
AC110769.2	0.00168151	0.0059368	0.160965
LINC00665	-0.00155032	0.00595665	0.16099
TSPYL2	0.000792431	0.00598416	0.16099
OAT	0.00108265	0.00598477	0.16099
KLRG1	-0.00193668	0.00603188	0.16099
SIGMAR1	-0.0015685	0.00605154	0.16099
TRMT6	0.00136163	0.00606004	0.16099
ERGIC2	0.000929388	0.00607175	0.16099
THAP2	0.00149846	0.00608072	0.16099
AKAP10	0.00095409	0.00608534	0.16099
SLC7A6	-0.000838574	0.00609037	0.16099
ICA1L	-0.00101339	0.00612031	0.161061
DGAT1	-0.00101808	0.00612359	0.161061
HABP4	0.00174035	0.00614147	0.161111
AL365361.1	0.00127858	0.00616544	0.161111
MRPL20	0.000792718	0.00617129	0.161111
COMMD4	-0.00116106	0.00620002	0.161461
THAP7-AS1	0.00144781	0.00626313	0.1617
OS9	-0.000765019	0.00626943	0.1617
BTLA	0.00138399	0.00627806	0.1617
ADD1	-0.000604767	0.00628954	0.1617
AL031846.2	-0.00126706	0.00629058	0.1617
RBM6	-0.0005113	0.00630121	0.1617
DERL2	0.000630831	0.00632277	0.16186
ZBTB8OS	0.000651687	0.0063421	0.161962
AL645728.1	0.00108571	0.0064281	0.163135
ITFG2	-0.000636888	0.00644709	0.163135
KIAA1191	0.000668125	0.00644739	0.163135
ACP5	0.00127642	0.00644992	0.163135
Z82206.1	-0.00198623	0.00647325	0.163333
CD96	-0.00102002	0.00651843	0.163811
NFATC2IP	-0.000627436	0.00652325	0.163811
RPL36A	-0.000365256	0.0065598	0.164338
RBMS2	-0.00153373	0.00658515	0.164582
TBPL1	0.000772679	0.00661423	0.164757
PITPNA-AS1	0.000698012	0.00662341	0.164757
ATXN2L	-0.000630237	0.00672457	0.16688
OTUD7A	-0.00139015	0.00675265	0.167183
FBXO3	-0.000569876	0.00677047	0.167232
SNAP29	0.000858582	0.00678793	0.167272
AUP1	0.000640783	0.00687959	0.169135
S100A11	-0.00194967	0.00690713	0.169417
ATF5	-0.000795625	0.00696957	0.170476
DENND4C	0.000895825	0.00698263	0.170476
NDUFAF3	0.00129241	0.00703355	0.170726
RPS25	0.000277097	0.00704558	0.170726
ZSCAN2	-0.00108213	0.00705689	0.170726
DENND6A	0.000871394	0.00705761	0.170726
WBP4	0.000838557	0.00713183	0.171885
RBM4	-0.000537176	0.0071804	0.171885
HRAS	0.00103012	0.00718287	0.171885
PCNP	0.000431014	0.00718385	0.171885
ATF1	0.00135807	0.00722648	0.171885
DDB2	0.00115572	0.00722969	0.171885
A2M-AS1	-0.00185272	0.00723265	0.171885
TENT5C	0.00190995	0.00723588	0.171885
SARM1	0.00119928	0.00730454	0.173126
COQ7	0.00101741	0.00739772	0.174585
EVA1A	-0.00185838	0.00739923	0.174585
CCT7	0.000645341	0.00746509	0.175685
GPBP1L1	-0.000477206	0.00747916	0.175685
SLC3A2	0.000752287	0.0075741	0.17752
PRPS1	0.000747338	0.00763428	0.178534
MRI1	-0.00128713	0.00770509	0.178751
AC008264.2	0.00132384	0.00772713	0.178751
SRGAP2C	-0.00158127	0.00773152	0.178751
BBC3	-0.00104927	0.00773487	0.178751
STX18-AS1	-0.00138397	0.00774415	0.178751
SS18L2	0.000693433	0.00774761	0.178751
DDX17	-0.000926218	0.00776222	0.178751
RFX3	-0.00126058	0.00780922	0.179442
ACBD5	-0.000937526	0.00785452	0.179916
MRPL43	0.000595121	0.00786397	0.179916
PIK3R5	-0.000877344	0.00794703	0.181423
KBTBD7	-0.00103133	0.00803855	0.182618
HCG11	-0.00126561	0.00803957	0.182618
GNG8	-0.0022207	0.00805133	0.182618
CCNDBP1	0.000737764	0.00811502	0.183291
NPAT	0.000835951	0.00815436	0.183291
AL669831.5	-0.00103996	0.00816592	0.183291
DCAF16	-0.000557082	0.00822559	0.183291
TCTN3	0.000853612	0.00826281	0.183291
TP53RK	0.000848784	0.00828789	0.183291
TIMM17A	0.000550205	0.00829239	0.183291
LINC00954	-0.00123631	0.00830804	0.183291
EIF5A2	0.00118855	0.00831801	0.183291
LITAF	0.000830095	0.0083229	0.183291
DIDO1	-0.000669843	0.00833425	0.183291
DNMT3A	-0.000694216	0.00834622	0.183291
SPEG	0.00125725	0.00834976	0.183291
ZNF605	-0.00149866	0.00835209	0.183291
TMED2	0.000449538	0.00835424	0.183291
NIPSNAP3A	-0.00125458	0.00835907	0.183291
COX6C	-0.000365919	0.00841831	0.184207
TMEM8B	0.00129264	0.0084754	0.185073
METTL5	0.000913421	0.00850052	0.185238
SESN3	0.00114426	0.00853029	0.185503
NRDE2	-0.000810429	0.0086269	0.186971
ATXN1	-0.000785149	0.00863325	0.186971
PPP3CB	0.000991178	0.00869682	0.187962
EXOC3	0.000750319	0.00875556	0.188844
NOP10	-0.000616306	0.00877533	0.188885
DPM2	-0.00113044	0.00882213	0.189505
MYL6	-0.000700148	0.00885875	0.189618
SNAPC5	0.000739151	0.00886336	0.189618
ZNF678	-0.000972504	0.00889035	0.189811
NUTM2B-AS1	-0.000635828	0.00890957	0.189837
NR2C1	0.000780694	0.00899972	0.191371
ANAPC5	-0.000561752	0.00902737	0.191573
HSPD1	0.0011474	0.00905954	0.191726
HERC2	-0.000753579	0.00907096	0.191726
GUSB	-0.000951364	0.00911458	0.192263
ZNF589	-0.0010409	0.00915322	0.192693
TIMMDC1	0.00102089	0.00919483	0.193133
ZNF577	-0.00121412	0.00921075	0.193133
SAP30L	0.000785697	0.0092518	0.193609
FOPNL	0.00070149	0.00936352	0.195268
CDCA7L	-0.000957783	0.00936812	0.195268
NELFCD	-0.000497434	0.00946336	0.196864
WNT7A	0.00211139	0.00959155	0.199138
NDUFAF4	0.000852618	0.00976608	0.202363
UGP2	0.00114441	0.00980925	0.202598
NXT1	0.00101418	0.00981584	0.202598
SNRNP48	0.000878542	0.00989855	0.20353
C4orf3	0.000738797	0.0098996	0.20353
MTHFD2L	-0.000722858	0.00991907	0.203534
DUSP28	0.000960085	0.00997837	0.204353
NDUFA1	-0.000488507	0.0100104	0.204612
NARFL	-0.000894246	0.0100386	0.204672
WEE1	-0.00152966	0.0100521	0.204672
DUSP5	0.00170749	0.0101225	0.205327
SNX3	-0.000434453	0.0101233	0.205327
AC005523.2	0.000791983	0.0101938	0.206101
SRPRA	0.000928126	0.0102005	0.206101
PSMB6	0.000570319	0.010284	0.206718
PNKP	-0.00100762	0.0103029	0.206718
IGSF6	-0.00119918	0.0103075	0.206718
CPSF1	-0.00140675	0.0103155	0.206718
CR1	0.00158048	0.0103307	0.206718
ULK1	-0.000955229	0.0103486	0.206718
RUNX3	0.00066932	0.0104552	0.208452
MIR155HG	0.00132024	0.0105092	0.208906
IFT80	-0.00158491	0.0105176	0.208906
COX8A	-0.000327669	0.0106465	0.211021
FOXN3	-0.000565433	0.0106764	0.211021
C5orf15	0.00110477	0.0106841	0.211021
CHMP1B	0.00076267	0.0108141	0.21299
ZNF789	-0.00103401	0.0108242	0.21299
BLOC1S3	0.00129257	0.0108977	0.213833
DTNB	-0.00113325	0.0109269	0.213833
CEP126	0.00158589	0.0109414	0.213833
RASSF6	-0.00170535	0.0109481	0.213833
RMI2	-0.00141242	0.0109771	0.214002
GYG1	0.00136755	0.011095	0.215749
DPY30	0.00118461	0.0111076	0.215749
ERCC4	0.000994242	0.0111308	0.215802
EML3	-0.00104988	0.0112333	0.216701
ERGIC1	0.000835834	0.0112345	0.216701
FAHD1	0.00132246	0.0112591	0.216701
PRKACB	-0.000607722	0.0112593	0.216701
PPP1R15B	0.000835297	0.0113602	0.218244
PTMS	-0.00195507	0.0113873	0.218252
PEBP1	0.000438874	0.011402	0.218252
NOM1	0.000604326	0.0116365	0.222337
CUL1	0.000647551	0.011661	0.222402
CALCOCO1	-0.000758156	0.01178	0.22357
BCL2L11	-0.00141213	0.0117851	0.22357
KTN1-AS1	0.00123115	0.0117988	0.22357
SAMD1	-0.00149183	0.011807	0.22357
IFNG-AS1	-0.00155866	0.0118857	0.22431
TDP2	0.000737022	0.0118886	0.22431
EPHA4	-0.00115614	0.0119397	0.22465
R3HCC1L	-0.000838048	0.0119492	0.22465
UBXN1	0.000384109	0.0120024	0.225165
MPP6	0.000823519	0.0120243	0.225165
SPATA6	0.0015239	0.0120407	0.225165
GAPDH	-0.000563716	0.0120781	0.225279
ARSA	-0.00112483	0.0120996	0.225279
AL359513.1	0.00130494	0.0121109	0.225279
SNED1	0.0013292	0.0121836	0.22585
EIF4A3	0.00127009	0.0121844	0.22585
BLOC1S5	0.00129771	0.0122185	0.226086
PLRG1	0.00105187	0.0123028	0.227206
ETFRF1	0.000696847	0.0123371	0.227206
GLOD4	0.00108457	0.0123585	0.227206
PDCD11	-0.000867618	0.0123907	0.227206
CPA5	-0.00212733	0.0124174	0.227206
MRPL41	0.000511982	0.0124291	0.227206
TMEM39B	-0.00139005	0.0124652	0.227206
ATP2B1	-0.000729393	0.0124789	0.227206
ARF5	-0.000532961	0.0124941	0.227206
AP001816.1	-0.00125483	0.0124945	0.227206
SAP18	0.000431818	0.0125259	0.227386
TMEM38B	0.000921663	0.0127099	0.230293
ENY2	0.000467371	0.0127334	0.230293
PARP15	-0.00112175	0.0127599	0.230293
GIT2	-0.000588184	0.0127734	0.230293
CEBPB-AS1	0.00115536	0.0128042	0.230394
TCEAL8	-0.000584728	0.0128228	0.230394
STMN3	-0.00118303	0.0129578	0.232183
FOS	0.00156255	0.0129663	0.232183
TUBG1	0.00127912	0.0130254	0.232846
BLVRA	0.00120455	0.013085	0.233255
NOL7	0.000423399	0.0130925	0.233255
DDX39B	-0.000404535	0.0131518	0.233849
ATF6	0.000808437	0.0132308	0.233849
KAT6B	-0.000739942	0.0132607	0.233849
TOR1A	0.00121036	0.0132722	0.233849
IMPACT	-0.0010822	0.0132853	0.233849
MMGT1	0.000661501	0.0133138	0.233849
PSMD6-AS1	-0.00145217	0.0133199	0.233849
CCDC88B	-0.000853623	0.013321	0.233849
ACVR2A	0.00127156	0.0133254	0.233849
CERNA1	0.00126618	0.0133966	0.234638
ALKBH5	0.000618788	0.0134149	0.234638
PRKAG2-AS1	0.0015763	0.0134536	0.234926
PAFAH1B3	-0.000906749	0.0134882	0.235042
RERE	-0.000765781	0.0135048	0.235042
CREB3L4	-0.00116608	0.0135593	0.235467
ZNF165	0.00144054	0.0135739	0.235467
AP2S1	-0.000740237	0.0136612	0.236592
PCMTD2	-0.000601638	0.0136937	0.236766
NUMA1	-0.000572416	0.0137264	0.236943
AKNA	-0.000699451	0.0137649	0.23722
TMEM101	0.00101452	0.0138072	0.237352
DAAM1	-0.00133231	0.0138231	0.237352
REV1	0.000743695	0.0138401	0.237352
DNAJC27	0.00097013	0.0139115	0.238052
SLC30A6	0.00115588	0.013926	0.238052
CD38	-0.0013635	0.0139664	0.238339
MAP4	-0.000806471	0.0139907	0.238339
POMT1	-0.000986213	0.0140106	0.238339
HPGD	-0.00127681	0.0140396	0.238448
MED31	0.000932439	0.0141416	0.238555
SUMO4	-0.000996218	0.0141793	0.238555
NUDC	0.000798414	0.0141947	0.238555
FAM45A	0.00121632	0.0141953	0.238555
EMD	0.000582432	0.014218	0.238555
STMP1	-0.000514618	0.0142333	0.238555
NR1D2	0.000677407	0.0142425	0.238555
RRAGB	-0.00109267	0.0142468	0.238555
OSBPL7	-0.00104774	0.0142495	0.238555
MAP7D1	-0.000838556	0.0143161	0.239179
PLEKHG4	-0.00119801	0.0143527	0.239179
EIF2B2	0.000865401	0.0143548	0.239179
DPM3	-0.00110123	0.01453	0.241591
WAC	0.00050364	0.0145454	0.241591
RAB21	0.000727419	0.0145895	0.241942
NUP88	0.000859744	0.0147109	0.243573
GFPT1	0.000787261	0.0148042	0.244372
DGCR6L	-0.00117745	0.0148059	0.244372
UBE2V1	0.000770726	0.0148287	0.244372
CRIP1	-0.00145678	0.0150019	0.24684
CD46	-0.000580256	0.0150363	0.246896
ZNF576	0.00100498	0.0150521	0.246896
ATP5F1E	-0.000285349	0.0150771	0.246923
HPCAL1	0.000927825	0.0151705	0.247284
PDPK1	0.00074846	0.0151753	0.247284
PGGHG	-0.000653247	0.0151844	0.247284
TNRC18	-0.000870823	0.0151929	0.247284
WDR82	0.000496216	0.0152997	0.248638
SRCAP	0.00125666	0.0153856	0.249649
AL353708.1	0.00119733	0.0154335	0.250042
MAP3K1	-0.00132765	0.0154829	0.250458
LSM12	0.00040641	0.0155156	0.250603
FAM98A	0.00124683	0.0155926	0.251461
DOK1	0.00124757	0.0156466	0.251946
ZNF540	0.00142993	0.0157907	0.253879
DDIT4	0.0020844	0.0158518	0.254473
ZSCAN16	0.00154497	0.0158991	0.254613
MAPKAPK5-AS1	-0.000521129	0.0159141	0.254613
HLA-DMA	-0.00119926	0.0159369	0.254613
SOCS6	-0.00121112	0.0159571	0.254613
AC110792.2	0.00118081	0.016032	0.254823
SOD1	0.00075783	0.0160375	0.254823
TBC1D25	0.000851918	0.0161406	0.254823
GRPEL1	0.000663922	0.0161444	0.254823
TUFM	-0.000678483	0.0161455	0.254823
SAFB2	0.000418294	0.0161544	0.254823
HOMER1	0.00128235	0.016157	0.254823
SPCS1	0.000384409	0.0161864	0.254823
RBMX2	0.000729982	0.0161877	0.254823
BST2	0.00166333	0.0162309	0.255122
AC007686.3	0.00117176	0.0162707	0.255137
LSM6	0.00100227	0.0162802	0.255137
LSM5	0.000449046	0.0163062	0.255165
TATDN1	0.000769447	0.0163931	0.256145
TAF12	0.000739553	0.0165161	0.257686
PRDM15	-0.00110834	0.0166409	0.258554
RPS27A	0.000304477	0.016663	0.258554
SRSF5	0.000534583	0.0166716	0.258554
AP1M1	-0.000987141	0.0166838	0.258554
FKTN	-0.00152624	0.0166943	0.258554
UBE2D3	0.000443897	0.0167881	0.259624
NANS	0.001088	0.0168339	0.259871
OSTM1	0.000989164	0.0168611	0.259871
RNF144B	-0.00166017	0.0168779	0.259871
UNC119	-0.000706416	0.0169361	0.260386
RFC3	-0.000943235	0.017032	0.261019
STMN1	-0.000844853	0.0170454	0.261019
AC109826.1	0.00118356	0.0170557	0.261019
METTL23	0.000750802	0.0170762	0.261019
PDE8A	0.00134085	0.01713	0.261462
TOX	-0.000855797	0.0171578	0.261507
MAP1LC3A	0.00135565	0.0172796	0.262984
RPL21	0.000328045	0.0173314	0.263391
AL390728.6	-0.000841671	0.0173773	0.263391
CDKN2AIP	0.000472989	0.0173989	0.263391
ZFPM1	0.000816527	0.0174184	0.263391
EXOC3-AS1	0.00120179	0.0174812	0.263391
ACAD11	-0.00116671	0.0175454	0.263391
SDK2	0.00125604	0.0175519	0.263391
DISC1	-0.00104514	0.0175714	0.263391
SLC20A2	-0.00092823	0.0175759	0.263391
QARS	-0.000543275	0.0176102	0.263391
AL513314.2	-0.00112899	0.0176118	0.263391
STAG1	-0.000500648	0.0176187	0.263391
FTSJ3	0.000820986	0.017631	0.263391
MICA	0.00137074	0.0176652	0.263529
PNRC1	0.000369742	0.0177885	0.264293
PYURF	0.000783921	0.0177998	0.264293
RIC1	-0.000719178	0.0178181	0.264293
TRBV21-1	0.00127636	0.0178346	0.264293
KAT8	-0.000498038	0.0178719	0.264293
CCDC126	0.00129845	0.0179131	0.264293
ZBTB24	0.000480348	0.0179382	0.264293
RNF130	0.00116099	0.0179858	0.264293
RPLP0	-0.000350136	0.0179863	0.264293
SEC22B	0.000659792	0.0179907	0.264293
DCXR	0.00106095	0.0179921	0.264293
MUC20-OT1	0.000616732	0.0180453	0.264356
ZFAND5	0.000598727	0.0180546	0.264356
AC090739.1	-0.00106277	0.0180716	0.264356
CIB2	0.00147913	0.0181289	0.264386
FXYD7	0.00154072	0.0181901	0.264386
CARMIL2	-0.00121072	0.0182209	0.264386
BAZ2B	-0.000616816	0.0182558	0.264386
CENPF	-0.00107398	0.0183026	0.264386
RRP1	0.00144458	0.018321	0.264386
AL157938.3	-0.000744289	0.0183657	0.264386
DR1	-0.000542531	0.0183717	0.264386
CAPN7	0.000604908	0.0183799	0.264386
FGD5-AS1	0.000433187	0.0183829	0.264386
MED25	-0.00117976	0.0183848	0.264386
CAPRIN2	0.00131821	0.0183969	0.264386
POM121	0.000516956	0.0184272	0.264386
GBP5	0.00236985	0.0184418	0.264386
GHITM	0.000565786	0.0184786	0.264386
THUMPD1	0.000468208	0.0185024	0.264386
AL031714.1	-0.00124506	0.0185196	0.264386
TARDBP	-0.000595331	0.0185248	0.264386
MTIF2	0.00110665	0.0186011	0.265115
TRMT112	0.000601501	0.0187757	0.266294
AC099778.1	0.00114214	0.0187791	0.266294
PEX3	0.000901827	0.0187818	0.266294
RGS12	-0.00166966	0.0187847	0.266294
DNAJC14	-0.000815161	0.018881	0.267299
CSGALNACT2	-0.000599697	0.0189239	0.267547
KBTBD11	0.00120797	0.0189613	0.267717
INTS14	0.00100618	0.0190125	0.267822
MAN1A2	-0.00051341	0.0190195	0.267822
DNPH1	-0.00098196	0.01907	0.268176
ZBED1	0.00123852	0.0191143	0.26844
UTP14A	0.000852591	0.0191486	0.268564
YPEL2	-0.00105338	0.0192213	0.268826
ZNF275	-0.000790539	0.0192287	0.268826
MCRS1	0.000889117	0.0192807	0.268826
HYPK	0.00125062	0.0192918	0.268826
CIPC	-0.00113935	0.0193084	0.268826
VGLL4	-0.000824305	0.0193369	0.268826
ATG13	-0.000612627	0.0193457	0.268826
NR4A2	0.00185818	0.0195832	0.270989
SUPT20H	0.000854778	0.019584	0.270989
GLCCI1	0.00102174	0.0195912	0.270989
BORCS5	0.000788552	0.0196041	0.270989
ZNF25	0.00116964	0.0196384	0.271015
ZNHIT3	0.000365624	0.0196574	0.271015
SLC31A2	0.00106412	0.0197202	0.271333
ASPH	0.000910958	0.0197587	0.271333
IDNK	0.00118376	0.0197775	0.271333
AL627171.1	0.00118827	0.0198227	0.271333
CIRBP	0.000340529	0.0198295	0.271333
HP1BP3	-0.000497361	0.0198348	0.271333
GPN3	0.0012091	0.0198733	0.271507
COMMD9	-0.000462732	0.0199196	0.271788
VPS33A	-0.000826991	0.0200115	0.27254
SLC16A1-AS1	-0.000946022	0.0200264	0.27254
MORN2	0.00114948	0.0200575	0.272557
SLMAP	-0.000519433	0.0200803	0.272557
GALT	-0.000944191	0.0201052	0.272557
MCL1	-0.000731929	0.0201358	0.272622
ZFAS1	0.000343778	0.0201741	0.27279
PPP5C	-0.00107936	0.0202249	0.27284
BFAR	0.000835676	0.0202296	0.27284
GOT2	0.000974424	0.0203102	0.273578
UTP23	0.00043354	0.0203844	0.274228
HMGN3	-0.000707712	0.0205096	0.275126
ACAA1	-0.000622591	0.0205524	0.275126
CHMP7	-0.000658524	0.0205666	0.275126
EMC4	0.000690138	0.0205701	0.275126
MRPS18B	0.000855511	0.0205935	0.275126
ITM2A	-0.000732531	0.0206098	0.275126
PSMB1	0.00042157	0.0207011	0.275126
SUGT1	-0.000424043	0.0207061	0.275126
HIST1H2BK	0.00118671	0.0207066	0.275126
NSD1	-0.000453899	0.0207177	0.275126
SRSF1	0.000477654	0.0207974	0.275126
ASNSD1	0.000526469	0.0208219	0.275126
RPL28	-0.000335711	0.0208409	0.275126
HNRNPH1	-0.000340248	0.0208426	0.275126
SEC24C	-0.000783553	0.0208851	0.275126
MRPL33	0.000407978	0.0208862	0.275126
ERVH48-1	-0.00134162	0.0209098	0.275126
ARID2	-0.000678343	0.0209398	0.275126
TSPYL5	-0.00105303	0.0209951	0.275126
AUH	-0.000756902	0.0210071	0.275126
CKAP4	0.00142218	0.0210686	0.275126
GNPDA2	0.000709671	0.0210721	0.275126
AC104984.3	-0.00126392	0.0210964	0.275126
PRRC2B	-0.000605373	0.0211001	0.275126
GINS4	0.0012595	0.0211033	0.275126
SH3PXD2A	-0.000984986	0.0212169	0.276265
ENC1	-0.00167822	0.0213115	0.277155
RBM20	-0.00123408	0.0214871	0.278966
FGFR1OP	-0.000915757	0.0215037	0.278966
FXYD5	0.000490249	0.0215364	0.279048
AC132192.2	0.00106526	0.0215893	0.279389
GTF2E1	0.000923769	0.021953	0.283609
SYNGAP1	-0.00106572	0.0219691	0.283609
SDHD	0.000619357	0.0220093	0.283645
ATOX1	-0.00098623	0.0220257	0.283645
ZNF484	0.000955211	0.0220606	0.283748
CEP70	0.00119221	0.0220962	0.283859
TSPYL1	0.000433962	0.0221309	0.283959
ZNF711	-0.000879446	0.0221756	0.284187
YOD1	-0.000730942	0.0222766	0.285135
PPM1F	-0.00111832	0.0223279	0.285445
ZNF250	0.00142288	0.0223719	0.285662
IFT74	-0.001014	0.0224602	0.286223
AC007728.2	-0.000917516	0.0224702	0.286223
POMC	0.00118371	0.0224987	0.286241
CLTA	0.000434254	0.0225416	0.286273
PATJ	0.000892336	0.0225608	0.286273
GEMIN7	0.00107323	0.0225827	0.286273
SLC25A28	0.000648276	0.0226541	0.286411
CAND1	-0.000380584	0.0226827	0.286411
FSIP2	-0.00125237	0.0226934	0.286411
EPB41L2	-0.000949274	0.0227081	0.286411
ADAM17	-0.000600618	0.0227887	0.286411
TERF2	0.000760478	0.0228228	0.286411
EMG1	0.000763885	0.0228484	0.286411
PRKCA	-0.000666618	0.0228768	0.286411
DUSP22	-0.00112958	0.022887	0.286411
CRLS1	0.00073396	0.0229279	0.286411
UBE2J2	0.000978376	0.0229368	0.286411
GTPBP8	0.000658807	0.0229623	0.286411
ZBTB20-AS2	-0.00113379	0.0229866	0.286411
DAZAP2	0.000355777	0.0230629	0.286411
ANAPC2	-0.000843655	0.0230866	0.286411
NUMB	-0.00108317	0.0230907	0.286411
TCTN1	-0.00128655	0.0231347	0.286411
STT3B	-0.000516769	0.0231606	0.286411
DHDDS	-0.000748408	0.0231886	0.286411
C8orf58	0.0011428	0.0231946	0.286411
SPRYD4	0.000850539	0.0232471	0.286411
KIAA0513	-0.00122758	0.0232668	0.286411
RASL11A	0.00143732	0.0232692	0.286411
ADAM10	-0.000591192	0.0233037	0.286411
EIF4H	0.000352641	0.0233076	0.286411
SIRT7	0.000381189	0.0233408	0.286411
NCBP2-AS2	0.000400131	0.0233411	0.286411
RABIF	0.000960876	0.0233619	0.286411
ATP2C1	-0.00063631	0.023381	0.286411
ARF4	0.000600512	0.0234384	0.286781
FBXL17	-0.000910683	0.0234781	0.286813
CAPN10	-0.00100454	0.0235115	0.286813
POT1	0.00128127	0.0235226	0.286813
AC022211.2	0.00118915	0.0235816	0.287045
TSPAN2	-0.00165124	0.0236446	0.287045
TMEM156	-0.00143226	0.0236583	0.287045
TIGD5	0.00127695	0.0236729	0.287045
BCL7B	0.000711615	0.0236778	0.287045
IMPG2	-0.00134508	0.0237087	0.28709
LARP7	0.000432223	0.0239197	0.289313
HNRNPH3	0.000563583	0.0240078	0.290046
IMMP2L	0.000779715	0.0241347	0.290959
ZNF185	-0.00116347	0.0242042	0.290959
CASP9	0.00131111	0.0242335	0.290959
RPL6	-0.000335731	0.0242512	0.290959
TRA2A	-0.000412105	0.0242606	0.290959
CCDC14	-0.000830964	0.0243284	0.290959
L3MBTL2	0.00113221	0.0243478	0.290959
ANKRD10	-0.000452622	0.0243492	0.290959
NECAB3	-0.00117247	0.0243535	0.290959
ZNF189	0.00137779	0.0243592	0.290959
UBXN7	-0.000507401	0.0244136	0.291142
KIF3A	0.00114142	0.0244352	0.291142
FAM13A-AS1	0.000835469	0.0244573	0.291142
RELA	0.000827535	0.0245407	0.291804
ARF6	0.00056113	0.02462	0.292417
DELE1	-0.000986557	0.0246678	0.292555
TMED1	0.00105614	0.024687	0.292555
NME2	-0.00129779	0.0247238	0.292662
BOLA2B	0.00108645	0.0248053	0.293298
ATF7IP2	-0.000798706	0.0248492	0.293488
GCLM	0.00114455	0.0249798	0.294701
AL121658.1	0.00116901	0.0250472	0.295161
ACTR6	0.000613986	0.0250749	0.295161
LRRC2	-0.00148588	0.0252181	0.296516
PYHIN1	-0.00152826	0.0252574	0.296648
B4GALT1	-0.000778512	0.0253765	0.297715
ULK3	-0.00083894	0.0254378	0.298103
LARP4B	-0.00117801	0.0254746	0.298202
CDK13	-0.000433838	0.0255518	0.298775
ODF2	-0.00122137	0.0256423	0.29932
PLIN3	-0.000607363	0.0256551	0.29932
UNC93B1	0.00122415	0.0258486	0.300755
TUBA1A	-0.000725923	0.0258519	0.300755
DDX60	0.00151707	0.0258638	0.300755
FKBP11	0.000953072	0.0260712	0.302525
MBLAC1	0.00123858	0.0260733	0.302525
PIAS2	-0.00066146	0.0261029	0.302535
NCKAP1L	-0.000628937	0.0261857	0.303163
PDCD7	0.000581344	0.0262584	0.303608
MEST	-0.00143922	0.0263091	0.303608
PNPLA8	0.00081016	0.0263177	0.303608
PAPOLA	0.000302871	0.0263394	0.303608
LENG1	0.000740548	0.0263997	0.303972
ATRAID	0.000457638	0.0264732	0.304429
PHACTR2	0.000927639	0.0264972	0.304429
PPP4R1	-0.000906719	0.0267249	0.306598
YRDC	0.000691987	0.0267721	0.306598
COX19	0.000474935	0.0267773	0.306598
CACHD1	-0.00108207	0.0268023	0.306598
COIL	0.000413296	0.026906	0.307146
CES4A	-0.00130113	0.0269084	0.307146
HIST1H2AG	0.00111644	0.0269635	0.307442
TRAM2	0.00185208	0.0270047	0.30758
ZBTB18	-0.000723489	0.0271619	0.309036
AL031963.3	0.00112116	0.0272578	0.30974
HELQ	0.000607271	0.0272825	0.30974
VPS26B	-0.00063332	0.0273234	0.309871
NECAP2	-0.000699467	0.0273656	0.310016
SHMT2	-0.000991427	0.0274274	0.310108
THAP5	0.000845485	0.027479	0.310108
MBNL1-AS1	0.00113976	0.0274798	0.310108
NDUFA10	-0.000485642	0.0274914	0.310108
ACSL5	0.00114171	0.027557	0.310517
NRBP1	0.000561578	0.0276726	0.311486
GCNT4	0.00118085	0.0277386	0.311605
HCCS	0.000752616	0.0277422	0.311605
ATXN7	-0.000750857	0.0278851	0.312748
ETHE1	-0.000689704	0.0279146	0.312748
RBM22	0.000385134	0.0279329	0.312748
YARS2	-0.000688976	0.0279693	0.312823
ATP5F1B	0.000531738	0.0280037	0.312876
RFESD	0.00136102	0.0281582	0.313904
MIF4GD	0.00064396	0.0281697	0.313904
AC010642.2	-0.00109563	0.0281849	0.313904
RARRES3	0.000332361	0.0282277	0.313933
ZNF674-AS1	0.000758392	0.028276	0.313933
PDHA1	0.000665387	0.0282808	0.313933
AL021453.1	0.000871985	0.0283067	0.313933
GAK	-0.000667914	0.0284728	0.315157
UQCRB	0.000255274	0.0284768	0.315157
MPP5	0.000715751	0.0285444	0.315575
ZNF184	0.00132422	0.0285955	0.315808
WDR74	0.00108546	0.0286649	0.315983
SRSF8	0.000489463	0.0286713	0.315983
MTFMT	0.00113332	0.0287896	0.316957
RCC2	-0.000610506	0.0288344	0.317118
EXOC4	-0.000528184	0.0289019	0.317529
IFNAR2	0.000730651	0.0290348	0.317854
MOB1B	-0.000670205	0.0290433	0.317854
FGFBP3	0.00115005	0.0290454	0.317854
CEP78	-0.00128686	0.029052	0.317854
MED8	0.000903657	0.0291958	0.318978
SLC25A3	0.000415374	0.0293138	0.318978
MIR181A1HG	-0.00167744	0.0293178	0.318978
PSMG3	0.000558502	0.0294041	0.318978
SLC25A5	-0.00044705	0.0294651	0.318978
SPTBN1	-0.000983503	0.029466	0.318978
AC090152.1	-0.000867502	0.0294755	0.318978
PABPC4	0.000367326	0.02951	0.318978
ILF3-DT	0.000942357	0.0295309	0.318978
DYNLL1	0.00106718	0.0295346	0.318978
SCPEP1	0.00104277	0.0295517	0.318978
PIP4K2C	0.00107231	0.0295556	0.318978
DZIP3	-0.00107062	0.029667	0.318978
AL121603.2	0.00126743	0.0296866	0.318978
KMT2B	0.000578749	0.0297007	0.318978
CITED4	0.00162288	0.0297263	0.318978
HDHD5	-0.00115469	0.0297272	0.318978
SLC12A6	-0.00070564	0.0297326	0.318978
SPSB3	-0.000529641	0.029743	0.318978
AC010331.1	0.00132526	0.0298084	0.318978
TMEM64	0.00120855	0.0298097	0.318978
LRRC41	0.000965039	0.0298286	0.318978
IP6K2	-0.000616933	0.0299114	0.318978
NUP50	-0.000882652	0.0299199	0.318978
BBIP1	0.000598762	0.02994	0.318978
SMAD3	-0.00106007	0.0299411	0.318978
EEF2K	0.00123521	0.030009	0.319054
LYAR	0.00114204	0.0300364	0.319054
PREP	-0.000820755	0.0300389	0.319054
POLD1	-0.00130272	0.0300739	0.319105
MAP3K5	0.00170514	0.0301436	0.319522
SLCO3A1	-0.000938914	0.0303387	0.320893
LINC01560	0.00103805	0.0303466	0.320893
ZNF527	-0.000940376	0.0303642	0.320893
ZFX	-0.000442013	0.0304367	0.321337
YIPF2	0.000950631	0.0305185	0.321339
TRIM4	0.000665631	0.0305267	0.321339
IFRD1	0.000883157	0.0305581	0.321339
RPL30	0.000231526	0.0305588	0.321339
POLR2M	0.000505342	0.030674	0.321871
FAM117A	0.00102924	0.0306851	0.321871
HOXB-AS1	-0.0011732	0.0307508	0.321871
RCN2	0.000623607	0.0307637	0.321871
LEMD2	0.000855356	0.030803	0.321871
ZNF217	-0.000756572	0.030817	0.321871
CCNG1	0.000456176	0.030823	0.321871
PPP5D1	0.00115952	0.030909	0.322451
RBM8A	0.000440743	0.0309475	0.322533
RWDD4	0.000576583	0.0310329	0.323104
ZBTB4	0.00109283	0.0311915	0.324326
DYNLT3	0.000808644	0.0312974	0.324326
AC111182.1	-0.000909061	0.0313338	0.324326
ZNF580	-0.000536175	0.031362	0.324326
FAM162A	0.000521831	0.0313684	0.324326
GOT1	0.00130166	0.0313956	0.324326
MPPED2	-0.00140505	0.0314248	0.324326
FAHD2B	0.00124533	0.031428	0.324326
FAM168A	-0.000812644	0.0314836	0.324326
RBM23	0.000469953	0.0314989	0.324326
MPHOSPH10	0.000498608	0.0315139	0.324326
BICD1	-0.00128975	0.0315193	0.324326
TMEM258	-0.00038561	0.0316016	0.324595
NCOR2	-0.000646986	0.0316071	0.324595
DDX23	0.000639545	0.0316417	0.324636
AC004951.1	-0.00109838	0.0316843	0.324755
ZNF28	-0.0010581	0.0317149	0.324755
AL136038.3	0.00108244	0.0317652	0.324954
UTP3	0.000519615	0.0318669	0.325282
GADD45B	0.00132192	0.031873	0.325282
NUDT16L1	0.000523088	0.0319627	0.325282
GPR183	0.000850579	0.0320118	0.325282
BIRC6	-0.000360002	0.0320374	0.325282
SON	0.000251655	0.0320401	0.325282
TC2N	0.000493922	0.032042	0.325282
TOM1	0.00121083	0.032044	0.325282
NAP1L3	-0.00118383	0.0321977	0.326306
KRT18	0.00132377	0.0322068	0.326306
CYCS	0.000791387	0.0322898	0.326834
FCMR	0.000755798	0.0323466	0.327095
LRP6	-0.0013143	0.0323968	0.327099
AVPI1	0.00123655	0.0324404	0.327099
AC012645.3	0.000881496	0.0324611	0.327099
ZNF254	-0.000684186	0.0324729	0.327099
DHFR2	-0.00117351	0.0325021	0.327099
ACTR8	0.00103664	0.0325984	0.327495
DPM1	0.000495637	0.0326035	0.327495
SLC41A1	0.000864146	0.0326668	0.32765
KCTD20	0.000597998	0.0326811	0.32765
HSPE1	0.000719622	0.0327378	0.327683
AC008105.1	-0.00117344	0.0327684	0.327683
RIMKLB	-0.00100817	0.0327776	0.327683
HELLS	-0.00135077	0.0328824	0.328419
DERL1	0.000612032	0.0329221	0.328462
AC012368.1	0.00129809	0.0329489	0.328462
RAB11B	-0.000621758	0.0329824	0.328484
PSMC1	0.000472396	0.0330266	0.328615
ASPSCR1	-0.000732862	0.0331426	0.328959
ARHGAP45	0.00042338	0.0331766	0.328959
ZNF570	0.000889162	0.0332315	0.328959
FHL3	0.00115486	0.0332447	0.328959
FAM102B	-0.000870594	0.0332449	0.328959
VPS8	-0.00067458	0.0332723	0.328959
AC005332.5	-0.0010683	0.0332795	0.328959
ZNF672	0.000967916	0.0333432	0.329223
NR4A1	0.00161551	0.0333754	0.329223
ADD3	-0.000545754	0.0333999	0.329223
CXCR4	0.000609747	0.0334426	0.329336
THOP1	0.000990984	0.0335433	0.329742
C2CD5	-0.000823612	0.0335745	0.329742
AC097376.2	0.000555534	0.0336005	0.329742
SYNE1	-0.000621408	0.0336391	0.329742
ICAM3	-0.000555159	0.0336431	0.329742
COX7A2	0.00028164	0.0336714	0.329742
SIDT2	-0.000889786	0.0337668	0.33037
TENT5A	0.00117017	0.0338639	0.331013
ZNF529	-0.000679522	0.0339722	0.331621
GCSH	0.000959703	0.0340547	0.331621
RRP7A	0.000777462	0.0340565	0.331621
MIS18BP1	-0.000618201	0.0340604	0.331621
STK38	-0.000640096	0.0340833	0.331621
MRPL22	0.000461796	0.0341298	0.331755
DCLRE1C	-0.00067223	0.0342318	0.331755
AP000547.3	-0.00125952	0.0342363	0.331755
NR1D1	0.00121529	0.0342441	0.331755
FLAD1	0.000773864	0.0342544	0.331755
ELL2	0.00125826	0.0342978	0.331861
PIGU	0.00101509	0.0343283	0.331861
ZC3H18	-0.000361435	0.0344941	0.333159
COQ10B	0.000586192	0.0345617	0.333506
ZNF101	0.00106327	0.03468	0.334342
CCDC32	0.000811096	0.0347435	0.334648
ZNRD1	0.00051216	0.0349246	0.335798
ERC1	-0.000597406	0.0349266	0.335798
SNAI1	0.00112286	0.0349834	0.336038
CACTIN	0.000791882	0.0350566	0.336334
FAN1	-0.00090695	0.035078	0.336334
MRPS18A	0.00106973	0.0351675	0.336886
UNC50	0.000824121	0.0352186	0.33707
ATP6V1G1	0.000267233	0.0353655	0.338058
NF2	0.000968786	0.0353949	0.338058
SDR39U1	-0.00051051	0.0354349	0.338058
MEMO1	-0.00119772	0.0354852	0.338058
RTCB	0.000549394	0.035551	0.338058
ZNF717	-0.00114427	0.0355582	0.338058
SNX5	-0.000607374	0.0355744	0.338058
RHNO1	0.000603275	0.0355783	0.338058
YTHDF3	-0.000527916	0.035657	0.338092
RAB18	-0.000502225	0.0357315	0.338092
SRI	0.000501149	0.0357519	0.338092
PPP1R10	0.000542663	0.0358016	0.338092
IMP3	0.000436556	0.0358078	0.338092
NPC2	0.000500573	0.0358269	0.338092
ZNF331	0.00145082	0.0358672	0.338092
QKI	-0.000490072	0.0358746	0.338092
WDR70	-0.00056095	0.0358924	0.338092
RNF19A	-0.000446549	0.0359404	0.338092
ACTR5	-0.000888597	0.0359413	0.338092
GZMM	-0.00118182	0.0359971	0.338092
PPM1B	-0.000496347	0.0359986	0.338092
PDRG1	0.000554289	0.0360369	0.338151
SCAND1	0.000253076	0.0360936	0.338381
KIF3B	-0.000721876	0.0361993	0.338953
AC010226.1	0.00112046	0.0362188	0.338953
ELF2	-0.000427469	0.0362608	0.339045
AL691403.2	0.000974546	0.036307	0.339094
ASRGL1	-0.00126782	0.0363303	0.339094
NBPF15	0.00137869	0.0364099	0.339536
SH3BP2	-0.00112802	0.0364941	0.339713
CDC14A	-0.00087636	0.0365085	0.339713
FCHSD1	0.00102445	0.0365255	0.339713
LANCL2	-0.000807436	0.0365704	0.33981
GCDH	-0.000880035	0.0366283	0.33981
RNF25	0.00108558	0.0366359	0.33981
SURF4	0.000546413	0.0366816	0.33981
TRMT61B	0.000609713	0.0366971	0.33981
AC023908.3	0.00103036	0.0368128	0.340583
PPM1G	-0.000503512	0.036852	0.340647
FAM239A	-0.00127975	0.0369646	0.341367
RPS13	0.000211199	0.0369947	0.341367
AC009053.2	0.00100972	0.0370885	0.34183
POGK	0.000706238	0.0371097	0.34183
DCAF6	0.00108196	0.0372092	0.341852
CUX1	-0.000396212	0.0372323	0.341852
RNF181	0.000506418	0.0372429	0.341852
GLT8D1	0.00108081	0.0372693	0.341852
SSR4	-0.000272461	0.0372741	0.341852
ADRM1	0.00065772	0.0373493	0.342244
DPYD	-0.000558246	0.0374222	0.342614
SEPT8	0.00117368	0.0375132	0.34315
NFATC1	0.00099665	0.0376203	0.343831
HECTD1	0.000580424	0.0377599	0.344808
THADA	0.000782289	0.0378844	0.345211
SLC44A1	-0.00112068	0.0378896	0.345211
CASP1	0.00113559	0.0379092	0.345211
COX7C	-0.000252295	0.0379349	0.345211
RC3H1	-0.000532582	0.0379713	0.345245
RASSF5	-0.00059289	0.0380187	0.345378
CELF1	-0.000568472	0.0381428	0.345672
SNRPD2	-0.000353199	0.0381544	0.345672
AHI1	0.00103346	0.0381639	0.345672
EIF5	0.000386634	0.0381823	0.345672
RACK1	-0.000248643	0.0382784	0.346245
PPP1R14B	-0.000921505	0.0383443	0.346544
FMNL1	-0.000739707	0.0384305	0.346869
ARHGAP27	-0.000839887	0.0384727	0.346869
MREG	-0.00108977	0.0385172	0.346869
RNF122	-0.00119936	0.0385299	0.346869
ATP5PO	0.000303547	0.0386104	0.346869
CLPTM1L	-0.000652268	0.0386282	0.346869
CCNT2	-0.000390753	0.0386607	0.346869
ZFP36	0.0010541	0.0386707	0.346869
EHD1	0.00114361	0.0386762	0.346869
LTBP3	0.000530891	0.0389726	0.349027
BRIX1	0.00046542	0.038983	0.349027
SURF2	0.000509329	0.0390514	0.349343
USP11	0.000936325	0.0391751	0.349958
EIF4B	0.000288632	0.0392212	0.349958
VEZT	-0.000675792	0.0392492	0.349958
TTC30A	0.00124201	0.039267	0.349958
PACS2	0.000826709	0.039286	0.349958
METAP1	-0.000619318	0.0393479	0.349998
SIAH1	-0.000708737	0.0393569	0.349998
FBXO31	0.00110419	0.0394224	0.350104
CS	-0.000440865	0.0394352	0.350104
SMIM3	0.00162617	0.0394986	0.350371
MYEF2	-0.000689218	0.0396604	0.351511
TECR	0.000715691	0.0397422	0.35194
TWF2	0.000767279	0.0397856	0.351946
MBD3	-0.000812848	0.0398096	0.351946
CNEP1R1	0.000627691	0.0398476	0.351988
RAB33B	0.00076336	0.0398984	0.352141
POC1B	0.00107956	0.0399384	0.352199
ACTR3C	-0.00118	0.03998	0.352255
PCNX2	-0.000631099	0.040012	0.352255
FCHSD2	0.000719749	0.0400449	0.352255
NRBP2	-0.000918224	0.0400869	0.352323
GLRX	0.00180001	0.0401525	0.352323
ORMDL1	0.000322044	0.0401529	0.352323
PABPC1	0.000451281	0.0402648	0.352681
SDHAF4	-0.00106301	0.0403012	0.352681
ZNF700	0.00109659	0.0403082	0.352681
KIAA0895L	-0.00102508	0.0403274	0.352681
FAM214A	-0.000813884	0.0404311	0.353295
ANKRD44	-0.000732551	0.0405092	0.35352
TMEM164	-0.0012109	0.040572	0.35352
TBC1D13	0.000660422	0.0406109	0.35352
SCMH1	0.000970414	0.0406117	0.35352
MATK	-0.00106951	0.0406491	0.35352
EPS8	0.0010629	0.040658	0.35352
AC008014.1	-0.00104087	0.040799	0.354236
PLXNA1	0.00105198	0.0408075	0.354236
CSGALNACT1	-0.000563075	0.0409372	0.35507
NIPSNAP1	0.000854504	0.0410767	0.355565
EGLN1	0.000601163	0.0411049	0.355565
TRAPPC12	0.000862053	0.0412013	0.355565
MAGOH	0.000377231	0.0412065	0.355565
FOSB	0.00111995	0.041214	0.355565
PUSL1	0.00114291	0.0412225	0.355565
MBNL1	0.000562573	0.0412611	0.355565
DCTPP1	0.000917062	0.0412886	0.355565
TXNL4B	0.000688091	0.0413311	0.355565
TERF2IP	-0.000325157	0.0413314	0.355565
VMP1	0.000479187	0.0413674	0.355584
ADGRL1	-0.000887999	0.0415181	0.35644
LRRC1	-0.0012353	0.0415731	0.35644
FOXN2	-0.000929591	0.041589	0.35644
LGALS1	0.00109032	0.0416021	0.35644
AC016876.1	-0.00123178	0.0416839	0.356741
TAF6	-0.000758543	0.0417049	0.356741
ZNF407	-0.000644587	0.0418037	0.356954
MHENCR	-0.000762468	0.0418222	0.356954
SPNS1	-0.000521538	0.0418313	0.356954
COMMD2	0.00064783	0.0419378	0.357573
GMFG	-0.00027327	0.0420384	0.35791
TSGA10	0.000992651	0.0420452	0.35791
KDM3A	-0.0005092	0.0421926	0.357966
FOCAD	-0.000977214	0.042247	0.357966
KDM5B	-0.000572377	0.0422518	0.357966
RTL8A	0.00133301	0.0423131	0.357966
ZNF583	0.00133198	0.0423447	0.357966
CAB39	0.000668951	0.0423664	0.357966
PSMB5	-0.000592934	0.0423872	0.357966
BAK1	-0.000689171	0.0424092	0.357966
ZNF124	-0.000748165	0.0424153	0.357966
NUDT14	-0.00141962	0.0424314	0.357966
MAGI3	-0.00102673	0.0424415	0.357966
LSM10	0.000784593	0.0425	0.357966
STARD4-AS1	-0.00122306	0.0425326	0.357966
AC012306.2	0.000939642	0.0425353	0.357966
LETMD1	0.000495336	0.0425609	0.357966
CD48	0.000465067	0.0428023	0.359468
CEP104	-0.00089047	0.042831	0.359468
UBE2R2	0.000880285	0.0428417	0.359468
NCOA2	-0.000536164	0.0428797	0.359501
SMARCE1	-0.000525655	0.0430105	0.359665
SLC25A6	-0.000375185	0.0430763	0.359665
ERGIC3	-0.000347018	0.0430881	0.359665
NAA40	-0.00108539	0.0430907	0.359665
RBM14	-0.000650506	0.043098	0.359665
DDX31	-0.000733225	0.0431038	0.359665
CTDP1	0.00122605	0.0431782	0.36
CBR3	0.00134462	0.0432185	0.360052
PRELID3B	0.000426948	0.0432937	0.360198
CNOT10	-0.000609722	0.0433176	0.360198
CBWD2	0.000717241	0.0433398	0.360198
EBNA1BP2	0.000941969	0.04339	0.360198
PYROXD1	0.000483601	0.0434068	0.360198
TOE1	0.000492292	0.0435223	0.360872
QSER1	0.000735881	0.0436463	0.361617
MRPS23	0.000631209	0.0437085	0.361848
NIPA2	0.000680546	0.0439514	0.363521
HMCES	0.000642948	0.0439796	0.363521
C1orf43	0.000529132	0.0440432	0.363725
SND1	-0.000829109	0.0441059	0.363725
LUC7L3	-0.000546668	0.044137	0.363725
PAXX	-0.00048038	0.0441422	0.363725
ATL3	0.00071307	0.0442098	0.363997
THAP11	0.000647939	0.044343	0.36481
ATP6V0E1	0.00101789	0.0444155	0.365121
NFYC-AS1	0.00109303	0.0445731	0.366131
SLC35D1	-0.000609613	0.0446594	0.366319
ITPRIP	-0.000745305	0.0446906	0.366319
MORF4L1	0.000313116	0.0447001	0.366319
C9orf40	0.00111425	0.0448018	0.366867
ZNF83	-0.000629035	0.044971	0.367805
AC015967.1	-0.00110937	0.0449861	0.367805
SPACA9	-0.00108145	0.0450751	0.367963
CBX8	-0.00120556	0.0450757	0.367963
MORN3	0.00121358	0.0451101	0.367963
MYH11	0.000980507	0.0452891	0.368857
SVIL	0.000673673	0.0452896	0.368857
ADCK5	-0.00104824	0.0453707	0.369232
ASH2L	-0.000742926	0.0454707	0.369323
MRM3	0.000595265	0.0455188	0.369323
RANBP9	-0.000583166	0.0455509	0.369323
LINC01588	-0.00117255	0.0455954	0.369323
DPEP2	-0.00101097	0.0456084	0.369323
IQCB1	0.000510545	0.0456488	0.369323
TSPAN33	0.00134056	0.0456615	0.369323
GTF2A2	0.000462992	0.045662	0.369323
ITGB2-AS1	-0.00135804	0.0457566	0.369804
CUEDC2	-0.000746815	0.0458599	0.370355
TNFAIP8L1	-0.000783433	0.0459643	0.370915
SAMD4B	0.000698175	0.0460139	0.370915
ANXA7	0.000655172	0.046039	0.370915
DESI2	0.000682855	0.0460734	0.370915
AC104532.2	-0.000639321	0.046105	0.370915
AGL	0.000645419	0.0462142	0.371403
GRWD1	0.000871891	0.0462606	0.371403
ARSG	-0.00087813	0.0462934	0.371403
SSB	0.000297171	0.0463065	0.371403
CACNA2D4	-0.00110263	0.046516	0.372597
MRPL58	0.000616451	0.0465417	0.372597
SRSF2	0.000457259	0.0465928	0.372597
COQ3	0.00109675	0.0465967	0.372597
IL10RA	0.000870128	0.0467586	0.373435
SNAPC1	0.0010223	0.0467724	0.373435
USP27X	0.000843635	0.0469071	0.373954
UPF1	0.000602071	0.0469082	0.373954
PPIF	0.00100739	0.046996	0.374371
MAPKAPK3	-0.000978296	0.0471005	0.37492
C19orf48	0.0005191	0.0471878	0.375057
NPM3	-0.000662623	0.0471889	0.375057
TMEM263	-0.000634666	0.0472389	0.375172
ABI1	-0.000377382	0.0473925	0.376109
HDAC11	0.000977767	0.0475347	0.376617
IFT57	0.000443054	0.047616	0.376617
GNG10	0.0010642	0.0476397	0.376617
TMEM187	0.000963231	0.0476584	0.376617
CYLD	0.000274675	0.0476597	0.376617
TEFM	0.00063917	0.0476707	0.376617
AC090204.1	-0.00102704	0.0478155	0.377478
TTLL3	-0.000886124	0.0479049	0.3779
SNHG7	0.00042604	0.0480781	0.378984
PTPRC	-0.000495278	0.0482846	0.380116
AC072061.1	0.000940747	0.0482938	0.380116
MED23	-0.000446844	0.0483435	0.380223
MTMR10	-0.000651244	0.0484349	0.38059
AOAH	-0.00110235	0.0484624	0.38059
WDR53	0.000770311	0.0486657	0.381834
AC003681.1	-0.000777514	0.0486931	0.381834
ARL17A	-0.0010888	0.0487997	0.382032
AL731577.1	-0.00171904	0.048824	0.382032
AC112907.3	0.00106105	0.0488537	0.382032
ZNF770	0.000532163	0.0488632	0.382032
POLR2F	0.000527802	0.0489847	0.382544
FO393401.1	0.000771202	0.0490013	0.382544
TMEM159	0.000856019	0.0490447	0.3826
AC008267.5	0.000914888	0.0491744	0.382792
GNPDA1	0.00127152	0.049191	0.382792
TWSG1	0.00102771	0.0492052	0.382792
RIC8A	0.000900597	0.0492145	0.382792
CLCN7	-0.0005977	0.0493114	0.383262
GDE1	0.000680292	0.0496015	0.385233
APRT	-0.000504263	0.0496806	0.385383
RASSF2	-0.00122401	0.0497071	0.385383
ZNF445	-0.00106077	0.0497545	0.385383
ZNF584	0.00112086	0.0497669	0.385383
APOO	0.00116431	0.0498307	0.385594
FDFT1	0.000573295	0.0498782	0.385679
CCDC186	-0.000364696	0.0499386	0.385683
IFT27	-0.00126085	0.0499974	0.385683
TAGLN2	-0.000741264	0.0500117	0.385683
RNF157	0.00111342	0.0500557	0.385683
TCF4	-0.000961562	0.0500616	0.385683
DYNC1I2	-0.000700835	0.0501393	0.386
CITED2	0.000709478	0.0501785	0.386019
NAA30	0.000563068	0.050392	0.386629
MAP3K3	0.000538228	0.0503975	0.386629
TMEM220	0.000980059	0.0504112	0.386629
TRMT10B	0.000922009	0.0504512	0.386629
TRADD	0.000828045	0.0504531	0.386629
MIR22HG	0.00136199	0.0504777	0.386629
SLC38A1	0.000533958	0.0505865	0.387181
DNAAF2	0.000880391	0.0506695	0.387535
ZNF780A	0.00114992	0.0507627	0.387967
SLA2	-0.00126529	0.0508155	0.388089
UBE2W	0.000816856	0.0508954	0.388418
FBXO4	0.000771559	0.0510633	0.389078
CCDC141	-0.000634551	0.0510745	0.389078
CCDC12	-0.000438152	0.0511084	0.389078
ALKBH8	0.000790412	0.0512068	0.389078
FTL	0.000361234	0.051221	0.389078
SMAD1	-0.00111187	0.0512287	0.389078
GSTP1	0.000650525	0.0512401	0.389078
WDR54	-0.000738733	0.0513003	0.389255
COL6A2	0.00150331	0.0513623	0.389317
AC130650.2	-0.0011576	0.0513823	0.389317
KHDC4	-0.000488456	0.0514631	0.389379
POLR3C	0.000899774	0.0514644	0.389379
AL606491.1	0.00100676	0.0516006	0.389591
MOB1A	0.000286786	0.0516126	0.389591
ZNF582-AS1	-0.00110173	0.0516348	0.389591
KDM1B	-0.000889305	0.0516401	0.389591
SSBP4	-0.00103914	0.0516974	0.389744
CDK4	0.00108076	0.0518199	0.390025
P4HTM	0.000640471	0.0518241	0.390025
APOL1	0.00108012	0.0518455	0.390025
TXN	-0.000669822	0.0519176	0.390289
RHOU	-0.0014835	0.0519615	0.390302
HLTF	-0.000842816	0.0519934	0.390302
C2orf69	0.000544578	0.0520954	0.39079
RNF213	-0.000616628	0.0521428	0.390867
TSIX	-0.000652662	0.0522743	0.390872
PRPSAP2	-0.00083954	0.0522774	0.390872
XPA	0.000376522	0.0522776	0.390872
TAPT1	0.000501086	0.0522917	0.390872
JMJD4	0.00094107	0.05244	0.391486
MTSS1L	-0.0010868	0.0524816	0.391486
GMPR2	0.000722412	0.0524852	0.391486
ZHX1-C8orf76	-0.00101826	0.052598	0.391929
ATG14	-0.000482423	0.0526189	0.391929
PLEKHO1	-0.00113776	0.0526719	0.392047
SMAD5	-0.00123441	0.0527569	0.392403
AC007388.1	-0.000836589	0.0528022	0.392463
SPATA2L	-0.00116625	0.0528597	0.392499
ORMDL3	-0.000646148	0.0529203	0.392499
CASP7	-0.000932992	0.0529582	0.392499
SNX29	-0.000576134	0.0529834	0.392499
LRRN3	-0.00112985	0.0530071	0.392499
TEX261	-0.000749537	0.0530303	0.392499
NTMT1	0.000604933	0.0531697	0.392969
EPB41L4A-AS1	0.000691932	0.0531958	0.392969
TTL	-0.00086287	0.0532056	0.392969
KCNMB3	-0.000825059	0.0532954	0.393267
XRCC6	0.000446249	0.0533205	0.393267
VPS37A	0.000793222	0.0533962	0.39336
ST3GAL5	-0.000909959	0.0534484	0.39336
ELK4	-0.000523767	0.0534721	0.39336
MVB12B	-0.00107423	0.0534824	0.39336
CSAD	-0.000547704	0.0536627	0.393745
PI4K2A	0.000940306	0.0537503	0.393745
UHRF2	-0.000437514	0.0537652	0.393745
FABP5	0.00131837	0.0537691	0.393745
GEMIN2	0.000778674	0.0537855	0.393745
DAP3	0.000327973	0.0538178	0.393745
RRM1	0.000933412	0.0538187	0.393745
LYPD3	0.00133815	0.0538334	0.393745
MAP3K12	-0.000467874	0.053946	0.394295
NAA20	0.000783549	0.0540632	0.394422
SLC29A3	0.00108742	0.0540763	0.394422
PCBP2	-0.000238987	0.0541077	0.394422
FUZ	-0.000920993	0.0541129	0.394422
YARS	-0.000788803	0.054368	0.395632
KIF9	0.00098841	0.054386	0.395632
HRH2	0.0014268	0.0543914	0.395632
QTRT1	-0.000576008	0.0544797	0.395941
GFM2	-0.000822172	0.054545	0.395941
STK10	-0.000843706	0.0545465	0.395941
KLF5	0.00133848	0.0546358	0.396316
TAF8	-0.000507291	0.0546843	0.396395
UBE2E3	-0.00040676	0.0548933	0.397637
SAAL1	-0.000615538	0.0549346	0.397663
PPP2R1B	-0.000638916	0.0552337	0.399554
TUBE1	0.000685526	0.0553406	0.399788
TMC6	0.00072351	0.0553419	0.399788
NFU1	0.000716218	0.0555121	0.400061
EMB	-0.000381846	0.0555228	0.400061
RUBCN	0.000717803	0.0555287	0.400061
UBAP1L	-0.00106149	0.0555314	0.400061
RBM5-AS1	-0.000935926	0.0555907	0.400215
CFAP36	0.000545714	0.0557126	0.400819
ZNF200	0.00110856	0.0558654	0.401645
RUNX1	-0.000848254	0.0560278	0.402304
ENDOD1	0.00103012	0.0560794	0.402304
SESN2	0.00143485	0.0560974	0.402304
FCF1	0.000639527	0.0562688	0.402304
SH3TC1	0.00143463	0.0563205	0.402304
USP24	-0.000687071	0.056325	0.402304
SH3RF1	-0.00117382	0.056342	0.402304
FKBP3	0.000491746	0.056355	0.402304
ZNF140	0.000947637	0.0563666	0.402304
ATP1B1	-0.00111929	0.0563696	0.402304
PET117	0.000650213	0.0563768	0.402304
PSMB4	0.000378357	0.0566241	0.403607
MBD2	0.000401072	0.0566359	0.403607
AC006333.2	0.00095405	0.0567097	0.40386
TCAF1	-0.00101445	0.0567593	0.403867
AP002807.1	-0.000918379	0.0567872	0.403867
UPF3B	0.000513596	0.0568643	0.404012
ZBTB41	0.000594391	0.0568842	0.404012
FHL1	0.00100578	0.0570162	0.404498
KDELR2	0.000566919	0.0570414	0.404498
AGPS	-0.000529818	0.0570861	0.404498
TEX30	0.00113178	0.0571061	0.404498
RASGRF2	0.00110109	0.057157	0.404582
ERV3-1	-0.000514896	0.0572279	0.404582
AP006621.3	-0.00141325	0.057275	0.404582
DUSP4	-0.0011209	0.0573819	0.404582
RNF6	0.000375529	0.0573843	0.404582
SLC25A15	-0.00101202	0.0573935	0.404582
PAAF1	-0.000848377	0.0574217	0.404582
MED17	-0.000452896	0.0574248	0.404582
MAGED2	-0.00144608	0.0575217	0.404994
DCAF4	-0.000703116	0.0575696	0.405061
SDR42E2	0.00100798	0.0577311	0.405927
NDUFC1	0.000386026	0.0578493	0.406427
ARHGAP1	-0.000574217	0.0578793	0.406427
MDK	-0.000948677	0.0579291	0.406506
MIS12	0.000618357	0.0580124	0.40682
PCGF3	-0.000708713	0.0581075	0.40702
ISCU	0.000681405	0.0581467	0.40702
KLF6	-0.000961262	0.0581667	0.40702
PJA1	-0.00071784	0.0582326	0.40702
CD52	-0.00123891	0.058234	0.40702
ZMAT3	-0.000770467	0.0583175	0.407113
ZNF738	-0.000745733	0.0583919	0.407113
USF2	0.000447638	0.0584051	0.407113
CLHC1	0.000961477	0.058457	0.407113
NUDT16	0.00105963	0.0584921	0.407113
NCK1	-0.000459614	0.0584948	0.407113
MINCR	-0.000817798	0.0585201	0.407113
TMEM50B	0.00056995	0.0585641	0.407113
ASB1	0.000932278	0.0585946	0.407113
CARD8	-0.000683242	0.0586559	0.407271
LRP8	-0.00104616	0.0587504	0.407445
FAM172A	-0.00047154	0.0587919	0.407445
NEDD9	-0.000868184	0.0587973	0.407445
THAP9-AS1	0.000545911	0.0588548	0.407445
AFAP1	0.00118468	0.0589338	0.407445
PREB	0.00089089	0.0589415	0.407445
ARMCX1	-0.000934543	0.0589522	0.407445
CSNK2A1	-0.000565489	0.0589902	0.407445
ARHGAP5	-0.000487595	0.0592306	0.408663
CYB5R1	0.000718685	0.059244	0.408663
CAMSAP1	-0.000760815	0.059359	0.408945
RPS6KB2	-0.000621716	0.0593624	0.408945
ARHGEF1	-0.000782462	0.0594408	0.409218
OSBPL3	-0.000977048	0.0595681	0.409827
FAM76A	0.000578703	0.0597837	0.410882
NDOR1	-0.00080021	0.0597994	0.410882
C18orf21	0.000420007	0.0599143	0.411404
TMEM8A	0.00113421	0.0599888	0.411647
PDK2	-0.000777608	0.0600567	0.411845
SOCS3	0.00207831	0.0601017	0.411886
AP000766.1	0.000851956	0.0602529	0.412654
SET	-0.000335017	0.0603229	0.412742
LINC02001	0.000888095	0.0603439	0.412742
NUDT5	-0.000588098	0.060507	0.412852
DNMBP	-0.00113837	0.0605112	0.412852
ZFP36L1	-0.000442766	0.0605236	0.412852
GOLGA6L9	-0.000986069	0.0605405	0.412852
SMIM37	0.000629813	0.0605558	0.412852
MRPS30	0.000489538	0.0606635	0.413088
PSMD14	0.000481196	0.0606688	0.413088
NEURL1	-0.00102181	0.0607893	0.413642
OGFRL1	0.000711017	0.0608315	0.413662
LRPAP1	0.000514792	0.060911	0.413936
AP002360.1	0.000921986	0.0611617	0.415372
KIAA0319L	-0.000684354	0.0613708	0.416524
GABARAP	-0.000775655	0.0616615	0.418073
KLHL3	-0.00069645	0.0616784	0.418073
KDM1A	-0.000453428	0.061789	0.418554
MRPL36	-0.000569091	0.0618377	0.418604
RFC2	0.0010844	0.0618758	0.418604
SEL1L3	0.00100707	0.0619447	0.418802
AQP3	-0.00105703	0.0620981	0.419301
VOPP1	0.000654062	0.0621107	0.419301
NCK2	0.00129672	0.0621578	0.419301
ZNF324B	0.000863391	0.062198	0.419301
AL139011.1	0.000881641	0.0622174	0.419301
UBE2D1	0.000691831	0.0622654	0.419357
SLC12A9	-0.000676916	0.0623073	0.419372
SNX6	0.000331176	0.0624684	0.420187
YBX1	-0.000323378	0.0625809	0.420676
PCNT	-0.000605953	0.0626528	0.420891
FAM89A	0.0021667	0.0627467	0.421254
CCDC59	0.000443724	0.0628334	0.421567
HDAC2	-0.000438589	0.063001	0.422423
ZNF514	0.000889537	0.0631047	0.422773
TMCO6	0.000870688	0.0631333	0.422773
ASIC1	-0.00102835	0.063206	0.422991
IK	0.000284397	0.0632564	0.42306
ETFA	0.000634789	0.0633418	0.42331
CST3	-0.00101772	0.0633741	0.42331
KCNA3	0.000842864	0.0635359	0.424122
MANF	0.00105974	0.0636288	0.424474
CENPU	-0.00131109	0.0636868	0.424511
SEPT6	-0.000708014	0.0637194	0.424511
RFC1	-0.00039094	0.0637552	0.424511
NDUFV2-AS1	0.000573249	0.0638865	0.424784
SDHA	0.000400999	0.0639031	0.424784
WBP11	0.00037954	0.0639322	0.424784
ZMIZ2	-0.000950245	0.0639852	0.424784
TMED7	0.000426753	0.0640165	0.424784
ATP6V1B2	-0.000575028	0.0641137	0.424784
HVCN1	-0.00108609	0.0642179	0.424784
TAP1	0.00108167	0.0642352	0.424784
TMEM184A	-0.000874722	0.0642376	0.424784
SNAPIN	0.000868783	0.0642865	0.424784
SETDB2	0.000708185	0.0643451	0.424784
ANKRD13C	0.000698352	0.0643749	0.424784
ZNF622	0.000479752	0.0644359	0.424784
OGFOD3	0.000760106	0.0644945	0.424784
ATXN7L3	-0.000686976	0.0644993	0.424784
COG3	-0.000504398	0.0645029	0.424784
BIN3	0.0006429	0.0645672	0.424784
ANKRD37	0.00110266	0.064585	0.424784
AHCY	-0.000633509	0.0645902	0.424784
CEP76	-0.000753641	0.0646017	0.424784
TUBD1	0.00119289	0.0647251	0.425331
RICTOR	-0.000638309	0.064808	0.42561
CPSF2	0.000786323	0.0648525	0.425637
UFM1	0.000328785	0.0649435	0.42597
DAP	-0.000560551	0.0650794	0.426552
IFFO1	-0.000988605	0.0651132	0.426552
ARV1	0.00114852	0.0654917	0.428533
MTERF1	-0.000669703	0.0655019	0.428533
AL513550.1	0.000965488	0.0655375	0.428533
NPM1	0.000292913	0.0656854	0.429002
IRAK1BP1	-0.000916525	0.0656906	0.429002
ALG8	0.000801511	0.0658195	0.4293
CLEC2B	0.00131439	0.0658254	0.4293
ZNF865	-0.000722206	0.0658583	0.4293
ICAM2	0.00076089	0.0659875	0.429876
BBS7	-0.00108835	0.0660967	0.42991
CREBBP	-0.000459096	0.0661752	0.42991
TNFRSF13C	0.00121526	0.066194	0.42991
C19orf70	-0.000379944	0.066254	0.42991
RNF170	-0.00111199	0.0663212	0.42991
MICU3	0.000964511	0.0663548	0.42991
TAS2R14	-0.00101943	0.0663733	0.42991
CTDSP2	-0.000646689	0.0663906	0.42991
ANKRD40	0.000699627	0.0664019	0.42991
IRF3	0.000552208	0.0664676	0.42991
ANAPC7	-0.000537605	0.0664926	0.42991
TRIM62	0.000910639	0.0665279	0.42991
NEK9	0.000662827	0.0665638	0.42991
DCTN2	-0.000528213	0.0665729	0.42991
MCM8	0.000926309	0.0666894	0.42991
NPEPL1	-0.000747364	0.0667445	0.42991
RFTN1	-0.000589945	0.0667932	0.42991
STX10	-0.00063849	0.0668522	0.42991
CTSK	-0.000835674	0.0668531	0.42991
C5orf51	0.000896647	0.0668984	0.42991
NRIP3	0.00124581	0.0669322	0.42991
ZMAT1	-0.000857206	0.066961	0.42991
HCFC1	-0.000648561	0.0670208	0.42991
TRAF2	-0.000793676	0.0670461	0.42991
PCMT1	0.000802852	0.0670516	0.42991
MB21D2	0.00117306	0.0670524	0.42991
RCOR1	-0.000652378	0.0671218	0.430093
CHTF18	0.000864782	0.0672142	0.430321
LXN	0.00108736	0.0672389	0.430321
SAV1	0.00100878	0.0673951	0.431059
ARHGAP4	-0.000511967	0.0675404	0.431727
SCLT1	-0.000443267	0.067609	0.431886
ILF3	-0.00029235	0.0676472	0.431886
RALY	-0.000302744	0.067769	0.432192
MRPS6	0.00079676	0.0678929	0.432192
NDUFV2	0.000671167	0.0678975	0.432192
WDR59	0.000777807	0.0679348	0.432192
KYAT3	0.000701797	0.0679361	0.432192
IPCEF1	0.000942393	0.0679411	0.432192
SNX1	-0.000519053	0.0680153	0.432403
COMMD6	0.000237776	0.0681885	0.433243
VWA8	-0.000736939	0.0684824	0.434615
PAFAH1B2	-0.000384698	0.0684868	0.434615
NUDT19	-0.000857522	0.0686337	0.435285
LRCH1	-0.000693607	0.0687167	0.43555
FBXO45	0.000677476	0.068856	0.436171
TRPV2	-0.00083613	0.0689363	0.436373
KIDINS220	-0.000419464	0.0689706	0.436373
GABARAPL1	0.00086865	0.0690555	0.436389
TRMT10C	0.000471581	0.0691486	0.436389
FAM120AOS	0.000631957	0.069168	0.436389
PFDN4	-0.00041122	0.0692202	0.436389
COMMD7	-0.000533833	0.0692612	0.436389
MTF2	-0.000473132	0.069264	0.436389
AC007950.2	0.000797654	0.0692713	0.436389
AC016065.1	0.000859492	0.0693268	0.436389
FAM111A	-0.00104968	0.0693455	0.436389
FNTA	0.000753772	0.0694105	0.436461
NIFK-AS1	0.000893134	0.0694518	0.436461
WASHC3	0.000628771	0.0695058	0.436461
ASXL1	-0.000366897	0.0695635	0.436461
DEF6	-0.000503146	0.069564	0.436461
SLC30A5	0.000552765	0.0696358	0.436576
AES	-0.000374794	0.0696829	0.436576
MAP2K4	0.00111064	0.0697354	0.436576
PNISR	-0.000360523	0.0697718	0.436576
EID3	0.000639147	0.0697947	0.436576
TCF25	-0.000362957	0.0698693	0.436576
GSAP	0.00106242	0.0698721	0.436576
MTREX	-0.000493166	0.0701399	0.437232
SLC17A5	0.000907245	0.0702082	0.437232
CCND3	0.000808129	0.0702127	0.437232
NEIL2	0.000866352	0.0702411	0.437232
AMPD2	-0.000962044	0.0702817	0.437232
NRBF2	-0.000471911	0.0702878	0.437232
ATL2	-0.000493201	0.0703182	0.437232
PCYOX1	0.000795104	0.070359	0.437232
ZSCAN29	0.000924495	0.0703766	0.437232
EMC7	0.000350782	0.0704155	0.437232
FANCA	-0.000824618	0.0704615	0.437232
MRPS17	0.000623261	0.0704745	0.437232
GTF2IRD2	0.000699806	0.0706905	0.437545
SAT1	0.000983669	0.0706986	0.437545
CENPBD1	0.000924201	0.070707	0.437545
ZNF428	-0.000455982	0.0707306	0.437545
TRIB3	0.00120898	0.0707324	0.437545
PROSER3	-0.000958997	0.0707988	0.437699
ZNF710-AS1	-0.000850244	0.070897	0.43805
SMAD2	-0.000408768	0.0711751	0.439059
ZNF48	0.00101013	0.0711811	0.439059
PIBF1	0.000558544	0.0711853	0.439059
POP4	0.000617186	0.0712501	0.439202
INTS6L	-0.000712804	0.0716116	0.440131
PORCN	0.00102226	0.0716132	0.440131
TENT4B	0.000579431	0.0716143	0.440131
SDF2L1	0.000826958	0.0716442	0.440131
MALSU1	0.000501194	0.0716451	0.440131
TET2	-0.00044498	0.0716868	0.440131
ARL17B	-0.000866173	0.0716929	0.440131
REPS1	-0.000541076	0.0719117	0.440941
ST3GAL2	-0.00068549	0.0719391	0.440941
HMGCR	0.000903698	0.0719503	0.440941
RETSAT	-0.000839429	0.0721977	0.4422
FUBP3	0.00063807	0.0723578	0.442839
MTHFD1L	-0.000952549	0.072386	0.442839
GEMIN6	0.000938745	0.0725808	0.443773
NACC1	0.000731809	0.072665	0.444031
LINC02361	-0.00129622	0.0727134	0.44407
LINC02273	0.00111325	0.0728283	0.444514
TOR2A	0.00101147	0.0728821	0.444585
ST3GAL1	0.000703802	0.0729775	0.44491
GDAP2	0.000737991	0.0731429	0.44548
BISPR	0.0013762	0.0732791	0.44548
AC107464.3	-0.0011063	0.0732931	0.44548
AL135791.1	0.00086235	0.0733047	0.44548
RFFL	-0.000530492	0.0733359	0.44548
AL441883.1	0.000837298	0.0733574	0.44548
CORO7	0.000632022	0.0733966	0.44548
PRMT7	-0.000637321	0.073409	0.44548
FECH	0.000791436	0.0737055	0.44681
XPO6	0.000440886	0.0737453	0.44681
PODXL2	-0.000812447	0.0737811	0.44681
ZNF384	0.000679636	0.0737976	0.44681
HIST2H2BF	0.00109292	0.0738619	0.446943
SIK3	-0.000579941	0.0739082	0.446967
AL138963.3	0.000983268	0.0739553	0.446995
CBX3	-0.000425559	0.0740451	0.447112
PCGF5	0.000511895	0.0741501	0.447112
ZBTB49	0.000839384	0.0741543	0.447112
NDUFAF2	0.00087553	0.0741771	0.447112
AC016831.5	0.00105393	0.0741866	0.447112
ARL1	0.000817832	0.0742822	0.447432
NUDT17	-0.000930476	0.0743636	0.447667
EZH1	-0.000441025	0.0744363	0.447782
FAM117B	-0.000553289	0.0745283	0.447782
CNBP	0.000605954	0.0745733	0.447782
HLA-B	0.000373802	0.0745988	0.447782
TUT4	-0.000371345	0.0746477	0.447782
POLR3K	-0.000993557	0.0746917	0.447782
RTF2	0.000506219	0.0746919	0.447782
AP2A2	-0.000718697	0.0747224	0.447782
TIMM10	0.000511317	0.0747892	0.447928
PIGF	0.000783564	0.0749871	0.448859
SLC35A2	0.000989801	0.0750503	0.448982
TGIF2	0.000887236	0.075175	0.449473
EIF1	0.000410218	0.0752978	0.449727
SLC33A1	-0.000975019	0.0753027	0.449727
TRAFD1	0.00120502	0.0756133	0.451326
SFT2D1	0.000817133	0.0757484	0.45163
DLEU2	-0.00091896	0.0757498	0.45163
HPS6	0.000711959	0.0759006	0.452273
LINC02256	-0.000898993	0.0759562	0.452349
SLC35G1	-0.000746865	0.076012	0.452426
PKIG	-0.00107889	0.0760558	0.452431
CAMTA1	0.0005789	0.0762189	0.453146
TAF9B	0.000686984	0.0763409	0.453181
CAPN15	-0.000772412	0.0763415	0.453181
RAB1B	-0.000698097	0.0763538	0.453181
FANCC	-0.000974684	0.0765502	0.453187
AKIRIN1	0.000365486	0.0765666	0.453187
TRAPPC13	-0.000731976	0.0766402	0.453187
MFSD14B	-0.000645417	0.0767062	0.453187
SSR1	0.000465637	0.0767287	0.453187
AC009041.2	-0.00109944	0.076811	0.453187
PHGDH	-0.000947621	0.0768997	0.453187
SKP1	0.000246974	0.0769309	0.453187
BTBD3	-0.00105651	0.0769693	0.453187
UBR4	-0.000431227	0.076973	0.453187
CSDE1	0.000300023	0.0769883	0.453187
ST8SIA4	-0.000873856	0.0770059	0.453187
MTRNR2L1	0.00275562	0.0770263	0.453187
FKBPL	0.00101054	0.0770305	0.453187
TSR2	0.000361453	0.0770309	0.453187
PLA2G6	-0.00099648	0.0770422	0.453187
CTSA	0.000827367	0.0771584	0.453335
RPL37A	-0.000233591	0.0771668	0.453335
FAM69A	0.000901918	0.0771964	0.453335
GTF3C3	0.000716502	0.0773644	0.454009
RMDN1	-0.000601204	0.0774226	0.454009
LRRC59	0.000513764	0.0775232	0.454009
SMG7	-0.000533929	0.0775307	0.454009
LACTB	0.000790952	0.0775638	0.454009
CBX1	-0.000683194	0.0775694	0.454009
DNAJC9	0.000518772	0.0778058	0.454995
RDX	-0.000521231	0.0778241	0.454995
AKR1C3	0.00126306	0.0779939	0.455735
UTY	-0.000324538	0.0780928	0.45606
BCL2L13	0.000578808	0.0781875	0.45636
C6orf120	0.00057155	0.0785003	0.457524
BTN2A2	0.000820927	0.0785185	0.457524
ST3GAL3	-0.000904804	0.0785503	0.457524
E2F3	-0.00118555	0.0785604	0.457524
NUP43	-0.000806157	0.0787947	0.458457
CFP	-0.000694651	0.0788074	0.458457
NUPL2	-0.000443813	0.079007	0.459183
FAIM	0.000981373	0.0790193	0.459183
IBA57	-0.000728395	0.0792179	0.459625
FBXO34	-0.000824649	0.079257	0.459625
CCPG1	0.000629978	0.0792862	0.459625
CDK10	-0.00110456	0.0793073	0.459625
CSPP1	-0.000550816	0.0793133	0.459625
RNF38	0.000412778	0.0795138	0.460266
NFS1	0.0008273	0.0795459	0.460266
TMEM203	0.000521467	0.0795549	0.460266
SGPL1	0.000670738	0.0796817	0.4605
SMIM20	0.000487555	0.0796826	0.4605
ESS2	0.000791848	0.079795	0.460604
MRPL42	-0.000583074	0.0798063	0.460604
RBM11	0.0010911	0.0798651	0.460604
USP37	0.000976671	0.0798754	0.460604
ZNF736	-0.000553204	0.0799959	0.461047
SMC4	-0.000549796	0.0800926	0.461167
ZBTB37	-0.000650518	0.080104	0.461167
PDSS2	-0.000890869	0.0802024	0.461481
SENP2	-0.000405215	0.080648	0.463792
IL27RA	-0.0005227	0.0807195	0.463871
NFKBIE	0.000848507	0.0807496	0.463871
NXT2	0.000861431	0.0809102	0.46454
COQ6	0.000580377	0.0810048	0.46483
ERBIN	-0.000369829	0.0811332	0.465082
RPAIN	0.000442125	0.0811369	0.465082
TMOD2	-0.000864351	0.0811885	0.465125
PCNA	0.000751597	0.0812425	0.465181
SPECC1L	0.000798111	0.0812929	0.465218
TXNL1	0.000347113	0.0813776	0.465334
SLC25A13	-0.00068007	0.0814015	0.465334
OST4	0.000255368	0.0814875	0.465447
EFL1	0.000972875	0.0815095	0.465447
SCML4	-0.000701669	0.0817186	0.466388
H1FX-AS1	-0.000811922	0.0818904	0.466694
HSPA14.1	0.000410001	0.0819503	0.466694
TNFRSF25	-0.000524941	0.0819517	0.466694
DOCK8	-0.000587635	0.0820783	0.466694
GSTM2	-0.000843266	0.0821128	0.466694
PABPN1	-0.000318846	0.0821147	0.466694
HSP90AB1	0.000713842	0.082247	0.466694
PDHX	0.000768084	0.0823102	0.466694
ATP5PD	0.000400908	0.0823107	0.466694
EHMT1	-0.000338595	0.0823483	0.466694
PGRMC2	0.000556071	0.0823499	0.466694
SCOC	0.000677906	0.0823536	0.466694
GEMIN4	-0.000845771	0.0824115	0.466694
VPS26C	0.000592786	0.082413	0.466694
LMAN2	0.000493681	0.0824358	0.466694
PRPF4B	-0.000309745	0.0825786	0.46724
GALNT2	-0.000856333	0.0826209	0.46724
NAA35	0.000413401	0.0827	0.467437
PPP2R3C	0.000487348	0.0827486	0.467461
GPN1	0.000615327	0.0828332	0.467689
WIZ	-0.000710041	0.0830152	0.468465
CARF	0.000913127	0.0831456	0.46895
BEST1	0.00100078	0.0832486	0.469034
SRM	-0.000660294	0.08327	0.469034
FAM110A	0.000948656	0.0832939	0.469034
KIF9-AS1	0.000944636	0.083423	0.46951
TTTY15	-0.000434714	0.0835916	0.470053
BLZF1	-0.000640085	0.0836485	0.470053
ZC3H11A	-0.00090995	0.083653	0.470053
RNF146	0.000904439	0.0837764	0.470495
EPHB6	-0.00118295	0.0839416	0.471172
MED14	-0.000614283	0.0839952	0.471222
MRPS7	0.000296503	0.0840891	0.471498
DNAJC19	0.000414281	0.0843096	0.472084
ZFP14	-0.000603014	0.0843121	0.472084
ZNF567	0.000511583	0.0843588	0.472084
FEN1	-0.00041339	0.0844482	0.472084
TPRKB	0.000366296	0.0844552	0.472084
RPAP1	0.000921946	0.0845398	0.472084
CTSS	0.000483586	0.0845562	0.472084
DNAJC13	0.000819656	0.0845792	0.472084
PSMA3-AS1	-0.000364607	0.0845965	0.472084
HENMT1	0.000621898	0.0847839	0.472731
DDIT3	0.000738334	0.0848021	0.472731
TDRD7	0.00114287	0.0849731	0.473393
ZDHHC3	-0.00048678	0.0850324	0.473393
SLAIN1	0.000631368	0.0850554	0.473393
B3GLCT	0.000811237	0.0853436	0.474746
IDH2	-0.000504171	0.0854623	0.475156
EPB41L3	0.00114482	0.0855162	0.475205
CRYBG1	0.00109382	0.0856099	0.475475
C2orf15	0.000900968	0.08566	0.475503
DYNLL2	0.000536334	0.0857069	0.475513
LINC00921	0.000927086	0.085918	0.476112
GLTP	0.000541667	0.0859241	0.476112
ELOVL1	0.00078953	0.0859632	0.476112
AC137767.1	-0.000904556	0.0859994	0.476112
PSMD6	0.000326439	0.0860405	0.476112
FAM177A1	0.0011026	0.0862625	0.477054
TTC1	0.000514125	0.0863426	0.477054
RCBTB2	0.000831574	0.0863464	0.477054
MBP	0.000818269	0.0864016	0.477109
NRIP1	-0.000419722	0.0865806	0.477842
PARVB	0.00091316	0.0866249	0.477842
ARHGAP15	-0.000409776	0.0866944	0.477975
TRAPPC2	-0.000517024	0.0867866	0.478233
POLR1B	0.00090273	0.0870787	0.479281
SNRPG	0.000297004	0.0871192	0.479281
TUBB	-0.000497749	0.0871609	0.479281
MACROD1	0.000967063	0.0871979	0.479281
NAMPT	0.000807166	0.087204	0.479281
CEBPG	0.000454455	0.0872588	0.479301
STARD10	-0.000577216	0.0872986	0.479301
GAPVD1	-0.000401978	0.0873533	0.479352
PLLP	-0.00127471	0.0874264	0.47941
EID1	-0.000327042	0.0875197	0.47941
DAG1	-0.00101161	0.0876273	0.47941
SULT1A1	-0.000867415	0.0876744	0.47941
TMEM234	-0.000835535	0.0877213	0.47941
MKNK1	-0.000610335	0.0877338	0.47941
DDX28	0.000579265	0.0877823	0.47941
DET1	0.000728938	0.0877855	0.47941
FAM184A	0.000999767	0.0877987	0.47941
MMS22L	-0.000598691	0.0878633	0.47941
RHEBL1	0.00107195	0.0878638	0.47941
RBM15B	-0.000435223	0.0879222	0.479481
TNFRSF10D	-0.000919405	0.0879903	0.479604
TMEM97	0.000760614	0.0880504	0.479684
SLC25A32	0.000466658	0.0881964	0.480231
GSTCD	-0.000801069	0.08834	0.480489
CCDC137	0.00049132	0.088379	0.480489
UBXN10-AS1	-0.00130747	0.0883804	0.480489
C2orf49	0.000417656	0.0884939	0.480718
PLEKHA3	0.000488596	0.0885384	0.480718
ALDH18A1	0.000898256	0.0885594	0.480718
ZNF879	0.000979573	0.0887134	0.481306
DDOST	0.000433472	0.0887894	0.481471
DUSP6	0.00116578	0.0888753	0.481476
PSMC3	0.000522388	0.0889183	0.481476
CDIPT	0.000642442	0.0889272	0.481476
PLAA	0.000517387	0.0890512	0.481527
ZHX3	-0.000866022	0.0890726	0.481527
C21orf91	0.000578375	0.0891009	0.481527
RPS14	0.000234358	0.0891368	0.481527
PRNP	0.000618242	0.0891954	0.481527
AC092119.2	0.000799241	0.0892315	0.481527
CASC15	-0.000728523	0.0893445	0.481527
SLC5A6	0.000864539	0.0894673	0.481527
CRYL1	0.000786901	0.0894673	0.481527
SEC24B-AS1	0.000997282	0.08951	0.481527
MRFAP1	0.000339228	0.0895245	0.481527
PNPLA4	0.000736666	0.0895622	0.481527
MAPRE2	-0.000724478	0.0895707	0.481527
PUM2	-0.000442146	0.089603	0.481527
ANXA11	0.000351517	0.0896865	0.481527
EFCAB13	0.00102831	0.0897861	0.481527
TSPAN6	-0.000753285	0.0898368	0.481527
G6PC3	0.000906384	0.0899111	0.481527
LMOD3	-0.000738601	0.0899705	0.481527
IRF8	0.00143046	0.0900152	0.481527
PSMA7	0.000355098	0.0900374	0.481527
CCRL2	-0.000868463	0.0900453	0.481527
ZNF134	-0.000370013	0.0900715	0.481527
C4orf48	-0.00113019	0.0900905	0.481527
CCDC88A	-0.000628155	0.0901927	0.481527
CBWD6	-0.000925007	0.0902775	0.481527
UNKL	-0.00064054	0.0902923	0.481527
MFAP1	0.000540008	0.0903419	0.481527
MAP3K7	-0.000589191	0.0903524	0.481527
TTC5	0.000560691	0.0903711	0.481527
MTCH2	0.000684864	0.0904259	0.481527
EPHA1-AS1	-0.000908665	0.0904357	0.481527
SMARCA5	0.000349862	0.0904657	0.481527
SCRN1	-0.00109297	0.0904888	0.481527
SMARCC2	-0.000392082	0.0906307	0.481992
PTK2	-0.000821011	0.0907063	0.481992
IAH1	0.000399483	0.0907134	0.481992
PSMA3	0.000290748	0.0909306	0.482606
NUP153	-0.000391492	0.0909344	0.482606
PNO1	0.000522182	0.0909689	0.482606
SCFD1	-0.000330051	0.0910119	0.482606
GIMAP8	0.00124051	0.0910915	0.482705
HECTD3	0.000863059	0.0911258	0.482705
DNTTIP1	0.00079878	0.0911679	0.482705
CLPX	-0.000427875	0.0914474	0.483784
PLXNC1	0.000951544	0.0914634	0.483784
SVBP	-0.000473019	0.0915107	0.483791
XYLT1	-0.00124741	0.0918147	0.485004
KLHL24	-0.000482739	0.0918475	0.485004
TFDP2	-0.00042675	0.091878	0.485004
LRBA	-0.000361378	0.092272	0.486053
[truncated: 8,549 more rows]

## Sheet: Sex
gene	coef	p	fdr
AC006157.1	1.91998	7.79314e-30	8.21942e-26
UTY	5.58305	6.35302e-17	3.35027e-13
XIST	-7.77942	4.56956e-15	1.6065e-11
ZFY	4.84003	2.09379e-14	5.5208e-11
KDM5D	4.11262	7.92345e-14	1.67137e-10
KDM5C	-0.645883	1.66059e-13	2.91905e-10
ZFX	-0.507351	7.12757e-13	1.07392e-09
DDX3Y	6.46896	3.31515e-11	4.37061e-08
USP9Y	3.44241	1.53691e-10	1.75147e-07
EIF1AY	5.19142	1.66063e-10	1.75147e-07
TTTY15	5.33171	2.13751e-10	2.04949e-07
RPS4Y1	8.7024	8.30512e-10	7.29951e-07
TSIX	-3.24559	4.34187e-08	3.52259e-05
KCNK12	0.788241	1.10416e-07	8.31825e-05
MSANTD3	0.558513	3.87075e-07	0.000272165
KANTR	-0.657768	3.21177e-06	0.00211716
EIF1AX	-0.647542	3.75719e-06	0.00222801
CLP1	0.332744	3.80243e-06	0.00222801
TMSB4Y	1.30291	4.02405e-06	0.00223377
DDX3X	-0.710954	5.23493e-06	0.00276064
HTATSF1	0.332951	7.42268e-06	0.00372795
ZNF215	-1.5656	1.41536e-05	0.00678538
TTTY14	1.30703	1.48121e-05	0.0067923
MIEF2	0.716693	3.34573e-05	0.0147031
CAST	-0.326533	4.23344e-05	0.01786
JPX	-0.516937	5.53355e-05	0.0217079
PUDP	-0.650607	5.55714e-05	0.0217079
SLC35B2	0.694791	6.30886e-05	0.0236556
POMGNT2	0.468768	6.50434e-05	0.0236556
GRIPAP1	-0.34626	9.23991e-05	0.0321953
LMOD3	-0.517882	9.46292e-05	0.0321953
AGA	0.36813	9.91025e-05	0.0326636
CENPW	0.736789	0.000102916	0.0328927
OSGEP	-0.388961	0.000107289	0.0332816
LIPT2	0.494888	0.000144775	0.0424873
AC007388.1	0.4969	0.000145022	0.0424873
AL118516.1	0.552844	0.000173689	0.0495108
KDM6A	-0.795548	0.000193261	0.0536401
ZNF417	-0.444646	0.000215019	0.0581488
VPS13B	-0.351492	0.000227366	0.0587804
HIC2	0.407428	0.000228501	0.0587804
USP13	0.54229	0.000254619	0.0639398
SCNN1D	0.484018	0.000305146	0.0748458
CEP152	-0.510788	0.00033651	0.0806631
DOLPP1	0.547796	0.000512196	0.119807
FAM213B	0.576374	0.00052253	0.119807
CDCA4	0.354226	0.000546929	0.122733
EIF2S3	-0.494891	0.000563695	0.12386
MEAF6	0.352046	0.000688038	0.148097
SMARCD3	0.479944	0.000734188	0.15487
JADE2	0.276511	0.000751047	0.155319
PDE4B	-0.439252	0.000796874	0.161627
PHGDH	0.537744	0.000817251	0.162633
C19orf38	0.574356	0.000868995	0.165167
HSD11B1L	0.512479	0.000873733	0.165167
CNNM2	0.403928	0.000876967	0.165167
MARCH2	0.376267	0.000947174	0.17526
REEP6	0.534993	0.00103259	0.18777
NRL	0.491758	0.00106346	0.190107
CAMSAP1	0.391772	0.00115672	0.203331
AL162457.1	0.529271	0.00122266	0.2114
SLC6A6	0.387589	0.00126609	0.215379
RABIF	0.404549	0.00130416	0.218334
ACP2	-0.505011	0.0013284	0.218916
DCTN5	0.313318	0.0013816	0.22418
NACC1	0.38853	0.00142355	0.227488
SPRED2	0.532585	0.00147901	0.230202
KMT2D	-0.293776	0.00148419	0.230202
HCG27	-0.398789	0.00155906	0.232215
CHI3L2	0.731569	0.0015605	0.232215
TMSB15B	0.38005	0.00156322	0.232215
MIATNB	0.419376	0.00166808	0.241755
LRRC8C	0.361254	0.00168676	0.241755
SMC1A	-0.537893	0.0016962	0.241755
SPAG9	-0.324606	0.00182482	0.255745
RAP2B	0.282035	0.00184286	0.255745
ZNF496	-0.592325	0.00205023	0.280828
EVI2A	-0.359415	0.00209041	0.282661
NTAN1	0.333856	0.00213289	0.284754
ARHGAP11B	-0.462283	0.00220838	0.288301
LRRC28	0.396141	0.00221412	0.288301
AC004854.2	-0.458196	0.00228177	0.293486
AKT1S1	0.446463	0.00253271	0.3133
RASA3	-0.232845	0.00254319	0.3133
KCNQ1	0.474696	0.00256698	0.3133
CLDND1	0.259153	0.00256718	0.3133
UTP14A	-0.323808	0.00258435	0.3133
NIT2	0.31998	0.00267435	0.317898
KBTBD11	0.947292	0.00269421	0.317898
GALM	-0.618008	0.0027127	0.317898
ENO3	0.42858	0.00274432	0.318069
PRH1	0.449427	0.00279907	0.320811
GEM	-0.749957	0.00285689	0.320811
TYSND1	0.426993	0.00285923	0.320811
MAP3K13	0.472199	0.00291686	0.323833
PRPF3	-0.205455	0.00294832	0.323916
SLFN13	-0.470563	0.00299191	0.325317
LZTS2	0.414268	0.00311549	0.330952
PNMA1	0.328072	0.00312522	0.330952
ST6GALNAC6	-0.461842	0.00313788	0.330952
FEM1B	0.192925	0.00318437	0.33253
SLFN12L	-0.398851	0.00323496	0.333014
DCLRE1B	0.382512	0.00327744	0.333014
SYTL2	-0.464185	0.00328373	0.333014
NUDT17	0.454754	0.00333757	0.335251
ADTRP	-0.88772	0.00345456	0.343729
SPATA33	0.664454	0.00381089	0.37564
HAR1A	0.515885	0.00390647	0.381495
LPAR6	-0.530268	0.0039685	0.383998
TMEM9	0.552395	0.00401887	0.385336
SAP25	0.335232	0.00422112	0.401083
COX14	0.321789	0.00434925	0.407488
AC020910.4	0.543794	0.00439631	0.407488
SAFB2	-0.186621	0.00440444	0.407488
GCC2	-0.26225	0.00460889	0.418234
HYI	0.765525	0.00461432	0.418234
SBNO1	0.22834	0.00465137	0.418234
SNRNP200	-0.242021	0.00470133	0.418234
SLC41A1	-0.337292	0.00471886	0.418234
PGP	0.464574	0.00477908	0.420041
CNPPD1	0.394872	0.00497873	0.427183
VPS37D	0.676444	0.00501507	0.427183
KAT14	0.324805	0.00503491	0.427183
C1QTNF6	0.677323	0.00513421	0.427183
HERC1	-0.289279	0.00515653	0.427183
BLVRA	0.720959	0.0051621	0.427183
PIGC	0.433728	0.00517038	0.427183
PTP4A3	0.446122	0.00518436	0.427183
GNA12	0.461997	0.0054398	0.444757
AGAP4	-0.431628	0.00554885	0.445589
ZBTB40	0.350852	0.00556554	0.445589
CIP2A	-0.384555	0.00557672	0.445589
ANXA11	0.370019	0.00572716	0.451714
LRRC8A	0.329017	0.00588766	0.451714
RPLP1	0.427528	0.00594096	0.451714
ANKRD10	0.162646	0.00594519	0.451714
JKAMP	0.273945	0.00595372	0.451714
GRAMD2B	-0.356695	0.00597616	0.451714
CEPT1	0.35064	0.00600421	0.451714
MT-ND4	0.592504	0.00608244	0.451714
ZNF624	0.387109	0.00610565	0.451714
MCF2L-AS1	0.429985	0.00615543	0.451714
HUS1B	0.622307	0.00620615	0.451714
KIAA2013	0.340224	0.00622205	0.451714
HTATIP2	0.329738	0.00630504	0.451714
KCNJ12	0.463933	0.00632906	0.451714
AP000692.2	-0.653886	0.00637829	0.451714
RBBP4	0.136574	0.0064743	0.451714
BCL9L	-0.329577	0.00652438	0.451714
CCDC106	0.439084	0.00653146	0.451714
NEMP2	-0.338057	0.00654258	0.451714
CHMP7	0.227011	0.00655384	0.451714
SCO1	0.216748	0.00656941	0.451714
EAF1	-0.247894	0.00659561	0.451714
SMARCD1	0.254909	0.00671574	0.456473
EPS8L2	0.679178	0.00675167	0.456473
CREG1	0.679581	0.00691083	0.464258
ZRSR2	-0.387549	0.00702182	0.466892
AC093323.1	0.372221	0.00703857	0.466892
VAMP2	0.415743	0.00712462	0.469646
ZNF281	0.159351	0.00718372	0.470601
AC104984.3	-0.431852	0.00725735	0.472489
CBLL1	0.157351	0.00730613	0.472747
PET117	0.432398	0.00738462	0.474912
SEL1L3	0.425568	0.00755776	0.480486
ACIN1	-0.133867	0.0075624	0.480486
AC004812.2	0.31671	0.00765026	0.483157
ATP6AP1	0.320428	0.00775795	0.486646
SPIDR	0.432265	0.00783971	0.486646
FGFBP3	0.411717	0.00784392	0.486646
DYNLRB1	0.533036	0.0079832	0.49239
TNFRSF10B	-0.361236	0.00810499	0.496996
COIL	0.267703	0.00824969	0.502596
ZDHHC8	0.454241	0.00829343	0.502596
COLGALT1	0.397094	0.00836517	0.502596
GGA2	0.20347	0.00838693	0.502596
AL080276.2	0.42702	0.00857441	0.509808
CDK2AP2	0.409951	0.00885018	0.509808
FXN	0.263097	0.00885444	0.509808
MT-CO2	0.657401	0.00885762	0.509808
SLFN11	-0.432803	0.00887955	0.509808
FEM1A	0.193369	0.00888148	0.509808
ALS2	-0.431593	0.00890787	0.509808
MUL1	0.520976	0.00898511	0.509808
ALKBH4	0.545718	0.00902007	0.509808
SPIN2B	0.33623	0.00902461	0.509808
TMEM121	0.777612	0.00908659	0.509808
FBXO41	0.396114	0.00910724	0.509808
MRPL36	0.46501	0.00916404	0.509808
ZKSCAN4	-0.438842	0.00918399	0.509808
TMEM120A	0.457994	0.00932937	0.512929
ZNF720	0.315985	0.00933747	0.512929
CTSC	0.223509	0.0094518	0.516519
IZUMO4	0.632989	0.00952284	0.51701
PIK3CG	-0.263523	0.00955883	0.51701
PQLC3	0.43584	0.00969021	0.520797
MPP7	0.346782	0.00981634	0.520797
AL035587.1	0.428408	0.00985115	0.520797
FAM200B	0.28682	0.00986157	0.520797
AMER1	0.459114	0.00994981	0.520797
GAPDH	0.578351	0.0099713	0.520797
PCNT	-0.343951	0.0099745	0.520797
PCBD1	0.385805	0.0100742	0.523185
PRNP	0.394811	0.010128	0.523185
SLC16A6	-0.382848	0.0102069	0.523185
RNF139	0.193764	0.0102202	0.523185
ORMDL2	0.264296	0.0103377	0.523185
SZRD1	0.256205	0.0103663	0.523185
RND1	-0.510025	0.0103745	0.523185
ZNF185	0.387361	0.0104556	0.523185
TMEM216	0.401015	0.0104667	0.523185
SMG6	-0.150627	0.0105319	0.52327
ATG101	0.456254	0.0105676	0.52327
REST	0.124767	0.0106695	0.523315
EFHC1	0.486515	0.0107894	0.523315
AASDHPPT	0.178306	0.0107922	0.523315
ZNF575	0.46195	0.0108204	0.523315
HSPB1	0.278841	0.0108677	0.523315
MFSD8	0.263513	0.0109101	0.523315
CLN6	0.587138	0.0109813	0.523315
HIST2H2BE	-0.444795	0.0109917	0.523315
PLBD2	0.372007	0.0110151	0.523315
AL137077.2	-0.481234	0.0111324	0.524358
PTDSS2	0.378287	0.0111365	0.524358
OTUD1	0.25845	0.0112462	0.526322
ZNF286A	-0.544093	0.011278	0.526322
GLMP	0.505385	0.0115296	0.535692
EHBP1L1	0.398789	0.0117412	0.543133
FGD6	-0.457955	0.0118184	0.544318
ZSCAN2	0.586519	0.0120497	0.55132
THAP11	0.362547	0.0121065	0.55132
RRAGD	0.620501	0.0121273	0.55132
GRAP	-0.398957	0.012299	0.552934
SRSF9	0.261189	0.0123341	0.552934
MED12	-0.306041	0.0123444	0.552934
TMED1	0.527443	0.0123725	0.552934
MAPKAPK5-AS1	0.213872	0.0124273	0.553041
KLF2	0.325428	0.0126234	0.554536
FAM122A	0.225208	0.0126634	0.554536
UBL7	0.420495	0.0126665	0.554536
AL121658.1	0.380608	0.0127138	0.554536
OPA3	0.300456	0.0127788	0.554536
PRKN	0.342296	0.0127974	0.554536
MTMR12	0.265885	0.0128621	0.554536
AC009403.1	0.608259	0.0129519	0.554536
COX11	0.308293	0.013	0.554536
ACCS	0.657863	0.0130203	0.554536
CEP70	-0.378297	0.0130393	0.554536
UTP25	0.569551	0.0131853	0.55678
CANT1	0.253697	0.0131976	0.55678
ACP5	0.336729	0.013296	0.558698
PYCR2	0.263902	0.0134986	0.564961
ARPC1A	0.375078	0.0136408	0.568039
AL021453.1	0.287113	0.0136799	0.568039
CAMSAP2	0.615199	0.0138522	0.570183
AHI1	0.359299	0.0140108	0.570183
ATAD5	-0.226522	0.0140564	0.570183
RC3H2	0.198891	0.0141064	0.570183
SCAMP3	0.291629	0.0141121	0.570183
SVIL	-0.408559	0.0142341	0.570183
UFSP2	0.334876	0.0142439	0.570183
ZNF329	0.361507	0.0142682	0.570183
AC106707.1	0.316723	0.0142683	0.570183
SEC24B-AS1	0.424201	0.0142721	0.570183
ERCC6	0.218779	0.0144253	0.574127
P2RY8	0.408662	0.0147554	0.585058
DMAC1	0.222928	0.0148161	0.585263
PEMT	0.416714	0.0149134	0.586528
SEC63	0.142663	0.0150318	0.586528
ACACB	0.349054	0.0150343	0.586528
GCSH	0.501649	0.0151578	0.586528
TNK1	0.365189	0.0151924	0.586528
CCDC88A	-0.264963	0.0152801	0.586528
KIF9	0.366133	0.0152866	0.586528
PNPLA7	0.406743	0.015293	0.586528
LAX1	-0.360321	0.0154547	0.590582
ZNF84	0.278072	0.015549	0.590845
CBX1	0.2756	0.0155736	0.590845
RAD54L2	-0.245269	0.0157747	0.59633
URB1-AS1	0.44349	0.015836	0.596508
ITSN2	-0.29971	0.0160071	0.600807
AC073111.5	0.489033	0.0160817	0.601466
ARL8A	0.375617	0.0161642	0.601742
CAND1	0.117302	0.0162216	0.601742
SAC3D1	0.558475	0.0162602	0.601742
TOPBP1	-0.166381	0.0163314	0.602265
CHAMP1	0.292788	0.0164627	0.603384
BPNT1	-0.298243	0.0164974	0.603384
OVCH1-AS1	0.9199	0.0165659	0.603384
PCCA	-0.336231	0.0165906	0.603384
PRPF6	-0.300319	0.0167261	0.606222
SPNS3	0.338273	0.0168646	0.608788
CIZ1	0.286979	0.0169124	0.608788
ACP1	0.303238	0.0172815	0.616182
GATAD1	0.253507	0.017341	0.616182
TBC1D1	0.301508	0.0174864	0.616182
DIS3L2	-0.203097	0.0175052	0.616182
TMEM237	0.396984	0.0175298	0.616182
SAMSN1	-0.335787	0.01761	0.616182
FAM13A	-0.340913	0.0176748	0.616182
AC009041.2	0.433411	0.0177053	0.616182
PAPOLA	0.0944803	0.0177536	0.616182
MSL3	-0.29369	0.0178245	0.616182
DHRS4	0.430054	0.0178383	0.616182
AC002310.1	0.377476	0.0178649	0.616182
LINC01089	0.371687	0.0178773	0.616182
RNF44	-0.240587	0.0182234	0.62381
RCN3	0.707638	0.0182536	0.62381
ZNF14	0.339876	0.018276	0.62381
ULBP2	-0.552047	0.0183691	0.624963
ZNF611	-0.300262	0.0184777	0.626638
MRPL23	0.404757	0.0185663	0.627625
TMEM150A	0.345263	0.0188845	0.631934
PIGS	-0.267049	0.0189379	0.631934
NME3	0.426575	0.018946	0.631934
RBMS2	-0.383664	0.0189526	0.631934
ELAC1	0.458562	0.0190315	0.631934
ZNF558	0.311765	0.0190533	0.631934
CUL4A	0.261727	0.0195388	0.646005
ADCK5	0.50074	0.019778	0.64608
C15orf39	0.315781	0.0198533	0.64608
LINC02482	0.590337	0.0200066	0.64608
CNPY4	0.305292	0.0200311	0.64608
SNHG21	0.482292	0.0200593	0.64608
TOMM34	0.481756	0.0201527	0.64608
AP001505.1	0.337731	0.0203219	0.64608
AC139530.1	0.359062	0.0204057	0.64608
ZNF574	0.276507	0.0204734	0.64608
NUDT14	0.474754	0.020484	0.64608
COA1	-0.177625	0.020539	0.64608
TRIM68	-0.380463	0.0205561	0.64608
TRAF7	0.288907	0.0205583	0.64608
CHURC1	0.238184	0.0205878	0.64608
TULP4	-0.219443	0.0205898	0.64608
SMIM20	0.494041	0.0206658	0.64608
ATF7IP2	0.408696	0.0206821	0.64608
TMEM43	-0.244053	0.0206978	0.64608
DGKE	0.393942	0.0207721	0.64608
AACS	-0.281614	0.0208246	0.64608
MARK2	0.291144	0.0208446	0.64608
ATP2C1	-0.189165	0.0208887	0.64608
NCAPD3	-0.199955	0.0210518	0.647948
PTRHD1	0.325092	0.0210815	0.647948
SECISBP2L	0.199065	0.0211734	0.647948
CCNE2	-0.43197	0.0211949	0.647948
CENPQ	-0.588912	0.0214922	0.654129
KCNMB4	0.64419	0.021607	0.654129
SLC39A10	-0.210838	0.0216389	0.654129
PER3	0.352024	0.0216451	0.654129
PPP1R10	-0.278966	0.0218326	0.65791
SLC39A3	0.666258	0.0219286	0.658919
SLC2A1	0.321153	0.0222073	0.664719
DUSP14	0.472124	0.0222805	0.664719
MAP1S	0.310743	0.0224239	0.664719
KLHL42	0.434461	0.0224615	0.664719
C19orf24	0.444665	0.0225028	0.664719
TCEA2	0.451723	0.022557	0.664719
SLC2A11	0.407145	0.0225877	0.664719
MT-CYB	0.620645	0.0226258	0.664719
UBE3D	0.305465	0.0227958	0.667415
STAG3	-0.31431	0.0230936	0.667415
TK2	0.352328	0.023121	0.667415
ELMOD2	0.235561	0.023139	0.667415
USP3	-0.244105	0.0231423	0.667415
EIF5AL1	0.407327	0.0231549	0.667415
COMMD8	0.45001	0.0231605	0.667415
RBBP7	0.177803	0.0233141	0.668896
GID8	0.202797	0.0233387	0.668896
TIAM2	-0.408726	0.0234794	0.669429
GBF1	-0.298671	0.0235681	0.669429
PLAC8	0.213607	0.0236168	0.669429
TNFRSF25	-0.256088	0.0236951	0.669429
TSPYL5	0.300502	0.0237799	0.669429
ARFGEF1	-0.254226	0.0237937	0.669429
BRI3	0.443698	0.023863	0.669429
AARS	-0.484245	0.0239173	0.669429
ANKRD16	0.502219	0.0239286	0.669429
NPRL3	0.446399	0.0240049	0.669788
ENOPH1	0.299961	0.0242003	0.671707
AC108673.2	0.293458	0.0242011	0.671707
THAP9-AS1	-0.280438	0.0245506	0.679619
SHMT1	0.378583	0.0246735	0.681233
LZTFL1	-0.392634	0.0248105	0.683229
ERGIC3	0.396334	0.0251305	0.686653
CD59	0.635276	0.025162	0.686653
PABPC1L	0.407872	0.0251705	0.686653
RRNAD1	0.3444	0.025226	0.686653
BTN2A1	-0.30956	0.025266	0.686653
FAM122C	-0.328348	0.0253547	0.686653
CTDNEP1	0.364073	0.0253906	0.686653
TMEM240	0.535026	0.0255287	0.688621
ZNF428	0.380891	0.0256863	0.690129
RNF185	0.366917	0.0257154	0.690129
SLC2A4RG	0.387551	0.0258281	0.691393
NR4A2	-0.515355	0.0261339	0.696539
TMEM254	0.314487	0.026263	0.696539
ZHX1-C8orf76	0.341783	0.0262777	0.696539
RUBCN	-0.24382	0.0263641	0.696539
ZNF579	0.489209	0.026384	0.696539
BRF2	0.330277	0.026534	0.696539
RAB39B	0.270983	0.0265953	0.696539
MT-CO1	0.711601	0.0266586	0.696539
AP002360.1	0.528713	0.0266744	0.696539
TMED3	0.454961	0.0267729	0.696539
RPL10A	0.307835	0.0268337	0.696539
EIF2S3B	-0.605561	0.027048	0.696539
ZNRF1	-0.530989	0.0271099	0.696539
MVB12B	0.511987	0.027281	0.696539
PNPLA6	0.433573	0.0273424	0.696539
ZNF493	0.159484	0.0273765	0.696539
FAM98C	0.184649	0.0273886	0.696539
BTBD6	0.402157	0.0274172	0.696539
KCTD2	0.199784	0.0274417	0.696539
ETFRF1	0.178161	0.0274581	0.696539
ENO1-AS1	0.43548	0.0275634	0.696539
PTK2	-0.313955	0.0275701	0.696539
RHBDF2	0.370053	0.0276027	0.696539
OAZ2	0.313199	0.0276053	0.696539
DOCK7	0.41094	0.0276768	0.696676
BOD1	0.356819	0.0278604	0.697113
CTSA	0.301798	0.0279471	0.697113
CR1	0.539938	0.0279717	0.697113
RANGRF	0.345058	0.0280857	0.697113
TOP1	-0.241065	0.0282358	0.697113
RPS19	0.269559	0.0283211	0.697113
TXN	0.414672	0.0285475	0.697113
FAM50A	0.297208	0.0286568	0.697113
N4BP3	0.467881	0.028702	0.697113
TXLNG	-0.26138	0.0287639	0.697113
AKAP17A	0.224858	0.0287661	0.697113
ATMIN	0.211577	0.0289108	0.697113
SSBP1	0.216092	0.0289693	0.697113
PDK2	0.393952	0.0289875	0.697113
AMPD3	-0.298103	0.0290025	0.697113
SLC50A1	0.429621	0.0290069	0.697113
PDCD7	0.283501	0.029037	0.697113
PPP2R2D	0.245958	0.0290607	0.697113
EPB41L2	-0.457397	0.0291339	0.697113
CDK17	-0.241975	0.0292556	0.697113
AC025159.1	0.42716	0.029275	0.697113
BTF3L4	0.18968	0.0293608	0.697113
MT-CO3	0.65827	0.0293677	0.697113
CNDP2	0.193808	0.0293688	0.697113
SAYSD1	0.502157	0.0294433	0.697113
AC016596.1	-0.330591	0.0294633	0.697113
PDZD4	0.623777	0.0294982	0.697113
PLEKHA1	0.253069	0.0295448	0.697113
LEPROT	0.240513	0.0297011	0.698972
CCDC43	-0.148197	0.0297562	0.698972
TMEM106B	0.191977	0.0298582	0.699809
USP28	0.572985	0.0300714	0.700349
LTBP3	0.303079	0.0301303	0.700349
RPS18	0.351443	0.0302405	0.700349
NUDT22	0.361604	0.0304202	0.700349
NAA80	0.298725	0.0305435	0.700349
NPEPL1	0.603988	0.0306635	0.700349
LSG1	-0.250952	0.0306889	0.700349
TBC1D10C	0.390713	0.0308603	0.700349
AC009404.1	0.390222	0.0308782	0.700349
FAM217B	0.372959	0.0310172	0.700349
CREM	-0.54438	0.0311197	0.700349
MINCR	0.335382	0.0312573	0.700349
YTHDC2	-0.238098	0.0313152	0.700349
LAMTOR2	0.549423	0.0313364	0.700349
DTNB	0.277627	0.0313832	0.700349
SLC9A3	0.256792	0.0314048	0.700349
RIC3	0.875743	0.0314379	0.700349
AL355816.2	0.342363	0.0315277	0.700349
EFR3A	-0.225755	0.0316338	0.700349
SMAD5	0.510881	0.0317198	0.700349
NDUFAF4	0.205106	0.031766	0.700349
LYPLAL1	0.307001	0.0319055	0.700349
C16orf87	0.291774	0.0319847	0.700349
AHCY	0.388672	0.0321867	0.700349
HDAC3	0.131585	0.0322041	0.700349
PPFIBP2	-0.871462	0.0324047	0.700349
HS1BP3	0.406145	0.0324674	0.700349
C1RL-AS1	-0.536695	0.0325188	0.700349
BOD1L1	-0.249396	0.0326262	0.700349
PTGER4	-0.316357	0.0327043	0.700349
TAX1BP3	0.417709	0.0327664	0.700349
PSMD5	-0.364671	0.0328526	0.700349
CYB561A3	0.358465	0.0331303	0.700349
GPM6B	-0.23944	0.0331533	0.700349
DNA2	-0.319408	0.0331692	0.700349
HMGB3	0.430075	0.0331854	0.700349
SNTB2	0.394311	0.0332087	0.700349
ANO9	0.287882	0.0332804	0.700349
TMEM80	0.388379	0.0332846	0.700349
DYNLL2	0.194738	0.0333098	0.700349
YY1	0.131185	0.0333208	0.700349
ZNF737	-0.279972	0.0334649	0.700349
TSFM	0.308283	0.0335585	0.700349
NDUFS8	0.321539	0.0335628	0.700349
TBC1D10A	0.360206	0.0335671	0.700349
LIN52	-0.391375	0.0336133	0.700349
CAPS	0.247429	0.0336548	0.700349
EID2	0.192009	0.0337359	0.700349
BTN3A3	0.381651	0.0338478	0.700349
TPM3	0.203858	0.0339313	0.700349
COX15	0.344001	0.0340235	0.700349
LFNG	-0.355744	0.0340349	0.700349
PGM1	0.284324	0.0340472	0.700349
PFKFB3	-0.705325	0.0340961	0.700349
TBCE	0.292529	0.0341351	0.700349
BNIP1	0.318263	0.0341541	0.700349
ABCC10	0.337827	0.0341968	0.700349
C1orf123	0.472848	0.0342357	0.700349
TMEM185A	0.402691	0.034319	0.700349
FTSJ3	-0.212511	0.0343932	0.700349
AKNA	0.174157	0.0344034	0.700349
MT-ATP6	0.637089	0.0345029	0.700349
BNIP3	0.371541	0.0345219	0.700349
C12orf29	0.164149	0.0345278	0.700349
RIF1	-0.341519	0.0345726	0.700349
MED4	-0.197052	0.0345732	0.700349
APOM	0.489783	0.0345852	0.700349
NDRG1	-0.227486	0.0347057	0.700349
EMC2	0.266462	0.0347138	0.700349
C9orf16	0.375518	0.0347706	0.700349
AL031848.2	-0.402122	0.034785	0.700349
HDAC6	0.397613	0.0348744	0.700349
NEAT1	-0.346119	0.0350429	0.700349
C20orf204	-1.63932	0.0351008	0.700349
GIPC1	0.371787	0.0352118	0.700349
CHRAC1	0.164505	0.0352453	0.700349
PUS10	0.297381	0.0353033	0.700349
HIBADH	0.39905	0.0355608	0.700349
LNPK	-0.449387	0.0355649	0.700349
DNAJB1	0.268976	0.0356182	0.700349
AC007325.4	0.534918	0.0357282	0.700349
HIGD1A	0.330256	0.0357489	0.700349
MYO9B	0.153783	0.0358625	0.700349
AC012645.3	0.251967	0.0359137	0.700349
GALNT10	-0.359554	0.0359212	0.700349
MIEN1	0.357977	0.035961	0.700349
FBXO44	0.358554	0.0359624	0.700349
DICER1-AS1	0.277749	0.0359663	0.700349
ZNF557	0.218378	0.0360033	0.700349
RHOH	0.217211	0.036022	0.700349
NUDT2	0.737071	0.0361203	0.700349
LGALS8	-0.387716	0.0362425	0.700349
FCGRT	0.677893	0.0362487	0.700349
LINC02328	0.360845	0.036262	0.700349
AL512791.2	-0.271957	0.0363791	0.700349
NDUFA12	0.197683	0.0364048	0.700349
TMEM202-AS1	-0.307759	0.0364121	0.700349
TMEM39B	0.337133	0.0364378	0.700349
RNF13	0.205181	0.0365401	0.700349
WASHC4	-0.298365	0.0365895	0.700349
DBR1	-0.213439	0.0366434	0.700349
IAH1	0.206625	0.0367147	0.700349
MRPL43	0.333193	0.036841	0.700349
ACO1	0.316331	0.0369627	0.700349
AC005070.3	-0.402535	0.0369996	0.700349
EDC4	-0.271023	0.0370189	0.700349
CTSK	0.278191	0.0370503	0.700349
POU5F2	0.482165	0.0370527	0.700349
MDS2	-0.37384	0.0373964	0.701608
AL050341.2	-0.300405	0.0374954	0.701608
GABARAPL1	-0.336369	0.0375373	0.701608
ELAC2	-0.502546	0.0377262	0.701608
FABP5	0.414921	0.0377544	0.701608
YAE1D1	0.30123	0.0377957	0.701608
SMARCA5	-0.234845	0.0378119	0.701608
ARFGAP1	-0.29829	0.0378212	0.701608
TMUB2	0.282594	0.037864	0.701608
GRAMD4	-0.407539	0.0379306	0.701608
PUM3	-0.422058	0.037948	0.701608
EGLN1	0.178049	0.0381004	0.701608
RPS6KB1	-0.279778	0.038152	0.701608
TXNDC9	0.179542	0.0381563	0.701608
STRADA	0.230392	0.038226	0.701608
MAGED1	0.424366	0.0382464	0.701608
ST7L	0.419783	0.0382565	0.701608
USP4	-0.188664	0.0384448	0.701608
GINS2	0.358448	0.0384678	0.701608
CCDC127	0.385987	0.0384787	0.701608
CSTF2T	-0.288083	0.0385163	0.701608
PTEN	0.119051	0.0386675	0.702049
RPS6	0.282818	0.0386736	0.702049
CBLB	0.271757	0.0388818	0.702615
SF1	0.300198	0.0389122	0.702615
CFP	0.452684	0.0389362	0.702615
MZT2A	0.494497	0.0389712	0.702615
NME4	0.50236	0.0391423	0.703959
MXRA7	-0.571331	0.0392434	0.703959
INPPL1	0.430838	0.0392461	0.703959
CLK4	0.148711	0.0393617	0.704835
ICAM3	0.38849	0.0394504	0.705226
IP6K1	0.149992	0.0396714	0.706168
TRIM37	0.256823	0.0397016	0.706168
TEX261	0.232714	0.0397216	0.706168
KIF9-AS1	0.32846	0.0398134	0.706168
CD44	0.128882	0.0398378	0.706168
AC132192.2	-0.27647	0.0401066	0.70915
INSIG2	0.268335	0.0401406	0.70915
STK11IP	0.293029	0.0402247	0.709201
AL627171.1	0.303711	0.040278	0.709201
PRAF2	0.494528	0.0405053	0.712016
LIG1	-0.222852	0.0406102	0.71234
AC098818.2	-0.325906	0.0406978	0.71234
CREB3	0.378491	0.0407264	0.71234
ZNF136	0.218073	0.0409393	0.714879
ATP5F1A	0.256518	0.0413235	0.720006
SNUPN	0.273133	0.0413723	0.720006
AC087741.1	0.706634	0.0415621	0.720006
CEP295	-0.21168	0.0415699	0.720006
RFNG	0.369573	0.0415742	0.720006
DPY30	0.274776	0.0417145	0.720658
PMPCB	-0.138841	0.0417923	0.720658
ZNF354B	0.369074	0.0418731	0.720658
RPL26L1	0.321798	0.0419072	0.720658
NFYA	-0.307299	0.0420426	0.720658
RABGAP1	-0.174522	0.0421073	0.720658
COG8.1	-0.25939	0.0421861	0.720658
VPS25	0.39598	0.0421889	0.720658
CDKN1A	-0.701092	0.0424436	0.720658
ABCF1	-0.206224	0.0424768	0.720658
ZNF793	0.311914	0.0424964	0.720658
KANK1	-0.392617	0.0425364	0.720658
ZBTB7A	0.292002	0.0425712	0.720658
STX3	0.334493	0.042643	0.720658
NAPG	-0.153015	0.0426648	0.720658
SLC35C1	0.302719	0.0427052	0.720658
ZC3H12A	0.270228	0.0429143	0.72276
KTN1	-0.235754	0.0430313	0.72276
DHRS11	0.364467	0.043204	0.72276
NDUFAF3	-0.279547	0.0432044	0.72276
ABL1	0.240042	0.0432175	0.72276
AC124016.2	0.362742	0.0432409	0.72276
TSHZ1	0.356577	0.0433695	0.723085
TMEM219	0.406074	0.0433974	0.723085
NUP37	0.205642	0.043475	0.723234
SEC14L2	-0.45973	0.0436244	0.724029
MAP3K7CL	0.316691	0.0436824	0.724029
ZNF550	-0.301074	0.0438825	0.724029
C16orf70	0.254925	0.0439348	0.724029
TBCCD1	0.31593	0.0439637	0.724029
AL133410.1	0.577784	0.0441641	0.724029
TCEANC	0.380862	0.0443671	0.724029
UBA52	0.252329	0.0443968	0.724029
PABPN1	0.195988	0.0445843	0.724029
CNPY3	0.20285	0.0446346	0.724029
SKIV2L	-0.205563	0.0446528	0.724029
COX8A	0.258496	0.0446812	0.724029
WDSUB1	0.506743	0.0447122	0.724029
CCNI	0.225347	0.0447868	0.724029
RP2	0.279887	0.044817	0.724029
H1FX-AS1	-0.273909	0.0448484	0.724029
CD9	0.49052	0.0448853	0.724029
VDAC3	0.250254	0.0449136	0.724029
MGAT4A	0.265392	0.0450399	0.724029
HSPH1	-0.311257	0.045046	0.724029
RUFY1	0.336272	0.0451568	0.724029
KCNRG	0.304658	0.0452209	0.724029
AMIGO1	0.496343	0.0452244	0.724029
ATP6V0E2	0.524145	0.0452791	0.724029
UBE2A	0.202591	0.0452938	0.724029
DNAJB4	-0.325999	0.0454417	0.724029
EXOSC6	0.262831	0.0456107	0.724029
CTSZ	0.474317	0.0456635	0.724029
KRT10	0.254518	0.0459389	0.724029
SMARCB1	0.314969	0.0459757	0.724029
TYW5	0.151096	0.0459787	0.724029
TMEM143	0.330771	0.0460473	0.724029
PAK2	-0.271952	0.0460797	0.724029
CD320	0.40539	0.0460828	0.724029
NPLOC4	0.173118	0.0460863	0.724029
ATE1	-0.136416	0.0461757	0.724029
TC2N	-0.311149	0.0462055	0.724029
DGCR6L	0.395152	0.0462253	0.724029
GSDMB	0.32517	0.0462271	0.724029
TSEN15	0.239873	0.0462687	0.724029
REPIN1	0.319958	0.0464665	0.72576
SLC35D2	0.282426	0.0465169	0.72576
BST2	0.623366	0.046612	0.726169
RMDN2	-0.316949	0.0468095	0.72817
PTTG1	0.449473	0.0471267	0.729455
ZDHHC14	-0.287673	0.0471478	0.729455
SNX3	0.200083	0.0471729	0.729455
CRY2	0.185155	0.0472377	0.729455
KIF21B	-0.292178	0.0472379	0.729455
ZNF367	-0.295008	0.0473503	0.730123
USP27X	0.245294	0.0475085	0.731493
CISD2	0.191165	0.0478049	0.732134
GLRX5	0.317708	0.04782	0.732134
ALDH18A1	0.305365	0.047855	0.732134
GPD1L	-0.340227	0.0478813	0.732134
RAN	0.32084	0.0479702	0.732134
PLK2	-0.345966	0.0480248	0.732134
CUTA	0.306927	0.0480614	0.732134
ELK1	0.318571	0.0481398	0.732134
TMEM234	-0.359887	0.0481749	0.732134
ZNF267	-0.251238	0.048392	0.734374
AP000254.1	0.294528	0.0486248	0.736847
RBBP6	0.193517	0.0487547	0.736913
ECI1	0.304265	0.0488041	0.736913
CFAP20	0.352923	0.0488387	0.736913
FAHD2A	0.20842	0.0490269	0.738696
SH2D2A	0.297228	0.0492113	0.739889
CGAS	-0.296895	0.0493132	0.739889
AL353708.3	-0.292248	0.0494891	0.739889
RAB12	-0.294011	0.0495397	0.739889
MRPL17	0.3012	0.0496183	0.739889
SNX19	-0.200583	0.0496259	0.739889
BLOC1S1	0.298699	0.0496705	0.739889
WASL	0.282926	0.049713	0.739889
MT-ND2	0.441944	0.0497375	0.739889
RABGAP1L	-0.155344	0.0499372	0.741435
NABP2	0.276071	0.0500064	0.741435
CALM2	0.181195	0.0500562	0.741435
VAMP4	-0.19446	0.0501426	0.741435
AC009061.2	-0.314723	0.0502569	0.741435
TRG-AS1	0.365566	0.0502632	0.741435
USP25	-0.18531	0.0504062	0.742147
DDI2	-0.377953	0.0504956	0.742147
HDAC11	0.28125	0.0505226	0.742147
SLC37A4	0.369159	0.050873	0.745583
PIAS1	0.187267	0.0509547	0.745583
CAP1	0.178256	0.0509734	0.745583
RPP30	-0.138728	0.0510453	0.745583
SPG21	0.392732	0.05111	0.745583
ERP29	0.37947	0.0512697	0.745882
ERCC3	-0.176809	0.0512719	0.745882
BCL2L1	0.372193	0.0513743	0.746013
ALG11	-0.215946	0.0514224	0.746013
GADD45A	-0.450894	0.0515589	0.746967
PHF7	0.363178	0.0520209	0.75172
IP6K2	0.160413	0.0520614	0.75172
VEGFB	0.425752	0.0524187	0.75172
SPNS1	0.387223	0.0524817	0.75172
MARCKS	0.50153	0.0525295	0.75172
IGSF6	0.320034	0.0525534	0.75172
SNX30	-0.383217	0.0525591	0.75172
LRRC24	0.297651	0.05261	0.75172
C7orf26	0.268067	0.0527772	0.75172
CUL2	-0.213155	0.0528468	0.75172
ELP5	0.682709	0.0529358	0.75172
RUNDC1	0.189683	0.0530008	0.75172
USP45	-0.286002	0.0530191	0.75172
AC007952.4	-0.556393	0.0530262	0.75172
ANKRD17	-0.154594	0.0530289	0.75172
MTFMT	0.336378	0.053127	0.75172
CLTA	0.21403	0.0532158	0.75172
MRPL30	-0.260412	0.0532876	0.75172
PACS1	0.15497	0.0533032	0.75172
UBAC1	0.280014	0.0533221	0.75172
RPLP0	0.369469	0.0535667	0.75172
LACC1	-0.319205	0.0537184	0.75172
TCTEX1D2	0.37757	0.0539244	0.75172
TBC1D14	0.190937	0.0540466	0.75172
NLE1	0.325705	0.0540895	0.75172
RTN3	0.25009	0.0541407	0.75172
TMEM222	0.461884	0.0541774	0.75172
LINC00623	0.222682	0.0542047	0.75172
CENPV	0.398757	0.0542325	0.75172
ZNF525	0.245626	0.0543544	0.75172
CABIN1	-0.152358	0.0544373	0.75172
DIP2A	-0.380614	0.0544832	0.75172
NELFCD	0.225068	0.0545173	0.75172
FAM215B	0.542364	0.0546353	0.75172
IQCB1	-0.330446	0.0548066	0.75172
LAMTOR1	0.399957	0.0548773	0.75172
PCM1	-0.220756	0.0549454	0.75172
PEX7	0.254642	0.0550098	0.75172
CRACR2A	-0.243616	0.0550214	0.75172
LRRC8D	0.323236	0.0550619	0.75172
PRR14	0.307794	0.0550987	0.75172
JAML	0.4716	0.0551469	0.75172
ZNF345	0.343701	0.0553113	0.75172
MT-ND1	0.409175	0.0555263	0.75172
CLN5	0.276959	0.0556178	0.75172
TOMM22	0.234959	0.0556243	0.75172
P4HTM	0.24303	0.0556332	0.75172
AC026401.3	-0.384575	0.0556909	0.75172
BBOF1	-0.268928	0.0559405	0.75172
C19orf48	0.284982	0.0560891	0.75172
POMC	0.502364	0.0560997	0.75172
NAP1L5	-0.328987	0.0561339	0.75172
SP2	0.244954	0.0562335	0.75172
EFCAB2	-0.334042	0.0563719	0.75172
CSPP1	-0.23087	0.0563908	0.75172
SCCPDH	0.480836	0.0564272	0.75172
PTPN12	0.287098	0.0564786	0.75172
ZNF226	-0.328113	0.0565026	0.75172
HEBP1	0.630205	0.0565226	0.75172
KLHL6	-0.360769	0.0565473	0.75172
AKAP7	0.275476	0.0565586	0.75172
PARG	-0.42065	0.0566904	0.75172
NKRF	-0.199376	0.0569917	0.75172
ANAPC5	0.118049	0.0570528	0.75172
ZNF318	0.354781	0.0571423	0.75172
FBXL16	0.349028	0.0573089	0.75172
ENDOG	0.526666	0.057309	0.75172
WDR55	-0.212016	0.0575505	0.75172
NDUFV1	0.332878	0.0575875	0.75172
TBC1D23	-0.269885	0.0576031	0.75172
HNRNPA0	0.232876	0.0577028	0.75172
CDK11A	-0.401174	0.0577352	0.75172
KIFC2	0.296744	0.0577883	0.75172
C12orf57	0.272701	0.0578008	0.75172
ITPKC	0.412097	0.0578061	0.75172
MMP25-AS1	0.321838	0.0578481	0.75172
TUBA1C	0.390196	0.0580335	0.75172
ARL10	-0.31832	0.0580553	0.75172
UPF3B	-0.149	0.0580863	0.75172
FAM98A	-0.282635	0.0580988	0.75172
TOR2A	0.427474	0.0581634	0.75172
ATXN7.1	0.299236	0.058274	0.75172
IL17RC	0.380251	0.0583627	0.75172
AC016831.7	-0.396144	0.05854	0.75172
SSTR3	-0.471241	0.0586978	0.75172
FAM174A	0.578644	0.058715	0.75172
SIVA1	0.354353	0.0587848	0.75172
BCL10	0.145136	0.0587959	0.75172
MRPS25	0.151638	0.0588117	0.75172
TUFM	0.435143	0.0588253	0.75172
SOCS5	0.202868	0.0588959	0.75172
CTBP1	0.226963	0.0589115	0.75172
CLYBL	0.311803	0.0589246	0.75172
NOG	0.348754	0.0590135	0.75172
SMG5	-0.326903	0.0591082	0.75172
DCBLD2	0.246532	0.0592551	0.75172
TMEM94	-0.342033	0.0592568	0.75172
AL023806.1	0.248209	0.059332	0.75172
DBI	0.247078	0.0593823	0.75172
PKD2	0.437999	0.0593837	0.75172
BCL7C	0.416209	0.0593847	0.75172
HMGN2	0.178107	0.0594018	0.75172
ZNF552	0.23051	0.059455	0.75172
TMEM189	0.221495	0.0595392	0.75172
WDFY2	0.221217	0.0596573	0.75172
C12orf76	0.312944	0.0596748	0.75172
DPEP2	0.27724	0.0596929	0.75172
GPX4	0.348079	0.0597161	0.75172
AP3B1	-0.192127	0.0598077	0.75172
MED20	-0.293349	0.059986	0.75172
ORAI2	0.243281	0.0600766	0.75172
GRIP1	0.324276	0.0601289	0.75172
RRP36	0.174445	0.0601642	0.75172
UBA7	-0.301197	0.0601854	0.75172
MFF	0.244312	0.0602205	0.75172
ARMH1	0.369924	0.060504	0.75172
STARD10	0.349525	0.0605654	0.75172
TMEM19	0.24455	0.0605903	0.75172
ACAD9	-0.270331	0.0606296	0.75172
SEPT9	0.259369	0.0606773	0.75172
HS2ST1	0.390335	0.060792	0.75172
MXI1	0.236167	0.0608578	0.75172
LIN7B	0.459938	0.0609127	0.75172
MLLT10	0.236588	0.0609205	0.75172
AKAP9	-0.301285	0.0611779	0.75172
LINC00513	-0.367802	0.0612396	0.75172
PPIL4	-0.159021	0.0613038	0.75172
RPS12	0.28959	0.0613107	0.75172
SGCB	0.291089	0.061326	0.75172
PTCD2	0.214478	0.061428	0.75172
DNAJC30	0.51603	0.0614793	0.75172
PILRB	0.340178	0.0614906	0.75172
POC1B-AS1	0.320792	0.0614914	0.75172
RGP1	0.202537	0.0615657	0.75172
TUSC2	0.318913	0.0616117	0.75172
UBXN11	0.254619	0.0617512	0.75172
NDUFA2	0.248411	0.0617832	0.75172
ZNF865	0.362839	0.0617969	0.75172
KIAA1522	-0.295302	0.0618653	0.75172
TBC1D31	-0.280011	0.061954	0.75172
TMEM147-AS1	0.26608	0.0620139	0.75172
NAXE	0.486193	0.062039	0.75172
ORMDL1	0.198719	0.0620791	0.75172
IVD	-0.209063	0.0622388	0.752476
SUMF2	0.150226	0.0624011	0.752476
TBCD	0.407694	0.0624184	0.752476
BCDIN3D	0.273806	0.0625936	0.752476
NABP1	-0.415919	0.0626518	0.752476
POLR3F	-0.211854	0.062671	0.752476
FAAH2	-0.28309	0.0627056	0.752476
DAPK1	0.491877	0.0627123	0.752476
FLT1	-0.644134	0.0628832	0.753207
ZNF32	0.43794	0.062916	0.753207
RIN3	0.35924	0.0631356	0.7547
AL035563.1	0.421201	0.0633742	0.7547
JMJD1C	-0.336405	0.0633806	0.7547
DRAM2	0.245808	0.0633809	0.7547
CASC3	-0.190759	0.0633985	0.7547
HSD17B10	0.369427	0.0636304	0.756354
SH3BP2	0.290686	0.0636809	0.756354
PSMG4	0.294565	0.063781	0.756691
MROH1	0.240497	0.063896	0.757203
TIAM1	-0.352079	0.0641331	0.757922
XRCC3	0.229345	0.0641659	0.757922
TEN1	0.439264	0.0641722	0.757922
URB2	0.388465	0.0642928	0.758119
GOLGA6L9	0.28328	0.0643326	0.758119
SDK2	0.499312	0.0644476	0.758443
NXT1	0.209277	0.0645553	0.758443
CETN2	0.283664	0.0645759	0.758443
MAL	0.250433	0.0648197	0.759427
COPS5	0.14852	0.0650556	0.759427
PCGF3	0.233113	0.065104	0.759427
RHEB	0.257883	0.0651041	0.759427
UTP6	-0.278698	0.0651221	0.759427
MTMR6	-0.253724	0.0652107	0.759427
EPC1	0.11666	0.0652335	0.759427
SNAP23	-0.165874	0.0653074	0.759427
LINC00667	0.334111	0.0655196	0.759427
RAC1	0.359267	0.0656051	0.759427
RPL23A	0.231618	0.0656369	0.759427
EIF5B	-0.169031	0.0657822	0.759427
PLEKHF2	0.248958	0.0658064	0.759427
PXN-AS1	0.369139	0.0658442	0.759427
RRAGB	0.313022	0.0658758	0.759427
USP32	-0.312957	0.0661269	0.759427
H1F0	0.641376	0.0662432	0.759427
NELL2	0.49431	0.0662433	0.759427
MRPL48	0.676573	0.0662741	0.759427
AC012360.3	0.348765	0.0662772	0.759427
CCR9	-0.522728	0.0663336	0.759427
MCC	0.43448	0.0663375	0.759427
KDM5B	0.196847	0.0663824	0.759427
BDH1	0.276148	0.0667687	0.759427
TMEM263	0.298812	0.0668261	0.759427
ORAI3	0.277311	0.0668517	0.759427
TMEM165	0.320335	0.0668698	0.759427
PYM1	0.354928	0.0669127	0.759427
ABCG1	-0.339758	0.0670557	0.759427
TRBV21-1	-0.285362	0.0671157	0.759427
ZNHIT2	0.410814	0.0671266	0.759427
TMEM88	-0.52923	0.0671384	0.759427
CCDC25	0.26072	0.0671642	0.759427
ZNF511	0.299409	0.0671813	0.759427
AP006621.3	0.657029	0.0673257	0.759427
SPECC1	0.346673	0.0673564	0.759427
TM9SF2	-0.192	0.0673594	0.759427
ZNF219	-0.308696	0.0675326	0.759427
PRKAG1	0.180205	0.067589	0.759427
FKTN	0.336698	0.0678503	0.759427
NDUFB7	0.345506	0.0679175	0.759427
DCUN1D5	0.239103	0.0679331	0.759427
PHF10	-0.259002	0.0680091	0.759427
LINC01534	0.460946	0.0680682	0.759427
ZW10	-0.295924	0.0680684	0.759427
MAPK3	0.377418	0.0682535	0.759427
SRGAP2	-0.362304	0.0682849	0.759427
PPAT	0.208638	0.0683279	0.759427
POM121	-0.165133	0.0683582	0.759427
RUFY2	-0.281055	0.0684781	0.759427
AC245014.3	-0.420176	0.0685262	0.759427
SNAI1	-0.473604	0.068595	0.759427
RAB9A	0.235324	0.0687667	0.759427
UFC1	0.217344	0.0688357	0.759427
SGK1	-0.435834	0.0691127	0.759427
MVD	0.387316	0.0692314	0.759427
DUSP11	0.200562	0.0692317	0.759427
SEC23IP	0.188348	0.0693159	0.759427
SLC25A39	0.417922	0.0693274	0.759427
PMPCA	0.228041	0.0694059	0.759427
TMEM134	0.225938	0.0694079	0.759427
SKIL	-0.373187	0.0694289	0.759427
ATP6V1B2	0.164348	0.0694296	0.759427
NEU3	-0.226742	0.0695214	0.759427
PON2	-0.415131	0.0695852	0.759427
C1orf54	0.250992	0.0696109	0.759427
SMG8	0.329781	0.0699442	0.759427
FANCA	0.240852	0.0699869	0.759427
AL117379.1	0.293749	0.0700877	0.759427
PARK7	0.408134	0.0701112	0.759427
AASDH	-0.145188	0.070338	0.759427
SNRPA	0.321519	0.0705674	0.759427
SSU72	0.206797	0.0708956	0.759427
MIAT	-0.37436	0.070896	0.759427
OXSM	-0.249039	0.0709032	0.759427
PSMG2	0.22832	0.0709892	0.759427
VPS35L	0.248687	0.0711756	0.759427
CNIH3	0.278575	0.0711929	0.759427
AC100786.1	-0.343054	0.071208	0.759427
RPL8	0.438151	0.0712551	0.759427
AL356488.3	-0.378725	0.071345	0.759427
VKORC1	0.479301	0.0713666	0.759427
COMMD9	0.136809	0.0713892	0.759427
C16orf86	0.332272	0.0714379	0.759427
NOL12	0.220777	0.0715037	0.759427
XPNPEP3	0.174007	0.0715344	0.759427
AC048341.1	0.29747	0.0715515	0.759427
G6PC3	0.357983	0.0715815	0.759427
MFSD13A	0.374486	0.0715875	0.759427
BMS1	-0.140845	0.0717058	0.759427
IFT52	0.299672	0.071769	0.759427
ZNF646	0.333221	0.0718113	0.759427
SERAC1	0.300579	0.0719239	0.759427
MRPL41	0.298351	0.0719265	0.759427
APRT	0.357781	0.0719354	0.759427
SSR4	0.323763	0.0719666	0.759427
SDHA	0.205077	0.0719997	0.759427
AC211476.2	-0.351231	0.0720497	0.759427
PRKX	-0.285714	0.0721437	0.759427
UROD	0.288679	0.0721687	0.759427
CDYL2	0.271704	0.0722205	0.759427
RPP25L	0.240917	0.0722886	0.759427
PWAR6	0.482555	0.0722906	0.759427
DEXI	0.247712	0.0723417	0.759427
PHC2	0.297377	0.0723592	0.759427
FGD5-AS1	0.179573	0.072474	0.759427
SYNGAP1	0.294431	0.0724991	0.759427
COMMD7	0.337455	0.0726555	0.759427
ZBTB4	-0.264144	0.0726603	0.759427
PPA2	0.181047	0.0726926	0.759427
MEG8	0.476809	0.0726939	0.759427
HCG11	0.3689	0.0727241	0.759427
ZNF117	0.25913	0.0728986	0.760146
GLRX3	0.255111	0.0729372	0.760146
LRRC42	0.41465	0.0730134	0.76019
PRKCA	0.222389	0.0731019	0.76036
SEC31B	-0.19706	0.0732669	0.760839
SNRNP35	0.201005	0.0732922	0.760839
UQCRH	0.255573	0.0734363	0.761586
RAPGEF1	-0.356354	0.0736686	0.761962
AC091729.3	0.607211	0.0737197	0.761962
AGAP9	-0.40446	0.0738643	0.761962
EIF2D	0.223345	0.0739424	0.761962
HUS1	0.202303	0.0741976	0.761962
AL683807.1	-0.330422	0.0743504	0.761962
MKKS	0.332285	0.0744717	0.761962
LSM5	0.33882	0.0744901	0.761962
PRR34-AS1	-0.575814	0.0746322	0.761962
ZUP1	-0.236385	0.0747684	0.761962
TLR1	-0.271192	0.0747876	0.761962
AKR1A1	0.339351	0.0749077	0.761962
ABHD14B	0.405015	0.0750317	0.761962
UBXN2B	0.208147	0.0750754	0.761962
INPP5D	-0.267027	0.0751054	0.761962
PLXND1	-0.299368	0.0751188	0.761962
ENTPD6	0.299015	0.0752274	0.761962
BAG4	0.135625	0.0753306	0.761962
CLN8	0.448845	0.0753745	0.761962
DALRD3	0.231594	0.0754334	0.761962
ACTR10	0.165761	0.0755042	0.761962
SLC23A2	-0.224081	0.0755566	0.761962
CCRL2	-0.330491	0.075561	0.761962
AP5M1	0.163757	0.0757153	0.761962
DPH1	-0.370783	0.0758332	0.761962
ZNF839	-0.220867	0.0758701	0.761962
AUTS2	-0.430388	0.0758884	0.761962
CAPZA1	-0.308269	0.0759335	0.761962
KIAA2026	-0.157901	0.0759573	0.761962
CD52	0.464124	0.0761118	0.761962
EML3	0.264084	0.0762949	0.761962
GPR171	-0.441025	0.0763912	0.761962
ODC1	0.253312	0.0764808	0.761962
MCCC1	0.239616	0.0767087	0.761962
ACOT2	0.370786	0.0767763	0.761962
CACNA1A	-0.351149	0.0767861	0.761962
ZMYM5	0.24496	0.0769038	0.761962
CYP2U1	0.254176	0.0770202	0.761962
FNDC10	0.467786	0.0770442	0.761962
C16orf91	0.262778	0.0771165	0.761962
RPL3	0.344968	0.0773526	0.761962
HOXB-AS1	0.453325	0.0773806	0.761962
PAFAH1B1	-0.217588	0.0775823	0.761962
P4HB	0.274608	0.0776443	0.761962
GTF3A	0.323255	0.0777101	0.761962
HMGN3	0.275915	0.0777401	0.761962
DYNC1LI1	0.142287	0.0777871	0.761962
ELL2	-0.47961	0.0778045	0.761962
GSTM3	-0.683324	0.0778059	0.761962
CLINT1	-0.135604	0.0779482	0.761962
TM9SF3	-0.306515	0.0779512	0.761962
CERS6	0.190425	0.0779612	0.761962
PTPN9	0.406674	0.0780156	0.761962
ERI3	0.36794	0.0781263	0.761962
PPP3CC	0.185449	0.0782086	0.761962
CCP110	-0.238007	0.0782204	0.761962
ZNF324B	-0.295155	0.0782525	0.761962
SGPL1	0.196492	0.0783007	0.761962
THEM4	-0.289198	0.0783779	0.761962
PDZD11	0.306402	0.0784175	0.761962
RXYLT1	0.239883	0.0785518	0.761962
BZW2	0.14552	0.0785584	0.761962
GUK1	0.275442	0.0786705	0.761962
G2E3	-0.220529	0.0788209	0.761962
SEH1L	-0.33501	0.0789268	0.761962
IRS2	0.14415	0.0790084	0.761962
AMPD2	0.271966	0.0790618	0.761962
ANKRD46	0.205807	0.0791041	0.761962
BLOC1S4	0.35163	0.0793104	0.761962
ZNF274	-0.239066	0.0793333	0.761962
PEX13	0.227574	0.0794567	0.761962
MYCBP	0.273129	0.0794868	0.761962
TRAF3IP2	0.265273	0.0795174	0.761962
DHX40	-0.183299	0.0795275	0.761962
ZBTB45	0.501011	0.0795379	0.761962
CD99	0.550551	0.0795739	0.761962
TRIP6	-0.253019	0.0796096	0.761962
USP14	-0.200638	0.0796172	0.761962
EEF1D	0.370332	0.0796986	0.761962
JTB	0.249972	0.0797188	0.761962
ARHGAP33	0.280118	0.0798332	0.761962
FAM168A	0.262058	0.0798678	0.761962
MHENCR	0.311169	0.0798844	0.761962
RPL32	0.279158	0.0800721	0.761962
MAP3K6	0.45687	0.0801162	0.761962
DPY19L3	0.340329	0.0803598	0.761962
AC019205.1	-0.397214	0.0804199	0.761962
IK	-0.109032	0.0804884	0.761962
BAG2	0.399199	0.0804969	0.761962
AC016405.3	-0.445981	0.080533	0.761962
FERMT3	0.322324	0.0807283	0.761962
FIBP	0.414106	0.0807315	0.761962
EEF1A1	0.255792	0.0807584	0.761962
RPS5	0.338266	0.0807698	0.761962
MIEF1	0.203547	0.0807924	0.761962
MPI	0.379279	0.0810083	0.761962
RCC1L	-0.194037	0.0811741	0.761962
RPL10	0.319443	0.0812267	0.761962
EZH2	-0.316206	0.0814471	0.761962
ANKMY1	0.258296	0.0814491	0.761962
BRCC3	0.170985	0.0814581	0.761962
GRN	0.489501	0.0814911	0.761962
BAD	0.242443	0.0815439	0.761962
ATXN10	0.205553	0.0817169	0.761962
ABHD16A	-0.660532	0.0818078	0.761962
SH2B1	0.209701	0.0818141	0.761962
RNASEL	-0.340148	0.0818177	0.761962
RFTN1	-0.410677	0.0819083	0.761962
VPS13A	-0.130937	0.0819564	0.761962
AC008105.3	0.365953	0.0819593	0.761962
SP1	0.327695	0.082008	0.761962
STX4	0.252753	0.0820148	0.761962
AKIP1	0.401863	0.0821446	0.761962
SGSM2	0.188729	0.0821849	0.761962
MTIF3	0.194596	0.0821971	0.761962
KAT7	0.187411	0.0822975	0.761962
AHDC1	0.291115	0.0823904	0.761962
AC092747.4	0.305444	0.0824635	0.761962
MTHFD2L	0.195582	0.0824846	0.761962
YWHAQ	0.212646	0.0826105	0.761962
TRIM14	0.252073	0.0827564	0.761962
STK35	0.248021	0.082786	0.761962
PPP2R1B	-0.16816	0.082834	0.761962
TP53	0.225228	0.0828958	0.761962
HAUS8	0.224814	0.0830133	0.761962
LASP1	-0.319923	0.0831718	0.761962
HSD17B8	0.35577	0.0832435	0.761962
KANSL1-AS1	0.788468	0.0833559	0.761962
SLC5A3	0.281983	0.0834213	0.761962
FTSJ1	0.256155	0.0834291	0.761962
DHODH	0.33142	0.0834541	0.761962
ZSWIM7	0.288795	0.0835077	0.761962
GTPBP6	0.263571	0.0835863	0.761962
AL117336.3	0.308425	0.0836064	0.761962
ENTPD1-AS1	0.332661	0.0836163	0.761962
FILIP1L	-0.596816	0.0837235	0.761962
HMGCS1	-0.280138	0.0837306	0.761962
BCS1L	0.302647	0.0837467	0.761962
CDC5L	0.096977	0.0837687	0.761962
PPP2R5D	0.206556	0.0837792	0.761962
NEDD4L	0.31138	0.0838274	0.761962
ELOF1	0.368473	0.0838739	0.761962
ABHD8	0.273698	0.0838759	0.761962
CARM1	0.260338	0.0839448	0.761962
TAPT1	-0.198505	0.0839576	0.761962
FOSL2	-0.444157	0.0840399	0.761962
CCPG1	-0.242015	0.0840925	0.761962
CNIH4	0.265556	0.0847426	0.763671
FRAT2	0.305616	0.0847877	0.763671
COPS3	0.206135	0.0848239	0.763671
WARS	-0.27104	0.0848378	0.763671
TOLLIP-AS1	0.417745	0.0850351	0.763671
DDX28	0.212506	0.0850532	0.763671
YTHDC1	-0.26102	0.0851598	0.763671
SLC22A5	-0.261968	0.0851927	0.763671
EIF3L	0.261944	0.0852058	0.763671
NT5C	0.453986	0.0852189	0.763671
SCYL1	0.319038	0.0854041	0.763671
ATP5MC1	0.240578	0.0854232	0.763671
MAP4K3	-0.257061	0.0854295	0.763671
SOAT1	-0.404468	0.0856143	0.763671
PUSL1	0.423778	0.0856703	0.763671
MGAT4B	0.394378	0.0856756	0.763671
BX890604.1	-0.270076	0.0856884	0.763671
STK16	0.41557	0.0858052	0.763671
VMA21	0.163297	0.0858231	0.763671
IPO5	0.234627	0.0858616	0.763671
PNRC1	0.221181	0.085869	0.763671
AC025164.1	-0.209859	0.0858741	0.763671
FAM185A	0.238231	0.0860271	0.764387
C5orf51	0.244432	0.0862297	0.765286
KCTD21	-0.34836	0.0862733	0.765286
ITK	-0.46765	0.0864167	0.765914
C6orf226	0.284225	0.086724	0.767149
CDCA7L	0.181671	0.0867272	0.767149
SNRPC	0.334946	0.0867897	0.767149
NARS	-0.273744	0.086847	0.767149
MZT2B	0.283244	0.0869688	0.767337
SRD5A3	0.463004	0.0870138	0.767337
CHID1	0.498708	0.0870909	0.767375
UXT	0.253847	0.087193	0.767633
TTF1	0.175981	0.0873739	0.768585
URGCP	0.178404	0.087526	0.769089
GPSM3	0.253898	0.0876443	0.769089
SCAMP2	0.340701	0.08765	0.769089
BRD3	0.160752	0.0878479	0.7698
PECAM1	-0.22086	0.0880713	0.7698
ACAA1	0.311092	0.0881237	0.7698
NELFA	0.210882	0.0881489	0.7698
TVP23C	0.280343	0.0881523	0.7698
RPS7	0.229413	0.0883625	0.7698
ELK3	-0.304652	0.0884052	0.7698
KDM4C	0.171473	0.0884536	0.7698
GLUL	0.23263	0.0886127	0.7698
ARG2	-0.356163	0.0886696	0.7698
PPP1R2	0.165549	0.088764	0.7698
RPS9	0.367083	0.0887912	0.7698
MED10	0.244433	0.0888402	0.7698
MOSPD3	0.357602	0.0888563	0.7698
PSMC1	0.28391	0.0888815	0.7698
DUSP18	0.285312	0.0888989	0.7698
PCGF1	0.214481	0.0890911	0.77016
SIT1	0.336398	0.0890919	0.77016
AC008124.1	0.22941	0.0893103	0.77016
MARF1	-0.122906	0.0893401	0.77016
HNRNPA1P48	0.472209	0.0893563	0.77016
CNIH1	0.289655	0.0895144	0.77016
PSMD8	0.309125	0.0895673	0.77016
ASL	0.225276	0.0895912	0.77016
BTBD7	-0.289938	0.0896536	0.77016
RPS27A	0.211788	0.0896707	0.77016
ANAPC2	0.18224	0.0897672	0.770362
RPL9	0.24883	0.089935	0.771174
ANKRD36C	-0.244597	0.0902328	0.773056
RASGRF2	0.285149	0.090301	0.773056
CCNQ	0.316756	0.0904458	0.773392
MCRIP2	0.387361	0.0904869	0.773392
AC110769.2	-0.296651	0.0906069	0.773435
BTN3A2	0.599988	0.0906807	0.773435
TNFRSF14	0.356875	0.0907689	0.773435
NAA38	0.312685	0.0908745	0.773435
DACH1	0.441207	0.0911311	0.773435
RPS3	0.33536	0.0911927	0.773435
MGST3	0.761834	0.091228	0.773435
ABCB1	-0.363021	0.0912921	0.773435
APTR	0.294385	0.091313	0.773435
WDR81	0.278651	0.0913603	0.773435
E2F4	0.206256	0.0914106	0.773435
NME1	0.420242	0.0914966	0.773435
C12orf49	0.275225	0.0915385	0.773435
TMEM59	0.193327	0.0915609	0.773435
GLIPR1	-0.173709	0.0916224	0.773435
PDP1	-0.251649	0.0916653	0.773435
PLPBP	0.372045	0.091822	0.774077
GOLGA8A	-0.705899	0.0919453	0.774077
PHF20L1	-0.200825	0.0919616	0.774077
AC018816.1	0.389167	0.0922228	0.775657
GGNBP2	0.11011	0.0923831	0.775737
MT-ND5	0.431405	0.0923985	0.775737
FP565260.6	-0.462367	0.092453	0.775737
ZCCHC4	-0.264058	0.0925292	0.775759
ZNF559	0.30685	0.0926137	0.775851
TMED2	0.264389	0.0927401	0.776294
MAZ	0.230028	0.0929885	0.776485
IPMK	-0.475063	0.0930822	0.776485
HIRA	0.279357	0.0931784	0.776485
THOC1	-0.154419	0.0933445	0.776485
AC027307.3	-0.330016	0.0933592	0.776485
THAP1	0.204002	0.0933894	0.776485
DDX41	0.209534	0.0935049	0.776485
FIGNL1	0.191506	0.0935237	0.776485
CEP68	0.190704	0.093544	0.776485
ZNF808	-0.295877	0.0935759	0.776485
JMJD6	-0.261756	0.0936563	0.776485
ASH1L-AS1	0.273743	0.0937474	0.776485
AC025171.2	-0.250978	0.0937786	0.776485
CENPK	1.06066	0.0937936	0.776485
PBX2	0.309614	0.0939363	0.777056
AES	0.268004	0.0941985	0.777626
TMEM11	0.247819	0.0942208	0.777626
ARHGAP11A	0.302606	0.0942264	0.777626
INTS9	0.277292	0.0943933	0.778319
RAB35	-0.276811	0.0945285	0.778319
RIPK1	-0.264556	0.0945597	0.778319
HMBOX1	-0.357182	0.0947536	0.778319
NUP214	-0.117902	0.0947748	0.778319
TMEM250	0.360449	0.0947764	0.778319
SH3BGRL3	0.309451	0.0948269	0.778319
AC107871.1	0.34475	0.0950367	0.779025
DCUN1D1	0.122739	0.0950657	0.779025
VPS29	0.280422	0.0951345	0.779025
AL645568.1	-0.317782	0.0952113	0.779039
ANKRD39	0.167243	0.0953006	0.779039
TAGAP	0.384897	0.0954485	0.779039
LINC00920	0.347358	0.0954968	0.779039
UNC119B	0.259698	0.0955056	0.779039
TTC27	0.266091	0.0956675	0.779498
C1orf122	0.303909	0.0957096	0.779498
RPIA	0.284624	0.0958955	0.780168
EED	-0.237503	0.0959398	0.780168
CHD1	-0.330713	0.0960269	0.780274
CREBRF	0.14893	0.0961963	0.781049
ADPRM	0.324802	0.0962826	0.781148
MLF2	0.278661	0.0966758	0.782205
MFGE8	-0.219171	0.096734	0.782205
FAM69A	-0.246693	0.0969359	0.782205
C20orf27	0.412503	0.0969512	0.782205
RPL28	0.288142	0.0970126	0.782205
CDHR3	0.342769	0.0971115	0.782205
SLC5A6	-0.315515	0.097112	0.782205
PCF11	0.119165	0.0971221	0.782205
ZNF146	-0.216682	0.0972005	0.782205
ATP6V1G1	0.312606	0.0972086	0.782205
DHX38	-0.179429	0.0972287	0.782205
ERMAP	0.297645	0.0973038	0.782213
SVBP	0.300949	0.0973972	0.782368
HMGA1	0.256292	0.0975192	0.782737
CENPC	-0.170968	0.0975917	0.782737
UBXN10-AS1	0.556192	0.0979562	0.783185
GSPT1	-0.352824	0.0980113	0.783185
ZNF275	0.188845	0.09819	0.783185
RWDD4	-0.160226	0.0982178	0.783185
ZNF616	-0.288244	0.0983216	0.783185
TPD52	0.545984	0.0984019	0.783185
ATAD2B	-0.141749	0.0985059	0.783185
TPK1	0.240723	0.0989035	0.783185
SNTA1	0.389626	0.0989745	0.783185
SLC30A9	-0.193936	0.0990802	0.783185
FIRRE	0.289676	0.0991168	0.783185
PTCH2	-0.522512	0.0992391	0.783185
ZNF426-DT	0.348469	0.0993229	0.783185
MRPS11	0.325662	0.0993895	0.783185
INTS8	-0.165306	0.0995055	0.783185
NHP2	0.289637	0.0996003	0.783185
MRPS12	0.336964	0.0997622	0.783185
RXRB	0.355028	0.0997817	0.783185
SLC33A1	0.262497	0.0999934	0.783185
YWHAH	0.641756	0.100065	0.783185
RHPN1	0.237461	0.100116	0.783185
UFL1	-0.201938	0.100205	0.783185
CD37	0.309711	0.100226	0.783185
ZFYVE28	-0.350654	0.100367	0.783185
ARRB2	0.245945	0.100379	0.783185
PTGR2	0.372807	0.100476	0.783185
AC111182.1	0.590576	0.100531	0.783185
LINC01473	0.390452	0.10054	0.783185
RPN2	0.17763	0.100599	0.783185
CHKA	-0.32544	0.10069	0.783185
HEXA	0.245077	0.100765	0.783185
MMEL1	0.424037	0.100774	0.783185
RAE1	0.262139	0.100803	0.783185
YRDC	0.232491	0.100858	0.783185
NCOR1	-0.0760822	0.100954	0.783185
GOLGA8B	-0.47893	0.101082	0.783185
WDR41	0.327291	0.101108	0.783185
ZBTB1	0.152029	0.101152	0.783185
ZNF280B	0.249942	0.101168	0.783185
NCAPD2	0.227584	0.101212	0.783185
SELENOH	0.209906	0.101401	0.783185
KLHL18	-0.397376	0.101459	0.783185
ZNF771	-0.375628	0.101476	0.783185
TMEM14C	0.348592	0.101506	0.783185
ITPK1	0.183213	0.101547	0.783185
L3MBTL2	0.284073	0.10156	0.783185
CHCHD4	0.281089	0.101627	0.783185
CEBPZ	-0.335009	0.101699	0.783185
CTLA4	-0.427241	0.101877	0.783185
TSPAN33	0.428294	0.101918	0.783185
TIA1	0.10676	0.102048	0.783185
SNRNP25	0.4678	0.102062	0.783185
ZNF280C	0.257631	0.102082	0.783185
S100A9	0.833047	0.102193	0.783185
H6PD	-0.223635	0.102199	0.783185
PER1	0.168859	0.102202	0.783185
PTGES3	0.242879	0.102244	0.783185
ATP5PF	0.240873	0.10229	0.783185
UBE2D1	0.176259	0.102331	0.783185
DAPK3	-0.339513	0.102381	0.783185
CARHSP1	0.240874	0.102442	0.783185
WDR89	0.204425	0.102506	0.783185
C19orf53	0.277749	0.102552	0.783185
NUDCD3	0.240946	0.10258	0.783185
ATP2B1	-0.213594	0.102613	0.783185
PLEKHG1	0.308957	0.102624	0.783185
CCNJ	-0.273345	0.102832	0.783185
SRPK1	0.205041	0.102906	0.783185
CMAS	0.307723	0.102908	0.783185
GPATCH3	0.186827	0.10291	0.783185
KLF11	-0.284513	0.102962	0.783185
RPL19	0.290655	0.103232	0.783185
TPT1	0.271492	0.103355	0.783185
ZBTB37	-0.267218	0.103373	0.783185
PFDN5	0.253491	0.103375	0.783185
NAMPT	-0.26886	0.103395	0.783185
MRM2	0.24007	0.103457	0.783185
CYB561D2.1	0.235358	0.103549	0.783185
CD151	0.432144	0.103674	0.783185
SKA2	0.236201	0.10368	0.783185
C17orf100	0.282611	0.10373	0.783185
COQ10B	0.166827	0.103737	0.783185
AC004241.1	-0.278363	0.103841	0.783412
POGZ	0.140054	0.103915	0.783412
TMEM203	0.315508	0.104189	0.784808
PRPF38B	-0.105651	0.104266	0.784808
SOD2	-0.487997	0.104417	0.784808
MAF1	0.227137	0.104501	0.784808
WDR83OS	0.335139	0.104507	0.784808
TCF7	0.171702	0.104637	0.784808
CD82	0.405962	0.104756	0.784808
FEN1	0.321577	0.104919	0.784808
DDX10	-0.220264	0.105021	0.784808
RNF139-AS1	0.327925	0.105263	0.784808
TMEM41A	0.20446	0.10538	0.784808
ZNF577	-0.216921	0.105446	0.784808
KLHL26	0.269465	0.10546	0.784808
TMEM238	0.247036	0.105485	0.784808
DEDD	0.170012	0.105531	0.784808
TRIAP1	0.229321	0.105651	0.784808
TADA1	0.201861	0.105672	0.784808
SGF29	0.315611	0.105677	0.784808
CTU2	-0.17052	0.105679	0.784808
MOB3A	0.24944	0.105713	0.784808
AC008267.5	0.285066	0.105829	0.784808
ARL6IP4	0.282716	0.105841	0.784808
AC242426.2	0.300768	0.105848	0.784808
DECR1	0.378036	0.106014	0.784808
NOTCH2	-0.283812	0.106022	0.784808
MRPL54	0.338951	0.106035	0.784808
MYSM1	-0.142705	0.106143	0.784874
OTUD3	-0.168669	0.106259	0.784874
DUS1L	0.235817	0.106278	0.784874
IPO4	0.245738	0.106342	0.784874
POLR1B	-0.463226	0.106623	0.785091
CCND2	-0.140153	0.106625	0.785091
SLC16A1	0.193613	0.106663	0.785091
RPS13	0.198802	0.106704	0.785091
LINC01132	-0.302554	0.106743	0.785091
GPR137B	-0.453637	0.106949	0.785356
MFSD5	0.192198	0.106979	0.785356
CENPU	0.47945	0.107075	0.785356
SLC4A5	-0.207062	0.107077	0.785356
NFU1	0.235263	0.107152	0.785362
MMP24OS	0.307988	0.107651	0.786226
GPR82	-0.293433	0.107674	0.786226
SLC20A2	-0.181427	0.107689	0.786226
DENND1C	0.195708	0.107744	0.786226
TRIM24	0.253803	0.107807	0.786226
DMTF1	-0.162599	0.107992	0.786226
IQCG	-0.281604	0.10802	0.786226
ZCCHC14	-0.400927	0.10827	0.786226
HLA-DPA1	0.591547	0.108406	0.786226
R3HCC1	0.354659	0.108424	0.786226
TOMM40	0.349006	0.10845	0.786226
AC009126.1	-0.204085	0.108559	0.786226
SLAIN2	-0.124536	0.108591	0.786226
FAM102B	-0.329449	0.108599	0.786226
CCNG1	0.234028	0.108629	0.786226
ABHD14A	0.335957	0.108747	0.786226
AC142472.1	0.251519	0.108846	0.786226
AC099811.4	-0.460821	0.108904	0.786226
PAAF1	0.207897	0.108998	0.786226
TAP2	0.21823	0.109042	0.786226
HTRA2	0.195071	0.109066	0.786226
TRUB2	0.322967	0.109082	0.786226
RBM4	0.193126	0.109088	0.786226
SELENON	0.247883	0.109095	0.786226
PLEKHJ1	0.507183	0.109134	0.786226
DERA	0.368774	0.109281	0.786372
RARRES3	0.303684	0.109381	0.786372
AC004556.1	-0.909114	0.109399	0.786372
MGA	-0.148978	0.109475	0.786372
LAMTOR5	0.221187	0.109587	0.786372
EIF2B1	-0.1163	0.109682	0.786372
SLC25A6	0.359964	0.10969	0.786372
USP21	-0.267459	0.109775	0.786372
MPHOSPH8	0.166176	0.109825	0.786372
ZBTB39	-0.237584	0.109986	0.786744
GSTZ1	0.301233	0.110081	0.786744
AIP	0.248042	0.110174	0.786744
LANCL1	0.246408	0.110175	0.786744
RTKN2	-0.426486	0.110353	0.787096
RPS23	0.219387	0.110374	0.787096
ZNF202	0.253442	0.110586	0.787127
PEBP1	0.282721	0.110621	0.787127
SERF2	0.37374	0.110646	0.787127
GOLGA4	-0.272186	0.110802	0.787127
DESI2	0.229923	0.110871	0.787127
KLRB1	0.569546	0.110934	0.787127
RPS16	0.245005	0.110985	0.787127
PCBP1	0.242312	0.111087	0.787127
RPL6	0.160793	0.111184	0.787127
FKBP8	0.299686	0.11126	0.787127
GFPT1	-0.244018	0.111299	0.787127
H2AFY	0.0950288	0.111372	0.787127
TRAPPC1	0.266431	0.111646	0.787127
TRPM7	-0.176678	0.111979	0.787127
EME2	0.305016	0.111987	0.787127
DDA1	0.302133	0.11201	0.787127
C1QBP	0.24765	0.112039	0.787127
NHLRC3	0.243046	0.112064	0.787127
DR1	0.137648	0.112215	0.787127
CCDC65	0.423529	0.112275	0.787127
MAP3K10	0.349195	0.112349	0.787127
RSAD1	0.257981	0.112416	0.787127
SHKBP1	0.300701	0.112481	0.787127
AC017083.1	-0.473899	0.112538	0.787127
PSMG3	0.224857	0.112651	0.787127
FAM216A	0.204177	0.112654	0.787127
MAGED2	-0.350781	0.112707	0.787127
TMED10	0.241489	0.112743	0.787127
SIAE	0.254265	0.112829	0.787127
OARD1	0.152377	0.112832	0.787127
HABP4	0.288558	0.112843	0.787127
IGFBP2	0.487327	0.112947	0.787127
CHEK1	-0.209903	0.113018	0.787127
RPL4	0.243708	0.113151	0.787127
DHRS1	0.213523	0.113236	0.787127
USP9X	-0.196366	0.113399	0.787127
ATG9A	0.248529	0.113431	0.787127
COA4	-0.180385	0.113435	0.787127
PPP2R3C	-0.223428	0.113533	0.787127
CXorf56	-0.263722	0.113541	0.787127
DNAJB7	-0.279239	0.113603	0.787127
AC040162.1	0.240069	0.114072	0.787127
FANCC	0.33731	0.114097	0.787127
PAXIP1-AS1	0.239622	0.114196	0.787127
GART	0.202106	0.114332	0.787127
MTA3	-0.167941	0.114437	0.787127
CCNL1	-0.13194	0.114521	0.787127
PCBP4	0.368891	0.114549	0.787127
MICB	0.409808	0.114715	0.787127
GADD45B	-0.281123	0.114847	0.787127
YPEL3	0.24835	0.114945	0.787127
AC232271.1	0.533905	0.11501	0.787127
IGHMBP2	0.235499	0.115194	0.787127
MFSD3	0.273689	0.115376	0.787127
Z93241.1	-0.273638	0.115528	0.787127
AL357054.4	-0.312324	0.115575	0.787127
AL022323.4	-0.448992	0.115647	0.787127
ZBTB26	0.230088	0.115695	0.787127
HCFC1	0.161916	0.115715	0.787127
CTBP1-DT	0.473382	0.115822	0.787127
PDPR	-0.293247	0.115834	0.787127
AC093249.6	0.342235	0.115848	0.787127
ZNF45	-0.25045	0.115881	0.787127
BICRA	0.278319	0.115974	0.787127
RBM26-AS1	0.241535	0.115992	0.787127
CTCF	0.117299	0.116022	0.787127
LDHB	0.259514	0.116048	0.787127
TBC1D9B	0.23999	0.116546	0.787127
ZBTB38	-0.31665	0.116571	0.787127
PKN2	-0.205094	0.116623	0.787127
BCL2L13	0.299754	0.116642	0.787127
SVIP	0.198881	0.116648	0.787127
DYNC1LI2	-0.19153	0.116698	0.787127
CHD4	-0.176745	0.116789	0.787127
GLS	-0.156167	0.116847	0.787127
BEX4	0.241303	0.116862	0.787127
LINC00630	-0.388566	0.116971	0.787127
ZNF142	0.334764	0.117073	0.787127
MTRF1L	0.218073	0.117266	0.787127
AL136987.1	-0.234499	0.11727	0.787127
ZNF639	0.21525	0.117289	0.787127
IDNK	0.229529	0.117358	0.787127
AC245452.1	-0.316283	0.117419	0.787127
AGBL5	0.208413	0.117497	0.787127
LINC00672	0.278225	0.117564	0.787127
LAMTOR4	0.286453	0.117576	0.787127
C5orf63	-0.347755	0.117705	0.787127
SCARB2	0.181284	0.117731	0.787127
ZNF688	0.182429	0.11777	0.787127
UBR1	-0.255687	0.117789	0.787127
ATOX1	0.305842	0.1178	0.787127
AP3S1	0.269716	0.117846	0.787127
ZNF446	0.22954	0.117915	0.787127
CNOT8	0.118045	0.117916	0.787127
AGL	-0.188775	0.117944	0.787127
PPP2R5A	-0.134357	0.118024	0.787127
CSRNP1	-0.24063	0.118042	0.787127
DPM3	0.351384	0.118122	0.787127
PRUNE1	0.282283	0.11813	0.787127
MAP1A	-0.243837	0.118142	0.787127
ZDHHC4	0.334219	0.118238	0.787127
ZBTB7B	0.291192	0.118334	0.787127
PI4K2A	0.242618	0.118348	0.787127
TMEM107	-0.435428	0.118391	0.787127
RBM15B	0.345979	0.118533	0.787127
SUMO3	0.257749	0.118542	0.787127
TMCO3	0.275336	0.118561	0.787127
C21orf2	0.272215	0.118639	0.787127
ALG9	-0.370925	0.118656	0.787127
TCEAL4	0.351245	0.118666	0.787127
EIF4E2	0.217148	0.118805	0.787127
INTS1	0.227177	0.118846	0.787127
USP34	-0.14995	0.118864	0.787127
LSM6	0.269129	0.118911	0.787127
AAR2	0.281761	0.11913	0.787127
TSTA3	0.450779	0.119279	0.787127
ULK2	0.381099	0.119364	0.787127
ZSCAN25	0.192294	0.119382	0.787127
ZFP3	0.248953	0.119491	0.787127
PSMG1	0.183022	0.119532	0.787127
MCM4	0.312528	0.119552	0.787127
CTBP2	0.482908	0.119663	0.787127
RPUSD1	0.393595	0.119716	0.787127
IFNAR1	-0.254672	0.119863	0.787127
SEC11A	0.31096	0.119881	0.787127
EXOC8	0.176442	0.119898	0.787127
WDR91	-0.201523	0.119902	0.787127
YARS2	0.181952	0.119931	0.787127
SSBP4	0.373266	0.120137	0.787988
ACOX3	0.229825	0.120226	0.788079
EIF3D	0.259138	0.120464	0.788677
LYPD3	-0.394667	0.120466	0.788677
SPOPL	-0.273393	0.120584	0.788957
SAP30L	0.247659	0.121086	0.790853
RWDD2B	0.283972	0.12109	0.790853
SNX10	0.29728	0.121119	0.790853
HINT1	0.297459	0.121174	0.790853
RBM19	-0.260812	0.121282	0.791038
AC068620.1	0.326321	0.121362	0.791038
TSC22D3	0.321402	0.12144	0.791038
CES4A	0.263184	0.121502	0.791038
ANKMY2	0.268313	0.121793	0.791663
TMEM192	0.198185	0.121862	0.791663
SPINT2	0.388997	0.121885	0.791663
SLA2	0.368316	0.121972	0.791663
HDHD5	0.434659	0.121973	0.791663
RETREG2	0.234165	0.12221	0.792448
PQBP1	0.335207	0.122563	0.792448
ZNF8	0.216502	0.122578	0.792448
SLC48A1	0.367824	0.122601	0.792448
ZNF429	0.430794	0.122614	0.792448
RNPEPL1	0.248107	0.122623	0.792448
COX7A2L	0.222869	0.12268	0.792448
CWF19L2	-0.472824	0.122809	0.792448
SLC39A9	0.166074	0.123006	0.792448
KNTC1	0.332969	0.123007	0.792448
NEURL1	0.377224	0.123065	0.792448
SCRN1	0.289753	0.123129	0.792448
AKR1B1	0.326596	0.123143	0.792448
NCBP2-AS2	0.298823	0.123268	0.792448
TRAPPC4	0.234933	0.123275	0.792448
ZNF845	0.172701	0.123351	0.792448
PRDX4	0.410764	0.123373	0.792448
C17orf67	0.233141	0.123447	0.792448
ENTR1	0.330881	0.123565	0.79258
CARD19	0.417997	0.123675	0.79258
AC087190.1	-0.348495	0.123693	0.79258
LMO4	0.179317	0.123857	0.792612
FBXL4	0.178969	0.123942	0.792612
SNX18	0.258601	0.123945	0.792612
C21orf91	0.271768	0.123998	0.792612
STOML1	0.388363	0.124113	0.792865
SLC36A4	0.155873	0.12421	0.793002
NT5C2	-0.284166	0.124354	0.79302
C4orf33	-0.199898	0.124571	0.79302
KLHL25	0.297366	0.124691	0.79302
GPR183	-0.270622	0.124712	0.79302
SPCS1	0.286701	0.124719	0.79302
FHIT	0.408607	0.12486	0.79302
USP16	-0.121534	0.124863	0.79302
SULT1A1	0.324078	0.12487	0.79302
NADSYN1	0.184565	0.124965	0.79302
C9orf72	0.136681	0.125095	0.79302
TAF6L	0.217299	0.12515	0.79302
KANSL2	0.106676	0.125255	0.79302
ALS2CL	0.338959	0.125366	0.79302
BROX	0.120511	0.125398	0.79302
KCNAB2	0.195375	0.125465	0.79302
GRK5	-0.376088	0.125497	0.79302
ATP6V1F	0.287558	0.125646	0.79302
TXN2	0.353232	0.125821	0.79302
GDE1	0.208912	0.125878	0.79302
HEBP2	0.286848	0.125884	0.79302
MRPL45	0.166371	0.125895	0.79302
SRM	0.34684	0.12611	0.79302
TSPYL4	-0.158994	0.126111	0.79302
PTRH1	0.313421	0.126175	0.79302
C12orf66	0.175906	0.126265	0.79302
FOPNL	0.151027	0.12629	0.79302
AKTIP	0.43594	0.126314	0.79302
PARP6	0.213021	0.126318	0.79302
TMEM248	0.238742	0.126555	0.793739
PRDM1	-0.719752	0.126634	0.793739
LINC00663	0.218465	0.126725	0.793739
ATP5F1D	0.333227	0.126733	0.793739
CTSO	0.183816	0.12698	0.794594
HELB	-0.450002	0.127021	0.794594
SNRPD1	0.244896	0.1273	0.795097
EIF2AK3	-0.168891	0.127338	0.795097
TMEM14B	0.188081	0.127366	0.795097
AFF1	-0.344499	0.127679	0.795097
ZDHHC7	0.217414	0.127885	0.795097
DYNLL1	0.215801	0.127994	0.795097
BSG	0.326684	0.128015	0.795097
IL16	-0.214532	0.12821	0.795097
EEF1E1	0.180643	0.128249	0.795097
CRAMP1	0.172957	0.12834	0.795097
PDCD11	-0.23592	0.128397	0.795097
TRMT10A	0.353441	0.128414	0.795097
DYNC2LI1	0.302055	0.128522	0.795097
CAT	0.266525	0.128551	0.795097
AC027644.3	0.2751	0.128778	0.795097
ILF2	0.186513	0.12883	0.795097
RALGAPA1	-0.177391	0.128872	0.795097
EGR1	-0.443787	0.128884	0.795097
PIN1	0.320409	0.128896	0.795097
CORO1A	0.240553	0.128955	0.795097
FARS2	0.256343	0.128998	0.795097
ZNF581	0.206392	0.129088	0.795097
RSRC1	0.134004	0.129132	0.795097
RPL29	0.291547	0.129159	0.795097
NUTF2	0.316525	0.129452	0.795097
FAM177A1	-0.420122	0.129462	0.795097
ERVH48-1	-0.380613	0.129536	0.795097
ACADSB	0.17297	0.129644	0.795097
ZNF211	0.194977	0.12977	0.795097
PLEKHA5	0.295989	0.129792	0.795097
SRGAP3	0.289791	0.129815	0.795097
PIAS3	-0.188293	0.129824	0.795097
PTS	0.152803	0.129882	0.795097
TECPR2	0.259442	0.129935	0.795097
ARRDC3	-0.342574	0.129936	0.795097
LMNB1	-0.293816	0.130014	0.795097
NSFL1C	0.215505	0.130046	0.795097
KDM5A	0.118906	0.130197	0.795097
CDNF	-0.246708	0.130211	0.795097
FASTK	0.249215	0.130231	0.795097
REX1BD	0.292732	0.130237	0.795097
CAMKK1	-0.370458	0.130292	0.795097
ALAS1	0.170242	0.130343	0.795097
AC062017.1	0.234003	0.130424	0.795132
PPM1D	0.197633	0.130834	0.796604
ERV3-1	0.256746	0.131137	0.796604
AC007728.2	0.418699	0.131155	0.796604
DHX34	0.244505	0.131167	0.796604
SETD4	-0.164108	0.13123	0.796604
MFHAS1	0.23459	0.131479	0.796604
UTP20	-0.22937	0.131487	0.796604
VPS51	0.28593	0.131599	0.796604
ARID2	-0.209408	0.13163	0.796604
TP53INP1	-0.310465	0.131682	0.796604
HADHB	0.188231	0.131729	0.796604
SLC11A1	0.313184	0.131979	0.796604
CHCHD10	0.232827	0.131986	0.796604
C16orf58	-0.199743	0.132008	0.796604
LY9	0.291399	0.132025	0.796604
AC108673.3	0.428579	0.132032	0.796604
OLA1	0.260461	0.132109	0.796604
OXLD1	0.248927	0.132137	0.796604
RNF141	-0.167708	0.132137	0.796604
TCFL5	0.218817	0.132353	0.796604
ALKBH7	0.328878	0.132386	0.796604
FAM83D	0.246261	0.132498	0.796604
FAU	0.23089	0.132531	0.796604
CHPF2	0.355983	0.132531	0.796604
CPQ	0.383516	0.132762	0.796604
ELOA	0.134776	0.132827	0.796604
BTBD2	0.16402	0.132919	0.796604
RPL18A	0.254016	0.132959	0.796604
SLC8B1	-0.209788	0.133043	0.796604
AL109955.1	0.194773	0.133132	0.796604
ZNF800	0.15752	0.133185	0.796604
RPL18	0.288803	0.13324	0.796604
MAST3	0.29273	0.13328	0.796604
HCFC2	-0.182533	0.133339	0.796604
TXNIP	0.530407	0.133361	0.796604
AC092140.1	-0.284451	0.133425	0.796604
SUPT5H	-0.166144	0.13346	0.796604
STAP1	-0.287336	0.133666	0.796985
CCDC69	0.123257	0.133686	0.796985
ADARB2	0.929257	0.133805	0.796985
ISCA1	0.217807	0.133833	0.796985
GDPD5	-0.224752	0.133954	0.796985
Z82206.1	0.312979	0.134081	0.796985
IPO9-AS1	0.224825	0.134125	0.796985
LAPTM5	0.246397	0.134179	0.796985
MPRIP	0.218354	0.134204	0.796985
ERN1	0.255227	0.134307	0.79708
AC124283.1	0.298406	0.134414	0.79708
PEX3	-0.165593	0.134446	0.79708
NSD1	0.132598	0.134616	0.797458
DLG4	-0.305345	0.134661	0.797458
SSNA1	0.272479	0.134822	0.797965
CCDC126	0.275591	0.135302	0.80021
ANKHD1-EIF4EBP3	0.237217	0.135354	0.80021
TEP1	0.284415	0.135434	0.800236
ETFB	0.409802	0.135596	0.800237
CTDSPL	0.2219	0.135617	0.800237
DOLK	0.196683	0.135829	0.800237
HAUS5	-0.17708	0.135839	0.800237
ASNA1	0.237242	0.135907	0.800237
COMTD1	0.492036	0.135952	0.800237
HPCAL4	0.546521	0.135981	0.800237
NCLN	0.164234	0.136082	0.800237
VPS37B	-0.162401	0.136184	0.800237
POLR2J	0.231699	0.136255	0.800237
SRRT	-0.0971937	0.136269	0.800237
RPS14	0.30501	0.136357	0.80031
C16orf74	0.32493	0.136669	0.801343
SUV39H1	0.167605	0.136705	0.801343
MSRA	0.248369	0.136761	0.801343
LRRC37A2	0.646724	0.136838	0.80135
RUVBL2	0.218365	0.136989	0.801536
AC022113.1	0.186567	0.137022	0.801536
NBPF26	-0.489886	0.137123	0.80166
HOOK1	-0.234086	0.137195	0.80166
ARRDC1	0.317847	0.137281	0.801717
GMFG	0.236358	0.137402	0.80198
PSMC5	0.295509	0.137572	0.802527
GADD45GIP1	0.274487	0.137771	0.802639
RPL7A	0.309856	0.137777	0.802639
MRM3	0.229431	0.137959	0.802639
LSM10	0.301628	0.138028	0.802639
HSPA14	0.284014	0.138043	0.802639
USP11	-0.194934	0.138048	0.802639
DPH5	0.281003	0.138136	0.802642
ZNF765	0.184357	0.1382	0.802642
PHB2	0.30418	0.138525	0.804086
ATP2A3	0.240883	0.138674	0.804319
MSH3	-0.244055	0.138904	0.804319
SS18L2	0.223293	0.138957	0.804319
ZNF726	0.314537	0.138976	0.804319
EDEM1	-0.248296	0.139016	0.804319
INO80	-0.146294	0.139023	0.804319
USP35	-0.409516	0.139324	0.805618
C4orf48	0.454852	0.139482	0.806092
ZSWIM8	0.316958	0.139695	0.806729
DCUN1D2	0.303408	0.139846	0.806729
RFX2	-0.439273	0.139858	0.806729
TNRC18	0.182898	0.139955	0.806729
DCHS1	0.192493	0.139975	0.806729
APOPT1	0.154892	0.140082	0.806733
TRMT13	0.267773	0.140129	0.806733
SNED1	-0.316886	0.140312	0.806982
CD79B	0.38992	0.140341	0.806982
STMN3	0.328242	0.14044	0.806982
COL18A1	0.495105	0.140491	0.806982
C1RL	0.267236	0.140672	0.806982
NLRC3	-0.269115	0.14088	0.806982
MBLAC2	0.240993	0.140937	0.806982
HSF1	0.173032	0.141071	0.806982
DACT1	-0.4128	0.141077	0.806982
CSRNP2	-0.345911	0.141138	0.806982
PAICS	0.170744	0.141186	0.806982
NME7	0.226048	0.141198	0.806982
RDH5	0.287996	0.141368	0.806982
C12orf10	0.365287	0.141484	0.806982
HMGXB4	0.182869	0.141509	0.806982
CERK	-0.244443	0.141729	0.806982
FNIP2	0.1635	0.141913	0.806982
BACH2	-0.165268	0.141929	0.806982
RPL7L1	-0.171475	0.141994	0.806982
KIAA1671	-0.243801	0.1421	0.806982
RIT1	-0.130254	0.142159	0.806982
NUS1	-0.119523	0.142403	0.806982
TP53I13	0.225702	0.142412	0.806982
MAML1	0.175743	0.142417	0.806982
HDGF	0.156327	0.142494	0.806982
UBE2L3	0.214685	0.142521	0.806982
RNF2	0.127982	0.142544	0.806982
ZNF331	-0.426122	0.142626	0.806982
RPA2	0.399055	0.142758	0.806982
CYHR1	0.313228	0.14277	0.806982
PRDX5	0.318532	0.142778	0.806982
CYB5R3	0.270998	0.142925	0.806982
PDCD6	0.164583	0.14304	0.806982
PATZ1	0.124204	0.143047	0.806982
UBR7	0.232392	0.143079	0.806982
ADIPOR2	-0.198199	0.143112	0.806982
AL355472.1	0.316809	0.143122	0.806982
MRPL27	0.248077	0.143225	0.806982
PAIP2	0.122654	0.143258	0.806982
MRPS16	0.127615	0.143273	0.806982
ZBED1	0.290484	0.143604	0.806982
CAMLG	0.224932	0.143676	0.806982
NATD1	0.212845	0.143761	0.806982
RPL5	0.224465	0.143956	0.806982
GSR	0.216741	0.144156	0.806982
HIST1H2BG	-0.265425	0.144186	0.806982
HEXB	0.207823	0.144284	0.806982
EDEM2	0.228879	0.144343	0.806982
GANAB	0.116967	0.14439	0.806982
WDR75	-0.159579	0.144482	0.806982
ZNF250	-0.321761	0.144543	0.806982
NUDT21	0.110718	0.144564	0.806982
MAP2K3	0.226295	0.144679	0.806982
LACTB2-AS1	0.419346	0.144783	0.806982
ZNF440	0.214435	0.14481	0.806982
RCN1	0.246265	0.144824	0.806982
PEX19	0.144917	0.144915	0.806982
LINC01336	-0.351731	0.144972	0.806982
SH3BP1	0.499959	0.145103	0.806982
C3orf38	0.137889	0.145184	0.806982
STARD4-AS1	0.424043	0.145227	0.806982
SPINK2	0.295812	0.145254	0.806982
PTCH1	0.316428	0.145336	0.806982
PYGM	-0.255949	0.145395	0.806982
HEXIM1	-0.282189	0.145458	0.806982
AL691403.2	0.196031	0.145491	0.806982
ADPRHL2	0.260036	0.145492	0.806982
AL355075.4	-0.352949	0.145674	0.806982
MTCH2	-0.213004	0.145733	0.806982
TLE2	0.318157	0.145759	0.806982
IFT43	0.368209	0.145831	0.806982
ATP23	0.459619	0.145865	0.806982
AC124016.1	0.258147	0.145966	0.806982
CRIP2	0.447882	0.146063	0.806982
DCAF4	0.206652	0.146089	0.806982
FTL	0.301238	0.146122	0.806982
AP5Z1	-0.28386	0.146373	0.806982
P3H1	0.228454	0.14641	0.806982
OXSR1	0.137009	0.146425	0.806982
ASAH1	0.177514	0.146446	0.806982
ARPC1B	0.29581	0.146456	0.806982
SEC61B	0.222374	0.146544	0.806982
CTPS1	-0.207233	0.146545	0.806982
TSPAN6	0.187387	0.146761	0.806982
MESD	0.236497	0.146816	0.806982
EFCAB13	0.384366	0.146864	0.806982
L3MBTL1	-0.303064	0.146891	0.806982
DDX55	-0.126513	0.146925	0.806982
NEURL4	-0.158243	0.146981	0.806982
ZNF708	0.187042	0.147199	0.807304
IPP	0.273934	0.147209	0.807304
TAF1D	-0.159455	0.14727	0.807304
RSBN1	0.157426	0.147524	0.807947
HMGCL	0.312482	0.147805	0.807947
BRK1	0.226145	0.147849	0.807947
RAB25	0.209745	0.147937	0.807947
SLC20A1	-0.153878	0.147945	0.807947
MFSD11	-0.226271	0.147967	0.807947
NUDT9	-0.327347	0.148202	0.807947
SPSB1	-0.529488	0.148293	0.807947
RPAP2	-0.129979	0.14834	0.807947
MRPL35	0.156127	0.148371	0.807947
HNRNPU	-0.0994179	0.148406	0.807947
CHORDC1	-0.15207	0.148512	0.807947
THAP3	0.251423	0.148585	0.807947
GLYCTK	-0.235569	0.14869	0.807947
RPL14	0.215014	0.14872	0.807947
COP1	-0.117499	0.148728	0.807947
CHCHD6	0.182194	0.148751	0.807947
FRY	-0.290331	0.148833	0.807947
NBEAL1	0.25785	0.148903	0.807947
ZC3H13	-0.162356	0.149021	0.807947
EEA1	-0.350378	0.149072	0.807947
TOPORS	0.0903429	0.149205	0.807947
SPOCK2	-0.230993	0.149227	0.807947
ABHD13	0.0946761	0.149391	0.807947
ZNF24	0.177652	0.149409	0.807947
HMGN1	0.181639	0.149456	0.807947
ZNF596	-0.217115	0.14969	0.807947
AK5	0.420496	0.149712	0.807947
PSD	0.179659	0.149741	0.807947
DNAJC1	-0.225532	0.149975	0.807947
PSAP	0.131557	0.149978	0.807947
ANKLE2	-0.111992	0.150126	0.807947
LEAP2	0.275296	0.150333	0.807947
RPSA	0.283902	0.150366	0.807947
CFL1	0.292783	0.150435	0.807947
WDR48	-0.184915	0.150595	0.807947
INO80D	0.125138	0.150719	0.807947
OGFOD1	0.1838	0.150767	0.807947
PIGU	0.199268	0.150791	0.807947
PPP4R1	0.221873	0.150847	0.807947
TUBG1	-0.212712	0.150848	0.807947
ENDOV	0.214516	0.150982	0.807947
IFT27	0.315698	0.151031	0.807947
HNRNPUL2	0.118059	0.151085	0.807947
LARS2	0.279465	0.151148	0.807947
GABBR1	0.238026	0.151244	0.807947
MED14	-0.273874	0.15145	0.807947
PARVG	0.139774	0.151457	0.807947
HLA-B	0.337931	0.1515	0.807947
DXO	0.190656	0.151574	0.807947
ST13	0.128497	0.151645	0.807947
WDFY1	0.210975	0.151762	0.807947
HDDC2	0.259786	0.151807	0.807947
TRDC	0.295595	0.151845	0.807947
FLAD1	-0.181491	0.151865	0.807947
C1orf50	0.262489	0.151907	0.807947
SLC25A3	0.16256	0.152	0.807947
ZNF316	0.137502	0.152005	0.807947
ARL15	0.358735	0.152014	0.807947
CCT7	0.204382	0.15203	0.807947
PITHD1	0.1824	0.1521	0.807947
DCAF8	-0.22334	0.152136	0.807947
MADD	0.165927	0.152308	0.808056
SERTAD3	0.233695	0.152348	0.808056
ABCB10	0.197928	0.152387	0.808056
AMIGO2	0.283374	0.152738	0.809148
SOX12	0.18976	0.152746	0.809148
HOMER1	-0.368324	0.152884	0.80947
ZNF189	-0.252311	0.153009	0.809727
ARL17A	0.550441	0.153182	0.809743
TERF2IP	0.147418	0.153224	0.809743
PPP4R3B	-0.0885585	0.153242	0.809743
PLD6	0.366256	0.153536	0.810281
RPL30	0.170435	0.153667	0.810281
LINC00665	-0.382454	0.153674	0.810281
[truncated: 8,549 more rows]

## Sheet: Status.Age
gene	coef	p	fdr
HDAC7	-0.00175329	3.36879e-05	0.957165
NOP56	-0.00184336	4.10774e-05	0.972148
TMED5	-0.00159716	0.000120931	0.81644
DLGAP4	-0.00261039	0.000149468	0.964687
VTI1B	0.00141714	0.00021136	0.849104
POLI	0.00300625	0.000337958	0.982163
NDUFAF7	0.00169489	0.000354375	0.82159
SLC6A16	-0.00258624	0.000366628	0.849104
ALDH3A2	-0.0030955	0.000371675	0.926649
UPF3B	-0.0014066	0.00038149	0.75172
SLC2A1	-0.00246	0.000460529	0.664719
KIF13B	-0.00180836	0.000478005	0.896079
BRD3OS	-0.00247253	0.000500382	0.986966
ATL3	-0.00179456	0.000515911	0.917841
SIN3B	-0.00165712	0.00053695	0.877727
METTL16	0.00139797	0.000617319	0.979314
MTERF1	0.00179665	0.000629649	0.862103
HSD17B8	-0.0021524	0.000692616	0.761962
PSME4	0.00141275	0.000793886	0.837592
COX5A	-0.0011175	0.000814292	0.842816
EPOR	-0.00236114	0.00085323	0.843872
BOLA2B	-0.00228988	0.000854059	0.877727
JRK	-0.0023533	0.000935941	0.987339
SLC3A2	-0.00128774	0.000965889	0.888814
TXNDC16	0.00182143	0.000978084	0.964526
NMRAL1	-0.00176311	0.00101511	0.926649
ATG14	0.00113395	0.00103285	0.957816
AC008914.1	-0.00183157	0.00106979	0.846903
CLHC1	-0.00236967	0.00108903	0.816319
RGS14	-0.00294545	0.00113316	0.992319
EXOC3	-0.00131256	0.0011358	0.930994
ATG13	0.00119327	0.00117134	0.961092
ARMC6	-0.00255712	0.0012569	0.9869
SPEG	-0.00220359	0.00131928	0.94556
CHST2	0.00183043	0.00135051	0.877727
HIST1H2BK	-0.00227307	0.00139717	0.961864
IL12RB1	-0.00182823	0.00141938	0.81644
CCDC186	0.000828561	0.00141966	0.946315
NDUFAF2	-0.00228055	0.00145831	0.857546
AC016065.1	-0.00216928	0.00146044	0.816319
SF3A1	0.00083976	0.00148471	0.890414
POLR1E	-0.00102181	0.00149421	0.890376
CRLS1	-0.00145635	0.00151781	0.83402
TUBGCP4	-0.00172451	0.00152847	0.912055
INPP5K	0.00170377	0.00153925	0.999468
ZMYND11	-0.00205653	0.00155351	0.864521
GALM	-0.00228016	0.00166058	0.317898
GPATCH8	0.000847966	0.00174707	0.888814
DGLUCY	-0.00195059	0.00178519	0.941239
PHF2	-0.0014397	0.00178786	0.976828
WBP4	-0.00134032	0.00181581	0.98464
DUSP1	-0.00161003	0.00182826	0.918949
ACVR2A	-0.00230119	0.00187228	0.846903
ENO2	-0.00239295	0.00191424	0.917134
ZNF841	0.00221999	0.00193195	0.846903
CCND3	-0.00199362	0.00202086	0.846903
RNF187	-0.0019615	0.00204663	0.896215
KDELR2	-0.00129899	0.00207149	0.859224
ACD	-0.00200469	0.0021031	0.990939
TSGA10	-0.00217593	0.00210411	0.983096
VANGL1	-0.00197228	0.00211581	0.891305
ZBTB18	0.00142213	0.0021194	0.945103
NPM1	-0.000674721	0.0021603	0.842816
ZNF414	0.00110473	0.00217136	0.849104
SEC24B	0.00155981	0.00217457	0.969629
SPECC1L	-0.00196269	0.00222341	0.907528
OTULINL	0.00120972	0.00222726	0.910474
HIC2	0.00162411	0.00223907	0.0587804
ZNF589	0.00173651	0.0022392	0.849104
USP27X	-0.00187697	0.00228588	0.731493
SMARCE1	0.00111655	0.00229471	0.846903
NXT1	-0.00171334	0.0023718	0.758443
DNAJC14	0.0014704	0.00242346	0.986979
AP002360.1	-0.00211922	0.00243458	0.696539
LRRC59	-0.0012673	0.00258759	0.877727
TRIB3	-0.00292539	0.0025922	0.93589
NUTF2	-0.00185332	0.0026333	0.795097
MARCH3	0.0018288	0.00265234	0.858301
SETD3	-0.00192813	0.0026541	0.968326
TRAPPC8	-0.00198091	0.00265857	0.909022
SERPINB9	-0.00263586	0.00266366	0.956859
TMEM101	-0.00172274	0.00270359	0.986564
AL359220.1	0.00200945	0.00276306	0.877727
IFITM2	-0.0025887	0.00282542	0.972351
VHL	0.000757384	0.00283202	0.82715
NUP214	0.000859657	0.00285034	0.778319
STRN3	-0.00190781	0.00291002	0.859224
ACADM	-0.00259969	0.0029537	0.886382
PLCL2	-0.00170975	0.00298901	0.82715
IFNAR2	-0.00140227	0.00309249	0.822365
PHB	-0.00164038	0.00309921	0.944244
NT5DC1	-0.00214754	0.00310766	0.992271
DAP3	-0.000701344	0.00314075	0.867148
DENND4C	-0.00138526	0.00320241	0.870176
SCARB2	0.00140259	0.0032255	0.787127
SLC29A3	-0.00238769	0.00346129	0.815012
TMX4	0.000774405	0.00364836	0.868287
FHL3	-0.00226891	0.00372009	0.870176
HEXB	-0.00154254	0.00372337	0.806982
ATP2B1-AS1	-0.00134608	0.00373241	0.945709
PFKL	-0.00161838	0.00379051	0.889857
SLC16A7	-0.00197904	0.00386119	0.905553
CEP126	-0.0025161	0.00392943	0.915811
NEDD8	-0.0012693	0.00402007	0.858301
C17orf51	-0.00225784	0.00411067	0.945709
ANKRD36C	0.000886168	0.00416555	0.773056
KAT14	-0.00161992	0.00418489	0.427183
GLCCI1	-0.00179041	0.00439186	0.846903
HDGFL2	-0.00225129	0.00443261	0.976718
PTCH2	-0.00194795	0.00447723	0.783185
KANSL1	0.000775084	0.00450665	0.876753
HNRNPDL	-0.000969203	0.00457799	0.937492
TXK	-0.00161159	0.00465021	0.967775
SLC25A16	0.00140836	0.00465459	0.846903
TOR2A	-0.00228154	0.00467578	0.75172
ANKS3	-0.00186433	0.00469811	0.954601
PRKDC	-0.000721983	0.00471152	0.895986
VRK1	0.00152397	0.00471189	0.974284
TAF12	-0.0012474	0.00479228	0.814606
CCDC93	0.00131782	0.00481963	0.885676
ST3GAL5	0.00191696	0.00482668	0.830525
C16orf91	-0.00144457	0.00495334	0.761962
MRPS30	-0.00103023	0.00497051	0.895351
NUBP2	-0.00102564	0.00502771	0.848996
NCBP2-AS2	-0.000674626	0.00504475	0.792448
MDN1	-0.00144492	0.00510259	0.956859
PARVB	-0.00210204	0.00519966	0.894246
PACS2	-0.00156742	0.00521615	0.816319
IPO4	-0.00210832	0.00528544	0.784874
ZNF90	-0.00120759	0.00534226	0.834478
RND1	-0.00271482	0.00535488	0.523185
TRIAP1	-0.00074723	0.00537658	0.784808
PNPO	-0.00203271	0.00538359	0.847206
ATG4B	-0.00104497	0.0054194	0.857546
AC110792.2	-0.00187235	0.00542023	0.985192
FAM32A	0.00114627	0.00542337	0.956385
PNPLA4	-0.00168533	0.00544024	0.960923
ATP5MD	-0.00079538	0.0055011	0.976292
HIPK1-AS1	-0.00168853	0.00552287	0.846903
MTREX	0.00104868	0.00552765	0.905346
AC104986.2	-0.00262098	0.0055588	0.881299
CFL1	-0.00166965	0.00555935	0.807947
SH3YL1	-0.0012708	0.00557954	0.816319
BRAF	0.000921834	0.0055968	0.9869
ZFAND1	0.000697918	0.00562491	0.850977
MAP2K1	-0.00193286	0.00563726	0.972392
RNF139	-0.00102234	0.00565337	0.523185
SRPK2	-0.00100424	0.00575655	0.978257
TANC2	0.00141236	0.00577458	0.842816
PARP10	-0.00295652	0.00577607	0.847064
SHISA5	-0.00107673	0.00579902	0.816319
DDX41	-0.00170646	0.00589441	0.776485
PPP1R14B	-0.001693	0.00598456	0.885585
TC2N	-0.000870425	0.00612647	0.724029
IPCEF1	-0.00198759	0.00616915	0.905553
MMS22L	0.00134268	0.00623974	0.976828
SLC43A2	0.00214602	0.00624259	0.82715
SIRT5	-0.00208991	0.0062499	0.986564
SH3PXD2A	0.00163953	0.0062515	0.818759
GMEB2	0.00153693	0.0063617	0.979961
DDX60	-0.00266447	0.00638163	0.849104
MRPS12	-0.00107155	0.00649876	0.783185
THAP4	-0.00154363	0.00653657	0.926649
NCOA1	-0.00110911	0.00656404	0.93589
UBE2M	-0.00205043	0.00656538	0.983054
SEC24B-AS1	-0.00230233	0.00666692	0.570183
DDHD2	0.00110163	0.00673518	0.90348
ACOT9	-0.0023115	0.00675392	0.846903
KCNJ14	-0.00195874	0.00675429	0.816319
DCTN4	0.00108815	0.00678141	0.836985
METTL2B	-0.00164601	0.0068917	0.917823
STRAP	0.000938428	0.00694518	0.918949
DAD1	-0.00178425	0.0069943	0.879107
RABL6	-0.00136696	0.00707275	0.949027
FOS	-0.00230762	0.00723674	0.891305
IFRD2	-0.00199303	0.00724985	0.937646
DCTN1	-0.00168657	0.00726669	0.988694
INTS5	0.00167581	0.00726907	0.9869
APH1B	0.00178748	0.00729402	0.920554
RHOBTB3	-0.00259959	0.00730514	0.816319
RCC1	-0.00152681	0.00732791	0.97027
SEC62	0.000636145	0.00734361	0.998466
MBLAC1	-0.00213867	0.00736201	0.978257
THG1L	-0.00176439	0.00738721	0.983054
TMCC1	0.000919494	0.00739213	0.997215
TRIM28	-0.000605182	0.00745388	0.864521
RPAP3	-0.000957062	0.00749771	0.985192
NFIC	-0.00131121	0.00754369	0.858301
HLA-E	-0.000945724	0.00755261	0.972392
CUL3	0.000974388	0.00765018	0.885676
CTSS	-0.00103196	0.00765556	0.849104
PPP2R1B	0.00127865	0.00769913	0.761962
PRPS2	-0.0020056	0.00770851	0.849104
MFSD6	0.00110624	0.00775515	0.849318
ZNF787	-0.00191393	0.00778099	0.986966
KIDINS220	0.000872315	0.00784864	0.992271
DHX40	0.000831704	0.00785299	0.761962
HIBADH	-0.00248455	0.00786561	0.700349
TMCO3	-0.00186851	0.00792497	0.787127
FKBP4	-0.00188323	0.00795711	0.890376
AC007728.2	0.00146248	0.00795789	0.796604
API5	0.00107935	0.00801505	0.93145
RICTOR	0.00131914	0.00806812	0.830525
HINT2	-0.0017011	0.00808731	0.81154
DNPEP	-0.00119692	0.00810009	0.957165
ZNF704	0.00273562	0.00811187	0.990895
TROVE2	0.00087609	0.00813355	0.860015
SELL	-0.00207855	0.00814077	0.986979
AC016405.3	-0.00183245	0.00818036	0.761962
FAM169A	0.00158127	0.00822112	0.953857
BDP1	-0.00075983	0.00822895	0.834549
PDSS1	-0.00199123	0.00830126	0.81644
SRCAP	-0.00195341	0.0083422	0.980155
CUL2	0.00116224	0.00835496	0.75172
P2RX5	-0.00246837	0.00853227	0.979961
TBC1D14	-0.00094796	0.00855	0.75172
DUS1L	-0.000722083	0.00856109	0.784874
MIR155HG	-0.00193899	0.00858966	0.849104
HIKESHI	-0.0019723	0.00867366	0.946196
ITGAV	0.00164739	0.00871231	0.917134
G2E3	0.0012285	0.00872228	0.761962
CNOT9	0.000996786	0.00874522	0.980405
UBE4A	0.000962411	0.00883182	0.89528
PPM1N	-0.0019041	0.00889086	0.842816
KRBOX4	0.00127708	0.00891701	0.905596
SLC7A6OS	0.00084672	0.00895673	0.831783
HCCS	-0.00124625	0.00903018	0.915811
PRELID1	-0.00152543	0.00905343	0.926649
CAPRIN2	-0.00207995	0.00908034	0.905971
IFITM3	-0.00314603	0.00928084	0.864521
APEX1	-0.000552241	0.00932566	0.862012
RMI2	0.00200061	0.0094116	0.816319
PRDM4	-0.00142712	0.00949213	0.980927
PAXIP1-AS1	-0.00140813	0.00952099	0.787127
PIBF1	-0.00113154	0.00968721	0.917823
CDKN2AIPNL	0.000827845	0.00981451	0.81644
ZNF141	0.00137446	0.00983519	0.992319
TBCD	-0.00203278	0.00996863	0.752476
ZNF281	-0.000743192	0.0100188	0.470601
DCTPP1	-0.00161606	0.0100617	0.885585
ZNF384	-0.0013593	0.010079	0.979961
BISPR	-0.00276746	0.0101057	0.83402
FLI1	-0.00214396	0.0102243	0.917134
USP36	0.0016717	0.0102334	0.859224
AP005482.1	-0.00225852	0.0103166	0.846903
PARP16	-0.00155089	0.0103359	0.82715
BAG1	-0.00153523	0.0103532	0.815012
MTERF4	0.000983305	0.0104245	0.992982
TOX	-0.00126524	0.0104509	0.982765
INIP	0.00130755	0.0104785	0.995466
VPS37B	0.00118809	0.0105619	0.800237
MED13L	0.000593175	0.0105674	0.964687
RELT	-0.00191593	0.0106209	0.965927
PPP1R7	0.000781506	0.0106399	0.846903
RC3H1	0.000907646	0.0106792	0.992271
NACC1	-0.00149725	0.0107048	0.227488
RASSF6	0.00236743	0.0107543	0.848996
DYRK1A	0.000948485	0.0107606	0.926649
TPI1	-0.00201331	0.0107793	0.816319
APOO	-0.00217348	0.0107914	0.964563
CCDC126	-0.00198219	0.0108175	0.80021
CITED4	-0.00272289	0.010831	0.945709
PPP1R12C	-0.00123964	0.0108818	0.858975
ZCCHC2	-0.00182	0.0109967	0.902151
ANKMY1	-0.00186095	0.0110064	0.761962
TIAL1	-0.000672994	0.0111203	0.979862
PSMD13	0.000877754	0.0111538	0.942726
STOML1	-0.00161838	0.0111763	0.792865
ZNF292	0.000916773	0.0111934	0.965415
ILF3-DT	-0.00154717	0.0112957	0.846903
TMIGD2	-0.00148931	0.0113824	0.926649
RNF145	0.000919504	0.0113899	0.917823
LGALS3BP	-0.00147601	0.0114504	0.849104
CWC22	0.00121327	0.0114625	0.837114
TAF1C	-0.0012781	0.0115327	0.917134
C5orf30	-0.00191506	0.0115526	0.834478
PNPLA2	0.000779954	0.0115847	0.945709
RBM15B	0.00088352	0.0115899	0.787127
AL441992.1	-0.00259544	0.0116855	0.995666
MTPAP	0.00103017	0.0116946	0.976828
COG2	0.00129675	0.0117915	0.816319
ALDH18A1	-0.00191219	0.011793	0.732134
AHCTF1	0.000957898	0.011868	0.829374
PLGRKT	-0.000944735	0.0118701	0.827373
CLEC11A	-0.0011188	0.011871	0.983096
SERF1A	0.00160543	0.0119431	0.81644
BAD	-0.00148012	0.0120694	0.761962
ATG9B	-0.00144442	0.012119	0.885585
MTMR14	0.00132802	0.0121727	0.944695
L3MBTL2	-0.00179522	0.0123123	0.783185
TBCA	-0.00121996	0.0123507	0.898858
ATP6V1B2	0.00111597	0.0123803	0.759427
PPP5D1	-0.00191814	0.0125555	0.992319
MRPS6	-0.00155087	0.0125785	0.986822
PPM1A	0.00103568	0.0126204	0.891305
LETMD1	-0.00083712	0.0126265	0.926649
TAZ	-0.00125403	0.0126784	0.897127
AUP1	-0.000800986	0.0126821	0.926649
RPRD1B	0.00111087	0.0127087	0.91591
INSIG1	0.00106715	0.0128336	0.843541
ZNF628	-0.00149711	0.0130669	0.877727
MORC2-AS1	-0.00153656	0.0131781	0.917134
EFCAB7	0.0014764	0.0132299	0.964563
EFL1	-0.00195972	0.013346	0.961092
MZF1	-0.00145877	0.0133741	0.810941
LINC01001	-0.00174494	0.0133994	0.816319
NUP50	0.00138742	0.0134209	0.830525
RBM33	0.000645111	0.013444	0.986966
CNOT2	0.000840186	0.013461	0.990939
PYURF	-0.00111604	0.0134917	0.837061
WASHC3	-0.00122926	0.0134982	0.858301
KLHDC7B	-0.0018602	0.013502	0.954405
FAM117A	-0.00164869	0.0135444	0.945082
FTSJ1	-0.00125956	0.0135874	0.761962
CAMK4	-0.000583883	0.0135954	0.926649
TMEM187	-0.00171466	0.0137589	0.989141
TNKS2	0.000884309	0.0137815	0.973408
ZNF720	-0.00145655	0.013816	0.512929
SOS2	0.00111053	0.0138264	0.999222
LRRC40	0.000883944	0.0138756	0.926649
SUSD3	-0.00132037	0.0139872	0.81644
GNPDA1	-0.00219081	0.0139951	0.824449
AL513550.1	-0.00184874	0.0140395	0.915811
SMS	-0.00129858	0.0140958	0.816319
POT1	-0.00194913	0.0142817	0.887577
CIPC	0.00169702	0.0144715	0.917823
LAGE3	-0.00248085	0.0144779	0.896215
HNRNPA1	-0.000420214	0.0144902	0.877727
C9orf78	0.00057649	0.0144932	0.854764
ARHGAP21	0.00119032	0.0145126	0.938682
NDUFA5	0.000677344	0.0145251	0.836985
SNAI1	-0.00180832	0.0145848	0.759427
AC017083.1	-0.00175051	0.0145935	0.787127
HPCAL1	-0.00132326	0.0145978	0.890136
RASSF5	0.00099842	0.0146114	0.878006
KIAA1147	0.000906264	0.0146707	0.915354
NFYC	0.00100673	0.0146708	0.846903
CBR1	-0.00174209	0.0147154	0.996175
WWP1	-0.00114193	0.01473	0.891795
RALGAPA1	0.000680899	0.014733	0.795097
GCSH	-0.00154284	0.0148046	0.586528
AC005076.1	-0.00183609	0.0148111	0.849104
STMP1	-0.000694583	0.0148127	0.876753
NFYB	-0.00103939	0.0148478	0.962098
SRSF2	-0.000765805	0.0148609	0.870176
KDM1B	0.00159458	0.0148971	0.93145
RAB4B	-0.00195677	0.0149781	0.926649
AC136475.1	-0.00223711	0.0150193	0.940628
AL451085.1	-0.00180938	0.0150412	0.846903
CCNC	0.000565992	0.0150869	0.967771
TRPM7	0.000775919	0.0151762	0.787127
TYSND1	-0.00167593	0.0153124	0.320811
WDR81	-0.00181519	0.0153329	0.773435
RPL26L1	-0.000781635	0.0154826	0.720658
YWHAQ	-0.000864322	0.015497	0.761962
MTMR6	0.00130025	0.0155043	0.759427
SRRD	0.00118283	0.0155749	0.944695
PRMT1	-0.00175562	0.0155807	0.975691
NUP133	0.00101922	0.015633	0.951139
AL121944.1	-0.00193277	0.015659	0.984401
MAP3K7	0.00119522	0.0156599	0.996175
BCAP31	-0.00151294	0.0156641	0.926649
POLR2H	-0.00110764	0.0156965	0.915811
GNAI2	-0.00115598	0.0157378	0.842816
ATP5MC2	-0.000332762	0.0157882	0.864521
TRMT61B	-0.000991838	0.0158516	0.981776
AC079922.2	-0.00221054	0.0158695	0.846903
RBM23	0.000716193	0.0159558	0.988041
NOM1	-0.000803705	0.0159584	0.81644
UBXN7	0.000755676	0.0159735	0.926649
UBA7	-0.00140943	0.0160279	0.75172
DPH3	-0.000998117	0.0160588	0.917823
ZBTB20-AS2	0.00170363	0.0160644	0.94556
ZNF48	-0.00193388	0.0160833	0.982765
ATF2	0.000918617	0.0161002	0.842816
AK2	-0.00172445	0.01619	0.975078
CEP76	0.00140536	0.0162717	0.827896
TAGLN	0.00176183	0.0163082	0.940628
CCDC97	0.00118388	0.0163139	0.920554
GPAT4	0.00121182	0.0163916	0.978168
MRPL24	-0.00146516	0.0164113	0.992319
TMEM161B-AS1	-0.00161371	0.0164619	0.968993
USP16	0.000579367	0.0165683	0.79302
HELZ	0.000753175	0.0165937	0.954206
MBTPS1	0.000632368	0.0165997	0.95849
SLC35A2	-0.00191158	0.0166043	0.917134
RB1CC1	0.00114069	0.0166701	0.907164
PCYT2	-0.00147852	0.0167097	0.996373
USP9X	0.00087693	0.0167767	0.787127
PIK3CA	0.00115046	0.0167799	0.970949
PUSL1	-0.00187621	0.0168283	0.763671
PAFAH1B1	0.00132379	0.0168375	0.761962
MRPS18C	0.00163024	0.0168668	0.887978
RNASEH2B	-0.000773094	0.0169567	0.948851
AKR1A1	-0.00115783	0.016982	0.761962
DUSP5	-0.00224855	0.0169924	0.934805
SET	-0.000595259	0.0170136	0.946848
ERLEC1	0.00109768	0.0170566	0.920554
KDM7A	0.00119493	0.0170845	0.865683
MAZ	-0.000644528	0.0170852	0.776485
RHBDD2	0.00124874	0.0171026	0.949356
CDR2	0.00131039	0.0172262	0.81644
MGAT1	-0.00141681	0.017241	0.846903
PAICS	-0.00118018	0.0173768	0.806982
DHX16	-0.00156802	0.0174801	0.812294
CHML	0.000843788	0.0174946	0.953857
PMAIP1	-0.00239888	0.0175432	0.961092
DNAJA1	-0.00120427	0.0176	0.92904
ZNF273	0.00112808	0.01763	0.943159
LIMA1	-0.00180142	0.0177683	0.848996
GPR160	-0.00168407	0.0177721	0.920193
RAP1B	0.00106196	0.0178638	0.964687
KLF9	-0.00155711	0.0180704	0.964563
VAV1	-0.00154721	0.018167	0.886382
AC109454.2	0.00151107	0.018215	0.978257
PXN-AS1	-0.00156293	0.0182328	0.759427
LINC01336	0.00154329	0.0182957	0.806982
FBXL15	-0.00124159	0.0183758	0.812294
ARHGAP45	-0.000639487	0.0184523	0.904479
FAM214A	0.00133742	0.0184617	0.816319
MRGBP	-0.00157049	0.0185528	0.837479
SNRPA	-0.000729949	0.01857	0.759427
DENND1B	0.000974308	0.0186143	0.947192
CCT3	-0.00104694	0.0186424	0.83402
TRA2B	-0.000637157	0.0186615	0.966274
APTX	0.000974571	0.0187054	0.899635
PPP4R3A	0.000568358	0.0187365	0.986966
SDHC	0.00118413	0.018812	0.811669
ZMYM1	-0.00183698	0.0189338	0.982765
GPR107	0.00136533	0.0189453	0.834549
ZNF324B	-0.00154503	0.0189707	0.761962
RGMB	-0.00177105	0.0189707	0.870176
NBPF26	-0.0020565	0.0190264	0.80166
SOCS7	-0.00155127	0.0190337	0.951045
CCDC59	-0.0007705	0.0190831	0.999468
DCUN1D1	0.000847897	0.0192028	0.779025
RUVBL2	-0.00169605	0.0192442	0.801536
HSP90AB1	-0.00135245	0.0192727	0.992319
PAN3	0.000730713	0.0192786	0.880762
RNF14	0.00126465	0.0192973	0.97027
CKMT2-AS1	-0.00197912	0.0193183	0.972351
ZNF275	0.00111789	0.0193823	0.783185
SMIM13	-0.00168211	0.0194114	0.814606
BCL2L1	-0.00170555	0.0194531	0.746013
ATAD5	0.00104849	0.0195604	0.570183
CARF	-0.00176391	0.0196424	0.964563
PPP1R12A	0.000877963	0.0196451	0.848165
PORCN	-0.00189207	0.0196999	0.876753
TMC6	-0.00126093	0.0197213	0.920187
ZNF257	0.00164817	0.0197226	0.849104
LARP1	-0.00113893	0.0197575	0.897299
TRAPPC11	0.00156718	0.0198395	0.98436
UBE2V1	-0.00098942	0.0198409	0.954206
DNAJC5	0.00118407	0.0199274	0.945709
TM7SF2	-0.0015624	0.0200301	0.849648
MTFMT	-0.00171629	0.0200522	0.75172
CCDC58	0.0011905	0.0200801	0.944395
CMTM7	-0.00127088	0.0200846	0.951963
SEC31A	-0.000737274	0.0201694	0.859224
WIPF2	0.00128718	0.0202527	0.953857
TRAF7	-0.00141255	0.0202954	0.64608
CDK2	-0.00170979	0.0203564	0.915084
BRAP	0.000914751	0.0204249	0.976144
TLDC1	-0.00183207	0.0204784	0.986966
USP32	-0.0014575	0.0205729	0.759427
ATXN2	-0.00159532	0.0206255	0.897127
ACYP1	-0.0022467	0.0206705	0.978257
ZNF737	0.00149045	0.0206866	0.700349
ARFGAP2	0.00058147	0.0207141	0.964687
UBE2S	-0.00143241	0.0208625	0.975078
NIPSNAP1	-0.00138038	0.0208656	0.905596
CYBA	-0.00183531	0.0208662	0.938132
UTP14A	-0.00119513	0.0209038	0.3133
DUT	-0.000937448	0.0210326	0.816319
GPBP1L1	0.000568977	0.0211144	0.917134
PDZD4	0.00199099	0.0211305	0.697113
REL	0.00101925	0.0211454	0.995466
MKKS	-0.00211031	0.0211772	0.761962
VEZT	0.00106509	0.0212495	0.993059
THAP11	-0.00103959	0.0213119	0.55132
CENPC	0.000847962	0.0213302	0.782737
TATDN1	-0.00100541	0.0214143	0.929067
NEAT1	-0.00184807	0.0214425	0.700349
HSD17B4	-0.0019944	0.0214557	0.917134
WWOX	-0.00141835	0.0214813	0.956791
RABL2B	-0.00150256	0.0216187	0.846903
CSRNP1	-0.00174003	0.0217828	0.787127
INTS11	-0.00123596	0.0217998	0.888814
MECP2	0.000750379	0.0218056	0.951963
TSC22D4	-0.0016752	0.0220472	0.894759
POLD2	-0.00181204	0.0221045	0.811669
INTS3	-0.00168944	0.0222141	0.93145
SLC16A4	-0.00203024	0.0222436	0.870176
ABRAXAS2	0.00114702	0.0222613	0.942
PRKCQ	-0.0014649	0.0223127	0.897439
MBD2	-0.000649181	0.0224491	0.948851
PDIA4	-0.00231047	0.0225325	0.842816
RREB1	0.000932823	0.0226341	0.986564
ZNF584	-0.00183456	0.0226716	0.905553
RNF227	-0.00138617	0.0226933	0.915811
NAT9	-0.00108837	0.0227761	0.968317
ABHD5	-0.00109286	0.0227927	0.998255
SNX4	0.00106181	0.0228349	0.879229
FBXW5	-0.00155359	0.0228355	0.931022
TET2	0.000772595	0.0228581	0.875768
CREBBP	0.000793333	0.0229069	0.917841
VEZF1	0.0007726	0.0229523	0.890376
PPP6C	0.00086748	0.0229996	0.935176
APH1A	-0.000687993	0.0230262	0.907829
RAB4A	-0.000673213	0.0230992	0.926649
AKAP10	-0.00108331	0.0231838	0.850143
LMF2	-0.000617971	0.0233461	0.810633
SNRNP200	0.000641576	0.0234132	0.418234
RNF125	0.00139203	0.023585	0.810678
ERH	0.000950211	0.0236469	0.885585
R3HCC1L	0.0010539	0.0236733	0.938602
PTK7	0.00142094	0.0236764	0.992198
POLR2F	-0.000845155	0.0238269	0.965415
FCHSD2	-0.00110415	0.0239325	0.981226
RBM38	0.00136879	0.0239558	0.822365
PPP1R15B	-0.00105484	0.0239711	0.812294
TMEM140	-0.00201565	0.0239804	0.8784
ZNF416	0.0015801	0.0240286	0.915811
ERGIC1	-0.00105299	0.0240785	0.958177
PPM1D	-0.00118406	0.0240831	0.796604
RAB1B	0.00125136	0.0241593	0.951963
THEM6	-0.0021386	0.0241733	0.945709
TRIM33	0.000833651	0.0244421	0.961092
BCL2L13	-0.00101978	0.0244517	0.787127
ZNF483	0.00208095	0.0244885	0.81644
MFHAS1	-0.00152767	0.0244925	0.796604
ATG16L1	0.000932742	0.024493	0.983054
DDX58	-0.00225643	0.0245014	0.846903
ZNF195	0.00103191	0.0245355	0.949027
SLC9A3R1	-0.00144184	0.0247094	0.996175
FLOT1	-0.00156241	0.0247251	0.902365
NR1D1	-0.00179925	0.0247555	0.812294
TRBC1	-0.00117715	0.0248048	0.899283
PLEC	-0.00130827	0.0248827	0.961092
JPT1	-0.00169095	0.0249488	0.83402
DOK1	-0.00163419	0.0250227	0.999154
SRP68	0.00113464	0.0250257	0.98436
TAOK1	-0.00151379	0.0250406	0.96668
IDH3B	0.000593941	0.0250552	0.885585
FAM227B	-0.00185254	0.0251999	0.846903
KLHDC2	0.000862588	0.0253451	0.989687
POLR3E	0.00105182	0.0253482	0.891532
CD79B	-0.00195405	0.0253961	0.806982
CDYL	0.000911518	0.0255309	0.986966
ZNF3	0.00114713	0.0257515	0.965419
FAM149B1	-0.00149119	0.0257549	0.976828
TOMM70	0.000836486	0.0258673	0.93145
CD69	-0.00210107	0.025889	0.915811
H2AFY	-0.000571854	0.0259418	0.787127
KAT8	0.000643599	0.0260235	0.846903
PUM2	0.000817006	0.0260804	0.979606
ZNF467	-0.0016843	0.0261526	0.816319
PQLC3	-0.00181629	0.0262127	0.520797
SLC4A1AP	0.000936772	0.0264039	0.992982
TOPORS	-0.000684847	0.0264803	0.807947
SAR1A	0.00075532	0.0265515	0.979961
RASSF3	0.00118907	0.0265974	0.885585
ZNF345	0.00127886	0.0266474	0.75172
AP2M1	-0.0013804	0.026662	0.846903
XRCC4	-0.00207025	0.0267327	0.975078
GSPT1	0.00139874	0.0268308	0.783185
SNX6	-0.000537455	0.0268391	0.9101
ZNF487	-0.00148754	0.0268702	0.944244
SFT2D2	0.000577856	0.0269814	0.944244
FGD3	-0.00120302	0.0269948	0.992271
ANKDD1A	-0.00167866	0.0270154	0.81644
RASSF2	0.00193757	0.0270965	0.968326
DOCK11	-0.00140812	0.0271663	0.98464
SETD1B	0.00119765	0.0271754	0.917134
MAN2A1	0.000707377	0.0271834	0.83402
ERCC2	-0.00158631	0.0272425	0.98464
POU5F2	-0.00183786	0.0273026	0.700349
SENP2	0.00070087	0.0273444	0.966274
DHX38	0.000646055	0.0273682	0.782205
SETD2	0.000711237	0.027385	0.965177
NRM	-0.00140968	0.0274119	0.976718
ME2	-0.00117825	0.027488	0.858301
NUP153	0.000712011	0.0276192	0.907829
ZNF575	-0.00193673	0.0276235	0.523315
CDC123	0.00107662	0.0276929	0.83402
RFFL	0.00093293	0.0277161	0.886382
HEATR5B	-0.00135975	0.0277693	0.933539
BLCAP	0.000795839	0.0277997	0.816319
RNF19B	-0.0016097	0.0278217	0.816319
IK	0.000472624	0.0279445	0.761962
GLT8D1	-0.00162439	0.0280317	0.890136
SGPP1	-0.0017016	0.0280673	0.917134
ITPA	-0.00130883	0.028126	0.905553
ZNF346	-0.00149492	0.0282101	0.980405
BZW2	-0.000890537	0.0282754	0.761962
ARL17B	0.00143649	0.0283001	0.909022
CEP89	-0.00170282	0.0283426	0.926649
PLCXD1	-0.00178487	0.0283573	0.994712
TIMM17A	-0.000625818	0.0284124	0.996175
VIRMA	0.000773883	0.0284571	0.996175
ACO1	-0.00162279	0.0285063	0.700349
IFRD1	-0.00127245	0.0285454	0.836985
TNIK	0.000657369	0.0285979	0.995466
DACT1	-0.00202522	0.0286417	0.806982
EXOSC6	-0.000448627	0.0286545	0.724029
POC1B	-0.00159148	0.0286567	0.897127
ZC3H7B	-0.00104715	0.0287464	0.886382
ZNF512	-0.00153399	0.0287657	0.982765
IL11RA	-0.00123933	0.0288506	0.969629
YBX3	-0.0016543	0.0289258	0.977736
CNNM2	-0.00126533	0.0289525	0.165167
PPP4R3B	0.000666453	0.029089	0.809743
MYH10	0.00153586	0.0291997	0.877727
VPS36	-0.000792092	0.0293307	0.863088
LRIG1	0.00160886	0.0295535	0.902762
PPIF	-0.00155126	0.0296265	0.986966
ZNF202	0.00169633	0.0298167	0.787127
ACYP2	0.000941628	0.0299763	0.926649
HMGB1	0.000582498	0.0300134	0.953857
PRDM10	0.00174968	0.0300302	0.957551
BPGM	0.0015389	0.0300537	0.975691
ZNF583	-0.00202882	0.0300554	0.97516
MSANTD4	0.00169817	0.0300751	0.875768
GNB2	-0.000794173	0.0302239	0.82315
TCF7	-0.000722459	0.0302278	0.784808
DOLPP1	-0.00162402	0.030265	0.119807
TTC32	-0.00102252	0.0302735	0.838168
TUBB	-0.000863961	0.0303171	0.888251
DCXR	-0.00132273	0.0303951	0.986966
SLC30A6	-0.00142625	0.030468	0.846095
NEK4	-0.00158174	0.0305296	0.969506
ASXL1	0.000595265	0.0306327	0.908106
PABPC4	-0.00049783	0.030642	0.885585
USP3	0.000796674	0.0306812	0.667415
NDUFS8	-0.000518741	0.0307099	0.700349
TCEANC2	-0.00224796	0.0307141	0.986966
SLC39A4	-0.00223405	0.0308668	0.885585
CLP1	-0.000714218	0.0309604	0.00222801
ASAP1	-0.00114307	0.0309612	0.923479
LSM2	-0.00078542	0.0311222	0.837592
CDK17	0.000871781	0.0311871	0.697113
HLA-B	-0.000612493	0.0311914	0.807947
DGKA	-0.000733806	0.0312398	0.846903
NUP58	0.000762285	0.0312941	0.896079
HIST1H4C	-0.00100831	0.0313406	0.978257
FLYWCH2	-0.00145002	0.0313424	0.953857
PANK4	0.00127301	0.0313472	0.868815
COTL1	-0.00153581	0.0313547	0.846903
CD109	0.0014473	0.0314276	0.949356
PET100	0.000603846	0.0314442	0.978257
ERI3	-0.00112889	0.0315444	0.761962
INO80D	0.000724297	0.0315496	0.807947
VAMP7	0.000964567	0.0315952	0.931751
FKBPL	-0.00175608	0.0316417	0.976144
KDELR1	-0.000953062	0.0317713	0.824449
INSIG2	0.00137024	0.0319371	0.70915
AP001816.1	0.00152421	0.0319414	0.847064
B4GALT1	0.00106107	0.0319538	0.948851
COMMD1	-0.0011726	0.0319639	0.837478
HRH2	-0.00226964	0.0319929	0.81644
CWF19L1	0.00106593	0.0320926	0.962635
ZFAND6	0.000979003	0.0321272	0.978257
RAB35	0.00121936	0.0321464	0.778319
KIF3B	0.00105078	0.0321959	0.97143
RXYLT1	-0.00143093	0.0323696	0.761962
NR3C1	0.00107434	0.0324888	0.824449
POLL	-0.00119965	0.0324938	0.940628
DET1	-0.0012625	0.0325701	0.983096
UNC45A	-0.00133506	0.0326644	0.950565
NUDT22	-0.00173666	0.0330178	0.700349
IGHMBP2	0.00111333	0.0330782	0.787127
DBH	0.00237452	0.0331016	0.867148
DUSP28	-0.0011202	0.033258	0.98464
AC110769.2	-0.00183073	0.0333196	0.773435
AGPS	0.000818712	0.0334119	0.837592
CHTF18	-0.00143548	0.0334178	0.9883
CCRL2	0.00155811	0.0334623	0.761962
MFF	0.000455393	0.0336225	0.75172
POLR1A	-0.00133423	0.0336864	0.926649
CAPZB	-0.000710909	0.0338304	0.975691
FAF2	0.000948947	0.0339588	0.858301
ATP5PD	-0.000690349	0.0340103	0.816319
TRIM27	-0.00124286	0.0341716	0.842816
PKN1	-0.000707033	0.0343237	0.837592
FAM13A-AS1	-0.00107724	0.0343286	0.999637
CCDC191	-0.00169943	0.0343316	0.93589
STPG1	-0.00156657	0.0343402	0.846903
HNRNPM	0.000527988	0.03443	0.848996
RABAC1	-0.000714347	0.0344391	0.816319
ATF1	-0.0015064	0.0344477	0.986966
EHD1	-0.00166423	0.034533	0.920883
CALM2	0.000955609	0.0345494	0.741435
RAB8B	0.00172924	0.0346131	0.995466
AC073332.1	0.00111305	0.034645	0.990895
AL136038.3	-0.0015128	0.034782	0.831587
PLAC8	-0.000968436	0.0350107	0.669429
C11orf74	-0.00147927	0.0351063	0.976144
AL353708.1	-0.00143691	0.0353422	0.998924
FAM89B	-0.00246933	0.0353647	0.814606
CBWD2	-0.00101419	0.0354168	0.976828
TRIM62	-0.00145023	0.0354212	0.955304
CDC40	0.000678673	0.0354242	0.978257
AAGAB	-0.00126511	0.0355036	0.989687
RASA3	-0.000778246	0.0355621	0.3133
CYHR1	-0.00130078	0.0355763	0.806982
PPCS	0.00088442	0.0356644	0.983096
U2SURP	0.000537635	0.0357091	0.978257
HEBP2	0.000606109	0.0358468	0.79302
CCDC124	-0.00100658	0.035921	0.9101
SECISBP2	0.000538118	0.035939	0.953754
ZNF598	-0.001337	0.0362628	0.864521
TYROBP	0.00306574	0.036319	0.816926
AP003774.4	-0.00163295	0.0363711	0.834873
TAB1	-0.00128892	0.0364152	0.97516
ASNSD1	-0.000654342	0.0364581	0.909012
GLI4	-0.00141957	0.0364808	0.930994
CDC42SE2	0.000801546	0.0364926	0.951175
SRR	-0.0014374	0.0365335	0.870176
MON2	0.000782269	0.0366123	0.846903
JADE1	0.000765638	0.0366925	0.930268
TADA3	-0.00152187	0.0367604	0.837974
POLR2L	-0.001318	0.0367739	0.949027
AC005261.3	0.00120036	0.0368943	0.837592
CBX7	0.000901527	0.0369648	0.942812
PPP1R15A	-0.000853122	0.0369906	0.964687
CEP95	0.000840511	0.0370597	0.981776
TFB1M	-0.00147865	0.0370626	0.875768
APEH	-0.00178776	0.0371465	0.9869
TLK2	0.000738406	0.037148	0.82715
SLC25A5	-0.00057637	0.0372543	0.893286
AL031777.3	-0.000984868	0.037266	0.850118
MCTP1	0.00141986	0.0372968	0.946848
WNK1	-0.00056687	0.0374412	0.816319
SCAF8	0.000736503	0.037502	0.952214
RPS6KA1	-0.00171268	0.0375858	0.858975
CNPY2	-0.000834387	0.0376447	0.849104
AL365205.1	-0.00113634	0.0376797	0.864521
IFITM1	-0.00188812	0.037703	0.881299
CACNA1A	-0.0013865	0.037813	0.761962
SELENOF	0.00105175	0.0380322	0.98464
LINC02193	-0.00189819	0.0381394	0.849104
DIXDC1	-0.00195633	0.0382314	0.944244
LYPLA1	-0.000914623	0.0382579	0.945709
ARL8A	-0.000865522	0.038302	0.601742
PIGF	-0.00129878	0.0383793	0.946095
DDX52	0.000590318	0.0385435	0.983112
INPP4A	-0.00118137	0.0386021	0.897127
PNP	-0.0016165	0.0386617	0.982765
ST3GAL1	-0.00115824	0.0387635	0.846903
AL020996.1	0.00126594	0.0387872	0.980405
RAD52	-0.00138359	0.0387884	0.889572
CKS2	-0.0016993	0.0388807	0.992319
ZNF417	0.00117106	0.0389159	0.0581488
ATIC	-0.00104441	0.0389555	0.909012
LAMTOR2	-0.00145663	0.0391181	0.700349
POLR3K	0.00164108	0.0392218	0.867148
MXD1	-0.00159642	0.0393156	0.997215
ISG20	-0.00147416	0.0393275	0.89186
BAG6	-0.00135644	0.0397981	0.965177
MIF	-0.000969228	0.0398566	0.988115
BCDIN3D	0.00110566	0.0402249	0.752476
STARD5	-0.00123618	0.0402341	0.978257
NRBP1	-0.000725782	0.0403124	0.980405
ACAD9	-0.00144365	0.0404754	0.75172
HIPK2	-0.00100201	0.0405842	0.964563
ADGRE1	-0.00123635	0.0406795	0.849104
L3HYPDH	-0.00162917	0.0406957	0.846903
RBCK1	-0.00117351	0.0407148	0.849104
KYAT3	-0.00108141	0.0408666	0.837974
C11orf21	-0.00184729	0.0408982	0.926649
CCDC85B	-0.000929154	0.0409152	0.837592
MXD4	0.00103637	0.040986	0.93145
JTB	-0.000441238	0.0410118	0.761962
M6PR	-0.00159396	0.0410727	0.849104
IRAK4	-0.000763928	0.0411509	0.816926
ZNF768	-0.00161947	0.0411975	0.897299
COQ8A	0.0012988	0.041211	0.953857
CEP162	-0.00182903	0.0413001	0.926649
CNPY3	-0.00100498	0.041518	0.724029
KCNMB3	0.00119276	0.0415248	0.846903
PTBP2	0.000953152	0.0415419	0.816319
CASP8AP2	-0.00138713	0.0415981	0.910104
WDR46	-0.00158906	0.0416089	0.992319
EIF3K	-0.00036021	0.0416178	0.842816
HSPD1	-0.00124962	0.0416301	0.864521
SMARCAL1	-0.0017293	0.0418626	0.909406
PXMP2	-0.00193101	0.0420286	0.810281
FAM219B	-0.00109951	0.0421459	0.812294
INO80E	-0.000928152	0.0421564	0.846903
ABI1	0.0005303	0.0421826	0.843541
BBC3	-0.0010813	0.0421871	0.843541
TUBA1C	-0.00130682	0.0422097	0.75172
PSENEN	-0.00129007	0.042383	0.984401
PSMB9	-0.00117731	0.0424002	0.849104
DRAP1	-0.0010565	0.0425695	0.886382
C1orf162	-0.00166815	0.0426068	0.88351
BDH2	0.0012646	0.0428278	0.980405
ZBED6CL	-0.001719	0.0428282	0.987339
NEK9	-0.00104302	0.0429365	0.98464
TYW1B	-0.00146301	0.0429703	0.950115
PM20D2	-0.00129346	0.0429878	0.881007
IRAK1	-0.000872692	0.0430127	0.986966
TADA2B	0.000875539	0.0430212	0.961092
CPSF7	0.000746769	0.043035	0.999222
TEPSIN	0.000857212	0.0431296	0.812294
DFFA	-0.00113292	0.0432161	0.849104
VPS39	0.000876458	0.0432581	0.970949
SUPT3H	-0.00178432	0.0432584	0.837592
MAGED1	-0.00147644	0.0433759	0.701608
MED14	0.000989186	0.0435994	0.807947
Z82206.1	0.0020687	0.0436978	0.796985
PLK4	0.00125362	0.0437608	0.968998
HARBI1	-0.0014668	0.0438619	0.969629
SLC38A2	-0.000658681	0.0439251	0.81644
ARNTL	0.00116406	0.0440427	0.849104
ZNF185	0.0014734	0.0440435	0.523185
RBM48	0.00066001	0.0440488	0.938367
MYL12B	0.000971341	0.0440908	0.846903
FAM160B1	0.000692006	0.0441157	0.97531
SCMH1	-0.00135623	0.0441574	0.915811
ADIPOR1	0.000839387	0.0441726	0.837592
CCT4	-0.000734991	0.0442039	0.992982
BIRC6	0.000457537	0.0443665	0.98464
FBXO34	0.0013347	0.0443926	0.994712
ZNF736	0.00090659	0.0444208	0.821533
UQCC2	-0.00163221	0.0444228	0.976828
BBS2	0.000991839	0.0444399	0.950115
CCNH	0.000726283	0.0445102	0.870176
ZNF600	0.00144546	0.0445195	0.816926
RAN	-0.000626485	0.0445518	0.732134
PLCG2	-0.000519512	0.0446014	0.816926
MYLIP	-0.00100961	0.0446018	0.9883
BRAT1	-0.0012428	0.0446396	0.816319
COQ10B	-0.000781187	0.0446801	0.783185
CCDC9	-0.0015063	0.0447436	0.998924
CCDC106	-0.00156226	0.0447487	0.451714
TAF1B	-0.00112738	0.0447642	0.846903
SPRYD4	-0.00105922	0.0448091	0.975691
DCAF16	0.00059538	0.0448476	0.816319
PVT1	-0.00138328	0.04496	0.888655
TES	0.00105755	0.0449965	0.836985
CDK5RAP1	0.00065553	0.0451149	0.975691
SLC12A6	0.000892685	0.0451353	0.876753
YPEL4	0.00152133	0.0451403	0.849104
SNW1	0.000510526	0.0452381	0.944695
DCAF6	-0.0014591	0.0452561	0.938846
SESN1	-0.00106904	0.0453195	0.98364
NR2C2AP	-0.00117332	0.0453781	0.923479
LINC01132	-0.00183968	0.0454367	0.785091
SERINC5	0.000856276	0.0454393	0.849104
PSMD12	0.000960524	0.0454718	0.983242
C16orf87	-0.000788636	0.0456176	0.700349
CLEC2B	-0.00203541	0.0456724	0.980373
KLHL24	0.000806302	0.0458197	0.816926
MED23	0.000613112	0.0458665	0.964563
LSM14A	0.000547266	0.0459857	0.926649
IDH1	-0.00150104	0.0460832	0.951963
EXOC3-AS1	-0.00139921	0.0460839	0.825921
NUP54	0.000736089	0.0460904	0.849104
SMARCC1	-0.000587057	0.046117	0.909022
HOMER1	-0.00145658	0.046126	0.80947
TTF2	-0.00103238	0.0462765	0.973935
WBP2	-0.000708463	0.0462853	0.816319
MED4	0.000771025	0.0463275	0.700349
KLF3	0.000992586	0.0463629	0.98464
TNRC6B	-0.000762481	0.0464044	0.940495
TGFBR2	0.00113461	0.0464322	0.860838
EFR3A	0.000855416	0.0464964	0.700349
RPUSD4	-0.000947417	0.0465617	0.9883
RPUSD2	-0.000836693	0.0465924	0.816319
ACP5	-0.00131049	0.0466003	0.558698
DNAJC13	-0.00132226	0.0466379	0.897127
WDR20	0.000888986	0.0466458	0.815012
CHD6	0.000680663	0.046722	0.816319
AKAP8	0.00065008	0.0469414	0.940628
RBM5	0.000527564	0.0469508	0.867148
DDX27	0.000697123	0.0470751	0.904245
PLPBP	-0.00119706	0.0471243	0.774077
AGTPBP1	0.000571531	0.047132	0.950115
TRAPPC10	0.000719644	0.0472367	0.917134
KRTCAP2	-0.000825896	0.0472563	0.876753
LRBA	0.000607779	0.0473792	0.890376
PDE6G	0.00150693	0.0474063	0.890376
POLR1B	-0.00144166	0.0474318	0.785091
ATP6AP2	-0.000426513	0.0474404	0.917823
MECR	-0.00144123	0.0474546	0.908214
RBM7	-0.000780307	0.0474933	0.972351
RSU1	-0.00137912	0.0475696	0.958254
CFAP298	-0.00133432	0.0476221	0.93145
AP1AR	-0.00126824	0.0476401	0.896215
ZNF266	0.000965918	0.0476466	0.827161
ZNF579	-0.00124929	0.0476931	0.696539
PTPN18	-0.00132379	0.0477687	0.816319
ZSCAN29	-0.00139724	0.0479473	0.918949
NUDT3	-0.000585205	0.0479475	0.913032
MAGT1	0.000863576	0.0479494	0.978257
RPL23	-0.0003399	0.048195	0.905553
RMND5A	-0.000957372	0.0482816	0.986966
MICALL1	-0.00117606	0.0482976	0.975244
AL133245.1	-0.00138184	0.0484089	0.984291
NEK7	-0.00133123	0.0484439	0.849104
MAN1A1	-0.00160048	0.0485908	0.965177
SCAF11	0.000708159	0.0485987	0.940628
GAMT	-0.0013195	0.048657	0.816319
ITPR3	-0.00128141	0.0487667	0.917823
SLC41A1	-0.00113128	0.0487729	0.418234
FXYD7	-0.00177133	0.0487796	0.870335
FXYD5	-0.000563409	0.0487976	0.903811
SMPD4	0.000829549	0.0488256	0.917823
FASTKD2	0.000650516	0.0488531	0.98364
RIDA	-0.0022194	0.0488987	0.996724
SNAPC4	-0.00113837	0.0490156	0.970949
POLR3F	0.000941874	0.0491171	0.752476
ARPC1B	-0.00141656	0.0491822	0.806982
HAGHL	-0.00168645	0.0492298	0.885585
COX6C	-0.000362977	0.0492368	0.91591
LCLAT1	0.00122033	0.0492907	0.980405
TCF3	-0.000995534	0.0493809	0.945709
GIMAP2	-0.00144118	0.0494057	0.94556
RHOH	-0.000990848	0.0495178	0.700349
ERCC4	-0.00106252	0.0495186	0.81644
ARRDC2	0.00133871	0.0495781	0.8778
ROCK2	-0.00180809	0.0496388	0.979961
TCTEX1D2	-0.00135834	0.0498386	0.75172
KIAA1109	0.000525627	0.0498537	0.846903
TLK1	0.000663712	0.0498912	0.846903
LINC01184	-0.00133755	0.0500359	0.982765
TPST2	-0.00208094	0.0500812	0.891305
ZMAT2	0.000525079	0.0501216	0.972542
PRIMPOL	-0.0016244	0.0502697	0.870176
MRPS24	-0.00109936	0.0502882	0.93145
OAS3	-0.00330873	0.0502897	0.975691
PKP4	-0.00141057	0.0503039	0.830525
JUN	-0.00170216	0.0503754	0.979606
YPEL2	0.00120786	0.0503787	0.949356
REXO2	-0.00180611	0.0503803	0.964526
TFAM	-0.000675718	0.0503924	0.917823
SEPHS1	0.000827986	0.0504048	0.846903
SPCS2	0.000652274	0.0504369	0.849104
FBXL17	0.00110021	0.0504949	0.895986
SH3BP2	0.00149762	0.0505046	0.756354
PAXX	-0.000631983	0.0505178	0.870335
COQ9	-0.00125271	0.0505226	0.969629
CCHCR1	-0.00154304	0.0506783	0.950115
SMIM4	-0.00103944	0.0507013	0.996251
AC006333.2	-0.00136275	0.0507018	0.859224
HARS	-0.000773522	0.0507795	0.953754
ARID2	0.000787744	0.0509422	0.796604
FAM229A	0.00092789	0.0511899	0.986966
MYL12A	-0.000990066	0.0512694	0.871694
AL031846.2	0.00126884	0.0513901	0.913032
USP47	0.00089934	0.0513951	0.917134
PPP2CA	-0.000646078	0.0516563	0.942726
ZC3H12A	-0.00126566	0.0516886	0.72276
SH3BGRL	-0.00131289	0.0517124	0.877727
LYRM1	-0.00132187	0.0517189	0.975078
ZNF638	-0.000830911	0.0517348	0.94435
CSNK2A2	0.000656366	0.0517502	0.94556
UBE3C	-0.000775269	0.0518667	0.83402
MARCH7	0.000890975	0.0518734	0.974284
CWC27	-0.00067762	0.0520139	0.816319
MRPS21	-0.000559963	0.0522161	0.949356
CCT6A	-0.000888012	0.0522407	0.9883
AC137630.3	0.00146669	0.05225	0.923479
CARD16	-0.00110467	0.0523447	0.983096
BOP1	-0.00163404	0.0524486	0.847105
DNAJC7	0.000633826	0.0524599	0.890376
CBFA2T2	-0.0011579	0.0524628	0.881299
PTDSS2	-0.001396	0.0526065	0.524358
ZNF7	0.00109222	0.0526282	0.980412
ATF7	-0.00117764	0.0527223	0.849104
TMCO6	-0.0012433	0.0528726	0.83402
FAM222B	0.0010444	0.0529224	0.940249
DCLRE1C	0.000847806	0.0530316	0.846903
FAM49B	-0.000689113	0.0530853	0.979961
MB21D2	-0.00176329	0.0532852	0.980405
RCHY1	0.000838787	0.0534176	0.926649
TUT4	0.000556497	0.0534808	0.846903
CASP1	-0.00146861	0.0535397	0.983112
ARF6	-0.000671189	0.0535563	0.84984
APBB1	0.00095062	0.0536257	0.961092
USP42	0.00110814	0.0537509	0.995937
IRF4	-0.00248699	0.053952	0.917823
LINC02361	0.00198306	0.0540045	0.979961
PGP	-0.000733041	0.054005	0.420041
TAX1BP3	-0.00150942	0.0541402	0.700349
LINC01588	0.00157543	0.054246	0.986564
ARL2BP	0.000810491	0.0542484	0.849104
SPIN1	0.00115248	0.0544545	0.992319
CCT2	-0.00066179	0.0544849	0.847064
RPL8	-0.000325135	0.0545143	0.759427
RCE1	-0.00086672	0.054524	0.892892
DHRS13	-0.00108751	0.0545899	0.87652
TTBK2	-0.00150519	0.0546612	0.93145
SIPA1	-0.00173934	0.0547013	0.895986
SLC35E1	0.00108002	0.0547464	0.846903
MCUB	-0.000812983	0.0548468	0.816319
MAFF	-0.00180829	0.054976	0.915811
ATP5PB	0.000496157	0.0550179	0.850118
PIP4K2B	-0.00131529	0.0550621	0.909012
MACROD1	-0.00153232	0.0550653	0.901289
TSEN15	0.000725472	0.0550807	0.724029
RUVBL1	-0.00132767	0.0551527	0.816319
GDI2	-0.000925467	0.0551528	0.898858
L2HGDH	0.00148422	0.0552052	0.98364
MFSD12	-0.00123082	0.0552105	0.999154
SNIP1	0.000924265	0.0552298	0.930015
VMP1	-0.000639279	0.0553259	0.931617
DDX59	0.000828684	0.0553351	0.977953
RGS1	-0.00116672	0.0555287	0.811669
USP5	-0.00117568	0.0555675	0.909012
GLB1	-0.00148901	0.0556362	0.911911
PLXNA1	-0.0013976	0.0556406	0.971675
SLC38A5	-0.00151113	0.0559042	0.984401
ZNF189	-0.00165602	0.0559123	0.809727
CD84	-0.00159864	0.0560555	0.949356
LACTB	-0.00122014	0.0560695	0.978257
ARHGAP27	0.00110008	0.0561306	0.967771
CNIH4	0.000896765	0.0561332	0.763671
ACVR2B	-0.00138333	0.0561805	0.983058
C8orf88	-0.00135708	0.0563023	0.945709
RING1	-0.00117278	0.0563072	0.948851
GPR146	-0.00154407	0.0564168	0.986966
PPP4R1	0.001088	0.0564579	0.807947
TMCO1	0.000726545	0.0566205	0.967771
ARHGAP5	0.000671726	0.0567089	0.961092
PKNOX1	-0.00121279	0.0567911	0.940628
SUMO4	0.00108232	0.0567918	0.890376
COQ5	-0.00117934	0.0568312	0.913032
MAPK6	-0.00110759	0.0568329	0.99898
APTR	-0.00162434	0.0568404	0.773435
FBXW8	-0.00141696	0.0568517	0.849104
NFKBIE	-0.00129516	0.0568681	0.846903
NRDE2	0.000793301	0.0568778	0.983112
AC012368.1	-0.00160497	0.056927	0.826636
RAB39B	-0.00112979	0.0569763	0.696539
GOLPH3	0.000603177	0.0571002	0.907528
SLC35F6	0.00118668	0.0571543	0.987339
RPS6KA3	-0.00119254	0.0571848	0.81644
UBE2I	0.000738667	0.0572185	0.849104
RINT1	0.0010252	0.0572739	0.964563
DCK	0.00087771	0.0573297	0.964687
USP4	-0.000650506	0.0574219	0.701608
LPCAT4	-0.00128709	0.0574285	0.976144
TRIM5	-0.00197789	0.0575393	0.888814
DMTF1	0.000694626	0.057552	0.786226
USP33	-0.000522347	0.0576392	0.894246
MYOM2	-0.001679	0.0576916	0.894759
AL441883.1	-0.00125012	0.0578024	0.905596
CHST11	-0.00178574	0.0578203	0.986966
MRM3	-0.000774264	0.0580013	0.802639
RNF146	-0.00141326	0.0580256	0.961092
EBP	-0.000847967	0.0580954	0.986564
TMEM99	-0.00138952	0.0581556	0.890376
CYTH2	-0.00112573	0.058204	0.980405
SMAD7	0.00135267	0.0583804	0.830525
TRMT5	0.00145268	0.0584798	0.835253
ZFX	0.000546867	0.0587908	1.07392e-09
ALAS1	-0.00104216	0.058795	0.795097
TCFL5	0.000930504	0.0588593	0.796604
AC118549.1	-0.000670455	0.0590229	0.975095
TWF2	-0.000999776	0.0590761	0.815012
SNX27	-0.000959721	0.0591489	0.837974
CTNNBIP1	-0.00124904	0.0591592	0.849104
POLA2	-0.00142294	0.0591873	0.999468
YAF2	0.000911236	0.0592687	0.99434
FAM126A	-0.00121806	0.0592756	0.950115
EXOSC10	0.000722888	0.0593788	0.986966
KMT2B	-0.000683369	0.0594313	0.983096
ITFG2	0.000617066	0.0594366	0.894759
MX2	-0.00165497	0.0594811	0.974283
COPE	0.000621142	0.059539	0.849104
UIMC1	-0.000510927	0.0595731	0.992319
MAPKBP1	-0.00135477	0.0597784	0.984401
NORAD	0.000599769	0.0597881	0.992271
VBP1	0.00106822	0.0598411	0.858301
GMNN	-0.00148472	0.0598511	0.982765
COMT	-0.00144149	0.0598623	0.885585
TTTY15	0.000663241	0.0599519	2.04949e-07
LANCL2	0.000984504	0.0599635	0.937646
BTN3A3	-0.00164506	0.0599733	0.700349
AP005899.1	0.00130945	0.060117	0.894759
DARS	-0.00058689	0.060121	0.986966
ABRAXAS1	-0.000830243	0.060217	0.949356
NOC2L	-0.000672374	0.0602966	0.917134
RBM42	0.000644584	0.060306	0.902762
AHCYL1	-0.00144771	0.0604258	0.858975
C11orf58	0.000599574	0.060459	0.87652
LUZP1	-0.00151267	0.0604938	0.978257
FGFR1OP2	0.000621766	0.0605047	0.953857
TYW5	0.000692229	0.0605239	0.724029
ZNF484	-0.00110702	0.0606095	0.982765
RIF1	0.00110977	0.0607131	0.700349
AC104984.3	0.00145278	0.0607566	0.472489
TWF1	-0.000675659	0.0607838	0.849104
MTG2	-0.0011572	0.0608046	0.849104
APOPT1	-0.000964457	0.0608699	0.806733
RNF157	-0.00150595	0.0611128	0.837478
CWF19L2	0.000518629	0.0611771	0.792448
AC007325.4	0.00144789	0.0612146	0.700349
GGCT	-0.000978529	0.0612874	0.942514
ZNF616	-0.00115183	0.0613617	0.783185
SARDH	-0.00178418	0.0613986	0.980405
TPM3	-0.000566894	0.0614051	0.700349
GAK	0.000807348	0.0614847	0.878143
ABCD1	-0.00147505	0.0614901	0.917823
FERMT3	-0.00123648	0.061506	0.761962
KMT5C	-0.00150211	0.0615326	0.920554
SMPD2	-0.00145729	0.0618628	0.926649
TOMM20	-0.000345069	0.0619824	0.836985
ULK2	-0.00155952	0.0620237	0.787127
CD63	-0.00127838	0.0620372	0.843872
TMEM201	-0.00148092	0.0621788	0.849104
FRS2	0.000925951	0.0621799	0.816319
ANAPC2	0.000979304	0.0621972	0.770362
STN1	-0.00139204	0.0622019	0.986966
UQCRQ	0.000370263	0.0622788	0.909142
CCDC32	-0.000997117	0.0624558	0.996175
FBXO4	-0.00103417	0.0626388	0.907528
TP53TG1	-0.00107257	0.0626995	0.818759
STYXL1	-0.00159865	0.0627291	0.954601
EXTL3	0.00126544	0.0628329	0.877727
PSMC3IP	0.00145303	0.0628587	0.917134
VARS	-0.00154748	0.0629062	0.942514
NCOA2	0.00067364	0.0629227	0.917823
CCT5	-0.00104077	0.0629453	0.913032
RTN3	-0.000921347	0.0631118	0.75172
SGK3	0.00103288	0.0631867	0.926649
FLII	-0.000916229	0.0632174	0.965415
ABHD17A	-0.00123394	0.0632757	0.816319
YES1	0.00120339	0.0634476	0.83402
TMEM202-AS1	-0.00132723	0.0635242	0.700349
DHDDS	0.000864746	0.0635794	0.846903
PAK1IP1	-0.00102122	0.0636247	0.910252
FAM83F	0.00205409	0.0636773	0.976144
TAB3	0.000834954	0.0637199	0.813115
EIF4A3	-0.00129523	0.0637403	0.902151
PSME1	-0.000776033	0.0637481	0.843872
PPIG	0.000799699	0.0638124	0.903442
NVL	0.00115129	0.0638591	0.938846
TRAF3IP2-AS1	-0.000989757	0.0638741	0.983054
DPH5	-0.000636533	0.0638808	0.802642
DVL2	-0.0010429	0.0639504	0.812294
TMEM170A	-0.000665311	0.0639588	0.864521
CBR4	-0.00118778	0.0639595	0.904693
WDR61	0.00074786	0.0640074	0.883171
H3F3B	-0.00103677	0.0640227	0.964563
LIPA	-0.0015116	0.0640286	0.944244
TPR	-0.000456709	0.0641982	0.986966
RNF214	-0.000936288	0.0642074	0.917134
IL16	0.00127823	0.0642188	0.795097
WASHC2A	0.000693077	0.0643475	0.846903
CMTM3	-0.000718155	0.0645343	0.9101
BIRC2	0.00127548	0.0647151	0.816926
ENTPD5	-0.0015713	0.0647166	0.859224
NOLC1	-0.00146214	0.0647571	0.960743
PI4KA	0.000974901	0.0648571	0.968231
OR2A1-AS1	-0.0016041	0.0648724	0.97027
ANAPC11	-0.000828793	0.0649019	0.812294
CMIP	-0.000969037	0.0649345	0.846903
AL031963.3	-0.00128119	0.0649368	0.975691
DDOST	-0.000668564	0.0650149	0.964687
SLFN12L	-0.00119666	0.0651269	0.333014
CREB3	-0.00165867	0.065306	0.71234
MAPK8IP3	0.000734226	0.0653645	0.979961
COPB1	0.000757295	0.0654177	0.984347
NFKBIA	-0.000918703	0.0655722	0.945709
ENO1	-0.0012135	0.0655794	0.91461
ARL16	-0.00114093	0.0657212	0.964687
GCC2	0.000817664	0.0657431	0.418234
SREK1	0.00053187	0.0658179	0.886382
PPP3CB	-0.000951203	0.0658512	0.976239
SMN2	0.00134157	0.0658662	0.818759
PER3	-0.00136648	0.0658688	0.654129
RHBDD3	-0.00102921	0.0660298	0.846903
PDPK1	-0.000798583	0.0661604	0.836985
CARHSP1	-0.000910247	0.0662605	0.783185
CRTC2	0.00101575	0.0662707	0.922907
AC008403.3	-0.00137524	0.0664013	0.890376
CACTIN	-0.000948807	0.0665346	0.999154
NAAA	-0.00110328	0.0665364	0.883171
EDC4	0.00115905	0.0665927	0.700349
SATB1	0.000311913	0.0666538	0.917841
HK2	-0.00173655	0.0666577	0.974223
RILPL2	0.00144477	0.0667599	0.849104
CXCL16	0.00161289	0.0668549	0.938367
SHROOM1	-0.00163351	0.066894	0.876753
WDR6	-0.00108246	0.0669463	0.991134
HSDL2	-0.00154392	0.0670363	0.985192
CARS2	-0.000846162	0.0670435	0.965415
MIF4GD	-0.000744121	0.0671098	0.84651
VPS25	0.000827734	0.0672435	0.720658
MAP3K2	0.000960445	0.0673192	0.896215
NPIPB4	-0.00128144	0.0673403	0.849104
DPY19L4	0.00114888	0.0673498	0.940628
HSPA8	-0.00113388	0.0674211	0.847064
CCNK	0.000490941	0.0674289	0.912055
ARL4A	-0.000705465	0.0676106	0.907528
CLUAP1	-0.00133076	0.0677083	0.949356
AF117829.1	-0.00146519	0.0678096	0.870176
SRBD1	-0.00163256	0.0678381	0.92203
GSE1	0.00138154	0.0678561	0.816319
PEX13	0.000787625	0.0680321	0.761962
CSNK1A1	0.000504787	0.0680851	0.848982
EIF4EBP1	-0.00147138	0.068099	0.858301
CALU	-0.000761779	0.0682062	0.849104
BICRA	-0.00123086	0.0682497	0.787127
NUFIP1	-0.000828764	0.0682621	0.919114
ABCB7	-0.00130459	0.0684024	0.986979
XAF1	-0.00279699	0.0684132	0.975691
S100A13	0.00120866	0.0684997	0.94556
UFC1	-0.000482504	0.0686337	0.759427
AKR7A2	-0.00188016	0.0687114	0.842816
PKM	-0.00160884	0.0687159	0.816319
ARHGEF7	0.00132636	0.0688012	0.81644
SHLD1	-0.00147679	0.0688394	0.817228
POLG2	-0.000912174	0.0688926	0.940151
MTMR1	0.000992119	0.0689097	0.979961
PTMA	-0.000363892	0.0689711	0.92203
AGPAT2	-0.00150771	0.0690936	0.875768
NDUFS2	0.000503626	0.069175	0.890376
NDUFAF4	-0.000842855	0.0692224	0.700349
METTL18	0.00102688	0.0692574	0.917841
CTNNBL1	-0.00076408	0.0692666	0.848996
ACSS1	-0.000909093	0.0693055	0.816319
ZWINT	-0.00142065	0.0693837	0.949616
USP28	-0.00151507	0.0694815	0.700349
FBXO6	-0.00206683	0.0695113	0.927968
CARM1	-0.00099557	0.0696532	0.761962
CDK11A	0.000563834	0.0699303	0.75172
MRPL43	-0.000543899	0.0699701	0.700349
FAM193A	-0.00113881	0.0699761	0.966858
WTAP	0.000589269	0.0701024	0.968231
ZNF844	-0.00132561	0.0701111	0.81644
HCG11	0.00118578	0.0701285	0.759427
PRKAG1	0.000870855	0.0701659	0.759427
MAST3	-0.00141903	0.0702447	0.796604
SH3BP5	-0.00183136	0.0702562	0.99434
KAT6A	0.000766457	0.0702787	0.917134
CYFIP2	-0.000586941	0.0704455	0.83402
MBNL1	-0.000689536	0.0704898	0.849104
AFTPH	0.00106177	0.0705837	0.976144
BUD23	0.000575258	0.0706121	0.891305
ZNF707	0.00130515	0.0706703	0.964563
DPH6	-0.00111616	0.0707678	0.813195
MTF2	0.00066919	0.0708308	0.848996
C12orf29	-0.000681514	0.070848	0.700349
GFOD2	-0.00139234	0.0709779	0.98364
ZNF117	0.00127294	0.0709875	0.760146
RACK1	-0.000289828	0.0709977	0.816319
MRPL44	-0.000540556	0.071008	0.810281
TCOF1	-0.000630861	0.0710343	0.961092
HMGXB4	0.000736685	0.0710987	0.806982
SMPD1	0.0010739	0.0711297	0.957551
NFIL3	-0.00246782	0.0712107	0.965415
DENND4B	-0.00116584	0.0713111	0.816926
AC040169.1	-0.00117248	0.0714126	0.995466
ARCN1	0.00078697	0.071432	0.920554
BBIP1	-0.000694657	0.0714355	0.846903
SMAGP	-0.000967175	0.0717153	0.993169
TFCP2	-0.00135673	0.0720311	0.983054
ZNF544	-0.00121593	0.0721024	0.837592
AGO3	-0.000868145	0.0721768	0.97336
GSAP	-0.00149862	0.072195	0.897127
ZNF124	0.000918416	0.0722056	0.907528
SLC52A2	-0.00143774	0.0722247	0.816319
POLRMT	-0.00105497	0.0722283	0.962992
REST	0.000423601	0.0722789	0.523315
PARD3	0.00120313	0.0723349	0.991565
DCPS	0.0011635	0.0723985	0.9883
ERMARD	-0.00134306	0.0724203	0.974703
CSNK1G2	-0.00083739	0.0724711	0.921329
PIGN	-0.00107874	0.0726689	0.982765
RAC2	-0.000868944	0.0728384	0.829374
RLIM	0.000498279	0.0728606	0.897127
SSFA2	0.000772646	0.0729862	0.940495
CALHM6	-0.00213331	0.0730264	0.925052
AP001160.1	-0.00129475	0.0731783	0.870176
BRWD1	0.000676682	0.0732024	0.995466
C19orf70	-0.000501434	0.0732832	0.82692
CCPG1	0.000904863	0.0733065	0.761962
LINC00476	0.00102972	0.0733438	0.920554
RSF1	0.000568869	0.0735284	0.855978
SUCLA2	-0.000505672	0.0735677	0.897155
EML4	0.000476582	0.0735812	0.816319
FGD6	-0.00117971	0.0736047	0.544318
AC004854.2	-0.00128319	0.0736061	0.293486
CCDC115	0.000757359	0.0737102	0.827373
GTF2F2	0.000615036	0.0737272	0.964687
TCTA	-0.0017052	0.0737893	0.986966
RHEBL1	-0.00159036	0.0739561	0.912211
SCAND1	-0.000288285	0.0740614	0.891305
SART3	0.00063884	0.0741068	0.999371
PIGO	0.00138554	0.0741708	0.917134
PFN1	-0.0012225	0.0741775	0.846903
VTA1	0.000820787	0.0742629	0.946669
AC002553.2	-0.00130413	0.0743819	0.996175
MAPK8	0.000720986	0.0743844	0.849104
NCOA6	-0.00078788	0.0743882	0.883171
AL121658.1	-0.00131549	0.0744385	0.554536
SMURF1	0.00125354	0.0745275	0.94556
CHMP6	-0.00142979	0.0745442	0.830525
ATP5F1C	-0.000428654	0.0747405	0.83402
CTSA	-0.0011866	0.0748085	0.697113
INTS6L	0.000966752	0.0749445	0.957165
B4GALT7	-0.00152201	0.0749769	0.876753
QSER1	-0.000890756	0.0751768	0.876753
CDK7	-0.000764392	0.0751837	0.95849
ZCCHC9	0.000822689	0.0752021	0.996724
LZIC	-0.000754905	0.0752565	0.961092
SRSF1	-0.000518748	0.0753539	0.816319
IFFO2	-0.00162046	0.0754316	0.890376
LPP	0.000774761	0.0754975	0.881299
DNAJB9	-0.000644962	0.0755526	0.846903
THOP1	-0.00117289	0.07559	0.987439
EEF2K	-0.00142585	0.0756047	0.976144
USP14	0.000755113	0.0756737	0.761962
B2M	-0.000605054	0.0756925	0.885585
REPIN1	-0.000827245	0.075726	0.72576
TRDC	-0.00149419	0.0757263	0.807947
UBQLN4	-0.00151842	0.0757669	0.837382
ZCWPW1	-0.00138756	0.0758567	0.837478
THAP2	-0.00131639	0.0759702	0.905642
GIMAP6	-0.00145336	0.0760082	0.823319
TAF2	0.000802078	0.0760718	0.848996
SLC15A4	0.00111947	0.0761417	0.98464
EFHD2	-0.000733312	0.076169	0.908106
RHEB	-0.000850597	0.0762304	0.759427
CD3G	-0.00122531	0.076318	0.8784
PPFIBP1	-0.00129944	0.0764192	0.969629
POLR2M	-0.000561202	0.0764417	0.983096
SAT1	-0.00131137	0.0766336	0.978257
LINC01003	-0.00117707	0.0766422	0.918949
LNX2	0.00102335	0.0766753	0.995425
ARFIP1	-0.00126115	0.0767174	0.949356
ZNHIT1	-0.000536827	0.0767272	0.857546
SC5D	0.00175155	0.0768191	0.881299
ZNF280D	0.000526647	0.0768421	0.980927
YIPF2	-0.00107776	0.0768853	0.926649
SDCCAG8	-0.000789738	0.0769577	0.986564
RALGPS2	-0.00089329	0.0769842	0.822365
PLEKHG2	-0.00130148	0.0770084	0.905971
ACP1	0.000468058	0.0771239	0.616182
GTF3C2	0.000764417	0.0771301	0.83491
ZDBF2	0.000834936	0.077169	0.924443
TMEM245	0.000725847	0.0772692	0.980405
NDUFV1	-0.000572407	0.0772856	0.75172
KIF5B	-0.000384542	0.0773239	0.905971
OGFOD3	-0.000994669	0.0774559	0.917823
FYN	0.000720362	0.077469	0.909012
MFN2	0.000774903	0.077538	0.816319
SNRPN	-0.000721993	0.0775384	0.87652
SLC38A10	-0.00149922	0.0775396	0.945598
STAG2	0.000863365	0.0776434	0.94556
ARHGAP30	-0.00114074	0.0777154	0.983112
SEC24A	0.000824378	0.077801	0.816319
L3MBTL3	-0.000932976	0.0778683	0.848996
MT-ND6	-0.00052834	0.0779225	0.960743
AL451165.2	-0.0012974	0.0780712	0.870335
RBM8A	-0.000487483	0.07816	0.943159
ATAD2	0.000978916	0.0784026	0.950537
ATAD1	0.000814185	0.0784253	0.846903
AC098818.2	-0.00136124	0.0786079	0.71234
TMEM87B	-0.00141832	0.078635	0.82715
NDUFC2	0.000520798	0.0786454	0.82715
WDR44	-0.00111862	0.0786558	0.978257
C6orf89	0.000799439	0.0786638	0.986966
NRF1	0.00108132	0.0786843	0.918949
LDLRAP1	-0.00120291	0.0787127	0.946196
EBLN2	0.000856865	0.0787243	0.930268
KDM3A	0.000624431	0.0787942	0.978257
LEF1	-0.000586145	0.0788544	0.947553
MYC	-0.0024246	0.0788937	0.972027
CLNS1A	-0.000838288	0.078896	0.917823
AP3D1	-0.000778897	0.0789017	0.897127
DCTN6	0.00121126	0.078993	0.995466
SH2D3A	-0.00115542	0.079036	0.949356
SDHAF4	0.00128178	0.07907	0.972351
ZNF430	0.000444176	0.0790906	0.816319
FBXO38	0.00120517	0.0791637	0.85964
SUMF1	-0.000984983	0.0792826	0.965415
EIF3I	-0.000346647	0.0793293	0.821339
PAXIP1-AS2	-0.00123665	0.0796288	0.926649
SLC39A3	0.000981489	0.0796647	0.658919
MT1X	-0.00091346	0.079914	0.926649
NFKB1	0.00113378	0.079917	0.881299
SERINC1	0.000525252	0.0799324	0.976806
NIT1	-0.00100459	0.0800997	0.846903
KRIT1	-0.00100109	0.0801674	0.968537
PIN4	-0.00128457	0.0801869	0.835253
ALOX12-AS1	-0.0013511	0.0802304	0.984401
SGK1	-0.00182159	0.0803879	0.759427
HECA	0.000473865	0.0804598	0.983096
CCDC30	-0.00140986	0.0804859	0.999154
ANXA2	-0.001505	0.0805395	0.816319
ZFP30	0.00151458	0.0805706	0.917134
ZNF615	0.00128444	0.0805862	0.94435
SND1-IT1	-0.00136452	0.0805991	0.978257
USP24	0.000867892	0.080604	0.920554
SH2B3	0.00107787	0.0806225	0.816319
JUNB	-0.00148524	0.0806961	0.948019
TTLL3	0.00110917	0.0808224	0.81644
SPCS3	0.000436431	0.0810313	0.888251
ZNHIT6	0.000654273	0.0810825	0.905823
FAM98A	-0.00126695	0.0810849	0.75172
APOBEC3G	-0.00145362	0.0810889	0.846903
SMN1	0.000772872	0.0811094	0.902762
GTF3A	-0.000517473	0.0811175	0.761962
GPS1	-0.00105876	0.0812128	0.869983
ATP6V1G2	-0.0012845	0.0813524	0.961092
PIP4K2C	-0.0011689	0.0814231	0.870335
DUSP16	0.00141638	0.0815071	0.995415
ZNF800	0.000606178	0.0815114	0.796604
CETN2	-0.00130204	0.0816553	0.758443
ZKSCAN2	0.000757126	0.0817405	0.881299
HCFC2	0.000892607	0.0817724	0.796604
SPAST	-0.0011303	0.081817	0.900274
ZNF18	0.000779212	0.0818175	0.814606
RCCD1	-0.00131493	0.0818182	0.959051
NSMCE2	-0.000644569	0.0818326	0.881299
UROD	-0.000796316	0.0818894	0.759427
ITGA6	-0.001378	0.0819472	0.915811
UTP23	-0.000443646	0.0819962	0.816319
ZMAT5	-0.00101487	0.08219	0.846903
BLOC1S6	0.00050134	0.0822589	0.895986
NUCB1	-0.00115738	0.082261	0.945966
UBB	-0.000777063	0.0822677	0.876753
HLA-DRA	0.00106635	0.0823463	0.839472
ATP6V1E1	0.000826049	0.082361	0.909012
ZSWIM7	-0.000833686	0.0823737	0.761962
GNG10	-0.00131	0.0825218	0.890376
TEX45	0.00155135	0.0825631	0.970949
TTC39B	-0.00148239	0.0826944	0.974506
COPS5	0.000424229	0.082713	0.759427
PPP1CA	-0.0017188	0.0827165	0.849104
MED26	0.0010107	0.0827523	0.957574
AC136475.3	-0.000681039	0.0828397	0.910104
CDKN2D	-0.00115435	0.0828878	0.816926
GOLGA3	-0.000904402	0.0829387	0.896079
EIF4E	0.000621279	0.0829836	0.909012
AC009113.1	0.0012546	0.0829903	0.849104
C20orf27	-0.00151542	0.0831237	0.782205
LSM8	0.000440123	0.0831551	0.91591
TMEM260	-0.00116461	0.0832443	0.980405
SERTAD2	-0.000971177	0.0833294	0.818759
SLC39A10	-0.000769312	0.0833918	0.654129
SOCS2	-0.00199318	0.0833995	0.970103
AC020910.4	-0.000847945	0.0834134	0.407488
OSBPL9	0.000667132	0.0835767	0.953857
BIN1	-0.000793849	0.0836511	0.879107
DYNLL2	-0.000767889	0.0837325	0.700349
GLRX3	-0.0006118	0.0837453	0.760146
STK38L	0.00121165	0.083805	0.821745
HDLBP	-0.000957038	0.0838955	0.987339
ZNF383	0.00114972	0.0839326	0.978257
HMOX2	-0.00105814	0.0839557	0.909406
B4GALT3	-0.000989674	0.0839624	0.927062
PGM2	-0.00115534	0.0840765	0.981285
PCSK7	0.000607377	0.084082	0.863088
IMMP2L	-0.000843498	0.0840835	0.849104
STAU2	-0.000914997	0.0842227	0.964563
CHID1	-0.00136239	0.0842281	0.767375
STX5	0.000720564	0.0844538	0.846903
ARID1B	0.000506371	0.0844671	0.858301
KAT2A	-0.0013695	0.0845837	0.948851
SCML4	-0.000954356	0.0845942	0.94556
UTP4	-0.000721584	0.0846488	0.909012
LIAS	-0.000663066	0.0847765	0.849104
RCAN1	-0.00138503	0.0849232	0.945062
CEP170	0.000684756	0.0849531	0.859224
ZNFX1	-0.00108504	0.0850432	0.878703
SLC30A7	0.000949423	0.0850578	0.846903
CCDC66	0.000561719	0.0850945	0.816319
FAM53C	-0.00108389	0.0851338	0.965415
UNKL	0.000905044	0.085356	0.94556
RFX3	0.00110984	0.0854565	0.812294
PRKACA	-0.00142732	0.0856868	0.964687
ZC3H3	0.0010192	0.0857346	0.995466
IST1	0.000574349	0.0857713	0.878006
UBE2D1	-0.000904924	0.085891	0.783185
MED6	0.000462973	0.0860223	0.893274
AC020915.3	-0.00137362	0.0860332	0.896215
GPR155	-0.00132087	0.0861215	0.869709
ZBTB2	-0.000703179	0.0863014	0.858975
NSMCE1	-0.00109097	0.0863034	0.944695
ZNF780A	-0.00141969	0.0863764	0.985192
SAAL1	0.000755391	0.0863868	0.978257
BET1L	0.000991061	0.0864009	0.97516
UBALD1	-0.00134471	0.0866197	0.837114
IFIT1	-0.00294411	0.0866907	0.983112
WIPI2	0.000939347	0.087112	0.846903
ATP1A1	-0.00059313	0.0872837	0.987046
ADO	-0.00093342	0.0874205	0.92203
SDK1	0.00145496	0.0874456	0.841232
FAM161A	-0.0016048	0.0874735	0.846903
TMEM222	0.000725482	0.0874887	0.75172
PLEKHA2	0.00136605	0.0875304	0.816926
LRPAP1	0.000643592	0.0877059	0.917297
RASGRP1	0.00064654	0.0877807	0.999468
PI4K2A	-0.00118154	0.0879768	0.787127
ZBTB48	0.001088	0.0879855	0.913032
SIRPG	-0.00148846	0.0880495	0.967771
ADPGK	0.000587547	0.0881418	0.953857
MAML1	0.000703901	0.0881486	0.806982
RB1	-0.000900094	0.0881874	0.846903
DHRS3	0.000867654	0.0882155	0.983059
GRAMD4	0.00111278	0.0882364	0.701608
OPN3	-0.00109373	0.088251	0.849104
AC146944.4	-0.00126753	0.0884124	0.980405
GSKIP	-0.000676417	0.0884934	0.82715
KNSTRN	0.00111876	0.0885031	0.883171
CCDC47	0.00097812	0.0885348	0.926649
SUMF2	-0.000668454	0.0885812	0.752476
RAB7A	0.000760081	0.0886268	0.827161
CSNK1G1	-0.00102761	0.0886276	0.967775
SNX10	0.00122209	0.0888581	0.790853
AC124016.2	0.00148311	0.0889356	0.72276
MAFG	-0.00119777	0.0890914	0.905596
INSL3	-0.00121523	0.0891463	0.859224
PPP3CA	0.000538229	0.0892125	0.968477
ACTN1-AS1	0.00127568	0.089242	0.961092
ZFP14	0.00084382	0.0893859	0.830525
OSGIN2	-0.000904024	0.0894057	0.842816
AL133342.1	-0.00176811	0.0894365	0.846903
UQCRH	-0.00028846	0.0894601	0.761586
AC092119.2	-0.00109572	0.0894667	0.915811
AKR1B1	-0.000676808	0.0894768	0.792448
ARPC1A	0.000811041	0.0897237	0.568039
DHPS	-0.000836237	0.0897576	0.989687
SEL1L	0.000867968	0.0898556	0.998834
C18orf32	0.000822183	0.0898572	0.877727
TCEAL1	-0.0013241	0.089899	0.82715
LTA4H	-0.000915482	0.0898996	0.920883
PRELID3B	-0.000491269	0.0900384	0.816319
ZNF773	0.00102685	0.090071	0.920554
DTX3L	-0.00169757	0.0901702	0.91591
UQCRC1	-0.00126384	0.0901975	0.952892
GALNT11	-0.000716698	0.090212	0.846903
HOOK1	-0.000980219	0.0902736	0.80166
HILPDA	-0.00135271	0.0904125	0.98054
PHF3	0.000487059	0.0904797	0.909012
ANKRD27	-0.00150096	0.0906985	0.987339
METAP1D	-0.00113608	0.0907003	0.890376
TRG-AS1	-0.00102886	0.0907993	0.741435
SETD6	-0.00108961	0.0908571	0.816319
PPP1R8	0.000796261	0.0909329	0.858975
SLC7A1	-0.00174614	0.0910178	0.969629
TALDO1	-0.00159283	0.0911267	0.940151
SLC50A1	-0.00117449	0.091267	0.697113
TAGAP	-0.00137898	0.0912872	0.779039
SEC61G	0.000412151	0.0913451	0.897155
DDIT4	-0.00197707	0.0913456	0.917134
ABCF3	0.000760622	0.0913612	0.979961
TMBIM6	0.000578052	0.0914095	0.965406
FRYL	-0.00100027	0.0914188	0.905596
NEK3	0.00147102	0.0914252	0.989141
CLN6	-0.00114673	0.091511	0.523315
ZC3H18	0.000408034	0.0915268	0.836985
PSMD6-AS1	0.001376	0.0915344	0.858197
TSHZ1	0.00117349	0.0915725	0.723085
OTUD4	-0.000672813	0.0916555	0.823499
TRAFD1	-0.00158956	0.0920023	0.917823
AC012645.3	-0.000981945	0.0920038	0.700349
WRN	0.000713382	0.0920217	0.925291
MSRB2	-0.0016993	0.0921797	0.895986
ERCC1	-0.00118686	0.0922888	0.812294
KLF7	0.000667382	0.0922892	0.999468
PRKD2	-0.00145187	0.0923603	0.954601
SNHG15	-0.00101825	0.092368	0.966422
FAM241B	-0.00161123	0.0923998	0.874386
ARMC1	0.00105302	0.0924724	0.978257
RAB8A	0.000781019	0.0925072	0.950363
AKIRIN2	-0.000778563	0.0926003	0.986966
RABGAP1L	0.000647806	0.0926308	0.741435
RSL1D1	-0.000350113	0.0926522	0.830525
ANP32B	-0.000332564	0.0926998	0.909022
SLC18B1	-0.00124702	0.0927348	0.992319
ACTR1B	-0.000565097	0.092736	0.976144
FLT3LG	-0.000888101	0.0927444	0.976144
DLG3	0.00141442	0.092809	0.961092
B3GNT2	-0.00138255	0.0928346	0.896215
C19orf54	-0.00134406	0.0930561	0.937626
TMBIM1	0.00123635	0.0931783	0.976144
YIF1A	-0.000986077	0.093274	0.906739
LSG1	0.000662065	0.0933207	0.700349
GHDC	-0.00130784	0.0934264	0.846903
RRP1	-0.00143619	0.0934397	0.83402
BMPR2	0.000924243	0.0935643	0.917134
IFIT2	-0.00171897	0.0936791	0.998466
PCK2	-0.000992476	0.0937031	0.907528
EPS8	-0.00121262	0.0937315	0.965415
CIB2	-0.00144686	0.0937503	0.816319
SLC38A6	0.000862122	0.0939982	0.940628
RNF130	-0.00112148	0.094132	0.896079
APP	0.000577402	0.0941888	0.899727
MPI	-0.00125255	0.0942369	0.761962
C9orf40	-0.00131613	0.0942823	0.846903
INAFM1	-0.00118474	0.0943016	0.988207
DTWD2	-0.00125089	0.094408	0.902162
BEST1	-0.0013682	0.0948247	0.920193
EBPL	-0.000607233	0.0948446	0.831783
AC005082.1	-0.0009577	0.0949223	0.926649
SLC35D1	0.000691498	0.0949708	0.962992
DSN1	0.00114152	0.0950737	0.87652
MYSM1	0.000719677	0.0950775	0.784874
ARL2	-0.00154628	0.0950909	0.816319
FOXP1	0.000287556	0.0950949	0.858975
MAN1C1	-0.00112865	0.0951466	0.917823
MICA	-0.00130531	0.0952035	0.949356
CSNK2A1	0.000708538	0.0953644	0.81644
TCF20	0.00074143	0.0954159	0.986966
UBE2F	-0.000890194	0.0954248	0.84457
FAM185A	-0.00112805	0.0954799	0.764387
TAF15	-0.000502012	0.0957004	0.926649
AMD1	-0.000534583	0.0957624	0.905346
EDF1	-0.000336758	0.095942	0.816319
GTF2B	-0.000648982	0.0960242	0.943497
FBL	-0.000399319	0.0960653	0.816319
CLPP	-0.00107643	0.0960937	0.866788
TKT	-0.000412445	0.096229	0.859948
AL157938.3	0.000700289	0.0962587	0.978257
MRFAP1	-0.000447766	0.0963042	0.926649
DDX20	0.000638182	0.0963628	0.896215
PDCD6IP	0.000642909	0.0963824	0.990895
XPC	0.00074716	0.0964528	0.945082
SPNS1	0.000574795	0.0964824	0.75172
PTPN6	-0.00128644	0.0964883	0.940628
ABCD3	0.000794369	0.0965239	0.890376
AC004771.1	-0.00139995	0.0968199	0.920187
GSPT2	-0.000906084	0.0968422	0.935176
HYPK	-0.00120219	0.0969347	0.995253
KIAA1522	0.00127722	0.0969954	0.75172
PPP6R1	-0.00057069	0.0971326	0.94556
DNTTIP2	-0.000473087	0.0972427	0.940628
TRPT1	-0.00112936	0.0973847	0.849104
HIVEP2	-0.000956698	0.0975349	0.812294
IFIT3	-0.00335459	0.0975666	0.913032
NHP2	-0.000713184	0.0976868	0.783185
ZMYND19	-0.00108263	0.0977496	0.881654
IPP	-0.00110504	0.0977676	0.807304
SLC25A23	-0.00126012	0.0978137	0.961092
PDS5B	0.000513989	0.0978434	0.983054
C7orf50	-0.00131199	0.0979699	0.974223
PLEKHM3	0.00089374	0.0980115	0.890376
KTN1	-0.000583799	0.0981212	0.72276
MRPS2	-0.000642482	0.0981392	0.816319
GUSB	0.000823846	0.0981683	0.982765
FIS1	-0.000600808	0.0982756	0.812294
CASD1	0.000670533	0.0984713	0.921251
RAPGEF1	-0.000967697	0.098516	0.761962
ALDOC	-0.00136954	0.0985372	0.870176
ACADSB	-0.000920838	0.0986838	0.795097
TMEM138	0.000561157	0.0987833	0.907528
LY6E	-0.00185963	0.0987859	0.83402
TMEM9B	0.000693714	0.0990862	0.849104
AC084036.1	0.00124626	0.0995441	0.996175
NR3C2	-0.0011428	0.0995513	0.841105
FAM189B	-0.00132108	0.0995876	0.986564
YIPF1	-0.00139967	0.0995965	0.992319
OXSM	-0.0011056	0.0996341	0.759427
SAT2	-0.000730709	0.0997005	0.885585
GPCPD1	-0.000580329	0.0997267	0.978257
HLA-F	-0.000981629	0.0998176	0.846903
SIAH3	0.00254574	0.0998921	0.919114
ULK1	0.000844034	0.0999035	0.905971
TNIP1	0.000744035	0.0999129	0.93119
ATXN1L	0.000583881	0.0999871	0.97516
SMARCAD1	0.000733675	0.0999912	0.926649
GFER	-0.00079712	0.100335	0.964526
PSMC5	-0.000803037	0.100648	0.802527
FOSB	-0.00126095	0.100845	0.816319
KLHDC4	-0.000900493	0.100895	0.912436
NFKBIZ	-0.00131474	0.100966	0.858975
AC027031.2	-0.00115025	0.101004	0.831783
COPRS	-0.0012793	0.101023	0.967775
CAP1	-0.000727786	0.101074	0.745583
ANXA2R	-0.000815154	0.101113	0.95849
AC118553.2	0.00109687	0.101174	0.879992
SNF8	-0.000565917	0.101263	0.98464
AC007686.3	-0.0010794	0.101271	0.858301
VDAC3	-0.000603727	0.101277	0.724029
FUBP1	0.000561023	0.101308	0.854953
NIN	0.000542624	0.101345	0.914809
TADA1	-0.000670188	0.101514	0.784808
MED15	0.000555751	0.10152	0.988773
GINM1	0.000788055	0.101532	0.814606
ARHGAP25	-0.00112912	0.101684	0.920193
GGA3	0.000821639	0.101697	0.935176
PHF1	0.000583892	0.1017	0.961092
GRK6	-0.00108057	0.101745	0.868792
DNAJC24	0.000754042	0.10181	0.965415
HEATR6	0.00109732	0.101815	0.996175
CACHD1	-0.00109643	0.101914	0.994712
PHKG2	-0.000994883	0.10195	0.816319
PAPSS1	-0.00118643	0.101999	0.897127
PCBP1	-0.000562452	0.102031	0.787127
C19orf24	-0.000473413	0.102036	0.664719
ELK4	0.000607544	0.10205	0.965177
TRABD2A	-0.0012054	0.10206	0.933853
PNKD	-0.00111274	0.102095	0.886382
CAPG	-0.00185571	0.102095	0.932317
PSMA3	-0.000380948	0.102123	0.964687
ZSCAN5A	-0.00122189	0.102215	0.891305
ZEB1	0.00133163	0.102532	0.890136
FKBP5	-0.00141323	0.102553	0.961092
GPR171	-0.00146805	0.102586	0.761962
RBM44	-0.00125069	0.102655	0.950115
PHRF1	0.00102139	0.102806	0.82715
TCEANC	-0.00105338	0.102967	0.724029
PMVK	-0.000963455	0.103018	0.842816
AC008946.1	-0.00143403	0.103189	0.917841
UBE2B	0.000827041	0.103285	0.946848
SGK494	0.00101735	0.103295	0.979961
TRAK1	-0.000973614	0.103346	0.905971
ZNF75A	0.000814279	0.103357	0.870176
PRR34-AS1	-0.00122844	0.103399	0.761962
BOD1	-0.000666437	0.103504	0.697113
MT-ATP6	0.00060287	0.103538	0.700349
MARCH9	-0.000851818	0.103602	0.818759
POLR2A	0.000518225	0.103842	0.911164
JAK1	0.000479609	0.103847	0.945675
P2RX7	0.00139155	0.103866	0.996175
LRRC2	0.00152313	0.103935	0.816319
CPNE1	-0.00115891	0.103987	0.837974
PIGV	-0.00107356	0.104018	0.816319
CLDN1	-0.00149088	0.10402	0.952214
SEC23B	0.000805132	0.104032	0.885585
ALKBH1	0.000949518	0.104129	0.987339
ICOS	-0.00128433	0.104142	0.846903
LENG8-AS1	-0.00112201	0.104284	0.981285
MRPS14	0.000792127	0.104299	0.915811
GOLT1B	0.000574996	0.104375	0.870176
CAMLG	-0.000353887	0.10459	0.806982
SNX20	0.000886078	0.104852	0.970114
SSRP1	-0.00067795	0.104888	0.822365
IPO11	-0.000944292	0.104947	0.846903
CCDC144NL	-0.00172205	0.105063	0.982765
NDUFB7	-0.000707239	0.105089	0.759427
JAK2	-0.00100648	0.105149	0.879029
APOL2	-0.00113066	0.105178	0.897266
ENPP2	-0.0014264	0.105189	0.951963
TMF1	0.000479061	0.105249	0.848996
UQCR11	-0.000593091	0.105257	0.881299
BAG2	-0.00106298	0.105397	0.761962
MAP7D3	-0.000897409	0.105443	0.866053
FICD	-0.0013621	0.105446	0.995466
SMIM20	-0.00061099	0.105447	0.64608
ENTPD4	0.000709699	0.105534	0.850118
HENMT1	-0.000826629	0.105538	0.816319
STX4	-0.000909271	0.105721	0.761962
SNTB1	-0.00111019	0.105781	0.896215
CNDP2	-0.000696291	0.106055	0.697113
PLEKHA1	-0.000543576	0.106238	0.697113
EXOSC4	-0.00119106	0.106263	0.945709
SHOC2	0.000829245	0.106357	0.969629
COPA	0.000633623	0.106498	0.907528
NMI	-0.000810116	0.106694	0.994712
IRS1	-0.00138895	0.10674	0.986966
RPS6KA4	-0.00128423	0.10678	0.945709
ZNF593	-0.00121452	0.106862	0.915811
DERA	-0.00148507	0.106906	0.786372
CORO1B	-0.000924788	0.106978	0.885685
RAB11FIP3	0.000939254	0.107008	0.969881
VTI1A	0.000461664	0.107121	0.976144
RALBP1	-0.00130791	0.107183	0.926649
MDM2	0.000506985	0.107259	0.944695
MAGI3	-0.00111006	0.107286	0.81644
SURF6	0.000664827	0.107344	0.986966
AL731569.1	-0.00109835	0.10739	0.999154
GLE1	0.000853316	0.107492	0.915811
ARFGAP1	-0.000900617	0.107599	0.701608
UBR2	-0.000553394	0.107658	0.961092
ISCU	0.000791691	0.107715	0.94342
ASXL2	-0.00167224	0.107735	0.986966
MARK4	-0.000964531	0.10774	0.956385
ZNF888	-0.00111952	0.107789	0.857546
DGCR8	0.000862862	0.107852	0.930268
CTDSP1	-0.0010389	0.108362	0.816926
RPSA	-0.000247122	0.108507	0.807947
CHIC2	0.00051908	0.108686	0.978257
LARP4B	0.00115482	0.10869	0.98464
PRPF8	0.000387535	0.108704	0.976262
HEXDC	-0.000841342	0.108879	0.83402
ZNF254	0.000724468	0.108935	0.886382
SMU1	0.000588712	0.108985	0.983096
TMEM14C	-0.00106919	0.109237	0.783185
SP100	-0.00102376	0.10927	0.890376
MTMR9	0.000583026	0.109399	0.965415
CMSS1	-0.00122397	0.109424	0.897299
USP31	-0.00102127	0.109429	0.843872
ATP6V1F	-0.000488194	0.109676	0.79302
POLR1D	-0.000323306	0.109676	0.898858
ATP6V1C1	-0.00119093	0.109713	0.900774
HDAC1	-0.000811568	0.109778	0.850977
MICU3	-0.00117567	0.109795	0.9883
RAB22A	0.000891253	0.109808	0.992982
NCBP1	0.000493217	0.1099	0.924443
UGP2	-0.000982104	0.109966	0.99898
TOPBP1	0.000534128	0.110058	0.602265
HIF1AN	0.000812081	0.1103	0.892892
LCK	-0.000804	0.110348	0.959039
PIM3	-0.000925981	0.110349	0.996621
AC020916.1	-0.00131312	0.110424	0.940151
LINC02298	0.00117829	0.110483	0.981226
UBN1	0.000413707	0.110484	0.870335
CNIH1	-0.000542688	0.110612	0.77016
C7orf43	-0.000930969	0.110614	0.870335
ATRX	-0.000633101	0.1107	0.909012
SRSF4	0.000610348	0.110701	0.978257
WAC-AS1	-0.00086268	0.110767	0.812294
RGS16	-0.00194277	0.110841	0.979526
NDUFB10	-0.000597834	0.110937	0.81644
LMNA	-0.00140491	0.111015	0.978257
AP002748.3	-0.00102992	0.111022	0.93145
ARFRP1	-0.00170224	0.11124	0.917134
RPL31	-0.000317917	0.111316	0.978257
PRKAG2-AS1	-0.00139754	0.111361	0.816319
METTL25	-0.000967942	0.111417	0.978257
GPR18	-0.0011967	0.111644	0.836985
ARPP19	0.000667093	0.111703	0.992319
LINC01550	-0.00136557	0.111727	0.890376
CITED2	-0.000785153	0.11177	0.92203
RIPOR2	-0.00152876	0.111826	0.920554
ING1	-0.000684567	0.111894	0.917823
RRAS2	0.0012547	0.112017	0.983054
SFPQ	0.000411664	0.11213	0.976806
MRPS36	-0.000511621	0.112141	0.986966
NBDY	-0.000732347	0.112171	0.997199
CHUK	-0.000730903	0.112327	0.992319
ZNF524	-0.000841716	0.112377	0.816926
CAMSAP2	-0.00121085	0.112401	0.570183
NDUFB5	-0.00112942	0.112492	0.951963
HSPA14	-0.00088523	0.112568	0.802639
C1RL	-0.00140585	0.112571	0.806982
MYDGF	0.000508057	0.112696	0.836985
UBA6	0.000651471	0.112717	0.843541
TTLL12	-0.00149412	0.112836	0.953857
RETREG1	-0.00128264	0.112897	0.997199
RTCA	0.000532786	0.112898	0.98464
PDP1	0.00115242	0.112956	0.773435
SPAG16	-0.000970727	0.113159	0.989687
BPTF	-0.000415564	0.113175	0.885676
DDX49	-0.000498477	0.113305	0.898145
ENTPD6	-0.000641684	0.113382	0.761962
ARHGAP11A	0.00108073	0.113423	0.777626
SAP18	-0.000364501	0.113599	0.82715
PFDN2	-0.000629405	0.113609	0.830525
FUK	-0.00100317	0.11374	0.930473
ST6GAL1	-0.00140241	0.113744	0.952214
CASC3	0.000425461	0.113893	0.7547
NKAP	0.000633176	0.113966	0.980405
THRAP3	0.00107272	0.114068	0.988041
FOXRED1	-0.00115234	0.114082	0.986966
ETS1	-0.000566351	0.114129	0.98464
PHGDH	0.00120076	0.114284	0.162633
HERC1	0.000539526	0.11431	0.427183
ZUP1	0.00101954	0.114336	0.761962
CEBPG	-0.000583857	0.114344	0.917134
FAM216A	-0.000991277	0.114383	0.787127
POLM	-0.00116981	0.114451	0.858301
AL022328.4	-0.00115219	0.114487	0.976806
ARMC10	-0.00116254	0.114531	0.848996
WDR18	-0.0014598	0.114578	0.953629
MAP2K7	0.00055442	0.114631	0.878775
AC004817.3	-0.00132821	0.114698	0.824449
RIPK2	-0.00172764	0.114758	0.999468
DYNLL1	-0.00109152	0.114781	0.795097
SYNGR2	-0.000894324	0.114938	0.859224
LARS	-0.00164114	0.114944	0.930473
GOLGA7B	0.00123951	0.114973	0.917823
SEPT1	0.000392199	0.11501	0.965415
MAP1S	-0.00103651	0.115064	0.664719
CNOT6	0.00077567	0.115166	0.982765
APBB3	0.00115855	0.115286	0.837114
RTTN	0.000763894	0.115387	0.940628
ZFP36	-0.0010915	0.115389	0.95849
AC004918.1	0.000776937	0.115393	0.927968
TMED7	0.000492091	0.115404	0.946196
PRIM1	-0.001262	0.115638	0.886382
GPR137B	0.000978028	0.115726	0.785356
SBDS	-0.00100201	0.115808	0.986966
FBXO31	-0.00116103	0.115959	0.846903
FEM1C	-0.000818865	0.116171	0.840502
ALKBH3	0.000919303	0.116225	0.990895
AC112907.3	-0.00118622	0.116252	0.82987
POLD4	-0.00107045	0.116523	0.909012
AKAP1	-0.000902243	0.116592	0.912813
RAB40C	-0.00112057	0.116605	0.953857
ZNF486	0.00122819	0.11675	0.837114
SAMD9L	-0.0022741	0.116774	0.904593
NEXN	-0.00133366	0.116798	0.885676
RAB33A	0.00161219	0.116805	0.97336
CNP	-0.00170004	0.116825	0.998466
SLC25A19	-0.00110075	0.116847	0.980405
NIPBL	0.000415013	0.117002	0.829374
ASCC2	0.000613658	0.117024	0.850118
RFX1	-0.00143865	0.117185	0.945709
S100A11	0.00158162	0.117186	0.969629
GCDH	0.000932117	0.117235	0.969632
PJA1	0.000841169	0.117275	0.816319
ZNF264	0.000682491	0.117298	0.816319
FMN1	0.00159036	0.11748	0.939297
MAPKAPK2	0.000810747	0.11752	0.82715
KIN	0.000621628	0.117617	0.816319
TEP1	-0.00114589	0.117826	0.800236
RPL22L1	-0.000473883	0.11785	0.909012
SH2B1	-0.000723101	0.117855	0.761962
LSM4	-0.00103622	0.117923	0.816926
TMEM141	-0.00141282	0.118082	0.957472
GTPBP2	-0.00130399	0.118193	0.942812
TICAM1	-0.0014021	0.118283	0.917134
PDE4B	0.000967677	0.118322	0.161627
ASF1A	0.0011954	0.118439	0.986966
DPM3	-0.00095549	0.118443	0.787127
JARID2-AS1	-0.00107193	0.118502	0.976828
ZNF407	0.000677578	0.118545	0.9883
SSR4	-0.000272651	0.118547	0.759427
SAMSN1	0.000916488	0.118648	0.616182
RNF4	0.000544136	0.118692	0.846903
FKBP11	-0.000908084	0.118723	0.857546
PRR7	-0.000670674	0.11875	0.837114
MTIF3	-0.000696149	0.118789	0.761962
LASP1	-0.00110059	0.118821	0.761962
UQCC3	-0.00104547	0.118873	0.885676
DNAAF2	-0.00099549	0.118898	0.940628
HINFP	-0.000973088	0.118969	0.992319
CSNK1D	0.000716847	0.119039	0.93145
RFESD	-0.00136332	0.11909	0.929529
ZFAND3	-0.000587883	0.11916	0.816319
DNAJC27	-0.000829665	0.119202	0.941014
LY86	-0.00120486	0.119245	0.90722
MTA1	-0.000734188	0.119443	0.896215
GBP1	-0.00181503	0.119467	0.944695
RIOK2	-0.000519557	0.119569	0.982765
PTPRC	-0.000526148	0.11959	0.926649
LINC01970	-0.00111945	0.119608	0.816926
AL162457.1	-0.0012081	0.119723	0.2114
MDK	0.0010735	0.11977	0.85964
ZIK1	0.00114085	0.11978	0.877727
GTDC1	-0.00129029	0.119885	0.890205
MEF2A	-0.000565891	0.119972	0.973658
ITGB1BP1	-0.000798883	0.119989	0.889572
AL139246.5	-0.00155795	0.120094	0.816319
BNIP1	-0.000905841	0.120161	0.700349
MCM6	0.00106394	0.120205	0.849104
DHRS4L2	-0.000850271	0.120206	0.952757
SPART	-0.0010928	0.120237	0.938132
HPS5	0.000841217	0.120277	0.997864
FANCB	-0.00115733	0.120342	0.830525
MICU1	0.000943522	0.120382	0.94381
MIR22HG	-0.00152679	0.120448	0.999468
PPARA	-0.00121274	0.120449	0.908106
KANSL2	-0.000527137	0.120548	0.79302
PDCD5	-0.000755452	0.120621	0.880762
METTL14	0.000642893	0.120639	0.972037
PSMD11	0.000543673	0.120698	0.926649
SPN	-0.00135372	0.120751	0.964563
BROX	0.000422944	0.120792	0.79302
SERPINF1	-0.00203326	0.120942	0.904479
UNC119	0.000624486	0.121022	0.82715
CTSC	-0.000641615	0.121079	0.516519
NDUFA13	0.000386082	0.121145	0.983096
ATG5	0.000677734	0.121279	0.970128
JRKL	0.00120826	0.121298	0.920554
PFKP	-0.001153	0.121299	0.816319
MTMR10	0.000708829	0.121648	0.876753
FZD1	0.0014439	0.121753	0.846903
AC007878.1	0.00123921	0.12184	0.943159
EPS15L1	-0.000737339	0.121876	0.989687
NSA2	-0.00037183	0.121914	0.816319
FBXL8	-0.00132305	0.1222	0.983096
BBX	0.000530839	0.122231	0.961092
GSDMD	-0.00108905	0.122245	0.849104
LMBRD1	0.000614043	0.122254	0.86186
ISG15	-0.00202244	0.122553	0.9883
AL445472.1	-0.00113053	0.122585	0.926649
ANKRD50	-0.0013103	0.122673	0.944695
SRSF7	-0.000524236	0.122687	0.91591
KATNBL1	-0.000859368	0.122692	0.979862
AREL1	0.00096999	0.122702	0.986966
LRP8	0.001196	0.122706	0.870176
FBXO46	-0.00096182	0.122725	0.960853
RYK	0.000656455	0.122794	0.907528
BCL11A	0.00101725	0.122806	0.973865
DUSP3	-0.00104019	0.123072	0.871109
SMIM3	-0.00167937	0.123154	0.822365
OFD1	-0.000485744	0.123202	0.81644
HIST1H1D	-0.00133494	0.123494	0.949356
CMTR1	-0.00080738	0.123526	0.98464
JOSD2	-0.00165667	0.123663	0.980927
CAHM	-0.00107035	0.123712	0.892892
VPS53	-0.000834072	0.123834	0.88706
SAP30L	-0.000626872	0.123878	0.790853
FAM184A	-0.00123778	0.123943	0.917134
SEC14L1	-0.000804695	0.123954	0.858439
ABI3	-0.00133686	0.124039	0.93145
CAPS	-0.000867504	0.124059	0.700349
NUFIP2	-0.000383047	0.12413	0.921251
TRGC2	0.00104921	0.124136	0.836985
[truncated: 8,549 more rows]
