# Supplementary material for: Single-cell RNA-seq analysis of longitudinal CD4+ T cell samples reveals cell-type-specific changes during early stages of type 1 diabetes
Source: Genome Med. 2025 Dec 29;17:154. doi: 10.1186/s13073-025-01574-x (PMC12751217; doi:10.1186/s13073-025-01574-x)
Supplement: Supplementary file 2 — Supplementary Material 2. Table S1: Metadata table. Table S2: Cell hashing antibody for cell multiplexing used for scRNA-seq. Table S3. Sample staining and pooling scheme used for scRNA-seq Table S4. Marker gene list for all ten clusters annotated. Table S5 – S14: Linear Mixed Effext (LME) modelling analysis for genes affected by status (Case vs Control), age, sex and interaction of status and age in all ten clusters annotated. Table S15: ROTS analysis for genes affected by status at five timepoints. Table S16: GSEA results on T1D status associated genes from LME analysis across seven cell types. Table S17: GSEA results on T1D status associated genes from ROTS analysis across cell types identified five timepoints. Table S18: Regulon specificity score for all 245 regulons identified across ten cell types. Table S19: GO over-representaion results for differentially expressed regulons together with their target genes. [file 13073_2025_1574_MOESM2_ESM.zip › Additional file 2/Table S2_CellHashingAntibody.xlsx]

## Sheet: Table S1
BioLegend Cell Hashing antibody	Code	Barcode
TotalSeq™-B0251 anti-human Hashtag 1	CH 1	GTCAACTCTTTAGCG
TotalSeq™-B0252 anti-human Hashtag 2	CH 2	TGATGGCCTATTGGG
TotalSeq™-B0253 anti-human Hashtag 3	CH 3	TTCCGCCTCTCTTTG
TotalSeq™-B0254 anti-human Hashtag 4	CH 4	AGTAAGTTCAGCGTA
TotalSeq™-B0255 anti-human Hashtag 5	CH 5	AAGTATCGTTTCGCA
TotalSeq™-B0256 anti-human Hashtag 6	CH 6	GGTTGCCAGATGTCA
TotalSeq™-B0257 anti-human Hashtag 7	CH 7	TGTCTTTCCTGCCAG
TotalSeq™-B0258 anti-human Hashtag 8	CH 8	CTCCTCTGCAATTAC
TotalSeq™-B0259 anti-human Hashtag 9	CH 9	CAGTAGTCACGGTCA
TotalSeq™-B0260 anti-human Hashtag 10	CH 10	ATTGACCCGCGTTAG
