# Supplementary material for: Single-cell RNA-seq analysis of longitudinal CD4+ T cell samples reveals cell-type-specific changes during early stages of type 1 diabetes
Source: Genome Med. 2025 Dec 29;17:154. doi: 10.1186/s13073-025-01574-x (PMC12751217; doi:10.1186/s13073-025-01574-x)
Supplement: Supplementary file 2 — Supplementary Material 2. Table S1: Metadata table. Table S2: Cell hashing antibody for cell multiplexing used for scRNA-seq. Table S3. Sample staining and pooling scheme used for scRNA-seq Table S4. Marker gene list for all ten clusters annotated. Table S5 – S14: Linear Mixed Effext (LME) modelling analysis for genes affected by status (Case vs Control), age, sex and interaction of status and age in all ten clusters annotated. Table S15: ROTS analysis for genes affected by status at five timepoints. Table S16: GSEA results on T1D status associated genes from LME analysis across seven cell types. Table S17: GSEA results on T1D status associated genes from ROTS analysis across cell types identified five timepoints. Table S18: Regulon specificity score for all 245 regulons identified across ten cell types. Table S19: GO over-representaion results for differentially expressed regulons together with their target genes. [file 13073_2025_1574_MOESM2_ESM.zip › Additional file 2/Table S12_LME_Th1.xlsx]

## Sheet: Status
gene	coef	coef.low	coef.high	p	fdr
NUDT15	3.95569	2.00708	5.92214	0.000150805	0.647819
DCBLD1	1.87556	0.907425	2.84279	0.000263858	0.647819
AL162377.1	3.53371	1.70348	5.36394	0.000264596	0.647819
ABCA5	3.46428	1.67315	5.27835	0.000280492	0.647819
FEM1A	3.77768	1.76637	5.78898	0.000375508	0.647819
ZSCAN2	-2.61491	-4.00356	-1.22234	0.000394153	0.647819
SPINDOC	2.79139	1.29951	4.27671	0.000406156	0.647819
TBCCD1	2.2053	0.992733	3.41807	0.000554595	0.684459
ZNF780B	1.75396	0.772735	2.73518	0.000678304	0.684459
THAP2	4.38385	1.94272	6.84443	0.000714893	0.684459
Z93930.2	3.56997	1.53867	5.60116	0.000860691	0.684459
GAB2	-2.14051	-3.36307	-0.918661	0.000883798	0.684459
CERS2	3.77822	1.5997	5.97261	0.00100783	0.684459
SLC35C1	2.23266	0.936513	3.52882	0.00102516	0.684459
GPR146	1.86955	0.783477	2.95802	0.00107733	0.684459
TNKS1BP1	1.43501	0.597083	2.27294	0.00109128	0.684459
ARHGEF35	2.09045	0.875019	3.31156	0.00110255	0.684459
AC010864.1	-1.64639	-2.62172	-0.671072	0.00127156	0.684459
RBM10	3.50965	1.43174	5.60259	0.00135209	0.684459
PLRG1	3.9366	1.57255	6.30065	0.00146456	0.684459
REEP3	2.92316	1.16896	4.68412	0.00152725	0.684459
SLC39A9	2.9944	1.18473	4.80407	0.00156243	0.684459
PGPEP1	2.53789	1.00268	4.0731	0.00157732	0.684459
SGPL1	3.15041	1.24733	5.08999	0.0015914	0.684459
WRAP53	2.60624	1.02252	4.18997	0.00165126	0.684459
PPP1R18	3.95208	1.55961	6.3849	0.00167887	0.684459
TRANK1	3.48432	1.36178	5.6262	0.00178936	0.684459
SLC35F5	2.80738	1.08704	4.52772	0.00179579	0.684459
GPR174	3.24494	1.26676	5.24606	0.00181896	0.684459
RNF25	2.55232	0.982943	4.12169	0.00185737	0.684459
TTC13	2.44706	0.945529	3.95484	0.00190042	0.684459
DNAJC5	2.9912	1.14956	4.84781	0.00199161	0.694885
ARFIP2	3.44602	1.29979	5.5945	0.00217948	0.724845
IKBKB	3.39707	1.26932	5.56108	0.00224359	0.724845
ATAD3A	2.40738	0.895466	3.9193	0.00228071	0.724845
AC093010.2	2.06174	0.764292	3.35914	0.00237809	0.724845
TSNAX	3.09145	1.15006	5.0443	0.00240208	0.724845
TMED4	3.83748	1.40616	6.30188	0.00258296	0.729703
LDLR	3.38591	1.22142	5.5504	0.00269426	0.729703
IER3	3.64393	1.3146	5.96811	0.00275973	0.729703
ADAMTS10	2.02825	0.724723	3.33107	0.00291468	0.729703
MANEA-DT	2.25836	0.80762	3.71708	0.00292797	0.729703
SPA17	2.0221	0.71546	3.32873	0.00297411	0.729703
ZXDA	1.79099	0.632758	2.94922	0.00299596	0.729703
FP565260.6	1.79944	0.636191	2.96879	0.00308794	0.729703
DAPL1	2.16153	0.757802	3.56526	0.0031119	0.729703
MTFR1	2.68666	0.930406	4.42826	0.00317862	0.729703
IRAK3	1.64564	0.572537	2.71874	0.00322921	0.729703
IL18RAP	3.01896	1.06012	4.99614	0.00324552	0.729703
INPP5F	2.08174	0.722459	3.44102	0.00326782	0.729703
EOGT	1.85477	0.642584	3.08308	0.00341658	0.747964
ERICH1	3.50754	1.19635	5.85868	0.0037072	0.774186
RASA1	2.11122	0.707937	3.51451	0.00382349	0.774186
SMIM27	3.49397	1.18088	5.84154	0.00385039	0.774186
CYB5B	3.11739	1.0516	5.18696	0.0038524	0.774186
IKBKE	2.97649	1.00184	4.96013	0.00388306	0.774186
ATE1	2.83227	0.947202	4.72953	0.00402688	0.788774
FTCDNL1	-1.20391	-2.02232	-0.396944	0.00411436	0.792014
REM2	1.65705	0.536874	2.77723	0.00441986	0.79851
CRACR2A	3.25869	1.05198	5.4654	0.00448492	0.79851
CAMK1D	3.65617	1.17934	6.133	0.00449954	0.79851
NCALD	2.82072	0.912873	4.74114	0.00460228	0.79851
INPP1	1.43608	0.461678	2.41578	0.00466864	0.79851
EME2	1.17123	0.373961	1.96851	0.00468542	0.79851
BCL2L13	3.12167	0.989121	5.29348	0.00478689	0.79851
NARFL	1.97096	0.630732	3.32708	0.00480824	0.79851
VPS36	3.04024	0.969588	5.12312	0.00489267	0.79851
KIR2DL4	1.54391	0.488841	2.60721	0.00496043	0.79851
MIR155HG	2.15325	0.679379	3.63076	0.00505674	0.79851
MED26	3.61218	1.13046	6.09391	0.00505971	0.79851
SINHCAF	3.49044	1.10224	5.89432	0.00510461	0.79851
SDHAF1	2.85963	0.894558	4.86364	0.00515304	0.79851
UBR5	3.79663	1.18148	6.44241	0.00535097	0.79851
LAMTOR3	-3.29185	-5.56068	-0.987036	0.00541133	0.79851
ETV7	1.86568	0.572874	3.15848	0.00542617	0.79851
CLASP1	3.41413	1.05907	5.79524	0.00548425	0.79851
DDRGK1	3.24155	0.997545	5.52194	0.00558744	0.79851
RNF187	2.98857	0.916992	5.09003	0.00564326	0.79851
STAMBP	2.63861	0.806882	4.47833	0.00568309	0.79851
CRYZ	-1.45736	-2.4751	-0.439616	0.0057775	0.79851
IPO7	3.53654	1.07603	6.03382	0.00579304	0.79851
MCM7	2.93773	0.870996	4.98601	0.00590989	0.798612
HIST1H4A	1.509	0.449688	2.56362	0.00596488	0.798612
MED8	-3.22193	-5.47222	-0.923507	0.00601413	0.798612
ARID3A	1.78888	0.530237	3.04752	0.00613263	0.798612
PARP2	2.3374	0.689957	3.98485	0.00621771	0.798612
MTMR4	2.87027	0.844348	4.89619	0.00628843	0.798612
NCOA3	3.3865	1.00257	5.7894	0.00637118	0.798612
HIST1H2AE	2.67665	0.785989	4.57108	0.0065117	0.798612
ACAT1	2.76965	0.813649	4.73916	0.00652127	0.798612
SEC14L1	2.9854	0.878418	5.11501	0.00654881	0.798612
DELE1	2.74006	0.801215	4.68388	0.00658059	0.798612
TRIM41	2.25617	0.645088	3.86734	0.00701563	0.81426
LRWD1	1.63538	0.467012	2.80468	0.00705719	0.81426
ARAP1	2.55595	0.728977	4.39103	0.00707643	0.81426
ZNF564	1.58401	0.448468	2.71954	0.00709627	0.81426
SASH3	3.49878	0.993523	6.00759	0.00720297	0.81426
KIF13B	3.00975	0.844562	5.17177	0.00734739	0.81426
SRGAP2C	2.45445	0.684516	4.22899	0.00737189	0.81426
FAHD2A	2.33268	0.652758	4.02124	0.00737526	0.81426
BCL2L12	2.45826	0.684546	4.22367	0.00741911	0.81426
NME6	2.33875	0.651782	4.02572	0.00743883	0.81426
STARD3	3.08664	0.862094	5.314	0.00757567	0.821188
LINC00667	2.84274	0.78846	4.92481	0.00776227	0.827603
FAM89A	1.79734	0.489743	3.10037	0.00792228	0.827603
ADAM10	3.32666	0.91651	5.76475	0.0079464	0.827603
FES	2.06762	0.5603	3.57494	0.00805894	0.827603
INO80E	2.76855	0.756629	4.7988	0.00814472	0.827603
GART	2.33543	0.629325	4.04153	0.00818504	0.827603
STRADB	1.50491	0.405385	2.60443	0.00819288	0.827603
SPRTN	3.00895	0.811605	5.22406	0.00840325	0.827603
HARBI1	2.00474	0.534759	3.47472	0.00841422	0.827603
NDOR1	1.02504	0.272917	1.77716	0.00845648	0.827603
ZNF703	1.39504	0.371084	2.419	0.00847769	0.827603
GPR89A	2.11002	0.562892	3.67524	0.00852435	0.827603
WSB2	2.86159	0.763144	4.99237	0.00861523	0.829215
AC023355.1	0.788218	0.207134	1.3693	0.00875488	0.833977
TBK1	3.21043	0.85049	5.61004	0.00884071	0.833977
SQOR	3.04864	0.799665	5.31077	0.009029	0.833977
XPO7	2.17913	0.565017	3.78721	0.00909337	0.833977
CARD11	3.07365	0.803495	5.35426	0.00912137	0.833977
HEXB	-2.70982	-4.71744	-0.689643	0.00930272	0.833977
ZNF846	1.66984	0.426764	2.92941	0.00943138	0.833977
DPYSL2	1.9133	0.490168	3.33752	0.00945368	0.833977
TNFSF13B	1.32799	0.338335	2.31459	0.00960183	0.833977
ASMTL	-3.25349	-5.70264	-0.677033	0.00962841	0.833977
DCAF16	3.00615	0.761603	5.24539	0.00966068	0.833977
TYSND1	2.16409	0.546745	3.78143	0.00966752	0.833977
TMEM204	2.18609	0.551373	3.81744	0.00975267	0.833977
PANK3	2.99032	0.747008	5.23363	0.00993296	0.833977
RSBN1L	3.11227	0.783096	5.47377	0.0100248	0.833977
HIST1H2AH	1.98413	0.4958	3.49452	0.0100266	0.833977
FZD6	1.22368	0.303799	2.13902	0.0100946	0.833977
PRMT9	3.04782	0.75306	5.34257	0.0101925	0.833977
DSN1	1.65716	0.398217	2.90341	0.0103629	0.833977
STARD4	2.92549	0.721791	5.13093	0.0104191	0.833977
TRBV24-1	1.00175	0.244065	1.75673	0.01044	0.833977
MOSPD3	2.93911	0.718432	5.15979	0.0104481	0.833977
SRF	2.88986	0.70304	5.07668	0.0105615	0.833977
HSCB	2.36533	0.578204	4.17521	0.0106534	0.833977
NUSAP1	-2.3807	-4.1811	-0.575962	0.0107101	0.833977
PWWP2B	-2.99677	-5.26097	-0.712979	0.0107442	0.833977
C1D	-3.07321	-5.39745	-0.71705	0.0107621	0.833977
PLOD3	1.46267	0.355203	2.57388	0.0107748	0.833977
DNTTIP2	2.91862	0.71105	5.13866	0.0108309	0.833977
IFIT3	3.65491	0.877286	6.43863	0.0110903	0.8481
AP006621.3	-1.95093	-3.43981	-0.462053	0.0112052	0.848666
IFT27	1.64649	0.393594	2.90868	0.0112497	0.848666
OTULIN	3.00621	0.71414	5.36646	0.0116279	0.871309
STAT2	2.7108	0.624773	4.80474	0.0120249	0.88722
SESTD1	2.4893	0.56741	4.4112	0.0121334	0.88722
SNX20	2.6988	0.614303	4.7833	0.0121675	0.88722
AP1S3	1.32814	0.301161	2.37346	0.0122111	0.88722
NFKBIZ	2.27843	0.521771	4.04196	0.0123089	0.88722
MBTD1	2.74036	0.617614	4.85703	0.0123935	0.88722
CCS	2.47357	0.563064	4.38942	0.0123964	0.88722
ALG10	1.22057	0.272976	2.16816	0.0125974	0.895861
PRR14L	2.58725	0.581164	4.60002	0.0127009	0.897501
PGBD4	1.90882	0.41575	3.40188	0.013246	0.916839
FAM122B	2.50841	0.543566	4.48656	0.0136269	0.916839
CBFA2T2	2.42168	0.517277	4.32609	0.0137247	0.916839
ZNF350	2.97891	0.644653	5.34412	0.0137772	0.916839
ARRB2	2.57148	0.556419	4.60681	0.0138129	0.916839
IFNG	3.39758	0.731839	6.08667	0.0139027	0.916839
MAFK	2.15379	0.455214	3.85237	0.0139849	0.916839
PRF1	3.26806	0.699312	5.85311	0.0140356	0.916839
TPD52L2	2.88171	0.605842	5.15759	0.0141155	0.916839
AC019131.2	1.6669	0.348825	2.98496	0.0142293	0.916839
RNF169	3.07375	0.649715	5.51042	0.0143476	0.916839
EXD2	-1.64537	-2.94726	-0.339191	0.0144763	0.916839
HHEX	2.08248	0.430702	3.73426	0.0145187	0.916839
MFHAS1	2.69628	0.557588	4.83498	0.0145214	0.916839
CHP1	3.00709	0.628775	5.39898	0.0145407	0.916839
RNF40	2.38968	0.499544	4.29522	0.0145639	0.916839
PCMTD1	3.03325	0.628628	5.47101	0.0146939	0.916839
SURF6	-2.73384	-4.90864	-0.559041	0.0147979	0.916839
NR1D1	2.11359	0.431197	3.79598	0.0148554	0.916839
YIF1A	2.71903	0.552175	4.87835	0.014924	0.916839
APC	3.24475	0.666227	5.83512	0.0150371	0.916839
RCN1	1.56597	0.321289	2.82047	0.015069	0.916839
ASL	2.45913	0.49727	4.43206	0.0153958	0.916839
ZFYVE1	-1.71218	-3.08014	-0.339817	0.0154404	0.916839
SH2D3C	1.66806	0.335113	3.01263	0.0154924	0.916839
TCEAL4	1.22219	0.242878	2.20151	0.0155017	0.916839
MIR4458HG	-1.64445	-2.96334	-0.325551	0.0155951	0.916839
SETD5	2.93204	0.586448	5.31511	0.0155996	0.916839
AC139530.1	2.93441	0.586878	5.31707	0.0156345	0.916839
TPI1	2.80502	0.562174	5.05922	0.0156634	0.916839
FANCL	0.746826	0.144448	1.34609	0.0158254	0.916839
C6orf203	2.30542	0.461193	4.20155	0.0158579	0.916839
FAM69A	1.9244	0.376045	3.47276	0.015915	0.916839
HMGXB4	-2.69173	-4.85403	-0.48004	0.0159217	0.916839
TMED1	2.87852	0.569602	5.19966	0.0159738	0.916839
PORCN	1.77689	0.346893	3.20628	0.0160242	0.916839
UNC93B1	1.79193	0.350095	3.23365	0.0160384	0.916839
PADI4	1.10969	0.216338	2.00329	0.016095	0.916839
LINC01534	-1.67284	-3.02135	-0.323889	0.0162181	0.919164
XCL1	3.05832	0.590638	5.55027	0.0165808	0.924067
ATL1	1.37048	0.26075	2.47879	0.0166153	0.924067
HIPK2	3.05213	0.578301	5.52597	0.0166708	0.924067
PIP5K1C	1.52433	0.291831	2.76246	0.0166868	0.924067
ATM	2.49345	0.478697	4.52504	0.0167601	0.924067
PLAGL1	1.45067	0.275542	2.63044	0.0168589	0.924067
RBFA	2.33344	0.437153	4.22974	0.0169473	0.924067
MAF	3.11633	0.578796	5.65386	0.0171581	0.924067
DTL	-1.59967	-2.90058	-0.294349	0.0172717	0.924067
LPAR2	2.79829	0.516882	5.0797	0.0172918	0.924067
TRIM37	2.57676	0.470884	4.68264	0.0175527	0.924067
ROBO3	1.27258	0.233293	2.32484	0.0175819	0.924067
GALNT2	2.94413	0.536027	5.37626	0.0179571	0.924067
BRCA1	-0.93286	-1.69722	-0.167804	0.0180969	0.924067
ZNF530	1.94144	0.344987	3.5379	0.018231	0.924067
PHF2	2.21006	0.393729	4.02491	0.0182736	0.924067
DNAJC10	2.71502	0.481398	4.95996	0.0185608	0.924067
ANKFY1	-2.1176	-3.86413	-0.372585	0.0186574	0.924067
AC004687.1	2.90676	0.514538	5.31086	0.018719	0.924067
PXYLP1	-1.79092	-3.27023	-0.311598	0.0187388	0.924067
NPIPB4	1.39961	0.244576	2.56688	0.0187889	0.924067
AFF1	2.64292	0.464187	4.83467	0.0189155	0.924067
GSEC	-1.05202	-1.92146	-0.176175	0.018996	0.924067
CREBZF	3.02571	0.525254	5.55075	0.0190106	0.924067
RAD17	2.54541	0.434997	4.65467	0.0193043	0.924067
STX3	1.62447	0.274246	2.97468	0.0194591	0.924067
SAP30	2.86388	0.474237	5.31658	0.019794	0.924067
LYRM7	2.04348	0.340873	3.76338	0.0198621	0.924067
SDF4	2.4944	0.421238	4.57911	0.0198799	0.924067
PRR3	2.24946	0.371693	4.12723	0.0199682	0.924067
NCAM1	1.3722	0.227211	2.53461	0.0200462	0.924067
ZNF222	1.44185	0.23729	2.6464	0.0200631	0.924067
SYNGAP1	1.94522	0.314538	3.56618	0.0200671	0.924067
WASL	2.71175	0.45114	4.97231	0.0201137	0.924067
IPO9	-2.32646	-4.26832	-0.379862	0.0202464	0.924067
NFIC	2.25848	0.373331	4.15513	0.0203284	0.924067
HECTD1	3.16564	0.519896	5.87248	0.0203368	0.924067
SFT2D1	-2.84611	-5.23	-0.462226	0.0203752	0.924067
MARCH6	3.21292	0.531229	5.91206	0.0203809	0.924067
COPS6	2.75558	0.4549	5.09241	0.0203919	0.924067
GUCD1	2.54204	0.419041	4.67887	0.0203953	0.924067
PRKAG1	2.78835	0.460343	5.14088	0.0203964	0.924067
TMEM184C	1.96665	0.31578	3.61752	0.020642	0.924067
INTS4	2.36395	0.383109	4.36016	0.0207221	0.924067
POLG	2.44638	0.393792	4.50269	0.0208452	0.924067
CAB39	2.92851	0.469785	5.40102	0.0210221	0.924067
NEK8	1.48904	0.234892	2.74104	0.0210361	0.924067
GTF2IRD2B	-1.44385	-2.66062	-0.227071	0.0211256	0.924067
DDX10	2.38473	0.384226	4.42423	0.0211391	0.924067
FLVCR1	-1.75339	-3.23127	-0.275515	0.0211456	0.924067
RBBP9	1.37711	0.214259	2.53995	0.0213744	0.924067
KCNK12	1.73287	0.271194	3.19863	0.0215013	0.924067
RGS3	-2.32847	-4.28968	-0.354064	0.0215027	0.924067
AL035563.1	1.16313	0.179694	2.14656	0.0215372	0.924067
GASAL1	1.14503	0.177838	2.11809	0.0216593	0.924067
DPH3	-2.76288	-5.09704	-0.39626	0.0217278	0.924067
TRAFD1	2.1903	0.335122	4.06865	0.0219955	0.924067
CCDC14	2.52316	0.388007	4.6722	0.0220461	0.924067
AL441992.1	2.38535	0.359133	4.41156	0.0221281	0.924067
ATG4D	2.59179	0.395015	4.81144	0.0222301	0.924067
LINC01023	0.988407	0.144874	1.82775	0.0222926	0.924067
PRELID1	2.56354	0.390956	4.75484	0.0223354	0.924067
VPS35L	1.8346	0.273341	3.39585	0.0223656	0.924067
ZNF689	2.55636	0.379322	4.73339	0.0224583	0.924067
FBXO28	2.84224	0.421596	5.26288	0.0224662	0.924067
AC090229.1	-1.10156	-2.03995	-0.163162	0.0224986	0.924067
PTPN22	2.95778	0.43821	5.47735	0.022626	0.924067
ANKRD44	2.88315	0.431031	5.35845	0.0227562	0.924067
HIPK1-AS1	2.70431	0.39575	5.01288	0.0227712	0.924067
UEVLD	1.5019	0.219705	2.78406	0.0227756	0.924067
CCDC157	-1.52287	-2.8244	-0.22134	0.0229245	0.924067
PITPNM2	1.69662	0.245964	3.14727	0.0229818	0.924067
CCAR1	3.04016	0.438264	5.64205	0.0231078	0.924067
ZHX1	2.94962	0.424862	5.47438	0.0231262	0.924067
ABHD13	2.90878	0.424133	5.4383	0.0231451	0.924067
MED29	-2.37559	-4.40204	-0.326561	0.0232116	0.924067
ZNF286A	1.64298	0.239804	3.05433	0.0232157	0.924067
ZNF264	2.4813	0.359404	4.62898	0.0233247	0.924067
JARID2	2.56872	0.372995	4.77332	0.0233457	0.924067
FAM209B	1.37398	0.197129	2.55149	0.0233652	0.924067
MYO1D	1.00733	0.141629	1.89063	0.0235251	0.924067
ANAPC16	2.60774	0.376186	4.86495	0.0236174	0.924067
TMEM63B	-1.89889	-3.53185	-0.265928	0.0237497	0.924067
TBC1D13	2.02497	0.283122	3.76682	0.0237857	0.924067
RIOK2	2.67161	0.371475	5.0275	0.0238923	0.924067
EGR1	2.62572	0.341593	4.88184	0.0239687	0.924067
AUH	-2.18427	-4.06054	-0.296187	0.0239922	0.924067
PPFIA1	1.97067	0.271974	3.66936	0.0240703	0.924067
ZNF589	-1.16593	-2.17116	-0.160692	0.0241001	0.924067
VPS26C	2.59799	0.358667	4.83864	0.0242464	0.924067
PRSS57	1.72778	0.239362	3.2301	0.0243922	0.924067
KMT2E-AS1	2.83051	0.383936	5.31553	0.0244628	0.924067
LSM8	2.21879	0.302695	4.14369	0.0247562	0.924067
ARMT1	-1.84164	-3.43356	-0.241587	0.0248413	0.924067
THG1L	-2.27712	-4.25164	-0.302596	0.0248889	0.924067
PPARD	1.62243	0.218757	3.03094	0.0249162	0.924067
LRRC27	0.985794	0.130808	1.84078	0.02492	0.924067
KLHL28	2.94132	0.389455	5.49056	0.0249705	0.924067
MAU2	2.21907	0.290738	4.17276	0.0254075	0.924067
TMEM86B	1.08858	0.141153	2.036	0.0254103	0.924067
AL136038.5	1.00449	0.128286	1.87874	0.0254111	0.924067
RASGEF1A	-1.30255	-2.43786	-0.165728	0.0255068	0.924067
FYCO1	2.03742	0.262397	3.81243	0.0255536	0.924067
MFAP1	2.85174	0.372971	5.34454	0.0256198	0.924067
IDH1	1.49324	0.192215	2.79962	0.0258668	0.924067
SNX1	2.6632	0.336587	4.98457	0.0259253	0.924067
TM2D3	2.82147	0.363318	5.32327	0.0259974	0.924067
APEX1	2.33138	0.301548	4.38669	0.0260045	0.924067
SYNGR1	2.40192	0.307046	4.51764	0.0261675	0.924067
BOLA2B	1.48326	0.187419	2.78517	0.0263354	0.924067
CDK9	2.56865	0.323952	4.8591	0.026347	0.924067
KIF18A	-1.10767	-2.07813	-0.137205	0.0263641	0.924067
BAP1	2.40904	0.302628	4.54102	0.0263721	0.924067
AFF3	1.6182	0.197798	3.03859	0.0266363	0.924067
POLR2J3	1.54334	0.187655	2.89903	0.0267438	0.924067
ZC3H4	2.16571	0.266976	4.06976	0.0267777	0.924067
GALE	1.18573	0.14517	2.22776	0.0267953	0.924067
TRAPPC1	2.61259	0.322606	4.92219	0.0269529	0.924067
CD53	2.77368	0.339698	5.22147	0.0270564	0.924067
AC015802.6	-2.67243	-5.02549	-0.31938	0.0270931	0.924067
PNP	2.83161	0.344728	5.34293	0.0271471	0.924067
PIBF1	2.40103	0.285783	4.51629	0.0271747	0.924067
OTUD5	2.56822	0.309682	4.85468	0.0274624	0.924067
NLRP1	2.54563	0.306214	4.81044	0.0274857	0.924067
UBE2C	0.688641	0.0804446	1.29684	0.0275485	0.924067
CUTC	1.89314	0.224261	3.58103	0.0276882	0.924067
AL133453.1	2.21325	0.260805	4.17701	0.0277176	0.924067
IFI16	2.39615	0.28414	4.52769	0.0277762	0.924067
NPDC1	2.91009	0.336246	5.51521	0.02779	0.924067
LINC00861	2.94354	0.343799	5.55554	0.0279072	0.924067
CHN1	1.39179	0.160569	2.62195	0.0279161	0.924067
TNFAIP8L1	1.88925	0.215485	3.56302	0.028019	0.924067
AC008764.6	1.39698	0.158557	2.63541	0.0281148	0.924067
NAGLU	1.53511	0.176106	2.8968	0.0281898	0.924067
CLMP	0.904458	0.102195	1.70672	0.0282024	0.924067
ERLIN2	-0.92689	-1.75017	-0.0910397	0.0282344	0.924067
PRKCQ	2.75822	0.315916	5.22433	0.0282936	0.924067
TDRKH	1.10217	0.125012	2.08025	0.0283028	0.924067
TBC1D10C	2.72092	0.311126	5.16294	0.0283733	0.924067
ASAH1	2.69252	0.306857	5.09838	0.0285354	0.924067
AL355472.1	2.29665	0.257818	4.34815	0.0286274	0.924067
FANCI	-1.07202	-2.02676	-0.120395	0.0287396	0.924067
TPX2	1.43308	0.156394	2.70977	0.0288698	0.924067
AREL1	2.11675	0.230834	4.00267	0.0288837	0.924067
PTGER2	1.92379	0.212381	3.64776	0.0289615	0.924067
TRIM65	1.37739	0.141818	2.60191	0.0289985	0.924067
TENT5A	2.6377	0.291977	4.99188	0.0290235	0.924067
ZSCAN26	1.72254	0.182599	3.26039	0.0292021	0.924067
CNP	2.31784	0.230836	4.38543	0.0294616	0.924067
ZNF91	2.77843	0.293304	5.26356	0.0294936	0.924067
R3HCC1	2.75265	0.300098	5.23013	0.0295098	0.924067
CARM1	2.31534	0.236978	4.38659	0.029519	0.924067
GNG5	2.65671	0.289419	5.0524	0.0295202	0.924067
PHLDB2	2.29665	0.241178	4.35213	0.0295908	0.924067
FAM229B	1.09604	0.11476	2.08988	0.0296222	0.924067
CYFIP2	2.5688	0.276117	4.87627	0.0296242	0.924067
ZC3H12A	2.57246	0.277671	4.89708	0.0296379	0.924067
PTRHD1	2.74187	0.286552	5.24755	0.0296424	0.924067
HIST1H2BE	1.36637	0.141237	2.58897	0.0297663	0.924067
CENPB	2.27546	0.238859	4.32901	0.029993	0.924067
PMM1	2.38572	0.249706	4.56313	0.0300296	0.924067
C11orf68	1.71581	0.175668	3.25594	0.0300559	0.924067
IRF8	2.3456	0.242751	4.45251	0.0301724	0.924067
EMC9	1.56327	0.163531	2.97577	0.0302877	0.924067
CCNJ	1.57909	0.159207	2.99896	0.0303335	0.924067
MORC4	1.29231	0.130241	2.45438	0.0303407	0.924067
SUCLA2	2.38591	0.246531	4.54009	0.0303467	0.924067
SNED1	0.817978	0.081692	1.55426	0.0305034	0.924067
DDX11	1.49399	0.152935	2.85102	0.0305281	0.924067
ORMDL3	2.73422	0.270165	5.19828	0.0306937	0.924067
AC092747.4	1.89337	0.186738	3.60001	0.0307262	0.924067
TMEM150A	-1.3018	-2.47347	-0.124612	0.0307881	0.924067
FAM117B	-2.58908	-4.91739	-0.221026	0.0308937	0.924067
RGPD2	1.63903	0.159956	3.1181	0.0309123	0.924067
CDKN2D	2.89058	0.29233	5.51787	0.030929	0.924067
VRK1	2.68468	0.268771	5.11995	0.0310618	0.924067
AC011446.2	1.20909	0.116313	2.30187	0.0311636	0.924067
WDR12	1.48941	0.143075	2.83575	0.0311885	0.924067
TCAF2	-1.88832	-3.60151	-0.13493	0.0311999	0.924067
ARSG	1.3805	0.131175	2.62982	0.031377	0.924067
AKR1A1	2.58389	0.244216	4.97463	0.0315626	0.924067
FRAT2	2.36781	0.225687	4.51377	0.0316352	0.924067
ACOT7	2.30345	0.214374	4.39254	0.0317323	0.924067
HSPA1B	1.73955	0.161505	3.3176	0.0317731	0.924067
TBC1D9B	2.27102	0.215621	4.34077	0.0317803	0.924067
UBTD2	0.959899	0.0888923	1.8309	0.0318163	0.924067
MXD1	2.69975	0.248215	5.15128	0.0319381	0.924067
GGH	-0.835725	-1.5944	-0.0774309	0.0320137	0.924067
FMC1	1.40641	0.130769	2.68394	0.0320169	0.924067
PYHIN1	2.48245	0.233978	4.75792	0.0320748	0.924067
SMIM7	2.88865	0.260395	5.5169	0.0322674	0.924067
HOOK2	-1.24078	-2.37093	-0.110626	0.0324489	0.924067
TMEM126A	2.75701	0.251918	5.29389	0.0326725	0.924067
AC245060.5	1.95865	0.162431	3.74094	0.0327313	0.924067
ADAR	2.46142	0.22095	4.70976	0.0327499	0.924067
PAM16	-0.816169	-1.56057	-0.0656275	0.0327816	0.924067
KRBA1	1.94595	0.174095	3.72838	0.032845	0.924067
IMPA1	2.24172	0.199753	4.31007	0.0329209	0.924067
CELF2	2.84501	0.254704	5.47541	0.0329548	0.924067
GCNT2	1.01572	0.0870672	1.94437	0.0330859	0.924067
Z93241.1	2.48523	0.214123	4.77229	0.0331082	0.924067
AK9	1.32793	0.113175	2.54269	0.0331778	0.924067
CLBA1	1.01676	0.0865699	1.94694	0.0331933	0.924067
AC008040.5	1.17686	0.100057	2.25367	0.0332162	0.924067
ZNF324	1.68758	0.14218	3.23299	0.03336	0.924067
MGRN1	2.5727	0.215835	4.92957	0.0334266	0.924067
SSSCA1	2.54428	0.221371	4.89171	0.0334369	0.924067
PARD6G	1.93554	0.161024	3.72652	0.0337735	0.928681
FAM129A	2.88551	0.241097	5.54719	0.033993	0.928681
ZNRF3	1.00403	0.0520763	1.92871	0.0340304	0.928681
TXNRD2	1.62489	0.133372	3.1212	0.0340824	0.928681
ZNF225	-1.08133	-2.07409	-0.0868221	0.0341343	0.928681
CEP41	-1.18749	-2.28165	-0.0731826	0.0341965	0.928681
CASP8	2.77768	0.230595	5.35254	0.034219	0.928681
ERO1B	2.36339	0.192212	4.54911	0.0343866	0.928681
RPE	1.62689	0.13199	3.13157	0.0344234	0.928681
BRCC3	-1.93534	-3.71875	-0.151926	0.0344427	0.928681
WDR62	1.14738	0.0718472	2.20684	0.0345768	0.928681
ENDOG	1.97226	0.152435	3.78854	0.0346041	0.928681
GMPS	2.62462	0.201952	5.10689	0.0347819	0.928681
TMEM62	1.55386	0.122566	2.9942	0.0348486	0.928681
HOTAIRM1	2.2257	0.171927	4.3166	0.0348867	0.928681
LGALS1	2.60861	0.206229	5.03388	0.0349347	0.928681
ID1	2.86399	0.218302	5.54606	0.0353048	0.934462
ZNF75A	2.34849	0.173571	4.52341	0.0353196	0.934462
RASGRF2	1.34856	0.0975614	2.59956	0.0356203	0.935241
OTUD4	2.87968	0.207516	5.59996	0.0356378	0.935241
DCTN4	2.51349	0.188617	4.85493	0.0356771	0.935241
SLC35D2	-2.51393	-4.84842	-0.179437	0.0358071	0.935241
SLC16A1	2.41532	0.169008	4.65684	0.0359848	0.935241
NOP2	1.32647	0.0931928	2.55974	0.036024	0.935241
TRAV8-2	-1.10321	-2.12927	-0.0771498	0.0360869	0.935241
NME3	2.54896	0.182997	4.95913	0.036195	0.935241
AP3B1	2.4638	0.175107	4.75828	0.0362117	0.935241
METTL26	2.61913	0.188053	5.07184	0.0363455	0.935241
CDK2AP2	2.29009	0.162715	4.4392	0.0364168	0.935241
XCL2	2.96245	0.209544	5.73088	0.0364454	0.935241
PPIE	2.34984	0.166035	4.55005	0.0364602	0.935241
SH3BP1	2.32041	0.162977	4.49229	0.0365359	0.935241
ZNF738	1.80493	0.120823	3.51761	0.0366788	0.935241
ALDH6A1	-1.0688	-2.07467	-0.0721958	0.0367063	0.935241
ZNF831	2.51714	0.166843	4.86743	0.0367981	0.935241
PAWR	1.01591	0.0670334	1.96479	0.0368568	0.935241
ERGIC1	2.56153	0.171043	4.9563	0.037001	0.93677
UBAP1	2.78288	0.170829	5.48029	0.0373575	0.936839
GPC2	-1.06905	-2.07035	-0.0677502	0.0373696	0.936839
ATP6V1A	1.92072	0.125314	3.73431	0.0374507	0.936839
IFFO1	1.45651	0.0941009	2.82693	0.0374791	0.936839
AC007881.3	1.12952	0.0700879	2.18895	0.037631	0.936839
DTD2	1.26098	0.0812373	2.45694	0.0376514	0.936839
CERS4	1.89303	0.116049	3.67	0.037779	0.936839
FAM217B	2.49089	0.152481	4.8293	0.0377964	0.936839
MGA	2.35117	0.142717	4.55963	0.0378987	0.936839
EIF5A2	2.14504	0.133991	4.18093	0.0379115	0.936839
ZNF764	-1.88246	-3.64886	-0.101815	0.0381814	0.936839
CYP20A1	2.47924	0.153714	4.82248	0.038238	0.936839
GMPPA	1.74694	0.104222	3.39665	0.0383021	0.936839
HIST1H4D	0.63831	0.0372153	1.2394	0.0383759	0.936839
ZNF230	-1.06718	-2.0707	-0.0608237	0.0383833	0.936839
ACHE	1.24884	0.0754543	2.42782	0.0383923	0.936839
ATP6V1B2	2.35533	0.141465	4.57684	0.0384301	0.936839
PPP1R9A	1.063	0.0602448	2.06575	0.0387016	0.937123
CRK	2.06747	0.113194	4.01524	0.0387711	0.937123
AC027644.3	1.91028	0.111111	3.71507	0.0387914	0.937123
AL355916.1	0.996581	0.0567108	1.94328	0.0389366	0.937123
ZNF766	2.41596	0.139019	4.70394	0.0389984	0.937123
AGAP1	1.57116	0.0897868	3.05782	0.0389995	0.937123
KMT2A	2.14287	0.123696	4.17272	0.0390293	0.937123
ZNF410	1.95157	0.107861	3.816	0.0392029	0.937457
FO393401.1	2.04778	0.102138	4.0374	0.0392907	0.937457
NAA35	-2.23655	-4.35404	-0.119065	0.0393934	0.937457
SLC9B1	-1.05475	-2.05411	-0.0553967	0.039538	0.937457
C2orf49	2.43003	0.133046	4.73945	0.0395765	0.937457
DCXR	2.2571	0.118757	4.42016	0.0400534	0.937457
TP53INP1	2.42371	0.125008	4.73315	0.0401708	0.937457
WASHC1	-2.65067	-5.17006	-0.126021	0.0404556	0.937457
SNRPN	2.72766	0.132863	5.34856	0.0406082	0.937457
SAC3D1	1.34478	0.0635076	2.62605	0.0406162	0.937457
MFN2	1.82347	0.0860559	3.56089	0.0406228	0.937457
TMEM250	-1.39067	-2.71603	-0.0653176	0.0406689	0.937457
CARD16	2.20836	0.109067	4.32735	0.040738	0.937457
ITPRIP	2.6839	0.13117	5.25157	0.040765	0.937457
SMIM3	1.5451	0.0701595	3.04194	0.041041	0.937457
METTL1	1.35396	0.0606003	2.64733	0.0411231	0.937457
RSAD1	2.3524	0.110123	4.61527	0.0412278	0.937457
ZBTB48	1.50039	0.0690478	2.93749	0.0412684	0.937457
KIAA0930	1.36716	0.0614765	2.67408	0.0412728	0.937457
LONRF3	1.63268	0.0715076	3.19386	0.0413211	0.937457
CNTROB	1.55231	0.0670891	3.03753	0.0414406	0.937457
COL6A2	2.45262	0.105403	4.82825	0.041588	0.937457
KCNQ1	-1.4074	-2.75357	-0.0437261	0.0418151	0.937457
SPECC1L	1.35504	0.056034	2.67331	0.0418606	0.937457
AC040162.1	-1.29155	-2.53202	-0.0551551	0.041936	0.937457
TBC1D10B	1.72003	0.0682617	3.37179	0.0421736	0.937457
CSK	2.57723	0.105211	5.06934	0.0423885	0.937457
PHC2	-2.62156	-5.13649	-0.0928583	0.0424211	0.937457
ATXN10	2.43686	0.0961872	4.77915	0.0424345	0.937457
ZNF768	-0.885253	-1.73685	-0.0336563	0.0425215	0.937457
CYSLTR1	1.28907	0.0488317	2.53193	0.0428464	0.937457
PRPF6	2.60142	0.0949543	5.12707	0.042923	0.937457
ZMAT5	1.88667	0.0703233	3.71019	0.0430851	0.937457
NPEPL1	-1.92523	-3.77836	-0.0587141	0.0431909	0.937457
MORC2	-1.86837	-3.67179	-0.0649504	0.0432046	0.937457
CEP85	1.26444	0.0433156	2.48557	0.0433112	0.937457
DDX31	1.52364	0.053506	2.99649	0.0433662	0.937457
RHOBTB2	1.09482	0.0380231	2.15822	0.043556	0.937457
LY96	1.82607	0.0590555	3.59308	0.0437159	0.937457
CCDC85C	2.05367	0.0664131	4.04092	0.0437162	0.937457
DMTF1	2.65306	0.0650586	5.22036	0.04372	0.937457
CYHR1	2.30244	0.0741067	4.53078	0.0437486	0.937457
CLCN6	1.44771	0.0494662	2.85552	0.0438465	0.937457
AC040977.1	-0.974147	-1.91652	-0.0278689	0.0439503	0.937457
U2AF2	2.63873	0.0837538	5.23287	0.0440108	0.937457
CLDND2	-1.53055	-3.01413	-0.0469625	0.0440671	0.937457
MRPS5	2.76245	0.082936	5.47527	0.04411	0.937457
KLHL17	0.994367	0.0276789	1.97978	0.0442134	0.937457
ZBED4	2.44934	0.0779975	4.85769	0.0442472	0.937457
LYRM1	2.16607	0.0688117	4.2752	0.0443057	0.937457
CDIPT	-2.50186	-4.93017	-0.0735453	0.0443408	0.937457
AC015912.3	1.41034	0.0405541	2.78029	0.0444775	0.937457
USP49	-1.04761	-2.06511	-0.0301198	0.0444783	0.937457
AL139089.1	1.08605	0.0284696	2.13899	0.0444802	0.937457
MRPL40	2.08261	0.0619243	4.12359	0.0447506	0.937457
CANT1	2.41312	0.0654119	4.76082	0.0448294	0.937457
KCP	1.01979	0.0175942	2.01119	0.044871	0.937457
NOM1	2.55082	0.0607857	5.09634	0.0449525	0.937457
CFLAR-AS1	-0.990097	-1.95431	-0.0258888	0.0450348	0.937457
FOXM1	0.722065	0.0188184	1.42531	0.0450532	0.937457
ABI3	2.29728	0.0624394	4.53701	0.0451169	0.937457
PHACTR4	2.66049	0.0680616	5.25292	0.045156	0.937457
ZNF101	-2.33167	-4.60388	-0.0281228	0.0452113	0.937457
VPS18	1.91716	0.0482963	3.78602	0.0452399	0.937457
ZFAND2B	2.41078	0.067244	4.78631	0.0452404	0.937457
CCDC152	1.25737	0.0312407	2.48349	0.0453141	0.937457
SUDS3	2.25977	0.0535315	4.46237	0.0454663	0.937457
PNPO	0.978825	0.0234115	1.93424	0.0455138	0.937457
SCLT1	2.60457	0.0670586	5.1419	0.045592	0.937457
OAS3	2.32378	0.0461822	4.60307	0.0458352	0.937457
ATAT1	1.10171	0.0236866	2.17974	0.0460357	0.937457
AL359504.2	-0.92604	-1.83032	-0.01575	0.0460407	0.937457
MFSD11	2.49148	0.0526399	4.93032	0.0461162	0.937457
ATP2A3	2.50247	0.0564715	5.01863	0.0461186	0.937457
DGUOK	2.52498	0.0594268	5.01227	0.0461468	0.937457
C2CD4D	-0.977591	-1.93559	-0.0195933	0.0463515	0.937457
RLN2	0.990765	0.0176047	1.96026	0.0464821	0.937457
ZNF57	-1.02551	-2.03127	-0.0197559	0.0465204	0.937457
MTFMT	1.42449	0.0272886	2.82169	0.0465438	0.937457
AC093752.3	-0.872791	-1.72897	-0.0166096	0.0465713	0.937457
AP003108.2	1.76005	0.0331497	3.48696	0.0466139	0.937457
GNGT2	1.46386	0.0275568	2.9126	0.0471608	0.937457
ZNF83	2.24424	0.0381377	4.48832	0.0471877	0.937457
AL139274.2	1.30363	0.0150266	2.58342	0.047209	0.937457
MUM1	1.34998	0.0211296	2.67883	0.0473083	0.937457
DDX23	2.16927	0.0395366	4.31507	0.0473481	0.937457
CELSR2	1.10121	0.017985	2.18561	0.0475161	0.937457
LOXL1	1.10736	0.0152078	2.19951	0.047729	0.937457
HNRNPF	2.14527	0.0365297	4.27255	0.047732	0.937457
RHBDD1	1.55561	0.0209005	3.09032	0.0477944	0.937457
PRPF31	2.50317	0.0372669	5.01028	0.0478357	0.937457
ZMPSTE24	2.27278	0.0153711	4.51201	0.0478627	0.937457
RAB5B	-1.55486	-3.08774	-0.00243946	0.0479517	0.937457
ORMDL2	1.93346	0.0242559	3.87042	0.0480917	0.937457
AGAP6	1.34828	0.0185549	2.68871	0.0481084	0.937457
AC009309.1	1.17473	0.0135033	2.33595	0.0482218	0.937457
CD200	-0.980695	-1.95027	-0.0111214	0.0482559	0.937457
CDKN2AIPNL	-2.41239	-4.79795	-0.00172866	0.0484051	0.937457
UBXN8	1.31417	0.01718	2.62041	0.0485098	0.937457
LINC01679	-0.739868	-1.47229	-0.00744206	0.0485391	0.937457
CNOT6	1.83877	0.0220847	3.67189	0.0486878	0.937457
DCAF17	1.91201	0.0178326	3.80619	0.0487011	0.937457
ZNF624	1.4568	0.0142947	2.89985	0.0487546	0.937457
PMAIP1	2.20618	0.0262076	4.40237	0.048772	0.937457
ZNF354C	1.21182	0.0108491	2.4128	0.048784	0.937457
TAF15	2.45763	0.0282294	4.91542	0.0488	0.937457
MKL2	1.81768	0.0188392	3.64205	0.0488378	0.937457
NEU1	2.43205	0.0269991	4.86964	0.0489398	0.937457
USP38	-2.34252	-4.66068	0.0110791	0.0489502	0.937457
SSRP1	2.49662	0.0265678	4.98053	0.0490246	0.937457
SRRD	2.17448	0.0169745	4.33199	0.0490384	0.937457
RBM45	1.64255	0.0127557	3.27234	0.0490474	0.937457
CMC1	2.8931	0.027734	5.78237	0.0493324	0.937457
NSMF	2.30214	0.0163622	4.58954	0.049366	0.937457
TMEM106A	1.51324	-0.0049941	3.06265	0.0495473	0.937457
FBXW2	2.51007	0.011741	5.0084	0.0497355	0.937457
CBWD1	1.76555	0.0079241	3.52318	0.0497778	0.937457
RASA3	2.65667	0.014031	5.3194	0.0498153	0.937457
ARHGAP18	1.44537	0.00659396	2.90805	0.0498268	0.937457
CASP8AP2	-2.0147	-4.01805	0.0173896	0.04988	0.937457
RAD54L2	1.94888	0.00813019	3.91502	0.049926	0.937457
SLC25A17	1.41233	0.00492559	2.83534	0.0500194	0.937457
ANKRD26	1.6196	0.00463882	3.23457	0.0501413	0.937457
DBNL	2.47246	0.0137745	4.9564	0.0501842	0.937457
SBK1	2.17132	0.00436252	4.34964	0.0501892	0.937457
ZNF709	-0.946048	-1.89074	-0.00135406	0.050463	0.937457
PRKD3	2.35121	0.00880929	4.73511	0.0504685	0.937457
BTBD8	-0.810062	-1.61909	0.00215338	0.0504988	0.937457
INCENP	0.839401	0.000641633	1.67816	0.0506129	0.937457
BBS7	1.37227	0.00331727	2.74782	0.0506443	0.937457
UBXN11	1.71712	0.00331854	3.43672	0.0506951	0.937457
ITGB4	-0.738396	-1.47723	0.000441656	0.0509199	0.937457
KIAA0232	2.50552	0.00106868	5.01346	0.0509323	0.937457
TYW1	-2.32609	-4.65429	0.00210483	0.0509892	0.937457
PCOLCE	1.21567	0.00140686	2.44234	0.0510062	0.937457
ZNF431	2.11963	0.00120206	4.24291	0.0510078	0.937457
CCDC34	1.2989	-0.000318735	2.61931	0.0510705	0.937457
FASTKD5	1.82634	-0.00236763	3.67625	0.0511637	0.937457
MCM8	1.13273	-0.00214117	2.26759	0.0512118	0.937457
ZNF226	1.90603	-0.00361126	3.81473	0.0512469	0.937457
SLC10A3	-2.20382	-4.40831	0.00561111	0.0513379	0.937457
WRB	1.67323	-0.00429411	3.35075	0.0513647	0.937457
CCL3	2.68544	-0.00208676	5.38424	0.0514346	0.937457
ATP6V1H	2.35865	-0.000185111	4.7412	0.0514572	0.937457
EID2	2.31841	-0.00183293	4.65451	0.0515358	0.937457
SDR42E1	1.26822	-0.00440152	2.54084	0.0515696	0.937457
GOPC	1.88368	-0.00633593	3.78855	0.051857	0.937457
KLHL6	-2.30238	-4.61769	0.0129278	0.0520567	0.937457
FAM149B1	1.1473	-0.00531352	2.31632	0.0522125	0.937457
GTF2H2C	1.27612	-0.00850193	2.56074	0.0522953	0.937457
MRPS31	1.88368	-0.00846732	3.78749	0.0523339	0.937457
NBN	2.50879	-0.0229512	5.06182	0.0524179	0.937457
EVI2A	2.45756	-0.0153014	4.93836	0.0526197	0.937457
FLOT2	2.20328	-0.01795	4.42452	0.0526343	0.937457
NPAT	1.94781	-0.0292455	3.90819	0.0526417	0.937457
AMDHD2	-1.97786	-3.99052	0.0619618	0.0529208	0.937457
NTHL1	1.52615	-0.0126372	3.08035	0.0529286	0.937457
LAT2	1.79012	-0.0204875	3.63131	0.0529527	0.937457
LMBR1	1.87766	-0.0189625	3.77428	0.0530812	0.937457
FANCD2	1.32234	-0.0117359	2.65903	0.0531119	0.937457
CCDC50	2.50379	-0.0392294	5.02749	0.0532518	0.937457
DNHD1	1.15357	-0.0132106	2.31999	0.053319	0.937457
DYNC2LI1	0.888371	-0.00875508	1.78894	0.0533579	0.937457
ADGRG3	1.01887	-0.0119236	2.04966	0.0534496	0.937457
AC112907.3	1.19418	-0.0263497	2.39845	0.0534832	0.937457
PARP8	2.019	-0.0187694	4.07011	0.0535284	0.937457
PRKCH	2.07346	-0.0187301	4.18742	0.0535323	0.937457
AL355075.4	1.2695	-0.0123677	2.55282	0.0535657	0.937457
INPPL1	-1.48344	-2.98165	0.0257939	0.053566	0.937457
GET4	-1.14135	-2.2976	0.0148964	0.0537601	0.937457
C4orf33	1.96236	-0.0215001	3.96002	0.0538708	0.937457
NTPCR	1.50523	-0.0177071	3.0416	0.0539831	0.937457
CD59	-2.1712	-4.37328	0.0308811	0.0540305	0.937457
MCF2L2	1.46219	-0.0214631	2.94584	0.0541358	0.937457
ALDH9A1	2.31225	-0.0305964	4.69096	0.0542626	0.937457
AC008875.1	0.806747	-0.0122775	1.62668	0.0545084	0.937457
MMAA	1.44875	-0.023634	2.92114	0.0545141	0.937457
QSER1	1.60364	-0.027146	3.23406	0.0547433	0.937457
RAD18	-1.90655	-3.84579	0.0497288	0.0549449	0.937457
ACBD6	2.45109	-0.0558933	5.05271	0.0550588	0.937457
HSPA1A	1.73665	-0.0326775	3.50471	0.0551041	0.937457
MRNIP	1.69343	-0.048669	3.41975	0.0551646	0.937457
CMBL	1.08634	-0.0227008	2.19539	0.0555803	0.937457
GNG4	-0.77011	-1.55663	0.0164142	0.0556778	0.937457
AP001469.3	0.894064	-0.0190672	1.8072	0.0556807	0.937457
MRI1	-1.74865	-3.53577	0.0384607	0.0558369	0.937457
BLOC1S6	2.25371	-0.0444485	4.56403	0.0558647	0.937457
CCDC141	-1.08038	-2.18337	0.0252503	0.0559025	0.937457
CNOT3	1.68567	-0.0375806	3.40893	0.055907	0.937457
CHCHD5	2.58783	-0.0569503	5.293	0.0559488	0.937457
ORAI2	-2.49589	-5.0372	0.068378	0.0559863	0.937457
DCLRE1A	0.668191	-0.0149897	1.35109	0.0560057	0.937457
MED16	2.03079	-0.0471868	4.10876	0.0561275	0.937457
SNTB2	1.64703	-0.034303	3.33733	0.0561548	0.937457
CLUAP1	1.44137	-0.0336853	2.91642	0.0561591	0.937457
ZNF274	1.91508	-0.0404803	3.88917	0.0561872	0.937457
DPY19L3	-1.13826	-2.30383	0.0409963	0.0561954	0.937457
EBAG9	2.03902	-0.0482774	4.12631	0.056231	0.937457
GPR35	1.63939	-0.0392278	3.318	0.05629	0.937457
SIPA1L2	1.44274	-0.0353608	2.92084	0.0564264	0.937457
MMP25-AS1	1.57584	-0.0392986	3.21577	0.0564404	0.937457
RAB31	-0.798193	-1.61527	0.0198425	0.0564505	0.937457
GATAD2B	2.42471	-0.0617537	4.9061	0.0564849	0.937457
DCTD	2.14205	-0.0507733	4.36025	0.0565543	0.937457
KCNMB4	0.914187	-0.0230522	1.85196	0.0567166	0.937457
AC024940.1	1.26968	-0.0327545	2.57212	0.0567292	0.937457
AHCYL1	1.72764	-0.0454249	3.5007	0.0568459	0.937457
CINP	2.19083	-0.0533562	4.45268	0.0569866	0.937457
GALM	2.11227	-0.0577325	4.28228	0.0570908	0.937457
OXLD1	2.10572	-0.0543712	4.28458	0.0572149	0.937457
COX16	2.01155	-0.0638821	4.07254	0.0572523	0.937457
MECR	1.06223	-0.0303205	2.15477	0.057377	0.937457
AL603756.1	-1.32531	-2.68921	0.0386001	0.0575144	0.937457
SMIM37	1.66501	-0.045581	3.38517	0.0575972	0.937457
BOLA2-SMG1P6	1.10467	-0.0458708	2.23984	0.057625	0.937457
MPHOSPH9	2.32264	-0.0688376	4.71412	0.0576356	0.937457
VIPR1	1.23666	-0.036769	2.51009	0.0576581	0.937457
VGLL4	2.12301	-0.0582178	4.33065	0.0576673	0.937457
KRTCAP2	2.33368	-0.0648747	4.74168	0.0576863	0.937457
APTR	-0.971315	-1.97222	0.0295855	0.0578303	0.937457
C2CD2L	-1.28087	-2.60223	0.0404972	0.058105	0.937457
DERA	1.50136	-0.0470748	3.06949	0.0581184	0.937457
ORC2	1.78394	-0.0566866	3.62456	0.0581428	0.937457
ZNF778	2.18926	-0.0651747	4.46182	0.0582185	0.937457
GGA3	1.87897	-0.0565926	3.83302	0.0582831	0.937457
GEMIN2	1.64173	-0.0556888	3.3334	0.0582911	0.937457
G6PC3	-1.18233	-2.40347	0.0388101	0.0583921	0.937457
MAD2L1	-1.46707	-2.98031	0.0602184	0.058407	0.937457
BX255925.3	0.956573	-0.0317719	1.94492	0.0584847	0.937457
AIF1	2.23483	-0.0744323	4.54409	0.0585065	0.937457
NR2C1	-2.28016	-4.63719	0.112319	0.0585568	0.937457
PIGW	1.54124	-0.0519442	3.13442	0.0586011	0.937457
HNRNPA0	1.68718	-0.0532973	3.43713	0.0586851	0.937457
RTTN	1.7674	-0.0575235	3.60086	0.0587911	0.937457
UBE3B	1.54727	-0.0548179	3.16851	0.0588871	0.937457
AC098850.3	-1.20378	-2.44993	0.0413351	0.0589143	0.937457
HLA-DRB5	-2.12025	-4.31089	0.0926255	0.0590017	0.937457
CMAS	1.78785	-0.0646085	3.67493	0.059059	0.937457
TNK2-AS1	1.0947	-0.0395919	2.229	0.0591891	0.937457
MAEA	2.20865	-0.0741842	4.50872	0.0591946	0.937457
AP2M1	2.22856	-0.0795998	4.57195	0.0596244	0.942355
DOT1L	1.66715	-0.0611578	3.40947	0.0596727	0.942355
SLC2A8	1.39781	-0.052218	2.85566	0.0599767	0.945819
CLCN3	2.08472	-0.0843315	4.25377	0.0602171	0.947663
EREG	-0.882332	-1.80012	0.0371087	0.0603904	0.947663
PAFAH1B2	2.38113	-0.0924277	4.87411	0.0604664	0.947663
ZNF333	1.46402	-0.0603539	3.00804	0.0605256	0.947663
PODXL	-0.828179	-1.69119	0.034828	0.0606029	0.947663
WDR66	-0.828179	-1.69119	0.034828	0.0606029	0.947663
KIAA1324L	0.94779	-0.0388298	1.93803	0.0607998	0.94805
SLC25A4	2.1055	-0.0926115	4.30183	0.0610416	0.94805
TTC27	-1.48032	-3.0227	0.0772161	0.0610458	0.94805
ECD	2.36106	-0.105568	4.88035	0.0611068	0.94805
PTAR1	2.35534	-0.105716	4.81639	0.0612868	0.94805
SMIM8	-1.412	-2.88742	0.0634236	0.061295	0.94805
MTG1	-1.38306	-2.82826	0.0621515	0.0612999	0.94805
AL118516.1	2.42683	-0.11905	5.08618	0.0613786	0.94805
C1GALT1C1	1.50941	-0.0682782	3.08944	0.0615755	0.94805
PSENEN	2.19412	-0.0987265	4.49318	0.0616788	0.94805
RPL26L1	2.15665	-0.0961664	4.44011	0.0616961	0.94805
SLC39A13	1.76345	-0.083872	3.61078	0.0619365	0.94805
ATXN7L2	1.4588	-0.0698234	2.98743	0.0620099	0.94805
HIP1	1.57503	-0.08193	3.22346	0.0620822	0.94805
TOE1	-2.3296	-4.7799	0.187486	0.0620868	0.94805
LEAP2	0.909741	-0.0440855	1.86357	0.0621549	0.94805
ECH1	2.20597	-0.102824	4.53541	0.0622962	0.94805
CEPT1	1.92998	-0.0949533	3.9549	0.0623351	0.94805
SHC1	-2.20715	-4.53089	0.173036	0.0623536	0.94805
TMC8	2.43617	-0.116399	5.0087	0.0624778	0.94805
CLINT1	-2.30303	-4.71744	0.118857	0.0625456	0.94805
LONP2	2.28173	-0.115569	4.72857	0.0625485	0.94805
KDELR1	2.24709	-0.108848	4.61235	0.0626207	0.94805
GIMAP6	1.01442	-0.0501042	2.08261	0.0628106	0.94805
KIF27	-1.20317	-2.46792	0.0615713	0.0628169	0.94805
ARL14EP	2.54435	-0.128299	5.26279	0.0628354	0.94805
INTS12	-2.28203	-4.68199	0.117937	0.0629408	0.948359
UNC50	1.60508	-0.0833958	3.32195	0.0630488	0.948706
CR936218.1	-0.742867	-1.52368	0.0380171	0.0633085	0.948789
PUSL1	1.77804	-0.0945935	3.65067	0.0633128	0.948789
TM9SF1	1.94712	-0.103633	3.99787	0.0633184	0.948789
GRHPR	2.12565	-0.109096	4.38058	0.0634927	0.948789
CYB561D2	2.20683	-0.11338	4.55468	0.0635208	0.948789
KATNBL1	1.72039	-0.0905098	3.55242	0.0636716	0.948789
CKAP5	1.979	-0.108574	4.06658	0.0637204	0.948789
PBX3	1.52154	-0.0829249	3.12644	0.0637342	0.948789
PSMD4	2.25282	-0.118758	4.64354	0.0638521	0.948892
DARS	2.16259	-0.116419	4.45426	0.063911	0.948892
KIAA0753	1.05174	-0.0602863	2.16378	0.0643248	0.950659
AC016405.3	1.48712	-0.0854415	3.05968	0.0643579	0.950659
MAML2	2.11188	-0.1209	4.37314	0.0645304	0.950659
PRADC1	1.43964	-0.0826785	2.97789	0.064613	0.950659
S100A9	1.55739	-0.0911326	3.2059	0.0646197	0.950659
IQCG	1.37074	-0.0923215	2.82099	0.064696	0.950659
CPSF4	1.8556	-0.111001	3.86177	0.0647606	0.950659
LINC02019	1.26786	-0.0750625	2.61079	0.0647895	0.950659
EIF2B4	2.21744	-0.133059	4.56793	0.0649876	0.950659
GATC	2.01969	-0.123126	4.17995	0.0649946	0.950659
AC005070.3	1.11868	-0.0674031	2.30477	0.0650485	0.950659
KCNA3	-1.80485	-3.71866	0.108969	0.0650791	0.950659
PNKD	1.92884	-0.115099	4.00366	0.0652454	0.950659
SMARCD2	2.1023	-0.129331	4.33394	0.0653621	0.950659
TMEM147-AS1	0.901591	-0.0541553	1.86927	0.0653806	0.950659
RPP38	-2.25467	-4.64831	0.138981	0.0653924	0.950659
MRPS21	2.30995	-0.136863	4.78823	0.0655204	0.951281
AL450326.1	-0.955341	-1.9686	0.0743265	0.0656228	0.951531
BTBD7	2.21772	-0.136203	4.60279	0.0658867	0.953956
POLR2D	2.31508	-0.148652	4.77882	0.0660299	0.953956
ZBTB1	2.01677	-0.124309	4.17322	0.0660464	0.953956
RNF123	1.17491	-0.0808862	2.42295	0.0661732	0.954552
PCBP1	2.18516	-0.137465	4.53565	0.0663753	0.954638
ETFA	2.24827	-0.144566	4.66699	0.0665461	0.954638
AC106047.1	1.25339	-0.0841446	2.59092	0.0667581	0.954638
CDKN2A	1.55624	-0.101022	3.22433	0.0667619	0.954638
MARK2	2.21199	-0.153163	4.57326	0.066847	0.954638
AL358472.5	1.14982	-0.081031	2.37541	0.0669805	0.954638
MDGA1	-0.895602	-1.85079	0.0634372	0.0670095	0.954638
SNRNP40	2.31484	-0.158531	4.78679	0.0670967	0.954638
AC108134.2	-0.946196	-1.95756	0.0651691	0.067193	0.954638
AC092053.3	0.997794	-0.0696232	2.06521	0.0674187	0.954638
COPB2	1.5359	-0.107269	3.17907	0.0674347	0.954638
SSTR2	0.770278	-0.0541056	1.59466	0.0675351	0.954638
PCF11	1.86907	-0.127337	3.88483	0.0677483	0.954638
TXNL4B	2.09658	-0.149202	4.34236	0.0677664	0.954638
MLC1	1.51005	-0.105289	3.13216	0.0678593	0.954638
NHLRC3	2.07618	-0.144497	4.30824	0.0678714	0.954638
PPP6R1	2.2407	-0.157963	4.68442	0.0680267	0.954638
MAP1LC3B2	1.33966	-0.0968075	2.77613	0.068042	0.954638
NOTCH2NL	-1.39002	-2.88054	0.100491	0.0680499	0.954638
LIMK1	1.81549	-0.132674	3.76353	0.068229	0.954638
SLC11A2	1.21881	-0.0912412	2.55187	0.0683173	0.954638
MRPS17	1.40675	-0.103835	2.91743	0.0685046	0.954638
SYNM	1.60565	-0.119355	3.33065	0.068563	0.954638
RAD50	1.12411	-0.0824075	2.33409	0.0686393	0.954638
AL158152.1	-0.964558	-1.99969	0.0753339	0.0687205	0.954638
ROMO1	2.26704	-0.164939	4.71899	0.0688515	0.954638
MRPL13	2.26801	-0.166278	4.73052	0.0688555	0.954638
ALOX12-AS1	-1.38695	-2.87962	0.105711	0.0690378	0.954638
DNAJC14	-1.71754	-3.56208	0.139836	0.069046	0.954638
SP4	1.92414	-0.14394	4.00922	0.0692607	0.954638
DGKE	2.03987	-0.153132	4.24672	0.0693156	0.954638
STN1	1.6601	-0.125707	3.45406	0.0693238	0.954638
HIC1	1.74462	-0.13459	3.62689	0.0695432	0.954638
FBXW11	2.24841	-0.175802	4.67289	0.0696278	0.954638
BRAT1	1.5791	-0.125119	3.28332	0.0698003	0.954638
LINC01132	-0.75851	-1.57732	0.0605657	0.0699569	0.954638
SCD	1.50111	-0.12022	3.12243	0.0700164	0.954638
SMPD3	0.908805	-0.0724435	1.89218	0.0701583	0.954638
TRIB1	1.08077	-0.0998121	2.24667	0.0701744	0.954638
ZMYND8	1.7939	-0.141228	3.74408	0.0702306	0.954638
AC009118.2	-0.617085	-1.28416	0.0547866	0.070469	0.954638
PRKDC	2.38972	-0.190793	4.9974	0.0705558	0.954638
AL022328.1	-0.73257	-1.52597	0.0608272	0.0707643	0.954638
REXO1	2.49168	-0.207463	5.19083	0.0708227	0.954638
NIPSNAP2	2.39074	-0.199167	4.98065	0.0708342	0.954638
DNAJB11	2.26583	-0.182953	4.74435	0.0708982	0.954638
FUT4	-1.04221	-2.16908	0.0936025	0.0709686	0.954638
SNX8	1.38974	-0.114648	2.90577	0.0710996	0.954638
SLC25A10	-0.978605	-2.03996	0.0827468	0.0711521	0.954638
LDB1	2.08327	-0.17783	4.34437	0.0713574	0.954638
SLC4A1AP	2.12089	-0.181227	4.4633	0.0713973	0.954638
NCSTN	1.68434	-0.144542	3.51322	0.0714732	0.954638
ZSCAN16	1.08842	-0.097354	2.28861	0.071481	0.954638
ZCCHC10	-2.46212	-5.12945	0.223623	0.0716391	0.954638
CAB39L	0.817421	-0.0732514	1.704	0.071748	0.954638
KMT5A	2.33492	-0.202919	4.87275	0.0717519	0.954638
TAF2	2.29585	-0.193565	4.80929	0.0717576	0.954638
HTT	2.10692	-0.184314	4.39558	0.0717897	0.954638
MAFF	2.14104	-0.180879	4.4947	0.071821	0.954638
RBBP4	2.27916	-0.197596	4.82606	0.0720042	0.954638
CHML	-1.43377	-2.99455	0.127006	0.0721805	0.954638
SEMA4C	1.43079	-0.12499	2.99961	0.07226	0.954638
CLIC3	2.35636	-0.205047	4.94852	0.0724371	0.954638
FAM200B	1.80567	-0.159173	3.783	0.0725521	0.954638
TRIM39	1.80206	-0.162487	3.76662	0.0725867	0.954638
ARRB1	0.809904	-0.0720634	1.69433	0.0726102	0.954638
SRGAP2	1.59128	-0.149631	3.37186	0.0727471	0.954638
C11orf49	1.11143	-0.0986726	2.3338	0.0727606	0.954638
MCAM	0.855669	-0.0777411	1.78908	0.0727629	0.954638
EHMT1	2.458	-0.226137	5.14213	0.0730573	0.954638
PDE9A	-1.03011	-2.15366	0.0972225	0.0731107	0.954638
VPS52	1.28025	-0.116585	2.69589	0.0731338	0.954638
RNF216	2.4503	-0.231724	5.18061	0.0731884	0.954638
TRMT2A	1.41164	-0.130781	2.95407	0.0732228	0.954638
NEK1	1.93694	-0.180583	4.05447	0.0733737	0.954638
SP100	1.75627	-0.159145	3.69047	0.07343	0.954638
MAGOHB	1.79708	-0.169455	3.76362	0.0736476	0.954638
TELO2	1.38122	-0.128633	2.89461	0.073659	0.954638
AVL9	1.79377	-0.169401	3.787	0.0737338	0.954638
TMSB15B	0.946948	-0.0896262	1.98352	0.0737385	0.954638
PXMP2	1.36126	-0.130232	2.88061	0.0737448	0.954638
NUMB	1.88483	-0.177342	3.9493	0.0737709	0.954638
YJEFN3	-1.17324	-2.46807	0.108441	0.0739245	0.954638
ANKH	2.17935	-0.213061	4.56622	0.0741472	0.954638
KDELR2	2.16681	-0.204012	4.56967	0.0741752	0.954638
ZNF678	1.40651	-0.136183	2.9492	0.0743001	0.954638
ZNF718	0.837678	-0.0822079	1.75756	0.0746398	0.954638
VEZT	2.4003	-0.235584	5.03619	0.0746423	0.954638
TXN2	2.2655	-0.217112	4.78419	0.0746602	0.954638
PTCD1	1.66085	-0.160879	3.49736	0.0746885	0.954638
ARHGEF37	-1.18553	-2.48847	0.116929	0.0748558	0.954638
CRNKL1	2.1609	-0.214405	4.58331	0.0750797	0.954638
ING1	2.01694	-0.202079	4.23683	0.0752758	0.954638
SLC2A14	0.980879	-0.0973825	2.0627	0.0753374	0.954638
ISYNA1	1.57202	-0.158729	3.30277	0.0753739	0.954638
S1PR5	2.01368	-0.198432	4.24258	0.0754149	0.954638
SRM	2.46236	-0.267303	5.20813	0.0754208	0.954638
TCEAL8	2.09138	-0.208107	4.41019	0.0754411	0.954638
RRNAD1	-1.08059	-2.2687	0.119706	0.0754946	0.954638
CDADC1	2.14814	-0.215159	4.53202	0.0755524	0.954638
NUMBL	-1.15352	-2.42445	0.117413	0.0755857	0.954638
OFD1	2.38938	-0.243511	5.02226	0.0756187	0.954638
ZNF217	-2.14992	-4.51409	0.226577	0.0756453	0.954638
PTPN23	1.56728	-0.160033	3.2946	0.0756692	0.954638
HPCAL1	1.93613	-0.193919	4.0802	0.075751	0.954638
LSM3	2.17253	-0.217156	4.58786	0.0758119	0.954638
CNTLN	1.01551	-0.10551	2.13652	0.0761348	0.954638
KAT6B	1.9892	-0.201575	4.19727	0.0761535	0.954638
LCK	2.08145	-0.212985	4.41242	0.0762497	0.954638
MTHFR	1.35907	-0.139821	2.86678	0.0762896	0.954638
NDUFAF2	1.8411	-0.195121	3.90811	0.0763812	0.954638
AL358790.1	0.748856	-0.0786464	1.57636	0.0764273	0.954638
TMEM185A	1.67909	-0.172743	3.5466	0.0764801	0.954638
PDSS2	1.53216	-0.161356	3.22568	0.0765031	0.954638
FADD	-1.56246	-3.29022	0.1653	0.0766286	0.954638
SULT1A3	0.970122	-0.103123	2.04337	0.0767602	0.954638
RRAGC	2.26666	-0.242493	4.80923	0.0768186	0.954638
FGD5-AS1	2.23351	-0.234044	4.73531	0.0768468	0.954638
LARP1	2.25378	-0.235627	4.7674	0.0769437	0.954638
ZNF211	1.78376	-0.191482	3.78014	0.0769975	0.954638
ARID1A	2.1851	-0.23022	4.61094	0.0770425	0.954638
PRKCE	-1.53549	-3.23599	0.165013	0.0770649	0.954638
CCT5	2.21844	-0.233381	4.6993	0.0771347	0.954638
BBS9	-1.15909	-2.44425	0.126061	0.0774027	0.954638
SPOUT1	1.41521	-0.155328	3.00826	0.0774628	0.954638
SH2B3	2.05571	-0.220527	4.34084	0.0774808	0.954638
TMC6	2.31853	-0.250386	4.93569	0.0775635	0.954638
AL356488.3	0.686249	-0.0757906	1.44866	0.0779533	0.954638
CDK2AP1	-0.75418	-1.5901	0.0871807	0.0779607	0.954638
TSR1	2.05423	-0.223587	4.34741	0.0779916	0.954638
NCBP3	2.35555	-0.258539	4.99039	0.0781967	0.954638
SLC38A9	1.21549	-0.136374	2.56663	0.078248	0.954638
ZNF747	1.46201	-0.165136	3.08915	0.0785019	0.954638
CBWD5	1.81262	-0.204898	3.83014	0.0785251	0.954638
ISOC1	2.28576	-0.254681	4.84344	0.0786047	0.954638
RIF1	2.07878	-0.230337	4.41196	0.0786256	0.954638
DMGDH	-0.582521	-1.23124	0.0661991	0.0786834	0.954638
ATPAF1	1.87122	-0.212824	3.95526	0.0787078	0.954638
STAT5B	2.31982	-0.267501	4.92945	0.0788025	0.954638
FBXW5	2.30406	-0.256958	4.8862	0.0788372	0.954638
CR1	0.88478	-0.0989543	1.87064	0.0788393	0.954638
CBLL1	2.27091	-0.260544	4.80236	0.0789698	0.954638
AC100786.1	-0.854667	-1.80755	0.0982184	0.0790195	0.954638
PTTG1	1.95616	-0.221714	4.14604	0.079156	0.954638
VAV3	2.24363	-0.262384	4.79449	0.0791598	0.954638
MTRF1L	1.94203	-0.219587	4.13167	0.0792033	0.954638
AC007541.1	1.20348	-0.139333	2.54629	0.0792445	0.954638
KCTD21	0.728414	-0.0843815	1.54121	0.0792624	0.954638
PARVA	0.592444	-0.0688025	1.25369	0.0793389	0.954638
MHENCR	2.28138	-0.261504	4.84068	0.0795037	0.954638
FAM27C	0.817341	-0.0947369	1.73095	0.0795139	0.954638
ZNF761	1.53656	-0.179477	3.25259	0.0795158	0.954638
ZC3H7A	2.44106	-0.297559	5.16234	0.0795804	0.954638
BORA	1.21483	-0.142444	2.5721	0.0796345	0.954638
ZC4H2	0.966515	-0.113825	2.04686	0.0797702	0.954638
EVI2B	2.35254	-0.277582	4.98266	0.0798292	0.954638
WDR20	-1.95528	-4.13989	0.269869	0.0798896	0.954638
LINC01560	0.798743	-0.0945397	1.69202	0.0799264	0.954638
RNF103	-2.39235	-5.06861	0.283904	0.0800085	0.954638
FCHSD1	1.66979	-0.198606	3.53819	0.0800796	0.954638
UST	-0.400238	-0.847967	0.0485211	0.0802904	0.954638
HEATR1	2.19355	-0.263209	4.65031	0.0803575	0.954638
NT5M	-0.8724	-1.84883	0.105669	0.0804044	0.954638
AC093323.1	1.75807	-0.230036	3.8015	0.0805812	0.954638
RFX2	-1.57161	-3.33033	0.200336	0.0805951	0.954638
RNF14	1.83273	-0.221993	3.88745	0.0806578	0.954638
ARID4A	2.03838	-0.243563	4.3281	0.0806665	0.954638
APOLD1	1.06041	-0.128636	2.26538	0.0807122	0.954638
NOL9	2.19515	-0.267185	4.65749	0.0808138	0.954638
AC116913.1	-0.820112	-1.73984	0.0999804	0.0808304	0.954638
SERTAD1	2.31126	-0.275287	4.91602	0.0808745	0.954638
RCCD1	0.864798	-0.105553	1.83515	0.0809035	0.954638
PTGES3	-1.81156	-3.83983	0.24724	0.0810177	0.954638
SNX5	-1.88511	-3.99654	0.24944	0.0810675	0.954638
PPIL2	2.03267	-0.24609	4.33964	0.0811779	0.954638
CEBPZOS	1.97505	-0.244574	4.2394	0.0812276	0.954638
KLF10	2.59183	-0.321069	5.50473	0.0813868	0.955503
FAM169A	1.68708	-0.216574	3.5823	0.0817006	0.95814
PPP2R3B	1.20227	-0.150728	2.55527	0.081783	0.95814
U2AF1L4	2.16607	-0.272804	4.60847	0.0821825	0.96181
DMAC1	1.92423	-0.247657	4.14588	0.0824	0.962105
GRK6	-2.32894	-4.94705	0.342588	0.0824219	0.962105
HIST4H4	1.17349	-0.152017	2.49568	0.0824905	0.962105
RPL39L	-1.22413	-2.60526	0.157007	0.0825523	0.962105
SLC22A5	-0.882899	-1.87986	0.114065	0.0828011	0.962136
SIAH1	1.90137	-0.26083	4.04517	0.0829382	0.962136
SMARCC1	2.27582	-0.297714	4.87306	0.0829406	0.962136
NNT	1.84079	-0.236213	3.92385	0.0829489	0.962136
ZNF600	-1.56747	-3.33537	0.223814	0.0829858	0.962136
FAM161A	0.815074	-0.107054	1.7372	0.0833749	0.962821
AC005253.1	0.991624	-0.150317	2.11135	0.0833922	0.962821
TSHZ1	2.26179	-0.297238	4.82082	0.0833949	0.962821
PTPRA	2.0631	-0.267809	4.4107	0.0836575	0.962821
HMGXB3	2.24318	-0.290494	4.79795	0.0836596	0.962821
RSAD2	1.80375	-0.237969	3.84604	0.0837774	0.962821
MIR3142HG	0.728394	-0.0969201	1.5608	0.083883	0.962821
RC3H2	2.13924	-0.284808	4.61127	0.0839214	0.962821
TXNDC16	1.27097	-0.169645	2.71159	0.0839455	0.962821
AC098818.2	0.982153	-0.134078	2.09591	0.0839787	0.962821
STRIP1	1.74079	-0.233318	3.75874	0.0839935	0.962821
CCDC125	0.719791	-0.0964733	1.53691	0.0842698	0.964997
ADGRE2	0.773123	-0.103852	1.65627	0.0844668	0.96549
DHX58	1.19065	-0.168476	2.53956	0.0844858	0.96549
IQCE	1.10399	-0.150868	2.37949	0.0846326	0.965993
ELP3	1.31087	-0.176495	2.81192	0.0847028	0.965993
HK2	-1.05529	-2.25517	0.144582	0.0848919	0.966937
EPS15	2.14573	-0.289272	4.61052	0.0850138	0.966937
AC011498.1	0.791605	-0.118041	1.69079	0.0850962	0.966937
BYSL	1.08004	-0.148302	2.31501	0.0851398	0.966937
TMEM33	2.06357	-0.285232	4.41238	0.0852186	0.966937
PIGX	1.98606	-0.275443	4.24757	0.0853439	0.96701
EMC3	1.81156	-0.248658	3.88052	0.0854764	0.96701
PIAS2	2.18562	-0.305518	4.67675	0.0856391	0.96701
ZNF254	1.8817	-0.263143	4.02655	0.0856547	0.96701
ZNF66	0.999615	-0.139802	2.13903	0.0856581	0.96701
SFI1	2.09732	-0.294499	4.48914	0.0858091	0.967323
PTS	-2.17178	-4.64464	0.318553	0.086028	0.967323
GCDH	-1.49719	-3.20762	0.241108	0.0862863	0.967323
TTC37	2.05537	-0.295404	4.40488	0.0865358	0.967323
PTER	1.11822	-0.161955	2.41826	0.0866061	0.967323
NDE1	2.22489	-0.320625	4.7704	0.0868047	0.967323
RAD51C	1.77226	-0.256893	3.83152	0.086826	0.967323
KLRF1	2.09362	-0.301267	4.52408	0.0871004	0.967323
CNKSR2	0.970125	-0.14095	2.0812	0.0871241	0.967323
RAB1A	2.35169	-0.338079	5.09142	0.087199	0.967323
FBXL16	0.661531	-0.0964896	1.41955	0.0872776	0.967323
CHST2	1.77255	-0.257047	3.80295	0.0873037	0.967323
LRMP	2.17212	-0.316308	4.70343	0.0874303	0.967323
EIF3B	2.23027	-0.31987	4.81354	0.0875083	0.967323
ZNF35	1.0602	-0.15575	2.27615	0.0875611	0.967323
AATF	2.38768	-0.351092	5.19007	0.0876146	0.967323
TRIM32	1.04777	-0.154566	2.25011	0.0877272	0.967323
VPS33A	1.8642	-0.269923	4.01807	0.0877298	0.967323
FAM76A	2.12447	-0.33303	4.5631	0.0878243	0.967323
RAD51B	1.12919	-0.168	2.42629	0.0880722	0.967323
ALDH5A1	0.767399	-0.116215	1.64835	0.0881572	0.967323
MATR3.1	-2.13824	-4.59696	0.318871	0.0881633	0.967323
DNAJA3	1.49135	-0.219888	3.21259	0.0882267	0.967323
MPRIP	2.26501	-0.362781	4.86242	0.0882845	0.967323
TMEM199	2.03197	-0.301935	4.37144	0.0883564	0.967323
ZNF561	1.46551	-0.220684	3.15171	0.0885586	0.967323
BBC3	2.04321	-0.303043	4.41788	0.0886131	0.967323
ZMAT3	1.94471	-0.301008	4.24953	0.0886995	0.967323
ILDR2	-1.01768	-2.18931	0.153946	0.0887453	0.967323
RNFT1-DT	-0.907548	-1.95239	0.137496	0.0887852	0.967323
AC008915.2	1.13298	-0.17159	2.43755	0.0887937	0.967323
ADRA2B	0.78512	-0.119055	1.68929	0.0888449	0.967323
DAPP1	1.41983	-0.216835	3.09812	0.0888745	0.967323
CDCA7L	-1.31078	-2.82585	0.236903	0.0890612	0.967323
TIAM2	-0.958428	-2.0631	0.146241	0.0891019	0.967323
EMC4	1.58626	-0.239061	3.43132	0.0893842	0.967323
RASIP1	0.944126	-0.14627	2.03257	0.0894359	0.967323
JPX	-2.2576	-4.86381	0.348599	0.0895991	0.967323
FAM219A	0.914229	-0.141271	1.96973	0.0896301	0.967323
HIP1R	2.0241	-0.31381	4.36202	0.0897695	0.967323
SGK1	-2.33572	-5.02876	0.365411	0.0898692	0.967323
AL357060.1	2.23703	-0.348478	4.82253	0.0899714	0.967323
PYURF	1.98547	-0.30675	4.28526	0.0900505	0.967323
TUBA1B	2.37623	-0.366401	5.16699	0.0902717	0.967323
SMIM4	1.62956	-0.252435	3.52638	0.0902857	0.967323
NDUFV3	-1.71412	-3.69807	0.269825	0.0904174	0.967323
UBL7	1.74976	-0.283796	3.8371	0.0904283	0.967323
KNTC1	0.97759	-0.1544	2.10958	0.0905613	0.967323
FIG4	1.22005	-0.192772	2.63288	0.0905785	0.967323
SNTA1	1.28536	-0.203389	2.7741	0.0906421	0.967323
PARP16	1.37266	-0.228428	2.9601	0.0906484	0.967323
CASP10	1.38991	-0.220542	3.00036	0.0907617	0.967323
FAM96A	1.77822	-0.277745	3.85222	0.0907813	0.967323
DSCC1	0.9008	-0.143056	1.94467	0.090807	0.967323
EXOSC1	2.22055	-0.349091	4.82171	0.0908084	0.967323
FOSL1	0.561813	-0.089788	1.21341	0.0910745	0.967323
HARS2	1.30727	-0.210659	2.8252	0.0914374	0.967323
MSI2	2.24421	-0.358614	4.88065	0.0915694	0.967323
PHLDA1	2.06163	-0.333914	4.45717	0.0916623	0.967323
KNOP1	-1.67125	-3.61138	0.273914	0.0917138	0.967323
RPA1	1.9194	-0.311358	4.15016	0.0917308	0.967323
RANGAP1	-2.06714	-4.46505	0.342929	0.0917373	0.967323
ESCO1	1.73688	-0.277106	3.77155	0.0917766	0.967323
UBAC1	1.98085	-0.321154	4.31558	0.0918133	0.967323
FRY	1.30253	-0.211867	2.81693	0.0918517	0.967323
ZNF569	1.29666	-0.211933	2.8266	0.0919886	0.967323
CA2	-1.10308	-2.39111	0.178685	0.0920791	0.967323
IL15	-1.18414	-2.56002	0.202744	0.0921155	0.967323
ALG3	1.78771	-0.291837	3.88728	0.0924378	0.967323
AC137767.1	1.43739	-0.23716	3.11193	0.0924925	0.967323
SEPSECS-AS1	-1.07151	-2.32072	0.195492	0.0925991	0.967323
CIR1	-1.89764	-4.10617	0.3203	0.092703	0.967323
CHST10	1.05258	-0.172782	2.28317	0.0927344	0.967323
TIGIT	-1.4046	-3.03984	0.248486	0.0928177	0.967323
CALCOCO2	1.94327	-0.320537	4.22022	0.0931125	0.967323
ARHGEF6	2.05302	-0.342301	4.48726	0.0931371	0.967323
AC104984.3	1.02349	-0.171301	2.21827	0.0931451	0.967323
KIAA1109	2.33145	-0.390219	5.05312	0.0931456	0.967323
SAAL1	1.63118	-0.273696	3.53607	0.0932605	0.967323
VRK2	1.48936	-0.246643	3.23721	0.0932803	0.967323
MRPL57	2.12464	-0.356663	4.60595	0.0932825	0.967323
C1orf162	2.06297	-0.344003	4.47446	0.0932903	0.967323
ZNF675	1.93103	-0.324474	4.18652	0.0933271	0.967323
RIN3	2.07602	-0.347184	4.50356	0.0933667	0.967323
GLG1	2.01845	-0.334447	4.4042	0.0933839	0.967323
AC136475.3	1.28967	-0.219412	2.83301	0.0933946	0.967323
LGALS9C	0.668584	-0.112962	1.45013	0.0935816	0.967323
AKAP1	1.60382	-0.270583	3.48044	0.0936872	0.967323
FAM91A1	2.08362	-0.352528	4.55684	0.0937604	0.967323
STIM1	-1.89352	-4.1046	0.340923	0.0937887	0.967323
KIZ	1.813	-0.311032	3.97222	0.0938934	0.967323
AC083798.2	-0.960531	-2.08452	0.162974	0.0939157	0.967323
SLC35A2	1.38606	-0.236219	3.00834	0.0939858	0.967323
NEMP2	1.10744	-0.188785	2.40367	0.0939979	0.967323
CCDC88C	2.20974	-0.372128	4.82184	0.0940015	0.967323
PUDP	0.832797	-0.142534	1.80813	0.0941858	0.967323
AK6	1.67689	-0.28757	3.64135	0.0942793	0.967323
NECAP1	2.08355	-0.356158	4.54032	0.0947549	0.967323
RNASEH2C	2.2103	-0.37786	4.81197	0.0947621	0.967323
IL23A	2.09251	-0.361803	4.54932	0.0948256	0.967323
FPGS	1.9306	-0.335456	4.19665	0.0949051	0.967323
AC091488.1	0.980243	-0.17045	2.13094	0.0949404	0.967323
YLPM1	2.11855	-0.378815	4.69612	0.094975	0.967323
RPS17	-2.01061	-4.36517	0.351499	0.0949989	0.967323
AC010618.3	-1.26883	-2.75726	0.232735	0.0950433	0.967323
DCAF1	1.7571	-0.309266	3.85123	0.0952063	0.967323
PIGL	1.19884	-0.209799	2.60747	0.0952489	0.967323
OSBPL5	1.28471	-0.224842	2.79473	0.0952982	0.967323
CAPN10-DT	-1.17892	-2.56496	0.207126	0.0954395	0.967323
PHYH	1.63883	-0.284654	3.57889	0.0955285	0.967323
CRELD2	1.7638	-0.306124	3.85058	0.0955675	0.967323
PCNX1	2.0335	-0.35508	4.44587	0.0958664	0.967323
SYNGR2	-2.15712	-4.69722	0.38299	0.0959529	0.967323
THAP4	1.88782	-0.331985	4.1261	0.096113	0.967323
ZNF148	2.18026	-0.382103	4.76904	0.0962091	0.967323
POLRMT	1.40009	-0.247699	3.05517	0.0962124	0.967323
LINC00342	-0.636121	-1.38589	0.11365	0.0962613	0.967323
MIOS	-1.78156	-3.88205	0.352482	0.0963437	0.967323
AC011825.2	-0.558267	-1.2167	0.100165	0.0964722	0.967323
CASZ1	1.99209	-0.35367	4.35061	0.0964901	0.967323
FBXL12	-1.87219	-4.07969	0.358085	0.0966671	0.967323
ZRANB3	0.931816	-0.166413	2.03434	0.0966755	0.967323
AC009163.7	-0.770922	-1.67998	0.14264	0.0967916	0.967323
IFT80	1.22595	-0.219909	2.68147	0.0968104	0.967323
SUMF2	2.05264	-0.365995	4.49494	0.0968528	0.967323
USP11	1.94623	-0.354779	4.24725	0.0972679	0.967323
WBP1	-0.858886	-1.8762	0.173115	0.09743	0.967323
CLTA	-2.02546	-4.41815	0.417195	0.0974676	0.967323
MBNL1	1.97772	-0.36247	4.33827	0.0976952	0.967323
KBTBD8	-1.19156	-2.5998	0.231707	0.0977519	0.967323
FIZ1	-0.973087	-2.12547	0.179798	0.0978778	0.967323
STAU1	-1.98439	-4.3301	0.409303	0.0979978	0.967323
PIP4K2C	1.4136	-0.261919	3.08911	0.0981006	0.967323
ARHGEF2	-1.8044	-3.9435	0.334707	0.0981589	0.967323
CYTOR	2.12897	-0.391042	4.66145	0.0981972	0.967323
BTBD19	1.08597	-0.201811	2.37376	0.0982532	0.967323
ZNF582	0.854332	-0.15886	1.86752	0.0982845	0.967323
CARD8-AS1	1.40936	-0.261348	3.09924	0.0984828	0.967323
SCIMP	-0.289813	-0.633583	0.0543274	0.0985658	0.967323
THBS3	0.709756	-0.13329	1.55192	0.0985984	0.967323
POGZ	2.17115	-0.409645	4.74898	0.0986634	0.967323
AC010331.1	0.706544	-0.131121	1.54768	0.0986999	0.967323
LINC01550	-1.09632	-2.39725	0.208491	0.0988391	0.967323
EIF4A1	1.97896	-0.36602	4.35993	0.0990331	0.967323
BTBD10	1.7205	-0.332686	3.76249	0.0990661	0.967323
ATXN7L1	1.68504	-0.315583	3.69336	0.0990661	0.967323
CPEB4	2.00988	-0.375629	4.41236	0.0992243	0.967323
FBLIM1	-0.978606	-2.14249	0.185276	0.099226	0.967323
EXOC4	1.8067	-0.3435	3.95482	0.0992636	0.967323
ITGB2-AS1	1.90151	-0.362074	4.21682	0.0992689	0.967323
VPS16	1.76636	-0.344473	3.90931	0.0994209	0.967323
PARPBP	-1.27817	-2.79974	0.243403	0.0995343	0.967323
GPHN	1.06517	-0.203046	2.33338	0.0995882	0.967323
TNRC6B	2.039	-0.38418	4.47837	0.0996208	0.967323
CD109	-0.959871	-2.12612	0.183557	0.0996898	0.967323
PCMTD2	-1.96941	-4.31837	0.455721	0.0997998	0.967323
MICB	1.80226	-0.348841	3.99281	0.0998921	0.967323
ZMYM1	0.893627	-0.171377	1.95863	0.0999103	0.967323
NBPF9	1.08839	-0.20773	2.395	0.0999182	0.967323
NSUN6	1.40753	-0.26743	3.09217	0.0999866	0.967323
PHKA2	1.22078	-0.234951	2.6765	0.100101	0.967323
PCAT6	0.77341	-0.150605	1.69582	0.100389	0.967323
AAAS	-0.881113	-1.93272	0.170499	0.100393	0.967323
AL645728.1	1.85895	-0.360122	4.07801	0.100454	0.967323
ATAD3C	-0.777715	-1.70625	0.150722	0.100481	0.967323
DENND1A	1.45935	-0.283526	3.20222	0.100611	0.967323
DHCR7	-1.16336	-2.55155	0.229343	0.100649	0.967323
LFNG	-1.8459	-4.05105	0.359253	0.100706	0.967323
ABHD12	1.93039	-0.373211	4.25841	0.100721	0.967323
SRGAP2B	0.985125	-0.1922	2.16225	0.100782	0.967323
OCIAD1	2.04758	-0.395173	4.52963	0.100976	0.967323
PLCL2	1.93845	-0.377274	4.26145	0.101091	0.967323
ACTR10	2.12044	-0.411483	4.66976	0.101228	0.967323
TBC1D10A	-1.83309	-4.02931	0.42683	0.101258	0.967323
MAN2C1	1.45606	-0.286895	3.19901	0.101381	0.967323
TSPAN2	-1.38168	-3.03427	0.29101	0.101402	0.967323
CLECL1	-0.777243	-1.70773	0.153247	0.101418	0.967323
ZNF714	1.47203	-0.288046	3.23836	0.101431	0.967323
MAP2K7	2.04464	-0.398935	4.50353	0.10152	0.967323
CERK	1.94551	-0.37907	4.29372	0.101563	0.967323
ACTL6A	1.13166	-0.224182	2.48583	0.101706	0.967323
MAP3K14	1.4519	-0.29732	3.19056	0.102024	0.967323
FXN	1.84645	-0.36465	4.06931	0.102027	0.967323
GIGYF2	1.87028	-0.371239	4.12327	0.102233	0.967323
TOP2A	-0.909741	-2.00174	0.182258	0.102308	0.967323
TAX1BP3	1.30365	-0.261287	2.86858	0.102332	0.967323
MPC1	-2.14129	-4.70544	0.442629	0.102351	0.967323
ABHD14B	-2.03678	-4.48064	0.428305	0.10277	0.967323
AC048341.1	-1.1655	-2.56682	0.235813	0.102866	0.967323
FRS2	1.80663	-0.374916	3.97543	0.102902	0.967323
AC008440.2	-0.827559	-1.82308	0.167964	0.103045	0.967323
SLC8B1	1.2918	-0.262708	2.8463	0.103158	0.967323
TARDBP	2.04689	-0.412462	4.556	0.10319	0.967323
BEX4	2.04318	-0.410589	4.51898	0.103215	0.967323
PDGFA	-0.954043	-2.10242	0.19433	0.10325	0.967323
PRR14	1.67601	-0.338995	3.71013	0.103321	0.967323
ERCC1	1.83706	-0.370542	4.06501	0.103359	0.967323
ZNF576	-1.41208	-3.10973	0.299304	0.103362	0.967323
HCG18	-2.09491	-4.61762	0.4278	0.103395	0.967323
WDR5B	1.12572	-0.230032	2.48148	0.103433	0.967323
ZNF268	1.58915	-0.324785	3.50308	0.103442	0.967323
VPS4B	-2.06396	-4.54658	0.430465	0.103567	0.967323
PXN-AS1	1.14388	-0.234456	2.52221	0.103608	0.967323
KIAA0825	-0.979681	-2.15846	0.214227	0.103653	0.967323
ACOX3	0.813959	-0.168203	1.7943	0.103697	0.967323
CHST14	0.78848	-0.162153	1.73911	0.103801	0.967323
AC020910.4	1.48059	-0.303463	3.26769	0.103835	0.967323
ELK4	1.7827	-0.363024	3.94067	0.10387	0.967323
SBF1	1.72469	-0.35542	3.80541	0.103946	0.967323
PSD	-0.836621	-1.84656	0.173323	0.104229	0.967323
USO1	1.59839	-0.328603	3.53982	0.104263	0.967323
FBXO45	1.91392	-0.396859	4.2247	0.104281	0.967323
DHX16	1.71871	-0.353887	3.79974	0.104318	0.967323
LRRC4	-1.07518	-2.37399	0.223628	0.10446	0.967323
IMMP2L	-0.731012	-1.62004	0.150411	0.104492	0.967323
GATA6	-0.751301	-1.65943	0.156824	0.10467	0.967323
CD58	2.13416	-0.443391	4.71892	0.104752	0.967323
ASB16-AS1	1.26556	-0.264536	2.79566	0.104752	0.967323
Z82206.1	-1.20215	-2.65583	0.251525	0.104809	0.967323
PIP4P2	1.17799	-0.2492	2.63169	0.104813	0.967323
NEK3	0.745702	-0.156244	1.64765	0.104893	0.967323
BSCL2	-0.581045	-1.28429	0.122197	0.105113	0.967323
ZBTB4	-1.79133	-3.97074	0.459311	0.105121	0.967323
ZNF777	1.71268	-0.360329	3.78569	0.105137	0.967323
IPP	1.37973	-0.290491	3.04996	0.10518	0.967323
GCLM	1.75603	-0.366938	3.90015	0.105272	0.967374
PDE6A	0.751942	-0.158995	1.66288	0.105435	0.967412
AC020765.2	1.238	-0.261936	2.73794	0.105473	0.967412
COLQ	0.714265	-0.150594	1.58146	0.10555	0.967412
DNTTIP1	1.55735	-0.341349	3.50071	0.105696	0.967412
TMEM160	2.13676	-0.455258	4.77608	0.105806	0.967412
ZNF33B	-1.36703	-3.02629	0.323575	0.10586	0.967412
ACVR2A	-0.859856	-1.90312	0.18341	0.10596	0.967412
MYLIP	1.67992	-0.354561	3.72826	0.106058	0.967412
MARCH7	2.11894	-0.449619	4.72324	0.106127	0.967412
UBE2L6	2.01853	-0.427291	4.48842	0.106142	0.967412
AGO3	-2.07178	-4.58769	0.444117	0.10626	0.967692
TESK2	0.774865	-0.166555	1.71628	0.106425	0.967697
DHRS7B	1.64456	-0.354302	3.64343	0.106564	0.967697
DHRS4	-1.25528	-2.78158	0.271015	0.106694	0.967697
HIST1H2BJ	-0.916459	-2.03084	0.197922	0.106712	0.967697
AL008635.1	0.603354	-0.130306	1.33701	0.106714	0.967697
ZDHHC13	0.926438	-0.199864	2.0609	0.10678	0.967697
APTX	1.66075	-0.361201	3.71006	0.106904	0.96803
ACP2	-0.924907	-2.05053	0.200714	0.107008	0.968192
AC139887.2	1.15498	-0.253661	2.56362	0.107749	0.9729
ZSCAN5A	0.860513	-0.189151	1.91018	0.107803	0.9729
ZBTB10	2.12456	-0.462583	4.7372	0.107984	0.9729
DNAJB9	1.86134	-0.407489	4.14156	0.108151	0.9729
MOV10	-1.45425	-3.22797	0.325976	0.108208	0.9729
ZNF623	-1.05615	-2.34766	0.232716	0.10822	0.9729
KLC2	-1.45832	-3.26367	0.329224	0.10824	0.9729
SLC25A51	-1.37174	-3.04536	0.319354	0.10828	0.9729
ZNF124	1.54974	-0.357936	3.4581	0.108313	0.9729
ZNF740	1.40174	-0.309918	3.12716	0.108493	0.973729
TRIM56	1.80395	-0.401654	4.00956	0.108609	0.973772
FAM173A	1.82216	-0.403945	4.06305	0.10889	0.973772
PRDM4	1.53779	-0.341137	3.4252	0.108906	0.973772
TMEM241	0.946406	-0.213349	2.11676	0.10901	0.973772
TAZ	1.9173	-0.428453	4.29035	0.109186	0.973772
LMAN2	1.90654	-0.424321	4.27049	0.109233	0.973772
ZNF558	0.846598	-0.190383	1.88358	0.109242	0.973772
KMT2D	1.64569	-0.366724	3.67387	0.109257	0.973772
ZNF32	1.68758	-0.377683	3.75962	0.109344	0.973772
CD244	1.3768	-0.308747	3.0822	0.109444	0.973772
SLC12A4	0.899425	-0.20413	2.02519	0.109457	0.973772
NUP35	1.55478	-0.351801	3.46136	0.109637	0.974388
SGCB	1.12875	-0.262179	2.52498	0.109701	0.974388
BCKDHB	1.1782	-0.266965	2.62486	0.109852	0.97479
AC021321.1	1.06433	-0.242092	2.37075	0.109975	0.97479
TENM1	1.02455	-0.233526	2.28313	0.110137	0.97479
FAM43A	1.82439	-0.41741	4.06619	0.110355	0.97479
BCL7C	1.50254	-0.340707	3.3555	0.110376	0.97479
HELZ2	1.91806	-0.441205	4.27732	0.110707	0.97479
TMEM170B	0.813185	-0.187552	1.81392	0.110881	0.97479
ERMAP	-0.68984	-1.53886	0.159176	0.11091	0.97479
USP2	-0.844391	-1.88239	0.197934	0.110949	0.97479
ZNF615	-1.28512	-2.86701	0.296762	0.110961	0.97479
TMEM185B	1.49194	-0.343136	3.3309	0.110963	0.97479
AL132639.2	0.808395	-0.187665	1.80446	0.11131	0.97479
CHAMP1	1.54031	-0.358424	3.43905	0.111467	0.97479
RAPGEFL1	-0.918303	-2.05046	0.213852	0.111519	0.97479
PEX19	1.40017	-0.326795	3.12714	0.111667	0.97479
TACO1	1.60336	-0.372402	3.58867	0.111816	0.97479
RCC2	2.08324	-0.492271	4.69648	0.111837	0.97479
PDPR	1.80626	-0.424269	4.0368	0.112093	0.97479
AURKB	-0.721333	-1.6127	0.170031	0.11233	0.97479
ABHD1	-0.74941	-1.67568	0.181357	0.112413	0.97479
RPA4	0.662348	-0.156577	1.48127	0.112524	0.97479
RNF2	1.83699	-0.43151	4.10825	0.112533	0.97479
CREBL2	-1.05281	-2.35592	0.250292	0.112907	0.97479
KDM4A	-1.23044	-2.7534	0.292527	0.112909	0.97479
ENO2	1.1661	-0.277585	2.60978	0.112995	0.97479
CARNMT1	2.02142	-0.485695	4.52202	0.113018	0.97479
LSM1	1.77124	-0.417271	3.99525	0.113081	0.97479
PMS1	0.952587	-0.225211	2.14605	0.113093	0.97479
ZNF318	1.45905	-0.348415	3.26652	0.11321	0.97479
TRDMT1	1.12287	-0.267436	2.51592	0.113283	0.97479
CD69	1.84034	-0.435447	4.13729	0.113471	0.97479
ZNF557	1.56122	-0.417362	3.49448	0.113533	0.97479
BMP2K	0.991104	-0.237952	2.22011	0.113546	0.97479
B4GALT4	1.92105	-0.461306	4.30341	0.113592	0.97479
TGFB3	-0.656385	-1.47044	0.157665	0.113612	0.97479
ZNF829	1.2671	-0.304624	2.83882	0.113672	0.97479
KDM2A	1.92426	-0.459119	4.31902	0.113705	0.97479
POLR3GL	2.17399	-0.520501	4.8764	0.113758	0.97479
C9orf3	-0.768858	-1.72236	0.185779	0.113762	0.97479
PDCD4-AS1	1.16891	-0.281714	2.61953	0.113842	0.97479
PRDX2	1.87079	-0.449148	4.19591	0.113858	0.97479
THEM6	1.16223	-0.28129	2.62344	0.113866	0.97479
RHEBL1	-1.54654	-3.4639	0.390295	0.11408	0.97479
SAMHD1	-2.03014	-4.54897	0.508737	0.114322	0.97479
NFRKB	1.80305	-0.433408	4.07624	0.11433	0.97479
MREG	1.25685	-0.314212	2.81597	0.114364	0.97479
MFSD14B	1.25385	-0.302517	2.82345	0.114611	0.97479
MBD4	1.89634	-0.458151	4.26499	0.114667	0.97479
SLC20A2	1.72347	-0.421367	3.86831	0.11484	0.97479
SSR3	2.05455	-0.496619	4.63304	0.114843	0.97479
DCAF13	1.96834	-0.477769	4.44999	0.114879	0.97479
WDR45	2.03228	-0.49728	4.56183	0.114898	0.97479
AC005726.1	-0.71843	-1.61317	0.176153	0.115033	0.97479
SNX11	1.28713	-0.314123	2.89286	0.115059	0.97479
SARDH	0.814706	-0.200059	1.82947	0.115147	0.97479
WDHD1	-0.753365	-1.69177	0.185038	0.115163	0.97479
EAF1	1.94901	-0.478596	4.37768	0.115172	0.97479
CEACAM21	1.22865	-0.306188	2.7599	0.115356	0.97479
SLC25A35	-0.659865	-1.48223	0.163173	0.11544	0.97479
USF1	1.52949	-0.377876	3.43686	0.115578	0.97479
ERCC4	1.63009	-0.403433	3.66361	0.115701	0.97479
CCDC71L	1.77025	-0.438218	3.97872	0.115717	0.97479
ZNF519	0.83436	-0.206581	1.8753	0.115731	0.97479
TRAPPC8	1.51774	-0.376268	3.41175	0.115823	0.97479
IL1RAP	1.07415	-0.26693	2.41513	0.115962	0.97479
PDCD1	-1.54285	-3.46569	0.402393	0.116078	0.97479
LRRFIP1	-1.78415	-4.00774	0.472522	0.116277	0.97479
ARHGEF3	1.82042	-0.453481	4.15577	0.116304	0.97479
EPS8	1.32934	-0.329487	2.99793	0.116426	0.97479
RPA3	1.87339	-0.468968	4.21574	0.116517	0.97479
EYA3	-1.38774	-3.12364	0.348149	0.116673	0.97479
ECPAS	-1.79251	-4.0356	0.450577	0.116814	0.97479
TRAK1	1.41543	-0.356255	3.18711	0.116909	0.97479
POLH	1.17628	-0.296237	2.6488	0.116951	0.97479
PTBP1	-1.82553	-4.10476	0.494751	0.116971	0.97479
GALT	-1.65182	-3.71569	0.430663	0.117044	0.97479
XPO1	1.91735	-0.481209	4.33343	0.117178	0.97479
IER5	1.45305	-0.364554	3.27864	0.117201	0.97479
ADPRM	-1.57803	-3.55491	0.398852	0.117213	0.97479
RNF207	0.467301	-0.117991	1.06266	0.117221	0.97479
NUF2	-0.847768	-1.90943	0.214964	0.117236	0.97479
ZNF420	1.28154	-0.324119	2.88773	0.11724	0.97479
CYB561D2.1	-1.09073	-2.45974	0.276219	0.117354	0.97479
NQO2	1.71161	-0.434991	3.89781	0.11739	0.97479
VAMP4	1.21196	-0.306121	2.75017	0.117458	0.97479
RABIF	1.99162	-0.500474	4.51131	0.117459	0.97479
SDHC	1.93679	-0.489438	4.36939	0.117526	0.97479
AL359513.1	1.30229	-0.330926	2.93551	0.117604	0.97479
PHPT1	2.17732	-0.549565	4.92342	0.117751	0.97479
TLR2	0.452014	-0.115106	1.01913	0.11776	0.97479
TENT4A	1.77666	-0.449769	4.01992	0.117893	0.97479
ADSS	1.93485	-0.489356	4.38223	0.117897	0.97479
IFI6	2.01563	-0.510066	4.56134	0.11803	0.97479
SLAMF6	1.25025	-0.319667	2.82035	0.118032	0.97479
ZDHHC3	2.02614	-0.51902	4.57016	0.11804	0.97479
NEK11	0.80621	-0.206039	1.8261	0.118295	0.975513
AL021707.5	0.587515	-0.151047	1.32608	0.118463	0.975513
NUCB2	1.97648	-0.50512	4.47034	0.118591	0.975513
ATG16L2	1.73557	-0.445513	3.9348	0.118809	0.975513
HIST1H1D	2.02432	-0.520243	4.57685	0.118821	0.975513
TAF6L	-1.54212	-3.48289	0.398661	0.118872	0.975513
RNF139	2.07151	-0.539209	4.71405	0.119417	0.975513
CDC7	1.45753	-0.379557	3.29462	0.119419	0.975513
ALAS1	1.29725	-0.335621	2.93701	0.119422	0.975513
SPRED1	-0.474838	-1.07339	0.123718	0.119458	0.975513
LYRM2	2.01074	-0.518815	4.56855	0.119475	0.975513
FOSB	1.67142	-0.432686	3.78917	0.119674	0.975513
PRKAR2A	1.95894	-0.50668	4.46332	0.119683	0.975513
NDUFS8	1.82459	-0.472101	4.13992	0.119688	0.975513
TMEM175	1.24122	-0.324989	2.80753	0.119787	0.975513
NRIP1	2.02375	-0.52748	4.60231	0.119892	0.975513
GTF3C1	-2.21833	-5.02795	0.664239	0.119987	0.975513
PPP2R5E	2.02132	-0.530354	4.62445	0.120101	0.975513
CTRC	-0.720411	-1.63016	0.189335	0.120113	0.975513
LRIG2	1.2685	-0.334561	2.87157	0.120381	0.975513
TCF4	1.13315	-0.299758	2.59304	0.120416	0.975513
NUMA1	1.96542	-0.521205	4.49671	0.120569	0.975513
ZNF573	0.945368	-0.250513	2.14125	0.12074	0.975513
CRKL	1.98822	-0.528008	4.50444	0.120907	0.975513
OSGEPL1	0.822995	-0.217189	1.86822	0.12093	0.975513
PPT1	1.93091	-0.513071	4.37485	0.120945	0.975513
TMEM116	1.38594	-0.366431	3.1512	0.121207	0.975513
DHX35	1.41546	-0.377534	3.20846	0.12124	0.975513
SLC35A3	1.93756	-0.514028	4.42707	0.121323	0.975513
GLS	1.50031	-0.39732	3.41096	0.121375	0.975513
ZNF736	1.55096	-0.424842	3.56644	0.121827	0.975513
PPP4R3B	2.05543	-0.553721	4.66344	0.121857	0.975513
GCSH	1.49544	-0.40221	3.39309	0.121887	0.975513
PDCD10	1.82296	-0.485922	4.15674	0.121917	0.975513
ZFPL1	1.95851	-0.528655	4.47847	0.121925	0.975513
ZC3H14	1.85697	-0.498101	4.2201	0.122067	0.975513
DALRD3	1.83998	-0.496087	4.17605	0.122077	0.975513
CNOT2	1.23038	-0.331637	2.79719	0.122423	0.975513
TRMT10B	1.22411	-0.34303	2.82033	0.122458	0.975513
C6orf106	1.9546	-0.529042	4.44808	0.12284	0.975513
ZNF473	-1.02787	-2.33611	0.280367	0.122989	0.975513
ABCA7	1.56791	-0.427829	3.56366	0.123018	0.975513
MYL6B	-1.73295	-3.93925	0.473352	0.1231	0.975513
ADRB2	1.88587	-0.512281	4.30272	0.123232	0.975513
CPSF7	1.86408	-0.506425	4.25138	0.123387	0.975513
ZNF134	1.59933	-0.438638	3.6373	0.123423	0.975513
GCFC2	1.71931	-0.471637	3.91026	0.123438	0.975513
LYRM9	-1.46855	-3.34001	0.402908	0.12345	0.975513
GORASP2	1.85509	-0.505576	4.23615	0.123657	0.975513
PITPNC1	1.68798	-0.460365	3.85949	0.123665	0.975513
HADHB	1.8389	-0.502716	4.19059	0.123677	0.975513
TTC4	-0.816761	-1.85887	0.225347	0.123898	0.975513
AC093157.1	0.784241	-0.216674	1.78516	0.124009	0.975513
AGFG1	1.94089	-0.539649	4.41674	0.124035	0.975513
C15orf39	1.31253	-0.366862	3.02966	0.124084	0.975513
SP110	2.22209	-0.616664	5.10336	0.124457	0.975513
ERP27	-0.898818	-2.0478	0.250167	0.124601	0.975513
AL356512.1	-1.39114	-3.16954	0.387259	0.124615	0.975513
ZBTB5	1.01268	-0.281157	2.33114	0.124686	0.975513
SLC27A4	0.747651	-0.208408	1.70371	0.124723	0.975513
MAP3K14-AS1	0.67134	-0.215595	1.53411	0.124797	0.975513
AC027097.1	1.07667	-0.300758	2.47081	0.124869	0.975513
SREBF2	1.79695	-0.502309	4.14303	0.124908	0.975513
MAST4	1.46006	-0.408655	3.32878	0.125053	0.975513
ATXN2L	1.8312	-0.511043	4.20114	0.12555	0.975513
PDE6G	0.944325	-0.266237	2.15484	0.125589	0.975513
SPG11	1.51878	-0.428019	3.46559	0.125613	0.975513
URB2	1.48227	-0.418848	3.38339	0.125832	0.975513
TP53	-1.5284	-3.49109	0.459296	0.125905	0.975513
LYPLAL1	0.916146	-0.259218	2.09151	0.125941	0.975513
ACAA2	1.89919	-0.534038	4.34413	0.125972	0.975513
C16orf58	-0.970426	-2.21802	0.297612	0.126529	0.975513
IFIH1	1.99093	-0.57343	4.54743	0.126624	0.975513
HS1BP3	-1.50085	-3.42972	0.446278	0.126664	0.975513
FBXO31	1.61625	-0.460688	3.71028	0.126786	0.975513
TRIM27	-1.13462	-2.59375	0.325013	0.1268	0.975513
SAMM50	1.78545	-0.511547	4.08245	0.126976	0.975513
TRDC	2.10212	-0.597235	4.82905	0.127055	0.975513
SYK	-0.812375	-1.8566	0.236219	0.127115	0.975513
NDUFV2	1.8611	-0.529844	4.27753	0.127157	0.975513
NFKBIE	1.71733	-0.493735	3.9573	0.127173	0.975513
LINC01215	1.48236	-0.424167	3.3993	0.127445	0.975513
GNAZ	0.7159	-0.206598	1.6384	0.12758	0.975513
XKR8	1.36978	-0.395901	3.13545	0.127708	0.975513
LYN	1.78862	-0.516574	4.10238	0.128084	0.975513
SESN3	1.90257	-0.553587	4.35872	0.128273	0.975513
APPL2	1.64809	-0.480116	3.77588	0.128299	0.975513
NIPSNAP3A	1.17983	-0.341541	2.71002	0.128309	0.975513
ASAP1	1.88779	-0.547445	4.34695	0.128421	0.975513
ZBTB2	1.91238	-0.557651	4.38241	0.128457	0.975513
SENP7	1.96026	-0.570935	4.51505	0.128579	0.975513
LONRF1	1.37428	-0.401504	3.15006	0.128619	0.975513
CEP152	1.24792	-0.363624	2.86974	0.128633	0.975513
TYW5	1.83178	-0.535348	4.1989	0.128648	0.975513
LBHD1	-0.662416	-1.51845	0.193616	0.128657	0.975513
VSIR	1.68844	-0.490099	3.88915	0.128706	0.975513
FKBP5	1.51079	-0.442344	3.48599	0.128713	0.975513
CMTR1	1.60288	-0.471307	3.67706	0.129167	0.975513
ZNF584	-0.791154	-1.81493	0.233099	0.129181	0.975513
BST2	1.60952	-0.469904	3.70441	0.129274	0.975513
TRMT2B	1.35182	-0.397981	3.10463	0.129461	0.975513
DFFA	1.46199	-0.433285	3.35501	0.129666	0.975513
ARID1B	2.09555	-0.62067	4.81177	0.129792	0.975513
AIFM2	-0.944533	-2.16961	0.299208	0.129934	0.975513
TMEM254	0.805523	-0.24933	1.89403	0.129944	0.975513
CFAP298	1.38809	-0.410722	3.19088	0.129965	0.975513
UVRAG	1.99442	-0.588915	4.58901	0.130025	0.975513
STX8	2.04195	-0.603223	4.70011	0.130103	0.975513
WDR83OS	1.67331	-0.493196	3.86802	0.130213	0.975513
MBNL3	1.30249	-0.385991	3.00686	0.130256	0.975513
CFAP54	-0.840297	-1.93183	0.25124	0.13061	0.975513
ZNF652	2.03308	-0.608018	4.67417	0.130631	0.975513
EPHX4	1.01327	-0.302184	2.33519	0.130913	0.975513
DIAPH1	2.00601	-0.597345	4.63617	0.130925	0.975513
FNIP2	1.50841	-0.452682	3.4695	0.130935	0.975513
ABHD5	1.85732	-0.553081	4.2832	0.130945	0.975513
AKR1C3	1.48746	-0.45363	3.41887	0.130946	0.975513
ZDHHC17	1.85955	-0.555949	4.29854	0.130993	0.975513
UBXN2B	1.48681	-0.446894	3.42051	0.131072	0.975513
MNAT1	1.89402	-0.569594	4.35763	0.131118	0.975513
TEAD3	0.519751	-0.156369	1.19587	0.131154	0.975513
MT-ND6	1.89308	-0.575146	4.35344	0.131173	0.975513
PHF20L1	2.14305	-0.645146	4.93125	0.131208	0.975513
PPP2CA	-1.58974	-3.65548	0.484866	0.131231	0.975513
SERPINB8	1.64777	-0.498685	3.79315	0.131487	0.975513
CDAN1	0.920588	-0.278469	2.11964	0.131631	0.975513
BAD	1.87491	-0.56377	4.35953	0.131697	0.975513
SPRY1	-1.52656	-3.5154	0.46229	0.131731	0.975513
TTC14	1.97835	-0.594779	4.57308	0.13182	0.975513
PTPN12	1.8036	-0.546029	4.18955	0.131836	0.975513
SYTL2	1.91229	-0.578238	4.43744	0.131867	0.975513
TMEM69	1.0654	-0.326635	2.47968	0.131886	0.975513
RBMXL1	1.84674	-0.560806	4.25429	0.131976	0.975513
AGK	-1.36555	-3.14678	0.415672	0.132188	0.975513
RAMMET	1.76869	-0.534612	4.09059	0.132249	0.975513
TRPM7	2.00174	-0.604616	4.63248	0.13233	0.975513
RN7SL832P	-0.665345	-1.53268	0.205952	0.132357	0.975513
PRKD2	1.65994	-0.503307	3.8436	0.132367	0.975513
DNASE2	1.65	-0.499438	3.81867	0.13237	0.975513
AL445472.1	0.693009	-0.211898	1.59792	0.132587	0.975513
ZNF460	1.04859	-0.319901	2.43447	0.132761	0.975513
IFT88	0.918579	-0.28147	2.11863	0.132778	0.975513
PLCH2	-0.701162	-1.61755	0.23017	0.132816	0.975513
PTOV1	1.74824	-0.533927	4.05821	0.132858	0.975513
NAGA	0.703052	-0.215787	1.62189	0.132927	0.975513
POLA1	1.01624	-0.312176	2.34466	0.133002	0.975513
LAS1L	1.60306	-0.490928	3.72723	0.133087	0.975513
UIMC1	1.95053	-0.601	4.50206	0.133275	0.975513
DUS1L	1.80077	-0.551412	4.17325	0.133327	0.975513
SLF1	1.89905	-0.582537	4.41635	0.1334	0.975513
LINC02482	1.02439	-0.316741	2.36552	0.13359	0.975513
GATD3A	-0.674732	-1.55868	0.209215	0.133845	0.975513
PSMA1	1.76448	-0.542967	4.0919	0.133861	0.975513
YPEL1	1.57752	-0.488686	3.67229	0.133919	0.975513
TMX4	1.78051	-0.551607	4.11996	0.134131	0.975513
GPA33	0.713901	-0.222086	1.64989	0.134142	0.975513
FAM110A	1.37091	-0.42481	3.17218	0.134154	0.975513
HMGA1P4	0.729002	-0.228409	1.70111	0.134197	0.975513
SLC25A25	-1.07461	-2.48436	0.35391	0.134505	0.975513
ABAT	1.43615	-0.446238	3.33916	0.134759	0.975513
LINC01465	1.36248	-0.424944	3.16638	0.134827	0.975513
PRRX2	-0.684479	-1.58546	0.21377	0.134849	0.975513
RAD23B	-1.64197	-3.79434	0.541596	0.134886	0.975513
RPS27L	1.53509	-0.47921	3.55794	0.134945	0.975513
APOA1	-1.04454	-2.41719	0.328108	0.135028	0.975513
HDLBP	1.67615	-0.524318	3.9024	0.135042	0.975513
RIOX2	0.985276	-0.309565	2.28012	0.13505	0.975513
CUTA	-1.48304	-3.4286	0.483506	0.135122	0.975513
LPCAT3	-1.51918	-3.51796	0.478135	0.135233	0.975513
ZNF649	0.74979	-0.236461	1.73573	0.135264	0.975513
TTPAL	1.44125	-0.454135	3.35518	0.135369	0.975513
EEF2KMT	-0.549002	-1.2712	0.173194	0.135424	0.975513
TRIM33	1.92133	-0.610149	4.50612	0.135481	0.975513
ATP5PB	1.59291	-0.498663	3.70585	0.13552	0.975513
GALNT6	1.38483	-0.436277	3.22028	0.135645	0.975513
EPSTI1	1.62011	-0.510289	3.75816	0.135692	0.975513
NECTIN3	-1.74112	-4.03498	0.550913	0.135766	0.975513
RASA4	1.03018	-0.32617	2.38868	0.135925	0.975513
TRNAU1AP	1.81537	-0.576042	4.20678	0.135963	0.975513
ZNF511	1.88242	-0.593353	4.38026	0.136037	0.975513
ZNRF1	1.63307	-0.518824	3.78497	0.136075	0.975513
GBP3	1.65508	-0.526115	3.8395	0.136285	0.975513
LINC00624	-0.833466	-1.93307	0.266135	0.136548	0.975513
BTBD9	1.36268	-0.435319	3.16067	0.136591	0.975513
OXSR1	-1.93066	-4.4781	0.616792	0.136595	0.975513
URM1	1.78535	-0.566993	4.17408	0.136617	0.975513
ITPK1	1.51699	-0.485413	3.51939	0.136745	0.975513
KIAA1586	1.45849	-0.465227	3.39574	0.136746	0.975513
ACAD8	1.23744	-0.39578	2.87329	0.13686	0.975513
COA4	1.77484	-0.570164	4.11985	0.137115	0.975513
RAPGEF6	1.47649	-0.47476	3.42773	0.137202	0.975513
FHIT	1.69566	-0.556322	3.99157	0.137235	0.975513
STIMATE	0.53349	-0.170547	1.24224	0.137316	0.975513
MYBBP1A	0.979202	-0.327643	2.32801	0.137444	0.975513
ATF7	1.38741	-0.447399	3.22222	0.137473	0.975513
SENP1	1.76779	-0.570065	4.10564	0.137474	0.975513
WARS	1.41827	-0.457495	3.32049	0.137615	0.975513
LPCAT4	1.18332	-0.382954	2.74944	0.137727	0.975513
CRELD1	0.973836	-0.315047	2.26272	0.137778	0.975513
HOPX	1.98481	-0.638322	4.64088	0.137835	0.975513
CSNK1G3	1.71136	-0.550014	4.00148	0.137843	0.975513
DNASE1L1	-0.763013	-1.77951	0.248271	0.137865	0.975513
HLCS	1.06836	-0.346782	2.4835	0.138095	0.975513
ZCCHC3	1.55196	-0.500867	3.61563	0.138132	0.975513
AKR7A2	1.4072	-0.455865	3.27434	0.138155	0.975513
ABHD8	0.999553	-0.325271	2.32438	0.138336	0.975513
ATP7A	1.51123	-0.492436	3.5149	0.138463	0.975513
SPATA5L1	-1.37318	-3.19161	0.458958	0.138665	0.975513
GSDMB	0.798503	-0.260929	1.85794	0.138733	0.975513
PLEKHA5	1.17334	-0.381212	2.74484	0.138765	0.975513
NUDT1	1.90267	-0.617357	4.45741	0.138788	0.975513
Z98752.4	0.222968	-0.0730165	0.518953	0.138939	0.975513
FKBP2	1.81891	-0.592179	4.26505	0.138953	0.975513
DRG1	1.73633	-0.565001	4.06613	0.138964	0.975513
TTC17	1.91188	-0.626525	4.45028	0.139006	0.975513
SYTL1	1.84254	-0.602293	4.32009	0.139125	0.975513
BORCS6	-1.43655	-3.34394	0.498535	0.139254	0.975513
ZNF609	1.29815	-0.427108	3.02584	0.139539	0.975513
CCDC115	1.8744	-0.617735	4.36653	0.139552	0.975513
HMG20A	-1.38313	-3.22101	0.46343	0.139747	0.975513
KLHL8	-1.31463	-3.0621	0.447213	0.14001	0.975513
CNNM3	1.66419	-0.547768	3.913	0.140032	0.975513
PCNX2	1.319	-0.437187	3.07519	0.140106	0.975513
KDM1A	1.71042	-0.5788	4.05267	0.140123	0.975513
CTSH	1.62329	-0.538196	3.78477	0.140133	0.975513
TXLNA	1.77426	-0.58937	4.13788	0.140319	0.975513
H2AFJ	1.78018	-0.588279	4.18279	0.140521	0.975513
USP10	1.83797	-0.613016	4.3359	0.140557	0.975513
LTV1	1.88886	-0.626646	4.4367	0.14072	0.975513
BPGM	-1.94006	-4.521	0.684642	0.140744	0.975513
AL031772.1	0.891604	-0.297598	2.08081	0.140788	0.975513
GTPBP6	1.88708	-0.626511	4.41846	0.140917	0.975513
MLLT3	1.73704	-0.577137	4.08549	0.140921	0.975513
CCDC58	1.59907	-0.534682	3.73282	0.140962	0.975513
RALB	1.07254	-0.357927	2.50583	0.140999	0.975513
CCZ1B	-1.75074	-4.0843	0.59359	0.141039	0.975513
ASH2L	1.40077	-0.469151	3.27069	0.141124	0.975513
UBE2K	1.73981	-0.579457	4.07692	0.141256	0.975513
GPR82	-1.05592	-2.46602	0.354181	0.141271	0.975513
AC090114.2	-0.991006	-2.31477	0.33276	0.141375	0.975513
ANTXR2	1.2727	-0.427421	2.97282	0.141393	0.975513
AC009088.1	0.689922	-0.232271	1.61211	0.141634	0.975513
USP1	1.95033	-0.656928	4.5576	0.141683	0.975513
ADI1	1.83794	-0.619807	4.29602	0.141688	0.975513
ACP6	-0.918652	-2.14695	0.30965	0.141754	0.975513
NIP7	-1.69214	-3.9539	0.60003	0.141852	0.975513
NDUFS7	1.8685	-0.627193	4.37685	0.141896	0.975513
CHCHD3	1.81829	-0.620501	4.29295	0.142107	0.975513
IPO4	0.840177	-0.28438	1.96473	0.142167	0.975513
SPPL2A	1.52714	-0.513224	3.59172	0.142227	0.975513
OPA1	1.86607	-0.633118	4.36633	0.142329	0.975513
AL137077.2	0.722934	-0.245444	1.69131	0.142471	0.975513
TMEM256	1.86912	-0.631342	4.38732	0.142551	0.975513
TCFL5	1.26845	-0.431504	2.9684	0.142668	0.975513
KCNK6	-1.52069	-3.5592	0.51782	0.142766	0.975513
EPHA4	-1.93464	-4.52841	0.659131	0.14282	0.975513
CAPN2	1.88913	-0.640924	4.461	0.142837	0.975513
UTRN	1.83757	-0.621805	4.31535	0.142851	0.975513
USB1	-1.47828	-3.45916	0.529595	0.142966	0.975513
ALS2	0.871852	-0.297569	2.04127	0.142998	0.975513
CNOT4	1.99017	-0.674995	4.67061	0.142998	0.975513
NCKAP5L	1.01433	-0.346203	2.37487	0.142999	0.975513
ARF3	1.74248	-0.595512	4.12471	0.143053	0.975513
ATP13A2	1.1334	-0.387346	2.65414	0.14313	0.975513
DIS3	1.82701	-0.622884	4.2829	0.143142	0.975513
PLEC	1.73944	-0.590807	4.08928	0.143207	0.975513
ABHD18	1.27363	-0.436137	3.00172	0.143242	0.975513
DYNC1H1	1.71427	-0.582773	4.02959	0.143343	0.975513
MRPL28	1.7916	-0.615418	4.23453	0.143916	0.975513
ZNF397	0.894656	-0.308165	2.09748	0.143921	0.975513
SLC5A3	-1.78953	-4.19607	0.617012	0.144021	0.975513
MYH11	-0.846969	-1.99264	0.291114	0.144104	0.975513
TMEM41B	1.84528	-0.632161	4.34209	0.144159	0.975513
PPP1R3D	-1.12868	-2.64465	0.397977	0.14419	0.975513
PLEKHO1	1.52377	-0.52344	3.58637	0.144375	0.975513
IFT57	1.84108	-0.63854	4.31982	0.144375	0.975513
SNX27	1.44326	-0.509268	3.44321	0.144538	0.975513
IGFBP4	1.1553	-0.399945	2.71231	0.14454	0.975513
AC004148.2	1.13519	-0.394802	2.66374	0.144603	0.975513
RPIA	1.67574	-0.578062	3.96154	0.144705	0.975513
RFK	1.67459	-0.579437	3.9621	0.144735	0.975513
TMCC3	1.24435	-0.441589	2.91869	0.144753	0.975513
COMMD5	1.70771	-0.593829	4.05477	0.144802	0.975513
KCNQ1OT1	1.71663	-0.596921	4.03019	0.144884	0.975513
IL7	0.529864	-0.184631	1.25603	0.144946	0.975513
UQCRHL	-0.875901	-2.0567	0.3049	0.144994	0.975513
MT1G	0.294032	-0.102412	0.690476	0.145053	0.975513
AC127024.5	0.294032	-0.102412	0.690476	0.145053	0.975513
DNAJB4	1.34623	-0.477672	3.15894	0.145095	0.975513
SLC36A1	-0.960547	-2.2561	0.335004	0.145189	0.975513
EIF2A	-1.66618	-3.90943	0.59455	0.145209	0.975513
SLC48A1	0.822094	-0.287971	1.93154	0.145416	0.975513
AL590867.1	-0.491699	-1.15528	0.176728	0.145427	0.975513
LINC00483	-0.491699	-1.15528	0.176728	0.145427	0.975513
AC097641.2	-0.491699	-1.15528	0.176728	0.145427	0.975513
AC011462.1	-0.491699	-1.15528	0.176728	0.145427	0.975513
FCHSD2	1.36916	-0.478925	3.21724	0.145492	0.975513
DBF4	-1.7834	-4.18743	0.644478	0.145739	0.975513
WDR82	1.90287	-0.662835	4.52887	0.145916	0.975513
WDR6	1.57729	-0.554313	3.7089	0.145974	0.975513
CHMP1A	1.72428	-0.602228	4.0831	0.146023	0.975513
TRIP6	0.667661	-0.23361	1.57312	0.146031	0.975513
SAP30BP	1.86059	-0.653255	4.41795	0.146046	0.975513
PDGFD	1.27087	-0.445299	3.00739	0.146149	0.975513
ZNF783	0.891041	-0.318086	2.09582	0.146172	0.975513
IMPDH2	1.63135	-0.574735	3.83959	0.146261	0.975513
MRTO4	1.45145	-0.508512	3.42935	0.146278	0.975513
PPP1R3B	-1.32567	-3.11935	0.468016	0.146447	0.975513
LRRC57	-1.77626	-4.17972	0.627205	0.146465	0.975513
TP53I13	1.65904	-0.586639	3.90498	0.146481	0.975513
ARIH2OS	1.6932	-0.598041	3.98444	0.146494	0.975513
DDX58	1.36454	-0.491197	3.26559	0.146588	0.975513
MED7	1.09524	-0.416577	2.57896	0.146695	0.975513
ZNF354A	1.34513	-0.479857	3.16727	0.146911	0.975513
SMARCAD1	1.58681	-0.568052	3.77479	0.146972	0.975513
MTHFD1	1.26641	-0.4499	2.98273	0.147098	0.975513
TPM2	0.837162	-0.297882	1.97221	0.147265	0.975513
PLLP	-0.770067	-1.81431	0.275483	0.147363	0.975513
SLC14A1	-0.754221	-1.77847	0.268849	0.147452	0.975513
CCDC85B	1.66752	-0.590647	3.95179	0.147609	0.975513
SLC4A5	0.705555	-0.251722	1.66357	0.147617	0.975513
MINCR	1.05173	-0.375841	2.4793	0.147715	0.975513
MED23	-1.78692	-4.20879	0.661897	0.147726	0.975513
STX4	1.6847	-0.599778	3.97844	0.147772	0.975513
TNIP3	0.676292	-0.241903	1.59449	0.147814	0.975513
RBM12	1.55109	-0.5551	3.65728	0.147869	0.975513
TSPOAP1-AS1	1.61598	-0.576847	3.83854	0.147955	0.975513
IDE	1.17307	-0.418393	2.77338	0.147988	0.975513
TRMT10A	1.0237	-0.367086	2.41489	0.148057	0.975513
GIGYF1	1.66939	-0.595802	3.94737	0.148068	0.975513
ANKS3	1.03684	-0.372011	2.44568	0.148139	0.975513
MRPL35	1.50395	-0.540254	3.54816	0.148265	0.975513
PHIP	1.80903	-0.646724	4.30238	0.148348	0.975513
RNF135	0.948503	-0.340211	2.24012	0.14835	0.975513
FAHD1	-1.33964	-3.17431	0.555316	0.148384	0.975513
RHNO1	-1.44115	-3.40078	0.520549	0.148472	0.975513
GAS1	0.691036	-0.24875	1.63082	0.148483	0.975513
GLMN	1.65161	-0.597625	3.89756	0.148573	0.975513
RGS9	1.34939	-0.484603	3.20069	0.148789	0.975513
ZNF483	-0.808999	-1.91019	0.292188	0.148838	0.975513
KIAA1324	0.790855	-0.293443	1.86662	0.148939	0.975513
FAM13A	1.45743	-0.527172	3.44204	0.148997	0.975513
IDH3B	1.96252	-0.705428	4.68036	0.14906	0.975513
PAFAH2	1.40906	-0.507527	3.33756	0.149073	0.975513
NAF1	1.89931	-0.68807	4.4867	0.149162	0.975513
RNF157	0.77831	-0.282059	1.83868	0.149199	0.975513
PDE6B	-0.909384	-2.14846	0.337818	0.149467	0.975513
NAA40	0.873944	-0.320137	2.09068	0.149524	0.975513
NUDT22	1.52221	-0.560343	3.64059	0.149613	0.975513
IRAK1BP1	0.696333	-0.253387	1.64605	0.149637	0.975513
CASP1	1.50953	-0.549286	3.57015	0.149658	0.975513
WIPF1	-1.43568	-3.39026	0.538052	0.14969	0.975513
MTA3	1.12534	-0.416223	2.65859	0.149724	0.975513
TMEM127	-1.7703	-4.18173	0.666309	0.149724	0.975513
MAP7D3	1.34276	-0.489184	3.17471	0.149762	0.975513
ZNFX1	1.91386	-0.703639	4.52524	0.149865	0.975513
KRBOX4	1.01053	-0.368915	2.38998	0.149986	0.975513
HIST1H2BO	0.777732	-0.304946	1.8381	0.150129	0.975513
LRP10	1.80059	-0.658561	4.26239	0.150206	0.975513
NDUFS3	-1.64447	-3.8864	0.617563	0.150247	0.975513
PQBP1	1.67704	-0.609564	3.98143	0.150264	0.975513
MRPL11	1.90071	-0.694765	4.54969	0.150365	0.975513
TUT1	-0.672745	-1.59246	0.246972	0.150586	0.975513
HK1	1.63109	-0.608266	3.94325	0.150704	0.975513
ARSA	-1.29403	-3.06843	0.523054	0.150716	0.975513
DAAM1	1.16988	-0.43719	2.8112	0.150729	0.975513
SAMD9	1.78019	-0.658836	4.21741	0.15115	0.975513
POLI	0.721759	-0.266516	1.71003	0.151219	0.975513
NDUFAF1	1.25809	-0.464724	2.98091	0.151256	0.975513
NXT2	-1.31084	-3.10351	0.496354	0.151308	0.975513
FXYD1	-1.06441	-2.52226	0.393431	0.151326	0.975513
RSPH1	0.679724	-0.251314	1.61076	0.151357	0.975513
GNRH1	0.399405	-0.147672	0.946481	0.151357	0.975513
BUB1B	0.399405	-0.147672	0.946481	0.151357	0.975513
BOP1	1.39237	-0.532196	3.33535	0.151358	0.975513
TMEM179B	1.66304	-0.612645	3.97322	0.15146	0.975513
THBS1	1.1698	-0.433142	2.77275	0.151516	0.975513
SKAP1	1.83993	-0.67818	4.37328	0.151648	0.975513
PCAT1	0.688319	-0.25519	1.63183	0.151656	0.975513
CASP6	-1.04813	-2.48858	0.403507	0.15171	0.975513
PPP3R1	1.74922	-0.645467	4.16653	0.151714	0.975513
IFI27L2	1.80854	-0.667811	4.3199	0.151772	0.975513
C3orf14	1.32388	-0.491598	3.13937	0.151828	0.975513
SH3KBP1	1.60218	-0.592325	3.81866	0.152137	0.975513
XRRA1	1.62357	-0.606449	3.85359	0.152475	0.975513
COMMD1	1.72171	-0.658849	4.12959	0.15267	0.975513
FOXRED1	1.28188	-0.479714	3.04346	0.152681	0.975513
TMEM41A	1.79948	-0.673528	4.27248	0.1527	0.975513
ZFPM1	1.83014	-0.682223	4.36152	0.152815	0.975513
C19orf70	1.71977	-0.644426	4.14058	0.15285	0.975513
ZMYM3	0.677647	-0.254081	1.60937	0.152893	0.975513
ADCY3	0.999907	-0.375336	2.37515	0.153018	0.975513
STK32C	1.17226	-0.440148	2.78466	0.153047	0.975513
ITPRIPL1	0.847441	-0.316833	2.01734	0.153085	0.975513
NAA15	1.69192	-0.631182	4.03616	0.153099	0.975513
GPR137	1.71342	-0.644905	4.07174	0.153317	0.975513
DUSP23	1.50424	-0.564459	3.59201	0.153446	0.975513
SLC35F6	1.30268	-0.490887	3.09624	0.153448	0.975513
DHX15	-1.80685	-4.2948	0.681102	0.153485	0.975513
ALG6	-0.771289	-1.83373	0.307674	0.153535	0.975513
ZNF644	1.71657	-0.648705	4.08185	0.153765	0.975513
ZFYVE16	-1.5125	-3.6069	0.646921	0.153768	0.975513
SDE2	1.75362	-0.661706	4.21444	0.153783	0.975513
NCR1	0.930681	-0.351425	2.23125	0.153803	0.975513
UTP20	1.43279	-0.540169	3.4113	0.153812	0.975513
LIN52	0.830657	-0.314209	1.97552	0.15387	0.975513
CMTM7	1.81421	-0.685089	4.3368	0.153965	0.975513
GPR160	0.552144	-0.209308	1.3136	0.154111	0.975513
MAN2A2	1.58128	-0.599498	3.76205	0.154123	0.975513
AC006369.1	-1.39251	-3.31367	0.528642	0.154273	0.975513
ASB8	1.84999	-0.702407	4.44009	0.15434	0.975513
SLC43A1	0.689551	-0.262085	1.64119	0.154405	0.975513
ZKSCAN2	0.894504	-0.340237	2.12924	0.154488	0.975513
SRP9	1.96858	-0.742788	4.71843	0.154508	0.975513
ABCF2.1	-0.828199	-1.97247	0.316071	0.154863	0.975513
AMBRA1	-1.29834	-3.09237	0.495688	0.154907	0.975513
TMBIM1	1.87896	-0.714206	4.49855	0.154926	0.975513
AL391069.2	0.504292	-0.192221	1.20219	0.154945	0.975513
AC114760.2	-1.60631	-3.8254	0.647648	0.155026	0.975513
GMEB2	1.77165	-0.687735	4.21713	0.155036	0.975513
STK35	1.29752	-0.496216	3.09126	0.155098	0.975513
UBLCP1	1.62467	-0.618249	3.87319	0.155174	0.975513
RABGEF1	1.5353	-0.589277	3.65987	0.155506	0.975513
SIN3A	1.79505	-0.687745	4.29172	0.155855	0.975513
AC124319.2	0.782872	-0.300808	1.86888	0.155861	0.975513
C5orf24	1.90617	-0.734697	4.54704	0.155981	0.975513
ASH1L-AS1	1.54306	-0.59893	3.72402	0.156316	0.975513
FBXW7	1.42706	-0.548503	3.41787	0.156396	0.975513
CD27	-1.82016	-4.34026	0.724976	0.156553	0.975513
AC245595.1	0.689517	-0.266566	1.64773	0.156571	0.975513
GVQW3	0.873334	-0.338375	2.08504	0.156576	0.975513
RND1	-1.13959	-2.72082	0.441633	0.156601	0.975513
HIST1H4E	1.38242	-0.533915	3.32337	0.156702	0.975513
SLC26A11	1.68894	-0.677627	4.03071	0.156723	0.975513
PARP12	1.76945	-0.689016	4.22665	0.156913	0.975513
AP006284.1	-0.838921	-2.00395	0.326107	0.156951	0.975513
ARRDC1-AS1	-1.32693	-3.16968	0.515814	0.156952	0.975513
WARS2	1.6134	-0.627268	3.85407	0.15697	0.975513
GRAMD2B	1.5711	-0.61096	3.75317	0.156995	0.975513
NBPF19	1.69564	-0.671643	4.13804	0.157321	0.975513
WDR34	-0.653357	-1.56335	0.259096	0.157356	0.975513
C7orf31	0.694558	-0.271037	1.66015	0.157394	0.975513
FALEC	-0.635909	-1.52	0.248183	0.15741	0.975513
CYTH1	-1.66779	-3.98904	0.712625	0.157441	0.975513
WDR70	1.65253	-0.641801	3.96353	0.157485	0.975513
LNPEP	1.71741	-0.670624	4.14948	0.157681	0.975513
NSMCE4A	1.76014	-0.684473	4.22636	0.157719	0.975513
FRMD4A	0.344278	-0.134884	0.82344	0.157854	0.975513
GDPGP1	1.02718	-0.416009	2.45491	0.157875	0.975513
RBM18	1.72763	-0.674378	4.15926	0.158021	0.975513
PLIN3	1.43105	-0.55943	3.4307	0.15807	0.975513
ADTRP	1.05478	-0.414603	2.52416	0.158232	0.975513
JUN	1.82646	-0.713698	4.38511	0.158255	0.975513
MPV17	1.24378	-0.489463	2.97702	0.158366	0.975513
FOPNL	1.68874	-0.661731	4.05159	0.158415	0.975513
AC091271.1	1.61093	-0.637596	3.85768	0.158683	0.975513
SGK494	0.8393	-0.331259	2.00986	0.158707	0.975513
MED18	-0.788212	-1.88788	0.311459	0.158843	0.975513
RNF4	-1.81897	-4.35698	0.719049	0.15889	0.975513
APOPT1	1.6819	-0.661928	4.06019	0.158931	0.975513
ZNF2	-0.633147	-1.51675	0.250458	0.15897	0.975513
VPS50	1.07554	-0.424495	2.57925	0.158976	0.975513
IARS	1.60924	-0.63561	3.85906	0.159021	0.975513
GPR132	-1.75926	-4.215	0.696376	0.159045	0.975513
ANKLE2	-1.83371	-4.41116	0.863094	0.159101	0.975513
TMEM248	1.68277	-0.664755	4.03762	0.159145	0.975513
HAGHL	1.03373	-0.409669	2.47714	0.159183	0.975513
SYNCRIP	-1.69517	-4.07173	0.742311	0.159248	0.975513
SRPK2	1.87121	-0.74053	4.49282	0.159413	0.975513
CGAS	1.65002	-0.651211	3.97869	0.159451	0.975513
SEPHS2	-1.73762	-4.16532	0.724485	0.159454	0.975513
PRKACB	1.84115	-0.728121	4.44747	0.159624	0.975513
CHAC2	0.740538	-0.294655	1.77573	0.159652	0.975513
NFKBID	1.2245	-0.486607	2.9386	0.159685	0.975513
SLC39A1	1.18133	-0.470547	2.83575	0.159925	0.975513
BOLA1	0.882456	-0.352168	2.11708	0.160001	0.975513
CCDC71	0.744205	-0.297239	1.78565	0.160097	0.975513
PHF11	-1.78664	-4.28413	0.724953	0.16024	0.975513
SPATA33	1.34011	-0.533885	3.22701	0.160287	0.975513
EXO5	-1.03104	-2.47479	0.412714	0.160358	0.975513
REXO2	1.64353	-0.656931	3.94902	0.160367	0.975513
ZNF280C	1.01032	-0.404963	2.4256	0.160516	0.975513
EXOSC4	1.10358	-0.442397	2.64955	0.160531	0.975513
MED13	1.83723	-0.733186	4.41973	0.160534	0.975513
TTC1	1.77803	-0.711352	4.28487	0.160572	0.975513
CMPK2	1.48268	-0.590894	3.57545	0.160591	0.975513
C15orf61	1.76939	-0.712221	4.24934	0.16074	0.975889
MAML3	1.11869	-0.45084	2.68823	0.161158	0.977098
TCP1	1.49813	-0.601251	3.60786	0.161185	0.977098
AL365203.2	0.927479	-0.374079	2.22904	0.161253	0.977098
MRPL1	-1.75281	-4.21433	0.739606	0.161525	0.977098
UBASH3A	-1.49159	-3.58641	0.603241	0.161577	0.977098
MIR762HG	-1.44668	-3.47603	0.592721	0.161593	0.977098
INTS13	1.26262	-0.51964	3.0923	0.161794	0.977098
TBCD	1.66078	-0.678012	4.07672	0.161801	0.977098
TOB1	1.57574	-0.638495	3.79363	0.161887	0.977098
OTULINL	-1.72487	-4.15159	0.763649	0.161946	0.977098
MARCH2	1.62598	-0.658287	3.93332	0.16218	0.977098
GSE1	1.53269	-0.626314	3.68778	0.162194	0.977098
TSEN34	1.34409	-0.543735	3.24553	0.162278	0.977098
SLC25A11	-1.4727	-3.54253	0.616504	0.162443	0.977098
NFATC2IP	1.42194	-0.57618	3.44241	0.162562	0.977098
NFIA	0.860931	-0.378009	2.0829	0.162584	0.977098
CACNB1	0.44756	-0.193879	1.07763	0.162592	0.977098
YBX3	1.94432	-0.789727	4.70698	0.162777	0.977098
DEF6	1.50896	-0.61417	3.66437	0.162795	0.977098
RAD51D	0.72427	-0.296027	1.74472	0.162928	0.977098
NUP93	1.60447	-0.656456	3.86539	0.162966	0.977098
CBFA2T3	-0.516478	-1.24434	0.211385	0.163006	0.977098
MXD4	-1.68536	-4.05778	0.736956	0.163171	0.977098
CCL20	-1.31599	-3.17199	0.540002	0.163318	0.977098
MYNN	1.70931	-0.7071	4.17064	0.16333	0.977098
ABCC10	-1.15649	-2.78764	0.489643	0.163496	0.977098
MYL12B	-1.53279	-3.69143	0.649652	0.163555	0.977098
SLC25A36	1.90832	-0.782767	4.65004	0.163619	0.977098
DPYSL4	-0.955343	-2.3037	0.393017	0.163627	0.977098
HMG20B	-1.42998	-3.44771	0.616371	0.163629	0.977098
PLAG1	0.74195	-0.305292	1.78919	0.163652	0.977098
CEP131	-0.8377	-2.02082	0.345417	0.163907	0.977734
GLMP	0.921073	-0.384419	2.22258	0.164113	0.977734
KIFAP3	1.57381	-0.689501	3.83479	0.164147	0.977734
AC004585.1	0.948088	-0.391779	2.28795	0.16417	0.977734
PDSS1	1.11226	-0.458297	2.68994	0.16423	0.977734
DCP2	1.54487	-0.642413	3.72817	0.16429	0.977734
ZNF518B	-1.10783	-2.67422	0.458549	0.164371	0.977734
TCF7L2	-1.28636	-3.10298	0.544326	0.164501	0.977985
TMEM263	1.70451	-0.705177	4.12567	0.16481	0.978434
AUP1	1.7041	-0.708298	4.17125	0.164845	0.978434
PUS7L	1.52333	-0.631766	3.68385	0.164871	0.978434
ACAP1	1.60704	-0.665657	3.89989	0.165208	0.978434
DYNLT3	1.89861	-0.792687	4.5891	0.165303	0.978434
SOCS4	1.55391	-0.648246	3.75606	0.16533	0.978434
DHX30	1.78668	-0.742455	4.34398	0.165478	0.978434
IMMP1L	1.36854	-0.571937	3.30901	0.16555	0.978434
TTLL3	1.0958	-0.457083	2.6524	0.165577	0.978434
TLK2	1.83982	-0.764254	4.46713	0.16568	0.978434
SYNE1	1.8062	-0.752616	4.39851	0.165755	0.978434
ZFY	1.57178	-0.654587	3.82589	0.165849	0.978434
SVBP	1.59238	-0.664299	3.86154	0.165899	0.978434
NPC2	-1.83644	-4.44041	0.828392	0.165905	0.978434
PPP2R1A	1.67878	-0.704338	4.10607	0.166187	0.978434
MAGED1	-0.953049	-2.30668	0.400577	0.166254	0.978434
KLRG1	1.96586	-0.826511	4.75823	0.16629	0.978434
PDHB	1.66907	-0.698138	4.05147	0.166299	0.978434
PGM3	-1.51847	-3.68649	0.636687	0.166521	0.978434
NCS1	1.60296	-0.675335	3.88125	0.166547	0.978434
API5	1.74684	-0.731056	4.2518	0.166562	0.978434
TM7SF2	-1.15862	-2.80575	0.488509	0.166643	0.978434
FADS1	0.803322	-0.338418	1.95028	0.166893	0.978434
IFT46	-0.550485	-1.33817	0.231549	0.166916	0.978434
BCDIN3D	1.08279	-0.457354	2.62347	0.167065	0.978434
RFX3-AS1	0.414941	-0.175659	1.00554	0.167145	0.978434
SPIDR	1.27083	-0.536809	3.09325	0.16745	0.978434
ETS1	1.54304	-0.654053	3.74721	0.167624	0.978434
SENP2	1.69905	-0.720869	4.12681	0.167762	0.978434
TMEM67	-1.28551	-3.12329	0.572041	0.167918	0.978434
DHX34	0.607581	-0.258835	1.474	0.167932	0.978434
RBM23	1.74137	-0.739184	4.25374	0.167943	0.978434
MYO1F	1.58424	-0.67256	3.85155	0.167987	0.978434
RALGPS1	-0.902486	-2.19021	0.398162	0.168124	0.978434
RLF	1.98973	-0.849076	4.83213	0.16816	0.978434
CLK3	1.70403	-0.727647	4.17789	0.168196	0.978434
ACTR5	-1.23468	-2.99563	0.551007	0.168206	0.978434
PIGO	0.942757	-0.401829	2.29938	0.168252	0.978434
ZMYM5	1.84295	-0.785922	4.49789	0.168391	0.978434
PPARGC1B	-0.785287	-1.90651	0.335934	0.168454	0.978434
CTNS	0.665898	-0.285452	1.63193	0.168882	0.978434
YY1AP1	1.77755	-0.763705	4.3188	0.169	0.978434
PSMC1	1.61503	-0.690732	3.95073	0.169051	0.978434
SHMT1	-0.921302	-2.23904	0.396438	0.169195	0.978434
DIDO1	1.50381	-0.644124	3.67345	0.169278	0.978434
SUPT3H	1.18528	-0.508529	2.90254	0.169306	0.978434
FAM117A	-1.70189	-4.14254	0.779569	0.169327	0.978434
EGR2	0.980935	-0.423314	2.38518	0.16956	0.978434
BTG2	1.39106	-0.598428	3.3906	0.16969	0.978434
DBT	0.987838	-0.426757	2.40243	0.169698	0.978434
EZH1	1.71931	-0.743073	4.1817	0.169751	0.978434
HSD17B8	1.16398	-0.503307	2.83126	0.169813	0.978434
ATAD3B	1.67767	-0.721882	4.10078	0.169952	0.978434
MSN	1.2811	-0.552151	3.12517	0.170002	0.978434
XRCC4	-0.81715	-1.99013	0.353486	0.170068	0.978434
RFT1	0.986538	-0.425718	2.4079	0.170143	0.978434
DGKQ	1.43214	-0.621648	3.52686	0.170312	0.978434
C17orf75	1.19679	-0.541117	2.91226	0.170523	0.978434
MLEC	1.72636	-0.747091	4.218	0.170582	0.978434
TUFT1	-0.920422	-2.25312	0.417134	0.17065	0.978434
LGALS3	1.85726	-0.809553	4.52407	0.170838	0.978434
ZFAND4	-1.5765	-3.83789	0.72422	0.170839	0.978434
PPFIBP2	0.851962	-0.3701	2.08154	0.170911	0.978434
PAF1	1.73184	-0.755722	4.2194	0.17098	0.978434
PMVK	1.56305	-0.679858	3.82657	0.17102	0.978434
NAP1L5	1.38943	-0.606836	3.38569	0.171092	0.978434
RAB11FIP1	1.84922	-0.808135	4.50658	0.171169	0.978434
ASH1L	1.53514	-0.667597	3.75858	0.171286	0.978434
RASGRP3	1.04037	-0.455404	2.53615	0.171381	0.978434
UBE4B	1.65705	-0.725771	4.03988	0.171456	0.978434
ZNF565	1.00823	-0.440383	2.46281	0.171459	0.978434
DHRS1	-1.41303	-3.45011	0.671115	0.171481	0.978434
MRGBP	1.35268	-0.593628	3.29928	0.171541	0.978434
MIS12	1.52699	-0.674437	3.72175	0.17157	0.978434
PPP2R2B	-1.20524	-2.93851	0.553756	0.17159	0.978434
HSF1	1.59881	-0.698355	3.9298	0.171734	0.978434
TMEM173	1.70579	-0.752604	4.21476	0.171778	0.978434
CNPY3	1.8824	-0.828261	4.59306	0.172048	0.978434
GALR2	0.722043	-0.317763	1.76185	0.172074	0.978434
DDB2	1.50497	-0.662549	3.67248	0.172118	0.978434
MIA2	1.75372	-0.769043	4.29295	0.172214	0.978434
CCDC174	1.76509	-0.773175	4.34022	0.172223	0.978434
NOTCH1	1.49193	-0.658401	3.64227	0.172432	0.978434
RBBP7	1.78015	-0.78483	4.41168	0.172493	0.978434
ADIPOR2	-1.62479	-3.9772	0.781214	0.172667	0.978434
AC027307.3	0.73563	-0.325261	1.79652	0.17268	0.978434
MYLPF	0.967098	-0.426423	2.36628	0.172738	0.978434
GALK2	-0.868712	-2.12208	0.401071	0.172747	0.978434
IGHMBP2	1.34425	-0.594767	3.28328	0.172768	0.978434
GADD45G	1.89706	-0.839577	4.6337	0.172802	0.978434
CTSA	1.39048	-0.614404	3.41808	0.172929	0.978434
TOR1AIP2	1.59613	-0.703099	3.92135	0.172997	0.978434
UBE2J2	1.51627	-0.669367	3.72647	0.173016	0.978434
AC013394.1	1.84203	-0.817112	4.50116	0.173104	0.978434
PLAC8	1.58534	-0.699478	3.88725	0.173119	0.978434
TEX14	-0.747243	-1.82618	0.331699	0.173193	0.978434
ZNF791	1.79828	-0.794375	4.40914	0.173228	0.978434
RAB40B	-0.855489	-2.09066	0.38976	0.173316	0.978434
GABARAPL2	1.63748	-0.725474	4.04356	0.173337	0.978434
AC006333.2	0.744069	-0.330663	1.8188	0.17334	0.978434
CXorf40A	-1.03523	-2.53389	0.488191	0.173524	0.978565
LINC002481	-0.97072	-2.37486	0.431754	0.173539	0.978565
CEP192	1.12465	-0.500721	2.77332	0.173751	0.978765
CDK10	1.30925	-0.583916	3.20242	0.173809	0.978765
BTF3L4	-1.62949	-3.98222	0.740787	0.173837	0.978765
TMEM65	1.47965	-0.660497	3.61979	0.173925	0.978768
TAF4B	1.30006	-0.581422	3.18154	0.174172	0.979333
GABPB1	1.71476	-0.767058	4.19657	0.174201	0.979333
AL157756.1	0.631476	-0.286774	1.54569	0.174615	0.981167
EXOC8	1.39163	-0.624939	3.40819	0.174713	0.981225
TRAPPC2B	1.55183	-0.697238	3.82699	0.174827	0.981367
MID1IP1	1.48221	-0.667405	3.63183	0.175067	0.981612
ARHGAP25	1.51925	-0.681738	3.74094	0.175081	0.981612
TDRD3	-1.44943	-3.55182	0.652971	0.175134	0.981612
SETDB2	1.41983	-0.641713	3.48137	0.175564	0.982548
AL627171.1	1.34159	-0.608713	3.2891	0.17557	0.982548
MYO9B	1.68795	-0.759518	4.16537	0.175654	0.982548
THAP7	-1.66367	-4.0758	0.767623	0.175689	0.982548
TIMM8A	1.02365	-0.463318	2.53342	0.175741	0.982548
MEF2A	1.32808	-0.600927	3.264	0.176082	0.983189
C12orf57	-1.46872	-3.60032	0.680693	0.176132	0.983189
[truncated: 9,173 more rows]

## Sheet: Age
gene	coef	p	fdr
AC023355.1	0.00357651	4.21101e-07	0.0047016
REM2	0.00652379	1.38491e-06	0.00584193
NARFL	0.00785986	1.61702e-06	0.00584193
FANCL	0.00346653	2.09294e-06	0.00584193
AC112907.3	0.0065594	7.83196e-06	0.0174888
FAM43A	0.0114639	1.62336e-05	0.0302081
PLAGL1	0.00594678	2.07253e-05	0.0330568
RASGRF2	0.00624155	2.46144e-05	0.0343525
MID1IP1	0.00992025	8.34619e-05	0.103429
ZNF703	0.00467699	9.70522e-05	0.103429
NOP2	0.00561412	0.0001019	0.103429
EPM2AIP1	0.00881752	0.000195631	0.182018
POU2F2	0.00775434	0.000219443	0.188467
NEK8	0.00534431	0.000276218	0.207318
GCA	0.00578338	0.000278528	0.207318
TMSB15B	0.00426787	0.000390518	0.272509
AC009088.1	0.00370221	0.00053035	0.348315
EME2	0.00318462	0.000562925	0.34917
TEAD3	0.00266745	0.000650421	0.368801
AC007878.1	0.0024926	0.000748796	0.368801
ZNF561	0.00651804	0.000820222	0.368801
TRBV24-1	0.00298966	0.000821532	0.368801
NUDT15	0.00779279	0.000828791	0.368801
UNC50	0.00667681	0.00087161	0.368801
MUM1	0.00510211	0.000884253	0.368801
GALM	0.00830368	0.000917763	0.368801
LIG3	0.00616384	0.00095213	0.368801
AGGF1	0.00567271	0.000954099	0.368801
ABCA5	0.00691898	0.000957925	0.368801
SPINDOC	0.00569244	0.00103468	0.37757
ZSCAN2	-0.00539036	0.00109393	0.37757
PMM1	0.00817127	0.00111412	0.37757
AC093157.1	0.00376163	0.00111597	0.37757
DSE	0.00667295	0.00126568	0.394848
ZXDA	0.00429318	0.00129129	0.394848
GCLC	0.00722341	0.00131712	0.394848
TBCCD1	0.00447902	0.0013389	0.394848
ACBD6	0.00923593	0.00144136	0.394848
RBM15B	0.00855493	0.00144466	0.394848
POLH	0.00538113	0.00149564	0.394848
EIF5A2	0.00750795	0.00151746	0.394848
MAML2	0.00811631	0.00166771	0.394848
PARD6G	0.00641408	0.00171937	0.394848
GCDH	-0.00628845	0.0017642	0.394848
GPR146	0.00394425	0.00180548	0.394848
RNF25	0.00562093	0.00183071	0.394848
ARSG	0.00447343	0.00183551	0.394848
FZD6	0.00335794	0.00185643	0.394848
NEMP2	0.00463149	0.0018746	0.394848
GART	0.00608984	0.00189329	0.394848
ATP7A	0.00714457	0.00191273	0.394848
FP565260.6	0.00415951	0.0019132	0.394848
TBK1	0.00852383	0.00194052	0.394848
CYB5A	0.00717848	0.00201017	0.394848
ATL1	0.00395371	0.00202943	0.394848
SNED1	0.0026089	0.0020343	0.394848
RPA3	0.00828949	0.00205886	0.394848
CXCL16	0.00668185	0.00206588	0.394848
ZNF564	0.00401308	0.00208652	0.394848
MED16	0.0073112	0.00217785	0.402337
DAAM1	0.00567811	0.00219817	0.402337
LACTB2-AS1	0.00409632	0.00236498	0.423207
RBBP9	0.00405206	0.002388	0.423207
FKBP5	0.00686284	0.00245539	0.428351
RALB	0.00501209	0.00250616	0.430481
FAM129A	0.00915543	0.00259167	0.437839
PTK7	0.00236905	0.00262815	0.437839
MTRF1L	0.00772272	0.00267488	0.437839
PLEKHG4	0.00302718	0.00270586	0.437839
IGFBP4	0.00545568	0.00280279	0.437907
SMIM4	0.00651679	0.00284543	0.437907
S1PR2	0.00523525	0.00291267	0.437907
C7orf31	0.00329093	0.00293447	0.437907
UBE2C	0.00207277	0.00293547	0.437907
PCYOX1	0.00459472	0.00295956	0.437907
SGPL1	0.00661573	0.00298083	0.437907
PXYLP1	-0.00501594	0.00307493	0.441385
AC245060.5	0.00614665	0.00312271	0.441385
CDADC1	0.00803245	0.0031231	0.441385
FAM114A2	0.00466601	0.00330366	0.453004
PEX14	0.00621546	0.00332408	0.453004
TMEM204	0.00547803	0.00332703	0.453004
POLA1	0.00445677	0.00338185	0.454919
ZNF354C	0.00401881	0.00346039	0.456781
KCNK12	0.00500136	0.00347751	0.456781
PCNX1	0.0081556	0.00359109	0.461475
TIMM8A	0.00511903	0.00362478	0.461475
TRAPPC3	0.00826521	0.00363725	0.461475
ZSCAN16	0.00392467	0.00379899	0.476581
ZNF324	0.00508442	0.00401299	0.497834
WASL	0.00741501	0.00412772	0.499175
AC003102.1	0.00445787	0.00416085	0.499175
DEAF1	0.00750882	0.00416226	0.499175
RAI1	0.00518474	0.00421626	0.499175
AC005070.3	0.0038765	0.00424735	0.499175
RPL26L1	0.00752289	0.00435533	0.506534
PDCD4-AS1	0.00471408	0.00445823	0.50805
WDR25	0.00366366	0.00445938	0.50805
ZNF765	0.00419963	0.00452866	0.509176
LINC02001	0.00607605	0.00456046	0.509176
ATP13A2	0.00490699	0.00473211	0.523078
MAP3K20	-0.00496765	0.0047991	0.523078
PRKCH	0.0070298	0.00489611	0.523078
UBXN2B	0.00619885	0.0049959	0.523078
GOLT1B	0.00845112	0.00504789	0.523078
AC025263.1	0.00287093	0.00505022	0.523078
AC093495.1	-0.0061616	0.00506401	0.523078
MAFK	0.00542745	0.00513153	0.523078
C6orf120	0.00643662	0.00517285	0.523078
CCNJ	0.00452943	0.00520152	0.523078
SINHCAF	0.00786002	0.0052452	0.523078
PITPNM2	0.00462021	0.00526997	0.523078
ZNF169	0.00511444	0.00529402	0.523078
ARMT1	-0.00517833	0.00535912	0.524865
WDR5B	0.00428945	0.0055616	0.537635
CRYZ	-0.00321829	0.00558582	0.537635
TMEM147-AS1	0.00307944	0.00571353	0.53945
NCSTN	0.00576018	0.00576857	0.53945
TTC13	0.00479805	0.00579785	0.53945
SUZ12	0.00712206	0.00584147	0.53945
ZMAT3	0.00710607	0.00584626	0.53945
STRIP1	0.00635311	0.00592729	0.542444
GPHN	0.00397134	0.00604051	0.545154
CFAP36	0.00727057	0.00606491	0.545154
DEPDC1B	0.00205135	0.00611374	0.545154
SETD1B	0.00765944	0.00620053	0.545154
CBWD5	0.00629617	0.0062065	0.545154
ZDHHC21	-0.00545638	0.00626839	0.545154
MORN2	0.00428759	0.00634308	0.545154
GINS4	0.00344345	0.00642805	0.545154
DCBLD1	0.00304951	0.00648847	0.545154
APC	0.00809513	0.00650206	0.545154
MB21D2	0.00265986	0.0065252	0.545154
ZNF530	0.00494793	0.00655191	0.545154
ARID3A	0.00389792	0.00659166	0.545154
CHCHD7	0.00750723	0.00672735	0.551791
CCM2	0.00720891	0.00677075	0.551791
FKRP	0.00386796	0.00702354	0.553433
SULT1A3	0.0032956	0.00704093	0.553433
HTT	0.00710524	0.00744116	0.553433
ZNF318	0.00550704	0.00747367	0.553433
HCCS	0.00588529	0.00749103	0.553433
AC008040.5	0.00327694	0.00754149	0.553433
HLA-DQA2	-0.00411662	0.00754812	0.553433
LINC01311	0.00311753	0.00755471	0.553433
HSD17B4	0.00320881	0.00755679	0.553433
AC104958.2	0.00311851	0.00756261	0.553433
ADAMTS10	0.00396458	0.00756856	0.553433
MCF2L2	0.0045089	0.00761977	0.553433
GPAT3	0.00148861	0.00762046	0.553433
MYLIP	0.00645596	0.00767171	0.553433
SPTLC1	0.00737907	0.00769805	0.553433
AL138966.2	0.00437723	0.00773812	0.553433
ZNRF2	0.00740203	0.00774292	0.553433
RAC3	0.00351318	0.00775168	0.553433
AVL9	0.00599343	0.00785237	0.553433
ZNF649	0.00303508	0.00790221	0.553433
PRADC1	0.00466642	0.00791104	0.553433
ANKH	0.00723122	0.0079177	0.553433
DPY19L3	-0.00353671	0.00804335	0.553433
MANEA	0.00470113	0.0080607	0.553433
KCTD3	-0.00228365	0.00808839	0.553433
NDUFS4	0.00720307	0.00815523	0.553433
ERCC1	0.00673589	0.00817389	0.553433
MCMBP	0.00707633	0.00817881	0.553433
TRIM41	0.00498697	0.00838157	0.562254
AMN1	0.00297424	0.00840989	0.562254
RIOK2	0.00703017	0.00850579	0.565281
PRKAG1	0.00712554	0.00858068	0.566883
AL355472.1	0.00612247	0.00876305	0.57481
FAM219A	0.00314309	0.00886603	0.57481
HIST1H2AE	0.00566164	0.00888405	0.57481
ZNF155	0.00317378	0.00895648	0.57481
RNF24	0.00537753	0.00895808	0.57481
PLA2G16	0.00737301	0.00917373	0.585284
INPP1	0.00292691	0.00923103	0.585593
AL359504.2	-0.00273819	0.00934153	0.586896
MGRN1	0.00694389	0.00957888	0.586896
ZNF148	0.00763635	0.00960443	0.586896
TRMT10C	0.00683406	0.00964423	0.586896
PELP1	0.00538611	0.00972045	0.586896
MAGOHB	0.00578061	0.00973791	0.586896
EXO5	-0.00424372	0.00974061	0.586896
MGA	0.00648654	0.00979379	0.586896
B4GALT3	0.00596185	0.009846	0.586896
STX3	0.00396253	0.00985126	0.586896
IL10RA	0.00804212	0.00999511	0.586896
Z93930.2	0.00594394	0.0100652	0.586896
SLC35C1	0.00378244	0.0102548	0.586896
STX11	0.00633423	0.0102919	0.586896
RFXAP	0.00508022	0.0103269	0.586896
PTRHD1	0.00727285	0.0103688	0.586896
AC008555.5	0.00506802	0.0104627	0.586896
FEM1A	0.00585102	0.0104845	0.586896
SLC30A1	0.00598888	0.0104861	0.586896
RBM10	0.00607882	0.0105229	0.586896
CYSTM1	0.00582155	0.0106052	0.586896
NPDC1	0.00748018	0.0106323	0.586896
APEX1	0.00613934	0.0106782	0.586896
LMNA	0.00715145	0.010679	0.586896
SRF	0.00633727	0.0107703	0.586896
ATAT1	0.00312233	0.0108121	0.586896
ING1	0.00656823	0.0108425	0.586896
RBM18	0.00710911	0.0108658	0.586896
TTPAL	0.00550125	0.0108774	0.586896
CCPG1	0.00738837	0.0109642	0.586896
LMAN2	0.00698541	0.0110043	0.586896
CYB5B	0.00614145	0.0110289	0.586896
FEZ2	0.00541214	0.0110449	0.586896
Z93241.1	0.00656477	0.0110839	0.586896
NUDT5	-0.00666641	0.0110914	0.586896
IPO7	0.00720113	0.011174	0.587063
TBC1D9B	0.00601316	0.0112623	0.587063
CERS2	0.00643702	0.0113512	0.587063
ZNF410	0.00539267	0.011352	0.587063
NT5C2	0.00570747	0.0113574	0.587063
CLUAP1	0.00423357	0.0115165	0.589877
U2AF1L4	0.00705259	0.0115897	0.589877
PNP	0.00715981	0.0115933	0.589877
ZNF777	0.00594107	0.0116329	0.589877
CDCA7L	-0.00437605	0.0116958	0.589877
PGP	0.00718699	0.0117289	0.589877
ETNK2	0.00401623	0.0117852	0.590054
CEPT1	0.00578433	0.0118964	0.59234
MAN2A2	0.00621849	0.0120409	0.59234
TSEN2	0.00356619	0.0120759	0.59234
LYRM7	0.00489952	0.0121034	0.59234
UEVLD	0.00364938	0.012192	0.59234
MAML3	0.00446669	0.0122041	0.59234
GLG1	0.00685986	0.0122131	0.59234
ARAP1	0.00521308	0.0122553	0.59234
TRAK1	0.005028	0.0124359	0.595032
ENDOD1	0.00426006	0.0124574	0.595032
TMEM126B	-0.00653521	0.0124709	0.595032
SPPL2A	0.00604199	0.0125871	0.59665
SYCE1L	0.00393261	0.0126117	0.59665
IMPDH2	0.00643522	0.0128421	0.597889
SUMF2	0.00703345	0.0128441	0.597889
DCTN6	0.00728472	0.0130009	0.597889
GCFC2	0.00617336	0.0130509	0.597889
ZHX1	0.0071123	0.0130708	0.597889
U2AF2	0.00723436	0.013093	0.597889
ECSIT	0.00603634	0.013105	0.597889
MAP3K14-AS1	0.00245262	0.0131162	0.597889
A2M-AS1	-0.00543173	0.0131856	0.597889
FAM76A	0.0068558	0.013248	0.597889
LRMP	0.0070089	0.0135568	0.597889
HSPA1B	0.00442079	0.013562	0.597889
AL121944.1	0.00599365	0.0136556	0.597889
CDKN2AIP	0.00733601	0.0138378	0.597889
AC004832.6	0.00341806	0.0138533	0.597889
HEXIM1	0.00720519	0.0138868	0.597889
NSMCE2	0.0061809	0.0139061	0.597889
TPD52L2	0.00634762	0.0139624	0.597889
ITPK1	0.0055833	0.0139885	0.597889
SHISAL2A	0.00435193	0.0139983	0.597889
FAM222A	0.00434649	0.0140079	0.597889
XCL1	0.00700087	0.0141103	0.597889
ALG10B	0.00394575	0.0141559	0.597889
DDX54	0.00611506	0.0141806	0.597889
UBE3B	0.00446265	0.014231	0.597889
LY96	0.00491359	0.0142396	0.597889
ZC3H12A	0.0066239	0.0143067	0.597889
RNF41	0.00625271	0.0143209	0.597889
ZNF124	0.00525714	0.0144031	0.597889
ULK2	0.00449247	0.0144831	0.597889
ZNF90	0.00459925	0.0145326	0.597889
RHBDD2	0.00663584	0.0145515	0.597889
EMC3	0.00594877	0.0145694	0.597889
MOSPD3	0.00615231	0.0145871	0.597889
AL022328.3	0.00218151	0.01461	0.597889
ZNF507	0.0056875	0.0146461	0.597889
ORC2	0.00509616	0.0146471	0.597889
KMT2A	0.00583913	0.0146728	0.597889
PANK3	0.00619531	0.0148903	0.602406
SQOR	0.00631257	0.0148915	0.602406
NADK2	0.00431039	0.0152552	0.607974
INPP5F	0.00373929	0.0152691	0.607974
ARSA	-0.00495595	0.0152734	0.607974
AC040162.1	-0.00348622	0.0153226	0.607974
SP6	0.00221803	0.015568	0.607974
MBTD1	0.00582149	0.0155979	0.607974
YIPF6	0.00535982	0.0156216	0.607974
GSEC	-0.00240106	0.0156762	0.607974
MAD2L1	-0.00417037	0.0156804	0.607974
FANCI	-0.00267168	0.0157271	0.607974
NDOR1	0.00205811	0.0157944	0.607974
SEPHS1	0.00572535	0.0157978	0.607974
ZNF689	0.00595509	0.0158312	0.607974
ZNF324B	0.00287337	0.015895	0.607974
PLRG1	0.00645471	0.016018	0.607974
DNTTIP1	0.00519593	0.0160701	0.607974
AP3B1	0.00637837	0.0161282	0.607974
TCTA	-0.0051306	0.0162199	0.607974
PIBF1	0.00576338	0.0162309	0.607974
SLC35F5	0.00468615	0.0162578	0.607974
FAM122B	0.00542731	0.0163474	0.607974
AC016394.1	0.00233977	0.0163909	0.607974
UBXN8	0.00356132	0.01647	0.607974
XKR8	0.00479503	0.0165725	0.607974
TNIP3	0.00248984	0.0167273	0.607974
GLOD4	0.00688752	0.0167565	0.607974
OTUD3	0.0059094	0.0168541	0.607974
COQ10A	0.00634792	0.0168575	0.607974
EMC4	0.00517288	0.0168762	0.607974
CCNDBP1	0.00672027	0.0168802	0.607974
AC006252.1	0.00163848	0.0169147	0.607974
LINC00667	0.00571656	0.0169466	0.607974
IFFO1	0.00374721	0.0169478	0.607974
DEXI	0.00467365	0.0170051	0.607974
PSMG1	0.00529417	0.0172249	0.607974
ADAM28	-0.00247837	0.0172411	0.607974
ROBO3	0.00281918	0.0172605	0.607974
MLLT11	-0.00392082	0.0173837	0.607974
ANAPC16	0.00625686	0.0174024	0.607974
MFAP1	0.00673749	0.0174801	0.607974
SFR1	0.00437966	0.0175138	0.607974
ERBIN	0.00673973	0.0175164	0.607974
CCDC7	0.00517951	0.0175675	0.607974
TNFAIP8L1	0.00450231	0.0175875	0.607974
TRAPPC13	0.00459302	0.0176068	0.607974
PDCD6	0.00717659	0.0176374	0.607974
NR1D1	0.00452302	0.0176474	0.607974
STXBP5	-0.00478907	0.0176863	0.607974
ZNF813	0.00323209	0.0178519	0.607974
MBD2	0.00628329	0.0178817	0.607974
POLR3A	0.00490712	0.0178997	0.607974
NFKBID	0.00459797	0.0179229	0.607974
CCNC	0.00683035	0.0179769	0.607974
SYNM	0.00462191	0.0180195	0.607974
TMEM206	-0.00380774	0.0180241	0.607974
CEP295	0.00599562	0.0182231	0.612052
AC092747.4	0.0045603	0.0183218	0.612052
ABCB1	0.00565875	0.0186291	0.612052
AGA	-0.00485804	0.0187322	0.612052
TSPYL1	0.00712821	0.0187528	0.612052
PGAP1	0.0058477	0.0187571	0.612052
CHST2	0.005401	0.0187721	0.612052
C17orf53	0.00256332	0.018839	0.612052
C15orf39	0.00454061	0.0188796	0.612052
LINC02256	0.00406074	0.019015	0.612052
ARMH1	0.00612938	0.0190561	0.612052
PARP8	0.00564384	0.0190826	0.612052
SARS	0.00638633	0.019091	0.612052
SP4	0.00557275	0.0191217	0.612052
OGG1	-0.0032647	0.0191755	0.612052
C16orf58	-0.00334206	0.019248	0.612052
RRAGC	0.00666538	0.0193259	0.612052
TMEM69	0.00372367	0.0193636	0.612052
BID	0.00660435	0.0194657	0.612052
EBAG9	0.00552206	0.0194665	0.612052
MRM3	0.00644365	0.0195164	0.612052
TCEAL1	-0.00258386	0.0197059	0.612052
PALLD	0.00321191	0.0197649	0.612052
SPRTN	0.0059925	0.019801	0.612052
PASK	0.00692445	0.0198343	0.612052
AC139887.2	0.00371453	0.0198506	0.612052
GNAO1	0.00296631	0.0198636	0.612052
WRAP53	0.00417571	0.0198652	0.612052
CLN6	0.0031532	0.0198934	0.612052
AL365205.1	0.00277603	0.0199008	0.612052
KIAA0825	-0.00316506	0.0199028	0.612052
ZNF829	0.00413966	0.0199917	0.612052
PRPF6	0.00660824	0.0200636	0.612052
RIC1	0.00529104	0.0200733	0.612052
CANT1	0.00617861	0.0200858	0.612052
ARL6IP5	0.00645846	0.0201185	0.612052
HSPA14	0.0052887	0.0202175	0.612297
AL158152.1	-0.00276485	0.0202764	0.612297
COQ6	0.00486768	0.0203069	0.612297
AFDN	0.00532353	0.0203459	0.612297
ZNF66	0.0029878	0.0205249	0.616022
RPS6KC1	-0.00457776	0.020657	0.618177
TRIM73	-0.00459545	0.0207074	0.618177
CTH	0.00342622	0.0207641	0.618217
PPP2R3C	0.00642565	0.0208363	0.618282
KIF13B	0.00575474	0.0208771	0.618282
TGFBRAP1	0.00594281	0.0210809	0.618397
NEU1	0.00648077	0.0210816	0.618397
TSR1	0.00601333	0.0212747	0.618397
IQSEC1	0.00630855	0.0215743	0.618397
RNF2	0.00589238	0.0217331	0.618397
AC104506.1	0.00307131	0.0217744	0.618397
IFIT5	0.0055589	0.0218904	0.618397
ZBTB7A	0.00635438	0.0219088	0.618397
WDR74	0.00576414	0.0219325	0.618397
MRPL30	0.00521046	0.0219761	0.618397
ASB16-AS1	0.00396441	0.0220229	0.618397
SNRNP40	0.00655717	0.0220267	0.618397
RBX1	0.00592872	0.0221875	0.618397
C7orf50	0.00665717	0.0222096	0.618397
ENOPH1	0.00620495	0.022237	0.618397
PTCD1	0.00472464	0.0222453	0.618397
MRPL11	0.00687848	0.0222556	0.618397
TRG-AS1	-0.00553358	0.0222766	0.618397
ATP6V1H	0.00630192	0.0223864	0.618397
AL391069.2	0.00180343	0.0224627	0.618397
SP100	0.00517338	0.0224732	0.618397
EIF2S1	0.00649086	0.0224938	0.618397
ZFYVE1	-0.00355425	0.0224979	0.618397
LTV1	0.00654862	0.0225748	0.618397
CISD2	0.00644598	0.0227315	0.618397
CMTM8	0.00431534	0.022777	0.618397
LINC01215	0.00505682	0.022829	0.618397
FAHD2A	0.00432424	0.0228629	0.618397
NUFIP1	0.00646084	0.0228761	0.618397
SDHAF1	0.00514662	0.0229346	0.618397
KCTD17	0.00477694	0.0230192	0.618397
SLC25A51	-0.00440365	0.023079	0.618397
ADRB2	0.00625174	0.0231196	0.618397
ZNF836	0.00542646	0.0232892	0.618397
HECTD1	0.0069232	0.0233483	0.618397
RDH10	0.0038941	0.023402	0.618397
SIL1	-0.00475647	0.0234228	0.618397
SFT2D1	-0.00610906	0.0234624	0.618397
FNTA	0.00588753	0.0235417	0.618397
MIEF1	0.00477186	0.0235541	0.618397
AC109826.1	-0.0035774	0.023575	0.618397
CUTC	0.00439714	0.0236575	0.618397
CEBPZ	0.00533959	0.0237412	0.618397
NANOS1	0.00268042	0.0239352	0.618397
ZMPSTE24	0.00578412	0.0239424	0.618397
SH2D3C	0.00345312	0.0239611	0.618397
SLC8B1	0.00396839	0.0239806	0.618397
KIAA1586	0.00495833	0.02407	0.618397
FAM200B	0.0050478	0.0240933	0.618397
GADD45G	0.00697829	0.0241348	0.618397
ZSCAN16-AS1	0.0053191	0.0241487	0.618397
NOP58	0.00618071	0.0241752	0.618397
FECH	0.0042367	0.0241801	0.618397
DCAF12	0.00363359	0.0243309	0.618397
XPO7	0.00425275	0.0243398	0.618397
CCAR1	0.00662282	0.0243805	0.618397
STIM1	-0.00582498	0.0244257	0.618397
ZNF724	0.00239155	0.0245182	0.618397
SLC4A1AP	0.00596495	0.0245233	0.618397
RHBDD1	0.00390092	0.0245751	0.618397
RCE1	0.00674148	0.0246487	0.618397
P3H1	-0.00312899	0.0246591	0.618397
ZNF567	0.00612976	0.0246694	0.618397
UBAP1	0.00665532	0.0247433	0.618397
FEM1C	0.00582094	0.024754	0.618397
IFT46	-0.00199857	0.0247831	0.618397
ABCE1	0.00635366	0.0248355	0.618397
COL6A2	0.00596409	0.0249287	0.618397
CCRL2	0.00284808	0.0249304	0.618397
AKR1C3	0.00495839	0.024931	0.618397
PHLDA1	0.00607048	0.0249993	0.618397
CCDC85B	0.00595279	0.0250139	0.618397
RGS3	-0.00513318	0.0250524	0.618397
SGSM2	-0.00365957	0.0250545	0.618397
CNTLN	0.00283915	0.0250779	0.618397
YKT6	0.00569521	0.0251932	0.618397
CMPK2	0.00535111	0.0252903	0.618397
HKR1	0.00444595	0.0253254	0.618397
HNRNPA0	0.00460887	0.0253382	0.618397
PRSS57	0.0038477	0.0253582	0.618397
PPIE	0.00570003	0.0253673	0.618397
KCTD21	0.00205287	0.0254665	0.619462
MTHFD2L	0.00602779	0.0255929	0.619688
FBF1	0.00327823	0.0257333	0.619688
AXIN2	0.00263392	0.0257701	0.619688
FAM91A1	0.00623034	0.0258136	0.619688
PCBP1	0.0060247	0.0258638	0.619688
PCF11	0.00525224	0.025891	0.619688
MAPK13	-0.00492014	0.0259534	0.619688
VASN	-0.00206079	0.0259554	0.619688
LINC00921	0.00253165	0.0260239	0.619688
TEX10	0.00401416	0.0260308	0.619688
EHD4	0.00577425	0.0261176	0.62042
AP006621.3	-0.00374197	0.0261727	0.62042
FAM160B2	0.00552809	0.0262524	0.620991
REEP3	0.00453341	0.0263963	0.623075
RSAD2	0.00511681	0.0266311	0.62448
SRGAP2C	0.0044162	0.026729	0.62448
S100A13	0.00475676	0.0267372	0.62448
AP2A1	0.00505134	0.0268298	0.62448
SLC36A1	-0.00324032	0.0268817	0.62448
VPS53	0.00488929	0.0269883	0.62448
ACVR2A	-0.00260602	0.0270691	0.62448
BCL3	0.0053813	0.0270721	0.62448
SMAGP	0.00463348	0.0270781	0.62448
ACTR3C	-0.00258083	0.0270934	0.62448
ATP1A3	0.00359009	0.0271072	0.62448
ZNF609	0.00438617	0.027127	0.62448
PARP6	0.00545296	0.0273378	0.62648
NUP62	0.00504871	0.0274173	0.62648
BEX4	0.00629035	0.0274533	0.62648
ZNF100	0.00487157	0.0275991	0.62648
ZNRF3	0.00231926	0.0276112	0.62648
MED26	0.00616673	0.0278559	0.62648
ATN1	0.00392211	0.0279132	0.62648
TP53	-0.00493846	0.0279853	0.62648
CDK7	0.0059488	0.0280307	0.62648
FRAT2	0.00543929	0.0280807	0.62648
MED7	0.00376736	0.0281721	0.62648
PAM16	-0.0018495	0.028241	0.62648
DTWD1	0.00466733	0.0282862	0.62648
HEXA	0.00636016	0.0283442	0.62648
BOD1	0.00554281	0.0284394	0.62648
PMS2	0.00475854	0.0284441	0.62648
KMT2E-AS1	0.00614516	0.0285043	0.62648
KRTCAP2	0.00610375	0.0285059	0.62648
MAF	0.00627781	0.028524	0.62648
THUMPD3-AS1	0.00564939	0.0285359	0.62648
DSN1	0.00312342	0.0285666	0.62648
MEF2D	0.00583652	0.028621	0.62648
CYSLTR1	0.00308864	0.0286252	0.62648
SLC2A8	0.00366985	0.0286917	0.62648
UBR5	0.00653001	0.028709	0.62648
SLC22A5	-0.00246341	0.0287155	0.62648
CATSPERG	0.00288927	0.028738	0.62648
FAM69A	0.00382414	0.028785	0.62648
PITHD1	0.00642951	0.0289659	0.627244
BCL2L13	0.00529126	0.0290055	0.627244
SESTD1	0.00473838	0.0290572	0.627244
AKAP8	0.00654085	0.0290679	0.627244
AC111182.1	0.0036256	0.029101	0.627244
PDIK1L	0.00465475	0.0292341	0.628531
CASP10	0.00396392	0.029317	0.628531
AK6	0.00483319	0.0293846	0.628531
AC239800.3	-0.00412709	0.0294621	0.628531
PQBP1	0.00581274	0.0295648	0.628531
CYBC1	-0.00517071	0.0295973	0.628531
CC2D1A	0.00391163	0.0298521	0.628531
JHY	0.00216052	0.0299727	0.628531
ZNF25	0.00297238	0.0300326	0.628531
PLEKHO1	0.00522845	0.030033	0.628531
PPP2R5E	0.00640862	0.0300337	0.628531
C10orf88	0.00243702	0.0300465	0.628531
LPAR2	0.00558951	0.0300469	0.628531
NAA35	-0.00518319	0.0301918	0.628531
ACTL6A	0.00331291	0.030385	0.628531
SCD	0.00396165	0.0304765	0.628531
LGALS1	0.00612835	0.0304773	0.628531
LIN54	0.00408175	0.0304957	0.628531
OTULIN	0.00574636	0.0305272	0.628531
PAG1	0.00578346	0.0305458	0.628531
PMAIP1	0.0055391	0.0305469	0.628531
HLA-DRB5	-0.00551266	0.0307378	0.628531
USB1	-0.00497898	0.030754	0.628531
COMMD2	0.00587959	0.0307609	0.628531
TGFBR3L	0.00232631	0.0308814	0.628531
MRPL57	0.00604178	0.0310436	0.628531
CNKSR2	0.00270491	0.0310717	0.628531
ZCCHC2	0.0066624	0.0310895	0.628531
DHX16	0.00507957	0.0311457	0.628531
VEZT	0.00641275	0.0311814	0.628531
MTF2	0.0063279	0.0312041	0.628531
RPL7L1	0.00550766	0.0312754	0.628531
ATR	0.00463851	0.0312814	0.628531
AC116913.1	-0.00226478	0.0313302	0.628531
HERC6	0.00336974	0.0314523	0.628531
PGGHG	0.00522235	0.0314727	0.628531
NBL1	0.0059813	0.0315101	0.628531
HNRNPA1P48	0.00601431	0.0315505	0.628531
BTBD8	-0.00196381	0.0315532	0.628531
AL118516.1	0.00620293	0.0315598	0.628531
ARID4A	0.0057414	0.0316326	0.628531
UCK1	0.0044658	0.0316482	0.628531
CHST14	0.00230468	0.0317567	0.628531
HARBI1	0.00356219	0.0318302	0.628531
ADGRE5	0.00634865	0.0318396	0.628531
CAB39	0.00607072	0.0320848	0.628531
SRA1	0.005936	0.0321108	0.628531
SLC31A1	0.00315828	0.0322094	0.628531
FZD3	0.00371751	0.0323381	0.628531
AC040977.1	-0.00228732	0.0324398	0.628531
SSH1	0.0056558	0.0324751	0.628531
RIPK2	-0.00597541	0.0324917	0.628531
PNO1	0.00626338	0.0325183	0.628531
SPON1	0.00330237	0.0325282	0.628531
RAB5B	-0.00379182	0.0325744	0.628531
IFI44	0.00586615	0.03262	0.628531
SAMSN1	0.0065115	0.0326563	0.628531
CREBZF	0.00605403	0.0326648	0.628531
ECT2	0.00242296	0.032745	0.628531
GNG5	0.00592234	0.0327587	0.628531
MCUB	0.00503403	0.0328966	0.628531
LCMT1	0.005703	0.0329345	0.628531
PLEKHG5	0.00189371	0.0330853	0.628531
CAB39L	0.00219437	0.033144	0.628531
IKBKB	0.00518048	0.0331884	0.628531
LMBR1	0.00455831	0.0332175	0.628531
MAEA	0.00566938	0.0332316	0.628531
TXNRD2	0.00363728	0.033272	0.628531
SERPINB8	0.00515246	0.0333409	0.628531
GGA3	0.0047477	0.03336	0.628531
MDGA1	-0.00230813	0.0334207	0.628531
CDC123	0.00621251	0.0334377	0.628531
TMEM63B	-0.0039177	0.0335202	0.628531
RSBN1L	0.00572429	0.0335224	0.628531
SIPA1L2	0.00354592	0.0335322	0.628531
ACTR10	0.00616526	0.0335343	0.628531
EEF2K	0.00318085	0.0335445	0.628531
ZNF668	-0.00365479	0.033592	0.628531
BEX2	0.00640574	0.0337067	0.628531
DLL1	-0.00261235	0.0337563	0.628531
MRPS7	0.00543408	0.0339208	0.628531
MAP3K14	0.00423631	0.0339582	0.628531
TKFC	-0.00331551	0.0340212	0.628531
AL021707.6	0.00319353	0.0340311	0.628531
GSK3A	0.00525788	0.0341264	0.628531
UBE2W	0.00506622	0.0341637	0.628531
ZNF683	-0.00509368	0.034247	0.628531
DDX50	0.00602427	0.0343378	0.628531
REXO1	0.00644288	0.0343983	0.628531
CCDC85C	0.00474162	0.0344707	0.628531
WARS2	0.00534601	0.0344793	0.628531
FAM45A	0.00545037	0.0344797	0.628531
MOSPD2	0.00245824	0.0345213	0.628531
LIMA1	0.00359595	0.0345363	0.628531
ZNF91	0.00592663	0.034557	0.628531
ZNF41	0.00255735	0.0346432	0.628531
PARP2	0.0039244	0.034758	0.628531
GCH1	0.00601585	0.0348043	0.628531
TSPAN2	-0.00400886	0.0348418	0.628531
EID3	0.00505328	0.0348552	0.628531
NUDCD2	0.0055572	0.0349785	0.628531
PHF13	0.0030708	0.0349858	0.628531
NOMO3	-0.00262816	0.0349937	0.628531
NNT	0.00502261	0.0350153	0.628531
CNNM4	0.00405563	0.0351583	0.62913
MRPS6	0.00583451	0.0352639	0.62913
OTUD5	0.00551584	0.0352933	0.62913
DENND1A	0.00413847	0.0353234	0.62913
RNF185	0.00321474	0.0353707	0.62913
EDARADD	0.0021962	0.0353868	0.62913
AC117382.2	0.00220646	0.0355601	0.630547
IL18BP	0.00329835	0.0356899	0.630547
ADAR	0.00552096	0.0356968	0.630547
ZNF544	0.00339786	0.0357452	0.630547
TYSND1	0.00383126	0.0357489	0.630547
ZNF675	0.0053381	0.0359123	0.630867
CDYL	0.00559238	0.0359217	0.630867
NDE1	0.00602367	0.0359365	0.630867
SAP30	0.0057039	0.0362063	0.633943
METTL26	0.00592837	0.0362253	0.633943
AC013394.1	0.0062803	0.0362883	0.634051
PRIM1	-0.00353394	0.036454	0.635571
ACTR1A	0.0062367	0.0364891	0.635571
UBE4A	0.0051118	0.0366452	0.637295
MAP3K5	0.00489703	0.0367502	0.637555
DNAJC10	0.00533183	0.0367888	0.637555
FLT3LG	0.00603298	0.0368315	0.637555
ZFPM1	0.00605777	0.036982	0.63917
CTBS	0.00600703	0.0371236	0.640626
ZFYVE28	0.00553767	0.0373676	0.64106
PCCB	-0.00460575	0.0374144	0.64106
ZNF335	0.00591707	0.0374193	0.64106
ILF2	0.00579775	0.0374209	0.64106
BORA	0.00318554	0.0374358	0.64106
LRRC47	0.00576205	0.0376289	0.643163
AKT3	0.0051513	0.0377746	0.643163
ZNF48	0.00330597	0.037802	0.643163
SBF2	0.00472827	0.0379089	0.643163
HHEX	0.00386642	0.0379316	0.643163
PAM	0.00436211	0.0379392	0.643163
LINC01806	0.0024329	0.0379619	0.643163
ORMDL3	0.00576264	0.0380979	0.644489
TXNDC16	0.00336639	0.0382511	0.646102
ACOT7	0.00487961	0.0383311	0.646475
TMEM173	0.0057615	0.0384479	0.647059
PIGW	0.00371723	0.0385372	0.647059
SLC52A2	0.00478676	0.0385399	0.647059
C18orf21	0.00572894	0.0385977	0.647059
RBBP5	0.00586305	0.0387071	0.647059
CIB2	0.00301369	0.0387134	0.647059
SLC20A2	0.00498206	0.0393856	0.65703
ZBTB37	-0.00458297	0.0394277	0.65703
RAB11FIP4	0.00512225	0.0395392	0.657906
RSBN1	0.00588363	0.0396991	0.658849
NFE2L2	0.00606468	0.0397139	0.658849
VPS29	0.00594198	0.0398535	0.659444
MARCH3	0.00453447	0.0398763	0.659444
AARSD1	0.00441623	0.039956	0.659444
MARCKS	0.00218697	0.039986	0.659444
ZDHHC8	0.00392399	0.0401662	0.660611
AC090152.1	-0.00417246	0.0403115	0.660611
AC008764.6	0.00286145	0.0404061	0.660611
SLC25A11	-0.00489302	0.0404199	0.660611
PLXNC1	0.00381803	0.040429	0.660611
NBDY	0.00547492	0.0404683	0.660611
CITED2	0.0057338	0.0404709	0.660611
PHF2	0.00427951	0.0406235	0.661662
KMT2B	0.00597776	0.040724	0.661662
SUPV3L1	0.00597082	0.0407755	0.661662
CDKN2D	0.00617671	0.0408404	0.661662
SAP30BP	0.00595767	0.0409001	0.661662
ZCCHC7	-0.00532312	0.0409145	0.661662
PSMA4	0.00514029	0.0411298	0.661662
RNF139	0.00607179	0.0411764	0.661662
POLR2D	0.00566981	0.0411912	0.661662
NPIPB15	0.00232355	0.0411977	0.661662
DYNLL2	0.00503027	0.0413633	0.661662
SEMA4C	0.00365544	0.0414247	0.661662
ALDH9A1	0.00550618	0.0414429	0.661662
MFSD4B	0.00305041	0.0416278	0.661662
SNUPN	-0.00327558	0.0417353	0.661662
AC090114.2	-0.00303638	0.0418429	0.661662
SMPD4	0.00579278	0.0418684	0.661662
SETD5	0.00547715	0.0418725	0.661662
MRPS28	0.00399027	0.0418943	0.661662
AC009309.1	0.00266085	0.0420445	0.661662
TRAV20	0.00198539	0.0420477	0.661662
SIK2	0.0028954	0.0421525	0.661662
C14orf119	0.00434365	0.0421672	0.661662
ZNF451	0.0061954	0.0422776	0.661662
SHC1	-0.00540369	0.0422782	0.661662
ZNF766	0.00525623	0.0422974	0.661662
DNAJC5	0.00435945	0.0423015	0.661662
RNF123	0.00292969	0.0423919	0.661662
EEPD1	0.00389708	0.0424059	0.661662
SSSCA1	0.00550327	0.0424747	0.661662
S1PR1	0.0060742	0.0425112	0.661662
KRAS	0.00560405	0.042544	0.661662
NBPF14	-0.00408466	0.0425882	0.661662
AL691403.2	0.00297662	0.0426436	0.661662
IFFO2	0.00503414	0.0426887	0.661662
CLCN6	0.00326199	0.04269	0.661662
TRMT61A	0.0035493	0.0428297	0.661662
RNF135	0.00297206	0.0428419	0.661662
CPSF3	-0.00427435	0.0428501	0.661662
MRTO4	0.00461521	0.0429058	0.661662
OGFRL1	0.00498642	0.0429727	0.66178
CTU2	0.00508665	0.0431949	0.662806
AC064836.3	0.00194934	0.0432301	0.662806
EMC8	0.00561103	0.0433205	0.662806
TMCO1	0.00603759	0.0433437	0.662806
HNRNPH2	0.00576625	0.0434033	0.662806
ZNF236	0.00501751	0.0434358	0.662806
F8A1	0.00539687	0.0435111	0.662806
AC079305.1	-0.00333611	0.0436132	0.662806
PCMTD1	0.00552088	0.0436729	0.662806
MNT	0.00545143	0.0436831	0.662806
FUT4	-0.00262109	0.0438787	0.662806
LINC02482	0.00304463	0.0439292	0.662806
DPH6	0.00236219	0.0440849	0.662806
STRADB	0.00249389	0.0441142	0.662806
TXNL4B	0.00509146	0.044208	0.662806
TOMM40	0.0051963	0.0442312	0.662806
MFSD14C	0.00510226	0.0443219	0.662806
SNAI3	0.00287137	0.0443962	0.662806
TIGIT	-0.003822	0.0444646	0.662806
TMEM104	0.00264593	0.0445052	0.662806
GABPB1	0.00561837	0.0445099	0.662806
ANKMY1	0.00222799	0.0445371	0.662806
SASH3	0.00575388	0.0446299	0.662806
DYM	0.0054305	0.0446706	0.662806
BRD3OS	0.00309692	0.0447426	0.662806
PPP1R11	0.0050371	0.0448177	0.662806
TTC37	0.00531079	0.0448256	0.662806
POR	0.004669	0.0448398	0.662806
TBCA	0.00538908	0.0448451	0.662806
NQO1	-0.00190468	0.0448897	0.662806
UBL7-AS1	0.00438189	0.0449731	0.662806
GPM6B	0.00347724	0.0450624	0.662806
DMTF1	0.00579046	0.0452801	0.662806
CGRRF1	0.0055163	0.0453015	0.662806
CLPTM1	0.00552312	0.0453046	0.662806
MYBL1	0.00503972	0.0453552	0.662806
UBE4B	0.00536956	0.0454681	0.662806
MTMR14	0.00565644	0.0455001	0.662806
TMEM106A	0.00340439	0.045556	0.662806
CBFA2T2	0.00428822	0.0456269	0.662806
FASTKD5	0.00413574	0.0456619	0.662806
STAM	0.00599049	0.0456778	0.662806
AIFM2	-0.0027944	0.0458248	0.662806
IMPDH1	-0.00406456	0.0458392	0.662806
FNDC3A	0.00565951	0.0458698	0.662806
PSMD12	0.00573861	0.045871	0.662806
HAPLN3	0.00556987	0.0458797	0.662806
DGKD	0.00582213	0.0459042	0.662806
MTFR1	0.00395588	0.045956	0.662806
NDUFV2-AS1	0.00507465	0.0460076	0.662806
ORMDL2	0.0043278	0.0461093	0.663123
GGH	-0.00174023	0.0463654	0.663123
SFMBT2	0.00531613	0.0464364	0.663123
C16orf86	0.00175924	0.0464781	0.663123
AC093752.3	-0.00191995	0.0465016	0.663123
AC002306.1	0.00204323	0.0465017	0.663123
MNAT1	0.00552434	0.0465097	0.663123
RNF187	0.00474973	0.0466393	0.663123
PCIF1	0.00559916	0.04666	0.663123
SULF2	0.00318122	0.0467278	0.663123
SCML1	0.00467641	0.0467433	0.663123
URB2	0.0042583	0.0467462	0.663123
IFRD1	0.00588895	0.0468017	0.663123
DUSP11	0.00500395	0.0469585	0.664501
LENG1	0.00572501	0.0470551	0.665026
TOMM5	0.00543208	0.047133	0.665284
XPO5	0.00443533	0.0473588	0.667628
TCP1	0.00483822	0.0475306	0.669205
HIST1H3A	-0.00279082	0.0476958	0.670685
ST8SIA6	-0.00237179	0.0477971	0.671264
TCEAL8	0.00516999	0.0480126	0.672145
KCTD6	0.00315643	0.0481403	0.672145
RNF14	0.00457261	0.0481451	0.672145
MAPKBP1	-0.00335081	0.0481667	0.672145
DPYSL2	0.00319743	0.0482016	0.672145
PIK3C2A	0.00538963	0.0482211	0.672145
CASP8AP2	-0.00454027	0.0484754	0.673635
RINT1	0.0048033	0.0484776	0.673635
PHKA2	0.00323421	0.0485093	0.673635
IFNG	0.00611918	0.0486436	0.673635
CRACR2A	0.00489925	0.0486623	0.673635
TLR2	0.00125894	0.04869	0.673635
ANKS3	0.00312576	0.0488098	0.674458
ZBTB20	0.00580916	0.0490969	0.675889
FTSJ1	0.00466418	0.0491112	0.675889
ANTXR2	0.00376667	0.0491211	0.675889
AL008635.1	0.00162519	0.0491556	0.675889
PHACTR4	0.00573769	0.0493494	0.676495
RASD1	0.00218872	0.0494219	0.676495
PTPN9	0.00375041	0.0494272	0.676495
IL23A	0.00545773	0.049442	0.676495
ZNF224	0.0046731	0.0495057	0.676538
MRPL34	0.00550543	0.0496124	0.677167
LRRC42	-0.00346057	0.0497238	0.677678
ARHGEF7	0.00497581	0.0497712	0.677678
TAF6	0.00409251	0.0499407	0.678599
RUFY3	0.00368455	0.0499604	0.678599
CMPK1	0.00510298	0.0500829	0.679336
AHCTF1	0.00575359	0.0501364	0.679336
TMEM97	0.00361761	0.050371	0.681346
EGR1	0.00502127	0.0505564	0.681346
CAMK2N1	0.00484151	0.0506466	0.681346
NOCT	0.00482288	0.0507319	0.681346
PHPT1	0.00604094	0.0507444	0.681346
CLK3	0.00543777	0.0507455	0.681346
SNN	0.0046071	0.0508266	0.681346
SELENOM	0.00508541	0.050927	0.681346
HOXB3	-0.00311309	0.0509293	0.681346
NAF1	0.00568572	0.0509479	0.681346
NIN	0.00578886	0.0509775	0.681346
KBTBD8	-0.00315926	0.051017	0.681346
ZFP90	0.00352988	0.0513401	0.684654
LTA	0.00554656	0.0516104	0.684654
ANGEL2	0.00518088	0.0516267	0.684654
CERCAM	0.00276042	0.0517917	0.684654
EID2	0.0052178	0.0518305	0.684654
CSGALNACT1	0.00427174	0.0518408	0.684654
PRKAA1	0.0055609	0.0518739	0.684654
TM2D3	0.00551478	0.0519029	0.684654
MMD	0.00501521	0.051908	0.684654
AC026401.3	0.00336552	0.0519498	0.684654
UBL3	0.00580996	0.0520354	0.684654
PODXL	-0.00188638	0.052158	0.684654
WDR66	-0.00188638	0.052158	0.684654
AC004812.2	-0.00280661	0.0521831	0.684654
GNPTAB	0.00524175	0.0522105	0.684654
PRKACB	0.00574233	0.0523354	0.684654
EIF4G3	0.00494096	0.052341	0.684654
EIF2B4	0.00513163	0.0524321	0.684654
FAM49B	0.00473238	0.0524675	0.684654
BRD8	0.00424103	0.0524912	0.684654
APH1B	0.00373632	0.0527378	0.685038
METTL3	0.00376366	0.0527445	0.685038
AP2M1	0.00523012	0.0527466	0.685038
KLHL36	0.00514971	0.0527763	0.685038
APOLD1	0.00261476	0.0530332	0.685038
NFKBIL1	0.00404544	0.0530972	0.685038
CHORDC1	0.00565991	0.0531651	0.685038
NOL9	0.00535726	0.0532301	0.685038
PTPN11	0.00553545	0.0532602	0.685038
UMAD1	0.00311639	0.0532621	0.685038
ADAM10	0.00535629	0.0533024	0.685038
GPS2	0.00551561	0.0533122	0.685038
MIR22HG	0.00574252	0.0533182	0.685038
CCT5	0.00550293	0.0534808	0.6854
ATAD1	0.0047518	0.053526	0.6854
ATG16L2	0.00476558	0.0535306	0.6854
AC005253.1	0.00245295	0.0537224	0.686629
NBN	0.00548846	0.0537542	0.686629
KNTC1	0.00245671	0.0538111	0.686629
INTS3	-0.00266171	0.053946	0.687565
METTL17	0.00520753	0.0540377	0.687686
MYH11	-0.00248012	0.0541188	0.687686
ANKRD28	0.00586499	0.0542058	0.687686
TMEM256	0.00549041	0.0543466	0.687686
SPA17	0.00282899	0.0543696	0.687686
ERICH1	0.00514144	0.0544744	0.687686
LY9	0.00489007	0.0546062	0.687686
AK1	0.00202925	0.0546661	0.687686
MVB12B	-0.0033133	0.0548406	0.687686
IER5L	0.00586717	0.05487	0.687686
PDPR	0.00481868	0.0548897	0.687686
DDX18	0.00501109	0.0548977	0.687686
PSMC1	0.00517461	0.0549279	0.687686
ANXA6	-0.00584681	0.0550426	0.687686
GDAP1	0.00348016	0.055132	0.687686
ZDHHC13	0.00244022	0.0552167	0.687686
UBR1	-0.00542349	0.0553799	0.687686
SAMD4A	0.00159604	0.0553996	0.687686
RNF168	0.00589322	0.0554233	0.687686
FHL2	-0.00180501	0.055429	0.687686
EFCAB14	0.00559786	0.0554446	0.687686
PIGU	-0.00198026	0.0555461	0.687686
CCNL2	0.00576187	0.0555793	0.687686
OCIAD1	0.00541506	0.0556377	0.687686
SLC27A3	0.00273251	0.0557252	0.687686
DVL2	0.0037165	0.0558268	0.687686
AC008764.8	-0.00323988	0.0559584	0.687686
ST20	0.00207428	0.0559803	0.687686
SLC45A4	0.00347305	0.0560666	0.687686
TRIM25	-0.00410389	0.0561147	0.687686
PUDP	0.0020962	0.0561171	0.687686
NFKBIE	0.00481	0.0561448	0.687686
PAF1	0.00534167	0.0563257	0.687686
ARAF	0.00529637	0.0563899	0.687686
DDN	0.00212935	0.0564124	0.687686
FBXO28	0.00519495	0.056466	0.687686
SLC25A26	0.00509784	0.0565803	0.687686
STARD4	0.00485717	0.0565905	0.687686
PGLS	0.00572162	0.0566596	0.687686
DNAJC7	0.00468611	0.0566633	0.687686
KLF4	0.00451005	0.0568154	0.687686
ABHD10	0.00403064	0.0568264	0.687686
CLN3	0.00338465	0.056832	0.687686
MARCH6	0.00577009	0.0568447	0.687686
NSMF	0.00494327	0.0568552	0.687686
MED8	-0.00490597	0.0568698	0.687686
POM121	0.00544625	0.0569208	0.687686
KATNAL1	-0.00328536	0.0569408	0.687686
ID1	0.00570328	0.0569893	0.687686
TCTN3	0.00455446	0.0570351	0.687686
KLF12	0.00527772	0.0571753	0.688632
TDRKH-AS1	0.00141544	0.057298	0.689212
YTHDF2	0.00573394	0.0574815	0.689212
GBP4	0.00540939	0.0576392	0.689212
AL049840.2	0.00244083	0.0576561	0.689212
HILPDA	0.0032381	0.0576826	0.689212
PPT1	0.00521629	0.0577946	0.689212
AC137630.2	0.00155151	0.0578097	0.689212
IP6K1	0.00557582	0.057839	0.689212
ZFHX3	0.00346833	0.0579647	0.689212
MPPE1	0.00555586	0.0580237	0.689212
GOLGA7B	-0.0023667	0.0581525	0.689212
NGRN	0.00394155	0.0582371	0.689212
MRPL53	0.00282374	0.0582488	0.689212
ENY2	0.00505782	0.0583143	0.689212
LRPPRC	0.00528349	0.0584298	0.689212
IFIT3	0.00611775	0.0584492	0.689212
ALG10	0.00201584	0.0586052	0.689212
GABARAPL2	0.00518552	0.058643	0.689212
MBNL1	0.00498118	0.0586814	0.689212
WNT10A	0.00248433	0.058793	0.689212
PRKCQ	0.00521808	0.0588184	0.689212
C11orf1	0.0048859	0.0590521	0.689212
RAD54L2	0.00413436	0.0591412	0.689212
MX2	0.00503013	0.0595249	0.689212
DEF6	0.00468304	0.0595285	0.689212
SLC16A3	0.00434295	0.059591	0.689212
TENT5A	0.00508268	0.0596693	0.689212
SNHG12	0.00577508	0.0596833	0.689212
NCS1	0.00482553	0.0596885	0.689212
SLC43A2	0.0038463	0.0597526	0.689212
DARS	0.0049191	0.0597965	0.689212
ZDHHC3	0.00542418	0.0598563	0.689212
PIGL	0.00298119	0.0598865	0.689212
DDX58	0.00395934	0.0599762	0.689212
CPSF4	0.00417946	0.0599779	0.689212
AL121832.2	0.00133572	0.0599947	0.689212
EOGT	0.00264768	0.06001	0.689212
ZNF254	0.00453652	0.0600382	0.689212
MTMR4	0.00428474	0.0600522	0.689212
FBXW2	0.00528281	0.0601023	0.689212
UST	-0.000963971	0.0601266	0.689212
HEXA-AS1	0.00225546	0.0601875	0.689212
ABHD13	0.00530478	0.0602182	0.689212
CYP4V2	-0.00333843	0.0603822	0.689212
MRFAP1L1	0.00506633	0.0604424	0.689212
COL4A3BP	0.00497846	0.0606297	0.689212
ZC3H4	0.00408499	0.0606888	0.689212
MUT	0.0031509	0.0607011	0.689212
TP53INP1	0.00487245	0.0607465	0.689212
ACADSB	0.00357033	0.0607675	0.689212
SYNGR1	0.00455523	0.0607768	0.689212
CPEB2	0.00424374	0.0607857	0.689212
ALAS1	0.00351612	0.0608871	0.689212
TMEM170B	0.0021091	0.060934	0.689212
EXOC8	0.00424963	0.0609562	0.689212
JARID2	0.00480305	0.0609803	0.689212
SLC16A1	0.00486217	0.0611789	0.689212
MARCH8	0.00471106	0.0612153	0.689212
POLD1	-0.00197124	0.0613525	0.689212
RASA1	0.00295244	0.0613651	0.689212
GNG4	-0.0016546	0.0613965	0.689212
TMEM50B	0.00527012	0.0614319	0.689212
FAM120AOS	0.00492401	0.0614578	0.689212
ELOVL5	0.00536706	0.0615471	0.689212
SH3GLB1	0.00523712	0.0616012	0.689212
ATXN7L3	0.00505586	0.0616233	0.689212
SERINC1	0.00527573	0.061639	0.689212
CCDC137	0.00505649	0.0616458	0.689212
KATNB1	0.00291832	0.0617542	0.689212
LZTS3	0.00346875	0.0618143	0.689212
SAC3D1	0.00268987	0.0619179	0.689212
MARK2	0.00495691	0.0619327	0.689212
HPS4	0.00510598	0.0619686	0.689212
JAKMIP2	-0.0024349	0.0620335	0.689212
RASGEF1B	0.00569494	0.0620386	0.689212
MARCKSL1	0.0046906	0.0620478	0.689212
BCL7C	0.00404743	0.0621427	0.689212
MAL	0.00526448	0.0621682	0.689212
CHTOP	0.00515936	0.0621944	0.689212
ALDH6A1	-0.00209661	0.0622544	0.689212
YIF1A	0.00460174	0.0622993	0.689212
ZNF566	0.00266033	0.0623917	0.689212
ZNF12	0.00428841	0.0625565	0.689212
AL603756.1	-0.00285583	0.0625893	0.689212
ARHGEF12	0.0034921	0.062602	0.689212
RNASEK	0.00530755	0.0626947	0.689212
EVI2B	0.00550263	0.0627984	0.689212
ERCC2	-0.00217458	0.0628364	0.689212
CHCHD5	0.0055795	0.0628507	0.689212
ZFY	0.00478487	0.0631054	0.689212
DUT	-0.00539598	0.0631138	0.689212
CRIP2	0.00452457	0.0632009	0.689212
FOSB	0.00459381	0.0632459	0.689212
GALNT2	0.0051121	0.0633028	0.689212
MAP2K6	-0.00286547	0.0633552	0.689212
MCTP2	-0.00472345	0.0633597	0.689212
KLF9	0.00500445	0.0634027	0.689212
CD226	0.00518632	0.0634281	0.689212
PLXND1	0.0043181	0.0634575	0.689212
MRPL15	0.00447448	0.063515	0.689212
BCL2L1	0.00355667	0.0635551	0.689212
TSN	0.00517451	0.063576	0.689212
SETD1A	0.00485433	0.0636014	0.689212
RARA	0.00558088	0.0637064	0.689212
KPNA2	0.00543974	0.0637502	0.689212
NUP50	0.00478527	0.0637935	0.689212
RBBP4	0.00523304	0.0639002	0.689212
MOSPD1	0.00372174	0.0639254	0.689212
DTL	-0.00277535	0.063952	0.689212
SLC39A9	0.00376551	0.0642084	0.689874
MZT1	0.00509256	0.064289	0.689874
CPLANE1	0.00362468	0.0644466	0.689874
SLC35B2	-0.00318601	0.0644704	0.689874
ALMS1	0.00260908	0.0644778	0.689874
CELF2	0.00554949	0.0645604	0.689874
AC009812.3	0.00204298	0.0646811	0.689874
COASY	0.00457999	0.0647258	0.689874
CTU1	0.00381608	0.0647338	0.689874
PNRC2	0.00564623	0.0647584	0.689874
LGALS9C	0.0016227	0.0647736	0.689874
TPI1	0.00485283	0.0649388	0.689874
AC010864.1	-0.00202313	0.0650206	0.689874
NDUFAF2	0.00425655	0.0650288	0.689874
RAB27B	-0.00277717	0.0650457	0.689874
CHID1	0.00386635	0.0651416	0.689874
OXNAD1	0.00562069	0.0651427	0.689874
POLK	0.00435431	0.0652223	0.689874
SUGP1	0.00401976	0.0652591	0.689874
USP13	0.00246889	0.0653247	0.689874
AL357060.1	0.00535532	0.0654045	0.689874
AL135925.1	0.00486761	0.065421	0.689874
SLC44A1	0.00221538	0.0654438	0.689874
ZDHHC6	0.00542934	0.0654963	0.689874
ZNF33A	0.00494829	0.0656311	0.689907
BCL2L12	0.00369687	0.0656478	0.689907
ZKSCAN2	0.00255378	0.0657884	0.689907
HK1	0.00472175	0.0658178	0.689907
LINC01550	-0.00277678	0.0658818	0.689907
UBE2Q2	0.00515912	0.065924	0.689907
NFXL1	-0.00397813	0.0660055	0.689907
MCM7	0.00436593	0.0660353	0.689907
PAFAH1B2	0.00523	0.0660556	0.689907
DNPEP	0.00541688	0.0662212	0.690991
SEC13	0.00529593	0.0663468	0.691654
ZNF286A	0.00291878	0.0665376	0.692603
CHP1	0.00500054	0.0665619	0.692603
LSM1	0.00468057	0.0667012	0.693041
ZC3H14	0.00491006	0.0667492	0.693041
TMX3	0.00485451	0.0668681	0.693041
MAT2B	0.00543054	0.0670382	0.693041
KCP	0.00206373	0.0670451	0.693041
COQ8A	0.00443703	0.0670902	0.693041
RAB31	-0.00169945	0.067146	0.693041
ZDHHC12	0.00504662	0.0671866	0.693041
UBE2K	0.00495414	0.0672141	0.693041
SUGP2	0.00504132	0.0672247	0.693041
CAPS	0.00252779	0.0672938	0.693114
GPAM	-0.00393673	0.0675551	0.693914
GLO1	0.00515963	0.0677515	0.693914
DUSP6	0.00472652	0.0678469	0.693914
INPPL1	-0.00312953	0.0678821	0.693914
FHIT	0.00462094	0.0679711	0.693914
RHPN1	0.0026663	0.0680683	0.693914
AC011825.2	-0.00134998	0.0681157	0.693914
NFIA	0.00249085	0.0683059	0.693914
KDM1A	0.00470061	0.0683447	0.693914
RPS6KA4	0.0035575	0.0684108	0.693914
DDX1	0.00494322	0.0684467	0.693914
MRPS30	0.00441283	0.0684537	0.693914
RALGPS2	0.00283658	0.0684652	0.693914
ZRANB3	0.00228392	0.0684657	0.693914
OSTM1	0.00418123	0.0684734	0.693914
U2AF1	0.00397864	0.068532	0.693914
PLK3	0.00494981	0.0685632	0.693914
RPUSD1	0.00411529	0.0686959	0.693914
CENPBD1	-0.00186621	0.0686996	0.693914
SCIMP	-0.000703657	0.0687364	0.693914
DCXR	0.00454705	0.0687999	0.693914
ZNF222	0.00246329	0.0688185	0.693914
SOCS7	0.00345806	0.0689223	0.693914
PRDX3	0.00471087	0.0689907	0.693914
RCBTB1	-0.00350264	0.0690069	0.693914
RNF145	0.00487219	0.0690338	0.693914
BLOC1S6	0.00486628	0.0690496	0.693914
UXS1	0.00499616	0.0692597	0.694441
SCRN1	0.00270184	0.069301	0.694441
IER5	0.00388601	0.0693097	0.694441
NEURL4	0.00231313	0.0693572	0.694441
COPS8	0.00548651	0.0694783	0.694441
KIF18A	-0.00197946	0.0695194	0.694441
CR936218.1	-0.00159271	0.0695394	0.694441
GJB6	0.00174765	0.0695996	0.694441
MIR4435-2HG	-0.00495592	0.0697419	0.694567
ZNF211	0.00405818	0.069792	0.694567
SPTBN1	0.00477693	0.0698278	0.694567
RAB40C	-0.00220047	0.0698925	0.694567
PTK2B	0.00518071	0.0699232	0.694567
FPGS	0.00461362	0.0700206	0.694616
PUM3	0.00513282	0.0700951	0.694616
SLC9B1	-0.00203382	0.0701351	0.694616
RLIM	0.00482636	0.0701771	0.694616
ACSL4	0.00472398	0.0703435	0.695647
YPEL3	0.0049057	0.0705831	0.697398
MLX	0.00461851	0.0706887	0.697541
SIT1	-0.00368474	0.0707225	0.697541
ALKBH6	-0.00320465	0.0709057	0.698731
TTF1	0.00508554	0.0710463	0.6992
SMIM20	0.00475279	0.0711227	0.6992
CFAP298	0.00374691	0.0711451	0.6992
TMEM80	0.00353296	0.0712338	0.6992
ABCF2.1	-0.00231918	0.0712665	0.6992
VBP1	0.00484825	0.0713844	0.699461
TMEM177	0.00214974	0.0714263	0.699461
FEN1	0.00424183	0.0715363	0.699461
POLR2J	0.00567217	0.0715543	0.699461
NELFCD	0.00489847	0.0716063	0.699461
S100A9	0.00333551	0.0717375	0.699544
TRIM37	0.0042602	0.0717834	0.699544
PPOX	-0.0029174	0.0718144	0.699544
AGBL5	-0.00256615	0.0718745	0.699544
TNFRSF1B	0.00564897	0.0720905	0.699544
ALKBH2	-0.00308507	0.0721402	0.699544
GALNT10	0.00486633	0.0721691	0.699544
HSPA1A	0.00366505	0.0721796	0.699544
ATF7	0.00370594	0.0722251	0.699544
PPTC7	0.00512737	0.0722794	0.699544
BTBD11	0.00467083	0.072304	0.699544
SYK	-0.00217748	0.0724528	0.70008
XPNPEP1	0.00373038	0.0724847	0.70008
UTP18	0.00518989	0.0727162	0.70057
AL445524.1	-0.00268012	0.0727619	0.70057
HIPK1-AS1	0.00465363	0.0727768	0.70057
ERGIC1	0.00493813	0.0728014	0.70057
RNPC3	0.00496408	0.0728492	0.70057
ALKBH7	0.00446668	0.0729569	0.701002
MIS12	0.00448951	0.0730726	0.701509
TNRC6A	0.00517879	0.0732661	0.702763
CEP41	-0.00222334	0.0735766	0.704866
TIMM23B	0.00494729	0.073665	0.704866
SLC25A36	0.00554092	0.0736747	0.704866
DNAJC17	-0.00328682	0.0739057	0.705654
MLEC	0.00505566	0.0740445	0.705654
SMIM30	-0.00267453	0.0741156	0.705654
TRIM39	0.0039401	0.0742073	0.705654
CHD1	0.00427595	0.0742761	0.705654
GRWD1	0.00475128	0.0743143	0.705654
TRAF6	0.00435751	0.0743151	0.705654
RAB3GAP2	0.004581	0.0744286	0.705654
SMIM7	0.00526691	0.0744385	0.705654
GALT	-0.00422876	0.0745339	0.705654
DPH7	0.00475328	0.0746454	0.705654
AKR1A1	0.00479975	0.074753	0.705654
HECTD4	0.00462612	0.0748812	0.705654
CRKL	0.00503437	0.0748918	0.705654
KIFC2	0.00274475	0.0749395	0.705654
AC137767.1	0.00334961	0.0749573	0.705654
PLCG2	0.00530079	0.0750059	0.705654
STARD3	0.00454875	0.0750475	0.705654
DAP	-0.00483156	0.0750746	0.705654
TTC17	0.00507513	0.0750949	0.705654
AKAP17A	0.0051986	0.0751918	0.705654
OAT	0.00528062	0.0752281	0.705654
TYW5	0.00473025	0.0752419	0.705654
MED11	0.00381496	0.075274	0.705654
ARRDC2	0.00467202	0.075394	0.705722
DGKE	0.00439843	0.075475	0.705722
GGCX	0.00468279	0.0754879	0.705722
LOXL1	0.00218023	0.075534	0.705722
DPP9	0.00503872	0.075642	0.705778
TRIM65	0.00245112	0.075812	0.705778
NUP93	0.00450821	0.075864	0.705778
MTURN	0.0046298	0.075907	0.705778
SEL1L	0.00504977	0.0760602	0.705778
MRPS12	0.00463332	0.0760778	0.705778
NMD3	0.00498022	0.0762943	0.705778
VRK2	0.00347551	0.0763108	0.705778
ZBTB18	0.00452633	0.0763659	0.705778
AL021707.5	0.00147002	0.0763817	0.705778
SLC18B1	0.00244513	0.0763867	0.705778
PSMB8-AS1	0.0042561	0.0764774	0.705778
AC020915.1	0.00177522	0.0765763	0.705778
BOLA2-SMG1P6	0.00232127	0.0766107	0.705778
USP9Y	0.00360681	0.0766325	0.705778
AC007686.3	0.00400401	0.0768049	0.705778
RASGEF1A	-0.00225088	0.0768834	0.705778
FUT8-AS1	0.0016197	0.0770714	0.705778
RELA	0.00462944	0.0770743	0.705778
LMF2	0.0044893	0.0771331	0.705778
NUCB2	0.00509765	0.0772292	0.705778
LGALS3	0.00529159	0.077274	0.705778
RCBTB2	-0.00362367	0.0773177	0.705778
WDR62	0.0021065	0.0773227	0.705778
AL117379.1	-0.00256711	0.0774346	0.705778
ACSS1	0.00404218	0.0774716	0.705778
STAT5A	0.00537781	0.0774865	0.705778
CNTRL	0.00495427	0.0777068	0.705778
ZNF420	0.00328654	0.0777112	0.705778
PRR14	0.00403696	0.077718	0.705778
RUNX1	0.00530549	0.0778646	0.705778
SNW1	0.00488981	0.0778933	0.705778
CDKN2AIPNL	-0.00475532	0.0778935	0.705778
NIPSNAP2	0.00512643	0.0779852	0.705778
GRASP	0.00514841	0.0780059	0.705778
ABHD12	0.00464124	0.0780478	0.705778
PMPCB	0.0051243	0.078057	0.705778
THAP2	0.00491977	0.0781777	0.705778
PURA	0.00504746	0.0781788	0.705778
CDK2AP2	0.00429647	0.0782498	0.705778
PMM2	0.00441264	0.0783701	0.705778
DNAJC4	0.00469261	0.078681	0.705778
RNF169	0.00487599	0.0786978	0.705778
SH3TC1	-0.00382281	0.0787651	0.705778
BRD4	0.00513763	0.078784	0.705778
NSG1	-0.00340949	0.0788138	0.705778
IQCB1	0.00477887	0.0788927	0.705778
PSMD5	0.0045092	0.0788974	0.705778
RORA	0.00437541	0.0790537	0.705778
NAA80	-0.00297243	0.0790692	0.705778
PHIP	0.00498918	0.0790894	0.705778
SHLD2	0.0040718	0.0791016	0.705778
CENPB	0.00410207	0.0791218	0.705778
CDK12	0.00461297	0.0791483	0.705778
PKD1	0.00438165	0.0792187	0.705778
HMGA1P4	0.00189948	0.0792402	0.705778
SLC9A8	0.00463918	0.0792552	0.705778
HUS1	0.00500224	0.0793023	0.705778
ITGAV	0.00419643	0.079323	0.705778
HOMEZ	0.00208773	0.0793329	0.705778
OGFOD3	0.00440957	0.0794203	0.705993
C1GALT1	0.00529973	0.0796252	0.706066
TBC1D13	0.0034283	0.0796466	0.706066
CNNM2	0.00369395	0.0796847	0.706066
SLC37A3	0.00452112	0.0796935	0.706066
SNHG10	-0.00320411	0.0797915	0.706066
KLF10	0.00573002	0.0798079	0.706066
GALK1	-0.00300007	0.0800111	0.706885
LRRC37B	0.00489579	0.0800367	0.706885
LDLR	0.00425311	0.0801341	0.706885
RAB30-AS1	0.00395599	0.0802187	0.706885
DHRS1	-0.00406175	0.0804447	0.706885
C16orf91	0.00470322	0.0804487	0.706885
NIFK	0.00520476	0.0806177	0.706885
NKIRAS1	0.00242513	0.0806858	0.706885
PGAM5	0.00419311	0.0807053	0.706885
DENND6A	0.00492683	0.0807206	0.706885
BCL2L11	0.00544519	0.0807913	0.706885
SAMHD1	-0.00507382	0.0807972	0.706885
ZNF134	0.00399513	0.0808284	0.706885
NAT14	0.00262361	0.0808373	0.706885
CLDND2	-0.00290644	0.0810236	0.706885
SNX20	0.00408308	0.0810664	0.706885
C1orf52	0.00505707	0.0811618	0.706885
ECD	0.00489178	0.0812381	0.706885
C19orf70	0.00475061	0.0813675	0.706885
ERO1B	0.00438265	0.0813785	0.706885
EPG5	0.0044864	0.0814131	0.706885
DLG3	0.00336924	0.0814348	0.706885
BX255925.3	0.00193348	0.0814467	0.706885
VTI1A	0.00508228	0.0815082	0.706885
SIGMAR1	0.00365075	0.0816339	0.706885
TMEM39A	0.00442185	0.0816736	0.706885
FBLIM1	-0.00227491	0.0817058	0.706885
ZC3H10	-0.0022197	0.0817378	0.706885
HERC5	0.00547211	0.0817444	0.706885
FAM209B	0.0023021	0.0817998	0.706885
COIL	0.00450802	0.0820112	0.70807
PPM1N	-0.00265722	0.0821085	0.70807
SECISBP2	0.00442926	0.082161	0.70807
PIGG	-0.00382783	0.0823311	0.70807
HES4	0.0052118	0.0823345	0.70807
GMPS	0.00479923	0.0823634	0.70807
FBRSL1	0.00458431	0.0823809	0.70807
EIF2B1	0.0048413	0.0824928	0.708486
CYP20A1	0.00467218	0.0827119	0.709706
AKT2	0.00496173	0.0828592	0.709706
AP1M1	-0.00443076	0.0828601	0.709706
SAP25	-0.00320972	0.0828891	0.709706
TMED4	0.00477308	0.0832033	0.711808
GPC2	-0.00194701	0.0832621	0.711808
GTF2H2C	0.00249698	0.0833777	0.712251
ALG5	0.00534508	0.0836799	0.712412
ANXA7	0.00492167	0.0837127	0.712412
PATZ1	0.00406898	0.0837132	0.712412
PITPNM1	0.00390489	0.0837629	0.712412
COMMD3	0.0045411	0.0838309	0.712412
RAB35	0.00486257	0.0838474	0.712412
PRKCB	-0.00482033	0.0838787	0.712412
ZNF512	0.00193118	0.0839071	0.712412
RALGDS	0.00471907	0.0840634	0.712522
ODF2	0.00351154	0.0840765	0.712522
LRCH1	0.00427148	0.0841114	0.712522
NDUFB7	0.00493677	0.0842935	0.71277
NUP35	0.00369451	0.0843126	0.71277
TRIM38	-0.00487258	0.0843322	0.71277
AL022328.1	-0.00153699	0.0843967	0.712776
MRPL37	0.00462849	0.0844642	0.712807
NUP153	0.00518204	0.0847005	0.713829
TMCO6	-0.00291225	0.0847533	0.713829
LONP2	0.00474244	0.0847772	0.713829
BPHL	0.00240356	0.0850185	0.714119
DNAJC2	0.00451606	0.0850295	0.714119
METTL18	0.00341571	0.0851202	0.714119
POLR3E	0.00489308	0.0851206	0.714119
ATP6V0D1	0.00484448	0.0852856	0.714119
ZNF75A	0.00420081	0.085304	0.714119
IRF2BPL	0.00489433	0.0854047	0.714119
FAF2	0.00469971	0.0854993	0.714119
GDE1	0.00502193	0.0855219	0.714119
C6orf203	0.00359133	0.0855484	0.714119
CGGBP1	0.00516363	0.085558	0.714119
SMC2	-0.003336	0.0855792	0.714119
RABL2B	-0.00348731	0.0856666	0.714315
PABPC4	0.00448108	0.0857665	0.714614
ZNF445	-0.00242212	0.0860214	0.716203
TUBB2A	0.00506758	0.0861733	0.716934
SCOC	0.00355137	0.0863333	0.71738
FAM8A1	0.00429023	0.0863555	0.71738
PGM1	0.00354012	0.0865717	0.717473
YLPM1	0.00483554	0.0866019	0.717473
SDCBP	0.00429488	0.0866412	0.717473
GDPD1	-0.00211411	0.0867038	0.717473
HIGD1A	-0.00422345	0.0868468	0.717473
BBC3	0.00465942	0.0868538	0.717473
NDUFA8	0.00430353	0.0868539	0.717473
MMAA	0.00282934	0.0868807	0.717473
ACTA2	-0.00181282	0.0869722	0.717697
ICA1L	-0.0037373	0.08711	0.718304
RPP40	-0.00173671	0.0874811	0.720264
CCP110	0.00419012	0.0874966	0.720264
ABHD17C	0.0018987	0.0875412	0.720264
CSTF2	0.00153384	0.0876503	0.720274
TMC8	0.00499981	0.0877072	0.720274
NKTR	0.00434868	0.0877483	0.720274
OFD1	0.00504373	0.0878408	0.720274
ZUP1	0.00418006	0.0879117	0.720274
TMEM263	0.00474855	0.0879891	0.720274
CHMP1B	0.00447653	0.087994	0.720274
ZNF225	-0.0019023	0.0880667	0.720341
PORCN	0.00278996	0.088372	0.722308
AL121601.1	-0.00221179	0.0884521	0.722378
GFER	0.00463529	0.0885099	0.722378
MT-ND6	0.0047489	0.0886217	0.72238
AC084033.3	0.00361362	0.0886727	0.72238
DDX55	0.00437408	0.0887042	0.72238
SNRPE	0.00406321	0.0889655	0.723142
PRMT9	0.00437996	0.0889803	0.723142
CARNMT1	0.00478256	0.0890763	0.723142
SLC35D2	-0.0044537	0.0891283	0.723142
FBXL3	0.00496591	0.0891827	0.723142
TSPAN15	0.00185613	0.0892087	0.723142
AL035634.1	0.00154537	0.0892512	0.723142
C9orf3	-0.00181961	0.0894108	0.723567
POLRMT	0.00315132	0.0894344	0.723567
TULP4	0.00496557	0.0894981	0.723567
SFXN4	-0.0031311	0.0895896	0.72365
PPP3R1	0.00469322	0.0898418	0.72365
PRDM11	0.00150951	0.0898519	0.72365
AL031772.1	0.00226325	0.0898888	0.72365
ZBTB26	-0.0023964	0.089925	0.72365
AL031280.1	0.00210426	0.0899295	0.72365
MED13	0.0049385	0.0900787	0.72365
AC093010.2	0.00246772	0.0900808	0.72365
PSMD4	0.00467347	0.0901385	0.72365
MAFF	0.00457948	0.0901565	0.72365
SAFB2	0.00433117	0.0902963	0.72399
WDR6	0.00405115	0.0903285	0.72399
ATXN7L2	0.00290446	0.0904067	0.724097
ASAH1	0.00466163	0.0908855	0.726951
PSMG3	0.00485429	0.0909379	0.726951
THAP1	0.00469073	0.0909584	0.726951
CBWD1	0.00333192	0.0911336	0.72783
RFX3-AS1	0.00111915	0.0912607	0.728006
TEP1	0.00208883	0.091286	0.728006
PAXBP1	0.00483497	0.091369	0.728052
C19orf48	0.0049833	0.0915069	0.728052
TMED10	0.00455692	0.0915944	0.728052
ABCC4	0.00273885	0.0916007	0.728052
PIN4	-0.00331499	0.0916178	0.728052
FRY	0.00286548	0.091727	0.728401
UBTF	0.00475684	0.0918139	0.728573
ZNF350	0.00454477	0.0919408	0.729062
HERPUD2	0.00494618	0.0920984	0.729793
FLVCR1	-0.00279118	0.09232	0.730222
SPATA33	0.00358265	0.0925301	0.730222
ACOT4	-0.00270369	0.0925848	0.730222
AL590867.1	-0.0012518	0.0926948	0.730222
LINC00483	-0.0012518	0.0926948	0.730222
AC097641.2	-0.0012518	0.0926948	0.730222
AC011462.1	-0.0012518	0.0926948	0.730222
TMEM187	0.00155975	0.0927699	0.730222
KAT6B	0.00429201	0.0927984	0.730222
SULT1A1	-0.00235467	0.0929039	0.730222
LIPA	0.00371711	0.0929729	0.730222
BICRAL	0.00414966	0.0930059	0.730222
RAP1B	0.00434403	0.0930737	0.730222
CEBPZOS	0.00431055	0.0931027	0.730222
BTBD1	0.00497435	0.0931335	0.730222
FAM169A	0.0035999	0.09336	0.731307
PPP4C	0.00460908	0.0934452	0.731307
UBXN11	0.00323989	0.0934684	0.731307
HACD3	0.00481627	0.0935719	0.731604
TSC22D2	0.00406784	0.0937924	0.732797
AC009318.1	0.00185471	0.0938649	0.732797
AMBRA1	-0.00337097	0.0939628	0.732797
PPP6R1	0.00460959	0.093987	0.732797
COLQ	0.00162744	0.0940736	0.73296
GPR174	0.00385216	0.0941652	0.733162
CTDSPL2	0.00478158	0.0943319	0.733618
CNOT4	0.0050625	0.0943551	0.733618
RIC8A	-0.0046573	0.0945055	0.734275
RABGEF1	0.00398351	0.0946559	0.734933
DDX59	-0.00383378	0.0949319	0.736563
DCAF10	0.00304857	0.0950786	0.737189
COX19	0.00440649	0.0953311	0.738634
ASB1	0.00393811	0.0955141	0.739539
MRPL52	0.00447661	0.095648	0.740062
PCNX2	0.00328178	0.0957441	0.740293
ANAPC4	-0.00375471	0.0960421	0.741064
SLC35E2A	-0.00258042	0.0960785	0.741064
ADPRHL2	0.00439803	0.0960844	0.741064
AL136040.1	0.00214971	0.0961093	0.741064
TMUB2	0.00493342	0.0963611	0.741548
GSK3B	0.00461389	0.0963795	0.741548
CCDC107	0.00447591	0.0964096	0.741548
IFI27	0.00342511	0.0964681	0.741548
LINC01679	-0.00136536	0.0965355	0.741548
NELFA	0.00443233	0.0966382	0.741548
SLC35A4	0.0035359	0.0967295	0.741548
FES	0.0028079	0.0967686	0.741548
TSGA10	0.00244141	0.0969371	0.741548
SPRED1	-0.0011143	0.0969772	0.741548
FAM221A	0.00334481	0.0970727	0.741548
KLHL7	0.00370938	0.0971038	0.741548
DMGDH	-0.00120712	0.0971319	0.741548
NCALD	0.00358675	0.0971721	0.741548
EPS8	0.00313101	0.0972053	0.741548
ZRSR2	0.00478857	0.0973064	0.741548
GSTP1	0.0048747	0.0974298	0.741548
TAF2	0.00467312	0.0974527	0.741548
ATPAF1	0.00387391	0.0974728	0.741548
CYLD	0.00390217	0.0975004	0.741548
SRSF8	0.00483173	0.0976997	0.741773
ZNF213-AS1	-0.00211043	0.0977134	0.741773
GBP5	0.00506132	0.0978585	0.741773
INTS12	-0.00445486	0.0979381	0.741773
TCOF1	0.00435976	0.0981161	0.741773
CEACAM21	0.00284066	0.0981321	0.741773
NOP14	0.00460643	0.0981963	0.741773
ZBTB10	0.00491155	0.0982664	0.741773
ZNF600	-0.00337858	0.0982965	0.741773
BACH1	0.00398345	0.0986045	0.741773
NECTIN3	-0.00429799	0.0986213	0.741773
ARHGAP45	0.00422159	0.0986494	0.741773
APOOL	0.00354777	0.0987859	0.741773
QPRT	-0.00181807	0.0988801	0.741773
UBXN7	0.00454554	0.0989127	0.741773
RAP2C	0.00479465	0.0990169	0.741773
AC009118.2	-0.00123916	0.0990225	0.741773
PREB	-0.00268481	0.0991224	0.741773
CRK	0.00361426	0.0991411	0.741773
AL157935.1	-0.00231156	0.0991631	0.741773
TUBA1B	0.00520376	0.0992017	0.741773
TAGAP	0.004445	0.0993197	0.741773
TRAM2-AS1	0.00191302	0.0993225	0.741773
VPS26C	0.00420304	0.099328	0.741773
SLC25A17	0.00261762	0.0993478	0.741773
PCK2	-0.00259527	0.0993627	0.741773
UMPS	0.00313803	0.0994148	0.741773
CLNS1A	0.00464912	0.0994407	0.741773
TNFRSF14-AS1	-0.0026605	0.0994787	0.741773
BIRC5	-0.00223396	0.0995639	0.741773
CSK	0.00467949	0.0996129	0.741773
STAT5B	0.00478115	0.0996744	0.741773
MAP3K2	0.00525008	0.0997225	0.741773
APTX	0.00379251	0.0997912	0.74179
CA2	-0.00240439	0.0999906	0.742277
GPR89A	0.0028886	0.100019	0.742277
AFF1	0.00410375	0.100058	0.742277
FOXP1	0.00443647	0.100123	0.742277
CRNKL1	0.00445226	0.100264	0.742833
ITGA4	0.00458441	0.100576	0.744647
C9orf85	0.00308461	0.10072	0.745222
PBX3	0.00297997	0.100804	0.745346
CLASP1	0.00445895	0.10093	0.745789
TCF3	-0.00323498	0.101055	0.746219
STRADA	0.00442351	0.101296	0.74647
CNOT2	0.00301027	0.101381	0.74647
FBXW9	0.00202228	0.101436	0.74647
RPIA	0.00429521	0.101454	0.74647
SHROOM1	0.00260978	0.101553	0.74647
AC048341.1	-0.00257302	0.101554	0.74647
DCUN1D1	0.00424561	0.101763	0.74647
RNF44	0.00481701	0.101773	0.74647
GOPC	0.00348994	0.101823	0.74647
SLC1A4	0.00285916	0.101904	0.74647
NUDCD3	0.00410423	0.102032	0.74647
TC2N	-0.00392954	0.102133	0.74647
NCR3LG1	0.00210338	0.102166	0.74647
CEP76	0.00315505	0.102181	0.74647
KMT2D	0.0037933	0.102267	0.74647
MICA	0.00250776	0.102373	0.74647
SLC25A28	0.00394399	0.102437	0.74647
ZNF644	0.00433141	0.102452	0.74647
GTF3C6	0.00396562	0.102472	0.74647
SESN1	0.00472223	0.102486	0.74647
MKNK1	0.00432711	0.102536	0.74647
HNRNPAB	0.00367445	0.10256	0.74647
AC106047.1	0.00244773	0.102677	0.746544
SFMBT1	0.00357758	0.102706	0.746544
FZR1	0.0044135	0.102835	0.746544
RNFT1	0.00419037	0.102936	0.746544
VTI1B	0.00457615	0.103062	0.746544
RSAD1	0.00417531	0.103126	0.746544
MTRR	0.00380091	0.103296	0.746544
NAP1L5	0.00364637	0.103313	0.746544
ZFP36L1	0.00472837	0.103345	0.746544
POLG	0.0038461	0.103409	0.746544
ZNF771	0.00221218	0.103419	0.746544
RAB32	0.00165762	0.10352	0.746544
APEH	-0.00314024	0.103537	0.746544
AC097376.2	0.00425427	0.103669	0.746544
EPB41L5	0.00206467	0.103728	0.746544
BET1L	0.00391013	0.103758	0.746544
SLC14A1	-0.00186616	0.103779	0.746544
KNOP1	-0.00361655	0.103828	0.746544
HDHD2	-0.0018895	0.103939	0.746544
AC016405.3	0.00286682	0.103976	0.746544
GALK2	-0.00231624	0.104127	0.746544
CPOX	0.0029579	0.104162	0.746544
MGAT5	0.00404825	0.104176	0.746544
SLC16A1-AS1	-0.00234929	0.104303	0.746544
MARCH7	0.00476283	0.104452	0.746544
RPS6KA1	-0.00392626	0.10463	0.746544
RNF126	0.00447568	0.104636	0.746544
AP002884.1	-0.00202877	0.104948	0.746544
DERA	0.00286602	0.105066	0.746544
SNX4	0.00459627	0.105126	0.746544
MXI1	0.00520396	0.10521	0.746544
LRP12	-0.00374017	0.105244	0.746544
DHFR	-0.00287932	0.105304	0.746544
MPRIP	0.00476264	0.105352	0.746544
SNX24	0.00145337	0.105578	0.746544
ELP1	0.00258725	0.105598	0.746544
TSTA3	-0.00419386	0.105743	0.746544
RRP15	0.00468755	0.10576	0.746544
KCNQ1OT1	0.00419484	0.105828	0.746544
ZBED1	0.00315852	0.105936	0.746544
ISOC1	0.00461137	0.10602	0.746544
PM20D2	-0.00197639	0.106067	0.746544
AC139530.1	0.00429646	0.106126	0.746544
FASTKD3	0.0034573	0.106179	0.746544
AC091982.3	0.00119538	0.106179	0.746544
TRGV9	0.00241889	0.106363	0.746544
TBL1XR1	0.00461406	0.106568	0.746544
MAP2K7	0.00454006	0.106603	0.746544
PARP1	-0.00449039	0.106727	0.746544
BAZ1B	0.00475039	0.106747	0.746544
CTSA	0.00370491	0.106889	0.746544
TRIM47	-0.00121304	0.106995	0.746544
ITM2C	0.00447501	0.107038	0.746544
AC012306.2	0.00313231	0.107089	0.746544
ZNF2	-0.00159535	0.107283	0.746544
PDXK	0.00439043	0.107325	0.746544
HPCAL1	0.00393	0.107327	0.746544
DNTTIP2	0.00414466	0.107374	0.746544
COPG2	0.001729	0.107443	0.746544
NOL8	0.00472917	0.10747	0.746544
ZC3H7A	0.00494968	0.10754	0.746544
ANKRD36C	0.00486977	0.107566	0.746544
ACP2	-0.00203058	0.107577	0.746544
RORC	0.00156328	0.10772	0.746544
HIST1H2AM	0.00179081	0.107889	0.746544
KANSL2	0.00442773	0.107946	0.746544
CCDC58	0.00384478	0.107976	0.746544
MFF	0.00388058	0.108031	0.746544
ZNF83	0.00407404	0.108103	0.746544
ENOX2	-0.00223845	0.108321	0.746544
DDX24	0.00413132	0.108445	0.746544
MAGEE1	0.00167126	0.10863	0.746544
INTS6	0.00439565	0.108769	0.746544
IPO11	-0.00207578	0.108855	0.746544
GPX7	0.00348002	0.108857	0.746544
GIGYF1	0.00413038	0.108987	0.746544
FBXL19	0.00162467	0.108992	0.746544
NTPCR	-0.00281013	0.109006	0.746544
MRPL55	0.00406434	0.109046	0.746544
NCOA4	0.00457392	0.10907	0.746544
EEF1E1	0.00450265	0.109086	0.746544
CMBL	0.00199186	0.109109	0.746544
SAP30L	0.00442512	0.109112	0.746544
KATNBL1	0.0033466	0.109112	0.746544
KCNQ1	-0.00247315	0.109121	0.746544
ADIPOR1	-0.00433836	0.109144	0.746544
RTL8C	-0.00209022	0.109154	0.746544
SNRPN	0.00472322	0.109161	0.746544
NMB	0.00407732	0.109165	0.746544
CENPE	-0.00264078	0.109273	0.746544
MED29	-0.0037258	0.109341	0.746544
ARHGEF3	0.00414144	0.109431	0.746544
TTF2	-0.00358671	0.109526	0.746544
ESYT2	0.00452213	0.109573	0.746544
ATXN2L	0.00435463	0.109606	0.746544
STRAP	0.00388455	0.109667	0.746544
TUBE1	0.00286817	0.109708	0.746544
INO80E	0.00373144	0.109741	0.746544
RNF170	-0.00182102	0.109758	0.746544
ZFYVE27	0.00376213	0.109761	0.746544
SPATS2	0.00293926	0.109786	0.746544
NFKB2	0.00468101	0.109814	0.746544
HMBS	-0.00177946	0.109967	0.746544
DHRSX	-0.00303981	0.110041	0.746544
ZNF549	0.00242736	0.110098	0.746544
USE1	0.00444683	0.110154	0.746544
CLDN1	-0.00170143	0.110177	0.746544
FBXO3	0.00452128	0.110186	0.746544
FOXJ3	0.00432657	0.110189	0.746544
MINCR	0.00255573	0.110228	0.746544
RAP1A	0.00502646	0.11025	0.746544
GORASP1	0.00176894	0.110252	0.746544
ARC	0.0017382	0.110318	0.746544
RARS	0.00424638	0.11036	0.746544
PFN2	0.00178575	0.110366	0.746544
AVPI1	0.00277436	0.110525	0.746544
PAK3	0.00137576	0.110539	0.746544
UNC93B1	0.00258875	0.110573	0.746544
TMEM41B	0.00452401	0.110681	0.746544
RAPGEF6	0.00348867	0.110686	0.746544
ITPRIP	0.00464198	0.110694	0.746544
NSMCE3	0.00350317	0.110742	0.746544
SLC6A6	0.00470966	0.110795	0.746544
ZHX1-C8orf76	-0.00142733	0.110917	0.746645
SNRPB2	0.00429534	0.110959	0.746645
ALCAM	0.00150869	0.11101	0.746645
HADHA	0.00485541	0.111233	0.747312
GRAMD2B	0.00389517	0.111243	0.747312
PHYH	0.0034982	0.111531	0.748616
AC012360.1	0.00172749	0.111572	0.748616
ARRB2	0.00375033	0.111748	0.74871
ABCD3	0.00385621	0.111805	0.74871
SCAMP2	0.00435403	0.111812	0.74871
MTX2	-0.0027737	0.111922	0.74871
TINF2	0.00446688	0.112051	0.74871
TIMP2	0.00320369	0.112052	0.74871
VRK1	0.00437289	0.112154	0.74871
SUFU	0.00233319	0.112302	0.74871
RASSF4	0.0017475	0.112328	0.74871
FADS3	0.00287211	0.112415	0.74871
IKZF4	0.00260737	0.112448	0.74871
FBXO44	-0.00322258	0.112506	0.74871
CACUL1	0.00442657	0.112509	0.74871
LINC00847	0.00224087	0.112539	0.74871
RASA3	0.0047271	0.112591	0.74871
DDX39A	0.00493395	0.112726	0.749156
FBXO41	-0.00195857	0.112819	0.749331
CLP1	0.00422753	0.112928	0.749607
NME6	0.00299619	0.113027	0.749748
SKP2	0.0032038	0.113083	0.749748
HIVEP2	0.00437529	0.113412	0.751105
CSKMT	0.00449762	0.113459	0.751105
SELENOK	0.00363236	0.11349	0.751105
MIR29B2CHG	0.0016463	0.113683	0.751514
SHLD1	-0.00350999	0.113686	0.751514
MAST2	-0.00219233	0.114013	0.752734
MZF1	-0.00268143	0.11403	0.752734
ZNF597	0.00197489	0.114149	0.752734
ARL8A	0.00475917	0.114152	0.752734
CITED4	0.00432309	0.114215	0.752734
FBXL17	-0.00354578	0.114275	0.752734
WIPF2	0.0045155	0.114385	0.753009
CENPL	0.00345208	0.114594	0.753373
SF3A1	0.00476116	0.114606	0.753373
AKT1	0.00430951	0.114642	0.753373
TENT2	0.00471581	0.11471	0.753377
TRMT12	0.00234215	0.114899	0.753657
PAXIP1-AS2	0.00204415	0.115023	0.753657
TARS2	0.0025339	0.115161	0.753657
SRP72	0.00386505	0.115197	0.753657
PRC1	-0.00272512	0.115273	0.753657
NME3	0.00429821	0.115286	0.753657
GCC1	0.00370561	0.115332	0.753657
IFT43	0.00354361	0.115359	0.753657
DYNC2H1	-0.00157593	0.115386	0.753657
PPP2R2A	0.00469618	0.115428	0.753657
PWWP2A	0.00416879	0.115509	0.753744
RYR1	-0.00238742	0.115895	0.755777
ARFIP1	-0.0031003	0.115956	0.755777
PLK2	0.00403797	0.116139	0.755917
TBC1D2	-0.00218006	0.116185	0.755917
ALKBH5	0.00470941	0.116211	0.755917
PLAA	0.00427382	0.116321	0.755917
UBE2G2	0.00425982	0.1164	0.755917
TMEM243	0.00400038	0.116429	0.755917
CD109	-0.00202133	0.116451	0.755917
TXLNG	0.00472717	0.116744	0.757253
ENC1	-0.00463774	0.116793	0.757253
DDX23	0.00384429	0.117025	0.757479
PPM1M	-0.00293209	0.117027	0.757479
HSCB	0.00317881	0.117148	0.757479
VIPR2	0.00345799	0.117169	0.757479
MT1F	-0.00332816	0.117222	0.757479
TRIM32	0.00210983	0.117339	0.757479
GGCT	-0.00390447	0.11735	0.757479
TAZ	0.00414068	0.11737	0.757479
AC007114.2	-0.00243609	0.117528	0.75806
AREL1	0.00330678	0.11762	0.758215
MYNN	0.00429734	0.117835	0.758795
MTRF1	0.00285216	0.117846	0.758795
UNC119B	0.00308697	0.118156	0.76035
LHPP	-0.00316622	0.118399	0.761479
FXN	0.00388619	0.118657	0.762696
MCAT	0.00293733	0.118847	0.763355
FASTKD2	0.00406319	0.118906	0.763355
MMS22L	0.00331905	0.118964	0.763355
CYHR1	0.00389027	0.11919	0.764308
RBM23	0.00437984	0.11925	0.764308
C1D	-0.00414948	0.119762	0.76715
CEBPB	0.00391325	0.119886	0.767498
NEDD8	-0.00435527	0.119954	0.767498
TCTEX1D4	0.0017946	0.120075	0.767836
LINC00624	-0.00191316	0.120433	0.768355
ZNF140	0.00259016	0.120486	0.768355
PPP4R1	0.00392066	0.120511	0.768355
TM9SF1	0.00356688	0.120552	0.768355
AUTS2	0.00463646	0.120589	0.768355
SMOX	-0.00216668	0.120698	0.768355
KHDC1	-0.00178058	0.12085	0.768355
SELENOI	0.00385106	0.120881	0.768355
TNRC6B	0.00435742	0.120896	0.768355
GVQW3	0.00210537	0.120925	0.768355
IL10RB-DT	0.00146183	0.121039	0.768355
PLOD3	0.00192915	0.121047	0.768355
UCP2	-0.0042156	0.121118	0.768355
TGIF1	0.00441248	0.121157	0.768355
TTC4	-0.00180934	0.121197	0.768355
POLR2L	0.00426233	0.121258	0.768355
SNRNP48	0.00418789	0.121679	0.770067
AC091729.3	-0.00201423	0.121687	0.770067
BYSL	0.00213148	0.121767	0.770067
SOCS1	0.00409641	0.121824	0.770067
WDR5	0.0032254	0.121883	0.770067
CUL4A	0.004198	0.122025	0.770067
REL	0.00423359	0.12204	0.770067
LYRM2	0.00443951	0.122215	0.770067
CNOT11	0.00360026	0.122216	0.770067
SAMD10	-0.00249862	0.122276	0.770067
RTN4	0.00425023	0.122314	0.770067
DENND2D	0.00404278	0.122355	0.770067
LAPTM4B	0.00192903	0.122466	0.770329
MCM3AP	-0.00377852	0.122657	0.771098
APIP	0.00331182	0.122923	0.771732
AC090948.1	-0.00312204	0.12294	0.771732
MEF2A	0.00342892	0.122966	0.771732
AC079922.2	0.0016848	0.123206	0.772359
CCNA2	0.0018736	0.123532	0.772359
SCLT1	0.00437759	0.123557	0.772359
PWP1	0.00450994	0.123643	0.772359
TSHZ1	0.00441293	0.1237	0.772359
ZBTB39	0.00219294	0.123792	0.772359
PPP1R15A	0.00408731	0.123916	0.772359
CHMP4B	0.00406904	0.12392	0.772359
TIMM29	0.00410716	0.123967	0.772359
VSIR	0.00388991	0.123983	0.772359
TK1	-0.00234774	0.124253	0.772359
HGSNAT	0.00391864	0.124255	0.772359
DDX19B	0.00396584	0.12426	0.772359
YARS	0.00458783	0.124267	0.772359
KCTD20	0.00467665	0.124283	0.772359
CYB561D2.1	-0.00235301	0.124367	0.772359
BORCS6	-0.00335357	0.124387	0.772359
CSAD	0.00358789	0.124392	0.772359
DPP4	-0.00416843	0.124399	0.772359
SLC38A9	0.00234209	0.124449	0.772359
NUBP1	0.00400729	0.124557	0.772602
MTHFS	0.00231493	0.1248	0.773226
NDUFA3	0.00422412	0.124902	0.773226
SUN1	0.00428728	0.125037	0.773226
MFSD12	-0.00317308	0.125187	0.773226
QARS	0.00393047	0.125195	0.773226
UTP6	0.00407516	0.125218	0.773226
NEK1	0.00363552	0.125334	0.773226
ITCH	0.0044436	0.125381	0.773226
OTUD7B	0.00191259	0.125404	0.773226
CAMTA2	0.00338608	0.125495	0.773226
NFKB1	0.00389537	0.12558	0.773226
HSPA6	0.00156432	0.125619	0.773226
AIG1	0.00251314	0.12562	0.773226
MFSD11	0.00418312	0.125694	0.773226
SSBP1	0.00419962	0.125697	0.773226
NCK2	0.00448708	0.125962	0.773235
IFT57	0.00430322	0.125972	0.773235
PLPP1	0.00201347	0.126013	0.773235
SNX13	0.00410468	0.126027	0.773235
CISD1	-0.00307782	0.126059	0.773235
TMX1	0.00409181	0.126114	0.773235
ANKRD13C	0.00372369	0.126392	0.773357
SMIM27	0.00398248	0.126427	0.773357
ANKRD12	0.00388722	0.126431	0.773357
CPT2	0.0026187	0.126485	0.773357
SND1	0.00419036	0.126587	0.773357
MCM6	0.00374275	0.126695	0.773357
BCL2	0.00424167	0.126787	0.773357
ZNF33B	-0.00287523	0.126848	0.773357
MRPL9	0.00439836	0.126854	0.773357
AK2	-0.00360287	0.126882	0.773357
MAPK8	0.00471481	0.126952	0.773357
CASZ1	0.00413382	0.126965	0.773357
TRANK1	0.00372209	0.127539	0.775445
TTC1	0.00427852	0.127551	0.775445
C1orf109	0.00342901	0.127563	0.775445
ZNF212	0.00238619	0.127586	0.775445
HSD17B8	0.00284444	0.127699	0.775713
AQR	0.00414223	0.127774	0.775745
ISG20L2	0.00414994	0.12796	0.776456
CHCHD3	0.00419669	0.128057	0.77662
YIPF5	0.00373155	0.128311	0.777512
CARD11	0.00395858	0.128355	0.777512
C9orf78	0.00377613	0.128519	0.777512
MRPL43	0.00479183	0.128539	0.777512
MOCS2	0.00381366	0.128552	0.777512
MIER1	0.00364786	0.128654	0.77752
C1QBP	0.00255976	0.128724	0.77752
KIAA1324	0.00186946	0.12881	0.77752
CDC42EP3	0.00461991	0.128949	0.77752
ADNP2	0.00463593	0.129078	0.77752
SLX4IP	-0.00170292	0.129152	0.77752
KTN1	0.00370141	0.129155	0.77752
RBMXL1	0.00409129	0.129172	0.77752
NPAT	0.00337613	0.12918	0.77752
ZBED4	0.00408837	0.129376	0.778278
DFFB	-0.00170549	0.129484	0.778507
TNPO3	0.00379408	0.12966	0.778539
NUS1	0.00443322	0.129665	0.778539
ATP1B1	0.00271065	0.129698	0.778539
UIMC1	0.00432627	0.130017	0.779683
LSM3	0.00420714	0.130029	0.779683
SESN3	0.00416252	0.130201	0.780063
MFN2	0.00294368	0.1303	0.780063
KLHL5	0.00332309	0.130302	0.780063
SFT2D3	-0.00288802	0.130379	0.780106
ABI2	0.00335417	0.130607	0.780769
IQCG	0.00246503	0.131223	0.780769
FCER1G	-0.00434228	0.131369	0.780769
FAM209A	0.00226025	0.131394	0.780769
UBR2	0.00441713	0.131544	0.780769
PPP1R18	0.00417875	0.131752	0.780769
C11orf71	0.00252121	0.131767	0.780769
PQLC2	-0.00142989	0.131807	0.780769
GPN1	0.00413372	0.131839	0.780769
MYO9B	0.00426431	0.131962	0.780769
HIST1H2AH	0.00254003	0.132032	0.780769
GTF3C3	0.00349385	0.132069	0.780769
AZIN1	0.00363806	0.132175	0.780769
ZNF736	0.00333901	0.13228	0.780769
ZRANB2	0.00419944	0.132409	0.780769
NCKAP1L	0.00429118	0.132508	0.780769
WDR33	0.00402275	0.132612	0.780769
C12orf10	0.00399997	0.132662	0.780769
UBE2R2	0.00443309	0.132733	0.780769
NOC2L	0.00424365	0.132782	0.780769
R3HDM2	0.00427608	0.132906	0.780769
AC116366.3	-0.0017917	0.132917	0.780769
SNHG19	0.00312102	0.132952	0.780769
FGD5-AS1	0.00425446	0.133021	0.780769
COG2	0.00357372	0.13311	0.780769
GLRX3	-0.00410393	0.133136	0.780769
TEN1	0.00417395	0.133207	0.780769
USP30-AS1	-0.0027636	0.133335	0.780769
AUH	-0.00321314	0.133464	0.780769
NVL	0.00357435	0.133466	0.780769
DDX28	0.00377416	0.133559	0.780769
DYNC1LI1	0.00424695	0.133586	0.780769
DOLPP1	-0.00162997	0.133637	0.780769
RN7SL832P	-0.00146965	0.133797	0.780769
PPP1R16B	0.00412525	0.134122	0.780769
TSPAN33	0.00151398	0.134157	0.780769
ARFRP1	-0.00255738	0.134158	0.780769
ZNF576	-0.00287153	0.134179	0.780769
PEF1	0.0038664	0.134254	0.780769
MSC	0.00223795	0.134385	0.780769
EBLN2	-0.00233467	0.134387	0.780769
DRAM2	-0.00371342	0.134484	0.780769
DNAJB2	0.004011	0.134578	0.780769
KIAA1109	0.00455957	0.134599	0.780769
AL451165.2	-0.00231459	0.1346	0.780769
PPP2R2D	0.00430812	0.134626	0.780769
AC079807.1	-0.00141815	0.134722	0.780769
BMT2	0.00271887	0.134767	0.780769
SWAP70	0.00244771	0.134901	0.780769
HMG20B	-0.00347146	0.134935	0.780769
CHMP2B	0.00411024	0.134959	0.780769
UBE2E1	0.00396927	0.134976	0.780769
SAT2	0.00429032	0.134978	0.780769
IL10RB	-0.001833	0.134979	0.780769
DLD	0.00410058	0.135146	0.780769
CIRBP	0.00388283	0.135304	0.780769
ABHD14B	-0.00418301	0.135328	0.780769
CYP2F1	0.00162414	0.135378	0.780769
AC005670.2	0.00129129	0.135418	0.780769
GOSR2	0.00360971	0.135436	0.780769
PRR14L	0.00341495	0.135472	0.780769
ZNF430	0.00421341	0.13553	0.780769
CMC1	0.00487707	0.135716	0.780769
FOXO3	0.00405656	0.135716	0.780769
SRM	0.00453118	0.135722	0.780769
KAT7	0.00404238	0.135731	0.780769
APLP2	0.00402763	0.135765	0.780769
RING1	0.00374545	0.135874	0.780769
LGALSL	0.00165896	0.135894	0.780769
AC091271.1	0.00376735	0.136176	0.780769
AC067852.2	-0.00145005	0.136223	0.780769
CENPM	-0.00288405	0.136308	0.780769
AGTRAP	-0.00370154	0.136324	0.780769
CFLAR-AS1	-0.00160806	0.136333	0.780769
HNRNPUL1	0.00347522	0.136382	0.780769
PIGB	-0.00315337	0.136432	0.780769
PAICS	0.00341673	0.136476	0.780769
SPCS1	0.00403645	0.13651	0.780769
FH	0.0031014	0.136694	0.780769
DRG1	0.00395785	0.136695	0.780769
SOD2	0.00418412	0.136769	0.780769
MAVS	-0.00274219	0.1368	0.780769
PRDM2	0.00433665	0.136883	0.780769
C1orf50	-0.00283782	0.136911	0.780769
QSOX1	-0.00284383	0.136956	0.780769
EPS15	0.0041611	0.136995	0.780769
GPCPD1	0.0043434	0.137049	0.780769
IL6R	0.00214579	0.137108	0.780769
VPS36	0.00356693	0.137185	0.780769
SLC4A4	-0.00155144	0.137219	0.780769
FXYD7	0.00236729	0.137262	0.780769
CREB1	0.0038485	0.137292	0.780769
LPGAT1	0.00452818	0.13731	0.780769
TSPYL2	0.00401798	0.13732	0.780769
VPS54	-0.00190111	0.137369	0.780769
TMED8	0.00260875	0.137484	0.780769
STK32C	0.0026811	0.137484	0.780769
PEX6	-0.00285507	0.137679	0.780769
B4GALT5	0.00424416	0.137699	0.780769
BOP1	0.00317604	0.137769	0.780769
KIF1BP	0.00231266	0.137855	0.780769
CERS4	0.00295158	0.1379	0.780769
CES2	-0.00293525	0.137914	0.780769
CXorf21	-0.00167278	0.137921	0.780769
IVD	0.00320124	0.137927	0.780769
DBNL	0.00415356	0.138119	0.780769
C12orf65	0.00357592	0.13817	0.780769
AL645728.1	0.00368059	0.13846	0.780769
DPF2	0.00425666	0.138497	0.780769
LINC02273	0.00305588	0.138514	0.780769
TES	0.00333252	0.138546	0.780769
NASP	0.00383172	0.138551	0.780769
ANKRD36B	-0.00373634	0.13864	0.780769
UFSP2	-0.00269577	0.138693	0.780769
CDK8	0.00241935	0.13871	0.780769
LONRF3	0.00258766	0.138721	0.780769
C2orf49	0.00391318	0.138729	0.780769
MIGA2	0.00346564	0.138741	0.780769
ZNF527	-0.00211581	0.138863	0.781062
LTB4R	0.00221374	0.138982	0.781294
KLHL6	-0.00383365	0.139125	0.781294
ARID1B	0.00449707	0.13916	0.781294
CHI3L2	-0.00411521	0.139218	0.781294
ZYG11B	0.00300325	0.139254	0.781294
PRDX5	0.0038388	0.139345	0.781409
USP44	0.00141527	0.139558	0.781947
AC025159.1	0.00435033	0.139711	0.781947
NEURL1	-0.00198452	0.139759	0.781947
SP110	0.00470994	0.139874	0.781947
CCSAP	0.00388466	0.139911	0.781947
CPSF7	0.00402767	0.139971	0.781947
DNAJC9	0.00437903	0.139976	0.781947
PNPLA2	0.00420875	0.140001	0.781947
[truncated: 9,173 more rows]

## Sheet: Sex
gene	coef	p	fdr
XIST	-6.7864	1.49225e-29	1.6661e-25
TSIX	-3.40408	1.30661e-12	7.29418e-09
AC024940.1	-1.86308	3.24252e-05	0.120676
F2R	3.19003	0.000257498	0.713484
POLG2	-1.45618	0.000385465	0.713484
RPS4Y1	8.72056	0.000402943	0.713484
ATP6V1E1	2.84291	0.000490324	0.713484
SRP68	2.76314	0.000539268	0.713484
RPP38	2.78269	0.000575133	0.713484
AC083880.1	-1.39534	0.000682769	0.762311
ACSL6	-1.32088	0.000869101	0.882137
SAFB	2.75127	0.00113762	0.910975
SAMD4A	-0.801001	0.00127754	0.910975
AXIN2	-1.10155	0.00166892	0.910975
AL031280.1	-1.16372	0.00169568	0.910975
NDUFS4	2.51379	0.00171719	0.910975
MTMR9	2.49065	0.00173219	0.910975
AL035634.1	-0.849547	0.00176157	0.910975
STX10	2.51422	0.00179085	0.910975
CEP290	2.41821	0.00179904	0.910975
FAM102B	2.5458	0.00195932	0.910975
BTBD19	-1.30761	0.00240184	0.910975
RDH14	2.28361	0.00255803	0.910975
DDX3Y	6.16839	0.00273654	0.910975
RHPN1	-1.30071	0.00276034	0.910975
HUS1	2.52621	0.00289701	0.910975
LOXL1	-1.08667	0.00290101	0.910975
AL139099.1	-1.1047	0.00321412	0.910975
ZNF266	2.13709	0.00324181	0.910975
CCNG1	2.47646	0.00325183	0.910975
SLC24A1	-0.82489	0.0032746	0.910975
CCDC159	1.95454	0.00387337	0.910975
COL1A1	-1.40516	0.00400246	0.910975
SYNJ1	1.88235	0.0042653	0.910975
USP1	2.47807	0.00434327	0.910975
WWP1	2.24689	0.00490082	0.910975
CCR6	-3.26545	0.00587832	0.910975
LY9	2.07013	0.00590568	0.910975
NIPAL3	1.98369	0.00608366	0.910975
ELOVL4	-1.56582	0.00622431	0.910975
CLPTM1L	2.35242	0.00651319	0.910975
AL365361.1	-1.96861	0.00689357	0.910975
TRMT1	1.75707	0.00696874	0.910975
PDIA4	1.9187	0.00738309	0.910975
EAF1-AS1	-1.453	0.00752953	0.910975
LRSAM1	-1.04039	0.00769339	0.910975
AK6	1.73615	0.00777262	0.910975
TPM2	-1.00077	0.0079116	0.910975
AC010998.2	-0.744425	0.0079572	0.910975
C1orf54	-1.05667	0.00834425	0.910975
AC092053.3	-0.927172	0.00883896	0.910975
CEBPB-AS1	-0.754257	0.00893628	0.910975
TMEM189	1.95597	0.00907746	0.910975
WDR5	1.60136	0.00947049	0.910975
BTN3A3	1.72271	0.00977941	0.910975
GSAP	1.70809	0.00982476	0.910975
OAZ2	1.98948	0.00988177	0.910975
UTY	3.47872	0.00992246	0.910975
KCTD17	1.57951	0.0103142	0.910975
YIPF1	1.58591	0.0103285	0.910975
ARL6IP6	1.59983	0.0104799	0.910975
IPO8	1.55734	0.0106171	0.910975
CCDC32	2.00103	0.0107409	0.910975
IPPK	1.49455	0.0108924	0.910975
FAM200B	2.30859	0.0109693	0.910975
KIAA0586	1.74916	0.0110505	0.910975
TIE1	-0.736974	0.0110744	0.910975
ATP6AP1	2.00266	0.0110998	0.910975
RBBP8	1.65191	0.0111114	0.910975
DNAJA4	1.76853	0.0112964	0.910975
NF1	1.6051	0.0114427	0.910975
LINC02211	-0.703156	0.0116337	0.910975
KLHL35	-0.719111	0.0117504	0.910975
WRNIP1	2.15949	0.0119631	0.910975
ISCA2	2.23455	0.0122212	0.910975
NAA35	1.74949	0.0125651	0.910975
SMARCD2	1.83871	0.0128009	0.910975
AP5Z1	2.3995	0.0128269	0.910975
PTAR1	2.02676	0.0128421	0.910975
PRKCE	-1.39827	0.0129751	0.910975
ZNF138	1.5072	0.0132128	0.910975
CCAR2	1.84246	0.0133551	0.910975
SLC35A4	1.54832	0.0136738	0.910975
ODF2	1.47139	0.0140344	0.910975
SLC35F6	1.45588	0.014132	0.910975
DST	-0.78034	0.0142749	0.910975
C6orf89	2.03643	0.0143231	0.910975
RBM27	2.01901	0.014355	0.910975
FIP1L1	2.16878	0.0143818	0.910975
STARD3NL	1.83703	0.0151327	0.910975
MRPS30	2.80854	0.0151876	0.910975
TMEM115	1.58067	0.0153048	0.910975
DNM1L	1.97221	0.0154429	0.910975
MAF	2.03024	0.0155164	0.910975
EP300	2.06534	0.015632	0.910975
HECTD4	1.84399	0.0158349	0.910975
TMEM187	-0.659202	0.0158937	0.910975
CXCL8	-0.879273	0.0161733	0.910975
EIF1AY	3.18631	0.0163674	0.910975
SNX14	1.50701	0.0164346	0.910975
PRKAG2	1.87875	0.0165675	0.910975
BBS10	-0.689231	0.0166982	0.910975
UBALD1	1.92085	0.0173337	0.910975
TMEM63B	1.2805	0.0176088	0.910975
TTC17	1.98852	0.0177174	0.910975
WDR46	1.7204	0.0177973	0.910975
TAF5	1.41647	0.0178587	0.910975
POGK	1.50115	0.0179306	0.910975
IKBKG	1.48759	0.0179949	0.910975
ATF7	1.43346	0.0180151	0.910975
PDE12	3.16249	0.0181051	0.910975
IER3IP1	2.69272	0.0181459	0.910975
UNK	1.70689	0.0183565	0.910975
KMT5C	-1.75545	0.0183919	0.910975
TAOK1	2.53688	0.0184581	0.910975
CD226	1.93158	0.0185849	0.910975
RORC	-0.673023	0.0187268	0.910975
AGK	1.38112	0.0188664	0.910975
APOBEC3H	1.67409	0.0189068	0.910975
GPAT3	-0.379568	0.0189379	0.910975
AC234582.1	-1.30113	0.0189925	0.910975
FAM241A	-1.14485	0.0191305	0.910975
NELFE	1.93494	0.0191767	0.910975
CPSF2	1.35524	0.0192314	0.910975
TPRG1L	1.71757	0.0193352	0.910975
HDHD5	1.37447	0.0193361	0.910975
ITPRIP	3.0623	0.0199715	0.910975
ZNF827	1.65302	0.0202042	0.910975
FAM222B	1.74342	0.0202153	0.910975
PEX19	1.32322	0.0202649	0.910975
USP9Y	1.3877	0.0204366	0.910975
CIZ1	1.77031	0.0205891	0.910975
PDGFA	-0.876763	0.0206981	0.910975
TM9SF4	1.33204	0.0209634	0.910975
CNOT10	1.7103	0.0209655	0.910975
MIEF1	1.4139	0.0214628	0.910975
GPA33	-0.708535	0.0217629	0.910975
CAT	1.57316	0.0217896	0.910975
PPP1R13B	1.49194	0.0217903	0.910975
VPS8	1.75677	0.0218657	0.910975
AC067852.2	-0.657345	0.021888	0.910975
SDCCAG8	1.32945	0.022153	0.910975
PARVA	-0.497564	0.0225348	0.910975
ZFY	3.2199	0.0226666	0.910975
NF2	2.09335	0.02274	0.910975
PGP	1.88536	0.0228041	0.910975
HIF1AN	1.42482	0.0232316	0.910975
HENMT1	1.62994	0.0233302	0.910975
SMIM15	1.82528	0.0235188	0.910975
AC012360.1	-0.723397	0.0235303	0.910975
MRPS12	2.53666	0.0237837	0.910975
TRAF3IP3	2.87011	0.0238026	0.910975
ATP2C1	1.47968	0.0239004	0.910975
CBX6	1.90282	0.0239142	0.910975
LLGL2	2.89512	0.0240459	0.910975
PDHA1	1.56297	0.0241349	0.910975
COQ10A	1.74028	0.0243209	0.910975
OGFOD1	1.28991	0.0246591	0.910975
MYL6B	1.63098	0.0249285	0.910975
ZNF85	-0.974771	0.0253957	0.910975
MIIP	1.66681	0.0254118	0.910975
LZIC	-1.65836	0.0254353	0.910975
ERCC5	1.30289	0.0254854	0.910975
AL139246.5	1.86934	0.0257454	0.910975
CTSF	1.23765	0.0258227	0.910975
ACOT8	1.29022	0.0259759	0.910975
IL4I1	-1.32129	0.0261956	0.910975
FECH	-1.21657	0.0263368	0.910975
WDR73	1.6192	0.0266354	0.910975
NDUFAF1	1.25713	0.0267939	0.910975
TDP2	1.73408	0.0268198	0.910975
ARHGAP31	-1.10877	0.0268249	0.910975
MALSU1	1.79971	0.0268608	0.910975
FLT1	-0.926587	0.0268819	0.910975
HSF5	-0.397771	0.0269985	0.910975
CYFIP2	3.40336	0.0279566	0.910975
RPS6KA4	1.25494	0.0282842	0.910975
MFSD14C	1.62563	0.0283996	0.910975
PGM1	1.32837	0.0284337	0.910975
DYRK1B	1.07809	0.0284741	0.910975
SLC30A1	1.48475	0.0285567	0.910975
SPTSSA	1.33962	0.0286296	0.910975
RAB6A	1.86869	0.0287885	0.910975
TUBB2A	1.89412	0.0288353	0.910975
TRAPPC2	1.80647	0.0290639	0.910975
ZFAND3	1.71998	0.0291301	0.910975
IPP	1.19968	0.0291848	0.910975
MOSMO	-1.45952	0.0292565	0.910975
TTTY15	3.80625	0.0294558	0.910975
HELQ	1.56244	0.0295982	0.910975
C3orf14	1.29993	0.0296781	0.910975
REXO4	1.82545	0.0299618	0.910975
FANCM	1.14034	0.030038	0.910975
METTL18	1.25908	0.0304865	0.910975
GNS	1.30033	0.0305084	0.910975
AL132989.2	-1.17066	0.0305725	0.910975
ABRAXAS2	2.05918	0.0306599	0.910975
TANGO2	1.14136	0.0308185	0.910975
S1PR5	3.44429	0.0309662	0.910975
CCDC90B	1.62145	0.0309824	0.910975
MFN2	1.2338	0.0310023	0.910975
RGS3	2.84173	0.0310214	0.910975
PJA1	1.24974	0.0312658	0.910975
AC016394.1	-0.609691	0.0312895	0.910975
RAB28	1.12473	0.031476	0.910975
CBFB	1.70963	0.0315734	0.910975
AGAP3	1.26202	0.0315857	0.910975
EXOSC8	1.83447	0.0317451	0.910975
B3GNT7	1.25616	0.0319138	0.910975
SLC1A2	-0.669217	0.0321968	0.910975
MRPL45	-1.59501	0.032274	0.910975
SPTLC1	1.71153	0.0324519	0.910975
B4GALT7	-1.21486	0.0330216	0.910975
AL133245.1	-0.395242	0.0330812	0.910975
CCR9	-0.395242	0.0330812	0.910975
AL928970.1	-0.395242	0.0330812	0.910975
TRIM62	-1.31983	0.0331239	0.910975
PIGT	1.8885	0.0331406	0.910975
EEPD1	-1.19415	0.033189	0.910975
NFATC3	2.31658	0.0333619	0.910975
C5orf15	-1.45901	0.033693	0.910975
GNB5	-1.75342	0.0337701	0.910975
IKBIP	1.18658	0.033888	0.910975
RALGAPB	1.56232	0.0341248	0.910975
GNB2	2.51331	0.0342171	0.910975
OTUD1	1.75815	0.0344994	0.910975
ADO	1.08668	0.0347263	0.910975
NUDCD3	1.96925	0.0349587	0.910975
ING2	2.17901	0.0350438	0.910975
C6orf120	1.39725	0.035167	0.910975
ACAT2	1.67257	0.0351897	0.910975
MIR4435-2HG	2.71094	0.0351972	0.910975
FBXL17	1.82313	0.0355033	0.910975
PRRC2A	1.693	0.0356	0.910975
ERLEC1	1.85809	0.0357694	0.910975
HHAT	-0.651991	0.0361935	0.910975
AC007228.2	-0.731634	0.0362217	0.910975
KHDC4	1.65016	0.0363522	0.910975
PRR5	2.79529	0.0368482	0.910975
IL12RB2	-1.17959	0.0368724	0.910975
TFB2M	1.5214	0.0369288	0.910975
SLC45A4	1.10768	0.0370903	0.910975
PRDM8	-1.02797	0.0371766	0.910975
C12orf4	2.01876	0.0371842	0.910975
INO80	3.06056	0.0372258	0.910975
AC012360.3	1.16843	0.0372483	0.910975
UTP25	1.38468	0.0373635	0.910975
RFXANK	2.20494	0.0373826	0.910975
WDR6	1.45896	0.0374045	0.910975
EXOC3	2.25202	0.0378653	0.910975
AL359915.2	-1.0664	0.0378713	0.910975
PIP4K2C	1.14347	0.0379438	0.910975
WHRN	1.77368	0.0380466	0.910975
STAMBPL1	1.0822	0.0380669	0.910975
ZBTB7A	3.08196	0.0380921	0.910975
ELL	3.19254	0.0381155	0.910975
MTHFS	-0.917949	0.0381302	0.910975
TFE3	1.40113	0.0382233	0.910975
TMEM205	1.31358	0.0383584	0.910975
AC092849.1	-0.362708	0.0389223	0.910975
BCCIP	1.8369	0.0390484	0.910975
DBR1	1.47165	0.0391322	0.910975
TBL3	1.07268	0.03922	0.910975
FAM215B	1.42905	0.0392703	0.910975
SSBP3	2.76245	0.0393341	0.910975
GNLY	4.7435	0.0394967	0.910975
SPATA2L	1.6155	0.0396236	0.910975
ZNF408	1.25293	0.0396984	0.910975
RAD54L2	1.69069	0.0397518	0.910975
AL591895.1	-1.05428	0.0398571	0.910975
SNRNP35	2.41571	0.0398744	0.910975
RAB30	1.80642	0.0402688	0.910975
SEC23IP	1.44651	0.0403053	0.910975
RAB15	-0.615027	0.0404117	0.910975
NUP205	1.63893	0.0404458	0.910975
AL592148.3	-1.32302	0.0404482	0.910975
AL731577.1	1.11212	0.0405216	0.910975
AC016831.1	1.66602	0.04053	0.910975
MICAL1	1.78383	0.0406289	0.910975
C8orf58	-1.03548	0.0406452	0.910975
VPS33B	1.14406	0.0408881	0.910975
ZNF354B	1.18732	0.0409219	0.910975
GLRX2	1.04147	0.0415255	0.910975
HACE1	1.11932	0.0417187	0.910975
EHMT2	2.00417	0.0418209	0.910975
PLXND1	1.38274	0.042008	0.910975
EFHC1	1.044	0.0423547	0.910975
PARP2	1.0978	0.0425708	0.910975
NMT1	2.61811	0.0427268	0.910975
MCM6	1.45597	0.0428489	0.910975
CLP1	2.12676	0.0431423	0.910975
TCTN1	-0.661071	0.0436062	0.910975
NFAT5	2.78805	0.0436408	0.910975
GPR132	-1.62732	0.0436939	0.910975
PGPEP1	1.01728	0.0437103	0.910975
DGKE	1.88654	0.0439621	0.910975
NIPAL2	-0.641268	0.0440209	0.910975
LINC02273	-1.21886	0.0440749	0.910975
FKBP15	1.06138	0.0442337	0.910975
RAB27A	2.17651	0.0443276	0.910975
MAVS	1.08725	0.0443908	0.910975
SLFN11	1.29618	0.0444624	0.910975
OTUD7A	1.15166	0.0444793	0.910975
PYGO2	-1.01583	0.0445671	0.910975
ENO1-AS1	-0.327528	0.0445943	0.910975
PBLD	-0.327528	0.0445943	0.910975
PATZ1	1.87091	0.0445944	0.910975
TRAF3IP2-AS1	1.09304	0.0448015	0.910975
SEC24B	1.51707	0.0449211	0.910975
PER2	-1.55513	0.0452263	0.910975
SLC43A1	-0.625906	0.0452528	0.910975
SGPP2	-0.614375	0.0454393	0.910975
SAV1	1.32842	0.0457137	0.910975
SGSM2	0.948063	0.0457281	0.910975
FAM53B	2.99434	0.0459065	0.910975
RND1	-1.03408	0.0464585	0.910975
MAN2B1	1.34162	0.0465069	0.910975
CDKN2AIPNL	1.97566	0.0467799	0.910975
MEMO1	1.05811	0.0468221	0.910975
AL035530.2	-0.679344	0.0469407	0.910975
ARHGEF5	-0.711905	0.0469739	0.910975
SMAD3	2.34876	0.0469767	0.910975
UFSP2	1.06012	0.0471478	0.910975
NAA80	0.981101	0.047464	0.910975
CS	1.66738	0.0475701	0.910975
PBX2	1.25228	0.047573	0.910975
IFNAR2	1.28522	0.0475984	0.910975
TCHP	1.11614	0.0477225	0.910975
MAP3K13	1.90905	0.047832	0.910975
POR	1.34139	0.0479819	0.910975
CRYBG1	1.74969	0.0480107	0.910975
TAF9B	1.12913	0.0480741	0.910975
CNOT8	1.69577	0.0481134	0.910975
GSPT2	1.11438	0.0481918	0.910975
TTN	1.1508	0.0483812	0.910975
AL590867.1	-0.429648	0.048618	0.910975
LINC00483	-0.429648	0.048618	0.910975
AC097641.2	-0.429648	0.048618	0.910975
AC011462.1	-0.429648	0.048618	0.910975
MDN1	1.33201	0.0487335	0.910975
ZNF680	1.0656	0.0487402	0.910975
CD59	1.42477	0.0487734	0.910975
INTS12	1.55231	0.0488427	0.910975
MAN2C1	1.12629	0.0490494	0.910975
DHRS4	0.985965	0.0491227	0.910975
AC009812.3	-0.635225	0.0491836	0.910975
EMC2	1.07109	0.0491913	0.910975
AMPD2	-1.43909	0.0492343	0.910975
SFT2D1	1.53915	0.049237	0.910975
EIF2B1	1.60284	0.0493154	0.910975
SPATA33	1.65421	0.0494141	0.910975
ABCB1	1.36836	0.0496693	0.910975
ARMC1	1.49249	0.0497179	0.910975
ECPAS	1.4437	0.0499349	0.910975
ZNF638	2.40752	0.0499456	0.910975
TRIM52	1.87013	0.0499881	0.910975
UBAP2	2.11272	0.0501359	0.910975
MDM2	1.6353	0.0502433	0.910975
PDCD4-AS1	0.932328	0.0502523	0.910975
DOT1L	1.36848	0.0503066	0.910975
C17orf53	-0.61915	0.0503304	0.910975
TNFRSF12A	-1.03354	0.0503592	0.910975
COPB2	1.05401	0.0506925	0.910975
TRPC4AP	1.63152	0.0507108	0.910975
SMG8	1.00222	0.0507303	0.910975
ASB6	1.8687	0.0514485	0.910975
PSD	-0.645565	0.0514843	0.910975
ZC4H2	-0.690051	0.051653	0.910975
PLXNA1	-0.83825	0.0517117	0.910975
LINC01004	-0.875003	0.0517278	0.910975
AC092683.1	1.42982	0.0518547	0.910975
IPMK	-0.972377	0.0519974	0.910975
GALNT7	1.28883	0.0520946	0.910975
CIAO1	1.5861	0.0521909	0.910975
STYX	-1.73731	0.0524685	0.910975
ZMYM4	-1.59777	0.052588	0.910975
ECHS1	2.30017	0.0526593	0.910975
PNRC2	1.72793	0.0528371	0.910975
ZBP1	3.04132	0.0529007	0.910975
CD38	2.22131	0.0529503	0.910975
TMEM135	1.02128	0.0529927	0.910975
ADGRE1	-0.604091	0.052993	0.910975
MKI67	1.44049	0.0530411	0.910975
MCM5	1.83511	0.0532126	0.910975
URB1-AS1	1.07635	0.0533784	0.910975
TMEM131	1.82057	0.0536037	0.910975
RNF11	1.63967	0.0536359	0.910975
SRFBP1	1.53642	0.0538829	0.910975
NRDC	2.43763	0.0539064	0.910975
SLC23A2	1.72138	0.054019	0.910975
FAM122B	1.72813	0.054121	0.910975
FAM133B	1.52735	0.0541671	0.910975
BCAS3	0.967026	0.0541808	0.910975
AKTIP	1.59959	0.0546108	0.910975
EPC2	2.74754	0.0546582	0.910975
ZNF699	1.19709	0.0547476	0.910975
CTU1	1.52903	0.0547553	0.910975
LASP1	2.43091	0.0547682	0.910975
NOTCH2NL	0.939302	0.0547792	0.910975
MLX	1.43144	0.0550408	0.910975
CIB2	-0.813128	0.0552477	0.910975
NARS	1.62425	0.0552995	0.910975
COQ4	1.81499	0.0553288	0.910975
SRPK2	2.09533	0.0555093	0.910975
TMEM67	1.42498	0.0559468	0.910975
WDR59	-2.1628	0.0563134	0.910975
SMIM29	2.01595	0.0563181	0.910975
MORN2	0.862292	0.0564078	0.910975
ZNF84	1.74731	0.0566999	0.910975
TDP1	1.24123	0.0569232	0.910975
ZNF317	1.9604	0.0570307	0.910975
RPL39L	0.86194	0.0571091	0.910975
SPIRE1	-0.589162	0.0571318	0.910975
MTMR2	0.997911	0.0572028	0.910975
CCDC28A	2.26221	0.057225	0.910975
AC009403.1	1.26404	0.0573646	0.910975
ZNF383	1.13541	0.0574167	0.910975
MUTYH	1.06745	0.0578146	0.910975
ARNTL2	-0.661862	0.0578247	0.910975
KCNK6	1.26803	0.057908	0.910975
VBP1	2.27505	0.0580814	0.910975
CASP10	1.00038	0.0582444	0.910975
C6orf136	1.39199	0.0582623	0.910975
CDK2AP2	2.10025	0.0585883	0.910975
LSM10	1.58719	0.0586047	0.910975
BDH1	1.15872	0.058695	0.910975
ASNA1	2.28045	0.0587932	0.910975
ZNF789	1.02423	0.058825	0.910975
FAM234A	0.998806	0.0588287	0.910975
QDPR	1.49632	0.0591842	0.910975
ATG5	2.32526	0.0592245	0.910975
WDR35	0.913204	0.0592601	0.910975
RBAK-RBAKDN	1.86699	0.0594406	0.910975
CERS6	1.50921	0.0594797	0.910975
ZNF487	1.32647	0.0595775	0.910975
TMEM214	0.834942	0.0596868	0.910975
SIK1	-1.5339	0.0597114	0.910975
KLHDC10	1.89688	0.0597255	0.910975
CABIN1	2.13563	0.0597598	0.910975
PREP	1.32654	0.059909	0.910975
YKT6	2.284	0.0599808	0.910975
SMAD5	1.84661	0.0600324	0.910975
KIAA2013	1.43316	0.0600546	0.910975
SPEF2	-0.600385	0.0601043	0.910975
TOGARAM2	1.02359	0.0602103	0.910975
SUMO4	0.89197	0.0605861	0.910975
HMGXB4	2.17255	0.0605989	0.910975
MRPL48	1.34821	0.060691	0.910975
SCRIB	0.943098	0.0608109	0.910975
LIAS	1.239	0.0609769	0.910975
ICMT	1.07933	0.0611282	0.910975
TTC33	0.869565	0.0613406	0.910975
SLC25A51	1.64875	0.0614911	0.910975
PSMA6	2.2928	0.0615407	0.910975
IGFBP7	1.53895	0.0617128	0.910975
BCL2L1	1.39104	0.0617603	0.910975
RUBCN	1.28075	0.0617896	0.910975
AP003774.4	0.994127	0.0619803	0.910975
FGR	1.34107	0.0620268	0.910975
BTRC	0.933336	0.062068	0.910975
DESI2	1.86085	0.0623138	0.910975
ANKRD46	0.965138	0.0623368	0.910975
SRD5A3	0.877516	0.0624093	0.910975
MTAP	0.837528	0.0627022	0.910975
ARHGAP10	1.22617	0.0627934	0.910975
MPHOSPH6	1.6489	0.062829	0.910975
BANP	1.58074	0.0628522	0.910975
CAMSAP1	1.35397	0.062975	0.910975
SMYD4	0.899167	0.0634654	0.910975
DTX3	1.18996	0.0635268	0.910975
RSBN1	1.54315	0.0635542	0.910975
PTCD3	1.53267	0.0637038	0.910975
LRMP	2.08544	0.0637104	0.910975
SPDYA	-0.635975	0.0638256	0.910975
AP006621.3	0.904504	0.0638616	0.910975
LYPLA1	1.62455	0.0640827	0.910975
SPATA2	1.4411	0.0643379	0.910975
MCOLN2	1.62592	0.0643582	0.910975
HAUS1	1.28021	0.0643944	0.910975
TIMM8B	1.56084	0.0646569	0.910975
PEX2	1.94143	0.0647036	0.910975
FOXO4	0.959638	0.0650882	0.910975
MNT	1.44957	0.0652059	0.910975
CTSC	3.07416	0.0652943	0.910975
MDK	0.945422	0.0654413	0.910975
GALK1	0.92128	0.0655225	0.910975
LFNG	1.33011	0.0657301	0.910975
CFDP1	2.49213	0.0658704	0.910975
PDE1B	0.904538	0.066078	0.910975
SLC9A8	1.75356	0.0662226	0.910975
EGR2	-0.844425	0.0665427	0.910975
ADTRP	-0.883364	0.0666112	0.910975
ANKRA2	1.83241	0.0667091	0.910975
TMEM134	1.90506	0.0667259	0.910975
AC005332.1	0.829927	0.066955	0.910975
HIST2H2BE	0.949934	0.0672629	0.910975
MRTO4	2.24209	0.0672683	0.910975
WDR90	-0.628634	0.0673921	0.910975
FAM114A2	0.831455	0.0674019	0.910975
TSPAN32	2.06112	0.0675644	0.910975
PPP1R9B	1.77763	0.0676237	0.910975
SDR39U1	1.36462	0.0678822	0.910975
PDLIM1	1.35933	0.0679635	0.910975
RALBP1	2.54411	0.068207	0.910975
ZNF33B	1.42757	0.0682273	0.910975
LRRC8A	1.51216	0.0682831	0.910975
ALG9	0.897605	0.0683033	0.910975
ERCC6	1.31298	0.0683895	0.910975
SMPD2	0.963704	0.0684252	0.910975
OSM	0.884477	0.0684347	0.910975
GPAM	1.14389	0.068484	0.910975
ERICH1	2.50754	0.0687027	0.910975
ARHGAP1	1.38484	0.0688037	0.910975
BEX3	0.933664	0.0689677	0.910975
PIAS4	-1.09899	0.0691422	0.910975
ARHGEF9	0.947018	0.0692255	0.910975
EHBP1	-1.17388	0.0692906	0.910975
NUTM2A-AS1	1.86413	0.0693226	0.910975
C2orf69	1.52523	0.0693445	0.910975
TRIM73	1.66181	0.0694564	0.910975
CPEB2	2.01681	0.069533	0.910975
B4GALT4	1.41638	0.0696094	0.910975
FGFR1	0.90025	0.0696214	0.910975
RASL11B	-1.06936	0.0696257	0.910975
AC103724.3	-0.555173	0.0696719	0.910975
SPON2	4.00832	0.069722	0.910975
PKD2L2	-1.07999	0.0697633	0.910975
COMMD4	1.2538	0.0698309	0.910975
ZNF282	1.26976	0.069862	0.910975
CXCR6	-1.1294	0.0699135	0.910975
TMEM39A	1.84132	0.069959	0.910975
ARID1B	1.61269	0.0699777	0.910975
NAF1	-1.53427	0.0703212	0.910975
MFSD10	2.18897	0.0703385	0.910975
ZDHHC14	0.902008	0.0703505	0.910975
PERP	-1.52818	0.0708161	0.910975
MTURN	1.37405	0.070922	0.910975
PRDM1	2.49332	0.071488	0.910975
SERTAD3	2.47527	0.0715075	0.910975
ZNF598	1.17867	0.0715321	0.910975
VSIR	2.77738	0.0715557	0.910975
KDELC2	0.865873	0.0715793	0.910975
HERC2	1.9142	0.0716624	0.910975
CD320	1.57663	0.071754	0.910975
DGCR2	0.951496	0.0718805	0.910975
WDR61	1.71478	0.0719099	0.910975
ENSA	2.59697	0.0719663	0.910975
HSD17B10	2.76209	0.0719827	0.910975
AC023355.1	-0.342307	0.0721455	0.910975
CHM	0.897682	0.0722639	0.910975
CORO1C	1.35111	0.0722778	0.910975
AC133550.2	0.885627	0.0723416	0.910975
GTF3C5	2.51165	0.0724045	0.910975
MZF1	0.890604	0.0725467	0.910975
MAGOHB	1.15654	0.0726074	0.910975
SLC36A4	1.16497	0.0729757	0.910975
MTX1	2.16752	0.0733487	0.910975
UQCC3	1.83332	0.0733655	0.910975
LAT2	1.31768	0.0734278	0.910975
MAP2K5	-0.797526	0.0734983	0.910975
PLCXD2	1.27376	0.0735065	0.910975
ZEB2	3.038	0.0735674	0.910975
HLA-DMA	2.03338	0.0736307	0.910975
CDIPT	1.42258	0.0736981	0.910975
ERCC3	1.3328	0.0737004	0.910975
TMEM256	2.03377	0.073701	0.910975
RING1	1.31356	0.0738122	0.910975
PPIL1	0.830182	0.0739415	0.910975
PPP1R8	1.45422	0.0739635	0.910975
Z98885.3	1.63068	0.0740918	0.910975
GCLM	1.77427	0.0741195	0.910975
AL592183.1	2.51713	0.0741514	0.910975
WDR5B	-0.792954	0.0741572	0.910975
AL359962.2	1.23387	0.0741586	0.910975
NUP88	1.42189	0.0745185	0.910975
STAM2	0.929345	0.0745253	0.910975
BDH2	1.12534	0.0745603	0.910975
SHMT1	0.769611	0.0745651	0.910975
CALCOCO2	-2.55331	0.0746318	0.910975
CAMKMT	0.835303	0.0746633	0.910975
CSRP1	1.3307	0.0746827	0.910975
MEI1	-1.42064	0.0749913	0.910975
NDUFA7	1.1909	0.0749945	0.910975
CLUH	1.385	0.0750143	0.910975
HMGCR	1.41252	0.0750458	0.910975
ZMYND19	0.877264	0.0751103	0.910975
BID	2.27824	0.0751356	0.910975
PTGES2	1.87631	0.0751819	0.910975
ATP5MC1	2.76877	0.0752804	0.910975
DNA2	-0.61231	0.0752871	0.910975
MRPS25	2.0617	0.0753203	0.910975
ABL2	1.09696	0.0753345	0.910975
PI4K2A	1.5288	0.075335	0.910975
OGDH	1.17926	0.0753461	0.910975
SCAMP1	1.89839	0.0755501	0.910975
SLC22A23	-0.570396	0.0758693	0.910975
LNX2	0.883163	0.0759713	0.910975
KLHL11	1.08167	0.076014	0.910975
ASCL2	1.89344	0.0760577	0.910975
DDX49	2.3234	0.0761157	0.910975
TATDN3	1.8074	0.0762254	0.910975
HABP4	-1.11508	0.0763048	0.910975
VEZF1	2.2977	0.0764028	0.910975
DCLRE1C	1.89343	0.0764536	0.910975
UROD	1.38413	0.0765348	0.910975
CAPNS1	2.75289	0.0765596	0.910975
ZNF7	1.08597	0.0765621	0.910975
AP5S1	1.13061	0.0766081	0.910975
BCL7A	1.08346	0.0768125	0.910975
KATNB1	0.804329	0.0770539	0.910975
EPG5	1.5968	0.0771346	0.910975
EXOC6	1.96762	0.0772274	0.910975
DENND4A	1.5752	0.0772374	0.910975
C8orf76	1.88089	0.0772502	0.910975
MAP3K3	1.42559	0.0776726	0.910975
C11orf54	0.874562	0.0778135	0.910975
ATP1A3	0.829946	0.0778923	0.910975
HAVCR2	1.97097	0.0779384	0.910975
ARHGEF3	2.04944	0.0780632	0.910975
FAM20B	0.932462	0.0780843	0.910975
PDK1	1.58893	0.0782812	0.910975
KLHL5	1.13034	0.0784047	0.910975
PCBP3	-0.663954	0.0784751	0.910975
TJAP1	0.906138	0.0785385	0.910975
PHF6	1.12698	0.0786093	0.910975
DENND4C	2.10691	0.0786779	0.910975
RNF24	-1.04101	0.0787376	0.910975
FAM193B	1.53707	0.0788057	0.910975
CD300A	2.0743	0.0788312	0.910975
RPUSD1	1.50776	0.0789016	0.910975
DCAF5	1.52216	0.0789685	0.910975
NECTIN1	0.696904	0.0790607	0.910975
C3orf38	1.86771	0.0791381	0.910975
EDEM1	1.97283	0.0793715	0.910975
RITA1	0.91854	0.0795585	0.910975
DHRS13	0.825623	0.0795789	0.910975
GAB3	1.5692	0.0796056	0.910975
EFL1	0.936174	0.0800117	0.910975
ZNF398	-1.08757	0.0800696	0.910975
ZNF587	1.28434	0.0800786	0.910975
ARL6IP1	2.4961	0.0800973	0.910975
KDM5D	1.80845	0.0801492	0.910975
ASTE1	2.22371	0.0801514	0.910975
CLIC3	3.29041	0.0803463	0.910975
AXIN1	1.69352	0.0803505	0.910975
C14orf28	0.940669	0.080459	0.910975
FBXO6	1.40725	0.080484	0.910975
AGFG1	1.74517	0.0806694	0.910975
AC015813.1	0.869704	0.0808144	0.910975
PRPF19	1.28177	0.0808837	0.910975
TBC1D10C	2.39074	0.0810773	0.910975
TMTC3	0.930667	0.0811094	0.910975
DEPDC5	1.05466	0.0811876	0.910975
USP42	2.04352	0.0812912	0.910975
CORO2A	-1.21575	0.0813087	0.910975
SERGEF	1.55532	0.0814687	0.910975
MRPL57	1.41482	0.0815552	0.910975
GOLGA2	1.77527	0.0816822	0.910975
PTPN9	1.38227	0.0819102	0.910975
ANKRD42	0.781569	0.082149	0.910975
OGFR	2.34541	0.0821735	0.910975
SLC9B2	1.52353	0.08232	0.910975
SDHA	1.87032	0.0823674	0.910975
COX16	1.57738	0.0824375	0.910975
NFKBID	1.11346	0.082515	0.910975
CDCA7L	1.16669	0.0826222	0.910975
EPM2AIP1	1.82466	0.0826837	0.910975
PTTG1IP	-1.50833	0.0826958	0.910975
P2RY14	-0.580231	0.0828668	0.910975
RTCB	1.81031	0.0830548	0.910975
XPO5	1.12659	0.0830699	0.910975
POLR3B	0.900586	0.0830985	0.910975
LRP5L	0.819972	0.0831988	0.910975
RAB29	1.77031	0.0832033	0.910975
PWP1	2.12963	0.0832315	0.910975
GRAP	-1.10169	0.0832703	0.910975
ZNF865	0.806103	0.0834441	0.910975
TTC39C-AS1	-0.555118	0.0838468	0.910975
FAM122A	1.56821	0.083923	0.910975
SH3GL1	1.64364	0.0841618	0.910975
C17orf67	0.905428	0.0841926	0.910975
ZNF45	0.837924	0.0843371	0.910975
LINC02019	-0.757914	0.0846483	0.910975
TSPAN2	1.38044	0.0846655	0.910975
SLC19A1	-0.619872	0.0848337	0.910975
C7orf26	1.37399	0.0849857	0.910975
APH1A	2.54641	0.0850061	0.910975
IPCEF1	1.14592	0.0850832	0.910975
TSFM	1.46438	0.0851155	0.910975
DCK	1.69309	0.0851189	0.910975
TEX261	-1.26736	0.0851217	0.910975
ARL5A	1.30309	0.0851783	0.910975
L3MBTL3	1.36705	0.0853049	0.910975
GXYLT1	2.24933	0.0853116	0.910975
SIAH2	2.19086	0.0853693	0.910975
ARL1	1.40453	0.0853806	0.910975
LTBP3	2.07622	0.0858728	0.910975
CHN2	1.33128	0.0862213	0.910975
GK5	2.07018	0.0862422	0.910975
UBE2Z	2.31975	0.0863053	0.910975
MAFF	2.89976	0.0867752	0.910975
SCOC	1.19946	0.0868736	0.910975
DOPEY1	-0.891802	0.087271	0.910975
HEXA	1.78519	0.0874344	0.910975
APOL2	1.9556	0.0875469	0.910975
PMPCB	2.09453	0.0875973	0.910975
PUS7L	2.12538	0.087604	0.910975
PTCH1	0.861889	0.0876341	0.910975
RNF216	2.07574	0.08768	0.910975
SPAST	1.23258	0.0880672	0.910975
CCDC14	1.89559	0.088174	0.910975
LRRC40	2.17177	0.0881752	0.910975
UBE3B	1.09155	0.0882999	0.910975
FARSA	-0.617214	0.0887572	0.910975
RFFL	1.44701	0.0887773	0.910975
MON2	1.29195	0.0888185	0.910975
ZBTB38	2.96672	0.0888559	0.910975
AC254633.1	-0.515357	0.0888817	0.910975
AC090948.2	-0.515357	0.0888817	0.910975
AC083843.2	-0.515357	0.0888817	0.910975
KIF24	-0.515357	0.0888817	0.910975
FOXN3-AS1	-0.515357	0.0888817	0.910975
MEFV	-0.515357	0.0888817	0.910975
CRISPLD2	-0.515357	0.0888817	0.910975
HPN	-0.515357	0.0888817	0.910975
LINC02245	-0.515357	0.0888817	0.910975
AL117328.2	-0.591841	0.0888817	0.910975
NR2C1	1.63943	0.0889396	0.910975
CEP128	0.752095	0.0890267	0.910975
CACTIN	-1.09352	0.0890494	0.910975
ZNF513	0.759684	0.0890691	0.910975
RRP1B	1.44759	0.0893503	0.910975
MINDY2	1.68187	0.0893637	0.910975
MRGBP	1.7727	0.0898621	0.910975
SAAL1	1.05711	0.0898668	0.910975
TTC38	2.36708	0.0899788	0.910975
KLRD1	3.22691	0.0900264	0.910975
EBP	1.49491	0.0901418	0.910975
CCDC157	0.721507	0.0902063	0.910975
IGSF8	0.806641	0.0903844	0.910975
USP37	1.34771	0.0905248	0.910975
WAPL	2.3634	0.0905654	0.910975
DNMBP	0.798331	0.0906406	0.910975
CEP164	1.66854	0.0906979	0.910975
GPKOW	1.48975	0.0910965	0.910975
FAM241B	-1.09985	0.091125	0.910975
DNAJC14	1.62607	0.0914673	0.910975
TFDP1	2.26265	0.0915242	0.910975
EIF2B2	1.4721	0.0915498	0.910975
AC144652.1	1.07657	0.0917112	0.910975
PPP1R11	1.85087	0.0917587	0.910975
AL136295.5	1.16299	0.0917637	0.910975
BX284668.6	0.914824	0.0918885	0.910975
MAPK3	1.58034	0.0919495	0.910975
WDR19	-0.549683	0.091952	0.910975
DHX35	0.98822	0.0920416	0.910975
GTPBP8	1.40973	0.0920583	0.910975
NUSAP1	1.12851	0.0920612	0.910975
PANX1	1.03564	0.092131	0.910975
MLH1	1.23331	0.0921782	0.910975
SLC39A1	1.08044	0.0922145	0.910975
MMS19	0.854934	0.0922294	0.910975
AIMP2	1.42003	0.0923076	0.910975
RPAP3	1.22906	0.0925106	0.910975
HEBP1	0.835084	0.0925255	0.910975
TRGC2	2.24641	0.0930273	0.910975
ALG1	0.794863	0.0930908	0.910975
UCK1	1.22989	0.0932032	0.910975
PNO1	1.42517	0.0932201	0.910975
KCTD5	1.38913	0.0932812	0.910975
ZNF75A	1.19405	0.09329	0.910975
MLKL	0.753308	0.0934984	0.910975
SMN1	1.56919	0.0935881	0.910975
MYSM1	2.01643	0.0937196	0.910975
AC007686.3	1.10366	0.0939867	0.910975
TTC27	1.21027	0.0941356	0.910975
ACD	1.24109	0.0941925	0.910975
FGFBP3	0.751465	0.0942675	0.910975
GNE	-0.912466	0.0943568	0.910975
CCL4	4.49241	0.094398	0.910975
USP22	1.86191	0.0944355	0.910975
SNAP29	1.39198	0.0944819	0.910975
FAM209A	0.731288	0.0947111	0.910975
TIMM23	2.0771	0.0949506	0.910975
AKR7A2	2.01096	0.0950067	0.910975
SYNGR1	2.12213	0.0951178	0.910975
PKIG	-0.568612	0.0951426	0.910975
ALDH9A1	2.04885	0.0952055	0.910975
ISG20L2	1.95576	0.0952392	0.910975
HGS	2.10266	0.0953348	0.910975
BORCS6	1.63097	0.0957585	0.910975
HLTF	1.10161	0.0957831	0.910975
FDXACB1	1.30646	0.0958161	0.910975
GALNT2	1.86415	0.0959375	0.910975
ESYT2	2.21508	0.0960552	0.910975
PARP4	1.7722	0.0960803	0.910975
PRKAG1	1.99494	0.096379	0.910975
WDR41	1.05519	0.0964311	0.910975
KARS	2.05949	0.0965419	0.910975
DTX2	0.712611	0.0968972	0.910975
FLAD1	1.05071	0.0969838	0.910975
EPHB6	0.822562	0.0969967	0.910975
PARD6G	1.14303	0.0972589	0.910975
LDLRAD4	1.23916	0.0972834	0.910975
ZFAT	0.76964	0.0973375	0.910975
MFSD6	1.1914	0.0974486	0.910975
OPA1	1.74456	0.0974831	0.910975
DAPL1	-0.760431	0.0976339	0.910975
GNAI2	2.61139	0.0976931	0.910975
IGHMBP2	1.04993	0.0977848	0.910975
LMBR1	1.02631	0.0979955	0.910975
BPNT1	0.715592	0.0980176	0.910975
TCTEX1D2	1.22988	0.0981357	0.910975
CDS2	1.46244	0.0982469	0.910975
MAP3K14	1.34399	0.0983299	0.910975
SLC2A1	1.82554	0.0983422	0.910975
GOT2	1.61923	0.0985792	0.910975
ESRRA	1.041	0.0988295	0.910975
TTF1	1.86365	0.0991194	0.910975
AC078846.1	0.720739	0.0992882	0.910975
EP400	1.84981	0.09952	0.910975
HBP1	2.03709	0.0996307	0.910975
C2CD2L	0.711208	0.099769	0.910975
APMAP	2.47863	0.0997789	0.910975
ASB1	1.13262	0.100023	0.910975
NECAB3	0.732613	0.100054	0.910975
MOB1B	1.40483	0.100079	0.910975
FBXO44	1.68384	0.100123	0.910975
PMM1	1.7084	0.100249	0.910975
SLFN13	1.02064	0.10025	0.910975
AGO4	1.49829	0.100619	0.910975
MED29	1.80174	0.100779	0.910975
KLHL25	0.732502	0.100797	0.910975
ANKDD1A	0.769558	0.100799	0.910975
PELI3	-0.410642	0.100884	0.910975
LCA5L	-0.410642	0.100884	0.910975
NEK4	0.661194	0.101081	0.910975
AGGF1	0.987295	0.10134	0.910975
BRD3OS	-0.7329	0.101697	0.910975
NMRAL1	1.69126	0.101803	0.910975
FAM110A	1.37357	0.101846	0.910975
TBC1D16	-0.368929	0.101888	0.910975
SPIN2B	1.00054	0.101997	0.910975
ST7	0.884157	0.102029	0.910975
SLC25A44	0.971129	0.102152	0.910975
RNF103	1.42996	0.102217	0.910975
MSRA	1.63861	0.102283	0.910975
TMX2	1.70802	0.10232	0.910975
PHTF1	1.06847	0.102425	0.910975
HARS2	0.810372	0.102499	0.910975
WAC-AS1	1.31144	0.102765	0.910975
CHST12	2.5384	0.102902	0.910975
HPS3	1.59425	0.102948	0.910975
DIS3L	1.52684	0.103239	0.910975
TMEM223	1.13083	0.103366	0.910975
TCIRG1	1.79164	0.103479	0.910975
FAM207A	2.06674	0.103571	0.910975
TRAF3IP1	1.18611	0.103596	0.910975
TNFSF12	1.50456	0.103765	0.910975
TARBP1	1.18834	0.10381	0.910975
BCDIN3D	0.914355	0.103836	0.910975
JAZF1	1.89149	0.103867	0.910975
NBL1	-1.71684	0.103936	0.910975
RTL8C	0.618575	0.104042	0.910975
MGA	1.17363	0.104051	0.910975
RASGRP3	-0.794818	0.104084	0.910975
CREB3L2	1.56911	0.104087	0.910975
GLCE	0.804356	0.10418	0.910975
PIGH	1.31301	0.104189	0.910975
GNGT2	0.946166	0.104218	0.910975
UBL4A	1.02021	0.104281	0.910975
PHF2	1.50647	0.104415	0.910975
RALGPS2	0.735304	0.104456	0.910975
INTS14	1.02048	0.104543	0.910975
CISH	0.718715	0.10473	0.910975
LRCH3	1.31178	0.104978	0.910975
CD8A	2.1312	0.105003	0.910975
HARBI1	0.778776	0.105104	0.910975
AC007952.4	-2.45227	0.105191	0.910975
TEAD3	-0.357981	0.105312	0.910975
SYPL1	-1.80093	0.10537	0.910975
PLEKHG5	-0.416732	0.105417	0.910975
SUGP1	1.02658	0.10544	0.910975
USP38	2.40118	0.10554	0.910975
TRIOBP	1.00822	0.105573	0.910975
NUB1	2.60625	0.105646	0.910975
CSAD	1.36287	0.105767	0.910975
CNPPD1	1.84985	0.105782	0.910975
CGAS	2.13412	0.105826	0.910975
ACYP1	1.2494	0.106177	0.910975
CDK7	1.6346	0.106262	0.910975
SLC39A10	1.90326	0.106311	0.910975
UIMC1	-1.34665	0.106403	0.910975
RAB35	1.70227	0.106428	0.910975
RB1CC1	1.1553	0.106713	0.910975
COPS3	1.89042	0.106722	0.910975
GDPD5	0.760264	0.106723	0.910975
EPS8	1.22957	0.1068	0.910975
ACAP3	-1.1093	0.106829	0.910975
CSNK2B	2.9284	0.106942	0.910975
SPRYD7	0.754478	0.106958	0.910975
GSDMB	-0.558183	0.106998	0.910975
PRR7	1.90917	0.107072	0.910975
SERPINB8	1.12986	0.107144	0.910975
TBC1D22A	1.21742	0.107324	0.910975
RHBDD3	0.674618	0.10736	0.910975
BBS9	0.676389	0.107365	0.910975
ZC3H3	1.03974	0.107407	0.910975
ZNF227	1.02735	0.107517	0.910975
NDUFAF3	1.38152	0.107558	0.910975
UBXN10-AS1	1.07014	0.107755	0.910975
ECSIT	1.38186	0.107794	0.910975
LRRC37A2	0.769662	0.107822	0.910975
RSU1	1.74143	0.107903	0.910975
ELMOD3	1.25408	0.107935	0.910975
SYNE1	2.48026	0.108036	0.910975
B3GALT4	1.09233	0.108165	0.910975
APOA1	0.720516	0.108286	0.910975
WDR70	1.47215	0.108368	0.910975
UBOX5	0.712115	0.10838	0.910975
ARID2	1.8824	0.108509	0.910975
ZER1	0.77304	0.108655	0.910975
TYW1B	0.774174	0.108945	0.910975
KIR3DX1	1.31898	0.108979	0.910975
PLOD1	0.704592	0.10903	0.910975
TYROBP	3.41225	0.10922	0.910975
NELFA	1.64434	0.109226	0.910975
AL118558.3	0.667533	0.109238	0.910975
AC022167.3	-0.728579	0.109428	0.910975
FAM96A	1.63979	0.109451	0.910975
MAPK1	2.35132	0.10946	0.910975
EIF3J-DT	1.2883	0.109603	0.910975
SNAI3	0.662689	0.109715	0.910975
KLRF1	2.04997	0.109773	0.910975
TBKBP1	1.17027	0.109776	0.910975
POLK	1.09766	0.109884	0.910975
C19orf25	1.66058	0.109958	0.910975
RB1	1.49191	0.109982	0.910975
TM2D1	2.07411	0.110029	0.910975
METTL8	0.765937	0.110091	0.910975
GLT8D1	1.13777	0.110099	0.910975
ASB16-AS1	0.798521	0.110305	0.910975
SREBF1	1.83983	0.110359	0.910975
U2AF1L4	1.68987	0.110364	0.910975
PSTPIP2	1.49492	0.11043	0.910975
GAB2	0.866917	0.110517	0.910975
CACNB1	-0.43343	0.110583	0.910975
VAC14	0.864522	0.110588	0.910975
LPCAT1	1.43223	0.110697	0.910975
MAP1LC3B2	-0.748677	0.110764	0.910975
TIMMDC1	1.33264	0.110797	0.910975
AL121944.1	1.11606	0.110825	0.910975
VCPIP1	1.3866	0.110864	0.910975
SLC16A7	1.57595	0.110872	0.910975
PUSL1	0.974754	0.111213	0.910975
CALM3	2.64102	0.111262	0.910975
SNHG10	1.2773	0.111291	0.910975
LIMD1	0.794947	0.111448	0.910975
RNF187	1.72282	0.111579	0.910975
MRPL28	1.69148	0.111586	0.910975
ATF3	1.39722	0.111644	0.910975
DDX54	1.94599	0.111803	0.910975
STRN4	1.61091	0.111835	0.910975
PPP5C	1.49614	0.111991	0.910975
ZNF714	1.17641	0.112071	0.910975
COX18	-0.721738	0.112126	0.910975
CPT1A	1.81118	0.112141	0.910975
MTFR1L	0.976399	0.112292	0.910975
GRPEL1	1.38107	0.112327	0.910975
PNPLA6	1.03179	0.112401	0.910975
SEC16A	1.24259	0.112439	0.910975
SPTBN4	0.752003	0.112493	0.910975
WAS	1.37993	0.1125	0.910975
FCER1G	2.70222	0.112727	0.910975
CCP110	1.53404	0.112748	0.910975
USP30	1.33731	0.112794	0.910975
LSS	1.21595	0.112981	0.910975
TPP1	1.58365	0.112996	0.910975
ATG2B	1.02269	0.11309	0.910975
SLC30A9	1.25608	0.113094	0.910975
TXK	1.27743	0.113101	0.910975
GOLGA1	0.649424	0.11318	0.910975
SELENOO	1.17255	0.113289	0.910975
MTMR1	0.989165	0.113389	0.910975
ARSG	0.645785	0.113676	0.910975
ATXN7.1	1.21411	0.113725	0.910975
NEDD4	-0.851808	0.113847	0.910975
FOXM1	-0.363263	0.113921	0.910975
AC139887.2	0.727273	0.114099	0.910975
MTFMT	0.721363	0.114101	0.910975
TSEN15	1.84303	0.114197	0.910975
MUC12	-0.573411	0.11447	0.910975
RNF44	1.60656	0.114554	0.910975
VPS39	1.15736	0.114747	0.910975
CCDC88B	1.63544	0.114777	0.910975
UPRT	1.51084	0.114836	0.910975
CBR1	1.10773	0.114906	0.910975
VPS11	1.44807	0.114953	0.910975
PGS1	1.01652	0.115014	0.910975
ZFYVE27	1.47886	0.115106	0.910975
C19orf12	1.36987	0.115134	0.910975
ARMT1	1.27276	0.115242	0.910975
NPRL2	1.15723	0.115265	0.910975
VIPAS39	0.958552	0.11534	0.910975
CISD3	2.1451	0.1154	0.910975
TAB3	1.05047	0.115564	0.910975
PPP3CA	1.37526	0.115605	0.910975
AC064801.1	-0.951797	0.115696	0.910975
ZNF628	1.61024	0.115744	0.910975
GDI1	1.80284	0.115848	0.910975
CD244	1.32409	0.115848	0.910975
MMP24OS	2.13735	0.11591	0.910975
LAIR2	2.77097	0.116069	0.910975
AHCYL1	0.91034	0.116087	0.910975
ZNF207	2.12236	0.116185	0.910975
FAM13A-AS1	0.707594	0.116204	0.910975
NOCT	1.79106	0.116281	0.910975
SCLT1	1.5366	0.116422	0.910975
EFTUD2	1.80875	0.116622	0.910975
IREB2	-1.62042	0.116785	0.910975
CTSA	1.59381	0.116789	0.910975
FCGRT	1.14381	0.116886	0.910975
TRMO	1.57353	0.117124	0.910975
MEAF6	1.39517	0.117227	0.910975
CHKB	0.816479	0.11743	0.910975
ZNF41	-1.0179	0.11746	0.910975
MUS81	0.9992	0.117614	0.910975
RFXAP	0.890791	0.117661	0.910975
PIGP	1.58439	0.117679	0.910975
HS1BP3	1.15389	0.117728	0.910975
FARP2	1.12984	0.117751	0.910975
PRNCR1	0.741492	0.11777	0.910975
SMAGP	1.13725	0.117775	0.910975
ZMIZ1	1.17803	0.117785	0.910975
ARHGAP26	1.99597	0.117989	0.910975
ZNF280C	0.722804	0.117996	0.910975
THAP7	2.05026	0.118231	0.910975
CUX1	1.85396	0.118301	0.910975
TNPO2	0.671718	0.118374	0.910975
SPOP	1.78323	0.118423	0.910975
NATD1	0.952941	0.118474	0.910975
NUMBL	0.647953	0.118626	0.910975
TENT5A	1.93397	0.118647	0.910975
GPATCH2L	2.00837	0.118656	0.910975
SIMC1	0.911	0.118659	0.910975
FAM228B	0.950287	0.118748	0.910975
CDYL2	1.15699	0.118835	0.910975
PRMT9	1.16864	0.119023	0.910975
USP19	0.920583	0.119037	0.910975
TRIM38	1.8178	0.119056	0.910975
TSNAX	1.90138	0.119068	0.910975
ABHD8	0.674388	0.119185	0.910975
ANKRD39	1.26134	0.119193	0.910975
NRL	0.63872	0.119449	0.910975
FAM83D	1.10285	0.119458	0.910975
SLCO4C1	0.664065	0.119735	0.910975
SLC4A2	0.937878	0.119961	0.910975
AC010618.3	0.925859	0.11998	0.910975
DEDD	1.06451	0.120025	0.910975
PELP1	0.930297	0.120044	0.910975
URB2	0.964911	0.120252	0.910975
TTI1	0.906295	0.120257	0.910975
CDK5	0.714405	0.120533	0.910975
PPP3CB	1.3954	0.120586	0.910975
AC231981.1	0.645662	0.120716	0.910975
NUCB1	2.09402	0.120746	0.910975
ZNF213-AS1	0.575855	0.120765	0.910975
CEBPG	2.14809	0.120802	0.910975
SUPT7L	1.15117	0.120841	0.910975
ARID3B	1.23889	0.120918	0.910975
EMC4	2.75612	0.120929	0.910975
CX3CR1	0.943207	0.120982	0.910975
LINC00649	-1.02448	0.121094	0.910975
MMP25-AS1	1.05331	0.121288	0.910975
SUCLA2	1.70888	0.121408	0.910975
TBC1D23	1.58462	0.121419	0.910975
HES6	1.894	0.121447	0.910975
CHTF8	1.08239	0.121494	0.910975
SNX20	1.05314	0.121931	0.910975
PLCG1	1.25082	0.12205	0.910975
PIK3C2A	1.97661	0.122289	0.910975
CERNA1	-0.79387	0.12235	0.910975
DHX37	0.977266	0.122424	0.910975
MLF2	1.99335	0.122737	0.910975
NIF3L1	-0.583746	0.122804	0.910975
CARD16	2.53148	0.122901	0.910975
DPY19L3	0.705679	0.12293	0.910975
LINC01534	0.794786	0.122942	0.910975
DNAJC17	1.35637	0.122948	0.910975
MBTD1	1.25823	0.123059	0.910975
AVPI1	0.979869	0.123202	0.910975
SCFD1	1.94168	0.123218	0.910975
ATAD2	-1.23537	0.12331	0.910975
ERGIC2	-1.26242	0.123396	0.910975
AF213884.3	0.610425	0.123465	0.910975
FCHSD1	0.93965	0.123617	0.910975
TAMM41	1.14312	0.123826	0.910975
TMEM101	1.54223	0.123878	0.910975
GRINA	1.5437	0.124149	0.910975
HYKK	-0.369317	0.124153	0.910975
AC099568.2	-0.868843	0.124171	0.910975
PIGL	-0.70717	0.124274	0.910975
GATAD1	1.24795	0.124277	0.910975
PLK4	0.629873	0.124438	0.910975
PSMD6-AS2	0.640163	0.124466	0.910975
BLOC1S5	1.3684	0.1245	0.910975
GOSR1	2.18186	0.124507	0.910975
SLC35F5	-0.862965	0.124569	0.910975
CCDC65	0.806259	0.12461	0.910975
LENG8	2.03415	0.124647	0.910975
RAB40B	0.763488	0.124687	0.910975
AL121983.1	-0.475929	0.124731	0.910975
AC009133.3	-0.475929	0.124731	0.910975
AL135791.1	0.654349	0.124772	0.910975
RXRA	1.14483	0.124983	0.910975
TMEM167A	2.10262	0.125146	0.910975
HAPLN3	-1.23937	0.125447	0.910975
LAGE3	1.1988	0.125601	0.910975
TRMT61B	1.63797	0.125725	0.910975
LIPE-AS1	0.790354	0.125747	0.910975
PTPN18	1.85992	0.125883	0.910975
FBXO38	1.33782	0.125907	0.910975
ZSCAN2	1.23513	0.125986	0.910975
TPGS2	2.06253	0.126002	0.910975
FCF1	-0.992009	0.126062	0.910975
FAM208A	1.7255	0.126119	0.910975
KDM4C	1.51361	0.126214	0.910975
SLC35B2	1.10062	0.126331	0.910975
GGA3	1.45897	0.126622	0.910975
DDAH2	0.955794	0.126727	0.910975
INO80D	1.91797	0.126754	0.910975
CLPB	0.642808	0.126942	0.910975
PCBD2	0.556966	0.126945	0.910975
GABARAP	0.882703	0.12709	0.910975
WDR37	1.34856	0.127093	0.910975
CCDC77	0.623652	0.127112	0.910975
ZNF579	0.669021	0.127118	0.910975
SETBP1	1.26142	0.127155	0.910975
MUM1	0.661969	0.127157	0.910975
ORMDL2	1.2216	0.127231	0.910975
CDK10	0.942734	0.127296	0.910975
PRMT6	0.59006	0.127348	0.910975
B4GALT5	1.27121	0.127447	0.910975
EFCAB7	0.686771	0.127534	0.910975
TSPAN18	0.749864	0.127583	0.910975
RFX5	1.05922	0.127624	0.910975
LRP2BP	0.693866	0.127668	0.910975
PANK4	1.01646	0.127726	0.910975
DCAF7	1.47622	0.127752	0.910975
NEURL1	0.597061	0.127761	0.910975
PPP6R1	1.93575	0.12784	0.910975
NUTF2	2.0463	0.127866	0.910975
GFER	1.37477	0.128005	0.910975
SOD2	-1.85522	0.128095	0.910975
SIGMAR1	0.927453	0.128272	0.910975
ZNF76	0.890211	0.128353	0.910975
ADK	1.06971	0.128414	0.910975
MIR155HG	0.907361	0.12847	0.910975
DRAM1	1.21733	0.128707	0.910975
LMOD3	0.924298	0.128816	0.910975
RHOQ	1.10692	0.128999	0.910975
STK19	1.65127	0.129075	0.910975
FCHSD2	0.9156	0.129212	0.910975
SMIM7	1.30211	0.129216	0.910975
IFI35	2.00237	0.129356	0.910975
MTBP	0.78532	0.12936	0.910975
TYMP	1.70026	0.129516	0.910975
TBX21	2.06453	0.129562	0.910975
GZMB	3.42753	0.1296	0.910975
DROSHA	0.606667	0.129607	0.910975
PDS5A	1.358	0.129609	0.910975
BTN2A1	1.37146	0.129882	0.910975
WDYHV1	0.731733	0.129926	0.910975
HECTD3	0.825464	0.130034	0.910975
STYXL1	0.773717	0.130042	0.910975
NFKBIL1	1.0472	0.130193	0.910975
RALGPS1	0.753693	0.130314	0.910975
LINC01588	0.902503	0.130352	0.910975
TSEN34	2.05469	0.130362	0.910975
RAB11B	2.03162	0.130485	0.910975
TRAM2	0.632519	0.130594	0.910975
USF1	0.941412	0.130639	0.910975
FLOT2	1.09627	0.130659	0.910975
HDAC8	1.28299	0.130665	0.910975
GGCT	1.46066	0.130702	0.910975
ATP6V0E2	1.20538	0.130893	0.910975
PDE6B	0.688489	0.130943	0.910975
HIBCH	0.64929	0.130956	0.910975
DOK1	0.894721	0.131101	0.910975
MAD1L1	2.46902	0.131149	0.910975
NME1	1.7394	0.13121	0.910975
ZFAND6	1.2724	0.13124	0.910975
OSTM1	1.20058	0.131287	0.910975
TUSC2	1.64976	0.131464	0.910975
GFOD1	1.12231	0.1315	0.910975
IRF2BP1	0.941418	0.131719	0.910975
MAP3K10	1.0806	0.131792	0.910975
RIOX2	0.636885	0.131951	0.910975
AL691403.2	0.640847	0.131956	0.910975
FAM210B	1.08702	0.131975	0.910975
ADAT1	0.87872	0.131976	0.910975
SYNE3	-0.674287	0.132019	0.910975
GLRX3	1.992	0.132132	0.910975
AAAS	0.517003	0.132132	0.910975
RSPRY1	1.41234	0.132185	0.910975
DYNLT1	2.37148	0.132242	0.910975
VPS54	0.561651	0.132316	0.910975
RUNDC1	1.12409	0.13232	0.910975
KCTD9	1.4354	0.132323	0.910975
PTPN2	2.37199	0.132499	0.910975
FDPS	2.3418	0.132515	0.910975
ZNF790	1.05074	0.132565	0.910975
ARHGAP21	0.93141	0.13257	0.910975
BAG6	1.97556	0.132684	0.910975
SDHAF3	1.1619	0.132755	0.910975
USP25	1.17612	0.132784	0.910975
GTF3C6	2.47589	0.132784	0.910975
FADD	0.847952	0.13279	0.910975
HOOK2	-0.554458	0.132927	0.910975
ZNF333	1.01069	0.132972	0.910975
BOLA2-SMG1P6	-0.970471	0.132986	0.910975
COIL	2.08542	0.133283	0.910975
CLIP4	0.915144	0.133368	0.910975
TMEM39B	0.887807	0.13348	0.910975
KLF16	1.62761	0.133485	0.910975
INPP5A	-1.04323	0.133494	0.910975
LENG1	1.25366	0.133568	0.910975
NOMO3	0.540767	0.1338	0.910975
SETMAR	0.894024	0.133815	0.910975
ICAM2	1.11711	0.13386	0.910975
NCKAP5L	0.665559	0.134033	0.910975
TRDC	1.97165	0.134048	0.910975
TNFSF9	1.40583	0.134089	0.910975
RHOBTB3	0.960997	0.134104	0.910975
MTF1	1.37664	0.134165	0.910975
CCL3	3.58841	0.134284	0.910975
HDAC1	1.34064	0.134303	0.910975
SHLD1	1.54143	0.134412	0.910975
ARFGAP1	0.898595	0.134768	0.910975
PRSS23	2.03811	0.134869	0.910975
BBS2	0.862241	0.134872	0.910975
MYOM2	1.22751	0.134877	0.910975
GOPC	1.10003	0.134949	0.910975
AKAP11	1.01933	0.134978	0.910975
RBMX2	1.60829	0.134984	0.910975
ZBTB21	1.68957	0.135041	0.910975
ESR1	-0.555638	0.135044	0.910975
CEP83	0.864311	0.135064	0.910975
XPNPEP1	1.16251	0.135136	0.910975
ZNF200	-0.720246	0.135196	0.910975
C1orf123	1.64255	0.135241	0.910975
EDEM3	0.952279	0.135267	0.910975
DDX55	1.51352	0.135302	0.910975
APIP	1.07961	0.135317	0.910975
MINPP1	0.563901	0.135333	0.910975
ZNF654	1.43032	0.135421	0.910975
RAB5B	1.2176	0.13547	0.910975
G2E3	1.23991	0.135475	0.910975
RNF13	1.4864	0.135492	0.910975
SLC17A5	1.04965	0.135618	0.910975
APEX1	2.4203	0.135679	0.910975
COPS7B	1.3986	0.135683	0.910975
MYEF2	1.46593	0.135718	0.910975
PRKAB2	1.3633	0.135847	0.910975
AC010864.1	0.474855	0.135859	0.910975
SETDB1	1.27739	0.136025	0.910975
METTL2A	1.24527	0.136042	0.910975
FAM210A	1.4043	0.136064	0.910975
TRAPPC10	2.07603	0.136114	0.910975
EIPR1	0.910588	0.13614	0.910975
C16orf58	0.797929	0.136179	0.910975
PITPNM2	0.7055	0.136284	0.910975
SWI5	1.3408	0.136294	0.910975
DPM2	1.26876	0.136508	0.910975
ANTXR2	-0.826152	0.136598	0.910975
LINC00528	1.47302	0.136747	0.910975
WASL	1.23352	0.136757	0.910975
HIST3H2BB	-0.527164	0.136789	0.910975
M6PR	1.85202	0.13696	0.910975
YTHDF3-AS1	0.828357	0.136994	0.910975
CPSF3	1.16825	0.137003	0.910975
CCL3L1	1.76104	0.137078	0.910975
MRPL16	1.91397	0.137179	0.910975
MRPL2	1.17532	0.137198	0.910975
SPAG16	-0.8299	0.137477	0.910975
LINC00513	1.19276	0.13749	0.910975
BNC2	1.35349	0.137496	0.910975
ATP7A	0.971299	0.137536	0.910975
ZDHHC24	1.56293	0.13755	0.910975
RNF43	0.540287	0.137604	0.910975
ATP13A1	1.21754	0.137642	0.910975
ZNF318	0.875784	0.137715	0.910975
TMEM181	1.80565	0.137727	0.910975
FBXW4	1.21104	0.137728	0.910975
IMP3	2.00901	0.137854	0.910975
ARHGEF2	1.03575	0.137986	0.910975
ZNF473	0.633365	0.138036	0.910975
SNX18	1.35891	0.138218	0.910975
PTRH1	0.944396	0.138233	0.910975
MLLT1	-0.801762	0.138242	0.910975
PTPN6	1.57216	0.1383	0.910975
CRYZ	0.492339	0.138341	0.910975
CHPF2	1.03253	0.138568	0.910975
IARS2	1.15558	0.138612	0.910975
POFUT2	1.18752	0.138618	0.910975
GPR160	-0.368071	0.138643	0.910975
TYW5	1.14385	0.138768	0.910975
AGPAT5	1.19651	0.138799	0.910975
SEC63	1.30595	0.138919	0.910975
CIDEB	0.654302	0.138939	0.910975
PLEKHG3	1.22141	0.139186	0.910975
MSC	0.644208	0.139343	0.910975
TRIM56	1.06423	0.139344	0.910975
MRPL49	1.49841	0.139465	0.910975
SLC9A3R1	1.78753	0.139483	0.910975
PI4K2B	0.613721	0.139573	0.910975
CRNKL1	1.69395	0.139654	0.910975
GNA15	-1.64698	0.139686	0.910975
PPP2R5D	0.883203	0.1397	0.910975
GALK2	0.81984	0.139912	0.910975
ZNF672	0.972694	0.140015	0.910975
GTF2H2C	0.61873	0.140044	0.910975
FNTA	1.41916	0.14007	0.910975
ZNF260	-0.567892	0.140081	0.910975
ZBTB16	1.64391	0.140202	0.910975
IAH1	2.18656	0.140215	0.910975
ZNF263	1.49524	0.14027	0.910975
TOP1MT	1.10105	0.140271	0.910975
ZNF544	-0.69	0.140526	0.910975
ATG7	0.603823	0.140679	0.910975
GRK6	1.78405	0.140753	0.910975
RAC3	-0.556998	0.140783	0.910975
MIEF2	0.513162	0.140798	0.910975
SOX4	2.14162	0.140849	0.910975
IL17RC	1.00944	0.140913	0.910975
NDUFA10	1.62377	0.140929	0.910975
LGALS3	-1.28136	0.140987	0.910975
AL355001.2	0.622364	0.141057	0.910975
DPP8	1.57868	0.141064	0.910975
LINC01003	1.00158	0.141096	0.910975
ARL17B	-0.489473	0.141105	0.910975
NUP214	1.93645	0.141313	0.910975
DTD1	2.23581	0.141369	0.910975
VIM-AS1	1.18244	0.141863	0.910975
CD2BP2	1.95334	0.141879	0.910975
VPS50	1.0621	0.142055	0.910975
STRBP	0.586658	0.142173	0.910975
YBEY	1.38517	0.142186	0.910975
FBXL6	1.05196	0.142203	0.910975
PSMF1	1.7901	0.142276	0.910975
RAB33A	1.23419	0.142283	0.910975
SAMD8	-1.47433	0.142326	0.910975
FAM3A	1.30851	0.142334	0.910975
GRK4	0.60173	0.14242	0.910975
PDS5B	1.69951	0.142444	0.910975
NME3	2.07973	0.142498	0.910975
LPCAT4	0.916853	0.14253	0.910975
PIK3C2B	0.889102	0.142642	0.910975
COMMD5	1.9713	0.142904	0.910975
TMEM42	-0.722554	0.142966	0.910975
HPRT1	2.05224	0.143086	0.910975
SLC15A4	2.08082	0.143155	0.910975
PER3	1.01335	0.143317	0.910975
SUSD3	1.3673	0.143345	0.910975
HLA-DRA	2.31867	0.143462	0.910975
USP5	0.968	0.143475	0.910975
KIF21A	1.31307	0.143503	0.910975
SS18	1.95706	0.143531	0.910975
ACBD4	0.653862	0.143563	0.910975
MALT1	-1.24681	0.14357	0.910975
MAP2K4	1.42197	0.143836	0.910975
AL451085.2	0.649432	0.143923	0.910975
MED18	0.524437	0.143929	0.910975
ZAP70	2.25868	0.143973	0.910975
CCDC6	1.25608	0.144021	0.910975
PYCARD	2.03832	0.144024	0.910975
CCDC144NL	0.583611	0.144037	0.910975
TSHZ2	1.01838	0.144167	0.910975
TWF2	1.71851	0.144314	0.910975
UHRF1BP1	1.12588	0.144397	0.910975
DZIP3	0.866085	0.144656	0.910975
SLC25A23	0.766538	0.144763	0.910975
C12orf66	0.792186	0.144948	0.910975
CNKSR2	-0.528422	0.145016	0.910975
FGFBP2	4.01299	0.145046	0.910975
APBA3	0.840939	0.145078	0.910975
ZFYVE19	0.6923	0.145135	0.910975
UBE3D	0.706723	0.145175	0.910975
AL136454.1	0.495324	0.145264	0.910975
KLHDC3	1.28283	0.145371	0.910975
MAP3K11	1.34956	0.145427	0.910975
AC027644.3	1.64641	0.145485	0.910975
CEP162	0.589934	0.145533	0.910975
ARSA	1.229	0.145606	0.910975
AC007384.1	1.2281	0.145834	0.910975
LINC00847	0.597982	0.145843	0.910975
XRCC4	0.660656	0.145852	0.910975
FKTN	0.647106	0.145969	0.910975
AC137630.2	-0.3449	0.14598	0.910975
TSPAN3	-1.62094	0.146016	0.910975
DPH3	1.72023	0.146102	0.910975
SORBS3	-0.71868	0.146135	0.910975
GEMIN8	0.917725	0.146267	0.910975
ACACA	0.886955	0.146387	0.910975
TADA1	1.46816	0.146463	0.910975
BSG	2.52108	0.146489	0.910975
ATP5S	1.71747	0.146577	0.910975
PATL2	1.83984	0.146579	0.910975
SYT11	1.11451	0.14675	0.910975
AC009133.1	0.544265	0.146796	0.910975
ATF6B	1.69176	0.146848	0.910975
HPCAL1	1.53871	0.146849	0.910975
BTD	0.941436	0.146932	0.910975
DDX10	1.28939	0.147094	0.910975
SERPINB6	1.63918	0.147112	0.910975
AC100786.1	0.450794	0.147121	0.910975
ZNF195	1.05463	0.147171	0.910975
WIPI1	0.639622	0.14718	0.910975
BST2	3.09526	0.147214	0.910975
THADA	-0.911743	0.147313	0.910975
ATP1B3	1.35314	0.147559	0.910975
UQCRHL	0.557994	0.147567	0.910975
IFT22	0.654743	0.147694	0.910975
MED12	0.85007	0.14775	0.910975
EML2	0.859044	0.147919	0.910975
ITGAM	1.76121	0.147922	0.910975
TMBIM4	1.79364	0.148069	0.910975
AC009812.1	0.616095	0.148116	0.910975
EAF2	0.596846	0.14815	0.910975
MOK	-0.464428	0.148175	0.910975
BNIP3	1.25755	0.148397	0.910975
C12orf45	1.09651	0.148585	0.910975
XPOT	1.53588	0.148698	0.910975
FAM184B	0.622654	0.14885	0.910975
MELTF	-0.543944	0.148905	0.910975
SLC31A1	0.615221	0.148907	0.910975
TKTL1	0.596903	0.148952	0.910975
SCAF4	1.8237	0.149005	0.910975
THAP1	1.16424	0.149079	0.910975
TTC32	1.38599	0.149113	0.910975
SNTB1	0.495709	0.149121	0.910975
PRKAB1	1.09997	0.149295	0.910975
CDC34	1.98388	0.149353	0.910975
SLC33A1	0.560523	0.149385	0.910975
METTL2B	0.824985	0.149403	0.910975
ACTR1B	1.27067	0.149426	0.910975
ISYNA1	0.813381	0.149773	0.910975
DHX29	1.30253	0.150039	0.910975
OSBPL9	1.70254	0.150055	0.910975
AL592494.3	-0.514839	0.150137	0.910975
CBWD1	-0.82523	0.150153	0.910975
EPB41L2	0.765471	0.150168	0.910975
ZNF3	1.03444	0.150357	0.910975
GTPBP1	1.62434	0.150414	0.910975
PAK3	-0.360878	0.15043	0.910975
ADAP1	1.3022	0.150436	0.910975
NRG2	0.542864	0.150689	0.910975
RNF2	1.22436	0.150715	0.910975
SPTLC2	1.94856	0.150715	0.910975
PPP2R2A	1.24798	0.15076	0.910975
PHTF2	1.51026	0.150818	0.910975
AL109955.1	1.68326	0.150844	0.910975
LMBRD2	0.595177	0.151009	0.910975
GART	0.799251	0.151051	0.910975
ZSCAN29	0.515519	0.151178	0.910975
ZFP64	0.854739	0.15132	0.910975
CASZ1	1.9989	0.151324	0.910975
DBNL	1.6624	0.151414	0.910975
PDIK1L	1.0672	0.151539	0.910975
CENPU	1.5812	0.151604	0.910975
CFAP20	1.74338	0.15161	0.910975
DPY19L4	0.593048	0.151639	0.910975
SAMD9	1.98444	0.151767	0.910975
FAM122C	0.815385	0.151988	0.910975
NTHL1	0.985381	0.152211	0.910975
FBXO2	0.715762	0.152301	0.910975
CD79A	-0.555599	0.152351	0.910975
PLGRKT	1.13477	0.15236	0.910975
ARRDC1-AS1	-0.860393	0.152397	0.910975
COPS5	2.43647	0.152399	0.910975
TCEAL8	1.3433	0.152403	0.910975
KBTBD3	0.939014	0.152455	0.910975
SNX9	-1.29533	0.15275	0.910975
TTC5	0.943171	0.152757	0.910975
ARHGEF37	0.79591	0.152883	0.910975
ARPC5	2.3399	0.152891	0.910975
C16orf87	2.279	0.153004	0.910975
NPEPL1	1.17208	0.153066	0.910975
TCF3	0.819946	0.153109	0.910975
MPHOSPH8	2.08083	0.153159	0.910975
DTNB	0.768653	0.153196	0.910975
HEATR5B	-0.981693	0.153313	0.910975
ATP6V1E2	0.55568	0.153319	0.910975
YPEL1	1.46941	0.153367	0.910975
GLA	0.78802	0.153401	0.910975
DIDO1	1.82509	0.153462	0.910975
ZNF25	0.564879	0.153488	0.910975
NISCH	1.49693	0.153491	0.910975
AL118516.1	1.80895	0.153648	0.910975
NUMB	1.09052	0.15384	0.910975
ZDHHC8	0.789093	0.153869	0.910975
NUDT5	1.68668	0.154105	0.910975
CTNNA1	0.59667	0.154146	0.910975
SMARCAD1	-1.25998	0.154385	0.910975
KIF27	0.587503	0.154473	0.910975
CRTAM	1.04954	0.154514	0.910975
ZBED4	1.54784	0.154556	0.910975
CCS	1.44674	0.154652	0.910975
NEMF	1.90843	0.154669	0.910975
ZNF587B	0.84037	0.154767	0.910975
SF3A1	1.24971	0.154828	0.910975
MORC2	-0.836974	0.154841	0.910975
MRPL18	1.91991	0.154926	0.910975
DUSP12	2.17116	0.155155	0.910975
SLC35C1	0.600605	0.155479	0.910975
ARHGAP27	1.22493	0.15552	0.910975
ADPGK-AS1	0.601954	0.155753	0.910975
CRELD1	0.596797	0.15578	0.910975
AC034236.2	0.609252	0.155887	0.910975
PLPP2	-0.702572	0.155912	0.910975
TMEM91	0.969291	0.156025	0.910975
SPSB1	-0.775137	0.156043	0.910975
GLUD1	1.94157	0.156045	0.910975
HIPK1-AS1	-1.06821	0.15606	0.910975
AC073389.1	0.604686	0.156062	0.910975
PNPLA4	0.635602	0.156212	0.910975
IARS	1.53286	0.156228	0.910975
PDCD11	0.561775	0.156241	0.910975
UPF3B	-1.55628	0.156279	0.910975
PRIM1	0.97213	0.156288	0.910975
JADE2	2.31934	0.156292	0.910975
STK10	2.48086	0.156317	0.910975
CERCAM	0.66116	0.156392	0.910975
C15orf61	1.14643	0.156447	0.910975
NRM	0.77706	0.156487	0.910975
MIF4GD	1.63186	0.156554	0.910975
ENPP4	1.26161	0.156573	0.910975
HRAS	1.55768	0.156609	0.910975
ZCCHC9	-1.07554	0.156723	0.910975
YWHAQ	2.73261	0.156833	0.910975
PRADC1	0.925939	0.15692	0.910975
FIBP	1.84125	0.156957	0.910975
SLC25A19	0.782707	0.157107	0.910975
PRUNE1	0.559603	0.157164	0.910975
ACP2	0.519402	0.157193	0.910975
SLC37A1	0.820616	0.157289	0.910975
SRPK1	-1.18322	0.157377	0.910975
MKL1	1.08098	0.157429	0.910975
TCEAL3	0.871021	0.157454	0.910975
HIC1	1.06119	0.157515	0.910975
SLC25A42	1.4326	0.15774	0.910975
CD99L2	0.699763	0.158051	0.910975
NHSL2	1.04657	0.158055	0.910975
DPP3	1.20183	0.158175	0.910975
EDRF1	1.56998	0.158382	0.910975
DNAAF2	1.50555	0.158407	0.910975
CD70	0.714708	0.158435	0.910975
ZSWIM9	0.620884	0.158485	0.910975
HOTAIRM1	1.44827	0.158511	0.910975
ZNF256	0.6821	0.158595	0.910975
NKIRAS1	0.568382	0.158764	0.910975
AC007613.1	-0.490449	0.158778	0.910975
KDM2B	-1.19415	0.158779	0.910975
MFF	2.57891	0.158859	0.910975
SPHK2	-0.776786	0.15886	0.910975
CNOT3	0.79168	0.158998	0.910975
SMC3	2.17288	0.159061	0.910975
CD46	1.23712	0.159277	0.910975
PCYOX1	0.807005	0.159353	0.910975
PML	1.0706	0.159383	0.910975
AC091488.1	-0.52809	0.159426	0.910975
PDP1	1.20068	0.159428	0.910975
LYST	2.15928	0.159671	0.910975
ZFYVE26	0.584562	0.159803	0.910975
ZNF565	0.790441	0.159897	0.910975
FBXO28	1.10959	0.159915	0.910975
PRKCQ	-1.33471	0.159944	0.910975
CYTH4	1.54884	0.160097	0.910975
AC008676.1	-0.359013	0.160137	0.910975
PRC1	1.01107	0.160255	0.910975
TCEA2	1.61113	0.16026	0.910975
SLC27A1	0.540104	0.160313	0.910975
SEL1L3	0.915844	0.160372	0.910975
DGKQ	1.48242	0.160385	0.910975
HGH1	0.67207	0.160404	0.910975
LINC01311	-0.468992	0.16053	0.910975
STRADA	1.5681	0.160578	0.910975
RCBTB1	0.784289	0.160642	0.910975
NEDD1	1.19778	0.16066	0.910975
TRERF1	0.838107	0.160668	0.910975
CLEC11A	1.08386	0.160762	0.910975
RNF165	0.61193	0.160804	0.910975
PEX7	0.599422	0.160869	0.910975
GPATCH1	-0.753639	0.16098	0.910975
ADCY3	0.628634	0.161069	0.910975
ABLIM1	1.6668	0.16121	0.910975
THEM6	0.791973	0.161309	0.910975
FAAH2	-0.485437	0.161456	0.910975
BLCAP	1.09155	0.161518	0.910975
MED8	1.52804	0.161588	0.910975
ZADH2	1.22662	0.161697	0.910975
BAHD1	0.816211	0.161725	0.910975
WDFY1	1.63102	0.161857	0.910975
ENTPD5	0.554155	0.16189	0.910975
MARK4	1.15258	0.161969	0.910975
PFDN6	1.24897	0.161987	0.910975
ULK3	1.30035	0.16202	0.910975
KLHL21	-1.05439	0.162286	0.910975
ARRDC1	1.24273	0.162324	0.910975
C1orf21	1.80104	0.162442	0.910975
CYP2U1	0.504691	0.162593	0.910975
PHGDH	0.871916	0.162719	0.910975
DVL1	0.810339	0.162825	0.910975
HOXB4	0.864231	0.162905	0.910975
PANO1	0.520304	0.162961	0.910975
AC116366.1	1.27846	0.16303	0.910975
ITGA5	1.00984	0.163074	0.910975
CALHM2	0.754622	0.163132	0.910975
ARIH2OS	1.04204	0.163172	0.910975
RHOB	1.59111	0.163176	0.910975
CSF1	0.586166	0.163414	0.910975
MTRF1L	2.0165	0.163572	0.910975
GDE1	1.18206	0.163614	0.910975
ABCA5	1.0753	0.16369	0.910975
RFT1	-0.751392	0.163775	0.910975
NCBP1	1.36977	0.163833	0.910975
RHNO1	1.39041	0.163934	0.910975
IDH3A	0.986179	0.164149	0.910975
VPS33A	1.4116	0.164159	0.910975
FAM168A	0.796157	0.164275	0.910975
WDPCP	0.804794	0.164358	0.910975
AEN	0.90036	0.164466	0.910975
SPATA13	1.74847	0.164811	0.910975
ZDHHC6	1.7382	0.164835	0.910975
TRIM4	1.24437	0.165127	0.910975
IL12A	0.529969	0.165181	0.910975
PCED1A	1.19438	0.165195	0.910975
TANGO6	0.893	0.165198	0.910975
RCAN3	-1.20601	0.16527	0.910975
EID2B	1.21002	0.165595	0.910975
KIR2DL1	0.753896	0.165604	0.910975
TAP1	2.03639	0.165608	0.910975
SNAPC3	0.54286	0.165662	0.910975
GMPR2	1.21799	0.165671	0.910975
TMEM173	1.42966	0.165908	0.910975
GMFB	1.65862	0.16591	0.910975
DAP	1.54009	0.165977	0.910975
TRIM27	1.10059	0.166249	0.910975
ANKS6	0.510479	0.166307	0.910975
CRIM1	0.906781	0.166447	0.910975
SNX3	2.09096	0.16649	0.910975
DHFR	0.902945	0.166517	0.910975
LIMK1	0.87886	0.166523	0.910975
DNAJA3	-1.05787	0.166543	0.910975
STK26	1.63202	0.16657	0.910975
MSL3	1.34293	0.166574	0.910975
ZNF682	0.733094	0.166612	0.910975
AHNAK	2.04898	0.166617	0.910975
ZNF444	1.13584	0.166628	0.910975
MMP23B	1.48534	0.166792	0.910975
EVA1C	0.873093	0.166809	0.910975
SLAMF7	1.52691	0.166879	0.910975
ZFYVE16	1.27652	0.167031	0.910975
AC025181.2	0.867895	0.167097	0.910975
RNF26	0.836732	0.167139	0.910975
PIGBOS1	1.46818	0.167218	0.910975
SLAIN1	0.834636	0.167261	0.910975
AKIP1	0.887157	0.167378	0.910975
HYLS1	0.607512	0.167483	0.910975
TMEM14A	0.872003	0.167627	0.910975
SLC14A1	0.460258	0.167706	0.910975
DYNLL1	2.27557	0.167759	0.910975
AP2A1	1.58681	0.167856	0.910975
BRD4	1.6211	0.167944	0.910975
INTS5	0.833323	0.168092	0.910975
CCDC191	0.553837	0.168117	0.910975
URM1	1.84307	0.168171	0.910975
CACNA1C-AS2	0.516731	0.168178	0.910975
OMA1	0.519998	0.168181	0.910975
GORAB	0.96437	0.168241	0.910975
SAMM50	1.03193	0.168292	0.910975
BMF	-0.587308	0.168371	0.910975
UQCC1	0.58147	0.168932	0.910975
TRIM28	2.01409	0.169228	0.910975
HIST2H2AB	0.603567	0.169305	0.910975
DNAJC30	1.59472	0.169358	0.910975
KBTBD8	0.945322	0.169584	0.910975
ATG4B	1.45863	0.169671	0.910975
LZTFL1	0.796347	0.169704	0.910975
UTP14A	1.15287	0.169762	0.910975
HIST1H2AL	0.856553	0.169786	0.910975
PELI1	-1.12044	0.16986	0.910975
OS9	1.71749	0.169916	0.910975
TFPT	1.25047	0.169952	0.910975
MIER2	0.74567	0.169998	0.910975
FAAP100	0.956039	0.170011	0.910975
LMAN1	1.23887	0.170087	0.910975
AC007448.3	0.807252	0.170095	0.910975
AP1M1	1.2833	0.170095	0.910975
IL15	0.900611	0.170147	0.910975
SLBP	1.13134	0.170151	0.910975
MAST2	0.707378	0.170152	0.910975
FLCN	0.44955	0.1702	0.910975
MAPK11	-0.48306	0.170231	0.910975
IPO4	0.502833	0.170276	0.910975
KIAA1468	0.976947	0.17028	0.910975
MYH10	0.600547	0.170465	0.910975
SHROOM1	-0.635133	0.170541	0.910975
NCOR1	2.18007	0.170585	0.910975
FBXW2	1.1161	0.170654	0.910975
DRG2	1.59357	0.17069	0.910975
LINC02384	1.44467	0.170725	0.910975
LMF1	-0.965886	0.170811	0.910975
ABCB10	0.69214	0.17084	0.910975
A1BG	0.89836	0.17085	0.910975
ANAPC2	0.804463	0.170875	0.910975
AL117379.1	0.711566	0.170996	0.910975
NME2	0.77865	0.171005	0.910975
BLMH	1.58225	0.171126	0.910975
RNF144A	0.475673	0.1713	0.910975
CWF19L1	1.40256	0.171305	0.910975
PPOX	0.919041	0.171333	0.910975
AC002310.1	0.559602	0.171408	0.910975
ENTPD4	1.16216	0.171456	0.910975
RRP1	0.794788	0.171457	0.910975
HSBP1	1.42699	0.171467	0.910975
NPEPPS	1.79969	0.171471	0.910975
PAAF1	0.755306	0.171613	0.910975
CDKN2AIP	-1.17076	0.171616	0.910975
HLA-DQA2	0.917265	0.171648	0.910975
C1GALT1C1	-0.801868	0.171738	0.910975
TMEM175	0.943825	0.171822	0.910975
ELP6	1.45041	0.171853	0.910975
ZNF136	1.42014	0.171867	0.910975
TMEM106C	1.43031	0.171939	0.910975
LEPROT	-1.6604	0.171992	0.910975
TBC1D1	1.60867	0.172083	0.910975
RAB37	1.88395	0.172094	0.910975
PSKH1	0.732144	0.172161	0.910975
CABLES2	0.549394	0.172275	0.910975
ERI3	1.41894	0.172408	0.910975
AP001816.1	0.56156	0.172431	0.910975
FBXW9	-0.489739	0.172474	0.910975
PYGB	0.806869	0.172544	0.910975
SLC25A11	1.41591	0.172647	0.910975
ASB2	0.549829	0.172703	0.910975
SELENOI	0.984936	0.172839	0.910975
SNAPC5	1.26149	0.172966	0.910975
GIT1	1.31395	0.17298	0.910975
AC104794.2	0.549247	0.172986	0.910975
HEATR1	1.09141	0.173019	0.910975
ZNF517	0.511219	0.173038	0.910975
ZNF768	0.378221	0.173131	0.910975
FBLN7	-0.825002	0.173268	0.910975
KHNYN	1.17742	0.173294	0.910975
PLEKHA1	1.59676	0.17331	0.910975
GPAA1	1.91161	0.173374	0.910975
CADM1	0.715893	0.173385	0.910975
SIPA1L2	-0.656074	0.173388	0.910975
PIGN	0.573614	0.173499	0.910975
HIST1H2AG	1.10201	0.173558	0.910975
COQ6	1.07199	0.173597	0.910975
SRP54	1.68804	0.173608	0.910975
SRCAP	1.08387	0.173649	0.910975
NOL8	1.16227	0.173743	0.910975
SYVN1	1.13402	0.173808	0.910975
DNAJC5	1.59444	0.173832	0.910975
YES1	2.06019	0.173886	0.910975
TVP23C	0.573555	0.173887	0.910975
DVL2	0.765697	0.173895	0.910975
TWSG1	1.01313	0.173897	0.910975
SMAP1	2.28551	0.17392	0.910975
KLHL28	1.28801	0.173921	0.910975
PGD	0.696653	0.173929	0.910975
TK2	0.799455	0.173951	0.910975
SLC25A14	0.826362	0.174026	0.910975
PIGK	0.944492	0.174028	0.910975
TCTEX1D4	-0.484031	0.174118	0.910975
GNL3L	0.788514	0.174178	0.910975
AC104506.1	-0.524146	0.174184	0.910975
VPS37B	1.50396	0.174239	0.910975
RASAL3	1.70365	0.174451	0.910975
MYLPF	0.765085	0.17458	0.910975
KIF19	1.50708	0.174589	0.910975
KRT86	1.00873	0.174844	0.910975
EXTL2	0.901742	0.174845	0.910975
SNHG19	0.82053	0.174851	0.910975
PSMC4	1.64658	0.174858	0.910975
ADGRG1	2.14045	0.174923	0.910975
ZC3H8	-1.39061	0.174932	0.910975
TADA3	1.97853	0.175012	0.910975
AP006284.1	0.515129	0.175022	0.910975
ITGAE	2.04553	0.175052	0.910975
CD160	1.86556	0.175074	0.910975
AGTPBP1	1.1615	0.175075	0.910975
AL031714.1	0.443399	0.175119	0.910975
EPRS	1.43836	0.175129	0.910975
GIMAP5	-1.06079	0.175405	0.910975
TECPR2	0.494208	0.175456	0.910975
CHCHD7	1.72992	0.175492	0.910975
SLC2A13	0.478603	0.175721	0.910975
SEMA4D	1.61699	0.175737	0.910975
LYSMD3	1.20765	0.175797	0.910975
MBOAT1	-0.563233	0.175811	0.910975
PRR12	-0.646291	0.175884	0.910975
ZNF337	0.670327	0.175945	0.910975
HDDC2	2.09646	0.176064	0.910975
ZSCAN18	-0.676941	0.176206	0.910975
CENPK	1.0577	0.176213	0.910975
NAALADL1	0.725037	0.176255	0.910975
CEP44	1.29597	0.176301	0.910975
SOS2	1.95434	0.176489	0.910975
TMEM201	0.815345	0.176494	0.910975
CTPS1	1.80149	0.176494	0.910975
OXSR1	1.12228	0.176578	0.910975
TIGIT	1.33817	0.176694	0.910975
TRAF6	0.957192	0.176733	0.910975
MCRIP2	0.915834	0.177005	0.910975
CHRM3-AS2	1.10994	0.177043	0.910975
TRIP4	1.33815	0.177085	0.910975
NUP62	1.33656	0.177157	0.910975
ZNF710	0.614261	0.177174	0.910975
B3GAT1	0.501972	0.177191	0.910975
ZNF749	0.538695	0.177454	0.910975
MANEA-DT	0.962838	0.177464	0.910975
CDC7	0.807582	0.177503	0.910975
TBC1D32	0.703292	0.177513	0.910975
AP003392.1	-0.430418	0.177612	0.910975
CCDC51	0.565893	0.17766	0.910975
JAG1	0.834633	0.177663	0.910975
APOM	1.15841	0.177674	0.910975
ICE2	0.922359	0.177729	0.910975
ZNF668	1.04157	0.17774	0.910975
PRKAR1A	1.34359	0.177756	0.910975
PLD3	1.26016	0.177759	0.910975
SLC5A6	1.24744	0.17778	0.910975
CTSK	0.502442	0.177878	0.910975
HSD17B11	2.31465	0.178081	0.910975
CLOCK	1.00338	0.178197	0.910975
CACUL1	1.89067	0.178266	0.910975
PCBP4	1.24132	0.178342	0.910975
NOMO1	0.529899	0.178601	0.910975
ITCH	1.53687	0.178642	0.910975
SART3	1.09975	0.178686	0.910975
PAFAH1B3	0.931808	0.178785	0.910975
AP003716.1	0.493767	0.178977	0.910975
ATP8A1	1.1872	0.179047	0.910975
USP48	1.59395	0.179099	0.910975
KCTD10	1.57774	0.179107	0.910975
SPCS2	1.89352	0.179156	0.910975
HMG20A	0.970618	0.179165	0.910975
DPYSL2	0.769352	0.179214	0.910975
NKX3-1	-0.329816	0.179253	0.910975
IER5L	1.90936	0.179331	0.910975
UVSSA	1.28082	0.179351	0.910975
RELL2	0.835036	0.179443	0.910975
TRGV9	0.584403	0.179678	0.910975
AQP3	-1.76293	0.17971	0.910975
ZXDA	0.506503	0.179744	0.910975
IL15RA	1.08649	0.179855	0.910975
HCFC1R1	1.30407	0.179982	0.910975
CASC4	1.29978	0.179998	0.910975
AKT1	1.75898	0.180026	0.910975
MPP6	0.893158	0.18005	0.910975
HIBADH	0.495024	0.180056	0.910975
NSUN5	1.36836	0.180071	0.910975
COX15	0.727673	0.180098	0.910975
FANCB	0.795775	0.180121	0.910975
TIMM17A	1.63844	0.180401	0.910975
VPS52	0.897635	0.180742	0.910975
TP53RK	1.01284	0.180861	0.910975
SHQ1	0.47859	0.180882	0.910975
TOE1	1.35829	0.180882	0.910975
LEMD3	1.32791	0.180918	0.910975
APEH	0.91838	0.180984	0.910975
LGALS1	2.79748	0.18099	0.910975
ZNF280D	1.61595	0.181027	0.910975
GFM2	0.69761	0.181131	0.910975
ZNF346	0.476417	0.181386	0.910975
ENTR1	1.21112	0.181448	0.910975
UNKL	1.39687	0.181537	0.910975
CNST	1.44264	0.181595	0.910975
ZMAT5	1.32215	0.181757	0.910975
ZBTB33	-0.894166	0.181841	0.910975
SEPSECS-AS1	0.748093	0.181848	0.910975
C18orf25	1.52686	0.181968	0.910975
MRPL20	1.85087	0.182109	0.910975
AC087741.1	0.547653	0.182112	0.910975
ZNF296	0.767897	0.182131	0.910975
XRRA1	0.969703	0.182182	0.910975
RHBDF2	1.30978	0.182213	0.910975
LARS	1.171	0.182339	0.910975
FCRL6	1.75502	0.18243	0.910975
AC008906.1	0.462066	0.182435	0.910975
RDH5	0.469855	0.182455	0.910975
FEM1A	0.873863	0.182545	0.910975
C1orf109	0.993116	0.182611	0.910975
USB1	1.54508	0.182658	0.910975
IFI27	1.10839	0.183142	0.910975
CYP2R1	0.7585	0.183171	0.910975
STX5	1.6767	0.183376	0.910975
NLRC5	1.1611	0.183377	0.910975
AL645568.1	0.452681	0.183443	0.910975
ZNF783	0.522096	0.183665	0.910975
AL451165.2	0.974961	0.183667	0.910975
COPZ1	1.84695	0.183738	0.910975
NDUFAF7	0.738912	0.183861	0.910975
ZKSCAN2	0.534833	0.183863	0.910975
NDUFB5	1.53359	0.183949	0.910975
ZNF829	-0.680314	0.184171	0.910975
SDAD1	1.4044	0.184235	0.910975
TATDN2	-0.833666	0.184422	0.910975
ANKS3	0.609244	0.184577	0.910975
ACTR8	0.879314	0.184607	0.910975
RPUSD2	0.959781	0.184686	0.910975
PRMT1	1.99806	0.184704	0.910975
C12orf10	1.50083	0.184721	0.910975
SMAD4	-1.31905	0.184727	0.910975
SCD5	0.616764	0.184813	0.910975
LINC00909	-1.2084	0.184872	0.910975
MCM9	0.940672	0.184887	0.910975
SF3B3	1.08809	0.184907	0.910975
CRELD2	2.1328	0.185063	0.910975
DTL	0.874214	0.185142	0.910975
PHF5A	1.90696	0.185175	0.910975
RMDN1	1.06744	0.185566	0.910975
CCNT1	1.70437	0.185567	0.910975
TMEM104	0.504211	0.185618	0.910975
ST20-AS1	0.535576	0.185709	0.910975
MTHFD1L	1.04037	0.185777	0.910975
CYB5R1	0.914436	0.185778	0.910975
ERCC6L2	1.34428	0.18591	0.910975
AC098850.3	0.584756	0.185925	0.910975
FAAP20	2.22577	0.185998	0.910975
RASGEF1A	0.545999	0.186029	0.910975
PDGFD	1.35631	0.186192	0.910975
KIR2DL3	1.17121	0.186236	0.910975
MGAT1	1.81857	0.186253	0.910975
ADAM9	0.670795	0.186254	0.910975
CAMK2N1	1.19559	0.186359	0.910975
CTU2	1.25713	0.186828	0.910975
RASA4B	-0.352913	0.186856	0.910975
MTRR	0.894879	0.186966	0.910975
RBM10	1.08956	0.187016	0.910975
LPAR5	0.523465	0.187136	0.910975
SLC25A37	1.2856	0.187148	0.910975
DAB2	0.786568	0.187155	0.910975
DOCK8	2.22759	0.187271	0.910975
SPACA6	0.508876	0.187485	0.910975
HMOX1	0.542456	0.187555	0.910975
N4BP2L1	2.19159	0.187726	0.910975
RNF139-AS1	0.489013	0.187727	0.910975
XRCC1	-0.759845	0.187846	0.910975
TMIGD2	1.4861	0.187968	0.910975
CLIC5	0.686987	0.188016	0.910975
EIF4G3	1.93075	0.188081	0.910975
TMEM208	1.45989	0.188084	0.910975
AC027031.2	0.55731	0.188172	0.910975
SLC39A11	0.554953	0.188179	0.910975
ZNF557	1.09509	0.188262	0.910975
PYM1	1.33958	0.188273	0.910975
TNFAIP1	0.483472	0.188293	0.910975
COPZ2	0.81157	0.188311	0.910975
PTP4A3	-0.506837	0.188367	0.910975
CTDSP1	1.94431	0.188382	0.910975
ZNF821	0.880486	0.188392	0.910975
AEBP1	-0.36871	0.188395	0.910975
TIMELESS	0.456058	0.188456	0.910975
ZNF57	0.431003	0.188525	0.910975
BCR	1.53216	0.188544	0.910975
TUBG1	0.425076	0.188641	0.910975
ATG101	1.41193	0.188681	0.910975
WDR12	0.576611	0.188785	0.910975
ZNF845	0.735568	0.188786	0.910975
GOT1	0.753568	0.188838	0.910975
TDRKH-AS1	-0.283381	0.188878	0.910975
FER	0.48539	0.189076	0.910975
TMCO6	1.05891	0.189094	0.910975
NMT2	1.45286	0.189108	0.910975
POLR2I	2.02019	0.189118	0.910975
PNMA1	0.879377	0.18913	0.910975
SETD3	1.60601	0.189143	0.910975
MAPKAPK5-AS1	1.86085	0.189185	0.910975
DNAJC19	1.74956	0.189319	0.910975
SRGAP2B	-0.503394	0.189432	0.910975
AC092747.4	0.729737	0.189493	0.910975
LRRC75A	-0.936711	0.189738	0.910975
POLDIP2	-1.03024	0.189742	0.910975
AP001267.1	-0.458676	0.189747	0.910975
GALNT11	1.72554	0.189902	0.910975
KLC4	1.05543	0.189934	0.910975
CSTF3	0.875151	0.189985	0.910975
HADH	1.01249	0.189987	0.910975
ALKBH8	0.566034	0.190002	0.910975
POP1	0.518484	0.190005	0.910975
DAPP1	-0.99367	0.19004	0.910975
RRM2B	0.944466	0.190214	0.910975
LRIG1	1.10893	0.190248	0.910975
APOBEC3G	2.53796	0.19027	0.910975
[truncated: 9,173 more rows]

## Sheet: Status.Age
gene	coef	p	fdr
NUDT15	-0.012228	0.000165807	0.924936
AC023355.1	-0.00362426	0.000172528	0.910975
TBCCD1	-0.00743774	0.000215963	0.994797
GPR146	-0.00665113	0.000232706	0.910975
PLAGL1	-0.00715757	0.000256805	0.910975
THAP2	-0.0148793	0.000265152	0.955872
SPINDOC	-0.00899275	0.00028015	0.910975
ZSCAN2	0.00836608	0.000282604	0.910975
DCBLD1	-0.00578656	0.000306797	0.919331
FEM1A	-0.0119389	0.000330296	0.910975
GAB2	0.00721554	0.000361886	0.910975
NARFL	-0.00793294	0.000368462	0.919331
FP565260.6	-0.00687432	0.000377369	0.910975
FANCL	-0.00349254	0.000426691	0.964399
PPP1R18	-0.0137944	0.000480665	0.988714
Z93930.2	-0.0117019	0.000512644	0.948325
SGPL1	-0.0108478	0.000542766	0.933145
RASGRF2	-0.00707777	0.000592017	0.940277
REM2	-0.00625663	0.000687101	0.910975
DNAJC5	-0.0101404	0.000821802	0.910975
FTCDNL1	0.00443172	0.000839169	0.924677
AC010864.1	0.00530019	0.000934574	0.910975
ARSG	-0.00673149	0.00102569	0.910975
ZNF703	-0.00548633	0.00108963	0.910975
TTC13	-0.00806914	0.00109277	0.9801
FRAT2	-0.0114062	0.00119288	0.936783
INPP5F	-0.00701456	0.00161088	0.971377
AL162377.1	-0.00938826	0.00171123	0.924677
RNF25	-0.00797445	0.0018796	0.910975
REEP3	-0.00889519	0.00191877	0.964216
NOP2	-0.00622659	0.0020014	0.918277
NPEPL1	0.00939356	0.0020115	0.910975
ZNF768	0.00429218	0.00203519	0.910975
EME2	-0.00401819	0.00203613	0.910975
CERS2	-0.010983	0.00204231	0.980145
ZNF564	-0.00571579	0.00206124	0.971169
GPR174	-0.00992959	0.00212735	0.958207
INPPL1	0.00752787	0.00215395	0.977957
SLC35C1	-0.00648212	0.00219422	0.910975
TRIM41	-0.0080111	0.00228531	0.955872
SRGAP2C	-0.00879702	0.00236	0.910975
BCL2L12	-0.00875456	0.00247482	0.988714
EOGT	-0.00597765	0.00248775	0.910975
ABCA5	-0.00883887	0.00255889	0.910975
TRAV8-2	0.00504214	0.00259058	0.988714
FAM43A	-0.0109386	0.00276648	0.988714
WRAP53	-0.00768243	0.00291956	0.910975
TRBV24-1	-0.00365974	0.00292605	0.969054
ZFYVE1	0.00663879	0.0029909	0.910975
RBM10	-0.0100905	0.00305197	0.910975
XCL1	-0.0118894	0.00319279	0.919331
UEVLD	-0.00613569	0.00330054	0.982337
RBBP9	-0.00556411	0.00330396	0.910975
ZNF230	0.00480138	0.00335212	0.910975
AC093010.2	-0.00619255	0.00346569	0.910975
TMEM204	-0.00774289	0.00371565	0.910975
ADAMTS10	-0.00614759	0.00388573	0.988012
ERLIN2	0.00384274	0.00408604	0.910975
ARID3A	-0.00587692	0.00409354	0.967044
SLC35D2	0.0108871	0.00413636	0.967044
GART	-0.00793898	0.00421533	0.910975
ZNF589	0.00467654	0.00422391	0.998068
XPO7	-0.00742087	0.00448338	0.985386
SINHCAF	-0.010939	0.00483409	0.910975
CLASP1	-0.0107904	0.0048717	0.979262
SNED1	-0.00336583	0.00489486	0.910975
PRSS57	-0.00680865	0.00491686	0.910975
HIST1H2AE	-0.00864568	0.00504987	0.934425
SFT2D1	0.0108543	0.00505861	0.910975
CRACR2A	-0.0100339	0.00511581	0.955872
MED8	0.0102268	0.00526496	0.910975
ZNF709	0.00427943	0.00527544	0.943618
KATNBL1	-0.00818661	0.00535119	0.973138
SDHAF1	-0.00886355	0.00542917	0.998732
EGR1	-0.0102033	0.00546566	0.987496
IER3	-0.0104625	0.00553805	0.988714
NCSTN	-0.00821614	0.00564387	0.919722
CDK2AP2	-0.00957154	0.00566963	0.910975
RASA1	-0.00629814	0.00568753	0.954211
SETD5	-0.010532	0.00571963	0.974893
AC093157.1	-0.00448816	0.00572928	0.985895
ZXDA	-0.00519297	0.00573459	0.910975
RGS3	0.00879134	0.00573893	0.910975
LINC00667	-0.00917407	0.00590771	0.964216
FAHD2A	-0.00747387	0.00614583	0.963383
ATAT1	-0.00478889	0.00617339	0.994797
BRCC3	0.00790982	0.00625132	0.910975
PLRG1	-0.0104175	0.00657696	0.957002
FO393401.1	-0.00853145	0.00667247	0.919331
INPP1	-0.00428471	0.00672057	0.918415
TMEM147-AS1	-0.0041964	0.00677683	0.918469
ANKFY1	0.00762602	0.00705079	0.910975
PRKAG1	-0.010172	0.0070905	0.910975
INO80E	-0.00876056	0.00717024	0.910975
RAD18	0.00846388	0.00717919	0.964216
PEX7	0.00478663	0.00750185	0.910975
RNF187	-0.00898034	0.00751154	0.910975
NDOR1	-0.00325505	0.00755637	0.927383
AC112907.3	-0.00522567	0.00761972	0.955872
SRF	-0.00945188	0.00763107	0.994797
C4orf33	-0.00858526	0.00768245	0.910975
PRF1	-0.0110537	0.00779993	0.925047
AC083798.2	0.00482832	0.00812283	0.988714
EPM2AIP1	-0.00846948	0.00824084	0.910975
IL18RAP	-0.0083633	0.00831556	0.924677
KIR2DL4	-0.00450348	0.0083965	0.918415
NEK8	-0.00533614	0.00854937	0.910975
CAMK1D	-0.0105418	0.00856142	0.987496
MCF2L2	-0.00627777	0.00893731	0.912118
UNC93B1	-0.00610474	0.00898905	0.949142
NFKBIZ	-0.00739027	0.00907894	0.987496
PCMTD1	-0.0101403	0.00927538	0.910975
FZD6	-0.00386115	0.0092768	0.924677
SLC25A25	0.00590303	0.00954266	0.974357
SESTD1	-0.00803462	0.00975184	0.998758
SPA17	-0.00543615	0.0100939	0.994797
PARP2	-0.00683221	0.0103248	0.910975
PITPNM2	-0.00600839	0.0104185	0.910975
PXYLP1	0.00612182	0.0104821	0.918277
SLC35F5	-0.00711886	0.010486	0.910975
CCS	-0.00788397	0.0106046	0.910975
PMM1	-0.00882814	0.0106841	0.910975
CDCA7L	0.00623075	0.0107409	0.910975
Z93241.1	-0.00933908	0.011066	0.910975
ATE1	-0.00772082	0.0111543	0.92229
AC100786.1	0.00390739	0.0111742	0.910975
RASA3	-0.0108485	0.0111783	0.948325
CLDND2	0.00607816	0.0112434	0.910975
NEMP2	-0.00529235	0.0115134	0.993465
TNKS1BP1	-0.00342062	0.0115259	0.910975
GPHN	-0.00517447	0.0115671	0.910975
CCDC157	0.00530125	0.011705	0.910975
ADAM10	-0.0098238	0.0117133	0.946519
DHCR7	0.00565764	0.0117788	0.910975
STARD3	-0.00904146	0.0118147	0.963271
ANAPC16	-0.00905087	0.0119174	0.924677
CYSLTR1	-0.00504374	0.0119857	0.952917
MIR4458HG	0.00535223	0.0120035	0.964216
HIPK1-AS1	-0.00936369	0.0120449	0.910975
APEX1	-0.00821077	0.0121105	0.910975
DSN1	-0.00505704	0.0121565	0.997053
UBE2C	-0.00246109	0.0122391	0.948325
ARRB2	-0.00811418	0.0124292	0.919331
NR1D1	-0.00678564	0.0125128	0.988714
ERGIC1	-0.00962847	0.0125178	0.988714
IFFO1	-0.00549418	0.0125491	0.955872
CEP41	0.00439168	0.012717	0.910975
ROBO3	-0.00418099	0.0127895	0.910975
TEAD3	-0.00271738	0.0128145	0.910975
IKBKB	-0.00852887	0.0128154	0.919331
POLH	-0.00591684	0.012834	0.98666
NPDC1	-0.010354	0.0128636	0.910975
STRADB	-0.0044142	0.0129095	0.964216
IRAK3	-0.00430443	0.0129842	0.924677
GABPB1	-0.00993781	0.0131353	0.910975
ALG6	0.00423683	0.0132521	0.910975
BORA	-0.00542372	0.013316	0.946937
KIF21A	0.00612778	0.0133325	0.910975
ERCC1	-0.00883535	0.013397	0.910975
SEPSECS-AS1	0.00497979	0.0134037	0.910975
ERICH1	-0.00920706	0.0135269	0.910975
ZNF576	0.00676819	0.0137263	0.962433
UBE2K	-0.00920414	0.0137328	0.994797
FAM184B	0.00461251	0.0138201	0.910975
NUSAP1	0.00717324	0.0138447	0.910975
APC	-0.0102615	0.0139055	0.976302
TMEM63B	0.0064774	0.0139814	0.910975
AC008764.6	-0.00490081	0.0141996	0.994797
CCNJ	-0.00559289	0.014635	0.910975
CCDC85C	-0.00782304	0.0146925	0.910975
FAM122B	-0.00773971	0.0147085	0.910975
HOOK2	0.00444611	0.0147537	0.910975
PGPEP1	-0.00603823	0.0147761	0.910975
CYB5B	-0.00810651	0.0147928	0.910975
MUM1	-0.00521256	0.0150348	0.910975
MGRN1	-0.00923769	0.0151124	0.910975
FOSB	-0.00821769	0.0151548	0.970209
ZNF354C	-0.00469296	0.0154094	0.910975
MCM7	-0.0079883	0.0154536	0.988714
SCLT1	-0.00995039	0.0154793	0.910975
LINC01550	0.0050585	0.015606	0.955872
BAP1	-0.00821711	0.0156378	0.910975
PORCN	-0.00555836	0.0156807	0.951166
ZNF780B	-0.00382284	0.0157057	0.910975
EXD2	0.00508246	0.0157192	0.961247
ZNF530	-0.00621084	0.0158501	0.9786
HIST1H2BE	-0.00476173	0.0158658	0.910975
FANCI	0.00368337	0.0163355	0.910975
ZNF66	-0.00440647	0.0164586	0.998758
KIF18A	0.00375209	0.0164857	0.918415
GTF2IRD2B	0.00469767	0.0166349	0.988714
ZSCAN16	-0.00456518	0.0166553	0.919331
IFIT3	-0.0106775	0.0167257	0.988696
ARHGEF35	-0.00470117	0.0167422	0.990004
CNP	-0.00798307	0.0167504	0.910975
NLRP1	-0.00860885	0.016807	0.994797
POLA1	-0.00511823	0.0168489	0.910975
COPS6	-0.00883913	0.0168935	0.981924
UNC50	-0.00647662	0.0169726	0.924677
EMC4	-0.00698772	0.017212	0.910975
AUH	0.00720377	0.0172623	0.931742
CYFIP2	-0.00877721	0.0173332	0.910975
MTFR1	-0.00668587	0.0174132	0.974357
SNX20	-0.00798315	0.0174924	0.910975
PTGER2	-0.00654351	0.017655	0.910975
MID1IP1	-0.00821816	0.0176826	0.994797
RUFY3	-0.0063694	0.0179009	0.910975
TMEM150A	0.00446043	0.0180836	0.965359
AL117379.1	0.00489672	0.0180915	0.910975
PANK3	-0.00854328	0.0181084	0.98644
KCP	-0.00377455	0.0181341	0.910975
RIOK2	-0.00872492	0.0181858	0.910975
STX3	-0.00512535	0.0184735	0.95431
AP006621.3	0.00564986	0.0185099	0.910975
HSPA1B	-0.00598113	0.0186445	0.924936
TNFSF13B	-0.00374905	0.0186754	0.949333
MANEA-DT	-0.00549198	0.0186942	0.910975
EREG	0.00347239	0.0186979	0.988714
TNFAIP8L1	-0.00633908	0.0187313	0.919331
ZNF225	0.003768	0.0188187	0.910975
TCEAL4	-0.00370533	0.0188434	0.913233
TBK1	-0.00894325	0.0188591	0.934735
GALK2	0.00473361	0.0189386	0.910975
ARMH1	-0.00871812	0.0190681	0.910975
HLA-DRB5	0.00824986	0.0191576	0.910975
PRELID1	-0.00816864	0.0192013	0.963271
ARMT1	0.00599911	0.0192548	0.910975
SMIM27	-0.00873875	0.0193407	0.986469
FKRP	-0.00474523	0.0193685	0.962433
CD59	0.00827571	0.0196279	0.910975
CUTC	-0.00624439	0.0199627	0.930466
ZNF324	-0.0057902	0.0199888	0.910975
CYP20A1	-0.00870137	0.0200268	0.962433
LYRM7	-0.00637268	0.0200575	0.963271
MGA	-0.00826393	0.0201414	0.910975
DCLRE1A	-0.00253688	0.0202957	0.951008
CRYZ	0.00379969	0.020416	0.910975
BCL2L13	-0.00793443	0.020424	0.994797
ETV7	-0.00482555	0.0204429	0.994249
UBXN11	-0.00640711	0.0204761	0.956603
DNAJC10	-0.00833249	0.0205784	0.997871
NTHL1	-0.00573095	0.0206286	0.910975
SPRTN	-0.00816913	0.020652	0.910975
COL6A2	-0.00875369	0.020701	0.910975
NCALD	-0.00711851	0.0207112	0.910975
ZNF91	-0.00924972	0.0207897	0.948325
MBTD1	-0.00788474	0.020984	0.910975
STK32C	-0.00598476	0.0211334	0.910975
LAT2	-0.00670818	0.0211574	0.910975
IKBKE	-0.00732744	0.0212241	0.910975
PRKCE	0.00630478	0.0212713	0.910975
MTMR4	-0.00750869	0.0213148	0.988714
STARD4	-0.00813829	0.0214253	0.979451
LINC00342	0.00277563	0.0214615	0.910975
ZC3H12A	-0.00847603	0.0214804	0.910975
FLVCR1	0.00546628	0.0215718	0.975983
AL021707.6	-0.00493598	0.0216245	0.959173
TXNRD2	-0.00551358	0.0216383	0.910975
OTUD3	-0.00805883	0.02175	0.984723
PIBF1	-0.00780289	0.0219107	0.924808
ZNF846	-0.00458036	0.0219411	0.910975
RAD54L2	-0.0071599	0.0219942	0.910975
C16orf58	0.00459304	0.0220795	0.910975
S100A9	-0.00607077	0.0221298	0.910975
ULK2	-0.00596319	0.0221671	0.910975
CDADC1	-0.00871739	0.0221982	0.934425
ZMAT3	-0.00823802	0.0222283	0.950356
LINC02256	-0.00552906	0.0222936	0.9786
ZRANB3	-0.00403797	0.0223424	0.994797
SEC14L1	-0.00770567	0.0226025	0.931233
IPO7	-0.0090235	0.0227473	0.999065
BX255925.3	-0.00362123	0.0227884	0.956011
GSE1	-0.0078621	0.0228215	0.963271
PDCD4-AS1	-0.00531063	0.0228963	0.910975
KMT2A	-0.0073589	0.0229955	0.967044
AC108134.2	0.00369828	0.0230483	0.967044
SLC39A9	-0.0066117	0.0231632	0.910975
NUP62	-0.00724842	0.0232213	0.910975
ZNF222	-0.0043939	0.0233755	0.910975
ACTL6A	-0.00495304	0.0233797	0.910975
SYNM	-0.0062893	0.0234402	0.910975
ACAT1	-0.00711733	0.0234649	0.964216
NOL9	-0.00897332	0.023504	0.910975
LINC01023	-0.00305988	0.0235057	0.939772
CDKN2D	-0.00945716	0.0236185	0.943618
STRIP1	-0.0071547	0.0238214	0.980588
MFSD11	-0.00884852	0.0241019	0.97576
FAHD1	0.00661462	0.0241406	0.910975
CEBPZOS	-0.00799905	0.0243681	0.924677
TCEAL8	-0.00833526	0.0243991	0.910975
DPYSL2	-0.005148	0.0244634	0.910975
LINC01465	-0.00646386	0.0244693	0.988714
WSB2	-0.00756047	0.0246185	0.999065
VPS36	-0.00746381	0.0246245	0.910975
DTL	0.00469045	0.0247111	0.910975
DARS	-0.00822423	0.0247542	0.910975
KLHL6	0.00834155	0.0250744	0.910975
RALB	-0.00515204	0.0251121	0.963383
PDCD1	0.00692419	0.0251123	0.910975
OTULIN	-0.00826339	0.0251496	0.910975
CD160	-0.00772061	0.0253593	0.910975
PMAIP1	-0.0077927	0.025775	0.994797
CHST2	-0.00728934	0.0258185	0.910975
DCAF16	-0.00800348	0.0258791	0.930466
RPP38	0.00857377	0.0259008	0.713484
ZDHHC13	-0.00402979	0.0261492	0.910975
FGF9	0.00286672	0.0263307	0.910975
C22orf46	0.00580215	0.0263338	0.910975
ELP3	-0.00529752	0.026334	0.910975
IL23A	-0.00877195	0.0263811	0.910975
AL355472.1	-0.00728502	0.0264468	0.910975
TYSND1	-0.00576825	0.0265247	0.919331
LRRC27	-0.00304843	0.0265665	0.924677
GPR89A	-0.00550876	0.0266332	0.910975
IMPA1	-0.00724762	0.026913	0.910975
ATG4D	-0.00779857	0.0270657	0.922347
KCNA3	0.00679885	0.0271029	0.937155
LDLR	-0.00768273	0.0272316	0.910975
SLC38A9	-0.00479018	0.0273907	0.948523
MED16	-0.00736402	0.0274671	0.987886
MOSPD3	-0.00786917	0.0274778	0.910975
ZNF33B	0.00586371	0.0276266	0.910975
SLC8B1	-0.00549753	0.027778	0.927668
ZHX1	-0.00892747	0.0278016	0.910975
TRIM65	-0.0043406	0.027897	0.988714
AKR1A1	-0.00822984	0.028048	0.985039
SERINC5	0.00858974	0.0282004	0.964901
METTL26	-0.00855097	0.0284084	0.948325
INTS12	0.00844952	0.0284609	0.910975
HARBI1	-0.00515955	0.0289325	0.910975
LOXL1	-0.00383239	0.0289732	0.910975
PARD6G	-0.00623451	0.0289946	0.910975
DENND1A	-0.00611245	0.0290577	0.937155
TTC37	-0.00823758	0.0291039	0.956011
SLC25A10	0.00371267	0.0294623	0.910975
KIF13B	-0.00754304	0.0296592	0.963271
SIK2	-0.00432572	0.0296598	0.964216
HPS5	0.00619218	0.0297404	0.918394
HIPK2	-0.00863651	0.0297744	0.988714
SYNGR1	-0.00728895	0.0300018	0.910975
TM7SF2	0.00574205	0.030004	0.934425
RNF169	-0.00845391	0.030007	0.910975
IFNG	-0.00926986	0.0300878	0.910975
PRKACB	-0.00895239	0.0300892	0.997905
MTRF1L	-0.00751035	0.0301467	0.910975
XCL2	-0.00958173	0.0302541	0.910975
ARAP1	-0.00636272	0.0304268	0.919331
ACOT7	-0.00725625	0.030588	0.937155
HMG20B	0.00698467	0.030637	0.910975
SLC25A51	0.00579434	0.0308399	0.910975
EID2	-0.0080271	0.0310246	0.934425
AC016394.1	-0.00297363	0.031338	0.910975
GATA6	0.00313745	0.0314599	0.931742
METTL1	-0.00446792	0.0314776	0.910975
CENPE	0.00494008	0.0315772	0.910975
ASL	-0.00676913	0.031771	0.910975
UBL7	-0.00696958	0.0320018	0.910975
TCAF2	0.00586447	0.0320174	0.940283
TPI1	-0.00769026	0.0320274	0.964216
AL118516.1	-0.00873354	0.0321617	0.910975
AL035563.1	-0.00338048	0.0322993	0.910975
DDX10	-0.00689698	0.0323889	0.910975
PARPBP	0.00522711	0.0324018	0.910975
MED29	0.00695772	0.0324967	0.910975
RAPGEFL1	0.00388537	0.0325731	0.910975
LINC02019	-0.00459865	0.0329418	0.910975
RIN3	-0.00826341	0.0330385	0.924677
AC005070.3	-0.00405648	0.0331557	0.988714
ZNF689	-0.00744512	0.0331658	0.940277
G6PC3	0.0041756	0.0331865	0.910975
MRPL1	0.00839207	0.0332617	0.994797
ATAD3A	-0.0051667	0.033292	0.918277
TRANK1	-0.00723844	0.0333705	0.928043
PTK7	-0.00234474	0.0334675	0.917752
MARCH6	-0.00918305	0.0334803	0.986731
AC015802.6	0.00802839	0.0335637	0.979262
CPSF4	-0.00669081	0.0339432	0.985836
TMSB15B	-0.00352862	0.033958	0.910975
SNRNP40	-0.00839089	0.0339857	0.987496
L2HGDH	0.00347322	0.033987	0.910975
NXT2	0.00608772	0.0339974	0.910975
PPFIA1	-0.00578095	0.0340059	0.967044
KDM4A	0.00518265	0.0340145	0.964054
PLEKHG4	-0.00299564	0.0340366	0.91436
PPP1R3B	0.0060982	0.0341771	0.988714
HSCB	-0.00606725	0.0344035	0.910975
WARS2	-0.00760497	0.0344728	0.910975
CAB39L	-0.00300232	0.0345895	0.924677
PALLD	-0.00400154	0.0346134	0.910975
NDUFS8	-0.00776106	0.0346305	0.988012
RABGEF1	-0.00720229	0.0346832	0.924677
AC008440.2	0.0033726	0.0347988	0.910975
AC009163.7	0.003076	0.0348357	0.910975
RRNAD1	0.00402292	0.0348874	0.910975
ATL1	-0.00375419	0.0349101	0.910975
SUSD4	0.00293213	0.0349244	0.936958
ZNF75A	-0.00736246	0.0349344	0.910975
HCG18	0.0085347	0.0350395	0.91419
AL391069.2	-0.00235248	0.0355054	0.924936
VSIR	-0.00732552	0.0355616	0.910975
RRAGC	-0.00845798	0.0356691	0.910975
TBCB	-0.0076305	0.0356957	0.910975
GRHPR	-0.00752202	0.0357196	0.971169
GUCD1	-0.0071327	0.0358799	0.910975
SP4	-0.00696645	0.0359115	0.924677
C6orf203	-0.00622687	0.0359681	0.996392
CMPK2	-0.0069791	0.0360404	0.919331
LINC00861	-0.00873884	0.0360792	0.985836
DDX58	-0.00620622	0.0360961	0.994797
TMED4	-0.00818073	0.0361442	0.963383
WBP1	0.00340802	0.0362277	0.988245
LINC01534	0.00453121	0.0362631	0.910975
HSF1	-0.00769834	0.0362998	0.969054
FBXW7	-0.0066061	0.0364556	0.994797
AC009309.1	-0.00388737	0.0369391	0.910975
PWWP2B	0.0075872	0.0369918	0.999065
NDUFV3	0.00663947	0.0369967	0.923626
KCNQ1OT1	-0.00774213	0.0370064	0.994797
TIMM8A	-0.0049524	0.0370777	0.956011
AC009088.1	-0.00308018	0.0373566	0.910975
RFX2	0.00587182	0.0374771	0.910975
DAPL1	-0.00468491	0.0374996	0.910975
CTH	-0.00425918	0.0375766	0.963271
CLUAP1	-0.00491851	0.0376672	0.964901
ZNF829	-0.00524037	0.0376836	0.910975
ZNF83	-0.00732596	0.037815	0.978201
DNASE1L1	0.00336958	0.0378261	0.910975
AC090229.1	0.00312345	0.0380002	0.910975
ZFHX3	-0.00540984	0.0380931	0.910975
INTS11	-0.00764581	0.03818	0.958207
NDUFAF2	-0.00675454	0.0382812	0.910975
PNKD	-0.00676876	0.0382922	0.924808
COLQ	-0.00287382	0.0385583	0.915162
DNAJC17	0.0052838	0.0385931	0.910975
TRIM27	0.0048238	0.0386352	0.910975
TMEM160	-0.00855605	0.0386505	0.910975
IPO9	0.00642576	0.0387319	0.963271
AIG1	-0.00476006	0.0388857	0.934425
KMT2E-AS1	-0.00807529	0.0390429	0.924677
FAM229B	-0.00324474	0.0391288	0.919331
KLRF1	-0.00790582	0.0391672	0.910975
TRMT11	0.00606069	0.0392005	0.911114
STAMBP	-0.00603966	0.0392403	0.985895
RSAD1	-0.00741264	0.0392758	0.924311
GNG5	-0.0078047	0.0393437	0.936783
UBAP1	-0.00860226	0.0394495	0.985836
FUCA2	0.00438308	0.0394533	0.940693
CEP85	-0.00403279	0.0394829	0.910975
INTS4	-0.00653667	0.0396199	0.964216
TMEM241	-0.00382371	0.0396635	0.910975
RNF123	-0.00411115	0.0397536	0.997053
NAA35	0.00697071	0.0400984	0.910975
SCD	-0.00533686	0.0401167	0.994206
FXYD1	0.00479826	0.0401356	0.983021
SLC25A17	-0.00462502	0.0402935	0.950749
AL031714.1	0.00329754	0.0403576	0.910975
RBM45	-0.00535356	0.0405216	0.997053
VIPR1	-0.0041783	0.0407396	0.988714
FGGY	0.00280045	0.0407439	0.910975
AC093495.1	0.00609124	0.0409542	0.919331
PCNX1	-0.00781546	0.0411894	0.918415
AL136454.1	0.0034108	0.0412333	0.910975
ZNF766	-0.00745919	0.0413489	0.946937
KIAA1324	-0.00351216	0.0413599	0.910975
ARRB1	-0.002878	0.0414066	0.943533
RASGEF1A	0.00370864	0.0414673	0.910975
CDKN2AIPNL	0.00779523	0.0414677	0.910975
PCSK5	0.0034982	0.0416595	0.910975
TM2D3	-0.008008	0.0418669	0.964216
PLCH2	0.00297764	0.042118	0.910975
KMT2B	-0.00834822	0.0421764	0.924677
NSMCE3	-0.00607951	0.0422905	0.970232
MTRF1	-0.00525609	0.0424158	0.910975
ANKRD44	-0.0079527	0.0425742	0.991444
VEGFA	0.00143264	0.0426464	0.934623
MRPS12	-0.00747077	0.0427341	0.910975
RDH5	0.00350971	0.0428742	0.910975
MED26	-0.00804943	0.0430385	0.964054
LINC01679	0.00237539	0.0430569	0.910975
DPH3	0.00755408	0.0430984	0.910975
MFAP1	-0.00804705	0.0431129	0.923563
CHST14	-0.00307755	0.0434216	0.910975
TENT5A	-0.00758373	0.0434315	0.910975
S1PR2	-0.00496448	0.0435991	0.910975
TRDC	-0.00873471	0.0436028	0.910975
LSM8	-0.00616407	0.0436423	0.949076
WDR83OS	-0.00698115	0.04366	0.924808
TBC1D13	-0.00563095	0.0437143	0.964216
MYO1D	-0.00278186	0.0440326	0.968622
EPS8	-0.00535212	0.0442475	0.910975
CDIPT	0.00782754	0.044306	0.910975
WDR91	0.00507767	0.0443363	0.910975
KCNK12	-0.00469831	0.0444648	0.910975
CFLAR-AS1	0.00310122	0.044764	0.931742
LRMP	-0.00800327	0.0449947	0.910975
DCTN4	-0.00744675	0.0451739	0.955342
MRPL52	-0.00745369	0.0452356	0.940277
ZNF286A	-0.00450838	0.0452766	0.988714
AL441992.1	-0.00649781	0.0453793	0.971169
PUDP	-0.00312701	0.0454296	0.924677
TRAK1	-0.00567918	0.0454673	0.910975
SAP30BP	-0.00803202	0.045489	0.990161
NOC3L	0.00547198	0.0456266	0.910975
CEPT1	-0.00648192	0.0457608	0.910975
LGALS9C	-0.00250168	0.0457689	0.93828
ID1	-0.00847797	0.045875	0.924936
CARM1	-0.00661991	0.0460893	0.961247
DELE1	-0.00618219	0.0461169	0.910975
ITPRIP	-0.00815465	0.0461632	0.910975
HLA-DQA1	0.0046545	0.0461976	0.919331
ACYP2	0.00660858	0.0463534	0.963271
TP53	0.00624524	0.0464269	0.910975
CDK5R1	0.00487093	0.0465267	0.994797
AL008635.1	-0.00233901	0.0466183	0.939772
PHPT1	-0.00871043	0.0466281	0.910975
LINC02029	0.0027213	0.046718	0.910975
PPP2R5E	-0.00809513	0.0470729	0.910975
MAN2A2	-0.00693657	0.0471137	0.919722
ZC3H4	-0.0060285	0.0471852	0.910975
IQCG	-0.00460716	0.0474323	0.999774
ALAS1	-0.00517838	0.0475004	0.910975
ALDH9A1	-0.00742296	0.047647	0.910975
TMEM62	-0.00453349	0.0477005	0.933145
TBC1D9B	-0.00651736	0.0477317	0.910975
DNAJB11	-0.00774808	0.0477323	0.958207
FAM222A	-0.00494487	0.0477448	0.963383
GSEC	0.0027574	0.0477748	0.910975
TNIP3	-0.00291094	0.0478277	0.919331
PIP5K1C	-0.00389772	0.0478286	0.910975
IGFBP4	-0.004912	0.047977	0.910975
AC011446.2	-0.00346183	0.0479897	0.971775
CTLA4	0.00663452	0.04809	0.998758
AC025263.1	-0.00283843	0.0481733	0.913233
TLR2	-0.00179417	0.0482836	0.940277
CAPN10-DT	0.0043814	0.0484607	0.910975
HMGA1P4	-0.00301987	0.0484678	0.918415
PPTC7	-0.00801928	0.0484755	0.924677
SH3BP1	-0.00680684	0.048575	0.910975
CIB2	-0.00408448	0.0485858	0.910975
PSMD4	-0.00746578	0.0486795	0.924936
CD200	0.00306058	0.04877	0.932655
SH2D3C	-0.00420562	0.0487973	0.910975
GGH	0.00238578	0.0488366	0.918415
POU2F2	-0.00567797	0.0489799	0.910975
KLHL28	-0.00803982	0.048997	0.910975
LINC01215	-0.00599626	0.0490428	0.956011
SERGEF	-0.00560559	0.0490771	0.910975
APEH	0.00537583	0.0492241	0.910975
VEZT	-0.00829972	0.0493216	0.999065
ATXN7L2	-0.00481317	0.0493247	0.931742
UBXN8	-0.00409078	0.0493643	0.964901
HTT	-0.00718988	0.0494222	0.971002
ATP6V1H	-0.0074054	0.0494331	0.988714
GPAT3	-0.00154156	0.0494358	0.910975
LINC02482	-0.00421996	0.0494735	0.964216
PCBP1	-0.0072829	0.049834	0.910975
PHKA2	-0.00457167	0.0499054	0.918415
AC021321.1	-0.00409364	0.0504035	0.988714
XKR8	-0.00553106	0.0504704	0.910975
WDR62	-0.00330971	0.0506312	0.937388
KNOP1	0.00605927	0.0506891	0.910975
AC048341.1	0.00438344	0.0507903	0.95927
FUT4	0.00351926	0.0509241	0.910975
CEACAM21	-0.00478218	0.0511542	0.940999
PLLP	0.00324269	0.0512295	0.910975
PYHIN1	-0.00698874	0.0513594	0.910975
AC073389.1	0.00340017	0.0514764	0.910975
CMC1	-0.00893731	0.0515182	0.918277
FBXW2	-0.00778203	0.0517488	0.910975
FSCN1	0.00308179	0.0517912	0.910975
GASAL1	-0.00301198	0.0518487	0.918277
PRMT9	-0.00712375	0.0525247	0.910975
MAEA	-0.00706122	0.0527223	0.988714
HDLBP	-0.00680876	0.0528462	0.925899
RNF14	-0.00636953	0.0528525	0.985836
MTMR9	0.00735124	0.0528853	0.910975
ORMDL2	-0.00590774	0.0530414	0.910975
SLC22A4	0.00129388	0.0530444	0.93555
ISOC1	-0.00788509	0.0531484	0.954211
EBAG9	-0.00646094	0.0531952	0.976148
PPIE	-0.00673838	0.053288	0.983935
SCAPER	-0.00662482	0.0533587	0.910975
AC024940.1	-0.00402829	0.0533809	0.120676
ATP13A2	-0.00470239	0.0534357	0.910975
CLBA1	-0.0028757	0.0534837	0.910975
CLIC3	-0.00788522	0.0536443	0.910975
WDR5B	-0.00418787	0.0536774	0.910975
SASH3	-0.00772656	0.0537598	0.910975
ARHGEF37	0.00401186	0.0539678	0.910975
KCNJ14	0.00341574	0.0541006	0.910975
LRP12	0.00623507	0.0541417	0.956011
BOLA2-SMG1P6	-0.00348821	0.054282	0.910975
FADD	0.00532283	0.0542991	0.910975
DNAJA3	-0.00526911	0.0543225	0.910975
HIP1	-0.00507402	0.0543557	0.991444
CALCOCO2	-0.00694748	0.0545782	0.910975
CADM1	0.00383365	0.0547015	0.910975
EYA3	0.00533668	0.0547932	0.985386
CSF1	0.00354257	0.0552302	0.910975
NOTCH2NL	0.00457218	0.055318	0.910975
ZNF57	0.00308433	0.0553826	0.910975
PSD	0.00309675	0.0554156	0.910975
VRK2	-0.00533365	0.0554204	0.98644
U2AF2	-0.0078307	0.0555216	0.961627
MB21D2	-0.00262849	0.055562	0.911527
SP100	-0.00584277	0.0555651	0.910975
CSK	-0.00755701	0.0556561	0.910975
RRAS	0.00418524	0.0556876	0.910975
BLOC1S6	-0.00701083	0.0557605	0.999065
ZNF101	0.0069403	0.0558779	0.910975
KBTBD8	0.00430389	0.0559779	0.910975
CBFA2T2	-0.00582347	0.0560673	0.943618
NR2C1	0.00720119	0.05616	0.910975
GPR35	-0.00513021	0.0561992	0.910975
ACBD6	-0.00761963	0.0562867	0.963383
FRY	-0.00462491	0.0563773	0.958207
NHLRC3	-0.00677649	0.0563945	0.911114
SNHG12	-0.00832192	0.0565173	0.910975
NECTIN1	0.00369674	0.0566752	0.910975
RNFT1-DT	0.0031842	0.0568364	0.988714
CASP10	-0.00490797	0.0568809	0.910975
RSAD2	-0.00622732	0.0570609	0.973786
ALG10	-0.00288172	0.0573979	0.910975
FASTKD5	-0.0055594	0.0574089	0.910975
MAGOHB	-0.00597426	0.057649	0.910975
PDSS2	-0.00514331	0.0577214	0.997053
CYP2F1	-0.00295018	0.0577325	0.910975
HS1BP3	0.00585957	0.0577748	0.910975
APTR	0.00303859	0.0578179	0.910975
DDRGK1	-0.0067891	0.0578294	0.919331
CCDC82	0.00766824	0.0579476	0.929356
RALGPS1	0.00390335	0.0581196	0.910975
DBNL	-0.00745484	0.0581733	0.910975
THG1L	0.00598554	0.0581779	0.936958
TPX2	-0.00386991	0.0581926	0.910975
TCFL5	-0.00515036	0.0583139	0.911134
YPEL1	-0.00624344	0.0583491	0.910975
ASAH1	-0.00720842	0.0584185	0.910975
TDRKH-AS1	-0.00200378	0.0584754	0.910975
SRGAP2	-0.00523032	0.0587179	0.988714
GALNT12	-0.00328846	0.0588418	0.994797
CAB39	-0.00741393	0.0592141	0.921526
ZNF420	-0.00482052	0.059289	0.924677
PPARD	-0.0042305	0.0593307	0.910975
CCDC85B	-0.00678144	0.0596555	0.955872
GRWD1	-0.00714507	0.0597089	0.910975
ERO1B	-0.00651562	0.0599507	0.948325
RNF40	-0.00567988	0.0600393	0.911114
AL121832.2	-0.00189316	0.0601128	0.924677
SAP30	-0.00715462	0.0601922	0.981924
SSRP1	-0.00743297	0.0602061	0.927383
SYNGR2	0.00763721	0.0602084	0.994797
ANKRD26	-0.0048529	0.0603495	0.918451
GGA3	-0.00580833	0.0603979	0.910975
LFNG	0.00662462	0.0604158	0.910975
FBLN7	0.00557983	0.0605233	0.910975
THBS3	-0.00252613	0.0605598	0.919331
NSMCE2	-0.0064587	0.0605844	0.910975
SYNGAP1	-0.00485615	0.0607885	0.967044
RAD17	-0.00629711	0.0609275	0.963271
FAM89A	-0.00390455	0.0609556	0.910975
GCNT2	-0.00278311	0.0610215	0.910975
ZNF561	-0.00505342	0.061022	0.983021
DCAKD	0.0036954	0.0611873	0.910975
SQOR	-0.00673282	0.0611924	0.981924
ZNF431	-0.00631922	0.0612418	0.961627
TRIM47	0.00192964	0.0612598	0.927668
IFIH1	-0.0076277	0.0613477	0.910975
KAT6B	-0.00653156	0.0613675	0.936783
TOB1	-0.00659612	0.0614464	0.964216
MFHAS1	-0.00639648	0.0615375	0.910975
CLCN6	-0.00417583	0.0616346	0.925562
CENPB	-0.0060764	0.0617742	0.910975
CYB561D2	-0.00691794	0.0618597	0.934735
UBR5	-0.00781513	0.0618994	0.934425
TSC22D1-AS1	0.00258105	0.062105	0.910975
KLF9	-0.006858	0.0621358	0.964216
CCDC22	-0.00453246	0.0621997	0.910975
IRF8	-0.00623957	0.062421	0.910975
GTF2H2C	-0.00382717	0.0625286	0.910975
ASMTL	0.00720485	0.0625551	0.910975
FCHSD1	-0.00556431	0.0626239	0.910975
FAM69A	-0.00461069	0.0626514	0.919331
U2AF1L4	-0.00725981	0.0627539	0.910975
UBASH3A	0.00623322	0.0628467	0.910975
PDE6B	0.00368786	0.0629662	0.910975
IFI16	-0.00625192	0.06309	0.910975
AC016405.3	-0.00467263	0.0632082	0.984814
AC040162.1	0.00366432	0.0632261	0.910975
NNT-AS1	0.00308657	0.0633052	0.984713
GPR82	0.00418704	0.0633846	0.924677
ENO2	-0.00428422	0.0635383	0.940277
RCOR3	0.00724316	0.0635401	0.910975
EVI5L	-0.00224133	0.0635432	0.94567
ZNF318	-0.00536328	0.0635614	0.910975
SMIM4	-0.00558452	0.0636469	0.924677
ADRB2	-0.007105	0.0639477	0.918415
AC040977.1	0.00279381	0.0639613	0.991209
CELF2	-0.00765475	0.0640125	0.943344
HECTD1	-0.00781491	0.0640201	0.910975
AKR1C3	-0.00571908	0.0641034	0.910975
ZSCAN9	0.00314252	0.064112	0.910975
TXNDC16	-0.0042629	0.0642806	0.937155
SLC25A53	0.00578557	0.064409	0.971169
XRCC4	0.00346175	0.0645235	0.910975
TRAPPC11	0.00452216	0.0645293	0.910975
BBS9	0.00379911	0.0645388	0.910975
AL031772.1	-0.00351527	0.0645532	0.910975
ROMO1	-0.00717136	0.0645733	0.910975
ZNF264	-0.00625476	0.0646949	0.988714
COASY	-0.00651106	0.0648849	0.910975
TMEM106A	-0.00443727	0.0649942	0.951008
GABARAPL2	-0.00694712	0.0651253	0.978972
HHEX	-0.00487198	0.0651253	0.910975
ZNF518B	0.00461946	0.0651614	0.910975
WASHC1	0.00742152	0.065184	0.937155
NDUFAF6	-0.00688169	0.065221	0.910975
ZBTB10	-0.0076208	0.0652252	0.994797
MRPL57	-0.00731416	0.065288	0.910975
SNX11	-0.00470166	0.0654423	0.910975
LAS1L	-0.00614273	0.0656389	0.931742
NUCB2	-0.00727691	0.0656983	0.956011
UMAD1	-0.00413635	0.0658325	0.988714
RSBN1L	-0.00683568	0.065906	0.948523
SDF4	-0.00606595	0.066014	0.984723
AATF	-0.00802939	0.0660396	0.910975
GSDMD	-0.00707779	0.0660687	0.988714
C6orf120	-0.0059249	0.0661235	0.910975
HEXB	0.00589151	0.0661986	0.910975
FHIT	-0.00657881	0.0663501	0.994797
C9orf153	0.00155775	0.0663754	0.936783
FES	-0.00442361	0.0664517	0.958207
DDX11	-0.00391519	0.0665328	0.924677
USP49	0.0029838	0.0666559	0.994797
RAPGEF6	-0.00572137	0.0666862	0.918469
IPO11	0.00329574	0.0668735	0.910975
IER5	-0.00529236	0.0669775	0.930275
FAM219A	-0.00309152	0.0669776	0.910975
AC092053.3	-0.00312621	0.0669959	0.910975
NUAK1	0.00266211	0.0671237	0.910975
WDR25	-0.00320655	0.0672771	0.998758
NFIA	-0.00354788	0.0673149	0.937245
TRAPPC1	-0.00666172	0.0677199	0.910975
ENO1	-0.00691453	0.0677289	0.970485
ZNF738	-0.00489117	0.0678697	0.963383
FASTKD3	-0.00542206	0.0679592	0.948523
EIF4A1	-0.00682853	0.0680492	0.964216
ZNF777	-0.00604725	0.0680617	0.946519
AVL9	-0.00572073	0.0680677	0.958207
APOPT1	-0.00682964	0.068076	0.910975
AC008040.5	-0.00314046	0.0681237	0.964054
KIAA0825	0.00343445	0.0681561	0.910975
DDX23	-0.00619768	0.0681654	0.919331
ABCA7	-0.00581737	0.0682692	0.979262
TMEM250	0.00386271	0.0683083	0.928654
RGPD2	-0.00430974	0.0683694	0.950371
ORAI2	0.0074368	0.0684185	0.979262
CAPRIN2	0.00535248	0.0685113	0.924677
MAFF	-0.00673744	0.0685232	0.910975
DPY19L3	0.0033844	0.0689015	0.910975
ZNF831	-0.00683469	0.0689079	0.910975
QARS	-0.00638944	0.0689395	0.931742
SMIM3	-0.00428432	0.0690891	0.982227
PEAK1	-0.00472347	0.0691655	0.940277
HK1	-0.0064523	0.0694926	0.910975
ENTPD1-AS1	0.00347461	0.0696919	0.987496
PARD6A	0.00484996	0.0697271	0.910975
PTCD1	-0.00528868	0.0697361	0.964216
RDH10	-0.00433066	0.0697757	0.977957
UTP4	0.00667199	0.0699066	0.910975
SKAP1	-0.00727032	0.0699633	0.980145
ARHGEF3	-0.00657614	0.0700534	0.910975
NDUFB7	-0.00707335	0.0701398	0.988714
BTBD8	0.00234151	0.0702054	0.910975
PRADC1	-0.00439905	0.0703136	0.910975
NUP93	-0.0065406	0.0703315	0.937155
EPS15	-0.0070255	0.0705905	0.955872
GALNT2	-0.00695345	0.0706196	0.910975
CDC16	0.0056057	0.0707605	0.910975
CTRC	0.00262713	0.0708189	0.910975
ZNRF3	-0.00265905	0.0708212	0.910975
WASL	-0.00654088	0.0708728	0.910975
ZNF254	-0.00618989	0.0709937	0.963547
SBF2	-0.00563055	0.071122	0.95144
ZMYND8	-0.00556395	0.0711668	0.998758
POGZ	-0.00743447	0.0711787	0.987496
YIF1A	-0.00622116	0.0711858	0.940277
PARP8	-0.0058471	0.0713121	0.985895
CCT5	-0.00704483	0.0713903	0.993514
PIGL	-0.00405893	0.0714232	0.910975
PLOD3	-0.00319256	0.0715932	0.910975
C15orf39	-0.00481165	0.0716055	0.985039
ZFAND4	0.00650957	0.0716182	0.910975
FAM118B	0.00246728	0.0716354	0.910975
ZCCHC2	-0.00770637	0.0716473	0.963271
ZNF473	0.00376582	0.0717043	0.910975
NCAM1	-0.00328	0.0719496	0.910975
EXOC8	-0.0057995	0.0719564	0.919331
WDR7	0.00432537	0.0719565	0.910975
PITPNC1	-0.00614965	0.0720458	0.950749
AC139530.1	-0.00674837	0.0720805	0.955872
GCFC2	-0.00629808	0.0720859	0.913233
AC020910.4	-0.0051045	0.0722336	0.910975
MCM8	-0.0032602	0.0722633	0.987496
RNF103	0.00768813	0.0722674	0.910975
CMAS	-0.00529422	0.0723663	0.910975
KCNMB4	-0.00268667	0.0724207	0.919331
QSOX2	0.00482658	0.0725385	0.918438
MCFD2	0.00711809	0.0727562	0.910975
PNP	-0.00714279	0.0728344	0.910975
ZNF134	-0.00583992	0.0729656	0.919331
ZMYM1	-0.00304983	0.0731494	0.910975
VGLL4	-0.00621645	0.0735426	0.999065
ERI3	-0.00586998	0.0737436	0.910975
HIST1H3B	0.00209251	0.0737633	0.910975
LRIG2	-0.0045786	0.0738902	0.910975
ANLN	0.00346135	0.0741012	0.984713
RAB28	0.00453175	0.0742026	0.910975
MRPL11	-0.00738031	0.074411	0.948325
TBL2	0.00330714	0.0744475	0.910975
ZNF571-AS1	0.00204098	0.0744786	0.910975
URB2	-0.00541775	0.0745243	0.910975
ITGB4	0.00210538	0.074543	0.910975
C1GALT1C1	-0.00449463	0.0746392	0.910975
SLC35B4	-0.00286227	0.0747003	0.910975
DTD2	-0.00335134	0.0747603	0.951008
AL645728.1	-0.00631835	0.0747703	0.924808
UBXN2B	-0.00550352	0.0748894	0.910975
BCKDHB	-0.00410951	0.0749158	0.910975
EEF1AKMT2	-0.00682153	0.0751859	0.918469
NAGLU	-0.00385508	0.0752156	0.939772
POFUT2	-0.00698147	0.0753032	0.910975
SEPHS2	0.00689242	0.0754211	0.910975
DHRS4	0.00433273	0.0756321	0.910975
KIZ	-0.00600971	0.0759292	0.936272
SLC52A2	-0.00568683	0.0760083	0.910975
PNO1	-0.00735745	0.0760197	0.910975
ZNF569	-0.00426683	0.0760715	0.910975
SERTAD1	-0.00730442	0.0762287	0.988714
APPL2	-0.00602049	0.0765694	0.918277
RLN2	-0.00273303	0.076622	0.934425
MAD2L1	0.00428121	0.076745	0.910975
TMEM179B	-0.00642091	0.0767675	0.910975
TIGIT	0.00460427	0.076984	0.910975
PHF2	-0.00511144	0.0769951	0.910975
MCM3AP	0.00603275	0.0769964	0.943898
GFPT2	0.00307046	0.077283	0.991444
QPCTL	0.00230608	0.0773432	0.910975
AC008875.1	-0.00230229	0.077549	0.949333
CASP8AP2	0.00563737	0.0775787	0.964216
HIC1	-0.00529977	0.0775984	0.910975
PSMD5	-0.00626264	0.0777745	0.969054
YLPM1	-0.00699634	0.0778188	0.946937
ADARB1	0.00565369	0.0783053	0.964216
ITPK1	-0.00563187	0.0783082	0.910975
TBC1D10C	-0.00675608	0.0784364	0.910975
KLHL25	-0.00383751	0.0784595	0.910975
SLC33A1	0.00334837	0.0785657	0.910975
ALKBH6	0.00433022	0.078807	0.920929
COMMD5	-0.00643253	0.078838	0.910975
WDR34	0.00255027	0.0790382	0.910975
MYO9B	-0.00684175	0.079198	0.980634
TMEM177	-0.00297583	0.079201	0.910975
AKT3	-0.00616495	0.0792291	0.910975
MYLIP	-0.00567735	0.0792497	0.994797
PPIL1	0.00397425	0.0794027	0.910975
AC092747.4	-0.00477967	0.0795531	0.910975
TMEM69	-0.0038806	0.0796578	0.937155
AL133342.1	0.00667917	0.0797232	0.910975
DHRS1	0.00567283	0.0797863	0.91436
CNTROB	-0.00415608	0.0798003	0.934425
SP6	-0.00226273	0.0798428	0.910975
DENND6A	-0.0070186	0.0802898	0.979262
TRMT2A	-0.00430594	0.0805011	0.927668
TRAV20	-0.00241844	0.0805525	0.910975
GVQW3	-0.00338124	0.0806289	0.994797
LBHD1	0.00238787	0.0807353	0.94441
MORC2	0.00502649	0.0809777	0.910975
ZNF236	-0.0061319	0.0810067	0.910975
RAB5B	0.00425833	0.0810079	0.910975
TMC6	-0.00713398	0.0810992	0.997053
CYB561D2.1	0.00380685	0.0812207	0.959163
RFXAP	-0.0048525	0.0812509	0.910975
RHNO1	0.00543939	0.0812656	0.910975
AC117382.2	-0.00259063	0.0812923	0.910975
FAM129A	-0.00737381	0.0815099	0.976148
EHMT1	-0.00746456	0.0816417	0.979262
AL139089.1	-0.00292274	0.0816948	0.918415
ZNF600	0.00489899	0.081722	0.910975
SLC5A3	0.00668536	0.081964	0.988714
AL450326.1	0.00281429	0.0820627	0.910975
RAI1	-0.00433316	0.0821088	0.910975
ACHE	-0.00325016	0.0821167	0.910975
CCAR1	-0.00722181	0.0822231	0.946519
RIOX2	-0.0035899	0.0825622	0.910975
FADS1	-0.00316343	0.0827362	0.910975
FBXL17	0.00549895	0.0827538	0.910975
FOXRED1	-0.0048797	0.0828236	0.994797
AC005332.1	0.0038286	0.0828542	0.910975
CPLANE1	-0.00473733	0.0829755	0.937155
KIF27	0.00350093	0.0830376	0.910975
NADK2	-0.00433458	0.0831828	0.994797
CCDC124	-0.00640865	0.0833749	0.994797
SIN3A	-0.00685272	0.0834155	0.955342
TUBG1	0.00274219	0.0835083	0.910975
YTHDF2	-0.00729768	0.0835442	0.910975
MAP3K5	-0.00572877	0.0835515	0.910975
SSSCA1	-0.00639582	0.0836342	0.910975
CMTR1	-0.00572962	0.0836655	0.977489
ATP7A	-0.00553286	0.0837733	0.910975
TNK2-AS1	-0.00313091	0.0838992	0.987496
IDH1	-0.00358078	0.084113	0.964901
STX4	-0.00629102	0.084125	0.910975
PCMTD2	0.00645887	0.0841933	0.981136
TNFRSF4	0.0059197	0.0842458	0.981924
PRPF31	-0.00677127	0.0843455	0.985836
AC099489.1	0.00276462	0.0843834	0.910975
MIR155HG	-0.00406361	0.0843858	0.910975
AL357060.1	-0.00712479	0.0844004	0.924677
AURKB	0.0024549	0.0845754	0.910975
ZC3H7A	-0.0075016	0.0846052	0.924677
BLVRB	0.0055773	0.0847094	0.910975
NAA40	-0.00327074	0.0847671	0.910975
PTRHD1	-0.00672601	0.0849347	0.963271
MYBL1	-0.00592274	0.0850079	0.910975
ACP2	0.00309435	0.0851373	0.910975
FGFR1	0.00416226	0.0851791	0.910975
HIST1H4E	-0.00524515	0.085184	0.919331
CREBL2	0.00358133	0.085217	0.910975
SHLD2	-0.00567137	0.0854219	0.964399
CHML	0.00428613	0.0854569	0.910975
ARID1B	-0.00745581	0.0855943	0.910975
SHC1	0.00633337	0.0856082	0.919331
TAF6	-0.00498783	0.0856668	0.967044
LINC01934	0.00302315	0.0857263	0.958207
SPATA5L1	0.00499445	0.0858198	0.910975
ZNF615	0.00433472	0.0861207	0.910975
BTBD11	-0.00620758	0.0863965	0.985836
FNIP2	-0.00536856	0.0864228	0.910975
PGD	0.00430163	0.0864567	0.910975
OTUD4	-0.00729594	0.0865033	0.924677
FBRSL1	-0.00643329	0.086511	0.910975
TTC30A	0.0015047	0.0865889	0.913233
ZNF324B	-0.00287569	0.0866084	0.910975
FMC1	-0.00346909	0.0866983	0.913233
ZNF678	-0.00421809	0.086795	0.921429
AC019131.2	-0.00360237	0.0869272	0.999065
DDX28	-0.00605172	0.0869712	0.959173
C1orf50	0.00453998	0.0870288	0.910975
GINS4	-0.00302773	0.0870711	0.994797
TARDBP	-0.00671857	0.0871366	0.971169
CBWD1	-0.00479665	0.0873827	0.910975
ARSA	0.00481738	0.0873857	0.910975
SBF1	-0.0056498	0.0877033	0.918277
TRIM73	0.00465287	0.0878136	0.910975
TBC1D10B	-0.00450078	0.0878634	0.913233
DGUOK	-0.0067002	0.0878727	0.969033
MED23	0.00658391	0.0878792	0.918277
KIAA1586	-0.00523681	0.0879863	0.964216
MAP2K7	-0.00663877	0.088092	0.988714
ARFIP2	-0.00583476	0.0881367	0.964216
LSM3	-0.00646963	0.0885966	0.924677
GCA	-0.003682	0.0886804	0.919331
NBN	-0.00686387	0.0886913	0.910975
ABHD14B	0.00662782	0.0887218	0.958207
AL021707.5	-0.00200671	0.0887555	0.910975
LSM1	-0.00592348	0.0888251	0.947745
TAF2	-0.00676914	0.0888287	0.964901
HSD17B8	-0.00452701	0.0889686	0.910975
IFITM2	-0.00617434	0.0889995	0.988714
ZDHHC8	-0.0046038	0.0890848	0.910975
ABCF2.1	0.0031052	0.0891418	0.910975
WDR24	-0.0030762	0.0891603	0.910975
ZNF582	-0.00274867	0.0892361	0.910975
MTFMT	-0.00379036	0.0892434	0.910975
DEPDC5	-0.00500938	0.0893842	0.910975
ULK4	0.00603989	0.0895801	0.999366
NAGA	-0.00248747	0.0898961	0.910975
LARP1	-0.0067388	0.0900274	0.910975
AP2M1	-0.00621408	0.0901362	0.950226
VKORC1	0.00542285	0.0901594	0.919331
AP1M1	0.00610166	0.0902358	0.910975
TAZ	-0.00634334	0.0903726	0.994797
NOL8	-0.00707845	0.0906248	0.910975
AREL1	-0.00508919	0.090909	0.991444
PPP6R1	-0.00645576	0.0909589	0.910975
SGSM2	0.00389752	0.0909962	0.910975
RBFA	-0.00511186	0.0912394	0.963271
SLC25A4	-0.00590773	0.0912857	0.910975
IMPDH2	-0.00591548	0.0913267	0.967044
FAM173A	-0.00599401	0.0913928	0.910975
BORCS6	0.00512492	0.0914359	0.910975
DYNLL2	-0.00565978	0.091459	0.937155
IFRD1	-0.00684989	0.0914979	0.994797
PITHD1	-0.00687586	0.0915202	0.910975
GCDH	0.00458794	0.0915319	0.910975
RCCD1	-0.00261257	0.0916309	0.910975
SPECC1L	-0.00348069	0.0917126	0.963383
ZNF90	-0.00436614	0.0917404	0.955593
AREG	-0.0073793	0.0917714	0.991444
PAWR	-0.00255349	0.0917888	0.910975
NRIP3	-0.0052321	0.0918623	0.910975
AL627171.1	-0.00522489	0.0918777	0.964216
ACTR10	-0.00681137	0.091891	0.958118
SHISAL2A	-0.00419925	0.0918922	0.981924
REEP4	0.00518792	0.0919137	0.940277
HIST1H2AH	-0.00399418	0.0919399	0.910975
AC006252.1	-0.00162805	0.0919599	0.963271
NCOA3	-0.00640314	0.0919648	0.998758
MXD1	-0.00659295	0.0919949	0.950529
NT5M	0.00262149	0.0925166	0.999686
RORA-AS1	0.00231997	0.0925475	0.910975
IRF2BP1	-0.00513507	0.0925607	0.910975
AP2A1	-0.00523859	0.0925907	0.910975
ZNF736	-0.00527707	0.0926148	0.910975
RIC8A	0.00644282	0.0926645	0.917752
DNTTIP2	-0.00589565	0.0926725	0.963271
CXorf40A	0.00401098	0.0927055	0.910975
RAB3GAP2	-0.00601072	0.0927302	0.988714
POLI	-0.0026507	0.0928493	0.919722
PPP1R3D	0.00404911	0.0929387	0.910975
TLE1	-0.00699057	0.093212	0.948325
IFT27	-0.00334306	0.0935265	0.910975
HAGHL	-0.00386151	0.093672	0.934623
TMEM263	-0.00642585	0.0936895	0.948523
ITCH	-0.00683201	0.0937895	0.910975
MYCBP2	-0.0064279	0.0938004	0.967044
CD84	0.00479085	0.0938561	0.933145
PLCL1	-0.003998	0.0941055	0.988714
TOP2A	0.00291715	0.0941419	0.910975
PTPN23	-0.00461356	0.0941955	0.994797
ASB16-AS1	-0.0040865	0.0942184	0.910975
SIL1	0.0047884	0.0942996	0.928197
C2CD4D	0.00255734	0.0943744	0.910975
ZNF419	0.00365565	0.0944682	0.938957
CARNMT1	-0.00667708	0.0945554	0.991709
AL445686.2	0.00227159	0.0946526	0.910975
JUN	-0.00675315	0.0946741	0.958207
PSMC1	-0.00611732	0.0949405	0.910975
DHX58	-0.00359544	0.0952506	0.910975
ZFPM1	-0.00667268	0.095282	0.963271
NFKBIA	-0.00630769	0.0953341	0.988733
DDX31	-0.00390541	0.0954821	0.910975
NFKBIL1	-0.00494703	0.0955302	0.910975
TOR1AIP2	-0.00609847	0.0955431	0.910975
PTOV1	-0.00607633	0.0956255	0.910975
MAGED1	0.00359901	0.0956733	0.938957
PDPR	-0.00592965	0.0957209	0.998758
ERP27	0.00305267	0.0959123	0.998829
NUP35	-0.00506496	0.095946	0.924677
FAM91A1	-0.00645737	0.0959737	0.987496
NRL	0.00333471	0.096049	0.910975
LMAN2	-0.00616226	0.0962253	0.911114
AC020915.1	-0.00236809	0.0963452	0.910975
EMC3	-0.00543291	0.0966192	0.921526
HLA-DQA2	0.00349213	0.0967107	0.910975
SLC4A5	-0.00253668	0.0968167	0.955872
NAF1	-0.00685012	0.0970626	0.910975
AC114760.2	0.00584945	0.097088	0.923956
DNTTIP1	-0.00499011	0.0972079	0.919331
MPRIP	-0.00687972	0.0973062	0.961247
NRDC	-0.00646062	0.0973187	0.910975
LINC01560	-0.00236123	0.0975825	0.918415
SUMF1	-0.00339883	0.0975945	0.980145
TYW1	0.00615394	0.0975949	0.948325
CCNA2	-0.002869	0.0977681	0.910975
IWS1	0.00684101	0.0979065	0.918277
OSGEPL1	-0.00273674	0.0979394	0.924677
TOE1	0.00643451	0.0980805	0.910975
PRR14L	-0.00528264	0.0982117	0.955872
SLC35A2	-0.00427996	0.0982165	0.910975
DUSP14	0.00407216	0.0982241	0.940277
UBL4A	0.0037841	0.0983354	0.910975
ZCCHC7	0.00597935	0.0983901	0.923343
CD109	0.00301068	0.0985624	0.988714
SIPA1L2	-0.0038949	0.0986136	0.910975
SLC39A10	-0.00625992	0.0986908	0.910975
NDUFS7	-0.00654755	0.0988869	0.940277
PHACTR4	-0.00682478	0.0989261	0.981136
HIST1H4A	-0.00277191	0.0989699	0.930275
TMEM126B	0.00590619	0.0990537	0.910975
AKR7A2	-0.00487818	0.0991392	0.910975
LIMA1	-0.00396628	0.099156	0.924936
GMPS	-0.00634924	0.0991787	0.924808
LMBR1	-0.00498617	0.0993806	0.910975
RNF135	-0.00338335	0.099611	0.910975
HNRNPA0	-0.00454493	0.0996427	0.988714
NFIC	-0.00494392	0.10002	0.910975
KMT5A	-0.00665817	0.100066	0.940277
SLC35A3	-0.00640945	0.100157	0.961627
ZMPSTE24	-0.00586995	0.100164	0.956603
TRIM24	0.00665998	0.10019	0.988714
PAM	-0.00480425	0.100252	0.971377
GATD3A	0.00231769	0.100267	0.910975
TRIM56	-0.00578251	0.100298	0.910975
CD69	-0.00594738	0.100445	0.964348
CHN1	-0.00321317	0.100569	0.910975
AL138966.2	-0.00378029	0.100614	0.963271
SNX1	-0.00606818	0.100652	0.992982
KNTC1	-0.00296337	0.100795	0.910975
PCAT1	-0.00246769	0.101102	0.934425
ANKS3	-0.0036812	0.101425	0.910975
GALT	0.00538531	0.101474	0.910975
COA4	-0.00612579	0.101508	0.910975
AC007881.3	-0.0027675	0.10151	0.910975
THOC6	-0.0052822	0.101518	0.934425
AP003716.1	0.00294362	0.101582	0.910975
EXOC3	-0.00561092	0.101654	0.910975
TMED1	-0.00601891	0.101756	0.910975
AC104958.2	-0.0026752	0.101846	0.947147
PPP2R2B	0.00450755	0.10189	0.910975
AC026250.1	0.00211456	0.101892	0.910975
TRPM7	-0.00678816	0.102047	0.910975
AP003108.2	-0.00450232	0.102166	0.94567
B4GALT3	-0.00512725	0.102392	0.999065
ZNF483	0.00286827	0.102483	0.994797
AC098850.3	0.00324345	0.102597	0.910975
ATP6V1A	-0.00465905	0.10285	0.971775
LEPROT	-0.00593889	0.103282	0.910975
IMMP2L	0.00228206	0.103295	0.937155
CLINT1	0.00625089	0.103501	0.956011
SBK1	-0.00561998	0.103582	0.934735
LGALS1	-0.00620637	0.103603	0.910975
ZNF316	-0.00551132	0.103634	0.910975
AKT2	-0.00646001	0.103817	0.910975
XPO1	-0.00620671	0.103827	0.910975
TCF4	-0.00370101	0.103904	0.910975
C11orf98	0.00326724	0.103978	0.910975
SLC9B2	0.00529721	0.104114	0.910975
KCTD21	-0.00210551	0.104343	0.924677
SEPHS1	-0.00541969	0.104371	0.953141
ATP10A	0.00460417	0.104417	0.934437
NBPF9	-0.00335241	0.104468	0.919331
RWDD3	0.00212098	0.104487	0.910975
WHAMM	-0.00575144	0.104572	0.928437
METTL2A	-0.00442413	0.104744	0.910975
WDR82	-0.00664972	0.104753	0.988714
ARHGAP18	-0.00370165	0.104808	0.950384
SULT1A3	-0.00277546	0.104923	0.910975
C11orf49	-0.00311475	0.105003	0.918415
TMC8	-0.00657967	0.105329	0.994797
CFAP298	-0.00462821	0.105366	0.951008
SAMHD1	0.00648649	0.105369	0.995816
THOC2	-0.00541343	0.105385	0.980634
ZNF100	-0.00498855	0.105403	0.991444
HSPA6	-0.00235464	0.105421	0.910975
ARHGAP10	0.00518996	0.105453	0.910975
TPD52L2	-0.00586981	0.105837	0.910975
CLN3	-0.00407248	0.105947	0.923626
SLC4A8	-0.00294628	0.10595	0.910975
UVRAG	-0.00665368	0.106038	0.968622
MRPL35	-0.00526835	0.106094	0.946901
ZNF519	-0.00268258	0.106112	0.910975
GRK6	0.00675096	0.106464	0.910975
ZNF512B	-0.00420624	0.106587	0.910975
LPAR2	-0.00587028	0.106643	0.910975
C19orf70	-0.00605758	0.106673	0.956011
METTL21A	-0.00526576	0.106685	0.910975
TRIB1	-0.00300115	0.106789	0.971775
PADI4	-0.0022899	0.106947	0.948325
CCDC71L	-0.00567659	0.107008	0.93091
LIN37	0.00136594	0.107183	0.913233
ARL3	0.0037149	0.107246	0.920529
ZNF544	-0.00368397	0.107276	0.910975
KIAA0232	-0.0064275	0.107279	0.999554
IMPACT	0.00488751	0.107338	0.986617
TMEM127	0.00619715	0.107412	0.910975
RPIA	-0.00576052	0.10744	0.985895
BCL7C	-0.00470223	0.107509	0.99856
ZNF410	-0.00471977	0.107612	0.956011
CASP8	-0.00651568	0.107694	0.985836
MANBAL	-0.00361778	0.108043	0.964216
ZSCAN26	-0.00393943	0.108181	0.910975
SDR42E1	-0.00325979	0.108206	0.988714
BEX4	-0.00626821	0.108293	0.924677
CCDC58	-0.00546207	0.108427	0.910975
NARF	0.00630426	0.108437	0.910975
SUMF2	-0.00617331	0.108508	0.912118
S1PR5	-0.0056391	0.108526	0.910975
PTER	-0.00326725	0.108704	0.910975
SMURF2	0.00594265	0.10881	0.963383
TSHZ1	-0.00654335	0.108818	0.964901
SEMA4C	-0.00396791	0.108833	0.910975
TBCA	-0.00583775	0.109058	0.946519
HEATR1	-0.00627423	0.10924	0.910975
ZNF408	0.00473011	0.109403	0.910975
FAM209B	-0.00300318	0.109557	0.910975
SPPL2A	-0.00517843	0.10966	0.924677
FAM13A	-0.00506209	0.109675	0.998068
EEF1A2	0.0022058	0.109817	0.910975
ADAR	-0.00568025	0.109891	0.985344
HELZ2	-0.00601303	0.109947	0.910975
RFX3-AS1	-0.00150509	0.109985	0.937155
MATR3.1	0.00625958	0.110106	0.969203
QSER1	-0.00413186	0.11028	0.958118
FAM27C	-0.00232066	0.110345	0.918415
MBNL3	-0.00428851	0.110405	0.910975
LLGL1	-0.00318797	0.110421	0.910975
CELSR2	-0.00276035	0.110505	0.910975
ACOX1	0.0040602	0.110846	0.910975
PPRC1	-0.00471328	0.11089	0.910975
MRPS17	-0.00382229	0.111189	0.956011
ELK4	-0.00542688	0.111202	0.955872
POLR3GL	-0.00682396	0.111355	0.988714
ABHD18	-0.00433573	0.111358	0.933145
IL18BP	-0.00353211	0.111479	0.926195
TELO2	-0.00382238	0.111484	0.973138
LEAP2	-0.0024194	0.111626	0.910975
SFI1	-0.00606197	0.111912	0.984723
NFKBIE	-0.0055907	0.111934	0.910975
TRMT10B	-0.003939	0.112028	0.991709
GMPPA	-0.00416394	0.112051	0.910975
GALNT6	-0.00460931	0.112086	0.989317
TRAPPC12	0.00450574	0.112123	0.964216
SLC27A4	-0.00242153	0.112139	0.95835
CCDC14	-0.00539588	0.112222	0.910975
OMG	0.00243358	0.112364	0.910975
RAMMET	-0.00580009	0.112552	0.994797
ACP6	0.00310659	0.112648	0.990902
MICB	-0.00542061	0.112849	0.987496
CCR7	0.00664278	0.112926	0.988714
GNGT2	-0.00363102	0.113308	0.910975
ENDOD1	-0.00368761	0.113328	0.919331
TSEN2	-0.00315726	0.11345	0.988714
STAT2	-0.00526758	0.113461	0.910975
CAPN2	-0.00635862	0.113543	0.919331
CD27	0.00634041	0.113555	0.988714
WDR12	-0.00339527	0.113675	0.910975
AAAS	0.00264823	0.114182	0.910975
DHRS7B	-0.00503189	0.114308	0.998758
NUF2	0.00267384	0.114313	0.995937
RAB3GAP1	0.0059071	0.114387	0.963271
FGD5-AS1	-0.00619218	0.114412	0.979262
TMEM99	-0.0027211	0.114462	0.910975
USP48	-0.00598328	0.11467	0.910975
XRN1	-0.00558642	0.114724	0.987496
ZNF184	-0.00538922	0.114784	0.987496
NECTIN3	0.00575089	0.114836	0.910975
FUT8-AS1	-0.00205032	0.114851	0.937155
ABCC10	0.00409474	0.114859	0.910975
CMSS1	0.00399888	0.114904	0.984713
RNF2	-0.00570846	0.115017	0.910975
CHCHD7	-0.00593837	0.115028	0.910975
AC103724.4	-0.00593305	0.115031	0.910975
HBA2	0.00274083	0.115067	0.910975
AIFM2	0.00306935	0.11508	0.910975
RAD9A	-0.00445568	0.115131	0.910975
AL139274.2	-0.00321773	0.115153	0.984713
ZFP14	0.00444546	0.115211	0.95144
CERCAM	-0.00316848	0.115307	0.910975
NLE1	0.00302902	0.115393	0.966244
C19orf66	-0.00581819	0.115476	0.910975
VHL	-0.00637099	0.115735	0.924677
MIR29B2CHG	-0.00232816	0.115774	0.910975
SEC23A	0.00613337	0.116017	0.971377
GTF3C1	0.00700005	0.116043	0.910975
ZBTB6	0.00306285	0.116046	0.921526
RETSAT	0.00393895	0.116106	0.910975
NMI	0.00599833	0.11618	0.910975
MORC4	-0.00290969	0.116228	0.968997
ITGAV	-0.00533262	0.116234	0.936958
SNRPN	-0.00648675	0.116298	0.919173
AL355916.1	-0.00235177	0.116363	0.91216
KLRG1	-0.00698822	0.11641	0.913233
ZNF649	-0.00245991	0.116427	0.919331
NFATC2IP	-0.00497542	0.116502	0.910975
ESYT2	-0.00614558	0.116661	0.910975
HIST1H4D	-0.001503	0.116723	0.936999
PHC2	0.0062922	0.116824	0.910975
AL031280.1	-0.00276325	0.116949	0.910975
LYRM2	-0.00632013	0.117046	0.964054
ZNF148	-0.006407	0.117123	0.98598
PCIF1	-0.00601027	0.11722	0.910975
ZNF350	-0.00581072	0.117243	0.951933
TRIM39	-0.00490479	0.117269	0.988714
AC245060.5	-0.004444	0.1173	0.928654
ZNF333	-0.00379439	0.117517	0.910975
MYO1C	0.00313916	0.117533	0.910975
TMEM67	0.00457294	0.117556	0.910975
TTBK2	-0.00394526	0.117664	0.919331
TDRKH	-0.00243774	0.117785	0.947472
DAP	0.00590978	0.117829	0.910975
GDI2	-0.00603711	0.117952	0.922342
ARMC2	0.00269511	0.118169	0.910975
STK16	-0.00527245	0.118191	0.963271
VPS53	-0.00477943	0.118349	0.910975
ATM	-0.00499058	0.118403	0.958207
CCDC107	-0.00575451	0.11846	0.915162
CCDC50	-0.00626896	0.118472	0.971002
HIP1R	-0.0058168	0.118518	0.919331
ATXN10	-0.00579987	0.118539	0.910975
ARHGEF19	0.00312839	0.118801	0.988714
CSNK1G3	-0.00559454	0.118819	0.987496
CHPF	-0.00513111	0.118834	0.971976
ENGASE	-0.00349627	0.118835	0.910975
NEURL4	-0.0028069	0.118836	0.964054
NME3	-0.00585885	0.118886	0.910975
ELL	0.00506234	0.118903	0.910975
FOPNL	-0.00583044	0.118921	0.993514
SGK1	0.00670225	0.119183	0.974561
DAPP1	-0.0040483	0.119277	0.910975
PRMT1	-0.00538678	0.11943	0.910975
AC116913.1	0.00227723	0.119494	0.910975
POLR3A	-0.00445512	0.119538	0.910975
LRWD1	-0.00288546	0.119687	0.910975
PLEKHG5	-0.00195184	0.119826	0.910975
EXOSC1	-0.00635872	0.119977	0.928879
AF213884.3	0.0030063	0.120008	0.910975
MAP3K14-AS1	-0.00212121	0.12024	0.910975
ALKBH5	-0.0064101	0.120312	0.910975
AAED1	-0.00639205	0.120346	0.93816
USP5	0.00344807	0.120458	0.910975
TNRC6B	-0.00597105	0.120555	0.910975
AC018557.1	0.00227557	0.120655	0.98644
ZC3H14	-0.00581973	0.12073	0.910975
PEX10	-0.00228326	0.121044	0.910975
ZNF565	-0.00357773	0.121141	0.910975
DRG1	-0.00566373	0.121165	0.930466
APOM	0.00555013	0.121255	0.910975
RPL26L1	-0.0055484	0.121269	0.910975
ZNF217	0.00582429	0.121301	0.910975
G0S2	-0.00259399	0.121556	0.910975
AIF1	-0.0056976	0.121569	0.964216
DCXR	-0.00524882	0.121658	0.994797
PXN-AS1	-0.00339939	0.121715	0.937852
MRI1	0.00440677	0.121781	0.910975
ZKSCAN2	-0.00304462	0.12179	0.910975
IMPDH1	0.0042929	0.121811	0.910975
UQCRHL	0.00290927	0.122085	0.910975
ADIPOR2	0.00574946	0.122499	0.910975
CERS4	-0.00437226	0.12258	0.979262
UBE3D	0.00323332	0.122642	0.910975
KRTCAP2	-0.00588038	0.122655	0.911923
UTRN	-0.00601974	0.122677	0.988714
PDE6G	-0.00297179	0.122692	0.994797
RAB32	-0.00223318	0.122757	0.924677
CDC27	0.00625415	0.12276	0.998829
PRMT6	0.00291428	0.12279	0.910975
DAAM1	-0.00392879	0.122805	0.980145
SDR42E2	0.0041738	0.123026	0.955342
GORASP1	-0.00242772	0.123134	0.924677
ZNF791	-0.00636048	0.123138	0.937155
UBE3B	-0.00393035	0.123159	0.910975
AC012360.1	-0.00237721	0.123529	0.910975
BRCA1	0.00186328	0.123551	0.918415
MFSD8	0.00498072	0.123601	0.910975
PIK3CD-AS2	0.00243967	0.123783	0.910975
AC004812.2	0.00308234	0.123784	0.963271
CCDC144NL	0.0030017	0.123826	0.910975
CYHR1	-0.00546431	0.123827	0.910975
AL603756.1	0.00334426	0.123861	0.910975
AC027644.3	-0.00439148	0.123878	0.910975
NT5C2	-0.00486355	0.124058	0.910975
ITGAX	-0.00436998	0.124166	0.910975
GTPBP2	-0.00383895	0.124172	0.910975
SLC10A3	0.00541009	0.124182	0.955342
SCLY	-0.00248686	0.124188	0.910975
NAA15	-0.00567007	0.124226	0.968622
ABCF3	-0.00585209	0.124376	0.997415
NPIPB4	-0.00282243	0.124493	0.910975
ZNF493	-0.00546934	0.124677	0.943344
TCP1	-0.00511516	0.124747	0.910975
IL1RAP	-0.00327962	0.124809	0.924677
PTPN2	-0.00575869	0.124871	0.910975
AMMECR1	0.00445516	0.124999	0.910975
ATPAF1	-0.00509334	0.125072	0.967044
NSMF	-0.00557771	0.12514	0.981924
MOV10	0.0043349	0.125153	0.988733
MT-ND6	-0.00600667	0.125281	0.930466
SPRY1	0.0048577	0.1253	0.961627
CSAD	-0.00509699	0.12542	0.910975
TMEM126A	-0.00610551	0.125431	0.910975
HOTAIRM1	-0.00499446	0.125592	0.910975
RAB11FIP1	-0.00648482	0.125627	0.990004
DDX19A	0.00461401	0.125652	0.931742
SPTLC1	-0.00593148	0.125742	0.910975
AFF1	-0.00530394	0.125895	0.927668
TRAPPC8	-0.00461712	0.12602	0.924936
TEX14	0.00262966	0.126095	0.910975
PTPN22	-0.00611372	0.126264	0.910975
PDZD11	0.00429382	0.126264	0.910975
MLC1	-0.00393266	0.126458	0.910975
AP3D1	-0.00580561	0.126704	0.910975
SLC9B1	0.00243165	0.126716	0.994797
HIST2H2BF	-0.00433594	0.126737	0.910975
ZNF805	0.00538197	0.126756	0.910975
CKAP5	-0.00507818	0.126814	0.971775
CDK9	-0.00543616	0.12698	0.914714
RPA3	-0.00569492	0.127012	0.923626
NFKBID	-0.00416004	0.127177	0.910975
FOS	-0.00583642	0.127347	0.928879
LTA	-0.00603202	0.127383	0.910975
PYURF	-0.00553843	0.127472	0.977957
AL132639.2	-0.00241795	0.127593	0.927595
CCNDBP1	-0.00589881	0.127713	0.910975
CD83	-0.00611108	0.127736	0.964901
ETS1	-0.00529913	0.127751	0.999686
STAG1	-0.00644483	0.127758	0.988714
CLMP	-0.00194573	0.127935	0.919722
TM9SF1	-0.00497344	0.127954	0.981136
UBE4B	-0.00577581	0.128147	0.948325
GCSH	-0.00459958	0.128163	0.969145
NFX1	-0.0048038	0.12826	0.910975
INTS6L	0.00483	0.128293	0.971169
VPS35L	-0.00378172	0.128411	0.924677
CANT1	-0.00568612	0.128448	0.910975
NDC1	-0.00281267	0.128506	0.998364
AC007952.4	-0.00617939	0.128553	0.910975
EIF5A2	-0.00485561	0.128614	0.910975
NAPEPLD	0.00226212	0.128724	0.910975
ZCCHC10	0.00646154	0.128795	0.968997
GTF2E1	-0.00428736	0.129062	0.964216
NEU1	-0.00579459	0.129169	0.958011
PCF11	-0.00479915	0.129331	0.934623
BOD1	-0.00541022	0.129359	0.981924
PCNX2	-0.004242	0.129465	0.977957
RN7SL832P	0.00209434	0.129468	0.910975
BOLA2B	-0.00311995	0.129549	0.988714
NDUFV2	-0.00575485	0.129592	0.910975
VRK1	-0.00582757	0.129835	0.994797
TLN1	-0.00576744	0.129951	0.970594
AK9	-0.00293002	0.130002	0.910975
PRDX2	-0.00556033	0.130117	0.937155
SLC35F6	-0.00432441	0.130151	0.910975
CCL3	-0.00643784	0.130341	0.910975
FBLIM1	0.00280467	0.130358	0.910975
SPON2	-0.00476951	0.130375	0.910975
ZNF268	-0.00461062	0.13048	0.913233
ATF7	-0.00441906	0.130561	0.910975
MMAA	-0.00354598	0.130583	0.956011
SUN2	-0.00574268	0.130594	0.910975
CCDC88C	-0.00619675	0.130694	0.910975
STAT5B	-0.00621859	0.130734	0.950614
PPP1R9A	-0.00241362	0.130793	0.94567
CBX6	-0.00614876	0.130882	0.910975
MDGA1	0.00229888	0.130927	0.910975
KIAA0930	-0.00313601	0.131141	0.910975
ZNF639	-0.00623955	0.131161	0.956011
SAC3D1	-0.00308072	0.131198	0.910975
FADS3	-0.00388138	0.131208	0.924677
R3HCC1	-0.00589138	0.131272	0.973138
FANCD2	-0.00320964	0.131333	0.918277
MLH1	0.00538036	0.131357	0.910975
CHP1	-0.00570544	0.131408	0.937155
SGK494	-0.00281278	0.131432	0.910975
PTRH1	0.00358948	0.131482	0.910975
CYP2U1	0.00266251	0.131482	0.910975
FKBP2	-0.00577092	0.131524	0.919331
TSPAN2	0.00395826	0.131731	0.910975
EAF1	-0.00579743	0.131972	0.924677
PREB	0.00345432	0.132099	0.910975
ASH1L-AS1	-0.00512627	0.132236	0.985386
TRAF2	0.0042273	0.132298	0.978201
ENKD1	0.00197698	0.132384	0.917752
MFSD13A	-0.00310354	0.132625	0.910975
ABHD1	0.002217	0.132938	0.910975
SCML1	-0.00490585	0.132938	0.940277
RHBDD1	-0.00367286	0.132978	0.955872
HIST1H1D	-0.00605944	0.133036	0.963271
PECAM1	-0.00318261	0.133046	0.977957
TGFBR3L	-0.00228312	0.133155	0.910975
ABHD12	-0.00549778	0.133249	0.936298
ANKRD36B	0.00533326	0.133266	0.910975
KPNA2	-0.00603165	0.133399	0.910975
PDGFA	0.00274508	0.133425	0.910975
JARID2	-0.00522068	0.133487	0.964216
RNF144A	0.00254825	0.133556	0.910975
SMARCC1	-0.00613909	0.133635	0.93816
AL356488.3	-0.00181621	0.133682	0.919722
PAM16	0.00177738	0.133695	0.910975
KPNA6	-0.00624352	0.133728	0.970209
RORC	-0.00207035	0.133789	0.910975
ANGPTL6	0.00158407	0.133824	0.919331
CPSF3	0.00441055	0.133852	0.910975
RBBP4	-0.00590138	0.133871	0.918415
RASSF3	-0.00610098	0.133912	0.918415
AP001469.3	-0.00217977	0.133948	0.910975
TROAP	-0.0022873	0.134356	0.940277
TTLL5	-0.00425791	0.134395	0.924549
DNAJC14	0.00438752	0.134456	0.910975
ALG5	-0.00644831	0.134495	0.934623
CSTF2	-0.00190708	0.134569	0.918415
MZT1	-0.00562213	0.134587	0.955872
BPGM	0.00615274	0.134619	0.955872
ST3GAL3	-0.0027969	0.134632	0.910975
LIPT1	0.00402522	0.134787	0.910975
ZNRD1	0.00619185	0.13488	0.951992
GSTP1	-0.00598747	0.134953	0.992689
PVT1	0.00552114	0.134964	0.982337
RUNX1	-0.00637723	0.135061	0.979262
AGER	0.00263662	0.135269	0.969506
SPPL2B	-0.00448065	0.135293	0.934425
POLD2	-0.00397558	0.135572	0.910975
TMEM170B	-0.00237873	0.135586	0.927383
EEF2KMT	0.00171549	0.135845	0.910975
KCNQ1	0.0031892	0.135848	0.910975
EIF2B1	-0.00589895	0.13585	0.910975
MAFK	-0.00403336	0.135981	0.985836
CD99L2	0.00296207	0.136017	0.910975
STXBP5	0.00412433	0.136243	0.918415
C3orf14	-0.00430794	0.13625	0.910975
SLC27A3	-0.00301258	0.136339	0.994797
IL15	0.00325558	0.136492	0.910975
NELFCD	-0.00555855	0.136602	0.937155
TTC4	0.00246893	0.136856	0.985836
TKFC	0.00328323	0.136901	0.919331
GIMAP8	0.00316028	0.136917	0.918415
AGA	0.00415509	0.136961	0.910975
TMEM120A	-0.00376483	0.137012	0.934735
MUT	-0.00353539	0.137226	0.919331
PTRH2	0.00419273	0.137434	0.910975
AC004832.6	-0.00289288	0.137805	0.990004
BTG2	-0.00467195	0.137852	0.958207
SLC25A36	-0.00633875	0.137905	0.964216
NR2F6	0.00251058	0.137952	0.910975
TRIM69	-0.00342192	0.137972	0.910975
USP37	0.00487136	0.138035	0.910975
TOLLIP	0.00556896	0.138197	0.910975
CTU1	-0.00429924	0.138217	0.910975
AC104590.1	0.00226131	0.138274	0.910975
TMEM175	-0.00368597	0.138357	0.910975
ACAT2	-0.00569688	0.138369	0.910975
MTAP	0.00323829	0.138441	0.910975
DERA	-0.00364032	0.138472	0.919331
CPT1A	0.00468173	0.138527	0.910975
ZNF609	-0.00405752	0.138661	0.956011
SFXN5	-0.00443481	0.138912	0.910975
FAM217B	-0.00550932	0.139016	0.910975
TRIM37	-0.00496033	0.139106	0.924677
SLC25A45	0.0047104	0.139107	0.937155
ACOT4	0.00328485	0.139128	0.964216
LINC01806	-0.002447	0.139359	0.971169
REPIN1	-0.00417479	0.139371	0.910975
MRPS5	-0.00628899	0.139822	0.937721
ZNF583	0.00198872	0.139847	0.910975
TNFRSF18	0.00474135	0.139954	0.928043
ANTXR2	-0.00399517	0.140023	0.910975
MRPS30	-0.00499997	0.140112	0.910975
POLG	-0.00480261	0.140137	0.92229
TAX1BP3	-0.00367641	0.140138	0.988714
PACSIN2	0.00488631	0.140189	0.988714
TMEM199	-0.00546936	0.140394	0.981924
SMPD3	-0.00230367	0.140609	0.918415
PPP1R11	-0.00511794	0.140632	0.910975
IGFBP7	-0.004843	0.140679	0.910975
TSR1	-0.00534138	0.140703	0.961627
SNTB1	0.00246969	0.140811	0.910975
ORC2	-0.0043161	0.140859	0.910975
SH3GLB1	-0.00563159	0.141314	0.910975
AL356234.2	0.00222698	0.141427	0.964216
LCK	-0.00533952	0.141502	0.933145
ITPA	-0.00537439	0.141677	0.910975
AC084033.3	-0.00431819	0.141713	0.998068
CEP131	0.00276805	0.141744	0.987496
NUDT16L1	-0.00495584	0.14192	0.946519
ARC	-0.00227107	0.141933	0.919722
ANKH	-0.0055786	0.142356	0.998758
PLA2G16	-0.00577061	0.142432	0.910975
MIR4435-2HG	0.00552471	0.142928	0.910975
ZADH2	0.00426861	0.143	0.910975
AC015912.3	-0.00319286	0.143211	0.910975
STAM	-0.00620045	0.14335	0.955872
ZNF140	-0.00346877	0.143415	0.958207
CCDC189	0.00107692	0.143442	0.913233
NDUFS6	-0.00617757	0.143566	0.910975
CLCN3	-0.00504955	0.143706	0.967044
SLC22A5	0.00232059	0.143763	0.970594
SARS	-0.00541634	0.143795	0.936272
KIAA1109	-0.00633417	0.143822	0.988714
LDB1	-0.00526199	0.143844	0.910975
ZWINT	-0.00247299	0.143874	0.978366
AC091488.1	-0.002677	0.143972	0.910975
RPS6KA4	-0.004041	0.143974	0.910975
SYPL1	0.00620875	0.144019	0.910975
PRKD3	-0.0054314	0.144461	0.910975
PHF20L1	-0.00647795	0.144496	0.998732
ATIC	-0.00506341	0.144508	0.910975
OSBPL5	-0.00350136	0.144545	0.918469
GALE	-0.0024126	0.144899	0.988714
BSCL2	0.00163219	0.144904	0.910975
TAF4B	-0.00436417	0.145145	0.964216
AC004148.2	-0.00353946	0.145267	0.955872
CNOT2	-0.003594	0.145352	0.969506
AGO3	0.00583188	0.145407	0.920929
ZNF511	-0.00572968	0.145537	0.934735
PTAR1	-0.00570261	0.145555	0.910975
RBM19	-0.00480386	0.145572	0.994797
CBWD5	-0.00467439	0.145597	0.993763
NCF1	-0.00553654	0.145608	0.994118
BICRA	0.00334667	0.145612	0.910975
PGBD4	-0.0034578	0.145768	0.92189
MARCH7	-0.00593462	0.145942	0.910975
SCYL2	0.00541032	0.146085	0.910975
VASH1	-0.00256005	0.146484	0.963271
SLC38A2	-0.00505486	0.146499	0.994797
CFD	0.00231872	0.146506	0.991709
RASSF4	-0.00219485	0.14667	0.924677
TMEM116	-0.00403326	0.146874	0.910975
SLC14A1	0.00236249	0.146917	0.910975
TRIM38	0.00570604	0.146954	0.910975
IPO8	0.00424621	0.147032	0.910975
TADA3	-0.00476165	0.14714	0.910975
LINC01973	0.00168558	0.147355	0.921526
PDK3	-0.0048005	0.147373	0.988245
AL136040.1	-0.00265624	0.147399	0.910975
POLR2L	-0.00542498	0.147667	0.970622
LINC00624	0.00253433	0.147686	0.964216
CRELD1	-0.00297023	0.147734	0.910975
PHLDB2	-0.00473567	0.147832	0.910975
NOM1	-0.00569734	0.147839	0.910975
TMPPE	0.00113197	0.147862	0.910975
HMGXB4	0.00496017	0.147867	0.910975
ZNF48	-0.00324981	0.148064	0.951008
ZNF142	-0.00429212	0.148189	0.924677
ABHD13	-0.00571169	0.148205	0.910975
PPM1M	0.0037559	0.148258	0.964216
LPGAT1	-0.00626316	0.148351	0.910975
RNF126	-0.00547365	0.148382	0.922911
SNRNP35	0.00539958	0.148633	0.910975
DCP2	-0.00498406	0.148766	0.963383
COPG2	-0.00220175	0.148844	0.948325
PGS1	-0.00453579	0.148891	0.910975
GTDC1	0.00454509	0.149047	0.924936
SLC12A7	0.00382404	0.149277	0.988714
C1D	0.00531785	0.149322	0.928
ZNF624	-0.00330365	0.149371	0.937155
FKBP5	-0.00447166	0.149454	0.963271
E2F6	0.0032723	0.149608	0.924677
ZNF26	0.00510235	0.149689	0.911114
PLAG1	-0.00240135	0.149732	0.910975
UBN2	-0.00430388	0.149789	0.934425
TCF12	-0.00518529	0.149815	0.910975
RPP25L	-0.00319111	0.149851	0.999065
APH1A	-0.00552435	0.149879	0.910975
C18orf21	-0.0055004	0.15023	0.910975
SURF6	0.00497976	0.150305	0.910975
MPP6	0.00467914	0.150373	0.910975
ADAM28	0.00202629	0.150447	0.920067
AC068620.1	0.00230613	0.150483	0.910975
PCNX4	0.00484396	0.150519	0.956011
FAM241B	-0.00300372	0.150582	0.910975
RB1	-0.0053376	0.150705	0.910975
ZNF623	0.00293437	0.150914	0.910975
MYO18A	0.00215577	0.150938	0.964216
TTLL3	-0.00354631	0.150974	0.910975
WDR76	0.00441661	0.150988	0.910975
PTPA	0.00409327	0.151006	0.924936
AL158152.1	0.00236225	0.151065	0.910975
PRKDC	-0.00588053	0.15107	0.984713
AC093752.3	0.00195657	0.151102	0.910975
TMEM185A	-0.00421603	0.151251	0.910975
SP1	-0.00428701	0.151253	0.910975
CNTLN	-0.0025608	0.151256	0.997533
ABAT	-0.00428105	0.151299	0.910975
ZNF587B	-0.0041344	0.151375	0.910975
SLC30A5	0.00577992	0.151451	0.991444
C16orf86	-0.00179089	0.151485	0.910975
MNAT1	-0.00562293	0.151602	0.981924
ZMAT5	-0.0041306	0.151636	0.910975
TRAFD1	-0.00423166	0.151763	0.910975
UBE2Q1	-0.00588758	0.151855	0.998068
AC010969.2	-0.0022226	0.151912	0.910975
ARIH2OS	-0.0052251	0.151943	0.910975
TMEM101	-0.00455256	0.152322	0.910975
C6orf226	-0.00607017	0.152344	0.910975
SAV1	0.00461002	0.152473	0.910975
PAAF1	-0.00330288	0.152731	0.910975
DPH6	-0.00236996	0.152746	0.987496
PCOLCE	-0.00276518	0.152808	0.995937
MRFAP1L1	-0.00526698	0.152828	0.955342
RHOBTB2	-0.00240512	0.153049	0.910975
PRH1	0.00415468	0.153269	0.920929
ATXN2	-0.00468914	0.153281	0.973947
MARCKS	-0.00214593	0.153428	0.910975
RUNX2	0.00540572	0.153443	0.984713
NECAB3	0.00309414	0.153581	0.910975
CEP295	-0.00506655	0.153722	0.976148
SLC30A7	-0.00520422	0.153744	0.979262
ZNF598	-0.00453174	0.153821	0.910975
ELAC1	0.00376832	0.153897	0.964216
FER	0.00257194	0.154195	0.910975
IFI6	-0.00570062	0.154246	0.910975
FOXM1	-0.00159269	0.154743	0.910975
ZNF211	-0.00446386	0.154817	0.910975
KLF10	-0.00659302	0.154992	0.939084
MLLT3	-0.00522609	0.155016	0.933145
CD5	0.00584108	0.155121	0.910975
FBXL19	-0.00204497	0.15535	0.918415
USP44	-0.00193503	0.155353	0.918415
RAD51B	-0.0029176	0.155899	0.999065
SNTB2	-0.00378623	0.155936	0.919331
AP006284.1	0.00263031	0.156014	0.910975
TMEM65	-0.00483107	0.156079	0.970209
SS18	0.00555389	0.156136	0.910975
LINC00921	-0.00223059	0.156322	0.921526
CDK6	0.00417398	0.156352	0.910975
GOLT1B	-0.0059637	0.1565	0.994152
ADGRG3	-0.00232306	0.156748	0.924404
H2AFJ	-0.00531313	0.156759	0.910975
RNF170	0.00228891	0.156817	0.910975
PMS2	-0.00432899	0.157081	0.927526
SMIM37	-0.00384075	0.157097	0.910975
AP4S1	0.00369895	0.157199	0.985344
EEPD1	-0.00383514	0.157243	0.910975
SUDS3	-0.00495211	0.157556	0.910975
KCTD17	-0.00417803	0.157626	0.910975
ICA1	0.0023694	0.157825	0.910975
SPOUT1	-0.00351995	0.157932	0.921526
SMIM7	-0.00590182	0.158229	0.910975
ZNF248	0.00247698	0.158347	0.910975
ZBTB18	-0.00510477	0.158351	0.948523
GIT1	0.00515298	0.158429	0.910975
ZNF345	0.00201492	0.158525	0.910975
BRAT1	-0.00382297	0.158648	0.910975
PUM2	0.00534936	0.158667	0.919331
FTSJ1	-0.00469828	0.158799	0.976148
RASD1	-0.00221804	0.158845	0.924936
IBTK	0.00498452	0.159032	0.964216
AL021707.1	0.00224334	0.159376	0.931986
KLHL17	-0.00215412	0.159411	0.910975
CREBZF	-0.00559813	0.159422	0.910975
VAV2	-0.00238487	0.159508	0.945594
ZNF775	0.00223648	0.159521	0.910975
ZNF584	0.00228953	0.159588	0.910975
ZNF429	-0.00208616	0.159661	0.910975
LSM12	-0.00544386	0.159782	0.939211
ZNF136	0.00531826	0.159801	0.910975
RPS6KC1	0.00379448	0.159905	0.933145
POLR1B	-0.00350398	0.160035	0.910975
MSANTD2	0.00183192	0.160128	0.911114
SLC4A1AP	-0.00512426	0.160219	0.910975
HES4	-0.00587492	0.160248	0.985039
PPIL2	-0.00508195	0.160283	0.910975
ATAD3B	-0.0053476	0.160383	0.910975
EFNA4	0.0020131	0.16039	0.910975
KIR3DX1	-0.00409337	0.16053	0.910975
AC005332.7	0.00305222	0.16054	0.994797
TSPOAP1-AS1	-0.00488509	0.160566	0.910975
FLT1	-0.00283635	0.16066	0.910975
C9orf3	0.002129	0.160661	0.910975
SNHG7	-0.00444181	0.160764	0.924677
SPG11	-0.00434449	0.16079	0.913233
PBX3	-0.00357273	0.160942	0.936783
SLC25A11	0.00460335	0.161201	0.910975
DSCC1	-0.00232119	0.161297	0.910975
MLLT10	0.00518707	0.161354	0.911114
PTPN11	-0.00549419	0.161533	0.994797
SIRPG	0.00387901	0.162089	0.964054
FAM76A	-0.00542112	0.162384	0.937155
NME6	-0.00374975	0.16243	0.970209
MRPS18A	0.00493978	0.162632	0.955872
C2CD5	0.0043471	0.162645	0.910975
ZBED4	-0.00525557	0.162964	0.910975
PBXIP1	0.00598755	0.163155	0.910975
LINC00954	-0.00270753	0.163171	0.910975
ECT2	-0.00223034	0.163233	0.910975
AC005253.1	-0.00248391	0.16326	0.910975
PNPO	-0.00211926	0.163292	0.910975
DHX16	-0.00459544	0.163493	0.910975
PCYOX1	-0.00294339	0.163568	0.910975
ALDOC	-0.00356357	0.163572	0.911114
MSTO1	0.00365813	0.163597	0.910975
CNPY3	-0.00600648	0.163721	0.973786
MRPL4	-0.00552901	0.163808	0.955872
GALR2	-0.00230332	0.163858	0.967044
CHCHD3	-0.00537703	0.163987	0.937245
BIRC5	0.00266677	0.16402	0.910975
TMEM134	-0.00494572	0.164029	0.910975
AC139887.2	-0.00311817	0.164148	0.910975
ZNF573	-0.00264675	0.16422	0.910975
CEP97	0.00397459	0.164738	0.937245
EBLN2	0.00304492	0.164749	0.953141
MCMBP	-0.00519392	0.164885	0.910975
IGBP1	-0.00467591	0.165197	0.937155
GGNBP2	-0.00465859	0.165234	0.971169
LAMTOR4	-0.00467721	0.165241	0.991505
C2orf49	-0.00505294	0.165353	0.998758
MPC1	0.0056518	0.165491	0.966778
NR1D2	-0.00549297	0.165528	0.919331
MAML2	-0.00492229	0.165623	0.948523
USP30-AS1	0.00356564	0.165713	0.994797
RC3H2	-0.00531762	0.165836	0.955872
MAST2	0.00269258	0.165868	0.910975
SMIM8	0.00325161	0.165988	0.910975
HEATR3	0.00357247	0.165993	0.910975
AC002306.1	-0.00200788	0.166026	0.910975
AGAP1	-0.00325576	0.16606	0.919331
AC109454.2	0.0021777	0.166132	0.948523
MAIP1	-0.00515394	0.166147	0.991444
YIPF6	-0.00419393	0.166188	0.994797
MAP3K20	0.00330588	0.166238	0.92229
HIVEP2	-0.00543057	0.166328	0.937245
RAD51C	-0.00445718	0.166387	0.981136
AL031283.1	-0.00193433	0.166448	0.919331
AC137630.2	-0.00159962	0.16664	0.910975
ESCO1	-0.00440536	0.166866	0.940693
AC016831.1	0.00544084	0.166962	0.910975
RGS19	-0.00525571	0.166979	0.910975
AC008467.1	0.00247358	0.167125	0.970622
EIF2B4	-0.00516519	0.167198	0.918415
TDRD7	-0.00265144	0.167715	0.988714
TSR3	-0.00510149	0.167839	0.913233
ZNF783	-0.00264206	0.168061	0.910975
STAM2	-0.00348861	0.168115	0.910975
TRDMT1	-0.00304127	0.168337	0.934735
SMCR8	-0.00511112	0.16836	0.920067
AL669831.5	0.00465352	0.168403	0.967044
RNF144B	0.00202671	0.168608	0.910975
SLC25A32	-0.0052835	0.168698	0.985344
TSPAN18	-0.00329934	0.16876	0.910975
AXIN2	-0.00228793	0.168775	0.910975
CD244	-0.00367838	0.168926	0.910975
USO1	-0.00420342	0.168991	0.988714
PRRC2A	-0.00535755	0.169103	0.910975
TMEM184B	0.0049099	0.169613	0.918277
KIFC2	-0.00299756	0.169655	0.924677
BYSL	-0.00268332	0.169724	0.910975
MSI2	-0.00567327	0.169735	0.988714
ARHGEF2	0.00467189	0.169778	0.910975
SH3KBP1	-0.00477031	0.169815	0.99856
CLN6	-0.00256305	0.16994	0.93091
RAC3	-0.00252952	0.169944	0.910975
CASP3	-0.00546836	0.170008	0.910975
ZSCAN21	0.00193195	0.170013	0.910975
AC064807.1	0.00351662	0.170509	0.988714
METTL2B	-0.00382377	0.170512	0.910975
ATP10D	-0.0022822	0.170735	0.910975
AL136038.5	-0.00190495	0.170761	0.910975
CDK8	-0.0031001	0.170788	0.910975
SNRPE	-0.00441337	0.171091	0.994797
GSAP	-0.00434289	0.171249	0.910975
CITED2	-0.00522776	0.171269	0.988714
ETFA	-0.00518654	0.171274	0.910975
PUS3	-0.00414277	0.171275	0.994797
B4GALT4	-0.0051815	0.171539	0.910975
UBR1	0.0054413	0.171842	0.934623
TRGV9	-0.00290269	0.172032	0.910975
PRPF38B	-0.00500438	0.172062	0.964216
MCOLN1	0.00453221	0.172113	0.958207
LONP2	-0.00517541	0.172302	0.955342
PIGB	0.00410516	0.172391	0.964901
EXO5	0.00313348	0.17243	0.928126
EHBP1	-0.00428022	0.172444	0.910975
ERMAP	0.00184212	0.172559	0.910975
GATAD2B	-0.005367	0.172644	0.910975
MFSD14B	-0.00336088	0.172724	0.92189
MFN2	-0.00376804	0.172745	0.910975
PRDX3	-0.00498692	0.172814	0.919331
AP1S2	0.00477781	0.172906	0.910975
SGSM1	0.00268088	0.173	0.970429
FARS2	0.00372339	0.173357	0.919331
BLOC1S5	0.00424544	0.173452	0.910975
IL17RC	-0.00328902	0.173634	0.910975
AGPS	-0.00491113	0.173836	0.910975
SMYD2	0.0037189	0.173985	0.998068
SLC35B2	0.00324587	0.17401	0.910975
PARVA	-0.0014297	0.174047	0.910975
C1orf112	-0.00218184	0.174069	0.910975
GPI	-0.00568856	0.174089	0.964216
MICAL2	-0.0033528	0.174109	0.918415
SRRD	-0.00466363	0.174153	0.934425
GNPNAT1	0.00484481	0.174184	0.948325
RASGEF1B	-0.00586335	0.174379	0.988714
GEMIN2	-0.00364278	0.174489	0.92229
CCDC115	-0.00537972	0.174725	0.918277
PTK2B	-0.00534585	0.174852	0.910975
CASZ1	-0.00504144	0.174893	0.910975
CUL9	0.0026942	0.175102	0.910975
RAB11FIP5	0.00392211	0.175241	0.988714
AC116366.3	0.00224309	0.175291	0.910975
DNAJB5	0.0020508	0.175356	0.910975
PPP3R1	-0.0051419	0.175438	0.982337
MINOS1	-0.00493705	0.175517	0.918277
SMC6	-0.00481178	0.175543	0.958118
TMEM214	0.00291137	0.175768	0.910975
TRAPPC3	-0.0053234	0.17578	0.990004
HUS1	-0.00546445	0.175932	0.910975
MAN1A2	-0.00534287	0.176061	0.910975
PSENEN	-0.00492358	0.17624	0.925899
ZNF683	0.00449017	0.176261	0.910975
TIMM21	0.00432592	0.176348	0.910975
DCUN1D5	0.00561214	0.176388	0.928
EI24	-0.00516337	0.176432	0.910975
CCDC32	-0.0050893	0.176471	0.910975
PHIP	-0.00525982	0.176475	0.994797
EOMES	-0.00392348	0.176523	0.997533
PODXL	0.00185361	0.17687	0.910975
WDR66	0.00185361	0.17687	0.910975
HGH1	0.00270249	0.176894	0.910975
MRPS25	-0.00460747	0.177167	0.910975
CCND1	0.00180095	0.177208	0.910975
GNG4	0.00168785	0.177247	0.910975
GOLGA7B	0.00238282	0.177251	0.910975
THAP6	0.00375306	0.177284	0.938808
PIGW	-0.00341822	0.177332	0.910975
NUBP2	-0.00502405	0.177383	0.910975
PAFAH2	-0.00409868	0.177552	0.910975
FIZ1	0.00246698	0.177901	0.910975
PFN2	-0.00213687	0.178152	0.910975
MAN2C1	-0.00373098	0.178316	0.910975
TXK	-0.00457511	0.178539	0.910975
SERTAD3	-0.00528173	0.178626	0.910975
AC074044.1	-0.00193341	0.178705	0.919331
JAGN1	-0.00451976	0.178779	0.910975
NEK9	-0.00377948	0.178928	0.910975
ST13	-0.004953	0.179055	0.984713
TMEM86B	-0.0020243	0.179114	0.918415
METTL17	-0.00498788	0.179324	0.964348
NEU4	-0.00223969	0.179498	0.910975
ZMYM5	-0.00560909	0.179642	0.991444
MRPL13	-0.00518386	0.179704	0.964054
FEZ2	-0.00399895	0.179738	0.924677
PPOX	0.00300937	0.179778	0.910975
ATXN7.1	0.00403444	0.179886	0.910975
CBR1	0.0032731	0.179959	0.910975
TSNAX	-0.00412106	0.180143	0.910975
ECPAS	0.00477959	0.180287	0.910975
PIK3C2B	0.00395886	0.180363	0.910975
RPL39L	0.00294024	0.180681	0.910975
HS2ST1	0.00364273	0.180859	0.910975
DALRD3	-0.00497103	0.180866	0.972236
CCT2	-0.00408644	0.180946	0.982428
MAPKBP1	0.00320025	0.18104	0.919173
UBXN7	-0.0051092	0.181087	0.964216
GTPBP10	0.00284855	0.181103	0.910975
APMAP	-0.00521648	0.181206	0.910975
DEDD	0.00445613	0.181267	0.910975
FCGR3A	-0.00468932	0.1813	0.910975
SLC2A8	-0.00307392	0.18131	0.910975
NUP188	0.0038904	0.181482	0.924703
S100A8	-0.00208391	0.181488	0.94811
CUL4B	-0.00325377	0.181512	0.946937
CYBA	-0.00421537	0.181571	0.988714
RANGAP1	0.00508101	0.18174	0.937245
MOSPD1	-0.00371718	0.181782	0.910975
NANOS1	-0.00222745	0.182047	0.910975
ZNF174	0.0022208	0.182316	0.910975
CCDC174	-0.00537054	0.182419	0.994797
VTI1A	-0.00550874	0.182479	0.910975
IFT122	-0.00213249	0.182561	0.910975
C11orf68	-0.00326448	0.182562	0.982754
ECD	-0.00520655	0.182601	0.910975
AC009812.3	-0.00208456	0.182626	0.910975
CDKN2A	-0.00349853	0.18283	0.94567
MECR	-0.00231386	0.182918	0.910975
ST7	0.00304555	0.182965	0.910975
DEF6	-0.00446874	0.183054	0.958207
RFC2	-0.00472172	0.183066	0.981924
MYH11	0.00240987	0.183067	0.93343
USF1	-0.00403755	0.18313	0.910975
USP11	-0.00487026	0.18318	0.911275
ADAM17	0.0046771	0.183237	0.955872
TAF9B	-0.00368072	0.183324	0.910975
TBC1D19	0.00269282	0.183499	0.910975
NUDT5	0.00475434	0.183522	0.910975
ZGRF1	-0.00247773	0.183558	0.910975
WDR35	0.00312115	0.183634	0.910975
BCL3	-0.00434619	0.183668	0.981602
AC092683.1	0.00473513	0.183824	0.910975
JARID2-AS1	0.00129753	0.183867	0.924492
SH3TC1	0.00409103	0.18399	0.938871
NIFK	-0.00545955	0.183993	0.963271
PRDM1	-0.00492167	0.183998	0.910975
BET1L	-0.00452034	0.184076	0.943344
CCDC152	-0.00258833	0.184324	0.988714
MMAB	-0.00282005	0.184378	0.999065
HCCS	-0.00399207	0.184386	0.981136
MBNL1	-0.00493772	0.184406	0.936783
CXCR3	0.00500151	0.184414	0.988714
FOXO3	-0.00501622	0.184446	0.910975
RASIP1	-0.00228396	0.184584	0.999065
PPARGC1B	0.00236508	0.184654	0.998758
SHISA5	-0.00504554	0.184929	0.910975
BBS4	-0.00337764	0.184964	0.994797
SETD1B	-0.00515343	0.185014	0.979451
SENP7	-0.00533285	0.185068	0.987496
ALDH5A1	-0.00185565	0.185169	0.919331
ARHGAP11A	0.00311343	0.185199	0.910975
CMPK1	-0.00466273	0.18521	0.995816
BST2	-0.00435387	0.185214	0.910975
BAD	-0.0051316	0.185559	0.910975
GON4L	-0.00534105	0.185655	0.910975
HIST2H2AA4	0.00144654	0.185662	0.910975
CATSPERG	-0.00246111	0.185672	0.987496
ZNF354A	-0.00383385	0.185756	0.910975
LINC02273	-0.00387698	0.185766	0.910975
SNTA1	-0.00313198	0.185811	0.962291
GPSM1	0.00190871	0.185919	0.945594
TGFBRAP1	-0.00470082	0.186038	0.928043
STK10	-0.00480952	0.186115	0.910975
GNAZ	-0.00193936	0.186116	0.918415
MMGT1	0.00504229	0.186178	0.948325
C2orf74	0.00304162	0.186283	0.910975
NCR3LG1	-0.00241136	0.186347	0.996019
CRIM1	0.00291921	0.186378	0.910975
RBM18	-0.00503515	0.186388	0.966103
MSH6	-0.00531795	0.18668	0.919331
NXT1	-0.00481706	0.186919	0.912501
PDCD7	0.00507427	0.187185	0.994797
[truncated: 9,173 more rows]
