# Supplementary material for: Single-cell RNA-seq analysis of longitudinal CD4+ T cell samples reveals cell-type-specific changes during early stages of type 1 diabetes
Source: Genome Med. 2025 Dec 29;17:154. doi: 10.1186/s13073-025-01574-x (PMC12751217; doi:10.1186/s13073-025-01574-x)
Supplement: Supplementary file 2 — Supplementary Material 2. Table S1: Metadata table. Table S2: Cell hashing antibody for cell multiplexing used for scRNA-seq. Table S3. Sample staining and pooling scheme used for scRNA-seq Table S4. Marker gene list for all ten clusters annotated. Table S5 – S14: Linear Mixed Effext (LME) modelling analysis for genes affected by status (Case vs Control), age, sex and interaction of status and age in all ten clusters annotated. Table S15: ROTS analysis for genes affected by status at five timepoints. Table S16: GSEA results on T1D status associated genes from LME analysis across seven cell types. Table S17: GSEA results on T1D status associated genes from ROTS analysis across cell types identified five timepoints. Table S18: Regulon specificity score for all 245 regulons identified across ten cell types. Table S19: GO over-representaion results for differentially expressed regulons together with their target genes. [file 13073_2025_1574_MOESM2_ESM.zip › Additional file 2/Table S9_LME_SESN3+Tcm.xlsx]

## Sheet: Status
gene	coef	coef.low	coef.high	p	fdr
DNMT1	2.56693	1.42352	3.71033	2.92827e-05	0.16222
NPAS2	2.36929	1.28103	3.45755	4.7794e-05	0.16222
FCGRT	2.82324	1.51714	4.14202	5.98356e-05	0.16222
AGMAT	3.10911	1.64792	4.5703	6.79154e-05	0.16222
TMEM38B	3.08195	1.61048	4.55342	8.59018e-05	0.16222
RGS13	1.78228	0.915327	2.64923	0.000112545	0.16222
PPFIBP2	2.13205	1.09084	3.19736	0.000124326	0.16222
DOHH	2.80819	1.41624	4.19608	0.000152617	0.16222
ENO1	1.02748	0.520107	1.53635	0.00015319	0.16222
ZDHHC23	1.88641	0.947211	2.82562	0.000156017	0.16222
MNAT1	3.04875	1.5238	4.5737	0.000166271	0.16222
ADAT1	2.79003	1.36968	4.21038	0.000210947	0.180095
MKL2	2.59874	1.27927	3.95418	0.000218155	0.180095
ADSS	1.90366	0.916676	2.89063	0.000268138	0.205547
CSPP1	2.55139	1.20713	3.89566	0.000329386	0.216989
CHMP6	2.50362	1.18184	3.8254	0.000337932	0.216989
NTPCR	2.87533	1.35509	4.39557	0.000344192	0.216989
TMEM161A	2.66524	1.24845	4.08204	0.000368237	0.216989
TMEM87B	2.76099	1.26856	4.25341	0.000452192	0.216989
CDCA7L	2.88103	1.32195	4.44011	0.000458434	0.216989
PNPLA8	1.32209	0.605393	2.03879	0.000468177	0.216989
PTPN6	2.64741	1.21196	4.0843	0.000492138	0.216989
CYB5D2	2.69581	1.23574	4.17967	0.000494663	0.216989
COTL1	0.885198	0.405167	1.3681	0.000511328	0.216989
ZNF529-AS1	2.03783	0.924061	3.15159	0.000516416	0.216989
ZMIZ1	2.3933	1.08816	3.69586	0.000525691	0.216989
PIN4	2.64869	1.18786	4.10951	0.000574953	0.220549
AC239800.3	2.56708	1.15521	3.99864	0.000575418	0.220549
TRAPPC3	2.00224	0.895238	3.10767	0.000604253	0.223615
DLG4	1.84727	0.817169	2.87737	0.000653605	0.228749
IRF3	2.34543	1.0363	3.65456	0.000660756	0.228749
PSMG4	2.26361	0.981286	3.54593	0.000782286	0.246423
JAZF1	2.60834	1.11955	4.09713	0.000851134	0.246423
CASTOR2	-1.93754	-3.04492	-0.830158	0.000863786	0.246423
SUSD3	2.41557	1.03933	3.81675	0.000869675	0.246423
ZP3	1.69158	0.714173	2.66292	0.000944092	0.246423
FARSA	2.24447	0.951007	3.53793	0.000946296	0.246423
CCDC7	2.69899	1.15222	4.26145	0.000960563	0.246423
HIST3H2A	2.47846	1.04878	3.90482	0.000972989	0.246423
PSMB10	2.71669	1.1458	4.28758	0.00098182	0.246423
KIAA1586	2.10036	0.8841	3.31661	0.000997375	0.246423
SELL	1.20363	0.510397	1.90535	0.00101036	0.246423
EAF1	2.23692	0.94293	3.52859	0.00102037	0.246423
PUM3	1.94403	0.815769	3.07079	0.00104614	0.246423
MAN2C1	2.49532	1.04823	3.95175	0.0010909	0.246423
RAB5B	2.58949	1.0771	4.10188	0.00109392	0.246423
POP7	2.2163	0.927061	3.50576	0.00109869	0.246423
CTSA	2.32897	0.968833	3.68554	0.00110215	0.246423
TMC6	1.57919	0.653479	2.50491	0.00113765	0.247866
CUL4B	2.24606	0.925732	3.56639	0.00117212	0.247866
GALM	2.51813	1.04016	3.99414	0.00118617	0.247866
AC005332.1	1.56026	0.638431	2.48208	0.00123634	0.247866
NOD1	2.01013	0.826112	3.20028	0.00125221	0.247866
EXOSC3	2.4617	1.00517	3.91824	0.00125539	0.247866
ULBP2	2.60964	1.05582	4.16011	0.00135877	0.247866
C8orf76	2.00717	0.809013	3.20532	0.00137678	0.247866
BAD	1.95715	0.771859	3.12477	0.00140664	0.247866
NSMCE3	0.750299	0.301618	1.19786	0.0014189	0.247866
CRCP	1.31766	0.524916	2.1104	0.00149227	0.247866
ZBTB33	1.92259	0.764684	3.0805	0.00150841	0.247866
LCP2	2.17961	0.868207	3.49015	0.00152507	0.247866
SPRY1	2.09541	0.83484	3.36387	0.00154426	0.247866
HMGN5	2.27694	0.902136	3.65174	0.00154788	0.247866
TSHZ2	-1.88912	-3.0271	-0.748562	0.00157254	0.247866
KLF10	2.85187	1.12739	4.57208	0.00158623	0.247866
MYLK-AS1	1.58265	0.624044	2.54126	0.00159807	0.247866
DNAJA1	0.618388	0.243624	0.993153	0.00160707	0.247866
TNFRSF10A	-2.27108	-3.64791	-0.894256	0.00161267	0.247866
MYD88	2.17785	0.864991	3.50503	0.00162049	0.247866
CCND3	1.8941	0.7458	3.07172	0.00163837	0.247866
IRF1	1.06261	0.419944	1.70828	0.00163982	0.247866
ANXA2R	1.72341	0.68114	2.77408	0.00168152	0.25064
PIGBOS1	2.45022	0.93346	3.94727	0.00178224	0.256976
HDAC10	2.27057	0.884307	3.65923	0.0017862	0.256976
TTC14	0.812884	0.31666	1.31245	0.00179586	0.256976
CASP9	2.20458	0.857063	3.56363	0.00183689	0.259388
TPM3	0.521944	0.200011	0.843877	0.00191508	0.262618
ICE2	2.27202	0.87167	3.6735	0.00194991	0.262618
SPATA5	2.32976	0.890059	3.76946	0.00195083	0.262618
ZC3HAV1	0.702502	0.268229	1.13678	0.00195764	0.262618
RPS26	-1.01265	-1.63688	-0.381886	0.00200163	0.264953
UBB	0.614395	0.234448	0.996491	0.00207331	0.264953
MAN2B1	2.21004	0.84039	3.57979	0.00207371	0.264953
PIM2	1.43457	0.542479	2.32665	0.00207381	0.264953
SLC25A40	1.71511	0.643954	2.78626	0.00216202	0.272664
P4HB	1.19304	0.449772	1.94034	0.00223058	0.272664
EIF3M	0.470349	0.175532	0.765167	0.00223847	0.272664
LINC00649	2.45662	0.896561	3.99154	0.00224014	0.272664
DFFB	2.10226	0.78316	3.42137	0.00226119	0.272664
GLRX	1.94446	0.727234	3.17023	0.00232681	0.275441
REXO4	2.1296	0.792738	3.47448	0.0023546	0.275441
SWI5	2.32609	0.86504	3.78831	0.00237425	0.275441
AP5B1	-1.45741	-2.37762	-0.536556	0.0024569	0.275441
AC137767.1	2.29865	0.843119	3.75419	0.00246522	0.275441
SH3BP5L	-1.73929	-2.84113	-0.640184	0.00247294	0.275441
CSNK1G2	0.7182	0.265472	1.17302	0.00247436	0.275441
BBIP1	2.02527	0.741506	3.30904	0.00248955	0.275441
CCDC22	2.29341	0.832486	3.75433	0.00260721	0.285037
HSD17B4	1.50404	0.546462	2.4606	0.00263149	0.285037
FLOT2	2.2185	0.801001	3.63599	0.00268177	0.285037
LINC00476	1.98762	0.714395	3.26085	0.0027459	0.285037
SLC25A51	2.15936	0.784285	3.55263	0.00275358	0.285037
SLC4A1AP	1.93749	0.702824	3.17801	0.00275594	0.285037
PSMA4	0.644006	0.233453	1.05897	0.0027622	0.285037
ITPA	2.16847	0.77681	3.56013	0.00279341	0.285513
EML2	2.15386	0.766824	3.5409	0.00288285	0.286194
PARP9	2.44655	0.870859	4.02224	0.00288567	0.286194
HINT3	1.77455	0.630644	2.91845	0.00290916	0.286194
DTX3L	2.42772	0.864476	4.00269	0.00296798	0.286194
PAK1IP1	1.77173	0.624268	2.91359	0.00301604	0.286194
TRAPPC8	2.27295	0.7876	3.73849	0.00304835	0.286194
MVP	2.22192	0.786359	3.66311	0.00305068	0.286194
ARHGAP9	1.49026	0.523699	2.45683	0.0030762	0.286194
F5	1.86605	0.655756	3.07635	0.00307623	0.286194
SF3B5	0.562822	0.199407	0.929407	0.0031042	0.286194
TMX1	2.10396	0.737606	3.47032	0.00311219	0.286194
CCDC28A	-1.4117	-2.32407	-0.494446	0.00312008	0.286194
PRMT1	2.21459	0.778565	3.65162	0.0031667	0.288008
ORC3	2.24174	0.7777	3.70578	0.00327353	0.291465
SET	0.438481	0.152257	0.725985	0.0032788	0.291465
ADAL	2.22397	0.778072	3.68316	0.0032901	0.291465
RRAGB	2.33167	0.806564	3.8538	0.00333805	0.291465
ANKRD13A	1.95824	0.680907	3.23869	0.00334049	0.291465
EMSY	2.28957	0.787781	3.79137	0.00340294	0.293635
TTC1	1.95272	0.67402	3.23153	0.00343909	0.293635
IFT88	2.09765	0.719729	3.47557	0.00344744	0.293635
TRAM2	2.21893	0.753373	3.67662	0.00356646	0.293879
LDLR	2.4328	0.831025	4.03457	0.00357904	0.293879
TMEM39B	1.97203	0.671048	3.27302	0.00358086	0.293879
HSP90AB1	0.597182	0.202904	0.997982	0.00364616	0.293879
PITPNC1	1.0483	0.355275	1.74133	0.00364713	0.293879
LYPLA1	1.6107	0.544869	2.67653	0.00367739	0.293879
ANAPC11	0.683107	0.232464	1.13664	0.00374638	0.293879
OAT	2.19999	0.740887	3.6591	0.00375159	0.293879
POP5	2.14781	0.723106	3.57252	0.00375636	0.293879
LARP7	-0.689654	-1.14776	-0.231545	0.00380249	0.293879
RPL36A	0.315479	0.106278	0.52408	0.00380429	0.293879
ARMCX3	1.83138	0.6131	3.05323	0.00385088	0.293879
STAM	-1.65629	-2.76105	-0.551532	0.00394124	0.293879
POMZP3	2.27516	0.754121	3.79619	0.0040201	0.293879
NUFIP1	1.91975	0.641127	3.20919	0.00404338	0.293879
RECQL	2.29386	0.758569	3.82915	0.00405979	0.293879
MT1X	2.10733	0.687223	3.51157	0.00406177	0.293879
WDR83OS	1.15403	0.385453	1.92989	0.0040643	0.293879
HSP90AA1	0.497642	0.165779	0.832684	0.00406454	0.293879
TMEM67	2.35518	0.776002	3.93435	0.00412311	0.293879
HDAC8	1.95597	0.644361	3.26758	0.00412603	0.293879
ENSA	0.785443	0.261461	1.31412	0.00413428	0.293879
TRIM66	1.83906	0.604868	3.07324	0.00415411	0.293879
LCK	0.865815	0.284752	1.44688	0.0041551	0.293879
NUP210	1.65033	0.54138	2.75928	0.00419975	0.293879
PLEKHM1	-1.70825	-2.8538	-0.562305	0.0042005	0.293879
AC005332.5	2.33592	0.765814	3.90603	0.00421048	0.293879
CLUH	1.97355	0.646721	3.30032	0.00421705	0.293879
ANKRD46	2.24196	0.731029	3.75289	0.00430621	0.295619
SPA17	1.91041	0.622541	3.19828	0.00431704	0.295619
HIF1A	0.530112	0.172672	0.887551	0.00432465	0.295619
ATP5PF	0.562411	0.182265	0.942557	0.00441522	0.298433
ST3GAL3	1.98325	0.642504	3.324	0.00442143	0.298433
IFITM2	1.39746	0.451422	2.36437	0.00446212	0.299297
IKZF2	2.24623	0.723566	3.7689	0.00452408	0.300081
LNPEP	0.715073	0.232513	1.20151	0.00452973	0.300081
PAPSS1	2.03374	0.653125	3.41436	0.00457936	0.301508
GSE1	1.96486	0.634695	3.30125	0.00463938	0.303597
LINC01465	2.03952	0.659157	3.42286	0.00470355	0.30593
CBWD2	2.15308	0.689946	3.62289	0.00475107	0.30716
UBL3	1.33338	0.423719	2.26381	0.0048139	0.308129
TP53	1.78926	0.566951	3.01157	0.00482648	0.308129
ZNF606	-2.20781	-3.71702	-0.698609	0.00485221	0.308129
SELENOH	0.717385	0.226253	1.20852	0.00491382	0.308496
HLA-E	0.436681	0.13928	0.737102	0.00491547	0.308496
PFKL	2.20802	0.694193	3.72184	0.00497285	0.310283
SAP30BP	-0.700161	-1.17956	-0.218869	0.0050605	0.312171
H2AFY2	1.70579	0.533792	2.87778	0.00506129	0.312171
POLR1D	0.423917	0.133473	0.71497	0.00509691	0.312572
TMEM177	-1.80486	-3.0431	-0.558666	0.00513759	0.313276
GPR137B	-2.05579	-3.47505	-0.592438	0.00524475	0.316929
SETD3	1.99548	0.619442	3.36806	0.00525656	0.316929
RABEPK	2.03736	0.631305	3.46784	0.00531262	0.31852
TSGA10	2.05161	0.637018	3.46933	0.00535097	0.319037
RNASEH2B	1.16181	0.356601	1.96702	0.00543401	0.320288
PEX26	1.83386	0.562652	3.10506	0.00544183	0.320288
RAB11A	0.788053	0.243835	1.33814	0.0054615	0.320288
RPUSD3	2.15218	0.657451	3.64692	0.00552719	0.320638
TCF7	0.523818	0.159743	0.887894	0.00556095	0.320638
MTERF1	2.15133	0.655758	3.6469	0.00557017	0.320638
LSM3	0.603597	0.184193	1.02196	0.00558697	0.320638
THEM6	1.99398	0.602494	3.37754	0.0056619	0.321653
CALCOCO2	1.13887	0.345196	1.93253	0.00568164	0.321653
USP44	1.51404	0.457946	2.57014	0.00572372	0.321653
TRIM8	-1.03336	-1.75118	-0.30768	0.00572454	0.321653
SNHG9	0.624752	0.187661	1.05943	0.00581168	0.321988
AF001548.2	-1.39912	-2.37728	-0.420971	0.00582878	0.321988
GDPD5	1.48987	0.452528	2.5403	0.00584655	0.321988
UQCRFS1	0.534039	0.162193	0.908733	0.00586252	0.321988
GTF3A	0.398968	0.12074	0.681093	0.00590603	0.321988
TNFSF10	2.52141	0.762918	4.29136	0.00592748	0.321988
DDX3X	0.322533	0.0968808	0.548388	0.00594051	0.321988
DDX60L	2.30098	0.686494	3.91546	0.00599953	0.323166
MRPS31	1.98916	0.59021	3.38044	0.00602247	0.323166
TAOK1	2.26723	0.67379	3.86067	0.00607901	0.323567
ZFAND5	0.564412	0.169821	0.961639	0.00609024	0.323567
MIR222HG	1.5533	0.460391	2.64621	0.0061335	0.32426
ZSCAN30	2.03669	0.602094	3.47129	0.00618692	0.324774
ZNF544	1.85543	0.551458	3.16266	0.00620376	0.324774
ILF3-DT	1.67356	0.486684	2.85586	0.00633275	0.327616
RFWD3	-1.80387	-3.07855	-0.529197	0.00634499	0.327616
UROS	1.7574	0.515447	2.99934	0.00634963	0.327616
NCK1	1.25073	0.365621	2.15552	0.00638081	0.32765
CCDC58	1.95378	0.574504	3.33699	0.00642148	0.328168
LAGE3	2.23617	0.655937	3.82946	0.0064916	0.330087
CAPZB	0.65572	0.192015	1.12045	0.00652437	0.330087
PIK3C2A	-1.27657	-2.18288	-0.350767	0.00655129	0.330087
ZNF626	1.76816	0.512294	3.02403	0.00660519	0.331188
EHMT1	1.22008	0.352999	2.08717	0.00663486	0.331188
CROCC	1.89809	0.547049	3.24914	0.00671627	0.332541
VIPR2	1.87502	0.540204	3.20984	0.00672394	0.332541
CLEC2B	1.00351	0.286626	1.72039	0.00690775	0.338715
NUDCD2	1.36478	0.389739	2.33983	0.0069119	0.338715
EIPR1	2.11903	0.609776	3.64461	0.00694423	0.338752
ZNF121	1.80633	0.512605	3.10005	0.00704617	0.340836
FAM177A1	-0.693114	-1.18783	-0.195344	0.00705047	0.340836
ZNF765	1.87026	0.529397	3.21112	0.00710096	0.341738
CD69	0.786416	0.224166	1.35267	0.00714253	0.342012
ACP6	1.51007	0.425424	2.59471	0.00720312	0.342012
MEGF6	1.87527	0.52778	3.22276	0.00722485	0.342012
ARFIP1	2.05285	0.576029	3.52967	0.0072899	0.342012
AKAP13	0.540163	0.15243	0.928362	0.00732283	0.342012
MYBBP1A	2.07088	0.581658	3.55814	0.00732744	0.342012
PAQR3	2.12536	0.596424	3.67553	0.00738808	0.342012
CCDC126	1.70972	0.470927	2.93799	0.00740379	0.342012
DUSP12	1.55428	0.433827	2.67473	0.0074052	0.342012
LMNTD2	1.57047	0.437839	2.7031	0.00743045	0.342012
LAT	0.90264	0.254071	1.55567	0.00745943	0.342012
NAGK	1.96223	0.544095	3.38037	0.00754952	0.342012
CBX7	1.85633	0.513893	3.19877	0.00758531	0.342012
CARD8-AS1	2.08661	0.577621	3.59559	0.0075861	0.342012
ATIC	1.76325	0.473215	3.03723	0.00759241	0.342012
PIK3CG	1.80668	0.49904	3.11432	0.00763414	0.342012
EXOC3	1.95455	0.535734	3.36546	0.00764842	0.342012
B3GNT2	1.36533	0.375513	2.35515	0.00772905	0.343802
FAM98C	1.80925	0.488662	3.11776	0.00775253	0.343802
ECH1	1.8697	0.512383	3.22702	0.00780884	0.344874
POMGNT1	2.03365	0.553884	3.51342	0.00794612	0.345632
TC2N	1.11649	0.305457	1.92908	0.00798852	0.345632
MIA2	1.49683	0.40662	2.58705	0.00800406	0.345632
TELO2	1.97517	0.535723	3.41462	0.00803906	0.345632
LSP1	1.15702	0.313809	2.00024	0.00803971	0.345632
TMIGD2	1.8362	0.497577	3.17482	0.00805937	0.345632
C17orf100	1.53586	0.415903	2.6554	0.00806973	0.345632
PPP1R18	2.0126	0.548579	3.49259	0.0081019	0.345632
NPM1	0.23915	0.0654571	0.414413	0.00811743	0.345632
CNP	2.08339	0.564198	3.6048	0.00819512	0.345632
HNRNPDL	0.500638	0.135194	0.87001	0.00828825	0.345632
NCOA3	1.31941	0.338074	2.28642	0.00838543	0.345632
SYT11	2.10202	0.555411	3.63805	0.00843143	0.345632
BIN1	0.737506	0.19788	1.28631	0.00847278	0.345632
METTL14	1.57667	0.419477	2.73386	0.00847337	0.345632
LIMS1	1.65161	0.439346	2.86387	0.00847688	0.345632
SCGB3A1	1.25432	0.331186	2.17166	0.00850046	0.345632
EPN2	1.56548	0.422155	2.69866	0.00850117	0.345632
TMEM184B	2.09879	0.556459	3.64113	0.00855212	0.345632
MSL3	0.779683	0.204693	1.35046	0.0085727	0.345632
NXT1	1.1988	0.317194	2.0804	0.00859844	0.345632
GNB1	1.09081	0.288829	1.891	0.00860658	0.345632
WDR81	1.72586	0.455908	2.99581	0.00863563	0.345632
UNC50	1.91082	0.503816	3.31783	0.00867877	0.345632
PI4KA	2.14668	0.564951	3.72841	0.00872131	0.345632
MRPS18B	1.93807	0.505303	3.36169	0.00875142	0.345632
IRAK1BP1	1.36864	0.359638	2.37765	0.00875651	0.345632
TBCA	0.949284	0.250259	1.65649	0.00879168	0.345632
RASSF7	2.00493	0.525161	3.48469	0.00882941	0.345632
TMEM123	0.581267	0.153659	1.01322	0.00883158	0.345632
PLK2	1.84906	0.483304	3.21483	0.00887838	0.345632
ADAM8	1.69749	0.447337	2.95757	0.00898442	0.345632
IKZF1	0.637204	0.166782	1.10842	0.00900462	0.345632
PHKA2	1.93724	0.503125	3.37135	0.00902554	0.345632
ZNF335	-1.62118	-2.82152	-0.420836	0.00903671	0.345632
ANKRA2	1.51466	0.392533	2.63678	0.009075	0.345632
PPP1R15A	0.521698	0.135305	0.90748	0.00908522	0.345632
ADPRM	1.60825	0.419243	2.80078	0.00911144	0.345632
UIMC1	1.71451	0.433939	2.98232	0.00913793	0.345632
INPP5F	2.08342	0.537838	3.629	0.00916491	0.345632
AC078883.3	1.95018	0.505008	3.39415	0.00917929	0.345632
POGLUT1	2.07467	0.534542	3.61479	0.0092098	0.345632
FGL2	1.20744	0.311085	2.10379	0.00921084	0.345632
PSMC3	1.31533	0.337982	2.29268	0.0092726	0.346737
DDX5	0.299376	0.0772319	0.521375	0.00931606	0.347153
AMZ2	1.99829	0.512514	3.49008	0.00949235	0.34997
AL136454.1	1.84956	0.470754	3.22836	0.00949417	0.34997
CCDC59	0.404547	0.103693	0.706481	0.0095254	0.34997
DUSP6	2.15426	0.547351	3.76116	0.00953497	0.34997
NUCB1	0.996926	0.254456	1.75277	0.00961762	0.34997
GPR180	1.55551	0.393024	2.718	0.00966554	0.34997
TMEM70	1.27448	0.321502	2.22746	0.00970312	0.34997
SLC16A1	1.48602	0.374278	2.59776	0.00973993	0.34997
MESD	-1.48308	-2.59273	-0.373437	0.0097463	0.34997
ATL2	1.92705	0.485014	3.36909	0.00975666	0.34997
PDHX	1.98936	0.500651	3.47807	0.00975877	0.34997
TSIX	0.90377	0.226835	1.58071	0.00982205	0.34997
VWA5A	1.65953	0.415167	2.90389	0.00989872	0.34997
GK	1.46001	0.364969	2.55505	0.00991711	0.34997
MSL2	1.10072	0.275068	1.92637	0.00992447	0.34997
DEF6	1.16418	0.290914	2.03744	0.00992551	0.34997
CD47	0.555352	0.13855	0.972155	0.00996395	0.34997
GSDMD	1.97677	0.492858	3.46067	0.00997863	0.34997
PDSS2	2.02995	0.504806	3.5551	0.01004	0.350974
ECHS1	1.89842	0.470143	3.3267	0.0101381	0.353253
USP31	1.44917	0.357718	2.5429	0.0104249	0.361762
MIR762HG	1.78628	0.440057	3.14095	0.0104658	0.361762
CBFA2T2	1.89762	0.466886	3.33386	0.0104834	0.361762
UNC13D	1.84482	0.453095	3.2429	0.0105552	0.362266
SRPK1	1.58395	0.38252	2.77865	0.0105655	0.362266
ZNF226	2.03642	0.498039	3.57633	0.010656	0.363855
ZHX3	1.24964	0.30167	2.19762	0.0107463	0.363855
SGPL1	1.85423	0.447422	3.26104	0.0107569	0.363855
ADAM23	1.34962	0.325586	2.37366	0.0107625	0.363855
CHRNB1	1.74377	0.419019	3.06499	0.0108473	0.363855
MRPL58	1.76884	0.424193	3.11349	0.0109048	0.363855
IRF7	2.1877	0.530292	3.86419	0.0109384	0.363855
ARHGAP32	1.55851	0.368409	2.73776	0.0109843	0.363855
PRR14	1.49942	0.361641	2.64466	0.0109865	0.363855
PTOV1	1.92123	0.458361	3.38409	0.0110289	0.363855
NCL	0.337634	0.0814912	0.596495	0.0110311	0.363855
MBOAT7	1.68335	0.400735	2.96597	0.0110814	0.363855
PSD4	1.94045	0.454766	3.41528	0.0110838	0.363855
RIPOR1	1.46906	0.349646	2.58847	0.0110865	0.363855
GRHL1	-1.20978	-2.13333	-0.286235	0.0112293	0.364286
OAS3	2.13856	0.511177	3.77294	0.0112431	0.364286
CCDC102A	1.22333	0.292513	2.15624	0.0112533	0.364286
LPP	1.4076	0.328959	2.47996	0.0112572	0.364286
ZNF814	1.61294	0.376079	2.84124	0.0112694	0.364286
DGKA	1.486	0.350185	2.62181	0.0113258	0.364418
AC106886.5	1.33333	0.315587	2.35022	0.0114275	0.364418
ZNF212	1.72496	0.403487	3.04644	0.0115055	0.364418
PPFIBP1	1.43786	0.333965	2.53678	0.0115123	0.364418
UHRF1BP1L	1.6828	0.393303	2.97229	0.0115252	0.364418
BRD9	1.49682	0.340819	2.6402	0.0115575	0.364418
C12orf29	1.71083	0.398935	3.02273	0.0115811	0.364418
ARPP19	-0.624909	-1.10426	-0.145557	0.0116077	0.364418
EXOSC4	-1.47245	-2.6032	-0.341698	0.0116978	0.364418
AGA	1.94126	0.450407	3.43211	0.0117023	0.364418
LIN54	1.91906	0.439097	3.38846	0.0117123	0.364418
HDLBP	1.59018	0.368163	2.81221	0.0117542	0.364418
GRK6	1.74847	0.406389	3.11298	0.0117615	0.364418
NAF1	1.07007	0.246003	1.89057	0.0118857	0.364418
MLST8	1.87004	0.430575	3.30951	0.0118881	0.364418
RASA1	1.94815	0.4481	3.4482	0.011913	0.364418
NDC80	-1.73346	-3.06913	-0.402551	0.011922	0.364418
CUL1	1.56646	0.35887	2.77405	0.0120102	0.364418
BAG3	1.76643	0.4043	3.12856	0.0120331	0.364418
DDX39A	-1.11893	-1.97955	-0.248752	0.0120792	0.364418
CPSF3	1.95407	0.446305	3.46183	0.0120844	0.364418
DNAJC5	1.85753	0.424193	3.29086	0.012088	0.364418
CBY1	1.57728	0.359055	2.7955	0.0121651	0.364418
B9D2	1.3225	0.301013	2.34399	0.0121687	0.364418
CYHR1	1.89541	0.433179	3.38007	0.0122205	0.364418
CD3G	0.842909	0.191381	1.50223	0.0122275	0.364418
UBIAD1	1.92856	0.440975	3.42888	0.012259	0.364418
SETX	1.45485	0.329204	2.5805	0.0123115	0.364418
ZYX	1.74779	0.394542	3.10105	0.0123701	0.364418
NCF1	1.78694	0.377061	3.17292	0.0124118	0.364418
OTUD4	1.33865	0.300931	2.37636	0.0124714	0.364418
MICAL1	2.15804	0.485023	3.83105	0.0124769	0.364418
COMMD8	1.75192	0.391692	3.10674	0.0124808	0.364418
SSR1	1.3334	0.302054	2.38188	0.0124907	0.364418
IFT80	2.00746	0.453167	3.56008	0.0124907	0.364418
YTHDF1	-0.852138	-1.51288	-0.192727	0.0124959	0.364418
TRIM38	1.18148	0.265037	2.09638	0.0125473	0.364925
DDX60	1.98049	0.440773	3.5202	0.0127168	0.367933
KDM1A	1.97759	0.439525	3.51565	0.0127503	0.367933
CEP250	1.87951	0.417403	3.34162	0.0127694	0.367933
OMA1	1.83511	0.407235	3.26299	0.0127878	0.367933
UBE2G1	-0.450454	-0.799866	-0.0985635	0.0128947	0.369073
BTN3A1	1.97275	0.43477	3.51074	0.0129568	0.369073
ARF6	0.611256	0.134687	1.08782	0.0129615	0.369073
NDUFS8	0.947087	0.208532	1.68564	0.0129797	0.369073
RPAIN	0.65095	0.139669	1.15625	0.0129994	0.369073
COMMD5	1.73209	0.380145	3.08314	0.0131518	0.372414
FAM104B	1.88488	0.410862	3.3589	0.0132265	0.373544
PSMB9	1.5841	0.347702	2.84027	0.0133001	0.374638
SNHG15	0.720876	0.148495	1.28549	0.0133645	0.375466
KLHDC7B	1.63196	0.356665	2.91036	0.0134102	0.375492
ZYG11B	1.80094	0.38924	3.21265	0.0134354	0.375492
RND1	-1.65593	-2.96159	-0.356721	0.0135164	0.376694
S100B	2.04527	0.442996	3.64665	0.0135519	0.376694
ZNF417	1.62191	0.348371	2.89545	0.0135883	0.376694
MGMT	1.8326	0.39636	3.28567	0.0136188	0.376694
REEP6	1.37239	0.293183	2.4516	0.0137216	0.378449
MX2	1.82262	0.392527	3.25807	0.0137556	0.378449
AL138724.1	1.54002	0.325811	2.74872	0.013827	0.378449
SP110	0.838322	0.17817	1.49847	0.0138483	0.378449
PHACTR1	1.28111	0.272162	2.29005	0.0138586	0.378449
CTSK	1.27385	0.270228	2.27747	0.0138942	0.378459
NRIP3	1.34586	0.286026	2.40751	0.0140314	0.381227
ZDHHC18	1.45153	0.30433	2.59873	0.0141829	0.383095
AK2	2.02746	0.424746	3.63018	0.0142023	0.383095
GTF2E1	1.56124	0.329779	2.80895	0.0142072	0.383095
TBCB	0.97858	0.204518	1.75264	0.0142613	0.38359
AHCY	1.74402	0.364214	3.1398	0.0143874	0.385778
ANO9	1.86286	0.374248	3.33611	0.0144145	0.385778
PIK3R1	-0.625928	-1.13396	-0.130013	0.0144805	0.386578
THUMPD2	1.35868	0.279338	2.43803	0.0146651	0.389658
PHB	1.40495	0.286433	2.51779	0.01471	0.389658
CHID1	2.00218	0.414343	3.60855	0.0147354	0.389658
BZW2	1.16966	0.23886	2.11129	0.0147548	0.389658
SRSF6	0.535018	0.109378	0.969751	0.0147774	0.389658
MPP5	1.70797	0.348775	3.06717	0.0148322	0.390146
PPIP5K2	1.09973	0.223823	1.97564	0.0149142	0.391081
SDR39U1	1.53182	0.30944	2.77846	0.0149968	0.391081
AC107464.3	1.46262	0.296322	2.62891	0.0150267	0.391081
VOPP1	1.54811	0.313384	2.78284	0.0150471	0.391081
ADAM10	1.4128	0.285631	2.53997	0.0150782	0.391081
PET100	-0.579714	-1.04195	-0.118327	0.015091	0.391081
BAHD1	1.61797	0.325623	2.91031	0.0151904	0.391081
C15orf41	-1.36244	-2.45094	-0.273949	0.0152127	0.391081
TMEM138	1.51621	0.308045	2.73278	0.0152235	0.391081
THAP4	1.81369	0.364393	3.26299	0.0152322	0.391081
RSRC1	1.45271	0.290535	2.61488	0.0153448	0.392355
RUNDC1	-1.8245	-3.28276	-0.366768	0.0153632	0.392355
RPL7L1	0.612419	0.121881	1.10296	0.0154656	0.392355
RNF6	1.34991	0.268131	2.43169	0.0155134	0.392355
NUPL2	1.60907	0.319603	2.89854	0.0155138	0.392355
PIGW	1.6959	0.336632	3.05517	0.0155297	0.392355
AP4S1	-1.86971	-3.36861	-0.370815	0.0155507	0.392355
AREG	1.56517	0.310478	2.81821	0.0155832	0.392355
AGTRAP	2.0109	0.397842	3.62396	0.0156109	0.392355
NME1	1.47423	0.291106	2.65735	0.015658	0.392621
SOCS2	1.52574	0.299685	2.75179	0.0157882	0.394349
CBX8	1.49002	0.292526	2.68752	0.0158004	0.394349
AL606491.1	1.64178	0.319735	2.96021	0.0159344	0.395129
CEP85L	0.76279	0.144603	1.3746	0.0159438	0.395129
CELF1	0.639746	0.122594	1.15321	0.0159478	0.395129
TCTA	1.73193	0.337555	3.12631	0.0159789	0.395129
SATB1	0.501994	0.0989403	0.908966	0.0160287	0.395448
TTBK2	1.8688	0.362494	3.3751	0.0160961	0.396201
C19orf25	1.74362	0.337179	3.15006	0.0161712	0.397139
LARS	2.08893	0.406968	3.77562	0.0162461	0.397359
RABGAP1L	-0.954936	-1.72583	-0.18404	0.0162543	0.397359
CD226	1.75911	0.337349	3.18086	0.0163756	0.399406
ZBTB37	1.94065	0.374491	3.51205	0.016434	0.399406
ZNF512B	1.88244	0.359073	3.40581	0.0165068	0.399406
UBAC2	1.62525	0.311936	2.95875	0.0165472	0.399406
SLC3A1	1.33688	0.256881	2.41899	0.0165649	0.399406
ZCCHC18	-1.55782	-2.81964	-0.296004	0.0166015	0.399406
RCSD1	1.27064	0.24099	2.3003	0.0166468	0.399406
MRPS11	1.55386	0.296856	2.81548	0.0167234	0.399406
BANF1	1.29938	0.24843	2.36489	0.0167369	0.399406
CAND1	0.52886	0.0997885	0.957932	0.0167727	0.399406
C15orf39	1.74853	0.32232	3.16511	0.0167732	0.399406
RIMKLB	1.62348	0.306179	2.94079	0.0167847	0.399406
GPX4	0.509875	0.0972934	0.927248	0.0168218	0.399406
AC068389.4	-1.02438	-1.85511	-0.193706	0.0168808	0.399922
TRIM44	0.95796	0.178428	1.73749	0.0170888	0.40375
TM2D1	1.30124	0.23191	2.35829	0.0171195	0.40375
CXorf21	1.71868	0.318483	3.11887	0.0172137	0.40375
EEA1	2.13819	0.395936	3.88044	0.0172313	0.40375
THEM4	1.66186	0.310602	3.03007	0.0172684	0.40375
H3F3B	0.449754	0.0843433	0.818736	0.0172999	0.40375
SBNO2	1.73702	0.32257	3.15243	0.0173057	0.40375
RETSAT	1.56312	0.287416	2.83883	0.0174028	0.403795
FAM120A	1.55545	0.285371	2.84523	0.0174091	0.403795
HLA-B	0.228265	0.0424495	0.414581	0.0174293	0.403795
IRAK1	1.62938	0.298918	2.95984	0.0174582	0.403795
TPI1	1.44649	0.264583	2.64893	0.0176225	0.405495
MBD2	0.925838	0.169997	1.69392	0.017626	0.405495
AL031963.3	1.68625	0.306981	3.06552	0.017645	0.405495
PIP4K2C	-1.56105	-2.83997	-0.282127	0.0178216	0.407126
APBB3	-1.36564	-2.48824	-0.248816	0.0178224	0.407126
MT1F	1.56744	0.283168	2.85172	0.0178314	0.407126
GLCCI1	1.85318	0.333882	3.37247	0.0178971	0.407126
PGD	1.58721	0.285862	2.88856	0.0179057	0.407126
RAC2	0.725141	0.131583	1.32078	0.0180141	0.40809
UBE2G2	0.998991	0.179043	1.81894	0.0180241	0.40809
MOCS2	1.7563	0.315961	3.22345	0.0180924	0.408216
PTP4A2	0.356447	0.0644795	0.651811	0.0181057	0.408216
USP11	1.91937	0.344537	3.50672	0.0182146	0.409373
AL080276.2	1.64316	0.291955	2.99437	0.0182334	0.409373
CITED2	1.06652	0.188228	1.94482	0.0183956	0.411821
NKAP	-0.987024	-1.80015	-0.173893	0.0184378	0.411821
POGZ	-0.859184	-1.56569	-0.150289	0.0185149	0.411821
MICA	1.32056	0.231437	2.40968	0.018564	0.411821
DOLK	-1.55835	-2.84407	-0.272631	0.0186065	0.411821
CLEC11A	2.00313	0.353805	3.66686	0.018622	0.411821
DDX58	1.89009	0.332491	3.46897	0.0186787	0.411821
AC004854.2	1.38343	0.242779	2.52948	0.0187666	0.411821
BTLA	1.7419	0.302062	3.18175	0.0188188	0.411821
LARP1B	1.80845	0.313512	3.30338	0.0188256	0.411821
MYO18A	1.56781	0.268131	2.8644	0.0188931	0.411821
TRAK1	1.75271	0.302993	3.20242	0.0188932	0.411821
WDR54	-1.88648	-3.44716	-0.325807	0.0189161	0.411821
PHLDB3	-1.81673	-3.32275	-0.316761	0.0189217	0.411821
MAP2K1	1.85656	0.320524	3.39259	0.0189247	0.411821
EPSTI1	1.91568	0.329429	3.50193	0.0190191	0.411821
VCPKMT	1.32867	0.22779	2.42649	0.0190669	0.411821
CAPS	1.78082	0.305201	3.25645	0.0191003	0.411821
FOXJ2	1.88121	0.324989	3.4388	0.0191031	0.411821
AARSD1	1.51066	0.251832	2.76049	0.0191098	0.411821
UBAP1L	1.19384	0.203634	2.18405	0.0192137	0.412961
IL21R-AS1	1.14737	0.195494	2.09924	0.0192397	0.412961
GPBP1	0.406587	0.0685113	0.743752	0.0194125	0.41462
NOP56	1.08045	0.181718	1.97919	0.0195488	0.41462
AC103591.3	1.83337	0.311001	3.36965	0.0196042	0.41462
UPF3A	0.975539	0.163131	1.78795	0.0196855	0.41462
CDK5RAP2	-1.8223	-3.33991	-0.304699	0.0196878	0.41462
CREB1	1.60863	0.26882	2.94844	0.0197012	0.41462
TOX	1.68031	0.280711	3.07991	0.0197085	0.41462
FAM3A	1.76171	0.298488	3.23827	0.0197586	0.41462
C2CD2	1.37694	0.229298	2.52458	0.0197841	0.41462
MORN2	1.80049	0.29771	3.2974	0.0197891	0.41462
FAM209B	-1.17646	-2.15737	-0.195545	0.0198285	0.41462
CCT6A	0.937615	0.155756	1.71947	0.0198422	0.41462
RNF25	1.69491	0.264988	3.10696	0.0198946	0.41462
PRR7-AS1	1.18967	0.196471	2.18288	0.019981	0.41462
SDCCAG8	1.72545	0.284844	3.16605	0.01999	0.41462
PCMT1	-1.53259	-2.80814	-0.247026	0.0200246	0.41462
RNF125	-0.469285	-0.861511	-0.0770586	0.0201161	0.41462
GPI	0.884694	0.144352	1.62504	0.0202655	0.41462
TASP1	1.91149	0.311619	3.51137	0.020286	0.41462
AL353708.1	1.39887	0.22902	2.57342	0.0203712	0.41462
PRH1	1.89217	0.311182	3.4831	0.020378	0.41462
WDR59	1.72483	0.283537	3.1896	0.0204534	0.41462
PPWD1	1.3249	0.214388	2.43541	0.0204608	0.41462
CCNG2	1.89231	0.306042	3.47858	0.0204732	0.41462
HPS5	1.8842	0.304108	3.46428	0.020521	0.41462
AP1S1	1.54264	0.248947	2.83633	0.0205242	0.41462
CD38	2.05447	0.331416	3.77753	0.0205334	0.41462
PMF1	-0.551381	-1.01255	-0.0828416	0.0205532	0.41462
TRIM21	1.97971	0.320366	3.63971	0.0205682	0.41462
GPR160	1.67433	0.269457	3.07919	0.0205886	0.41462
PPME1	1.68861	0.274704	3.10912	0.0206564	0.41462
ARHGEF40	1.27973	0.205138	2.35432	0.0206812	0.41462
EFR3A	-1.10215	-2.02547	-0.168056	0.0207616	0.41462
MTRNR2L8	-1.24189	-2.2885	-0.201547	0.0207794	0.41462
TNK2	1.81074	0.289029	3.33246	0.0207804	0.41462
EXOSC8	1.29471	0.209302	2.39827	0.0207991	0.41462
DGKZ	1.38069	0.222886	2.55092	0.0208702	0.41462
ATP2A2	1.26454	0.201029	2.32805	0.0208748	0.41462
SLC22A5	1.121	0.178063	2.06394	0.0208941	0.41462
WDTC1	1.75232	0.280874	3.23244	0.0209142	0.41462
AC242426.2	1.36083	0.215718	2.50595	0.0209415	0.41462
HDAC7	1.67939	0.262125	3.08959	0.0209644	0.41462
PDIA4	1.93388	0.305954	3.56181	0.0209874	0.41462
ZNF540	1.49231	0.235795	2.74883	0.0210169	0.41462
HM13	1.48813	0.236918	2.74577	0.0211037	0.41557
ISOC1	1.72166	0.271179	3.17263	0.0211881	0.416466
TMSB4X	0.292085	0.0464956	0.540869	0.0212878	0.417662
DNAJC24	1.85829	0.246073	3.4299	0.0213653	0.41833
FOXP4	-1.78053	-3.28434	-0.276722	0.0213999	0.41833
CARD8	1.26995	0.196377	2.34352	0.0215162	0.418533
CSTF2T	1.87053	0.287778	3.45328	0.0216333	0.418533
CXCR5	1.69746	0.260938	3.13399	0.0216522	0.418533
TBRG4	1.71528	0.263238	3.16732	0.0216904	0.418533
SNRPD2	0.371866	0.0579468	0.687154	0.0217195	0.418533
CAPN7	1.22191	0.186924	2.25689	0.0217637	0.418533
TSC22D1	1.85585	0.266104	3.4252	0.021842	0.418533
MPI	1.7715	0.268427	3.27458	0.0219821	0.418533
B4GALT5	1.21421	0.183971	2.24445	0.0219836	0.418533
RABEP1	-0.989539	-1.82959	-0.149483	0.0220517	0.418533
LSM8	0.374453	0.0564831	0.692423	0.0220852	0.418533
RTP4	1.39349	0.208888	2.5745	0.0221193	0.418533
SLC16A10	1.6481	0.247533	3.04867	0.0221834	0.418533
TMSB10	0.524815	0.0796551	0.972253	0.0222322	0.418533
ERCC6L2	1.66953	0.249805	3.10904	0.0222558	0.418533
LYRM1	1.66667	0.249466	3.08388	0.0222613	0.418533
NELL2	1.50157	0.22074	2.77455	0.022265	0.418533
RAB37	1.87451	0.280109	3.46892	0.022299	0.418533
TMEM168	1.87613	0.279727	3.47254	0.0223497	0.418533
EI24	1.11022	0.168646	2.05978	0.0223583	0.418533
EVI5	1.3959	0.207717	2.58409	0.0223942	0.418533
ZNF700	1.66659	0.24783	3.08535	0.0224094	0.418533
FAM161B	1.40457	0.208418	2.60071	0.022458	0.418533
PEX13	1.888	0.280056	3.49595	0.0224659	0.418533
CCNE2	1.13987	0.168873	2.11086	0.0224938	0.418533
HIRA	1.81863	0.269211	3.36806	0.0225125	0.418533
AC069503.2	1.01249	0.149864	1.87511	0.0225145	0.418533
AC084036.1	-1.19473	-2.2374	-0.178523	0.0225241	0.418533
HOMEZ	1.35027	0.199626	2.50092	0.0225412	0.418533
KPNA2	1.50177	0.221183	2.78236	0.0226268	0.419397
ILF2	0.493118	0.0736779	0.916289	0.0226812	0.419681
PDCD6	0.960501	0.140486	1.78052	0.0227831	0.42084
PPA1	0.626507	0.091098	1.17111	0.0230096	0.422717
LIN7C	1.21021	0.17366	2.24322	0.0230098	0.422717
SMCR5	-1.71565	-3.18424	-0.229847	0.0230608	0.422717
RCCD1	1.39188	0.200384	2.58337	0.0231375	0.422717
ANKIB1	1.54915	0.222574	2.87573	0.0231828	0.422717
AC007878.1	-1.40989	-2.61736	-0.202409	0.0231999	0.422717
OLA1	1.06643	0.153089	1.97978	0.0232017	0.422717
TSC1	1.67254	0.238463	3.10135	0.0232039	0.422717
YIF1B	1.77289	0.252637	3.29315	0.0233654	0.422717
GLMN	1.61641	0.232758	3.00399	0.0234227	0.422717
RAD23A	0.798679	0.114412	1.49571	0.0234526	0.422717
PRKCB	0.947768	0.134392	1.76114	0.0234747	0.422717
CDC26	1.70786	0.242087	3.17363	0.0234825	0.422717
PARP14	1.47857	0.21133	2.7695	0.0235159	0.422717
TMUB1	1.44156	0.206923	2.68184	0.0235232	0.422717
ACTR3B	1.21877	0.172969	2.2633	0.0235361	0.422717
PGRMC1	1.56435	0.221027	2.90768	0.0235543	0.422717
NEURL1	1.5889	0.224006	2.9538	0.0236026	0.422877
TRMO	1.71353	0.243712	3.19561	0.0236688	0.423356
RPF2	1.67653	0.23823	3.12766	0.0237628	0.42433
PIK3CB	1.67832	0.235926	3.12333	0.0238578	0.424792
PITPNM1	1.79211	0.248694	3.33554	0.0239502	0.424792
CCDC90B	1.63945	0.227304	3.05159	0.0239698	0.424792
JUN	0.533165	0.0750778	0.993454	0.0239978	0.424792
DNAJC27	1.46647	0.205664	2.73088	0.0239995	0.424792
SDHB	0.478936	0.066214	0.890929	0.0240617	0.424792
MRPL4	1.18638	0.163768	2.20899	0.0240657	0.424792
MRPS6	1.3124	0.180795	2.44401	0.0241103	0.424879
STX17	1.79497	0.245089	3.37953	0.0241712	0.425255
TRPV2	1.7086	0.233561	3.18364	0.0242788	0.425263
LINC00921	1.20621	0.167135	2.25129	0.0242798	0.425263
S100PBP	1.72939	0.20852	3.22197	0.024299	0.425263
AL117339.5	-1.62014	-3.01944	-0.220847	0.0243399	0.425263
CEP83	1.82317	0.248118	3.39821	0.0243752	0.425263
CUX1	1.47029	0.199778	2.7408	0.0244094	0.425263
ESS2	1.58927	0.215364	2.96318	0.0244678	0.425589
TXNL4B	1.74558	0.236336	3.25394	0.0245663	0.426459
AC087190.1	1.01853	0.136645	1.90042	0.0246843	0.426459
FAM41C	1.70613	0.231301	3.18836	0.0247582	0.426459
USE1	1.16115	0.155217	2.16708	0.0247619	0.426459
HNRNPL	-0.460489	-0.859605	-0.062148	0.0248264	0.426459
KTN1	0.685707	0.0924373	1.28842	0.0248287	0.426459
SGMS1	1.70331	0.226665	3.17995	0.0248587	0.426459
PIP4P1	-0.675261	-1.26069	-0.0898343	0.0248646	0.426459
AGO3	1.39922	0.186605	2.61145	0.0249275	0.426459
FUS	0.31713	0.0426452	0.593618	0.0249435	0.426459
SPDYE3	0.972834	0.128394	1.81727	0.0250352	0.426459
CRACR2A	1.82495	0.240712	3.40919	0.0250479	0.426459
ELL	1.67855	0.218309	3.13252	0.0250709	0.426459
NEAT1	0.686976	0.0903744	1.28358	0.025104	0.426459
TYSND1	1.61789	0.215996	3.02772	0.0251148	0.426459
PMM2	1.37065	0.179469	2.56182	0.0252039	0.426459
TBC1D9B	1.64857	0.218511	3.08899	0.0252619	0.426459
CCDC186	-0.504661	-0.943373	-0.0572187	0.0252622	0.426459
ATPAF1	1.94887	0.253859	3.64388	0.0253139	0.426459
CIRBP	-0.218443	-0.40792	-0.0281213	0.0253563	0.426459
AKNA	1.46326	0.191321	2.75256	0.0255336	0.426459
NR2C2	1.44613	0.186084	2.70617	0.0255718	0.426459
EMC10	0.89587	0.117393	1.68057	0.0255941	0.426459
COASY	1.77815	0.228401	3.32791	0.0256093	0.426459
GBP1	2.15823	0.281434	4.0428	0.0256355	0.426459
CCT5	1.28813	0.150696	2.41332	0.025636	0.426459
CPSF2	1.77837	0.228766	3.32645	0.0256641	0.426459
ADTRP	1.90972	0.243458	3.57597	0.0257672	0.426459
AKT1	1.68923	0.216593	3.18012	0.0258148	0.426459
EDC4	-1.32651	-2.48443	-0.168583	0.0258323	0.426459
PPP1R35	1.27082	0.163891	2.38323	0.0258589	0.426459
SEC14L1	1.42815	0.181146	2.67516	0.0258731	0.426459
SKAP1	0.710119	0.0896941	1.33054	0.0259605	0.426459
AC009061.2	1.10699	0.139764	2.07421	0.0259692	0.426459
JPT1	1.67027	0.210321	3.13023	0.0260246	0.426459
CHML	1.81661	0.228692	3.40453	0.0260296	0.426459
CREBRF	0.339642	0.042604	0.640383	0.026049	0.426459
TIAL1	0.892638	0.112191	1.67308	0.0260633	0.426459
JPX	1.099	0.1381	2.0599	0.0260675	0.426459
AC084018.2	1.7832	0.163572	3.35343	0.0261641	0.42726
MYL5	1.81553	0.223877	3.40123	0.0261961	0.42726
KRCC1	1.80773	0.22419	3.39127	0.0263393	0.428042
TRIM52	1.63672	0.202703	3.08682	0.0264278	0.428042
POLR1E	1.52612	0.192265	2.87031	0.0264448	0.428042
TMEM99	0.964022	0.122184	1.81317	0.0264589	0.428042
RBM38	-0.550914	-1.03303	-0.0679718	0.0264617	0.428042
PML	1.94941	0.240072	3.65876	0.0264834	0.428042
PITPNA	1.76658	0.217023	3.31614	0.0265336	0.428208
TAF7	0.584492	0.0717402	1.09734	0.0266636	0.429234
FTX	1.57499	0.193867	2.96665	0.0266772	0.429234
CHCHD6	1.52274	0.185379	2.8601	0.0267187	0.429258
PAXX	0.651937	0.08027	1.22579	0.0268346	0.430477
AL356488.3	1.49086	0.177618	2.79935	0.0268765	0.430505
RASGRP3	1.73114	0.212857	3.26765	0.0269377	0.43058
YDJC	1.37648	0.165336	2.58762	0.0269911	0.43058
SSTR3	1.28663	0.154464	2.4188	0.0270015	0.43058
EIF4G3	1.46	0.146936	2.74455	0.0270889	0.431332
STK11	1.55858	0.189573	2.94201	0.0271351	0.431428
NUCB2	0.672452	0.0798687	1.26504	0.0272173	0.432095
CFL1	0.532112	0.063805	1.00442	0.0273394	0.432358
TMEM71	1.72403	0.204834	3.24534	0.0273411	0.432358
TMEM63A	1.67577	0.197673	3.15387	0.0273547	0.432358
DECR1	1.36248	0.160344	2.56461	0.027401	0.432453
SMN2	-1.73376	-3.2641	-0.203416	0.027462	0.432778
LINC01588	1.62472	0.189154	3.06028	0.0276155	0.43314
MAST4	1.63969	0.190803	3.08857	0.0276252	0.43314
TSN	0.537309	0.0638841	1.01427	0.0276785	0.43314
NAXD	1.50537	0.174674	2.83626	0.0276816	0.43314
GNS	1.48896	0.169681	2.80233	0.0276867	0.43314
AAGAB	1.71077	0.197696	3.22384	0.0277625	0.433693
PPP2R5C	-0.349974	-0.659217	-0.0398885	0.0279057	0.434937
WBP2	1.07038	0.119489	2.01646	0.0279232	0.434937
STOM	2.12368	0.241059	4.03159	0.0280102	0.435658
P2RX4	-1.57812	-2.97749	-0.178754	0.0281543	0.435658
ST6GALNAC4	1.55201	0.175771	2.92826	0.0281571	0.435658
CCAR1	0.941186	0.10653	1.77584	0.0281686	0.435658
E2F4	1.34564	0.154638	2.54467	0.0281725	0.435658
SRPRB	1.55673	0.174272	2.93919	0.0283819	0.43645
TSNARE1	-1.15342	-2.17828	-0.128566	0.0284653	0.43645
NLRC5	1.0704	0.118852	2.02195	0.0285395	0.43645
EFCAB2	1.77818	0.19714	3.35923	0.0285688	0.43645
C1RL-AS1	1.22338	0.13619	2.32762	0.0286112	0.43645
ITFG2-AS1	-1.53262	-2.89595	-0.16817	0.0286389	0.43645
PPP1R14B	1.26012	0.138164	2.38207	0.0287807	0.43645
EPHB6	1.73056	0.192473	3.2774	0.0288017	0.43645
TRABD2A	1.39009	0.152092	2.62808	0.0288204	0.43645
IFI16	0.98232	0.108462	1.85708	0.0288459	0.43645
ACOT9	1.70799	0.186426	3.22956	0.0288667	0.43645
SH3D19	1.51327	0.167856	2.86626	0.0289204	0.43645
CYCS	0.469591	0.051096	0.888086	0.0289258	0.43645
IRAK4	1.39002	0.151038	2.62899	0.0289519	0.43645
ZFYVE28	1.53338	0.166489	2.90026	0.0289663	0.43645
MRPS24	1.65278	0.178778	3.12677	0.0290375	0.43645
RARA-AS1	-1.35045	-2.55488	-0.146018	0.0290449	0.43645
TFPT	-1.66786	-3.15688	-0.182007	0.0291316	0.43645
MRPL15	1.54504	0.160827	2.92044	0.0291338	0.43645
MORC2	1.69587	0.18122	3.2093	0.0291411	0.43645
LINC01480	1.22557	0.128444	2.31723	0.0292188	0.43645
NAA20	0.966536	0.103232	1.82984	0.0292757	0.43645
SEC11C	1.03408	0.110361	1.9578	0.0292901	0.43645
MED25	1.79812	0.191807	3.40444	0.0292994	0.43645
ITGAE	0.706177	0.0754438	1.33645	0.0293332	0.43645
CENPC	-0.426052	-0.805945	-0.0453989	0.0293342	0.43645
SELENON	1.63317	0.176868	3.11555	0.0293402	0.43645
FAM98A	1.61514	0.163379	3.10375	0.0294515	0.43645
STOML2	1.25011	0.135096	2.36999	0.0294921	0.43645
IKZF3	1.26955	0.135497	2.4052	0.0295024	0.43645
ACACB	-1.26121	-2.38725	-0.114573	0.0295115	0.43645
COPS2	0.522027	0.0560091	0.991079	0.029525	0.43645
SHMT1	1.32385	0.140049	2.51335	0.0296066	0.437054
KAT14	1.42395	0.154123	2.7014	0.0296965	0.437236
IFRD2	1.61031	0.171563	3.0607	0.0297771	0.437236
LYPD3	1.27476	0.135962	2.42275	0.0298086	0.437236
NAT9	1.44849	0.151148	2.74563	0.0298538	0.437236
PPP1CC	0.534436	0.0552966	1.01356	0.0298579	0.437236
AC116407.2	1.88198	0.196379	3.5674	0.0298634	0.437236
AC020928.1	1.31613	0.137397	2.4965	0.0299184	0.437445
FZD3	1.67064	0.171751	3.16953	0.0299808	0.437761
ARHGAP1	1.5156	0.148272	2.87263	0.0300978	0.438002
EPS15	1.37842	0.140566	2.61628	0.0301281	0.438002
COPS3	1.01134	0.10468	1.92557	0.0301515	0.438002
VHL	0.881688	0.0712849	1.67573	0.0301606	0.438002
SURF2	1.56183	0.158277	2.96538	0.030241	0.438577
AC124312.1	-1.36628	-2.59193	-0.131074	0.0303123	0.43898
DMTF1	1.06429	0.107029	2.02154	0.0303794	0.43898
COX20	-1.27603	-2.42384	-0.12821	0.0303952	0.43898
ATRAID	0.599612	0.0614223	1.14202	0.030436	0.43898
DHFR	1.69412	0.171706	3.22891	0.030496	0.43898
ZNF816-ZNF321P	1.12607	0.112393	2.13974	0.0305142	0.43898
RNPS1	0.411939	0.0415894	0.783385	0.0305826	0.439214
LEF1	0.507096	0.0513822	0.96666	0.0306264	0.439214
BOLA2-SMG1P6	1.30309	0.130281	2.47711	0.0306533	0.439214
ZFY	0.977978	0.0965294	1.85943	0.0307126	0.439477
HDAC11	1.16777	0.107477	2.21864	0.0308784	0.439614
EIF4A1	0.624309	0.0609241	1.18769	0.0309133	0.439614
CERS6	0.837795	0.0817143	1.59388	0.0309226	0.439614
CNKSR2	1.76285	0.171723	3.35397	0.0309447	0.439614
DESI1	1.70782	0.170438	3.26341	0.0309521	0.439614
FAM239A	0.954985	0.0947566	1.81762	0.0309679	0.439614
GNAQ	-1.58222	-3.0111	-0.153349	0.0310334	0.439961
AC018557.1	1.26241	0.12199	2.40284	0.0310853	0.440115
SERBP1	0.393521	0.0388444	0.750715	0.0312118	0.441324
FDXACB1	1.63899	0.156855	3.12112	0.0312533	0.44133
DPH2	1.61106	0.153323	3.06879	0.03135	0.442008
LIG1	1.71588	0.159397	3.26528	0.0313998	0.442008
TUBD1	1.56471	0.149089	2.98053	0.0314249	0.442008
TXNL1	0.548363	0.0518191	1.04491	0.0314718	0.442088
PRDX3	-1.76932	-3.36978	-0.163623	0.0315777	0.442418
SUPT4H1	0.79187	0.0759432	1.51067	0.0316119	0.442418
OSGEPL1	-0.974183	-1.85741	-0.0929815	0.031619	0.442418
NUP133	-1.61881	-3.08921	-0.155078	0.0316866	0.442739
FAM117A	1.6932	0.157329	3.2254	0.031739	0.442739
ZNF155	1.15608	0.107262	2.2049	0.0317844	0.442739
HCLS1	0.697073	0.064333	1.32981	0.031874	0.442739
PSMC2	1.00074	0.0943312	1.91456	0.0318886	0.442739
ITGB1BP1	1.34369	0.123897	2.56349	0.0318894	0.442739
GLTP	0.578948	0.0518565	1.10345	0.0319638	0.443198
METTL2A	1.66695	0.150393	3.17807	0.0320662	0.444044
AL133245.1	1.3186	0.118861	2.51833	0.0322678	0.445168
GET4	-1.19702	-2.28699	-0.10705	0.0323988	0.445168
GTF2B	0.46815	0.0418141	0.894485	0.0324195	0.445168
NPLOC4	1.2292	0.111758	2.3488	0.0324267	0.445168
PKD1	1.47846	0.128567	2.82194	0.032428	0.445168
SEL1L3	1.56807	0.139841	2.9963	0.0324449	0.445168
IMPDH2	1.4296	0.127124	2.75911	0.0324601	0.445168
SIT1	1.74391	0.155198	3.33262	0.0324792	0.445168
AP2A2	1.5743	0.138019	3.01059	0.032724	0.447494
NDUFB8	0.439768	0.0393704	0.841597	0.0327323	0.447494
HOXB-AS1	1.59176	0.139113	3.04441	0.0327747	0.447496
DNAJA2	0.522174	0.04552	0.998829	0.0328158	0.447496
RHOC	1.50965	0.131094	2.88602	0.0328875	0.4475
ASB16-AS1	1.50915	0.130749	2.88755	0.0329154	0.4475
THAP7	1.20775	0.104334	2.31117	0.0329619	0.4475
MIR155HG	1.58397	0.136023	3.03193	0.0330571	0.4475
RCN1	1.64448	0.14414	3.15018	0.0331085	0.4475
AGO4	1.70725	0.145962	3.26854	0.0331277	0.4475
STAMBPL1	1.69161	0.143661	3.23955	0.0332338	0.4475
RFNG	1.26756	0.105655	2.44427	0.0332513	0.4475
TAF4B	1.355	0.112229	2.59268	0.0332583	0.4475
FAM184A	1.68733	0.142854	3.23182	0.033283	0.4475
AC079922.2	-1.30215	-2.49634	-0.112481	0.0333	0.4475
PSMD9	1.02672	0.086321	1.96362	0.0333165	0.4475
C12orf57	0.22311	0.0191599	0.427604	0.033408	0.448169
PINX1.1	1.63195	0.136665	3.12724	0.0334548	0.448236
ISY1	-0.89192	-1.70968	-0.0741575	0.0335671	0.44918
CRYBG1	1.0796	0.091638	2.07509	0.0336266	0.449416
SYNCRIP	0.416145	0.0343447	0.801793	0.0338559	0.450652
RRAS	1.40428	0.116925	2.70857	0.0338636	0.450652
MCMBP	1.28731	0.104953	2.46967	0.0338705	0.450652
ZNF324	1.52832	0.116479	2.92791	0.0339174	0.450652
SCAF1	-1.64839	-3.16245	-0.135562	0.0339303	0.450652
TGFB1	0.397662	0.0327553	0.762231	0.0340077	0.450652
CMIP	1.43243	0.117463	2.75058	0.0340434	0.450652
ZNF655	-0.647706	-1.24324	-0.0521722	0.0340551	0.450652
ANXA5	1.92437	0.157994	3.70155	0.0341696	0.451147
AGFG1	0.999304	0.0798506	1.91876	0.0341765	0.451147
VAT1	1.45241	0.115337	2.78949	0.0342703	0.451828
C1orf162	1.64122	0.129909	3.15253	0.0343188	0.451914
EIF2B5	0.930916	0.072713	1.78912	0.0345171	0.453339
RBFA	1.44026	0.112398	2.76812	0.0345302	0.453339
GOLGA3	1.59071	0.123849	3.05757	0.0345649	0.453339
C22orf46	1.51382	0.1221	2.91068	0.0346653	0.453339
PIGF	-1.50854	-2.90068	-0.116411	0.0346961	0.453339
SREBF1	1.35712	0.0863934	2.60875	0.0347055	0.453339
PCNX1	1.45459	0.111973	2.79721	0.0347321	0.453339
ANAPC13	-1.65993	-3.1926	-0.127251	0.0347927	0.453339
CARD19	1.43291	0.113224	2.75936	0.0348072	0.453339
RMND5A	1.22962	0.0936565	2.36558	0.0348869	0.453825
IPCEF1	1.1879	0.0826267	2.28339	0.0349567	0.454183
NFYB	1.61773	0.121781	3.11367	0.0350567	0.454931
SUDS3	1.54145	0.115585	2.96732	0.0351131	0.454961
ARMH3	1.39767	0.104411	2.69094	0.0351669	0.454961
TSPAN17	1.62084	0.120039	3.12165	0.0352904	0.454961
ZNF699	-1.64264	-3.16995	-0.125457	0.0353485	0.454961
AHCYL1	1.67399	0.12733	3.22973	0.0353672	0.454961
SNRPD1	0.348878	0.0264317	0.672833	0.0353872	0.454961
SOS1	1.60436	0.118717	3.11126	0.0353956	0.454961
FRMD8	1.41647	0.105447	2.73001	0.0354358	0.454961
ZNF217	0.741351	0.054325	1.42838	0.0354405	0.454961
MFSD11	1.20999	0.0911262	2.33685	0.0355131	0.45525
KATNBL1	1.77899	0.13063	3.43634	0.0355495	0.45525
ROMO1	1.11035	0.0781015	2.13824	0.0356491	0.45525
CYTOR	1.95871	0.144096	3.77745	0.0356533	0.45525
AC124016.1	1.60141	0.114428	3.08839	0.0357922	0.45525
C7orf43	1.51175	0.107755	2.91574	0.0358262	0.45525
POU6F1	-1.19995	-2.31604	-0.0838639	0.0360952	0.45525
FAM107B	-0.457314	-0.882716	-0.0319117	0.0361163	0.45525
TCFL5	-1.42689	-2.75277	-0.0997512	0.0361266	0.45525
KIAA0040	1.59207	0.110331	3.07381	0.0362095	0.45525
INO80E	1.41292	0.0980399	2.75478	0.0362461	0.45525
LAMTOR2	1.63514	0.103467	3.15393	0.0363202	0.45525
MED27	1.44041	0.0988619	2.78196	0.0363391	0.45525
CTDP1	1.35019	0.0941942	2.62465	0.0363687	0.45525
KRT2	-0.944883	-1.82541	-0.0643587	0.0364407	0.45525
GRINA	1.53307	0.0958171	3.01444	0.0364771	0.45525
FASTK	1.40184	0.0939143	2.7057	0.0365143	0.45525
LINC00243	1.04763	0.0707675	2.02449	0.0365504	0.45525
PKM	1.05183	0.0710157	2.03265	0.0365571	0.45525
LRP10	1.10961	0.0777274	2.14709	0.0365667	0.45525
GMPS	1.3028	0.0876452	2.51795	0.0366042	0.45525
RRAS2	-1.32761	-2.56896	-0.091916	0.0366081	0.45525
AC007114.1	1.26557	0.0851014	2.44603	0.0366103	0.45525
PSMC1	0.852408	0.0556865	1.66912	0.036616	0.45525
NOL4L	1.72025	0.115158	3.32534	0.0366691	0.45525
NR3C1	-0.62879	-1.21554	-0.0420429	0.0366846	0.45525
WDR74	0.969049	0.0642825	1.87381	0.0367878	0.45525
CSNK1A1	-0.332492	-0.643038	-0.0219467	0.0368522	0.45525
RASAL3	1.59549	0.107719	3.09967	0.0368657	0.45525
EGR1	1.40649	0.0398047	2.73475	0.0368764	0.45525
EIF1AX	0.405339	0.0275534	0.787681	0.0369125	0.45525
TMEM256	1.06605	0.0662313	2.05996	0.0369219	0.45525
ACYP1	1.58112	0.103773	3.05848	0.0369256	0.45525
CCT8	0.600761	0.0393814	1.16214	0.0369413	0.45525
TCTE3	1.66124	0.0867057	3.2114	0.0369477	0.45525
MRPS33	0.956728	0.0620978	1.85136	0.0370681	0.45621
ZNF654	1.678	0.107794	3.2482	0.0371992	0.45661
R3HDM1	1.63534	0.104596	3.16608	0.0372543	0.45661
POLE	1.21636	0.0777679	2.35496	0.0372592	0.45661
RANBP9	0.648324	0.0410454	1.2556	0.0373823	0.45661
OGT	0.590859	0.0353543	1.1429	0.0373964	0.45661
ZNF329	1.59697	0.100357	3.09358	0.0374747	0.45661
THOC5	1.58267	0.101663	3.08317	0.0374819	0.45661
DTX3	1.62511	0.10562	3.1547	0.0374835	0.45661
CROT	1.59125	0.0993592	3.08314	0.0375539	0.45661
HNRNPAB	0.83656	0.0539315	1.62266	0.0375792	0.45661
NEK9	1.68101	0.104526	3.25749	0.0376053	0.45661
C9orf78	-0.276241	-0.534813	-0.0167564	0.0376524	0.45661
PNN	0.341448	0.021876	0.664147	0.0377192	0.45661
APBA2	1.22979	0.0754177	2.38416	0.0377746	0.45661
PSMB8	0.433819	0.0277642	0.8426	0.0377807	0.45661
PAK1	1.64818	0.0901566	3.19337	0.0378594	0.45661
HAPLN3	1.12858	0.0715441	2.19573	0.0379003	0.45661
CACTIN	1.70615	0.103541	3.30877	0.0379013	0.45661
DYNLL2	0.828795	0.0498908	1.6077	0.0379986	0.45661
R3HCC1	1.01239	0.063193	1.96992	0.0380013	0.45661
HNRNPH2	0.788439	0.0489046	1.53521	0.0380338	0.45661
CNOT7	0.518807	0.0310568	1.00656	0.0380652	0.45661
RAB11FIP4	1.48456	0.0887644	2.88035	0.0380792	0.45661
NIPSNAP2	-0.922151	-1.78768	-0.0529602	0.0381229	0.456624
GLG1	0.941056	0.0554762	1.82664	0.0382466	0.457105
VAMP1	1.52377	0.0898146	2.95772	0.0382483	0.457105
TP53INP1	0.790368	0.0462238	1.53451	0.0383397	0.457491
FAM24B	1.55257	0.0866692	3.01161	0.0383658	0.457491
IBA57	-1.35767	-2.63451	-0.0656904	0.0384617	0.458068
RALGAPB	1.66323	0.0948442	3.23161	0.0386315	0.458068
UBA7	1.52261	0.086351	2.95887	0.038694	0.458068
UBAP2L	1.39498	0.065955	2.70914	0.0387229	0.458068
MAML2	0.955615	0.0539466	1.85728	0.0387461	0.458068
ADK	1.37187	0.0772269	2.66652	0.038778	0.458068
CPT2	1.65245	0.0929642	3.21194	0.038785	0.458068
PCED1B	1.49103	0.0854579	2.92463	0.0388422	0.458068
NUP85	-1.59634	-3.10347	-0.0892206	0.0388588	0.458068
ULK2	1.66396	0.0929487	3.23498	0.038865	0.458068
NFIL3	1.61029	0.0921049	3.13468	0.0389595	0.458068
PIGC	1.32459	0.0592128	2.5741	0.0389766	0.458068
ZKSCAN1	1.22889	0.0679465	2.38984	0.0389793	0.458068
ATXN2	1.66494	0.091696	3.23819	0.0390228	0.458068
ATP6V1B2	1.16143	0.0637825	2.25908	0.0390545	0.458068
TMEM86B	-1.09504	-2.12957	-0.0527395	0.0391224	0.45822
DUT	1.15548	0.0607405	2.24842	0.0392157	0.45822
AC015813.1	1.51811	0.0833055	2.95354	0.0392373	0.45822
CAPNS1	1.23551	0.067149	2.40866	0.039543	0.45822
RBCK1	1.16524	0.0633499	2.28374	0.0395514	0.45822
BORCS7	-1.28201	-2.49662	-0.0411039	0.0396556	0.45822
TAF2	1.31193	0.0614936	2.55356	0.0397473	0.45822
PKN1	0.856624	0.0439683	1.66928	0.0397799	0.45822
PFDN2	0.482497	0.0251241	0.94039	0.039808	0.45822
CCNC	1.11633	0.0571178	2.17553	0.0398127	0.45822
PEA15	1.09855	0.0560584	2.14104	0.0398404	0.45822
MRPS9	1.51581	0.0758163	2.95153	0.0398432	0.45822
CD200	1.23349	0.0644178	2.40897	0.039971	0.45822
PIN1	0.97704	0.0511863	1.90962	0.0399877	0.45822
HGSNAT	1.27736	0.0611925	2.48836	0.0400704	0.45822
IER3IP1	1.47405	0.0751204	2.87473	0.0401229	0.45822
UBXN2B	-1.40566	-2.73983	-0.0561896	0.040191	0.45822
HIST1H1D	0.966151	0.0472636	1.88504	0.0402699	0.45822
ZMYM2	0.85928	0.0420108	1.67655	0.0402757	0.45822
CLASP2	1.4682	0.0715212	2.86488	0.0403119	0.45822
PLCXD1	1.22438	0.0595333	2.38923	0.0403303	0.45822
NIPAL3	1.42221	0.0688086	2.77561	0.0403797	0.45822
CHTOP	1.15711	0.0558515	2.25836	0.0404029	0.45822
SCAI	1.6042	0.0773963	3.13101	0.0404074	0.45822
AAAS	1.49217	0.0719443	2.9124	0.0404138	0.45822
CLYBL	1.44731	0.069732	2.82488	0.0404208	0.45822
CRBN	0.39179	0.0189824	0.764379	0.0404242	0.45822
CNIH3	1.05743	0.0500107	2.06485	0.040602	0.45822
OSBPL11	1.43894	0.0670814	2.80851	0.0406641	0.45822
HCST	0.554577	0.0270968	1.08791	0.040672	0.45822
C4orf33	1.65253	0.0773214	3.22773	0.0407055	0.45822
TRIM41	1.57166	0.0731588	3.07017	0.0407549	0.45822
RALGAPA2	1.35044	0.062788	2.6381	0.0407661	0.45822
LINC00852	1.31131	0.0598404	2.56004	0.0407901	0.45822
SHISA5	1.27342	0.058781	2.48805	0.0408347	0.45822
KPNA1	-1.51779	-2.96622	-0.0693638	0.0409291	0.45822
TPD52	1.68082	0.0760015	3.28563	0.0410285	0.45822
FRMD6-AS1	1.01009	0.0471605	1.97351	0.0410313	0.45822
RGS1	0.50489	0.0207719	0.985778	0.0410403	0.45822
ACSL3	-0.637187	-1.2456	-0.0287701	0.041042	0.45822
GTF3C1	1.38696	0.0571788	2.70929	0.0411653	0.45822
AL591895.1	1.56793	0.0691126	3.06675	0.041263	0.45822
BLVRA	1.33937	0.0593734	2.61828	0.0412684	0.45822
MORF4L2-AS1	1.17455	0.0501928	2.29496	0.0412819	0.45822
CCZ1B	1.65433	0.0734093	3.23536	0.0413183	0.45822
POM121C	0.785099	0.0340069	1.53619	0.0414206	0.45822
BAG5	0.736805	0.0317144	1.4419	0.0414769	0.45822
PIK3CD	1.25574	0.0542356	2.45694	0.0414957	0.45822
EGLN1	1.55848	0.0668188	3.05015	0.0415119	0.45822
RBL2	1.24958	0.0535217	2.44564	0.0415207	0.45822
ITK	1.27263	0.0543825	2.49088	0.0415412	0.45822
SMC6	1.63968	0.0731949	3.22686	0.0415868	0.45822
COMMD1	1.55689	0.0661267	3.04766	0.0415948	0.45822
RNASEL	0.987152	0.0418801	1.93242	0.0416048	0.45822
PFN1	0.560496	0.0242209	1.10479	0.041621	0.45822
AC116913.1	-1.01504	-1.98611	-0.0432509	0.0416257	0.45822
CYTIP	0.327282	0.0133672	0.640401	0.0416799	0.45822
WWP2	1.44673	0.0612837	2.83193	0.0416913	0.45822
SAMD9	1.2547	0.05517	2.45971	0.041716	0.45822
SMIM3	1.42216	0.0597945	2.79726	0.0417848	0.45822
LAMTOR4	0.828708	0.029485	1.64844	0.0419064	0.45822
SMARCE1	-0.547376	-1.07179	-0.0221668	0.0419457	0.45822
SETDB1	1.48147	0.0637718	2.91811	0.041992	0.45822
CCNL1	0.314795	0.0127532	0.616836	0.0420016	0.45822
NAA60	1.28384	-0.00212359	2.52958	0.0420575	0.45822
TNKS2	0.776051	0.0308666	1.51994	0.0420801	0.45822
C1D	0.546109	0.0223789	1.07052	0.0421215	0.45822
IRF2	1.68043	0.0636272	3.29116	0.0421289	0.45822
MTRF1L	1.32038	0.0487543	2.62524	0.0421345	0.45822
C19orf38	1.28226	0.050054	2.51183	0.0421863	0.45822
MEST	1.18092	0.0481443	2.31601	0.0421967	0.45822
TUT4	-0.360789	-0.707416	-0.0141613	0.0422643	0.45822
ENO3	1.11161	0.0434228	2.17979	0.0423035	0.45822
TBC1D10C	0.683078	0.0266816	1.33947	0.0423039	0.45822
AP5S1	1.53924	0.0613177	3.0442	0.0423937	0.45822
ANKRD12	-0.472091	-0.926811	-0.0186014	0.042489	0.45822
NDUFAF6	1.0674	0.0413625	2.09443	0.0425391	0.45822
BMS1	1.05584	0.0353078	2.10825	0.04254	0.45822
CHP1	1.5122	0.0594728	2.96909	0.0425932	0.45822
CASD1	1.39895	0.0493692	2.74201	0.0425981	0.45822
CIAO1	1.41418	0.0528827	2.77547	0.0426521	0.45822
ADCK5	1.20376	0.0449217	2.3626	0.0426682	0.45822
PPRC1	1.65531	0.0616893	3.24893	0.0426787	0.45822
SPIDR	1.39876	0.0521142	2.7454	0.0426808	0.45822
TMEM109	1.37848	0.0391622	2.70306	0.0426966	0.45822
NME3	0.603628	0.022271	1.18498	0.0427567	0.458407
MDFIC	-0.739111	-1.45184	-0.0283852	0.0428077	0.458496
FAM83F	-1.28714	-2.52687	-0.0476	0.0428701	0.458578
MED7	-1.54315	-3.03042	-0.0558742	0.0429008	0.458578
GIT1	1.48208	0.0548993	2.93048	0.0429914	0.458942
STMN3	0.902293	0.0321143	1.77247	0.0430302	0.458942
ERGIC2	1.07734	0.0249308	2.11743	0.0430633	0.458942
CD58	-1.39933	-2.75004	-0.0486216	0.0432081	0.45959
NXT2	1.42555	0.045453	2.79886	0.0432141	0.45959
MUC20-OT1	1.26738	0.0451527	2.49273	0.0432779	0.45959
TIGD2	-1.12995	-2.21876	-0.0414035	0.0432953	0.45959
RHOF	-0.646235	-1.27	-0.0176603	0.0433713	0.459813
DENR	0.822246	0.0247351	1.64298	0.043402	0.459813
SLC2A3	0.50678	0.0166467	0.996277	0.0435484	0.460908
CNDP2	1.53913	0.0472719	3.04383	0.0438545	0.462091
ZNF160	1.56307	0.0515126	3.07869	0.0438701	0.462091
SMPD1	1.32862	0.0446063	2.61792	0.0438783	0.462091
NPEPL1	1.67905	0.0524392	3.30566	0.0439508	0.462091
EBP	1.08204	0.0337657	2.13031	0.0439563	0.462091
GMCL1	1.27964	0.0397598	2.51951	0.0439848	0.462091
NAA38	1.42832	0.0441823	2.81246	0.0440141	0.462091
COX7C	0.232113	0.00714862	0.456764	0.0440341	0.462091
SIAH1	1.36794	0.042099	2.69378	0.0440476	0.462091
PHF14	1.29291	0.0382717	2.54755	0.0442972	0.463302
RPTOR	1.53737	0.0475227	3.02799	0.0443128	0.463302
TMCO3	1.41541	0.0434192	2.80334	0.0443278	0.463302
ZNF764	1.52981	0.0331026	3.01447	0.0443357	0.463302
ZNF362	-1.2319	-2.43816	-0.0387148	0.0444204	0.463735
UVRAG	1.11478	0.0327456	2.19775	0.0445704	0.464849
COX11	1.2119	0.0289805	2.42746	0.0447781	0.465701
MAP3K7	1.54931	0.0423621	3.05626	0.044779	0.465701
SLC4A7	1.28936	0.0350543	2.54366	0.0448122	0.465701
SLC25A16	1.32222	0.0358643	2.60857	0.0448257	0.465701
ACADM	1.59026	0.0425083	3.13802	0.04491	0.466077
NUMA1	0.816291	0.0184494	1.60869	0.0449488	0.466077
CTR9	0.583289	0.0147459	1.15037	0.045	0.466159
GPATCH11	1.60543	0.0415517	3.16927	0.0450865	0.466227
GNAS	0.191715	0.00537662	0.378825	0.0450936	0.466227
PEPD	1.55298	0.0427601	3.07141	0.0452009	0.466888
AL137003.1	-1.34058	-2.64832	-0.0328398	0.0453893	0.468246
TRIM22	0.943353	0.0229081	1.8638	0.0454351	0.468246
DISC1	1.19726	0.0307839	2.36915	0.0454634	0.468246
SLC37A1	1.49867	0.0348856	2.96246	0.0456518	0.469557
MYNN	1.17221	0.027143	2.31728	0.0456781	0.469557
DLD	-0.756766	-1.49559	-0.00789465	0.045849	0.470862
FBXO22	1.63884	0.0351852	3.24249	0.0460422	0.472395
ECE1	1.46927	0.0319459	2.90941	0.0462668	0.473789
AL162377.3	0.914724	0.0103481	1.80994	0.0462936	0.473789
SH3GL1	1.51322	0.0305093	2.99592	0.0463256	0.473789
RIC3	-1.44686	-2.87996	-0.0310564	0.0463683	0.473789
GNG8	1.0661	0.0211347	2.11106	0.0463988	0.473789
SLC23A2	1.54066	0.0309914	3.05283	0.046579	0.474531
GORAB	-1.15722	-2.2894	-0.0118831	0.0466276	0.474531
GANAB	1.47784	0.0183497	2.92495	0.0466446	0.474531
TRAPPC10	-0.601729	-1.19222	-0.0112381	0.0466483	0.474531
SKAP2	1.25604	0.022496	2.48958	0.0468151	0.475776
CLDN15	1.35081	0.0225346	2.67908	0.047083	0.477752
PEX5	1.29485	0.021509	2.56818	0.0470985	0.477752
GNAI2	0.565685	0.00926111	1.12211	0.0471509	0.477832
PCSK5	1.55566	0.0239514	3.08565	0.0472965	0.478855
CENPB	1.50319	0.0241568	2.98435	0.0474425	0.479336
CRY1	-1.25532	-2.49007	-0.00274511	0.0474761	0.479336
TBC1D20	1.25066	0.018499	2.48283	0.0474968	0.479336
KLF3	-0.42482	-0.843467	-0.00661318	0.0475346	0.479336
CYP3A5	1.14613	0.0165842	2.27568	0.0475673	0.479336
FOS	0.590458	0.00934215	1.1736	0.0476987	0.479541
AL133453.1	1.55077	0.0213892	3.08015	0.047716	0.479541
SYNGAP1	1.5171	0.020885	3.01331	0.0477217	0.479541
PKN2	0.817789	0.011025	1.62455	0.0477843	0.479721
RPS24	0.157535	0.0023558	0.313333	0.0479191	0.480202
KCNK6	1.23938	0.0153499	2.46295	0.0479434	0.480202
SMAGP	1.45841	0.0205534	2.89999	0.0479665	0.480202
NPC1	1.12954	0.0159825	2.24672	0.0480308	0.480397
ZNF852	-1.40318	-2.7901	-0.0162633	0.0482007	0.481558
LMLN	0.992862	0.0113036	1.97442	0.0482461	0.481558
ALDH3A2	1.4187	0.0157928	2.82311	0.0483021	0.481558
WDR1	1.06362	0.0117226	2.11552	0.0483263	0.481558
TBC1D31	1.4901	0.0152907	2.9649	0.0484942	0.48267
ABCA1	-1.64844	-3.27687	-0.00231847	0.0485279	0.48267
AC008906.1	1.33532	0.013093	2.65756	0.0485952	0.482892
BCL2A1	1.18406	0.010848	2.35727	0.0487376	0.48386
FAN1	1.41826	0.0124182	2.82411	0.0488276	0.484115
QSER1	1.4993	0.0129391	2.98567	0.0488555	0.484115
DMXL1	-1.13371	-2.25792	-0.00949434	0.0489122	0.484115
RTKN2	-1.72932	-3.44439	-0.0142363	0.0489438	0.484115
PREX1	1.15283	0.00866286	2.297	0.0491032	0.484846
RAB33A	-1.42008	-2.82759	-0.00941971	0.0491092	0.484846
GTPBP2	1.1077	0.00807456	2.20733	0.0491532	0.484846
RANGRF	1.20288	0.00801403	2.39774	0.0492928	0.485584
SMAD2	1.10764	0.00706145	2.20823	0.0493567	0.485584
ELMO2	1.54468	0.0125347	3.08355	0.0493899	0.485584
ZNF222	-1.40063	-2.79909	-0.00899534	0.0494306	0.485584
AC022167.3	-1.08378	-2.16057	0.00462469	0.0494543	0.485584
DOCK7	1.31598	0.00125553	2.62037	0.0496063	0.486353
ORAI2	1.54761	0.00739009	3.08782	0.0497136	0.486353
HBS1L	0.779536	0.0046856	1.55833	0.0497365	0.486353
ANXA2	-1.61813	-3.22892	-0.00733809	0.0497673	0.486353
ANKRD11	-0.389933	-0.778364	-0.0021987	0.0497809	0.486353
ANKRD27	1.25251	0.00547162	2.49955	0.0498045	0.486353
AL163051.1	0.893168	0.00313658	1.7832	0.0499962	0.487781
NUP88	1.02142	0.00321788	2.03962	0.0500772	0.488127
CERS5	1.06402	-0.00425911	2.12366	0.0501759	0.488488
SRRT	1.22679	0.00308609	2.45049	0.0502195	0.488488
TTC19	-0.779345	-1.55687	-0.00182383	0.0502588	0.488488
OAS2	1.74507	0.00743624	3.48999	0.0502963	0.488488
LIPT1	1.56526	0.00232085	3.1282	0.0504514	0.48904
RHEBL1	1.21724	0.000870901	2.43361	0.050624	0.48904
NOL6	1.48432	0.00202566	2.96709	0.0506335	0.48904
FAM171A1	0.999246	0.000540014	1.99795	0.0506634	0.48904
THUMPD1	0.498031	0.00025023	0.995811	0.0506719	0.48904
FAM219B	1.52331	0.000610232	3.04601	0.0506948	0.48904
CHMP3	-0.834994	-1.68728	-0.00246998	0.05082	0.48904
TAZ	1.06458	0.000325409	2.15125	0.0508619	0.48904
BAMBI	0.929317	-0.00033229	1.85897	0.0508657	0.48904
VCP	-0.548681	-1.09771	-2.30288e-05	0.0509254	0.48904
MRPS30	0.581879	-0.00128253	1.16322	0.0509528	0.48904
POLE4	0.861604	0.000896816	1.72527	0.0509538	0.48904
LMBR1	1.41061	-0.00215057	2.83903	0.0510318	0.48904
SLC35E3	1.56084	-0.00874628	3.11954	0.0510339	0.48904
HDDC2	1.35275	0.00190304	2.72039	0.0510366	0.48904
VPS4B	-0.487777	-0.9757	0.000974593	0.0511362	0.489558
ZFP1	1.58758	-0.00311938	3.17828	0.0512286	0.490005
CCS	1.37234	-0.000433146	2.76251	0.0512765	0.490026
DDIT4	0.996051	-0.000715465	1.99668	0.0513502	0.49012
SELENOF	0.792869	-0.00324113	1.60786	0.0514006	0.49012
STAG2	-0.466094	-0.933744	0.00155626	0.0515397	0.49012
MTA1	1.48978	-0.00515982	2.98473	0.051568	0.49012
ACTR1B	1.28343	-0.018448	2.56987	0.05158	0.49012
PLXNA3	1.27627	-0.00460109	2.55714	0.0516001	0.49012
DHODH	1.18544	-0.00449555	2.37537	0.0516426	0.49012
DNAJB9	0.846536	-0.00334012	1.69641	0.0516774	0.49012
ZNF669	1.50558	-0.00596853	3.03134	0.0516973	0.49012
C19orf66	1.35416	-0.00240952	2.72694	0.0517496	0.490182
FOXO1	0.693621	-0.00259769	1.39079	0.0518506	0.490238
HOXB2	1.60998	-0.00758979	3.22755	0.0518519	0.490238
REPIN1	1.55063	-0.00548079	3.1106	0.0518925	0.490238
SEC24D	1.49935	-0.00744062	3.0054	0.0519431	0.490284
FABP5	1.53739	-0.00874224	3.08309	0.0521405	0.491715
IMPDH1	1.11504	-0.00686259	2.2361	0.0522114	0.491926
LTV1	0.843981	-0.00550682	1.69347	0.052264	0.491926
IL32	1.40695	-0.00655409	2.8277	0.0523476	0.491926
TFAP4	1.41948	-0.0100133	2.84897	0.0523847	0.491926
MRPL42	0.560418	-0.00409496	1.12493	0.0524424	0.491926
PLA2G12A	1.31962	-0.00981644	2.64906	0.0524725	0.491926
RPS6KA4	1.32293	-0.00990622	2.65577	0.0524837	0.491926
BCLAF3	1.46112	-0.011305	2.93355	0.0525406	0.49203
UCP2	0.859748	-0.00687518	1.72637	0.0525999	0.492156
LANCL1	-1.62614	-3.26618	0.0139009	0.0527261	0.492348
VPS16	-1.4814	-2.97568	0.0128834	0.05276	0.492348
XRCC6	-0.355321	-0.713363	0.0032433	0.0527718	0.492348
OSTM1	1.46097	-0.0162927	2.96723	0.052804	0.492348
MCF2L	1.00965	-0.00937003	2.02867	0.0528936	0.492756
TACO1	-1.51792	-3.04807	0.0194117	0.0530216	0.492836
U91328.1	-1.2001	-2.41205	0.0118427	0.0530283	0.492836
AC022364.1	0.921109	-0.00929613	1.85065	0.05304	0.492836
TTLL4	-0.980463	-1.97202	0.0110974	0.0533613	0.493853
HDAC5	1.26372	-0.0127477	2.55881	0.0533688	0.493853
ALDH6A1	1.48483	-0.016886	2.98655	0.0533736	0.493853
GTF2H1	1.50419	-0.0204239	3.02289	0.0533852	0.493853
ZNF740	1.54923	-0.0177888	3.11625	0.0533989	0.493853
CPT1A	1.33969	-0.0156726	2.69506	0.0534487	0.493853
FAM53C	1.08381	-0.0127873	2.18041	0.0534716	0.493853
USP33	0.905558	-0.0111476	1.82226	0.0535894	0.494515
AC004812.2	1.4354	-0.0181559	2.88896	0.0536673	0.494809
HDGF	1.04926	-0.0145451	2.11306	0.0539472	0.495782
AC087164.1	1.18351	-0.0168085	2.38382	0.0540257	0.495782
PDCD4-AS1	1.39819	-0.0171952	2.8323	0.0540313	0.495782
BOLA3	1.44165	-0.0334655	2.89982	0.054037	0.495782
STAT6	1.41199	-0.0182396	2.85833	0.0540566	0.495782
VPS28	0.400527	-0.00574551	0.8068	0.0540586	0.495782
ZNF721	-0.669782	-1.34928	0.00971715	0.0540963	0.495782
AC009948.1	-1.24247	-2.5069	0.0515705	0.0542104	0.496405
ZNF32	0.854389	-0.0113733	1.73258	0.0543086	0.496615
EHBP1L1	1.4722	-0.0211876	2.96871	0.0543331	0.496615
ZNF274	-0.839121	-1.69142	0.013175	0.0543722	0.496615
FAM91A1	-1.09089	-2.19899	0.0300771	0.0545209	0.496875
PEX10	1.38948	-0.0228311	2.80178	0.0545414	0.496875
EIF4H	0.401809	-0.00750596	0.816964	0.0545496	0.496875
AC124319.2	1.06094	-0.017636	2.13951	0.0545859	0.496875
SLC33A1	1.49528	-0.0350118	3.01569	0.0548585	0.498466
OXLD1	1.05238	-0.0168154	2.12743	0.0548725	0.498466
AC107375.1	1.10787	-0.0187055	2.24063	0.0549638	0.498466
MRPL51	1.32319	-0.0231712	2.67242	0.0550539	0.498466
SRA1	1.34676	-0.0256663	2.7402	0.0550919	0.498466
ARPC4	0.518584	-0.013068	1.06217	0.0551726	0.498466
C18orf25	1.46133	-0.0279888	2.95065	0.0551737	0.498466
VEZT	-0.677119	-1.36573	0.0155238	0.0551928	0.498466
NT5C3B	1.43558	-0.0315263	2.89887	0.0552066	0.498466
LPXN	1.09261	-0.0211679	2.20639	0.0552251	0.498466
DYNC1H1	-0.466275	-0.940834	0.0131677	0.0553102	0.498545
SIGIRR	0.818272	-0.0163113	1.65286	0.0553557	0.498545
CCT7	0.41658	-0.00829092	0.841187	0.0553733	0.498545
MYC	1.14284	-0.0217841	2.3167	0.0555166	0.499019
C16orf91	1.24162	-0.025619	2.50887	0.0555189	0.499019
HUWE1	-0.725563	-1.46494	0.0233894	0.0556895	0.499074
TRA2A	0.31375	-0.00758856	0.633563	0.0557483	0.499074
BLVRB	1.39817	-0.0303434	2.82669	0.0557685	0.499074
GRPEL1	0.941451	-0.0207671	1.90367	0.0558519	0.499074
GGNBP2	0.363948	-0.00727619	0.738567	0.0558546	0.499074
PDE7A	1.14152	-0.0241191	2.31067	0.0559282	0.499074
SSRP1	1.30733	-0.0293609	2.64402	0.0559455	0.499074
SRI	-0.716242	-1.45042	0.0369418	0.055948	0.499074
NUTF2	1.43664	-0.0316744	2.93353	0.0560205	0.499074
LPIN1	1.12767	-0.0235644	2.28897	0.0560238	0.499074
FAM200A	1.00835	-0.0233368	2.04003	0.056106	0.499074
PEX6	1.53465	-0.035977	3.10527	0.0561762	0.499074
USP16	-0.374078	-0.756881	0.0157642	0.0562004	0.499074
FIZ1	1.19215	-0.0281161	2.41241	0.0562093	0.499074
ZNF862	0.994154	-0.0209902	2.019	0.0562225	0.499074
TMEM170B	-1.01577	-2.06022	0.0233325	0.0563731	0.499148
MRPL36	1.12735	-0.0259223	2.28711	0.056393	0.499148
SLC9B1	1.13598	-0.0330334	2.29756	0.0564353	0.499148
PNKD	1.57922	-0.038977	3.19741	0.0564667	0.499148
PIEZO1	1.6091	-0.0400474	3.25825	0.0565153	0.499148
SNAPC5	1.36275	-0.0312379	2.76984	0.0565483	0.499148
C11orf21	1.17426	-0.0298286	2.37836	0.0566362	0.499148
ITGB2	1.21615	-0.0309932	2.46329	0.0566556	0.499148
ZNF84	1.22833	-0.0317137	2.48838	0.0567342	0.499148
MTF2	-0.460997	-0.933935	0.0119418	0.0567544	0.499148
CARS2	1.37777	-0.0357555	2.79129	0.0567655	0.499148
STAT5B	0.980247	-0.0258192	1.98631	0.0568568	0.499148
ABHD8	1.36802	-0.0360918	2.77213	0.0568669	0.499148
PFN2	1.21664	-0.0293958	2.47192	0.0569239	0.499148
MECR	1.37587	-0.0354578	2.80494	0.0569698	0.499148
IP6K2	0.751724	-0.0201773	1.52362	0.0569751	0.499148
YES1	-1.41287	-2.86483	0.0390972	0.057171	0.500456
URI1	0.457345	-0.0179498	0.927632	0.0573191	0.501344
XIAP	1.15085	-0.0313858	2.3356	0.0573699	0.501379
DENND6A-AS1	-0.846778	-1.7272	0.0227818	0.0574813	0.501402
SLC30A9	1.28036	-0.0371977	2.59791	0.0574972	0.501402
BCKDHB	1.4792	-0.0440008	3.0024	0.0576614	0.501402
FAM110A	-1.16741	-2.36961	0.0347889	0.0576741	0.501402
TRAPPC1	0.7913	-0.0249382	1.60507	0.0576821	0.501402
CPD	1.58633	-0.0476218	3.22027	0.0577262	0.501402
SCD	1.15202	-0.0346563	2.33869	0.0577412	0.501402
MRPS34	1.12338	-0.0470322	2.2799	0.0577462	0.501402
AC005224.3	1.58186	-0.0481102	3.21182	0.0578195	0.501541
SEC16A	1.12625	-0.0353638	2.28557	0.0578682	0.501541
ACSF3	-1.50121	-3.0488	0.0463713	0.0579323	0.501541
TMEM30B	0.897536	-0.0293549	1.82141	0.0579492	0.501541
TCP11L1	-1.28503	-2.61069	0.0406245	0.0581042	0.502477
SCAMP4	1.3552	-0.0446551	2.77969	0.0584064	0.502908
ESR2	0.813665	-0.0283785	1.65219	0.0584407	0.502908
ARHGEF5	1.30239	-0.0431072	2.64789	0.0584572	0.502908
SOCS7	1.19057	-0.0398	2.42093	0.058536	0.502908
WIPF1	0.753833	-0.0255952	1.5321	0.058555	0.502908
RYBP	0.977915	-0.0331583	1.98899	0.0586498	0.502908
PPOX	1.43377	-0.0487157	2.91625	0.0586665	0.502908
TCTEX1D4	1.01894	-0.0346684	2.07255	0.0586776	0.502908
EML3	1.50006	-0.0682581	3.05004	0.0587774	0.502908
ETHE1	0.733721	-0.0259349	1.51079	0.0587912	0.502908
AL121603.2	1.14573	-0.0381354	2.3349	0.0588358	0.502908
ATXN10	1.20128	-0.0441905	2.4752	0.0588419	0.502908
ZNF445	-1.34602	-2.73896	0.0469255	0.0588776	0.502908
TCF3	1.52076	-0.0557768	3.09192	0.0588837	0.502908
BST2	1.39293	-0.0483459	2.83399	0.0588875	0.502908
PHACTR2	0.826055	-0.0279052	1.68354	0.0589038	0.502908
BICRA	1.41463	-0.049963	2.87922	0.0589865	0.503214
BRCC3	1.28897	-0.0461758	2.62412	0.0591071	0.503843
KMT2E-AS1	1.40228	-0.0702535	2.85433	0.0592264	0.504459
CUL4A	1.01438	-0.042687	2.06448	0.0593781	0.504476
SPTY2D1	0.498885	-0.021412	1.01537	0.0594013	0.504476
HS3ST3B1	1.58057	-0.0550203	3.2404	0.059415	0.504476
SPINDOC	-1.24787	-2.54251	0.046772	0.0595038	0.504476
PGAP2	1.4674	-0.055061	2.98986	0.0595137	0.504476
SOX12	-1.498	-3.05247	0.056469	0.0595553	0.504476
NDUFB7	1.10285	-0.041584	2.24729	0.0595575	0.504476
AC112907.3	1.16593	-0.0450011	2.37686	0.0597712	0.505828
ZNF248	1.21871	-0.0693033	2.48321	0.0598113	0.505828
IRF2BP2	0.30509	-0.0118445	0.62204	0.0599142	0.506299
CANX	0.937181	-0.0355865	1.91228	0.0599715	0.506384
PAWR	1.47177	-0.0587793	3.00232	0.0600934	0.507014
SLC18B1	1.42467	-0.0574068	2.90675	0.0601792	0.507339
SLC25A17	1.28449	-0.0522607	2.62124	0.0602733	0.507363
DNAJC17	1.20124	-0.0462425	2.45454	0.06036	0.507363
GPSM3	0.861652	-0.0338114	1.76115	0.0604231	0.507363
MSRB1	1.20434	-0.0501919	2.45886	0.0605118	0.507363
AKR1A1	1.0948	-0.0457058	2.23532	0.0605291	0.507363
NUP58	-0.524211	-1.07027	0.0216565	0.0605528	0.507363
ERGIC1	1.38	-0.0586075	2.81686	0.0605889	0.507363
METTL5	1.23516	-0.0501539	2.5236	0.0606034	0.507363
TBC1D25	1.55709	-0.0661725	3.18036	0.0607099	0.507363
TBL2	-1.19727	-2.44354	0.0544689	0.0607266	0.507363
CRELD2	1.13511	-0.0471842	2.31752	0.0608128	0.507363
FTSJ1	1.52262	-0.0654414	3.11068	0.0608263	0.507363
PITRM1	-1.52558	-3.11674	0.065594	0.0608304	0.507363
SGSM3	-1.11185	-2.28454	0.046167	0.0608897	0.507363
PCID2	1.15199	-0.0479232	2.35733	0.0609129	0.507363
AL731569.1	0.987195	-0.0428939	2.01728	0.0609401	0.507363
BBS1	-0.880028	-1.79924	0.0391866	0.0612009	0.507363
LMO7	1.58154	-0.0707511	3.23383	0.061251	0.507363
RRP9	1.42716	-0.063992	2.91832	0.0612759	0.507363
CD48	0.261675	-0.0110492	0.536508	0.0612901	0.507363
CLSPN	0.917648	-0.0416363	1.87693	0.0614053	0.507363
BANP	1.20324	-0.0698355	2.46115	0.0614209	0.507363
ANKRD55	1.56273	-0.0712846	3.19674	0.0614641	0.507363
ADAT2	1.4306	-0.0639287	2.92764	0.0614821	0.507363
MRPL44	1.08867	-0.0500294	2.24917	0.0614847	0.507363
SENP7	0.972117	-0.0446301	1.98886	0.0615356	0.507363
HPS6	-1.43663	-2.93957	0.0663165	0.0615965	0.507363
PKIG	1.45637	-0.0672956	2.98004	0.0616077	0.507363
AL137779.1	-1.29717	-2.65431	0.059959	0.0616114	0.507363
ATP6V0A2	1.32977	-0.0594051	2.72573	0.0616208	0.507363
SPAG1	1.23775	-0.0625605	2.53061	0.0616579	0.507363
LINC00893	1.27903	-0.0595596	2.61762	0.0616948	0.507363
THSD1	0.912882	-0.0419656	1.88255	0.0620169	0.509454
IFIT5	1.59132	-0.0764845	3.25913	0.0620586	0.509454
B3GALT6	1.54084	-0.0744068	3.15608	0.0621137	0.509454
HNRNPUL2	1.09581	-0.0530302	2.24465	0.0621389	0.509454
THOC2	0.64013	-0.0301466	1.31874	0.0622723	0.510157
AP006621.3	1.42426	-0.0704658	2.91898	0.0624024	0.51074
PLXNC1	1.12621	-0.0561348	2.30855	0.0624923	0.51074
JMJD1C	0.365739	-0.0176627	0.750591	0.0625415	0.51074
ODF2L	0.799368	-0.0635856	1.64592	0.0625488	0.51074
MT-ND6	0.968602	-0.0486327	1.98584	0.0625813	0.51074
GIMAP2	1.53459	-0.0731854	3.16767	0.0626331	0.510774
LDB2	1.03082	-0.0513834	2.11523	0.0627526	0.511181
TBCK	1.19232	-0.0650332	2.44306	0.0627783	0.511181
POMGNT2	1.23951	-0.0640188	2.54305	0.0629328	0.511659
FCHSD2	1.43403	-0.0743837	2.94245	0.0629871	0.511659
SAP18	0.277514	-0.0137637	0.571456	0.0629895	0.511659
TMEM116	1.46098	-0.0762461	2.9982	0.0630649	0.511659
PLAC8	0.358926	-0.018195	0.737269	0.0631136	0.511659
CGRRF1	-1.41849	-2.90943	0.0781419	0.0632279	0.511659
BATF	1.57179	-0.0807346	3.22996	0.0632368	0.511659
MZT2A	0.323502	-0.0181753	0.663501	0.0633009	0.511659
AL050343.1	1.00135	-0.0534681	2.05617	0.0633606	0.511659
ZBTB48	1.27186	-0.0680794	2.6118	0.0633928	0.511659
MRFAP1L1	1.02877	-0.0553509	2.11289	0.0634604	0.511659
ABCA7	1.45953	-0.0787187	2.99779	0.0634925	0.511659
HSF2	0.994778	-0.0551735	2.04184	0.0635013	0.511659
APRT	0.298655	-0.0154812	0.616738	0.0635044	0.511659
LDHA	0.57577	-0.0299708	1.18687	0.0635624	0.511742
LNPK	1.4009	-0.076506	2.87831	0.0636588	0.512134
MRPL40	1.35308	-0.0719359	2.79903	0.063818	0.512754
DECR2	-1.30299	-2.67806	0.0720754	0.0638315	0.512754
ATP5MC3	0.350318	-0.0187257	0.721261	0.0638802	0.512762
AC008264.2	-0.95998	-1.97419	0.0542275	0.0641199	0.514106
ZNF605	1.15638	-0.0654325	2.3782	0.0641434	0.514106
PAFAH1B3	1.58309	-0.091348	3.28136	0.0642875	0.514876
NDUFV1	0.73257	-0.042331	1.50747	0.0644391	0.515319
PARP1	1.03974	-0.0604887	2.13997	0.064536	0.515319
SH3YL1	0.690816	-0.0389567	1.42482	0.0645929	0.515319
AAED1	-1.16939	-2.40869	0.0665972	0.0645945	0.515319
HNRNPK	0.228545	-0.0142338	0.470064	0.0647125	0.515319
TSC2	1.50242	-0.0887539	3.09359	0.0647574	0.515319
CCDC25	0.852089	-0.0503424	1.75452	0.0647591	0.515319
HELZ	-0.460186	-0.947591	0.0272189	0.0647755	0.515319
HMGN1	0.380015	-0.0231027	0.782699	0.064901	0.515319
BX284668.6	-1.41348	-2.91182	0.0848621	0.0649955	0.515319
XIST	0.170382	-0.0102783	0.351042	0.0650665	0.515319
PIP4P2	1.29628	-0.0798298	2.66924	0.0651039	0.515319
RSBN1	0.36649	-0.022207	0.755398	0.065133	0.515319
TGFBR1	-1.5869	-3.27013	0.0963178	0.0651582	0.515319
SNRNP48	1.35147	-0.0805769	2.7839	0.0651733	0.515319
SMIM10L1	0.612909	-0.0376345	1.2626	0.0651957	0.515319
MAP2K5	1.35255	-0.0824231	2.78752	0.0652185	0.515319
TMEM260	1.26859	-0.0773498	2.61453	0.0652269	0.515319
NRDE2	1.39912	-0.0858486	2.8841	0.0653224	0.515319
HSPB11	1.12667	-0.0693657	2.32271	0.065374	0.515319
MSANTD3	1.36595	-0.0844613	2.81637	0.0654399	0.515319
TOB2	-1.30356	-2.68794	0.08083	0.0654831	0.515319
ETFB	0.914045	-0.0567179	1.88481	0.065494	0.515319
ILKAP	1.04668	-0.064953	2.15831	0.0654952	0.515319
ZCRB1	-0.838064	-1.73278	0.086478	0.0655595	0.515447
TIMM29	1.11842	-0.0749966	2.3057	0.0658882	0.517652
CENPP	1.42439	-0.0910998	2.93988	0.065967	0.517668
ZFC3H1	0.770053	-0.0493115	1.58942	0.0659868	0.517668
L2HGDH	1.09726	-0.0721489	2.26667	0.066414	0.519779
ZMYND11	1.32357	-0.0856087	2.75417	0.0664252	0.519779
AL662844.4	-0.715945	-1.47829	0.0476107	0.0664574	0.519779
SHOC2	-0.766576	-1.58372	0.050572	0.0664682	0.519779
CTSZ	1.29462	-0.0855629	2.67481	0.066498	0.519779
SARNP	1.25826	-0.0835581	2.60007	0.066577	0.519995
PPHLN1	-0.267925	-0.553198	0.0210613	0.0666452	0.519995
LY6E	0.844999	-0.0564585	1.74646	0.0666785	0.519995
NKILA	-1.05189	-2.17424	0.0704549	0.0667195	0.519995
TAF1C	-1.44483	-2.98711	0.0974443	0.0668353	0.52052
QSOX1	1.49398	-0.101427	3.08938	0.066947	0.520535
MANEA-DT	-1.48393	-3.07168	0.100995	0.0669649	0.520535
ZSCAN29	1.12372	-0.0767223	2.32416	0.0670431	0.520535
TOPBP1	1.05259	-0.072102	2.17729	0.0670991	0.520535
PAIP1	0.6004	-0.0411547	1.24953	0.0671613	0.520535
CD164	0.455593	-0.0307281	0.943075	0.0671814	0.520535
PPP5D1	1.11821	-0.077071	2.31349	0.0672051	0.520535
SP140L	0.93337	-0.064599	1.93134	0.0672769	0.520535
HCG18	1.38676	-0.0959993	2.86952	0.0672807	0.520535
MAML1	-1.10629	-2.28708	0.0799108	0.0673222	0.520535
AMIGO2	1.19702	-0.087412	2.50058	0.0674172	0.520894
NDUFB9	0.47782	-0.0341004	0.997156	0.0675948	0.52189
MAPK6	1.33679	-0.0946073	2.76818	0.067668	0.52208
CAP1	0.812997	-0.0567532	1.68541	0.0677571	0.522391
MAT2A	1.18008	-0.0843471	2.44451	0.0678445	0.52269
SH3RF3	1.19372	-0.0856933	2.47314	0.0679225	0.522755
PLCL1	1.08482	-0.0783258	2.24797	0.0680266	0.522755
FCMR	1.03589	-0.0748722	2.14665	0.0680459	0.522755
ZNF808	-1.4142	-2.92929	0.117314	0.0680478	0.522755
PRMT2	0.446926	-0.0323999	0.926251	0.0681003	0.522785
TOMM20	0.212952	-0.014967	0.44338	0.0681887	0.523089
CDK4	1.32339	-0.09675	2.74352	0.0682543	0.523218
SRCAP	1.3262	-0.0979333	2.75033	0.0684397	0.523896
UBA1	1.54764	-0.11429	3.20958	0.0684404	0.523896
LARP4	1.27774	-0.095291	2.65077	0.0686231	0.52492
SURF4	0.757688	-0.0556222	1.57686	0.0687533	0.525118
ADD3	0.446969	-0.0337204	0.927658	0.068842	0.525118
TOMM5	0.525915	-0.0420475	1.09025	0.0688514	0.525118
AP1S3	-0.957321	-1.98696	0.0723206	0.0688679	0.525118
AC121761.1	1.00774	-0.0764596	2.09194	0.0689504	0.525118
PPP1CA	1.00991	-0.0774948	2.11543	0.0689971	0.525118
AC098850.3	-1.31904	-2.74326	0.0988806	0.0690437	0.525118
IFITM3	1.34578	-0.102666	2.79423	0.0690552	0.525118
ACSS2	1.1596	-0.0849995	2.41706	0.0690893	0.525118
CEP192	1.40166	-0.105297	2.92043	0.069176	0.525405
NEMP2	1.19309	-0.0920553	2.47823	0.0692748	0.525783
APOL6	0.618489	-0.0479934	1.28497	0.0693861	0.526105
PSMA5	1.01234	-0.0780509	2.10302	0.0694153	0.526105
BLCAP	1.02037	-0.0789083	2.12779	0.069563	0.526853
MRPS18A	-1.03223	-2.14413	0.0956347	0.0696551	0.527178
ZSWIM7	1.20964	-0.0956523	2.51494	0.0697598	0.527335
DCAF17	1.38131	-0.109698	2.87231	0.0698462	0.527335
RAB40B	1.12878	-0.0900536	2.34762	0.0699383	0.527335
ACAA2	1.48914	-0.118816	3.09709	0.0699407	0.527335
AC009126.1	1.28011	-0.104099	2.6863	0.069941	0.527335
MDN1	1.49506	-0.119519	3.10963	0.0699797	0.527335
TRAF7	1.43876	-0.115503	2.99302	0.0700651	0.527335
ZMYM6	1.35401	-0.108905	2.81692	0.0701037	0.527335
LDLRAP1	1.4736	-0.118843	3.06603	0.0701587	0.527335
SMIM15	1.17324	-0.0946595	2.44114	0.0701672	0.527335
C2orf74	1.38698	-0.112293	2.88624	0.0702383	0.5275
DHX8	-0.561271	-1.17093	0.0446075	0.0704478	0.528374
TCP1	0.707236	-0.0583633	1.48778	0.0704531	0.528374
EEF1AKMT2	1.22854	-0.101002	2.55894	0.0706968	0.528894
TUBA1C	1.38971	-0.122144	2.892	0.0707304	0.528894
WDR77	1.26944	-0.108108	2.64265	0.0707807	0.528894
MRPS27	-1.38853	-2.89309	0.148842	0.0708542	0.528894
SLC5A6	-1.07752	-2.24493	0.0898803	0.0708612	0.528894
UHRF1BP1	-1.44599	-3.01273	0.120754	0.0708857	0.528894
ETFBKMT	0.938354	-0.0784686	1.95518	0.0709147	0.528894
RAB8B	-0.763813	-1.5916	0.0639728	0.070948	0.528894
EVI2A	0.930558	-0.0784868	1.9396	0.0710981	0.528894
SSBP4	1.04826	-0.088429	2.18495	0.0711017	0.528894
RAD17	1.14014	-0.0962261	2.37651	0.071112	0.528894
EXOSC1	1.20356	-0.0986584	2.52033	0.0711139	0.528894
ZNF519	1.36169	-0.115486	2.83886	0.0712172	0.529129
DPM1	0.716464	-0.0609177	1.49384	0.0712719	0.529129
MUS81	1.2928	-0.116038	2.7438	0.0712934	0.529129
AC084033.3	1.47076	-0.126003	3.06752	0.0714368	0.529827
LSM14A	-0.340957	-0.710734	0.03069	0.071595	0.530634
ZSWIM9	-1.26128	-2.63205	0.109488	0.0717265	0.530799
LRRFIP1	0.572734	-0.0532969	1.19433	0.0717506	0.530799
SLX4IP	1.163	-0.0991067	2.43609	0.0717953	0.530799
PTPN4	1.13317	-0.09876	2.3651	0.0718152	0.530799
G6PD	1.29936	-0.11471	2.71343	0.0721036	0.531724
ABCD3	1.09676	-0.0970203	2.29054	0.0721494	0.531724
AZIN1	0.891665	-0.0789781	1.86231	0.0721784	0.531724
ZNF34	1.23492	-0.110133	2.57971	0.0722807	0.531724
EXOC5	1.16646	-0.103078	2.43788	0.0723205	0.531724
ZEB1	-0.559749	-1.17045	0.0492638	0.0723234	0.531724
GSTP1	0.839819	-0.0733186	1.76429	0.072392	0.531724
MED16	1.26677	-0.111173	2.65287	0.0724389	0.531724
SARS	1.10235	-0.097979	2.30433	0.0724434	0.531724
C11orf1	1.3803	-0.124095	2.88469	0.0725194	0.531724
STAT3	0.453994	-0.0402784	0.950094	0.0726286	0.531724
GATAD1	1.37761	-0.124481	2.8797	0.0726361	0.531724
DCAF11	1.22187	-0.111332	2.55507	0.07283	0.531724
FYB1	0.474067	-0.042492	0.99417	0.0728609	0.531724
HVCN1	1.28968	-0.114753	2.70205	0.0728706	0.531724
MYL12A	0.501579	-0.0447611	1.05122	0.0729008	0.531724
FAM104A	-1.20474	-2.51965	0.110179	0.0729172	0.531724
MON1A	0.866202	-0.0793664	1.81177	0.072961	0.531724
ERI3	1.24908	-0.114489	2.61266	0.0729694	0.531724
AC012557.2	0.988062	-0.113274	2.06581	0.0730036	0.531724
TMEM11	0.856249	-0.0786187	1.79112	0.0730103	0.531724
C1orf159	1.1293	-0.103777	2.36237	0.0730302	0.531724
ARRDC3	0.566097	-0.0524429	1.18429	0.0731908	0.531779
POLM	1.41644	-0.130207	2.96481	0.073222	0.531779
TEX10	1.2992	-0.11845	2.7238	0.0732683	0.531779
RSPRY1	1.3072	-0.119489	2.73836	0.0732823	0.531779
IRS2	-0.458882	-0.960389	0.0426247	0.0732856	0.531779
ITGB2-AS1	1.29996	-0.121097	2.72102	0.0733541	0.531916
TARS2	1.32575	-0.125233	2.77524	0.0735575	0.532448
HEATR5B	1.41506	-0.132993	2.96312	0.0735677	0.532448
YTHDF3-AS1	1.28419	-0.137138	2.68673	0.0735763	0.532448
HRAS	1.42397	-0.134301	2.98224	0.0736528	0.532643
DHX36	0.789897	-0.0738845	1.65584	0.0737776	0.532709
PTPN18	1.20072	-0.114463	2.51589	0.0739142	0.532709
CCDC124	1.34826	-0.128544	2.82506	0.0739173	0.532709
AP000845.1	0.997845	-0.095269	2.09096	0.0739519	0.532709
SPG11	1.40925	-0.134617	2.95312	0.0739646	0.532709
MCRIP2	1.47172	-0.141087	3.08453	0.0740526	0.532709
ZBTB45	0.946161	-0.0909404	1.98326	0.0741171	0.532709
UGP2	1.05596	-0.101752	2.21368	0.0741803	0.532709
LLGL2	1.32621	-0.128441	2.78087	0.0743064	0.532709
DHX38	0.863386	-0.0908155	1.80917	0.0743291	0.532709
ERBIN	0.499351	-0.0509804	1.04586	0.0743511	0.532709
GMFG	0.247597	-0.0235196	0.520479	0.0744515	0.532709
ZNF512	1.26152	-0.123236	2.64627	0.0745238	0.532709
URGCP	-1.30786	-2.74368	0.127965	0.0745635	0.532709
DTNBP1	1.3119	-0.131165	2.7509	0.0746128	0.532709
CTSB	1.46653	-0.14256	3.10447	0.0746319	0.532709
FUNDC2	0.501993	-0.0485654	1.05475	0.0746492	0.532709
ZNF136	1.11928	-0.10768	2.35415	0.0746801	0.532709
MINPP1	0.946149	-0.0930494	1.98535	0.0746935	0.532709
SLC35E1	-0.919622	-1.93287	0.0895107	0.0748438	0.532709
PIP4K2A	1.21376	-0.128092	2.561	0.0748533	0.532709
SELENOO	1.40395	-0.137631	2.98051	0.0749416	0.532709
MEAF6	-0.619192	-1.30141	0.0708711	0.0750548	0.532709
NFE2L2	-0.597639	-1.25372	0.0632509	0.075062	0.532709
PIM3	0.579645	-0.0579156	1.21721	0.0751002	0.532709
AC114760.2	0.876505	-0.0887682	1.83968	0.0751442	0.532709
ABT1	0.825423	-0.0827472	1.7334	0.0751842	0.532709
PIP4K2B	1.34092	-0.134441	2.81629	0.0751895	0.532709
STRN4	1.35391	-0.138057	2.84193	0.0752178	0.532709
USP27X	1.12004	-0.110427	2.36021	0.0752188	0.532709
CAPN1	1.35796	-0.136445	2.85237	0.0752458	0.532709
EXOC3-AS1	1.1628	-0.11379	2.45221	0.075302	0.532709
RBM12B	1.34188	-0.133813	2.8209	0.0753316	0.532709
SH3BP1	1.49089	-0.150537	3.13231	0.0753741	0.532709
SF3A2	0.844951	-0.0847084	1.77587	0.0753992	0.532709
ZBTB7B	0.905969	-0.0940075	1.90299	0.0755645	0.532816
TMEM135	1.34641	-0.135761	2.83386	0.0756418	0.532816
FAM3C	-1.3237	-2.77943	0.146272	0.075658	0.532816
ANTXR2	-0.942988	-1.98058	0.101114	0.0756853	0.532816
AFF3	1.3146	-0.134814	2.76401	0.0757842	0.532816
TMEM191C	-1.3772	-2.89567	0.141261	0.0757894	0.532816
YJU2	0.729639	-0.0760763	1.55121	0.0758343	0.532816
SYTL2	1.52684	-0.156878	3.21056	0.075835	0.532816
GPR65	1.35836	-0.152086	2.85417	0.0759264	0.532816
SRSF4	0.480798	-0.0513936	1.01048	0.0759634	0.532816
LINC02035	-0.967736	-2.03537	0.099784	0.0759822	0.532816
STIP1	1.41047	-0.148539	2.96484	0.0760246	0.532816
CCNT2	-0.688309	-1.44793	0.0713164	0.0760599	0.532816
KIFAP3	1.25647	-0.130597	2.64358	0.0761951	0.533415
ZFR	0.674053	-0.0793888	1.41876	0.0763251	0.533507
TNRC18	1.26287	-0.137715	2.6584	0.0763353	0.533507
S1PR4	-0.758591	-1.59549	0.0917017	0.0763574	0.533507
RETREG1	1.11726	-0.117712	2.35223	0.0765149	0.53426
BORCS8	1.37554	-0.146305	2.89739	0.0767766	0.535553
RAB11FIP5	-0.945283	-1.99119	0.100626	0.0767999	0.535553
ERO1B	1.2905	-0.138899	2.71991	0.0771082	0.53727
NECAP1	0.440563	-0.0474826	0.928609	0.0771462	0.53727
PCIF1	0.488701	-0.0518143	1.03497	0.0773407	0.538275
MAGI3	1.34536	-0.146704	2.83742	0.0774776	0.53831
GMPPA	1.18363	-0.129275	2.49654	0.0775233	0.53831
AP002433.1	-0.965873	-2.0377	0.114486	0.0775548	0.53831
PPAN	1.42728	-0.156839	3.00986	0.0775647	0.53831
LRRC8B	1.24575	-0.136596	2.6281	0.0776361	0.53831
VPS13B	1.29343	-0.141876	2.72873	0.0776466	0.53831
GPX7	1.16839	-0.129081	2.46586	0.0778531	0.53911
ZNF766	1.01932	-0.112649	2.15129	0.0778625	0.53911
CHD9	1.11824	-0.12397	2.36046	0.0779535	0.539392
MBNL1-AS1	1.36346	-0.152884	2.8798	0.0782861	0.541344
TMEM87A	0.460155	-0.0519798	0.97229	0.0785045	0.542505
AP004609.3	1.18757	-0.135008	2.51014	0.0786945	0.542559
FLOT1	1.21524	-0.138247	2.56867	0.078702	0.542559
ABCD4	1.32318	-0.155164	2.83664	0.0787041	0.542559
GPR183	0.37771	-0.0423131	0.800665	0.0787145	0.542559
CCDC47	-0.951766	-2.01079	0.110701	0.078847	0.542769
PIGM	-1.3743	-2.90578	0.157172	0.0788733	0.542769
POLR1B	1.31038	-0.15863	2.76895	0.0788967	0.542769
ZBTB5	1.24635	-0.142948	2.63565	0.0789598	0.542855
INTS9	1.17703	-0.135855	2.48992	0.0791514	0.543824
CD274	0.995895	-0.115875	2.10766	0.0793967	0.544948
SYF2	-0.224913	-0.475727	0.0268135	0.0795132	0.544948
BDH2	1.27358	-0.154303	2.69406	0.0795911	0.544948
ATXN3	1.13739	-0.133934	2.40807	0.079618	0.544948
ADGRE5	0.853224	-0.109158	1.80501	0.0796228	0.544948
TRMT1	1.377	-0.161789	2.91578	0.0796976	0.544948
EXOSC9	0.757689	-0.0890466	1.60442	0.0797056	0.544948
UBL7-AS1	1.46749	-0.172888	3.10786	0.0797816	0.544948
CREBBP	0.49104	-0.057611	1.04559	0.0798034	0.544948
TTYH3	0.920916	-0.108899	1.95073	0.0798975	0.544948
NEK5	1.00103	-0.11881	2.12088	0.0800125	0.544948
TXNL4A	0.36191	-0.0423588	0.767704	0.0800382	0.544948
CNOT9	-0.721917	-1.52974	0.0859046	0.080094	0.544948
MAP4	1.19728	-0.142543	2.53711	0.08011	0.544948
MTX3	1.27872	-0.152789	2.71515	0.0802243	0.544948
GRIPAP1	1.12655	-0.135022	2.38812	0.0803211	0.544948
AMBRA1	1.30056	-0.154241	2.76008	0.0803604	0.544948
PRKCD	1.16501	-0.139976	2.47	0.0803991	0.544948
FCHSD1	1.09849	-0.129679	2.33493	0.0804493	0.544948
TBC1D15	-0.483806	-1.02564	0.058446	0.080478	0.544948
CORO1C	0.937205	-0.112935	1.98734	0.0804922	0.544948
CD99	0.425068	-0.0509657	0.901989	0.0806148	0.544948
WDR83	1.25965	-0.149768	2.67797	0.0806442	0.544948
HSD17B10	1.08066	-0.130005	2.30923	0.0807147	0.544948
G3BP2	0.293159	-0.0356648	0.621983	0.0807981	0.544948
XAF1	1.63861	-0.199373	3.47659	0.0808022	0.544948
ZNF22	0.986616	-0.120374	2.09449	0.0810234	0.544948
MXD1	1.24167	-0.152117	2.63547	0.0810241	0.544948
PRR34-AS1	-0.983784	-2.0874	0.138566	0.0810254	0.544948
MAGOH	0.367559	-0.0451599	0.780278	0.0811181	0.544948
ID2	0.513567	-0.0631159	1.09025	0.0811268	0.544948
CMTR1	1.32034	-0.161455	2.80382	0.0811479	0.544948
DUOX1	0.896804	-0.124151	1.90334	0.0812194	0.544948
CD109	1.62771	-0.200634	3.45606	0.0812234	0.544948
CDC42SE1	0.444226	-0.0548361	0.943287	0.0812713	0.544948
AC118549.1	0.911951	-0.115479	1.93524	0.0812952	0.544948
NFATC2	1.38819	-0.171715	2.9481	0.0813389	0.544948
PGGHG	0.963183	-0.12098	2.0446	0.0813938	0.544948
AL392172.1	1.43624	-0.178158	3.05064	0.0814312	0.544948
TMEM106B	-1.07349	-2.28032	0.133335	0.0814743	0.544948
RAB27A	1.46595	-0.182107	3.11401	0.081479	0.544948
RNF214	1.41787	-0.176207	3.01194	0.0814926	0.544948
PVT1	1.13988	-0.141866	2.42163	0.0815405	0.544948
YEATS2	1.42663	-0.176978	3.03128	0.0815493	0.544948
AL136295.5	1.4651	-0.182121	3.11337	0.0816206	0.545086
ITGA6	1.49167	-0.186888	3.17024	0.0817614	0.545231
PLAUR	0.987828	-0.124765	2.10042	0.0820313	0.545231
PTPN22	1.24764	-0.158648	2.65202	0.0820439	0.545231
SOD1	0.291674	-0.0362472	0.622495	0.0820643	0.545231
TMEM126B	1.37662	-0.174043	2.92727	0.0820645	0.545231
TBC1D23	-0.682045	-1.45032	0.0862298	0.0820646	0.545231
MCM3AP-AS1	-0.870732	-1.85602	0.108537	0.0821051	0.545231
TET2	-0.54278	-1.15344	0.0699369	0.0821208	0.545231
ZNF148	0.913187	-0.114517	1.94921	0.0821603	0.545231
HNRNPA1P48	1.14131	-0.143942	2.43724	0.0822005	0.545231
TUBGCP6	1.38661	-0.176018	2.94924	0.0822013	0.545231
SAT1	0.57382	-0.0718014	1.22335	0.0823404	0.545392
ATP5S	1.10828	-0.141401	2.35796	0.0823729	0.545392
LDB1	1.05229	-0.134484	2.23906	0.0824302	0.545392
KLHL25	0.94836	-0.121305	2.01803	0.0824591	0.545392
RABL2B	-1.42331	-3.02893	0.182316	0.0825078	0.545392
CCDC137	-0.842338	-1.79317	0.108491	0.0826956	0.545392
AC007038.2	0.860526	-0.115849	1.8547	0.0827418	0.545392
RBM15B	1.12439	-0.145576	2.39309	0.0827469	0.545392
NSFL1C	0.653155	-0.0833911	1.39416	0.0828781	0.545392
LAMP3	1.063	-0.137753	2.26376	0.0829066	0.545392
SORL1	-0.423353	-0.903117	0.0540777	0.0829329	0.545392
GZMA	1.24398	-0.161386	2.64935	0.0829452	0.545392
ZNF33A	0.825951	-0.107882	1.75846	0.0829675	0.545392
SS18	0.677984	-0.0875622	1.44446	0.0829728	0.545392
PRRC2A	1.10499	-0.143592	2.35358	0.0830025	0.545392
PRELID1	0.514667	-0.0674333	1.09584	0.0830386	0.545392
PAM	-0.949705	-2.02351	0.124098	0.0831952	0.545915
FIS1	0.412041	-0.0530117	0.881158	0.0832201	0.545915
DBH	1.21188	-0.160286	2.58339	0.0834752	0.547255
HLA-DRB1	0.801	-0.106444	1.70719	0.0835623	0.547491
CARMIL1	1.42797	-0.189106	3.04505	0.0836656	0.547834
ZNF576	1.17937	-0.158003	2.51417	0.0837719	0.547883
RPL8	0.134176	-0.017579	0.286676	0.0838561	0.547883
ARMCX6	0.792757	-0.105572	1.69109	0.0838637	0.547883
ANK3	1.29418	-0.172413	2.76078	0.0838774	0.547883
GEN1	1.19058	-0.166562	2.53873	0.0839824	0.548067
CPM	-1.47551	-3.14865	0.197634	0.0840705	0.548067
EIF2A	0.354262	-0.0475308	0.756055	0.0841309	0.548067
BEND5	1.2158	-0.163442	2.59505	0.0842012	0.548067
SPAG5	0.987328	-0.132766	2.10742	0.0842117	0.548067
PDS5A	0.687549	-0.0969126	1.46706	0.0842233	0.548067
CREBL2	1.31177	-0.175856	2.80099	0.084263	0.548067
HYI	1.21838	-0.163721	2.60148	0.0844343	0.548678
PGM3	1.23985	-0.167273	2.64811	0.0844592	0.548678
HLA-DRA	1.09723	-0.14532	2.35384	0.0845292	0.5488
WBP1L	-1.16239	-2.48049	0.164234	0.0845881	0.548851
SLC25A32	0.995867	-0.136831	2.12622	0.0846457	0.548893
NFATC3	0.996341	-0.136822	2.12951	0.0849775	0.550067
ATPAF2	-1.35333	-2.89155	0.186925	0.0849802	0.550067
YRDC	1.16217	-0.158295	2.48545	0.0849814	0.550067
RNF187	1.35922	-0.19208	2.9369	0.0850589	0.550067
ZBTB20	0.569386	-0.0776981	1.22692	0.085083	0.550067
CCT2	0.394789	-0.0547858	0.849225	0.0856591	0.552323
SUSD4	1.47916	-0.207034	3.16536	0.0856881	0.552323
ZNF787	1.41515	-0.198288	3.02858	0.0857288	0.552323
RNF169	1.15323	-0.161757	2.46822	0.085768	0.552323
MRPL32	0.681958	-0.0957044	1.45962	0.0857878	0.552323
NOP16	1.23258	-0.173657	2.63883	0.0859361	0.552323
STARD4	1.36909	-0.19565	2.92961	0.0860024	0.552323
TRIP12	0.676132	-0.0955857	1.4475	0.086006	0.552323
C10orf95	1.26886	-0.179235	2.71696	0.0860352	0.552323
TPT1	0.13208	-0.0183564	0.283478	0.0860693	0.552323
XPC	1.03518	-0.146446	2.21681	0.0860925	0.552323
AK6	0.877873	-0.122456	1.88855	0.086095	0.552323
B2M	0.227357	-0.0315666	0.488726	0.0861011	0.552323
SLC39A8	1.53145	-0.218085	3.28099	0.0863446	0.553554
YPEL4	-1.12759	-2.42865	0.168729	0.0864506	0.553903
EIF5	0.22667	-0.0322362	0.486469	0.0867056	0.554923
PATL2	1.23068	-0.175205	2.64124	0.0867132	0.554923
CCNA2	0.939518	-0.133698	2.01769	0.0868122	0.554993
DDIT3	0.539463	-0.0795486	1.15597	0.0868276	0.554993
KIAA1551	-0.525752	-1.12772	0.0762161	0.0870365	0.555997
CABLES2	0.817686	-0.121471	1.75274	0.0871156	0.556171
ENOX2	1.29934	-0.189486	2.78817	0.0872707	0.55624
USP36	-0.466221	-1.00131	0.0676072	0.0873631	0.55624
MLLT6	0.762562	-0.111593	1.63672	0.087408	0.55624
VMP1	1.02101	-0.149477	2.1915	0.0874245	0.55624
ERCC8	1.27193	-0.18626	2.73012	0.087435	0.55624
TMEM97	1.33059	-0.194863	2.85605	0.0874373	0.55624
UBE2K	0.883548	-0.128941	1.9026	0.0876693	0.556831
DDX59	1.19627	-0.179701	2.56745	0.0877337	0.556831
AACS	1.20257	-0.177585	2.58273	0.0877685	0.556831
EXOSC2	1.33404	-0.197095	2.86517	0.087788	0.556831
LINC01970	0.961531	-0.142554	2.06562	0.0879273	0.556831
RPL22L1	0.450807	-0.0670136	0.968628	0.0880344	0.556831
CORO1A	0.400095	-0.0595666	0.859757	0.0880963	0.556831
SOCS4	1.11912	-0.167196	2.40442	0.088115	0.556831
RBM8A	0.337828	-0.0495195	0.728778	0.0881187	0.556831
ZFYVE1	1.20793	-0.180131	2.59598	0.0881623	0.556831
SLC15A4	1.34217	-0.200179	2.88452	0.0881681	0.556831
AHCYL2	-0.979732	-2.10565	0.146185	0.0881853	0.556831
AC004241.1	-1.04345	-2.24267	0.155767	0.0882048	0.556831
MNT	1.11058	-0.166455	2.38761	0.0883679	0.557378
CCDC171	0.852556	-0.127868	1.83298	0.0883951	0.557378
ALAS1	1.27589	-0.191658	2.74344	0.0884584	0.557449
AHDC1	1.14887	-0.172937	2.47067	0.0885433	0.557498
HIST1H2BC	1.25172	-0.188657	2.69209	0.0885951	0.557498
ARHGDIA	-0.434056	-0.933506	0.0655203	0.0886314	0.557498
CSE1L	1.29752	-0.195938	2.79098	0.0886739	0.557498
HLA-A	0.216045	-0.0322405	0.465518	0.0887466	0.557585
DCTPP1	0.9638	-0.144326	2.08688	0.0887917	0.557585
AC093635.1	1.22611	-0.186479	2.6387	0.0889676	0.557894
ITPR3	1.31	-0.199373	2.81938	0.0889955	0.557894
AC016727.1	1.09293	-0.166341	2.3522	0.0889968	0.557894
POLR2D	1.23435	-0.193076	2.6546	0.0891129	0.558041
PLB1	0.76297	-0.116616	1.64256	0.0891728	0.558041
DIP2B	1.12107	-0.171363	2.41349	0.0891763	0.558041
ARHGAP27	1.33234	-0.204039	2.86873	0.0892539	0.558201
UBXN11	-1.2885	-2.7733	0.214524	0.0894059	0.55853
ATP6V1A	1.26892	-0.195208	2.73304	0.0894431	0.55853
PRKD3	1.46611	-0.234926	3.1662	0.0895117	0.55853
SLC16A4	-1.06981	-2.30449	0.16486	0.0895147	0.55853
APOPT1	1.23866	-0.208015	2.66816	0.0895748	0.55858
TXK	0.813941	-0.126291	1.75417	0.089803	0.559678
HSPBP1	-1.25096	-2.69652	0.194603	0.0899129	0.560038
PSMD4	-0.656531	-1.41411	0.10481	0.0900057	0.560291
RHOQ	1.2065	-0.188638	2.60164	0.0901277	0.560634
OSTC	0.353672	-0.0554243	0.762768	0.0902259	0.560634
CCNB1IP1	0.75581	-0.119063	1.64604	0.0904017	0.560634
RETREG2	-1.04882	-2.26274	0.165094	0.0904163	0.560634
SERPINB8	-1.39599	-3.01179	0.219815	0.0904309	0.560634
NOTCH1	1.35987	-0.212356	2.93919	0.0904806	0.560634
GFER	1.35571	-0.211947	2.9286	0.0905222	0.560634
BACH1	0.857575	-0.147823	1.85165	0.0905289	0.560634
OTUD5	1.19267	-0.188418	2.57376	0.0905721	0.560634
ACSL1	-1.24191	-2.67872	0.212491	0.0906338	0.560634
NTHL1	1.1808	-0.186898	2.5485	0.0906545	0.560634
ZNF444	1.29919	-0.206014	2.8044	0.0907337	0.560634
MPHOSPH9	0.909354	-0.144354	1.96306	0.0907807	0.560634
PPP3CB	1.14126	-0.181242	2.46374	0.0907922	0.560634
MIS12	1.33389	-0.213349	2.88112	0.0911092	0.562019
TECPR2	-1.01525	-2.19521	0.160769	0.0911506	0.562019
LAPTM4B	1.07915	-0.171671	2.33282	0.0911736	0.562019
CTBP1-DT	1.1569	-0.184952	2.51244	0.0913638	0.56232
GPR89B	1.25456	-0.20186	2.71098	0.0913708	0.56232
ZNF37A	1.24617	-0.200857	2.6932	0.091447	0.56232
CCDC18	1.3209	-0.212957	2.85503	0.0914583	0.56232
PLCXD2	1.38721	-0.223879	2.99805	0.0914844	0.56232
BLOC1S4	0.816589	-0.13234	1.76552	0.0916891	0.563255
PICALM	1.00257	-0.163078	2.16821	0.0918525	0.563405
SFPQ	0.231063	-0.0390363	0.499199	0.091875	0.563405
FBXW8	1.02642	-0.167172	2.22002	0.0919095	0.563405
CENPT	1.2119	-0.195627	2.62824	0.0919234	0.563405
FADD	-1.3503	-2.9211	0.2205	0.092027	0.563718
ACSM3	0.754964	-0.12228	1.63573	0.0920878	0.563762
METTL8	1.25654	-0.203803	2.7234	0.0921807	0.563762
SEC24A	1.33565	-0.21891	2.8902	0.0921918	0.563762
ZNF805	0.942447	-0.153717	2.04459	0.0922973	0.564086
FUK	0.999723	-0.164758	2.17032	0.0924407	0.56464
ARHGAP11A	1.3697	-0.226019	2.96541	0.092498	0.564669
MCM5	1.31035	-0.21711	2.83781	0.0926832	0.565006
EXD3	1.2083	-0.200237	2.61684	0.092691	0.565006
ACVR2B	0.96969	-0.165909	2.13088	0.0928121	0.565006
DENND4A	0.929756	-0.154596	2.01411	0.0928445	0.565006
ZSCAN21	0.856635	-0.142548	1.85582	0.09288	0.565006
ARID3B	1.19866	-0.201569	2.59587	0.0929599	0.565006
WDR4	1.19165	-0.201417	2.61484	0.092967	0.565006
ALKBH8	1.19224	-0.198974	2.58346	0.0930132	0.565006
AC108134.3	1.05817	-0.173834	2.29792	0.093027	0.565006
MOB1A	0.307189	-0.0515273	0.665906	0.0932463	0.566018
TTC39B	1.52829	-0.277773	3.31268	0.0936379	0.567761
ITGB3BP	1.25778	-0.212774	2.72833	0.0936393	0.567761
MED23	-0.83968	-1.82168	0.142322	0.0937298	0.567875
RAB5IF	0.89569	-0.151181	1.95707	0.0938065	0.567875
FRA10AC1	1.20117	-0.203972	2.60631	0.0938168	0.567875
GKAP1	1.26893	-0.216443	2.75431	0.0940261	0.568743
TMEM173	0.818595	-0.138569	1.77876	0.0940662	0.568743
GRK2	0.442472	-0.0746564	0.964855	0.09417	0.569032
NEDD8	0.75452	-0.127657	1.64204	0.0942201	0.569032
PDCL3	0.413834	-0.0719351	0.898171	0.0943606	0.569458
ACAD10	1.1552	-0.206896	2.50626	0.0944276	0.569458
TCEAL4	1.36006	-0.240973	2.95159	0.094508	0.569458
JPT2	0.841248	-0.146663	1.8268	0.0946152	0.569458
NT5M	0.929278	-0.160641	2.0192	0.0946591	0.569458
MIIP	1.27565	-0.22064	2.77194	0.0946858	0.569458
SFMBT2	1.31824	-0.228351	2.86483	0.0947579	0.569458
RAB21	0.492572	-0.0849409	1.07407	0.0948096	0.569458
ATP6V1G2	0.838578	-0.147324	1.82036	0.0948128	0.569458
SDCBP2	0.714753	-0.123977	1.55348	0.0948213	0.569458
RNF122	0.853426	-0.148598	1.85545	0.095005	0.569467
ELP3	1.23094	-0.214612	2.67649	0.0950681	0.569467
MAP7D3	1.31758	-0.229955	2.86511	0.095118	0.569467
PLGLB1	0.811793	-0.145978	1.76421	0.0952273	0.569467
CLASRP	1.24671	-0.218691	2.71111	0.095246	0.569467
PARP10	1.39195	-0.243769	3.02768	0.0952835	0.569467
MORC2-AS1	1.22817	-0.215269	2.67161	0.0953246	0.569467
ABCA2	1.07704	-0.189022	2.34311	0.0953869	0.569467
PPP3CA	1.07463	-0.188903	2.33817	0.095465	0.569467
ARRDC2	-0.555754	-1.20944	0.0974872	0.0954659	0.569467
SMIM29	1.31934	-0.23195	2.87062	0.0954717	0.569467
PINK1	1.29932	-0.24081	2.82437	0.0955116	0.569467
UQCC3	1.22219	-0.214744	2.65979	0.0955126	0.569467
NUF2	1.0881	-0.192716	2.36892	0.0958325	0.570846
HGH1	0.792684	-0.140445	1.72581	0.0958503	0.570846
AC116366.1	1.23336	-0.21968	2.68641	0.0961101	0.571949
NUDC	0.430432	-0.0768241	0.937545	0.0961571	0.571949
AC022211.2	0.805475	-0.142809	1.75607	0.0962147	0.571949
UBASH3B	1.4165	-0.257083	3.12537	0.0962922	0.571949
PLCG1	1.34758	-0.240957	2.93611	0.0963019	0.571949
TNFRSF25	0.380009	-0.0673314	0.831601	0.0963946	0.572183
CFAP97	1.12318	-0.201575	2.44794	0.0964848	0.572402
TBL3	1.09105	-0.196339	2.37844	0.0966197	0.572653
GLIPR2	1.24475	-0.224393	2.71371	0.096679	0.572653
TRANK1	1.26085	-0.225418	2.7539	0.0967467	0.572653
MAP4K3	1.28751	-0.232405	2.80741	0.0967733	0.572653
OFD1	0.877913	-0.157245	1.91834	0.0968619	0.572653
SMC4	0.882289	-0.159551	1.92413	0.0968647	0.572653
CSNK2B	0.471107	-0.0848336	1.02804	0.0969006	0.572653
CDK19	1.24066	-0.226004	2.70733	0.0972331	0.573267
BCL10	0.919555	-0.185475	2.00605	0.0972609	0.573267
TPST2	1.24913	-0.227798	2.72605	0.0972889	0.573267
EFTUD2	1.09687	-0.200042	2.39379	0.0972913	0.573267
ZNF615	0.95417	-0.172786	2.09995	0.097303	0.573267
PYURF	0.797988	-0.143977	1.74501	0.0973251	0.573267
CSNK2A1	0.459372	-0.084071	1.00281	0.0974687	0.573798
COMMD10	1.30126	-0.238536	2.84105	0.0975516	0.573942
AFG1L	0.831883	-0.156525	1.81859	0.0976002	0.573942
BRD4	0.71662	-0.130419	1.56946	0.0977938	0.574656
STK26	0.640712	-0.118159	1.39958	0.0978595	0.574656
EHBP1	1.2808	-0.233756	2.80398	0.0979212	0.574656
GCC1	1.26777	-0.234148	2.76968	0.0979357	0.574656
PRKAR1A	-0.435512	-0.951913	0.0808883	0.0982246	0.575597
MRPL2	0.888961	-0.1686	1.97291	0.098252	0.575597
ZNF511	-0.947606	-2.07295	0.195462	0.0982569	0.575597
ZBTB6	-1.13763	-2.49247	0.209978	0.0984087	0.576171
NOP14	-0.868893	-1.89998	0.162195	0.0984855	0.576305
MSH6	0.775603	-0.144997	1.6962	0.0985631	0.576305
TAPBP	0.334365	-0.0645804	0.730869	0.0985926	0.576305
CLINT1	0.401405	-0.0752365	0.878047	0.0986983	0.576609
NRIP1	0.861042	-0.161723	1.88381	0.0988068	0.576929
TMSB15B	1.13349	-0.213117	2.4801	0.0988615	0.576934
FAM118B	0.934264	-0.175571	2.0538	0.09895	0.577016
PPM1L	0.996707	-0.191938	2.17963	0.0989832	0.577016
CCDC82	0.694427	-0.131128	1.51998	0.0990876	0.577238
CRNDE	-0.803851	-1.76173	0.150662	0.0991288	0.577238
ZADH2	1.27705	-0.240753	2.7975	0.0992347	0.577542
CDK9	1.20868	-0.229612	2.64697	0.0994056	0.578222
KDM5D	-0.762767	-1.67851	0.144041	0.09949	0.5784
AP3D1	1.18244	-0.224516	2.59303	0.0997596	0.579615
ATG10	1.3136	-0.251709	2.87891	0.0998655	0.579615
PDLIM2	1.45106	-0.278206	3.18033	0.0998957	0.579615
PRKCA	0.620345	-0.118318	1.36127	0.0999647	0.579615
HNRNPR	0.632547	-0.121822	1.40226	0.099969	0.579615
ATP8A1	-0.570683	-1.25051	0.110376	0.100025	0.579625
PSPC1	0.6829	-0.131611	1.49741	0.100174	0.579767
KIAA2026	0.973522	-0.188003	2.13505	0.100285	0.579767
SLC25A22	0.821493	-0.157524	1.80417	0.100376	0.579767
STXBP2	1.07313	-0.207644	2.3539	0.10039	0.579767
ZMYND19	1.1661	-0.225773	2.55797	0.100424	0.579767
PARK7	0.391482	-0.07585	0.858813	0.100462	0.579767
TULP4	1.06752	-0.206855	2.34189	0.100468	0.579767
ANKRD36B	0.974177	-0.192363	2.13539	0.100481	0.579767
MEA1	1.17311	-0.226373	2.57771	0.100578	0.579914
PARD6A	1.07517	-0.209177	2.35952	0.100686	0.579914
TMEM101	1.23417	-0.240266	2.7086	0.100721	0.579914
PIGH	0.800299	-0.155842	1.75644	0.100736	0.579914
DDX21	0.313192	-0.0605987	0.68857	0.100857	0.579914
PON2	0.791656	-0.154616	1.73793	0.100897	0.579914
SREBF2	0.911263	-0.1789	1.99998	0.100917	0.579914
POLE2	-0.776696	-1.7052	0.151811	0.100939	0.579914
C1orf122	0.570003	-0.110689	1.25534	0.101144	0.580429
SLC38A5	0.983411	-0.193051	2.15987	0.101177	0.580429
DPH1	-0.89322	-1.96183	0.17539	0.101191	0.580429
ZNF839	-1.16091	-2.54914	0.233385	0.101413	0.581127
TFDP1	1.29406	-0.25516	2.84328	0.101421	0.581127
EPRS	1.06325	-0.210162	2.33666	0.101556	0.581366
OGG1	0.972983	-0.192382	2.13835	0.101574	0.581366
CCDC88B	1.2885	-0.252221	2.83885	0.101647	0.581366
LINC00513	1.11546	-0.219335	2.4555	0.10168	0.581366
NUDT8	0.926282	-0.184301	2.03687	0.101923	0.582449
SNX17	0.966482	-0.192932	2.1259	0.102107	0.583188
GABBR1	1.32333	-0.278683	2.90991	0.102251	0.583426
SNX16	1.01883	-0.204089	2.24175	0.102302	0.583426
SRSF11	0.296562	-0.0594171	0.652541	0.102312	0.583426
ZNHIT3	0.45672	-0.0911339	1.00621	0.102448	0.583893
ZFYVE19	-1.11639	-2.45785	0.225074	0.102664	0.584585
CCT6B	-1.20168	-2.64578	0.242416	0.102699	0.584585
HERC5	1.35881	-0.273166	3.01131	0.102935	0.584585
TCOF1	1.16347	-0.235723	2.56266	0.102944	0.584585
MDS2	1.18307	-0.240269	2.60641	0.10308	0.584585
RPRD1B	1.05185	-0.21369	2.31739	0.103099	0.584585
KTI12	1.0815	-0.219719	2.38272	0.1031	0.584585
KLHDC10	-1.24271	-2.73814	0.252723	0.103158	0.584585
CXCL16	-1.18513	-2.61149	0.241227	0.103208	0.584585
GIMAP1	0.951539	-0.191822	2.10177	0.103236	0.584585
LONP1	1.29063	-0.262986	2.84424	0.103271	0.584585
SNURF	-0.746454	-1.64518	0.152274	0.103336	0.584585
PSME1	0.350997	-0.0741505	0.789176	0.103363	0.584585
UBE2F	1.04153	-0.2126	2.29566	0.103371	0.584585
ARF1	-0.234037	-0.515378	0.0487731	0.103386	0.584585
MPP6	1.21945	-0.249435	2.68833	0.10349	0.584625
TRIM56	1.01382	-0.208497	2.23436	0.103502	0.584625
AC025171.2	1.13093	-0.231817	2.49367	0.103612	0.584625
RABAC1	0.367201	-0.0746846	0.810698	0.103617	0.584625
AL928970.1	0.785726	-0.181048	1.73929	0.103812	0.584625
PACS2	1.32456	-0.2726	2.92173	0.103844	0.584625
FAM49B	0.397826	-0.0812517	0.883676	0.103878	0.584625
DIMT1	1.17949	-0.242896	2.60188	0.10388	0.584625
REEP3	1.30202	-0.268144	2.87218	0.103884	0.584625
MTBP	-1.20601	-2.66524	0.280504	0.103994	0.584941
HIST1H3B	0.710921	-0.147552	1.56939	0.104336	0.586556
ZNF384	-1.16253	-2.57162	0.24169	0.104829	0.589017
SNHG19	0.95835	-0.200154	2.11995	0.105036	0.5897
APMAP	-1.13898	-2.51746	0.239498	0.105104	0.5897
EVL	0.415721	-0.0885883	0.928927	0.105115	0.5897
SPATA2L	-1.17014	-2.58678	0.246504	0.105214	0.589945
SMUG1	0.696032	-0.146821	1.53888	0.105292	0.589988
USP53	1.28569	-0.271382	2.84276	0.105331	0.589988
LINS1	1.14042	-0.251512	2.52927	0.105454	0.590365
ZNF846	1.0637	-0.225618	2.35301	0.105622	0.590997
ETNK2	0.809754	-0.18256	1.80212	0.105927	0.592394
CHTF18	0.779951	-0.166448	1.72635	0.10599	0.592437
SLC7A6	1.06392	-0.227788	2.35562	0.106186	0.593227
GLUD1	0.814781	-0.174614	1.80417	0.106244	0.593241
BTN3A3	1.28517	-0.286792	2.86603	0.106626	0.595066
ORC6	1.16558	-0.248433	2.58291	0.106822	0.595274
RGS14	1.44272	-0.312399	3.19785	0.106874	0.595274
CREM	-0.502425	-1.11614	0.108214	0.10688	0.595274
ATP2A3	1.051	-0.237963	2.3269	0.106932	0.595274
RHOU	1.22313	-0.27495	2.70977	0.106947	0.595274
PYCR2	1.22897	-0.267073	2.72272	0.107151	0.595274
TOP3B	1.31641	-0.286351	2.91916	0.107154	0.595274
NOL9	0.916087	-0.204467	2.02955	0.107183	0.595274
IMP4	0.657205	-0.142529	1.45852	0.107207	0.595274
TBC1D13	1.26862	-0.276243	2.81349	0.107218	0.595274
QTRT1	1.16671	-0.252805	2.59785	0.107375	0.595424
IGSF22	-0.874181	-1.93934	0.19098	0.107421	0.595424
SBK1	1.18466	-0.258631	2.64359	0.107425	0.595424
USP12	-0.403494	-0.895451	0.0880711	0.107467	0.595424
FBXO7	-0.434457	-0.964223	0.0953078	0.107678	0.596284
BICRAL	1.24431	-0.273744	2.76237	0.107855	0.596576
NT5C2	1.07895	-0.237372	2.39526	0.107857	0.596576
ST6GALNAC6	-1.1388	-2.53479	0.285898	0.10791	0.596576
LIMD1	1.10785	-0.244107	2.45982	0.107953	0.596576
BAZ2A	0.441448	-0.0974402	0.980337	0.108063	0.59662
FEN1	1.14279	-0.252655	2.53823	0.108164	0.59662
NARS2	1.09934	-0.241088	2.46028	0.108168	0.59662
FKBP14	1.03416	-0.228709	2.29703	0.108183	0.59662
KLF12	0.777727	-0.172655	1.72811	0.108423	0.597394
QDPR	1.0878	-0.240583	2.4194	0.108496	0.597394
AC006480.2	0.830618	-0.199491	1.84413	0.108525	0.597394
ZNF92	0.832901	-0.185264	1.85107	0.108546	0.597394
RNF11	0.501836	-0.111135	1.11678	0.108627	0.597534
MAP1LC3B	0.386628	-0.0857443	0.860557	0.108759	0.59758
TAOK3	0.954068	-0.212446	2.12946	0.108957	0.59758
C17orf67	-1.16345	-2.58874	0.259707	0.108963	0.59758
C11orf71	1.13764	-0.255756	2.53025	0.109097	0.59758
ROCK2	1.27876	-0.286948	2.84447	0.109104	0.59758
PNMA1	1.12346	-0.252281	2.4992	0.10915	0.59758
FIGNL1	-1.10629	-2.46112	0.248552	0.109183	0.59758
RAC1	0.339797	-0.0757143	0.759996	0.109189	0.59758
RGPD8	0.751378	-0.172111	1.67102	0.109189	0.59758
COX6A1	0.289247	-0.0643767	0.645102	0.109193	0.59758
SKIV2L	-1.19263	-2.66056	0.266265	0.109271	0.597707
ZNF830	0.654022	-0.149089	1.45474	0.109389	0.598028
UBALD2	0.474128	-0.106566	1.06082	0.109442	0.598028
SAMD3	1.37273	-0.307937	3.06983	0.10955	0.598315
MTHFR	1.18048	-0.267244	2.6282	0.10967	0.598665
OSGEP	1.18689	-0.269616	2.67447	0.109738	0.598734
ZNF213-AS1	1.24141	-0.282095	2.76491	0.109912	0.599209
ARRB1	0.944524	-0.215124	2.10417	0.110061	0.599209
YWHAQ	0.412686	-0.0941138	0.919485	0.110144	0.599209
DNAJC9-AS1	-0.782786	-1.74411	0.178539	0.110152	0.599209
DUSP3	0.890624	-0.205196	1.98254	0.110167	0.599209
KAT6B	0.39736	-0.0910609	0.885239	0.110187	0.599209
AC018529.2	0.843361	-0.192602	1.87953	0.110234	0.599209
GGA2	0.941835	-0.215274	2.09894	0.110291	0.599209
SNRPG	0.340794	-0.0782571	0.759346	0.110328	0.599209
PXYLP1	-0.913123	-2.03414	0.214224	0.110544	0.599313
TICAM1	1.06289	-0.244405	2.3697	0.11055	0.599313
ICOSLG	-0.96298	-2.1471	0.221139	0.110596	0.599313
CUL3	-0.390881	-0.871555	0.0897928	0.110619	0.599313
BIVM	-0.719528	-1.60584	0.16491	0.11071	0.599313
SGCB	1.0243	-0.235716	2.28432	0.110734	0.599313
EDEM2	1.19489	-0.275096	2.66487	0.110764	0.599313
BET1L	1.2479	-0.287448	2.78324	0.110797	0.599313
MRPS5	0.951194	-0.219277	2.12166	0.110849	0.599313
EMG1	0.932775	-0.215876	2.08142	0.111107	0.600405
NIP7	0.658435	-0.15494	1.46885	0.111351	0.600776
ST8SIA4	0.855076	-0.205039	1.90776	0.111423	0.600776
ARHGAP10	1.10525	-0.257231	2.46774	0.111479	0.600776
DOT1L	1.17354	-0.273848	2.62092	0.111655	0.600776
C1orf216	-0.770811	-1.7322	0.177795	0.11169	0.600776
SLC35A2	1.29385	-0.302244	2.88994	0.111725	0.600776
ZNF318	-1.32719	-2.9651	0.310713	0.111872	0.600776
POLR3B	-1.04039	-2.32446	0.243675	0.111901	0.600776
ZNF790	-1.15423	-2.59434	0.271427	0.11194	0.600776
ARPC5L	0.52452	-0.122758	1.17229	0.111945	0.600776
BAG6	1.17882	-0.276372	2.63401	0.111967	0.600776
GPR108	-1.2072	-2.69794	0.283544	0.11209	0.600776
ITIH4	0.809793	-0.190389	1.80997	0.112156	0.600776
[truncated: 8,735 more rows]

## Sheet: Age
gene	coef	p	fdr
AUTS2	-0.00702273	6.36232e-05	0.264297
ADSS	0.00455411	8.36487e-05	0.264297
DOHH	0.00646052	9.76431e-05	0.264297
GRAMD4	-0.00622903	9.85081e-05	0.264297
ZMIZ1	0.00599678	0.000123673	0.265452
B4GALT5	0.00454672	0.000157791	0.282081
GPR108	-0.00640684	0.000225676	0.282081
TMCO3	0.00597101	0.00027086	0.282081
AC242426.2	0.00477226	0.000335713	0.282081
TOMM20	0.000986868	0.000357594	0.282081
C12orf57	0.000884894	0.000360494	0.282081
IFT88	0.00567524	0.000388868	0.282081
RGS13	0.00356654	0.000394517	0.282081
COMMD5	0.00562356	0.000441926	0.282081
DAZAP2	0.00128369	0.000450917	0.282081
TRAM2	0.00587568	0.00052837	0.282081
GTF3C1	0.00545696	0.000536112	0.282081
F5	0.00485115	0.000540378	0.282081
AC005332.1	0.00367366	0.000578377	0.282081
HIST3H2A	0.00572938	0.000580885	0.282081
SVIP	0.00319662	0.000584081	0.282081
SOCS7	0.00489737	0.000586586	0.282081
CASP9	0.00542797	0.00067798	0.282081
RHOF	-0.00246524	0.00068029	0.282081
PDP2	0.0043082	0.000683072	0.282081
PFN2	0.00490881	0.000692402	0.282081
SLC4A1AP	0.00492605	0.00070967	0.282081
PSMA4	0.00166711	0.000737504	0.282675
SAR1B	0.00194328	0.000797112	0.286028
AC137767.1	0.00563924	0.000799557	0.286028
EXOSC8	0.0043047	0.00083244	0.288185
PCF11-AS1	0.00330508	0.000859567	0.288277
MT1E	0.00405493	0.000922361	0.29518
AC009061.2	0.00368446	0.000964366	0.29518
WBP2	0.00362061	0.00100367	0.29518
TXNL1	0.0018842	0.00100579	0.29518
ZNF785	0.00417332	0.00108659	0.29518
SREBF1	0.00482463	0.00109977	0.29518
PICK1	0.00473468	0.00111193	0.29518
LINC00402	0.00410397	0.0011317	0.29518
HDLBP	0.00458018	0.00114866	0.29518
C1orf56	-0.00450389	0.00115519	0.29518
TMEM38B	0.00549426	0.00119579	0.298447
NAALADL1	0.00444651	0.00123987	0.299027
SLAMF1	0.00557562	0.00127065	0.299027
MIA2	0.00404255	0.00128636	0.299027
LIPT2	0.00456306	0.00132828	0.299027
XBP1	0.00277245	0.00138747	0.299027
RPAIN	0.00189668	0.00139346	0.299027
ORAI3	0.00446715	0.00143926	0.299027
MRPL54	0.00144553	0.00144846	0.299027
CEP250	0.00535967	0.00144888	0.299027
NAXD	0.00485311	0.00152654	0.305247
C1orf54	0.00413697	0.00153591	0.305247
FAM76B	0.00162572	0.00162314	0.31126
ADPRM	0.00434291	0.00162417	0.31126
CNOT7	0.00175039	0.00179532	0.333691
RASSF7	0.00530802	0.0018034	0.333691
NAP1L1	0.00067749	0.00187618	0.341274
GLOD4	0.00343776	0.00190803	0.341283
BAD	0.00414276	0.00210859	0.366277
NPM1	0.000641919	0.00212851	0.366277
SDHB	0.00150032	0.00215694	0.366277
EMSY	0.00528233	0.00218428	0.366277
MSANTD3	0.0050845	0.00225573	0.372011
ZHX3	0.00331506	0.0023089	0.372011
WDR41	0.00389978	0.00233728	0.372011
EAF1	0.00454349	0.00242511	0.372011
CSDE1	0.000902071	0.00248786	0.372011
EIF3M	0.00102197	0.0025086	0.372011
RPS25	0.000408625	0.00254051	0.372011
CMPK1	0.00126861	0.00254105	0.372011
RASL11B	0.00328355	0.00257172	0.372011
SYT11	0.00539654	0.00263575	0.372011
PLXNC1	0.00407107	0.00267087	0.372011
C14orf28	0.00440177	0.00267898	0.372011
SARM1	0.00381252	0.0027806	0.372011
SELENOO	0.00532686	0.00282802	0.372011
RAD50	0.00326736	0.00286762	0.372011
NUDCD2	0.00332804	0.00289524	0.372011
ZNF587B	0.00499139	0.0029097	0.372011
POGZ	-0.00248479	0.00291754	0.372011
DENND6A	0.00320969	0.00292478	0.372011
TTC1	0.00440961	0.00292686	0.372011
FTL	0.000847272	0.00294642	0.372011
RPTOR	0.00506795	0.0030033	0.373216
RIOK3	0.00131657	0.00307104	0.373216
FCMR	0.00375587	0.00315262	0.373216
HNRNPH2	0.00250445	0.00319078	0.373216
PHKA2	0.00481805	0.00334035	0.373216
LINC02001	0.00509993	0.00334138	0.373216
ARMH3	0.00433403	0.00341528	0.373216
NT5DC1	0.00417157	0.00343083	0.373216
RETSAT	0.00426678	0.00347541	0.373216
COQ10A	0.00464913	0.00349792	0.373216
SPAG5	0.00374116	0.00351802	0.373216
FIP1L1	0.00174635	0.00358448	0.373216
DNAJA2	0.00158834	0.00359102	0.373216
MIR222HG	0.00363915	0.00361472	0.373216
AC239800.3	0.00476929	0.0036515	0.373216
PTPN6	0.00480884	0.00366401	0.373216
ARHGEF5	0.00447252	0.00366971	0.373216
ZDHHC18	0.00381159	0.00368466	0.373216
TMED2	0.00183409	0.00372073	0.373216
TRAPPC3	0.00369048	0.00375391	0.373216
TSGA10	0.00468769	0.0038026	0.373216
FNDC10	0.00317893	0.00382148	0.373216
GSTP1	0.00310582	0.0038268	0.373216
CORO7	0.00185167	0.00383327	0.373216
TCFL5	-0.00445532	0.0038444	0.373216
CCT7	0.00144271	0.00399158	0.373216
ATP6V0A2	0.00464949	0.00405845	0.373216
UFM1	0.00186758	0.00407406	0.373216
CAP1	0.00285658	0.00414683	0.373216
MRPL9	0.00170678	0.0041636	0.373216
MOCS2	0.00480548	0.00420826	0.373216
NT5C3B	0.00477677	0.00429062	0.373216
C6orf89	0.00320984	0.00432505	0.373216
HBS1L	0.00255274	0.00433682	0.373216
RAC1	0.00139678	0.00433847	0.373216
USP31	0.00356406	0.00435497	0.373216
ZNF212	0.00429822	0.00442477	0.373216
COPS3	0.00298082	0.00452113	0.373216
PNPLA8	0.00232491	0.00452576	0.373216
PNRC1	0.000644599	0.00456301	0.373216
ATRAID	0.00177297	0.00456483	0.373216
ZNF160	0.00491233	0.00462475	0.373216
KIAA1586	0.00392685	0.00470845	0.373216
METTL8	0.00475819	0.00472054	0.373216
SWI5	0.00470734	0.00476741	0.373216
AC069503.2	0.00278031	0.00477649	0.373216
NCOA3	0.00311345	0.00481908	0.373216
BTN3A1	0.00495158	0.00482076	0.373216
MRPS18B	0.00461767	0.00487109	0.373216
TXNL4A	0.00130842	0.00487828	0.373216
DNASE2	0.00462242	0.00494415	0.373216
CCNT2	-0.00243775	0.0049516	0.373216
CCDC90B	0.00452762	0.00498938	0.373216
CHCHD6	0.00427957	0.00506948	0.373216
ULBP2	0.00498865	0.00512455	0.373216
ZNF544	0.00418518	0.00513665	0.373216
ENSA	0.00170384	0.00514271	0.373216
PLK2	0.00436143	0.0051564	0.373216
SPIDR	0.00429427	0.00521691	0.373216
AL133245.1	0.00382456	0.00523074	0.373216
LINS1	0.00440346	0.00523656	0.373216
KLHDC7B	0.00412265	0.00524181	0.373216
ATMIN	-0.0027769	0.0052433	0.373216
FABP5	0.00494836	0.00524547	0.373216
POLE3	0.00177488	0.00524834	0.373216
CSNK1G2	0.00148236	0.00531127	0.373216
ANKRD13A	0.00406484	0.00536385	0.373216
TAF2	0.0040329	0.00536895	0.373216
P4HB	0.00243749	0.00541831	0.373216
TSPAN17	0.00475767	0.00547427	0.373216
CUL1	0.0038265	0.00549354	0.373216
AL162377.3	0.00284903	0.00552284	0.373216
DHX35	0.00426681	0.00553487	0.373216
SF3A2	0.00303438	0.00558881	0.373216
MKL2	0.00420608	0.00561865	0.373216
IBA57	-0.00413886	0.00575109	0.373216
TSR2	0.00192426	0.00591302	0.373216
KIAA1328	0.00461766	0.0059255	0.373216
LIG1	0.00491802	0.00592946	0.373216
SMIM15	0.00397931	0.00593314	0.373216
LZTS3	0.00363941	0.0059405	0.373216
ZYG11B	0.00442683	0.00597408	0.373216
KLHL3	-0.00447337	0.00598097	0.373216
REPIN1	0.00493843	0.00598576	0.373216
ZDHHC23	0.00293739	0.00610075	0.373216
CSTF1	0.00452049	0.00610969	0.373216
CRCP	0.00247765	0.00613373	0.373216
IKZF3	0.00357544	0.00614805	0.373216
SRGN	0.00125011	0.00619906	0.373216
MORC2	0.00472271	0.00621007	0.373216
YDJC	0.00377845	0.00622235	0.373216
SRPK1	0.00376354	0.00625573	0.373216
ILF3-DT	0.00368597	0.00625599	0.373216
PRR14	0.00360616	0.00628958	0.373216
SMN2	-0.00476313	0.00633822	0.373216
HIST1H3B	0.00267117	0.0063529	0.373216
SLF1	0.0040725	0.00640959	0.373216
SPCS3	0.00115982	0.00640988	0.373216
CNNM4	0.00312123	0.00641669	0.373216
TP53	0.00379527	0.00645875	0.373216
NONO	-0.00110587	0.00648683	0.373216
VIPR2	0.00414098	0.0065031	0.373216
PCNX1	0.00416181	0.00654451	0.373594
HCCS	0.0046903	0.00658356	0.373835
CD200	0.00370239	0.00665687	0.374589
SRRM2	0.000681297	0.00668109	0.374589
NAA20	0.00266581	0.00674276	0.374589
AC121761.1	0.00334627	0.00676873	0.374589
SNRNP48	0.00441734	0.006812	0.374589
RPS27A	0.000422842	0.00685113	0.374589
PLXNA1	0.00286938	0.00694004	0.374589
RAB5B	0.00465153	0.00695439	0.374589
IFRD2	0.00451594	0.00696701	0.374589
CSPP1	0.0041325	0.00697965	0.374589
CTDP1	0.003917	0.00706327	0.374589
CASTOR2	-0.00339806	0.00707858	0.374589
PRKCD	0.00400264	0.00710297	0.374589
THUMPD1	0.00152401	0.00720268	0.374589
NAGK	0.00434139	0.0072077	0.374589
UBL3	0.00281564	0.00721377	0.374589
C7orf50	0.00431237	0.00721927	0.374589
DNAJC27	0.00386111	0.00725861	0.374589
MRPL44	0.00350829	0.00726002	0.374589
PSMB1	0.000881109	0.00740664	0.377035
HLA-B	0.000594645	0.00741714	0.377035
AREG	0.00389298	0.00752296	0.377035
XYLT2	0.00285225	0.0075919	0.377035
ATG7	0.00419555	0.00760945	0.377035
UQCRB	0.000676677	0.00761433	0.377035
POLA2	0.00359162	0.00774006	0.377035
B9D2	0.00309711	0.00775555	0.377035
BEX2	0.00230847	0.00777135	0.377035
FSBP	0.00296265	0.00778318	0.377035
MYO18A	0.00392491	0.00779698	0.377035
DENND6A-AS1	-0.00268112	0.00781204	0.377035
MBOAT7	0.00388441	0.00782241	0.377035
EXTL2	0.00453929	0.00782625	0.377035
GK	0.00331515	0.00784368	0.377035
ATF4	0.00104079	0.00790014	0.377035
PLEKHF1	0.00451673	0.00790467	0.377035
WRNIP1	0.00450325	0.00797546	0.378729
TMEM87B	0.00450211	0.00805615	0.380875
NCL	0.00078218	0.00820856	0.38594
HOXB2	0.00486275	0.00826687	0.38594
REXO4	0.00410155	0.00827116	0.38594
NDC1	0.00398812	0.00841389	0.386112
SNHG12	0.00433897	0.00844414	0.386112
USE1	0.00301411	0.00847107	0.386112
UBE3D	0.00346704	0.00847509	0.386112
PTBP3	0.00146337	0.00848683	0.386112
LIN54	0.00444331	0.00849073	0.386112
MEA1	0.00419641	0.0086806	0.387195
MORF4L1	0.000716425	0.00870851	0.387195
MBNL1-AS1	0.00452534	0.00872414	0.387195
HAGH	0.00430438	0.00873857	0.387195
MRPS31	0.00417269	0.00874947	0.387195
DHX8	-0.00183101	0.00884299	0.387195
JPX	0.00286183	0.00885591	0.387195
IDI1	0.00143883	0.00898654	0.387195
FUZ	0.00342431	0.00900062	0.387195
STK26	0.00225459	0.00901618	0.387195
AL163051.1	0.0026423	0.00906513	0.387195
U2SURP	0.00102963	0.00915687	0.387195
BLVRA	0.00392267	0.00919767	0.387195
NUDC	0.00155821	0.00921884	0.387195
NR1D1	0.00421465	0.00921944	0.387195
SPATA5L1	0.00399873	0.00924681	0.387195
PEBP1	0.000941485	0.00927809	0.387195
PLA2G12A	0.00392984	0.00935289	0.387195
PDSS2	0.0045012	0.00946063	0.387195
PGD	0.00383976	0.00947748	0.387195
PDHX	0.0043916	0.00949289	0.387195
TSPYL1	0.00119772	0.00949365	0.387195
AAAS	0.00418276	0.0096047	0.387195
H2AFY2	0.00345009	0.00963636	0.387195
RPLP1	0.000482001	0.00964832	0.387195
TSIX	0.00199204	0.00966106	0.387195
APOBR	-0.00287514	0.00969573	0.387195
CDADC1	0.00424862	0.00971298	0.387195
AC012360.3	0.00450464	0.009761	0.387195
BMS1	0.00300509	0.00976737	0.387195
MBD2	0.00227585	0.00982924	0.387195
RPUSD3	0.00438704	0.00984481	0.387195
USP39	0.00381951	0.00986058	0.387195
ZNF529-AS1	0.00326704	0.00988504	0.387195
MOSPD2	0.00333492	0.00993768	0.387195
P2RX7	0.00382657	0.00999035	0.387195
MRPS6	0.00331434	0.00999262	0.387195
ARHGAP10	0.00398954	0.0100105	0.387195
GEN1	0.00398233	0.0100257	0.387195
BTLA	0.0042149	0.0100302	0.387195
ADAT1	0.00415753	0.0100355	0.387195
CCT8	0.0016418	0.0100974	0.387195
FAM219B	0.00445197	0.0101182	0.387195
MAPK8IP3	0.00452241	0.0101187	0.387195
PRKX	0.00415023	0.0102168	0.387195
OMA1	0.004169	0.0102173	0.387195
MYH10	0.00392968	0.0102566	0.387195
RSL24D1	0.000838526	0.0103157	0.387195
PIK3CB	0.00421593	0.010364	0.387195
ZXDA	0.0043035	0.0104294	0.387195
ADA	-0.00442904	0.0104609	0.387195
AC001226.2	0.00318348	0.0105111	0.387195
RPL30	0.000358857	0.0105373	0.387195
TMEM177	-0.00366087	0.0105688	0.387195
TCP1	0.00224013	0.0105903	0.387195
AGA	0.0043275	0.010647	0.387195
GALM	0.00432977	0.0106566	0.387195
NR2C2	0.00365635	0.0106712	0.387195
SLC51A	0.00301179	0.0107065	0.387195
SETDB1	0.00417224	0.0107175	0.387195
GLMN	0.0040225	0.0107397	0.387195
LIPT1	0.00453044	0.0107514	0.387195
PARK7	0.00135301	0.0108421	0.389154
ZNF766	0.00327469	0.0109017	0.389991
PSMC2	0.00269407	0.0110234	0.392357
C12orf29	0.0037883	0.011041	0.392357
IMPDH1	0.0033484	0.0111353	0.394404
CPSF3	0.00434291	0.0112361	0.394526
TRAV8-2	0.00332131	0.0112845	0.394526
PPP1CC	0.00137905	0.0112927	0.394526
ZNF219	-0.00376548	0.0113145	0.394526
ECH1	0.0039038	0.0113516	0.394526
CCDC9	0.00407796	0.0114772	0.394526
ATP6V0D1	0.00325173	0.0115321	0.394526
SPG11	0.00442897	0.011554	0.394526
AC092279.1	0.00325254	0.0115655	0.394526
ZBTB24	0.00170861	0.0115698	0.394526
EIF1B	0.000803233	0.0115795	0.394526
BAMBI	0.00266598	0.0115826	0.394526
ERVK3-1	0.0041539	0.011694	0.394526
PPME1	0.00411909	0.0118163	0.394526
C1QTNF6	0.003833	0.0118343	0.394526
SEL1L3	0.00408276	0.011838	0.394526
PSMG4	0.00366486	0.0118559	0.394526
REEP6	0.00308421	0.0118601	0.394526
CCDC22	0.00417438	0.0118737	0.394526
NBL1	0.00407842	0.011874	0.394526
TXNL4B	0.00441307	0.0119119	0.394562
C19orf25	0.00401438	0.0119612	0.394978
TMEM138	0.00352135	0.0120752	0.396966
TMEM115	0.00393251	0.0121012	0.396966
CSE1L	0.00425344	0.0121407	0.396966
ORC6	0.00403232	0.0121694	0.396966
TPD52	0.00456516	0.0122393	0.397083
ADAL	0.00418051	0.012247	0.397083
SELENOM	0.0041619	0.0122898	0.397271
JOSD1	0.00104978	0.0123451	0.39786
CNIH3	0.00285979	0.0124138	0.398684
RPS12	0.0004361	0.012445	0.398684
DIABLO.1	0.00410679	0.0125391	0.399859
GFM2	0.00368333	0.0125561	0.399859
CBX5	0.00383585	0.0126162	0.40009
FAM3A	0.00422246	0.0126809	0.40009
CD48	0.000807284	0.0126994	0.40009
POLR1D	0.00084779	0.0127549	0.40009
RHOA	0.00119827	0.012802	0.40009
COASY	0.00437682	0.01285	0.40009
ISCU	0.0012825	0.0128684	0.40009
YPEL1	0.00314993	0.0128828	0.40009
RBAK-RBAKDN	0.00384266	0.0128989	0.40009
AC111182.1	-0.00401989	0.0130216	0.401264
RND1	-0.00366037	0.0130598	0.401264
SLC25A40	0.00301612	0.0131095	0.401264
CNDP2	0.00420009	0.0131105	0.401264
NDUFV2	0.00152579	0.0131237	0.401264
NSMCE3	0.00125994	0.0135294	0.412494
TRIM66	0.00345607	0.0135989	0.412891
CORO1C	0.00294001	0.0136194	0.412891
PIK3CG	0.00365353	0.0138022	0.416021
IK	0.001088	0.0140185	0.416021
UIMC1	0.00355906	0.0140613	0.416021
GNPNAT1	0.00406349	0.0140674	0.416021
PSMC1	0.00224903	0.0140783	0.416021
NPEPL1	0.00453021	0.0140957	0.416021
CLUH	0.0036926	0.0141594	0.416021
HNRNPUL2	0.00319707	0.0141684	0.416021
SNHG19	0.00329963	0.014172	0.416021
HIST1H2AK	-0.00405752	0.0141743	0.416021
NOP53	0.000616521	0.0141902	0.416021
MRPL51	0.00377719	0.0142178	0.416021
ZNF28	0.00222967	0.0142266	0.416021
MAP2K1	0.0042625	0.0144326	0.420897
ZFAND5	0.00109681	0.014502	0.421777
TAB2	0.00212319	0.014607	0.422982
ZNF700	0.00392884	0.0146302	0.422982
SSB	0.000995006	0.0146617	0.422982
RPL38	0.000453312	0.0147246	0.423221
TAF4B	0.00352175	0.0147489	0.423221
SOS1	0.00414731	0.0148222	0.424191
S100A13	0.00371827	0.0149862	0.426973
LNPEP	0.00133931	0.014999	0.426973
AC007038.2	0.00268899	0.0150615	0.42762
FAU	0.000422035	0.015202	0.430469
PHTF1	0.00312753	0.0152919	0.43096
MSL2	0.0022706	0.0152996	0.43096
RNASEL	0.00259595	0.0154371	0.431729
UTP6	0.00396746	0.0154434	0.431729
CBWD2	0.00402513	0.0154501	0.431729
AC109826.1	0.00368247	0.0154879	0.431729
AC084036.1	-0.00283907	0.0155829	0.432035
KLHL21	0.00395558	0.0156083	0.432035
IKBIP	0.00352553	0.0156196	0.432035
MIS12	0.00423933	0.0156653	0.432185
GPATCH11	0.00428145	0.0157444	0.432247
COQ9	0.00372954	0.0157481	0.432247
PUM3	0.00309588	0.0157943	0.43241
ACACB	-0.00310133	0.0159388	0.433296
RSU1	-0.00381704	0.0159573	0.433296
CRBN	0.00103397	0.0159905	0.433296
MPP5	0.00371153	0.0160066	0.433296
WRB	0.0037835	0.0160696	0.433296
PLEKHA5	-0.0032838	0.0161713	0.433296
FTSJ1	0.00432943	0.0161723	0.433296
BTN2A1	0.00406379	0.0161833	0.433296
PRRC2C	0.000571822	0.0162459	0.433296
PCID2	0.00334193	0.0162486	0.433296
TRABD2A	0.00337182	0.0162708	0.433296
INPP5F	0.00419947	0.0165191	0.433794
RPL21	0.000393275	0.0165385	0.433794
RPRD1B	0.00343658	0.0165796	0.433794
GATA3	-0.00278397	0.0166684	0.433794
NOL9	0.00308427	0.0167311	0.433794
GFER	0.00425959	0.0167472	0.433794
CRYBG1	0.00274659	0.0167635	0.433794
DDIAS	0.00263927	0.0168271	0.433794
SSR2	0.000729278	0.0168419	0.433794
FKBP11	0.00396097	0.0169178	0.433794
USP53	0.00421158	0.0169946	0.433794
PPP2R1B	0.00417828	0.0170032	0.433794
AC004982.2	0.00291383	0.0170776	0.433794
ANKRD54	0.00417754	0.0171535	0.433794
CEP89	0.00359936	0.0171635	0.433794
MAN2C1	0.00402455	0.0171982	0.433794
PPWD1	0.00299676	0.0172419	0.433794
CLSPN	0.0025885	0.017249	0.433794
SREBF2	0.0029475	0.0173358	0.433794
KRAS	0.00196683	0.0174004	0.433794
YIPF4	0.0026471	0.0174375	0.433794
SAP130	0.00383473	0.0174383	0.433794
EIF1AX	0.00105353	0.017464	0.433794
ALPK1	0.0041164	0.0174949	0.433794
ERICH6-AS1	-0.0033433	0.0175029	0.433794
URI1	0.00126587	0.0175162	0.433794
RPS20	0.000413026	0.0176049	0.433794
TMUB1	0.00337192	0.0176444	0.433794
PKN2	0.00216895	0.0176472	0.433794
SH3GL1	0.00398333	0.0177255	0.433794
MALAT1	0.000471956	0.0177704	0.433794
AC009404.1	0.00291995	0.0177747	0.433794
NAA35	0.0039464	0.0178397	0.433794
FAM41C	0.00397422	0.0178473	0.433794
ZNF654	0.0042116	0.0179026	0.433794
ZNF213-AS1	0.00408423	0.0179595	0.433794
ATXN2	0.00421576	0.0180073	0.433794
ADAM9	0.00277808	0.0180606	0.433794
GZMA	-0.00376125	0.0181445	0.433794
OFD1	0.00281939	0.0182377	0.433794
AC103591.3	0.00415038	0.0182676	0.433794
AC007216.2	0.00372165	0.0183191	0.433794
TAF1D	0.000916589	0.0183757	0.433794
POLL	0.00388202	0.0183765	0.433794
AL356488.3	0.00352528	0.0183849	0.433794
AC004812.2	0.00388001	0.018439	0.433794
EFCAB2	0.00422029	0.0184394	0.433794
HNRNPK	0.000664862	0.0185296	0.433794
RBM23	0.00212287	0.0185534	0.433794
PRDM2	0.000979604	0.018593	0.433794
ZNF121	0.00344799	0.0186146	0.433794
C8orf76	0.0031927	0.0186355	0.433794
HSD17B11	0.00186458	0.0186877	0.433794
MARCH8	0.00365449	0.0187077	0.433794
ID1	0.00317186	0.0187301	0.433794
SMG9	0.00375993	0.0187691	0.433794
THUMPD2	0.00287247	0.0187796	0.433794
RASA2	0.00125051	0.0187834	0.433794
GPR180	0.00309182	0.0188508	0.433794
MB21D2	0.00246094	0.0189992	0.433794
NAE1	0.00129845	0.0190616	0.433794
ORC2	0.00402736	0.0190646	0.433794
ADRM1	0.0017572	0.0191001	0.433794
SLC25A32	0.00306233	0.0191048	0.433794
PKD1	0.00361803	0.0191131	0.433794
TRIM52	0.00381051	0.0191257	0.433794
GMPPA	0.00348318	0.0191382	0.433794
AP5M1	0.00290209	0.0193596	0.433794
TNKS2	0.00198554	0.0193603	0.433794
LIN7C	0.00277464	0.0194115	0.433794
TAX1BP1	0.000772319	0.0194875	0.433794
GIMAP2	0.00429219	0.0195266	0.433794
KIAA0040	0.00391714	0.0195528	0.433794
BRMS1L	0.00343906	0.0195938	0.433794
MED23	-0.00259491	0.0196036	0.433794
POP7	0.00340703	0.0196234	0.433794
KDM5A	0.00140922	0.0197644	0.433794
FADD	-0.00414346	0.0198127	0.433794
LRRC8B	0.00364554	0.0198393	0.433794
TARS2	0.0038346	0.0198779	0.433794
CASP6	0.00373837	0.0199288	0.433794
WDR74	0.002384	0.0199422	0.433794
RRAS	0.00348765	0.0200313	0.433794
MVP	0.00380524	0.0200961	0.433794
MAP4	0.00352529	0.0201138	0.433794
AKAP7	0.00403135	0.0201189	0.433794
SRSF4	0.00140691	0.0201574	0.433794
HIPK1-AS1	0.00435324	0.0201829	0.433794
EEF1AKMT2	0.00353193	0.0203361	0.433794
SURF2	0.00368573	0.0203498	0.433794
YIF1B	0.00399186	0.0203602	0.433794
EBAG9	0.0035874	0.0203768	0.433794
RPL19	0.000406559	0.0204345	0.433794
ZDHHC20	0.00214507	0.0204481	0.433794
ZNF117	0.00290145	0.0205447	0.433794
PIGBOS1	0.00395373	0.0205599	0.433794
C17orf100	0.00292446	0.0206153	0.433794
NDRG2	0.00227237	0.0206602	0.433794
RDH10	0.00278946	0.020706	0.433794
FAM122B	0.00354539	0.0207153	0.433794
SRSF9	0.00202395	0.0207404	0.433794
SPA17	0.00337056	0.0207611	0.433794
MAML1	-0.00320047	0.0208004	0.433794
TPT1	0.00041234	0.0208036	0.433794
SOCS4	0.00337068	0.0208449	0.433794
TMEM70	0.00249202	0.0208634	0.433794
QSOX2	0.00358134	0.0208927	0.433794
DPH1	-0.00279134	0.0209984	0.433794
HGH1	0.00243643	0.0210504	0.433794
SSH1	0.00402359	0.0210533	0.433794
CLASP2	0.00364362	0.0211576	0.433794
MALT1	0.00147228	0.0212415	0.433794
R3HCC1	0.00251063	0.021286	0.433794
POGK	0.00400691	0.0212872	0.433794
GEMIN4	0.00374678	0.0212989	0.433794
USP11	0.00413766	0.0213016	0.433794
RANBP2	0.00152947	0.0213541	0.433794
NT5C2	0.00342842	0.0213599	0.433794
ANKRD39	0.00365159	0.0213823	0.433794
GLCCI1	0.00395605	0.0213926	0.433794
WDR89	0.00421988	0.0214105	0.433794
CD84	0.00376323	0.0214573	0.433794
FAM104B	0.00383577	0.0214709	0.433794
PAQR3	0.00400354	0.0214906	0.433794
FXR2	0.00354096	0.0215306	0.433794
TTL	-0.00387197	0.0215619	0.433794
RSPH3	0.00249163	0.0215776	0.433794
STX4	0.00415612	0.0215834	0.433794
SGSM2	0.0038227	0.0216254	0.433794
ACTR1B	0.00338905	0.0216533	0.433794
SNHG9	0.00118082	0.0216656	0.433794
KAT14	0.00331443	0.0217015	0.433794
SETD3	0.00364308	0.0217392	0.433794
UBTF	0.00205408	0.0217427	0.433794
RPS29	0.000313084	0.0217553	0.433794
SIRT1	0.00296613	0.0217867	0.433794
PHACTR2	0.00222047	0.0218725	0.433946
ZWILCH	0.00389115	0.0219529	0.433946
ATP2A2	0.00275669	0.0219684	0.433946
TASP1	0.00414477	0.0220364	0.433946
TUBD1	0.00369042	0.0220409	0.433946
AP001267.1	0.00317329	0.022123	0.433946
SETX	0.00291299	0.0221778	0.433946
RBM11	0.00343838	0.0221782	0.433946
ZFP36	0.00166712	0.0222523	0.433946
ZNF517	0.00263283	0.0222655	0.433946
TBK1	0.00328136	0.0223044	0.433946
ZNHIT3	0.00144232	0.0223244	0.433946
GLTP	0.00139936	0.0223567	0.433946
NCK1	0.00229222	0.0223604	0.433946
MIR762HG	0.00354599	0.0224721	0.435327
TRPM7	0.00207037	0.022602	0.437053
IL2RG	-0.00257319	0.0226665	0.437513
CST7	0.00319876	0.0227154	0.43767
KCTD21-AS1	0.00261617	0.0227936	0.438388
RNF25	0.00369034	0.0229196	0.439066
AKT1	0.00383211	0.0229762	0.439066
RPF2	0.00373039	0.0230744	0.439066
PFDN2	0.00119312	0.0231383	0.439066
PCNP	0.000983556	0.0232425	0.439066
PPP3CB	0.00339372	0.0232781	0.439066
TOP3B	0.00411147	0.0233267	0.439066
AASDH	0.00410455	0.0233356	0.439066
GPAA1	0.00406545	0.0234565	0.439066
PLEC	-0.00311401	0.0234994	0.439066
SPEN	0.00194918	0.0235414	0.439066
RSL1D1	0.000697036	0.0236052	0.439066
SEC22B	0.00220081	0.02364	0.439066
P2RY10	0.00125127	0.023641	0.439066
WBP4	0.00355911	0.0236522	0.439066
SH2D3A	0.00419031	0.0236827	0.439066
HIF1A	0.000914078	0.0237439	0.439066
ACAD10	0.00349924	0.0237934	0.439066
IVD	0.00368067	0.023855	0.439066
RBMX	0.000831696	0.0238613	0.439066
SFSWAP	0.000986432	0.0238773	0.439066
PRPS2	0.00369013	0.0239899	0.439066
ICMT	0.0031826	0.0239996	0.439066
PEX13	0.00410422	0.0240005	0.439066
RAB11B-AS1	0.00247166	0.0240307	0.439066
RNF26	0.00388674	0.0240368	0.439066
UXS1	0.00311298	0.0240663	0.439066
FBXL15	0.00366972	0.0241025	0.439066
EXOSC3	0.00371477	0.0241096	0.439066
TOPBP1	0.00286671	0.0241923	0.439066
GCC2	0.00112056	0.0242201	0.439066
AC009318.1	0.00253412	0.0242309	0.439066
RB1CC1	0.000822086	0.0243063	0.439066
FLOT2	0.00360983	0.0243135	0.439066
DBF4	0.00168151	0.0243555	0.439066
TCF7	0.000926673	0.0243865	0.439066
SEC14L1	0.00317339	0.0244119	0.439066
CLYBL	0.00350551	0.0244177	0.439066
SPNS1	0.0029437	0.0244577	0.439066
WDR47	0.00369897	0.0244653	0.439066
SYNE1	0.0026729	0.0245749	0.440296
AL591895.1	0.00380583	0.0247161	0.442088
PRPF38A	0.00200342	0.0248647	0.44249
AL138724.1	0.00315228	0.0249878	0.44249
AL606491.1	0.00337663	0.0249903	0.44249
SLC16A10	0.0035493	0.0249929	0.44249
NAB1	0.00405822	0.0250152	0.44249
SLC40A1	0.00359137	0.0251035	0.44249
CERS5	0.00271333	0.0251535	0.44249
HNRNPH3	0.000984074	0.0251619	0.44249
MSL3	0.00147705	0.0251921	0.44249
CLINT1	0.00120541	0.0252829	0.44249
WIPF1	0.00201991	0.0252869	0.44249
STX18	0.00355577	0.025291	0.44249
AK2	0.00404593	0.0255381	0.44249
GHITM	0.00122283	0.025545	0.44249
FAM53C	0.00276803	0.0255506	0.44249
KRCC1	0.0039967	0.0255675	0.44249
HAUS6	0.00285444	0.0256212	0.44249
QDPR	0.00337487	0.0257082	0.44249
MAP3K8	0.0040039	0.0257128	0.44249
CCDC58	0.00348441	0.0257191	0.44249
SMIM27	0.00282944	0.0258212	0.44249
SEC24D	0.00386147	0.0258391	0.44249
MRPL34	0.00234371	0.0259275	0.44249
DNAJC5	0.0036068	0.0259954	0.44249
TNIP1	0.00235336	0.0260514	0.44249
HOMEZ	0.00289116	0.0262099	0.44249
CTR9	0.00145323	0.0262271	0.44249
SLC50A1	0.00359399	0.0262581	0.44249
TEX10	0.00359915	0.0263333	0.44249
SNAPIN	0.00372474	0.0263651	0.44249
RYBP	0.00253695	0.0264106	0.44249
DDX47	0.00377471	0.0264776	0.44249
RPL36AL	0.000654599	0.0265766	0.44249
ABT1	0.00229521	0.0266128	0.44249
AC002306.1	0.00257207	0.0266299	0.44249
FECH	0.00379204	0.0266377	0.44249
ZNF571	0.00398237	0.0266411	0.44249
MUC20-OT1	0.00306089	0.0266944	0.44249
SNHG15	0.00141357	0.0267373	0.44249
VPS54	0.00347701	0.026887	0.44249
LINC01934	0.00366664	0.0269035	0.44249
BBIP1	0.00321027	0.0269085	0.44249
HM13	0.00314969	0.027041	0.44249
HIPK3	0.0039059	0.0270471	0.44249
RFC2	0.00316646	0.0270551	0.44249
CYREN	-0.00389697	0.0271412	0.44249
ATPAF2	-0.00388513	0.0271752	0.44249
ARFIP1	0.00368637	0.0271759	0.44249
EDEM2	0.00366898	0.027189	0.44249
CTSA	0.003413	0.0272034	0.44249
RRM1	0.00349638	0.0272146	0.44249
FCHSD1	0.00314469	0.0272309	0.44249
ST3GAL3	0.00334481	0.0272602	0.44249
PHLPP2	0.0036075	0.0272617	0.44249
TMC6	0.00230929	0.0272682	0.44249
LAGE3	0.00398355	0.0273464	0.44249
GLT8D1	0.00358767	0.0274216	0.44249
PTPN1	0.00144778	0.0274755	0.44249
MEIOC	-0.00287148	0.0275177	0.44249
DNAJB9	0.00211639	0.0275302	0.44249
DBR1	0.0038634	0.0275347	0.44249
HILPDA	0.00388498	0.0275502	0.44249
Z98885.3	0.0036366	0.0275581	0.44249
POFUT2	0.00372619	0.0275934	0.44249
PNPLA6	0.0036693	0.027598	0.44249
ZNF226	0.00382953	0.0276723	0.44249
RNPS1	0.000941661	0.0276943	0.44249
ELP3	0.00359151	0.027876	0.44249
BRD9	0.0028953	0.0278783	0.44249
SOX4	-0.00287363	0.0279025	0.44249
MTG2	0.00345586	0.027921	0.44249
MGMT	0.00363133	0.0279342	0.44249
DUSP6	0.00399067	0.0279414	0.44249
FAM24B	0.00366524	0.0279658	0.44249
PRELID3B	0.00127534	0.0279864	0.44249
ECI1	0.00386847	0.0280067	0.44249
LCP2	0.00326808	0.0280528	0.44249
PPP1R13B	0.00382942	0.0281251	0.44249
ZNF248	0.00315226	0.0283136	0.44249
IL10RA	0.00302601	0.0283541	0.44249
CYB5R1	-0.00336058	0.0283636	0.44249
VHL	0.00197096	0.0283662	0.44249
USO1	-0.00395476	0.0283935	0.44249
AL365205.1	0.00300287	0.0285334	0.44249
CARS2	0.00349627	0.0285576	0.44249
WAC	0.000961819	0.0286048	0.44249
TAF9B	0.00398874	0.028647	0.44249
VCPKMT	0.00276445	0.0287713	0.44249
CCDC18	0.00378751	0.0288181	0.44249
C11orf96	0.00217597	0.0288474	0.44249
BCL7B	0.0012653	0.0288638	0.44249
SMCR5	-0.00363322	0.0288793	0.44249
BICRA	0.00361325	0.0289563	0.44249
EID3	0.0035603	0.028965	0.44249
GEMIN2	0.00360139	0.0289808	0.44249
RPL39	0.000388601	0.0289921	0.44249
PRKCA	0.00184673	0.0289995	0.44249
VAMP3	0.00358024	0.0290227	0.44249
HMGXB3	0.00325238	0.0290288	0.44249
EHD1	0.00369616	0.0290421	0.44249
RWDD3	0.00361273	0.0290651	0.44249
COMMD10	0.00379443	0.0291347	0.44249
IDS	0.00122452	0.0291954	0.44249
ELL2	0.00215214	0.0292042	0.44249
NEIL2	0.00369535	0.0292288	0.44249
ZNF623	0.00249644	0.0292381	0.44249
FAN1	0.0034616	0.0292588	0.44249
LYPLAL1	0.00371302	0.029323	0.44249
GID8	-0.00121795	0.0294129	0.44249
VMP1	0.00287914	0.0294187	0.44249
DCBLD2	0.00269153	0.029523	0.44249
ATP5PF	0.000934389	0.0295342	0.44249
HAPLN3	0.00269902	0.0296746	0.44249
ABCF1	0.00117029	0.02968	0.44249
C11orf1	0.00369309	0.0297333	0.44249
ZNF75A	0.00277908	0.0297528	0.44249
KDM6A	0.00276467	0.0297735	0.44249
TEP1	0.00244561	0.0298162	0.44249
MCF2L-AS1	0.00256906	0.0298888	0.44249
DTX3L	0.00386459	0.0298961	0.44249
SREK1	-0.000887715	0.0299482	0.44249
ZNF714	-0.00354453	0.0299714	0.44249
AP1B1	0.00380509	0.0299721	0.44249
MEMO1	-0.0036396	0.030078	0.44249
SNRPD1	0.000811439	0.0300959	0.44249
ZNF43	0.0035271	0.030096	0.44249
PRDX6	0.000952636	0.0301757	0.44249
TIMM10B	0.00282878	0.0302019	0.44249
SRRT	0.00299513	0.0302054	0.44249
NOP56	0.00219756	0.0303642	0.44249
VIRMA	0.00258441	0.0303725	0.44249
TEN1	0.0033294	0.0304722	0.44249
PMM2	0.00291045	0.0304843	0.44249
NR2C2AP	0.00379242	0.0305155	0.44249
SRRD	0.00345494	0.03052	0.44249
CTSK	0.00245123	0.030547	0.44249
AL133492.1	0.00242824	0.0305811	0.44249
CEP95	0.00115577	0.0306191	0.44249
DPM1	0.00189767	0.0306322	0.44249
SF3B5	0.000919181	0.0306786	0.44249
METTL2A	0.00372881	0.0306997	0.44249
NAP1L4	0.00118611	0.0307035	0.44249
CASP4	0.00144375	0.0307654	0.44249
PICALM	0.00284304	0.0307694	0.44249
EIF4E2	0.00173418	0.030801	0.44249
GPR183	0.00103834	0.0308032	0.44249
CYB5D2	0.00358893	0.0308152	0.44249
FOXN3	-0.000962095	0.0308689	0.44249
RPS13	0.000346296	0.0308819	0.44249
ICAM2	0.00278441	0.0309436	0.442782
RRP1	0.00350813	0.0310037	0.443051
NFS1	0.00341376	0.0310814	0.443571
CCDC7	0.00378717	0.0312106	0.444379
RAB21	0.00142192	0.0312208	0.444379
DNMT1	0.00277987	0.0312913	0.444792
CREBBP	0.00133766	0.0314062	0.445835
AMPD2	0.00309866	0.0315194	0.446851
MTERF1	0.00362812	0.0316514	0.447753
CCDC32	0.00357933	0.0316664	0.447753
RAD23A	0.00171211	0.0317447	0.448269
FBXW11	0.00318536	0.0317974	0.448346
NTHL1	0.00331396	0.0318486	0.448346
RBM18	0.00329314	0.031911	0.448346
POMGNT1	0.00358402	0.0319173	0.448346
RPL8	0.000386232	0.0320009	0.448933
VOPP1	0.00298731	0.0320967	0.449347
RAD51D	0.00291595	0.0321899	0.449347
ZNF181	0.0032643	0.0321962	0.449347
ZNF180	0.00352101	0.0321979	0.449347
POLM	0.00380378	0.032336	0.449623
PITPNM2	0.00328206	0.0324554	0.449623
MAP3K14	0.00346038	0.0325411	0.449623
NSUN5	0.00306669	0.0325454	0.449623
ODF2	0.00345657	0.0325672	0.449623
VEZF1	0.00275779	0.0325951	0.449623
ITSN2	0.0010456	0.032596	0.449623
HMGCR	0.00345342	0.0326118	0.449623
UQCRFS1	0.000932983	0.0326666	0.449623
AC016596.1	-0.00289194	0.032686	0.449623
OXLD1	0.00260277	0.0327136	0.449623
MNAT1	0.00367579	0.0327204	0.449623
KLHL36	0.00306265	0.0328015	0.450161
RRAGD	0.00298261	0.032859	0.450374
TCAIM	0.0024246	0.0330888	0.451498
COPB1	-0.00135118	0.033103	0.451498
RASSF1	0.00230191	0.0331058	0.451498
LINC00476	0.003062	0.0331093	0.451498
MAN2A1	0.00229219	0.0331528	0.451518
GIPC3	-0.00246423	0.0332019	0.451613
ATXN3	0.00305126	0.0333672	0.453286
PPP5C	0.00370545	0.0334442	0.453759
NUDT15	0.00291262	0.0336376	0.454508
SRSF6	0.00103456	0.0336705	0.454508
RCN2	0.00185874	0.033697	0.454508
NMT1	0.00227461	0.0337034	0.454508
ASTE1	0.00277812	0.0337252	0.454508
WDR75	0.0025276	0.0337536	0.454508
PTOV1	0.00349956	0.0340151	0.457434
PPIG	0.000895174	0.0340815	0.457434
TSSC4	0.0023422	0.0341167	0.457434
RPA3	0.00368524	0.0341932	0.457434
HNRNPM	0.000876664	0.0341971	0.457434
TUBA1C	0.00360566	0.034313	0.457434
ST7	0.00250481	0.0343421	0.457434
SLC11A2	0.00360914	0.0343708	0.457434
PM20D2	0.00336271	0.0343905	0.457434
MRPL38	0.00325622	0.0344822	0.457434
PPFIBP2	0.00251525	0.0345173	0.457434
HERC6	0.00368202	0.0346343	0.457434
TEX30	0.00347792	0.0346361	0.457434
SLC15A4	0.0036758	0.0346744	0.457434
CHMP6	0.00315004	0.0346792	0.457434
SLC25A1	0.00365845	0.0348274	0.457434
RNF6	0.00257587	0.0348299	0.457434
RNF123	0.00284392	0.0348599	0.457434
BROX	0.00242508	0.0349591	0.457434
HAUS1	0.00371734	0.0349751	0.457434
CUL4A	0.00252556	0.0350442	0.457434
WSB2	0.00374486	0.0350444	0.457434
GPX4	0.00100613	0.0350502	0.457434
PRNCR1	0.0033171	0.0350587	0.457434
TMEM220	0.00202516	0.0351049	0.457434
RPL24	0.000376141	0.0351158	0.457434
B3GALT6	0.00383978	0.0351217	0.457434
UROS	0.00295129	0.035187	0.45773
MTRNR2L1	0.00383144	0.0352908	0.458524
NTPCR	0.00360854	0.0353866	0.45907
ZNF540	0.00298077	0.0354937	0.45907
RPS28	0.000343047	0.0355952	0.45907
HOXB-AS1	0.00344347	0.0356265	0.45907
TNK2-AS1	-0.00250431	0.0356471	0.45907
BBS2	-0.00385169	0.0356525	0.45907
CNOT11	0.00286691	0.03573	0.45907
ASAH1	0.00273406	0.0358267	0.45907
USP19	0.00350639	0.0358581	0.45907
EPN2	0.00269473	0.0359306	0.45907
TBCB	0.00183163	0.0359462	0.45907
AAGAB	0.00357953	0.0359862	0.45907
PTPRN2	0.00296854	0.0360084	0.45907
LSR	0.00311805	0.0360093	0.45907
PRNP	0.00227993	0.0360187	0.45907
TAZ	0.00257316	0.0360776	0.45907
SH3YL1	0.00176749	0.0360985	0.45907
PRR7-AS1	0.00234814	0.0361028	0.45907
SUPT4H1	0.00172545	0.0362691	0.459647
PPP1R11	0.0030578	0.0362805	0.459647
CYP4V2	0.00376561	0.0363175	0.459647
MFN1	0.00395956	0.0363195	0.459647
CDK5RAP2	-0.00358009	0.0364988	0.461178
CAPN7	0.00244086	0.0365519	0.461178
UBIAD1	0.00351971	0.0366124	0.461178
TIMM9	0.00229292	0.036615	0.461178
NUDT16L1	0.00110927	0.0366553	0.461178
BCR	-0.00313089	0.0367287	0.461205
TGFBR1	-0.00396547	0.0367434	0.461205
LMO7	0.0038908	0.0368275	0.461624
NUDCD3	0.00250239	0.0368628	0.461624
LPIN1	0.00275942	0.0369927	0.461679
IMP4	0.00189079	0.0370062	0.461679
RBMX2	0.00224192	0.0370355	0.461679
TUT7	0.00289718	0.0370393	0.461679
NFATC2	0.00366775	0.0371026	0.461932
IGF2BP3	-0.0034186	0.0371789	0.462345
SOD1	0.000798044	0.037305	0.462891
ZC3H12D	0.0023333	0.0373337	0.462891
TAOK1	0.00374005	0.0374251	0.462891
NDUFB4	-0.00102892	0.0374282	0.462891
CCNE2	0.00227891	0.0374385	0.462891
NDUFB3	0.00235565	0.0375375	0.462941
AGO4	0.00366076	0.0376185	0.462941
SH3GLB1	0.00136394	0.0376761	0.462941
UBE2B	0.00100416	0.0376845	0.462941
NUP88	0.00238567	0.037751	0.462941
PAN3	-0.00190072	0.0377781	0.462941
RBM3	0.000550285	0.0377905	0.462941
VAMP2	0.000749296	0.0378141	0.462941
KIAA1468	0.0038231	0.037904	0.462941
TRMO	0.00351056	0.0379545	0.462941
JUNB	0.00135078	0.0379918	0.462941
U91328.1	-0.00283586	0.0379982	0.462941
GPBP1	0.000799781	0.0380124	0.462941
TBC1D31	0.00345004	0.0380464	0.462941
GIMAP1	0.00276058	0.0381304	0.463438
VSIG1	0.00308497	0.0382805	0.463919
CYP2R1	0.003517	0.0382878	0.463919
DSN1	0.00349506	0.0382997	0.463919
ZNF589	-0.00332035	0.0383546	0.46406
UBE2D3	0.000568027	0.0384346	0.464505
KRT2	-0.00205378	0.0385986	0.465696
POLR1E	0.00314998	0.0386795	0.465696
ANKRD27	0.00290725	0.0386902	0.465696
EVI2A	0.00235148	0.0387651	0.465696
ABCD4	0.00345885	0.0387783	0.465696
RSRC1	0.0027068	0.038872	0.465696
ELOVL1	0.00341482	0.0388963	0.465696
FBXO45	0.00319597	0.0389601	0.465696
ERF	0.00352964	0.0390031	0.465696
CAMSAP1	0.00323516	0.0390298	0.465696
EIF4H	0.000953965	0.0390688	0.465696
MAP4K4	-0.00137805	0.0392421	0.465696
KAT6B	0.00114047	0.0392501	0.465696
RBM17	0.000980635	0.0392665	0.465696
ICA1	0.00279334	0.0392918	0.465696
DTX3	0.00358165	0.0393761	0.465696
CENPM	-0.00333001	0.039389	0.465696
LMLN	0.00227931	0.0394415	0.465696
PHF11	0.00220502	0.0394468	0.465696
ZNF92	0.00236398	0.0394686	0.465696
ZNF280B	0.00277559	0.0395462	0.465696
ZNF335	-0.00278562	0.0395603	0.465696
KIAA2026	0.00269536	0.0395732	0.465696
LINC01480	0.00255423	0.0395798	0.465696
GGNBP2	0.000866098	0.039618	0.465696
THEM6	0.00326283	0.0396826	0.465944
OAT	0.00338199	0.0397959	0.466262
ROCK2	0.00362907	0.0397965	0.466262
TTBK2	0.00348804	0.0399806	0.467909
ENOSF1	0.00333991	0.0400347	0.468032
EIF4G3	0.00303183	0.040169	0.468806
RPL7	0.000371781	0.0402231	0.468806
ZNF605	0.0028256	0.0402321	0.468806
ARPC1A	0.0031883	0.0403081	0.468839
KIAA1324	-0.00243571	0.0403836	0.468839
BTG1	0.000543018	0.040398	0.468839
PML	0.00394945	0.0404096	0.468839
WDR54	-0.0035999	0.040738	0.471744
HGSNAT	0.00279925	0.0407499	0.471744
LSM8	0.000733236	0.0407919	0.471744
RPL32	0.000390087	0.0409235	0.472272
ASMTL	0.00345061	0.0409256	0.472272
RBM7	0.00104986	0.0409881	0.472485
SIK2	0.00269892	0.0410499	0.47269
INTS13	0.00383678	0.0413065	0.475061
GMPS	0.00279426	0.0413443	0.475061
YIPF3	0.00348618	0.0414339	0.475582
MRPL40	0.00337099	0.0416339	0.47607
PRPF38B	0.000773715	0.0417045	0.47607
TTC30A	0.00235687	0.0417225	0.47607
LYRM2	0.00244063	0.0417367	0.47607
ERH	0.00115476	0.0417478	0.47607
ABHD2	0.00360882	0.0418366	0.47607
CIPC	-0.00337344	0.0418552	0.47607
RPS27	0.000314406	0.0418862	0.47607
PARP1	0.00252246	0.0419359	0.47607
NUDT4	-0.00132837	0.0420401	0.47607
CDK9	0.00329549	0.0420591	0.47607
ANKRD16	0.00289947	0.0421003	0.47607
ATP5MC2	0.000586019	0.0421637	0.47607
NAA60	0.00283719	0.0422245	0.47607
DNAJC17	0.00286211	0.0422566	0.47607
MAP1LC3A	0.00361356	0.0422673	0.47607
SMG1	0.00124379	0.0423045	0.47607
PCIF1	0.00125341	0.0423656	0.47607
AP002387.2	0.00255032	0.0424081	0.47607
RPL7L1	0.00112197	0.0424112	0.47607
STAT3	0.00115348	0.0424169	0.47607
ZDHHC12	0.00309468	0.0425343	0.47607
P2RY11	0.0030828	0.0425757	0.47607
INPP1	0.002765	0.0426356	0.47607
SAP18	0.000687584	0.0426421	0.47607
TPRN	0.00309824	0.0426765	0.47607
TMX1	0.00312088	0.0426878	0.47607
IRF2	0.00371332	0.0427712	0.47607
LAMP3	0.00274048	0.0428465	0.47607
TRIM8	-0.00169082	0.0428979	0.47607
SH3RF1	-0.00237637	0.0429141	0.47607
ZC3HAV1	0.000990376	0.0430024	0.47607
ARF6	0.00108671	0.0430257	0.47607
FOXP1	0.000574968	0.043062	0.47607
SMYD4	0.00313674	0.0430639	0.47607
FAM210B	0.003613	0.0431538	0.47607
AL049840.1	0.00342834	0.043159	0.47607
YIPF1	-0.00337355	0.0431621	0.47607
IRF2BP2	0.00074196	0.0434195	0.478097
CALCOCO2	0.00180614	0.043435	0.478097
DYNLL2	0.00177214	0.0434813	0.478116
EIF2AK1	0.00279282	0.0435945	0.47841
RNASEH2B	0.00183077	0.0436171	0.47841
AL355075.4	0.00252058	0.0436417	0.47841
ZEB1-AS1	0.00267387	0.0437678	0.478535
TSTD2	-0.00287451	0.0437926	0.478535
MCOLN2	-0.00205753	0.043818	0.478535
FAM120A	0.00289409	0.0438315	0.478535
AP002433.1	-0.00243262	0.0438986	0.478781
CYCS	0.000949674	0.0440141	0.479297
HINT1	0.000509893	0.0440353	0.479297
CLEC2B	0.00162609	0.0441039	0.479301
EIF3L	-0.000546468	0.0441481	0.479301
GNB1	0.00181348	0.0442409	0.479301
VWA5A	0.00282058	0.0442477	0.479301
TMED1	0.00354916	0.044292	0.479301
PLCXD2	0.00367641	0.0443036	0.479301
PIK3CD	0.00273927	0.0444538	0.480074
AL118516.1	0.00228122	0.0444645	0.480074
RNF212	0.00275085	0.0445187	0.480175
ZFP1	0.00360011	0.0445641	0.480183
DDX42	0.00251613	0.0447048	0.480479
COX7A2L	0.000884499	0.044733	0.480479
RPS24	-0.000364051	0.0447429	0.480479
WEE1	-0.00319118	0.0448336	0.480479
SELENOT	0.000802712	0.0448353	0.480479
RHOC	0.00321216	0.0448602	0.480479
SOCS2	0.00276934	0.0449754	0.481233
ZNF324	0.00321746	0.0453205	0.484442
CCDC66	0.00191749	0.0454702	0.485406
EPS15	0.00278861	0.0455305	0.485406
SYS1	0.0012649	0.0455697	0.485406
CASD1	0.00310023	0.0457742	0.485406
ALG2	-0.00302082	0.0457921	0.485406
PITPNA-AS1	0.00306615	0.0458032	0.485406
RNF169	0.00295791	0.0458479	0.485406
GRPEL1	0.0021637	0.0459157	0.485406
KLHDC1	-0.00266377	0.045953	0.485406
NRIP3	0.00243484	0.0460289	0.485406
ARMCX3	0.00273766	0.0460578	0.485406
ZNF107	0.00324404	0.0460787	0.485406
CSNK1D	-0.00125559	0.0461774	0.485406
AC091959.3	0.00271444	0.0462239	0.485406
PTPN4	0.00276572	0.0462575	0.485406
KCND3	0.00218436	0.0462873	0.485406
SCLT1	0.00172168	0.0463069	0.485406
FAM200A	0.00231524	0.0463419	0.485406
AC005837.1	0.00203458	0.046373	0.485406
LLGL2	0.00326318	0.0464247	0.485406
DAPL1	0.00255923	0.0464391	0.485406
AMBRA1	0.00329404	0.0465753	0.485406
URB1-AS1	0.00337119	0.0466036	0.485406
AL021707.1	0.00233788	0.0466237	0.485406
AKAP11	0.00309647	0.046703	0.485406
PARD6A	0.00287685	0.0467426	0.485406
MT1F	0.00287648	0.0467575	0.485406
SEPT1	0.00113839	0.0468129	0.485406
C15orf39	0.0031904	0.0468391	0.485406
CDK16	0.00293187	0.0468955	0.485406
ANKRD36B	0.0026728	0.0469975	0.485406
AC084018.2	0.00351911	0.0470443	0.485406
MARCH6	0.00124183	0.047122	0.485406
PIN4	0.00326571	0.0471643	0.485406
ARRDC1	-0.00363958	0.0471983	0.485406
MBNL1	0.000599811	0.0473019	0.485406
PFDN5	0.000382029	0.0473022	0.485406
SLC22A5	0.00210608	0.0473571	0.485406
TC2N	0.00184506	0.0473667	0.485406
WTAP	0.000870052	0.0474709	0.485406
IFT22	0.0033094	0.0474721	0.485406
ZNF740	0.0034978	0.0474911	0.485406
HNRNPAB	0.00178008	0.047509	0.485406
BLCAP	0.00247285	0.0475493	0.485406
FXYD5	0.000657162	0.047554	0.485406
ATP6V1B2	0.00244938	0.0475555	0.485406
RRAGB	0.00339948	0.0476978	0.485406
GCN1	0.00323654	0.0477424	0.485406
TRIM28	0.00298324	0.0477511	0.485406
RGP1	0.0030231	0.0477569	0.485406
FOXO3	0.00260723	0.0477839	0.485406
CDC26	0.00326738	0.0477841	0.485406
AGFG1	0.00204935	0.0478079	0.485406
RALGAPB	0.00349411	0.0479083	0.485415
CCNG2	0.00353392	0.0479104	0.485415
SERBP1	0.00081509	0.0479747	0.485415
ICE2	0.00313459	0.0479896	0.485415
PAXIP1-AS2	-0.00323166	0.048057	0.485638
HDGF	0.00236766	0.0481212	0.48583
MSH6	0.00204829	0.0481911	0.485874
CCT5	0.00250008	0.0482162	0.485874
FAM161B	0.00265958	0.0483375	0.48664
C2orf69	0.00295186	0.0484534	0.48735
RAB5IF	0.00238476	0.0485909	0.488275
TCTE3	0.00348093	0.0486709	0.488362
AARSD1	0.00279317	0.0487221	0.488362
MAGI3	-0.0033115	0.0487361	0.488362
RIOX1	0.00324397	0.0487951	0.488497
SDCCAG8	0.00319515	0.0488834	0.488589
PEX26	0.00281925	0.0488984	0.488589
RPL3	0.000367298	0.0489408	0.488589
EPS8	0.00299243	0.0490988	0.48971
YES1	-0.00321562	0.0492077	0.490341
GLRX	0.00280023	0.0492774	0.49058
MRPL32	0.00172088	0.0493855	0.490797
MAGOH	0.000913279	0.0493906	0.490797
EMD	0.00139732	0.0495638	0.492051
CCZ1B	0.00357656	0.0496085	0.492051
UTP15	0.00303733	0.0496675	0.492181
BPGM	-0.00155189	0.0497606	0.492284
PIGF	-0.00307506	0.0497872	0.492284
MPDU1	-0.00306138	0.0498503	0.492284
ELMO2	0.00348792	0.0499255	0.492284
IP6K1	-0.00118013	0.0499279	0.492284
PRMT1	0.00326476	0.0499636	0.492284
ITPK1	0.00307671	0.049999	0.492284
XPO5	0.00304725	0.0501134	0.492958
RARRES3	0.00096035	0.0501594	0.492959
ITGB1BP1	0.00268876	0.0502541	0.493437
MTMR10	0.00352299	0.0504409	0.494818
KMT2E-AS1	0.00325254	0.0505044	0.494989
STRN4	0.00333593	0.0505946	0.495214
TPM3	0.000708354	0.050657	0.495214
BABAM2	0.00335478	0.0506657	0.495214
SPCS1	0.00103194	0.0508107	0.495944
C18orf25	0.00327442	0.0508328	0.495944
SLC30A9	0.00289614	0.0508827	0.495979
KDM1A	0.00337939	0.0509793	0.496192
PPP6R3	0.00224126	0.0510175	0.496192
TENT2	0.00169978	0.0510754	0.496192
SLAIN1	0.00323994	0.05109	0.496192
AC137630.3	0.00223216	0.0511717	0.496192
ITFG2-AS1	-0.00299278	0.0511819	0.496192
DNAJC19	0.0015995	0.0512428	0.496334
CCNDBP1	0.0015572	0.0513277	0.496708
PNO1	0.00172031	0.0513857	0.496821
CAPZB	0.00101641	0.0514529	0.497023
TEX45	0.00235795	0.0515043	0.497072
MRPL50	0.00267967	0.0517559	0.498694
NEK7	0.00345064	0.0518302	0.498694
IFNGR2	0.00273316	0.0519019	0.498694
RARS2	0.00286742	0.051929	0.498694
PTP4A1	0.00128506	0.0520679	0.498694
EXOC4	0.00307569	0.0520797	0.498694
HECTD1	0.00177852	0.0520971	0.498694
MCPH1	0.00237993	0.052119	0.498694
EMG1	0.00251049	0.0521811	0.498694
ASF1A	0.00334348	0.0522104	0.498694
UBB	0.000859535	0.0522497	0.498694
PLAUR	0.00243061	0.0522827	0.498694
SYNCRIP	0.000838233	0.0523107	0.498694
RTKN2	-0.00374509	0.0523882	0.498694
RPL11	0.000298905	0.0524284	0.498694
PNPO	0.00218128	0.0525393	0.498694
CCDC126	0.00273606	0.0525809	0.498694
FAM91A1	-0.00243244	0.0526714	0.498694
TSR3	0.00260667	0.0526776	0.498694
TMEM67	0.00344388	0.0526854	0.498694
SEC22C	0.001913	0.0526955	0.498694
ACIN1	0.00144528	0.0527099	0.498694
DMTF1	0.00208682	0.0527706	0.498694
RSRC2	0.000576899	0.0527876	0.498694
CD59	0.00282203	0.0528625	0.498962
ILVBL	0.00288785	0.0531979	0.50138
THAP6	0.00337794	0.053249	0.50138
ZNF579	0.00308575	0.0532597	0.50138
CHPF2	0.00333923	0.0533055	0.50138
JAML	0.0032745	0.0534718	0.50212
SRA1	0.00301799	0.0536134	0.50212
UXT	0.000708615	0.0536886	0.50212
MBTPS1	0.00106736	0.0537263	0.50212
SEC24B	0.00326679	0.0537968	0.50212
NFYB	0.00324629	0.0538328	0.50212
ECPAS	0.00341654	0.0538339	0.50212
SNX25	0.00360176	0.0538415	0.50212
AC008105.1	0.00232646	0.0538819	0.50212
PMM1	0.00274556	0.0539136	0.50212
ITK	0.00264244	0.0539422	0.50212
SNHG7	0.000844171	0.054018	0.50212
WNT7A	0.00288823	0.0540433	0.50212
SRSF7	0.000812086	0.0540827	0.50212
BABAM1	0.00228606	0.054086	0.50212
ANKRD13C	0.00301773	0.0541826	0.502582
BET1L	0.00332437	0.0543553	0.503748
ZNF678	0.00307901	0.0545043	0.504693
RBMS2	-0.00292386	0.0545971	0.505117
RPUSD4	0.00297521	0.0547087	0.505714
AL662844.4	-0.00172663	0.0547985	0.506108
TBCEL	0.00255795	0.0548942	0.506556
TGIF2	0.00289546	0.0549591	0.506719
PABPC1	0.000599212	0.0550451	0.507067
PAFAH2	0.00261132	0.0551328	0.507067
ZFAS1	0.000604932	0.0551386	0.507067
EFCAB14	0.00170422	0.0551969	0.507169
ZNF830	0.00173413	0.0553216	0.507731
ZCCHC18	-0.00272052	0.0553613	0.507731
AP3D1	0.00303362	0.0554402	0.507731
PSPH	-0.00244877	0.0555325	0.507731
RPL22	0.000306457	0.0555445	0.507731
SYT5	0.00254087	0.0555816	0.507731
PHLPP1	0.00271005	0.0555893	0.507731
PIM2	0.00192062	0.0557018	0.508036
PACS1	0.00168541	0.0557173	0.508036
DEF6	0.00187917	0.0558203	0.508246
GNAS	0.000418914	0.0558351	0.508246
HNRNPR	0.00165256	0.0559356	0.50873
BTF3L4	0.000915424	0.0561642	0.510376
AC007950.2	0.0030254	0.0562335	0.510574
TUBGCP6	0.00335426	0.0564158	0.511796
UBAC2	0.00282772	0.0568018	0.514672
TMEM214	-0.00284654	0.0569623	0.514672
TRIM4	0.00298569	0.0569693	0.514672
AC016831.1	0.00342682	0.0570031	0.514672
RPS27L	0.00122917	0.0571561	0.514672
AC098850.3	-0.00305991	0.057171	0.514672
AP5Z1	0.003583	0.0572113	0.514672
C16orf91	0.00271098	0.0572364	0.514672
ITCH	0.00270728	0.0572579	0.514672
SEPT9	-0.00107045	0.0572693	0.514672
AC124283.1	-0.00228472	0.0572846	0.514672
MRPL1	0.00266365	0.0573128	0.514672
HSP90AA1	0.000724886	0.0573837	0.514672
TSN	0.001045	0.0574342	0.514672
CEBPG	0.00146645	0.0574555	0.514672
EIF4G1	0.00249745	0.0575217	0.514672
AL360012.1	-0.00192398	0.0575652	0.514672
TELO2	0.00307483	0.0575961	0.514672
WDR36	0.00282612	0.0577253	0.515398
MCM9	0.00319579	0.0578761	0.516073
MFSD13A	0.00274577	0.058008	0.516073
DIS3L2	0.00286442	0.0580279	0.516073
TSC1	0.00313437	0.0580356	0.516073
EBP	0.00223515	0.0580414	0.516073
RPS14	0.00035095	0.0581121	0.516274
BTF3	0.000385427	0.0581849	0.516493
CENPP	0.00322876	0.0582386	0.516543
FAM45A	0.00258965	0.0584394	0.51784
MBNL3	-0.00324934	0.0584814	0.51784
SRSF11	0.000757261	0.0586133	0.51858
NFATC1	0.00255023	0.0586937	0.518864
DUSP5	0.00322215	0.0588893	0.520054
NDRG3	0.00345222	0.0589252	0.520054
SASS6	0.00317806	0.0590592	0.520808
KHSRP	0.00250213	0.0592553	0.521742
RPL31	0.000398662	0.0592698	0.521742
ANKRD46	0.00320437	0.0593667	0.521742
CCR7	0.00146785	0.0594044	0.521742
ITIH4	0.00211957	0.0595548	0.521742
RPS17	-0.000600236	0.0595838	0.521742
NUP210	0.00234978	0.0595855	0.521742
PCBP4	0.00291313	0.0595998	0.521742
DUSP1	0.0011044	0.0596027	0.521742
ZSWIM9	-0.00290244	0.0597668	0.522176
LIMD1	0.00286179	0.0598384	0.522176
B3GLCT	0.00328703	0.0598677	0.522176
PPP4R3A	0.000886016	0.0598766	0.522176
DHCR7	0.00307212	0.0599494	0.522176
MRTO4	0.00339347	0.0599839	0.522176
STOML2	0.00235926	0.0599928	0.522176
SLX4IP	0.00272438	0.0601028	0.522404
BUD23	0.000851908	0.0601164	0.522404
SSBP1	0.00094029	0.0602239	0.522741
NUTF2	0.00314539	0.0603478	0.522741
ERCC6L2	0.00301637	0.0604125	0.522741
CCDC97	0.00321794	0.0604675	0.522741
POM121C	0.0015858	0.060483	0.522741
MAFF	0.00315732	0.0605498	0.522741
AKAP13	0.000850088	0.0605797	0.522741
SAMHD1	0.00193126	0.0606025	0.522741
ANXA2R	0.00225894	0.060638	0.522741
EPRS	0.00268688	0.0606423	0.522741
MAP10	0.00256666	0.0608804	0.523981
C1orf50	-0.00320093	0.0608837	0.523981
LTN1	0.00175534	0.0609729	0.524328
GNA13	0.00226172	0.0612959	0.525683
BLZF1	0.00286589	0.0613026	0.525683
NPLOC4	0.00238641	0.0613244	0.525683
AC097634.1	0.00209585	0.0613264	0.525683
LYPLA1	0.00224205	0.061411	0.525988
AK6	0.00212934	0.0615186	0.526489
APPL2	0.00235897	0.0615726	0.526532
H6PD	0.00314824	0.0620555	0.529937
GANAB	0.00309497	0.0620696	0.529937
CLCN7	0.00340212	0.0621585	0.530274
CMTR1	0.00314777	0.0622567	0.530333
VIPR1	0.00298258	0.0622642	0.530333
TMEM63A	0.00309661	0.0624515	0.53115
LINC01465	0.00289618	0.0624749	0.53115
CTDSPL2	0.00128484	0.0625086	0.53115
COMMD6	0.000496756	0.062577	0.531311
METTL14	0.00242128	0.0627717	0.532043
PPCDC	0.00247176	0.0628309	0.532043
DMAP1	0.00258059	0.0629076	0.532043
MGST2	0.00251648	0.062934	0.532043
UBALD1	0.00303815	0.0629546	0.532043
NDUFAF5	0.00341654	0.0630105	0.532043
ACSL5	0.00276964	0.0630723	0.532043
PHTF2	0.00274251	0.0631401	0.532043
ABAT	-0.00326069	0.0631455	0.532043
TMSB15B	0.00281337	0.063159	0.532043
HSPE1	0.00103788	0.0632578	0.532048
DUSP18	0.00265837	0.0633428	0.532048
GMDS	0.00285112	0.0633692	0.532048
SDHC	0.00239942	0.0633832	0.532048
ZBTB45	0.00216465	0.0634075	0.532048
TMEM168	0.00333042	0.0635338	0.532177
DPH7	0.00276227	0.0635811	0.532177
EPOR	0.00274161	0.0636109	0.532177
CRTC3	0.00101526	0.0636594	0.532177
BICDL1	0.00100706	0.0636792	0.532177
EIF1	0.000458215	0.0637272	0.532177
MOB1A	0.00074767	0.06377	0.532177
AC112907.3	0.00252206	0.0639623	0.532439
ZNF3	0.00311911	0.063981	0.532439
ISOC1	0.00303146	0.0639905	0.532439
SURF4	0.00173162	0.0639998	0.532439
XIAP	0.00252228	0.0641804	0.533148
EMC6	0.00104008	0.0641844	0.533148
AP003774.4	0.00302513	0.0642738	0.533477
DDX24	0.000653801	0.0644043	0.534148
POLR2C	0.000791607	0.0644544	0.53415
ZNF783	0.00316486	0.0646104	0.534285
KIFAP3	0.00293982	0.0646368	0.534285
LINC00852	0.0026194	0.0647375	0.534285
DYNLL1	0.00288513	0.0647619	0.534285
LMNTD2	0.00235146	0.064795	0.534285
ERCC8	0.00302695	0.0648293	0.534285
AL137003.1	-0.00271409	0.0648833	0.534285
RTF2	0.00161748	0.0648969	0.534285
CBX6	0.00243477	0.0651219	0.534285
ARAP2	0.0011098	0.0651401	0.534285
STIP1	0.00330233	0.0651897	0.534285
GPX7	0.00268956	0.0651957	0.534285
LY75	-0.00277489	0.065216	0.534285
GATB	0.00280862	0.0652245	0.534285
ARHGEF40	0.00222709	0.0652506	0.534285
SHISAL2A	0.00319296	0.0653022	0.534285
LRRC23	0.00263473	0.065317	0.534285
TMEM268	0.00274514	0.0654298	0.534525
SLC25A51	0.00290636	0.0654665	0.534525
AC005224.3	0.00337496	0.0654957	0.534525
SLC25A24	0.0030733	0.0657684	0.536147
SFPQ	0.000568773	0.0658443	0.536147
ZNF563	0.00279645	0.0659886	0.536147
U2AF1L4	0.0019536	0.0660154	0.536147
CPSF2	0.0032119	0.0660575	0.536147
AC009088.1	0.00184277	0.0660586	0.536147
LPP	0.00222652	0.0660805	0.536147
AC087741.1	0.0029872	0.0660941	0.536147
AC005224.4	-0.00222396	0.0661613	0.536286
POM121	0.00201381	0.0662322	0.536456
DSE	0.00310299	0.06635	0.53673
SARNP	0.002769	0.0663842	0.53673
ANAPC4	0.00325197	0.0664636	0.53673
CHN1	0.00197279	0.0664714	0.53673
ACYP1	0.00304716	0.0665175	0.53673
ZCCHC4	0.00240669	0.0666093	0.53673
FYN	0.00108279	0.0666161	0.53673
SEPT6	-0.000919693	0.0667138	0.536847
EFTUD2	0.00267285	0.0667307	0.536847
DERL2	0.00107514	0.0668336	0.537272
MLST8	0.00296465	0.0669105	0.537487
AKR1C3	0.00324261	0.0671102	0.538119
PHF8	0.00313315	0.0671604	0.538119
WDR59	0.00300588	0.0672378	0.538119
RPS6KA1	0.00317384	0.0672722	0.538119
ZNF33A	0.00196179	0.06728	0.538119
CCND3	0.00239255	0.0673881	0.538119
AC024940.1	0.00223272	0.0674546	0.538119
RIOX2	0.00316232	0.0674803	0.538119
SARS	0.0024731	0.0675379	0.538119
TMEM60	0.00307267	0.0675394	0.538119
PGM3	0.00290765	0.0676695	0.538119
YWHAQ	0.00104073	0.067693	0.538119
PLEKHO2	-0.00215043	0.0677689	0.538119
RAB30-AS1	0.00318421	0.0678566	0.538119
CHRM3-AS2	0.00250257	0.0678691	0.538119
BZW1	0.000797181	0.0678809	0.538119
AC078883.3	0.00297793	0.067907	0.538119
SEC16A	0.00239447	0.0679183	0.538119
VARS2	-0.00242992	0.0679424	0.538119
PEX12	-0.00143528	0.0681148	0.538119
SELENOF	0.00166824	0.068135	0.538119
LYAR	0.00281004	0.0681352	0.538119
CYHR1	0.00305699	0.0681424	0.538119
RPL36A	0.000449331	0.0683436	0.539223
RNF138	0.00110409	0.068393	0.539223
MX2	0.00293554	0.0684329	0.539223
NDUFB8	0.000840163	0.0685441	0.539535
RXRB	0.00286464	0.0686273	0.539535
ANKFY1	0.00320899	0.0686829	0.539535
SLC12A7	0.00272227	0.0686891	0.539535
SRSF5	0.000506543	0.0687239	0.539535
DCPS	0.00311065	0.0688856	0.54041
ADIPOR2	0.00331001	0.068944	0.540472
ELOC	0.00116901	0.0691434	0.540956
MTRF1L	0.00261655	0.0691911	0.540956
NDUFB9	0.00105591	0.0692414	0.540956
TRAP1	0.00318576	0.0692504	0.540956
SIRT7	0.0021768	0.0693591	0.540956
PRPSAP2	0.00340011	0.0693968	0.540956
NKILA	-0.00229014	0.0694153	0.540956
EPB41L4A-AS1	0.000851872	0.0694385	0.540956
SLC35F2	-0.00304397	0.0694593	0.540956
POU6F1	-0.00227645	0.0695257	0.54108
MIR155HG	0.00295162	0.0696838	0.541298
USP35	0.00302154	0.0697617	0.541298
MAT2A	0.00257675	0.0697649	0.541298
DDX11	0.00338407	0.0698468	0.541298
IRF3	0.002667	0.0698507	0.541298
TAF7	0.00105085	0.0699674	0.541298
MRPL58	0.00273752	0.0700356	0.541298
SLC38A1	0.00108895	0.0701192	0.541298
NIF3L1	-0.00272175	0.0701232	0.541298
BCLAF3	0.00299532	0.0702492	0.541298
PITPNA	0.00315158	0.070306	0.541298
NADK	0.00277882	0.070336	0.541298
ANKMY2	0.00216111	0.0703472	0.541298
AC087623.3	-0.00274921	0.0704215	0.541298
ZNF358	0.00235054	0.0704225	0.541298
PSMC3	0.00198598	0.0705564	0.541298
WDR83OS	0.00161125	0.0707089	0.541298
WASHC2A	0.00283125	0.0707421	0.541298
CARD8-AS1	0.00306395	0.0707646	0.541298
AL353708.1	0.0023806	0.0707973	0.541298
PLIN3	0.002636	0.0708326	0.541298
AL136454.1	0.00279788	0.0709353	0.541298
ATP5F1A	0.000815215	0.0710219	0.541298
CAPS	0.00299324	0.0710377	0.541298
ABI1	0.0016585	0.0710465	0.541298
MAX	0.000733854	0.0710904	0.541298
ARCN1	0.00133973	0.0712264	0.541298
ZNF184	0.00320218	0.0713073	0.541298
AMZ2	0.00304072	0.0713202	0.541298
SKAP1	0.0012569	0.0713909	0.541298
SACS	0.00272308	0.0714113	0.541298
RFFL	-0.00223328	0.0714735	0.541298
MTHFR	0.00293192	0.0714827	0.541298
MRPL23	0.00232649	0.0715067	0.541298
CLOCK	0.00281966	0.0716767	0.541298
FBXO41	0.00273609	0.0717124	0.541298
PPP1R18	0.00301919	0.0717532	0.541298
SP140L	0.00201798	0.0719093	0.541298
CNBP	0.000684249	0.0719208	0.541298
MT-ND2	0.000536724	0.0719464	0.541298
TMEM245	0.0024167	0.0720969	0.541298
CCNC	0.00214026	0.0721112	0.541298
LTB	0.000590689	0.0721652	0.541298
AC025171.2	0.00275301	0.07217	0.541298
ANKRD36C	0.00216744	0.0721788	0.541298
ATP6V0B	0.00159859	0.0721987	0.541298
KIF3B	0.00276129	0.0722189	0.541298
INTS9	0.00265149	0.0722531	0.541298
UBE2K	0.00205436	0.0722765	0.541298
MCM2	-0.002515	0.0723019	0.541298
LMAN1	0.00172567	0.0723597	0.541298
FLNB	-0.00266817	0.0723805	0.541298
SLC25A26	0.00187178	0.0723993	0.541298
IL6R	0.00333309	0.0724196	0.541298
TMEM167B	0.00108789	0.0724406	0.541298
NFIL3	0.00315554	0.072466	0.541298
RFWD3	-0.00257224	0.0724787	0.541298
LIG4	-0.00228794	0.0724791	0.541298
BLVRB	0.0028798	0.0727592	0.542799
RBFA	0.00267639	0.0728109	0.542799
NEDD4	-0.00247736	0.0728317	0.542799
CLASRP	0.00298431	0.0728859	0.542825
AMMECR1	0.0032357	0.0729489	0.542918
ABHD8	0.00282744	0.0730728	0.543208
MCM3	0.00330803	0.0731481	0.543208
AL355001.2	0.00222442	0.073193	0.543208
MRPS17	0.00286154	0.0732616	0.543208
CDHR3	0.00262095	0.0733205	0.543208
TOR1AIP1	0.00107926	0.0733671	0.543208
ARRDC3	0.00126599	0.0734335	0.543208
RECK	0.00315688	0.0734636	0.543208
ALDH3A2	0.00282074	0.0734976	0.543208
RHOQ	0.00280403	0.0736076	0.543208
EMC2	0.00324198	0.0736692	0.543208
MTPN	0.000765012	0.0736846	0.543208
NOL10	0.00258279	0.0737196	0.543208
BLOC1S4	0.0019063	0.0737425	0.543208
PI4K2A	0.00326786	0.0737471	0.543208
PCGF6	0.0031556	0.0740671	0.543863
CAMK2D	0.00118544	0.0741121	0.543863
LINC02256	0.00303193	0.0741421	0.543863
MIGA1	0.0020312	0.0742078	0.543863
CENPB	0.00298453	0.0742105	0.543863
YWHAH	0.00295623	0.0742212	0.543863
METAP1D	0.00250354	0.0742321	0.543863
GABPA	0.00249694	0.0742415	0.543863
MEI1	0.00230947	0.0746209	0.544412
CCAR1	0.00167154	0.0746213	0.544412
IST1	0.00163691	0.0746286	0.544412
PITPNB	0.00129507	0.0746715	0.544412
ANK3	0.00293545	0.0747822	0.544412
ZNF827	-0.00248421	0.0748092	0.544412
CRLS1	0.00309189	0.0748387	0.544412
RECQL	0.00307211	0.0748586	0.544412
AC008906.1	0.0026456	0.0748783	0.544412
ZNF736	0.00314165	0.0748917	0.544412
BIN1	0.00110772	0.0749336	0.544412
GBP2	0.00115753	0.0750404	0.544412
ENDOD1	0.00291151	0.075064	0.544412
PNP	0.00337754	0.0750741	0.544412
HLA-DMA	0.00328905	0.0750774	0.544412
KCTD9	0.00294415	0.0752113	0.545015
GNAQ	-0.00285454	0.0753211	0.545443
NAA15	0.00110137	0.0756856	0.547285
KLF3	-0.000838029	0.0757261	0.547285
C12orf66	0.00305183	0.0757605	0.547285
CHD1	0.0007792	0.0758113	0.547285
VAPB	0.00191877	0.0758305	0.547285
STK19	0.00280482	0.0759859	0.547826
CCDC6	0.00186089	0.0760075	0.547826
LMF1	-0.00251041	0.0761272	0.548238
RIPOR1	0.00222932	0.0762186	0.548238
SNAPC3	0.00231187	0.0762325	0.548238
NSA2	0.000624198	0.076269	0.548238
TRAV13-2	0.00219085	0.0763775	0.54865
SEC11C	0.00183803	0.076464	0.548904
LINC00847	-0.00277755	0.0766729	0.549804
CISD1	0.00313762	0.0767383	0.549804
ENPP2	-0.00241395	0.0767431	0.549804
ARHGAP1	0.00275688	0.0768209	0.549995
TULP4	0.00252814	0.0773332	0.552388
EXOSC4	-0.00224283	0.0773847	0.552388
ADO	0.00307132	0.0773921	0.552388
CYB561D2	0.00302061	0.0774528	0.552388
IKZF1	0.000951345	0.0775606	0.552388
DGKZ	0.00232965	0.0776145	0.552388
TNPO3	0.00319158	0.0776179	0.552388
AGAP4	0.00244503	0.0776334	0.552388
NFYC	0.00279113	0.0776466	0.552388
ATP6V1E1	0.00195345	0.0776699	0.552388
PLCG1	0.0031463	0.077802	0.552961
ENY2	0.000729962	0.0779602	0.553718
INPP5A	0.00302344	0.0780737	0.553765
LRP8	0.00292382	0.0782479	0.553765
CITED2	0.00173692	0.078248	0.553765
EVI2B	0.00088423	0.0782524	0.553765
UHRF1BP1L	0.00254941	0.0783269	0.553765
EIF2B5	0.0016966	0.0783486	0.553765
ATXN7L3	0.00313858	0.0783517	0.553765
HLA-DRA	0.00246617	0.0783795	0.553765
USB1	0.00290684	0.0784739	0.554067
ATG10	0.00309231	0.078555	0.554137
MTOR	0.00288641	0.0785871	0.554137
ZNF595	0.00303177	0.0787402	0.554852
PPRC1	0.00314549	0.0788114	0.55499
CCDC124	0.00291365	0.0789371	0.555346
SIAH1	0.00261534	0.0789906	0.555346
MCRIP2	0.00318112	0.0790173	0.555346
QSOX1	0.00314562	0.0791269	0.555753
TARSL2	0.00225796	0.079271	0.555888
NELL2	0.00254404	0.0793534	0.555888
ZFR	0.00147541	0.0793742	0.555888
EXOSC9	0.00166792	0.0794021	0.555888
PCBP1	0.000852073	0.0794552	0.555888
S100A11	-0.00252488	0.0795235	0.555888
ERP29	0.000715432	0.0795867	0.555888
NOC3L	0.00321113	0.0796383	0.555888
ZNF286A	-0.00291121	0.07967	0.555888
PPIL3	0.00307438	0.0798252	0.555888
SCPEP1	0.00249041	0.0798875	0.555888
SCAMP4	0.00279543	0.0799759	0.555888
MRPL36	0.00228859	0.0799837	0.555888
RWDD1	0.000582703	0.0800056	0.555888
GPR68	0.00266628	0.080075	0.555888
RAB3IP	0.00326038	0.0800802	0.555888
ZNF765	0.00263514	0.0800871	0.555888
CARD19	0.00268654	0.0801005	0.555888
OPA3	0.00277776	0.0801303	0.555888
OGFR	0.00261282	0.0802604	0.556428
ZMYM5	0.00245567	0.0803646	0.556428
GNG5	0.00123479	0.0804033	0.556428
DNAJB2	0.00243871	0.0804304	0.556428
HMG20B	0.0027076	0.0804674	0.556428
SLA	0.00177832	0.0805855	0.556886
AGK	0.00316554	0.0806762	0.557154
RAP1A	0.00155384	0.0807809	0.557518
TOR1AIP2	-0.00110252	0.0808742	0.557803
PXK	0.00298594	0.080983	0.558136
NXT1	0.00172667	0.0810998	0.558136
ATF3	0.00333217	0.0811239	0.558136
ANAPC2	-0.002695	0.0811437	0.558136
RDH11	0.00283749	0.0812124	0.558136
HNRNPDL	0.000724533	0.0812344	0.558136
ETNK2	0.00192352	0.0813073	0.558279
PDIA3	0.000788353	0.0813721	0.558367
HNRNPA1P48	0.00254933	0.0814501	0.558399
COPB2	0.00295793	0.081493	0.558399
ADSL	-0.00284437	0.0815329	0.558399
SVBP	0.00195304	0.0815926	0.558418
SLC22A17	0.00198512	0.0816397	0.558418
PHF20L1	0.00122995	0.0818112	0.559234
RPS3A	0.000311674	0.0819279	0.559402
CBY1	0.00237829	0.0820617	0.559402
WAPL	0.00102161	0.0820638	0.559402
CCDC120	0.00267479	0.0820736	0.559402
RAP1B	0.000694089	0.0821168	0.559402
PGLS	-0.00107979	0.0821485	0.559402
NNT-AS1	0.00288901	0.0822761	0.559629
ATP6V0E1	0.00233374	0.0822861	0.559629
RNF34	0.00300842	0.082435	0.559717
GNPTAB	0.00173684	0.0824414	0.559717
NCOR1	-0.000792766	0.0824643	0.559717
SIT1	0.00309698	0.0825076	0.559717
ANO9	0.00292207	0.0825791	0.559848
MAP2K3	0.00287674	0.0827778	0.56084
HEATR3	0.00268408	0.0828792	0.561173
SGCB	0.00245277	0.0829325	0.56118
TMEM251	0.00305344	0.0830597	0.561468
RPL9	0.000291801	0.0831147	0.561468
AP001269.4	-0.00316602	0.0831415	0.561468
NAT9	0.00255584	0.0831919	0.561468
ZNF584	0.00214914	0.0832367	0.561468
CDK2AP2	0.00301604	0.0833167	0.561655
CYTOR	0.0035934	0.0835069	0.562545
KCNK6	0.00237693	0.0835536	0.562545
VPS37D	-0.00182424	0.0836702	0.562977
PSIP1	0.000795491	0.08373	0.563027
CMTM8	0.00237427	0.083817	0.563258
VTI1B	0.00260552	0.0840396	0.56435
LBR	0.00215742	0.0840846	0.56435
IFT43	0.00290255	0.0841897	0.564388
CIAO1	0.00263889	0.0841954	0.564388
KLHDC4	0.0028424	0.0843182	0.564732
GPATCH3	0.00270528	0.0843519	0.564732
NEK3	0.00251387	0.0844294	0.564898
TLK1	0.000736413	0.0844847	0.564915
THAP7	0.00213532	0.0847183	0.566031
PTP4A2	0.00057935	0.0847909	0.566031
CALM2	0.000702374	0.0848392	0.566031
ZDHHC3	-0.00182778	0.084864	0.566031
NIP7	0.00158368	0.0849593	0.566031
GIMAP4	0.00297534	0.0849679	0.566031
POLK	0.00230862	0.0850212	0.566034
SCAPER	0.00235905	0.085144	0.566216
TRIM41	0.00289575	0.085154	0.566216
MICAL1	0.00323024	0.0854125	0.566382
SPCS2	0.000930881	0.0854958	0.566382
BLOC1S2	0.000760135	0.0855347	0.566382
AC011481.2	0.00167249	0.0855527	0.566382
AL358472.5	0.00237478	0.0857066	0.566382
WDR35	0.00189033	0.0857783	0.566382
C12orf76	0.0030312	0.0858624	0.566382
RAP2B	0.00239386	0.0859874	0.566382
ZNF576	0.00265929	0.0861267	0.566382
MED27	0.00258423	0.0861276	0.566382
SGSH	0.00286732	0.0862079	0.566382
NTMT1	0.00201961	0.0862085	0.566382
G2E3	0.00239018	0.0863323	0.566382
PGP	0.00192227	0.0863523	0.566382
MLH3	0.00313212	0.086394	0.566382
PSMA3	0.000878054	0.0864255	0.566382
CEP85L	0.00120068	0.0864324	0.566382
RPA1	0.0031942	0.0864931	0.566382
C11orf71	0.0026915	0.0864965	0.566382
KAT2B	-0.00318243	0.0865364	0.566382
SMIM10L1	0.00126503	0.0866044	0.566382
UBAP1L	0.00190413	0.0866626	0.566382
LAMTOR5	0.000698377	0.0866923	0.566382
AGPS	0.0023343	0.0867918	0.566382
PGM2	0.00291625	0.0868015	0.566382
NT5C3A	0.00188732	0.0868028	0.566382
CCNL2	0.00217834	0.0868241	0.566382
VPS28	0.000780777	0.0868485	0.566382
TCEAL8	0.00270713	0.0868514	0.566382
DUSP12	0.00215272	0.0869309	0.566382
SLC39A3	0.00305769	0.0869471	0.566382
RUFY2	0.0030869	0.0869881	0.566382
TRAF3	0.00231146	0.0870227	0.566382
BASP1	-0.00209246	0.0870444	0.566382
PREX1	0.00219737	0.0870587	0.566382
GCDH	-0.0028809	0.0871235	0.566382
AF001548.2	-0.0018781	0.0871317	0.566382
ASCC1	-0.00283936	0.087453	0.568127
MRPL48	0.00321056	0.0876187	0.568475
CARD8	0.00205766	0.0876824	0.568475
ATF7	-0.00282167	0.0877558	0.568475
ASPSCR1	0.0024843	0.0878879	0.568475
BRCC3	0.00255677	0.0879534	0.568475
APBB1	0.00278727	0.0879915	0.568475
TMEM99	0.00163004	0.0880868	0.568475
SMPD2	-0.00261686	0.0881337	0.568475
PLPP5	0.00281999	0.0881892	0.568475
SLC16A6	0.00248356	0.0882766	0.568475
PLA2G6	0.00249306	0.0882865	0.568475
LINC01891	0.00212279	0.0883613	0.568475
MYL6	-0.000669591	0.0884026	0.568475
SNX16	0.00233821	0.0884393	0.568475
ALAS1	0.00280536	0.088503	0.568475
SCAMP2	0.00250172	0.0885247	0.568475
SRSF10	0.000704977	0.0885442	0.568475
CENPU	-0.00296218	0.0886711	0.568475
EIPR1	0.00290373	0.0887217	0.568475
ZSCAN2	-0.00292264	0.0888154	0.568475
RPL18	0.000295121	0.0888958	0.568475
EIF5	0.000503744	0.0889704	0.568475
GZF1	0.00299795	0.0890828	0.568475
LRIG1	0.00287417	0.0891661	0.568475
NDUFS3	0.00155665	0.0892272	0.568475
SNX17	0.00221072	0.0892972	0.568475
C2CD3	0.00285945	0.0895706	0.568475
MFF	0.00167598	0.0895781	0.568475
NRBP2	-0.00288344	0.0895935	0.568475
KBTBD11	0.00273116	0.0896004	0.568475
CHORDC1	0.00210554	0.0896268	0.568475
CHST11	0.00286549	0.0896667	0.568475
AC004687.1	0.00299976	0.0897245	0.568475
MAL	0.000919056	0.0897996	0.568475
GRHL1	-0.00175794	0.0898403	0.568475
MICU3	0.00268416	0.0898956	0.568475
LINC00243	0.00185897	0.0899164	0.568475
MFSD6	0.0029233	0.0900327	0.568475
FOXK1	0.00185262	0.0900776	0.568475
CCPG1	0.00241634	0.0901028	0.568475
CPT2	0.00296584	0.0901152	0.568475
ZNF626	0.0023878	0.0901962	0.568475
VAC14	0.00284037	0.0902319	0.568475
TMEM30B	0.00178444	0.0902363	0.568475
MAP3K7	0.0028646	0.0902605	0.568475
PNMA1	0.00261489	0.0902962	0.568475
PHF3	0.000575449	0.0903318	0.568475
ZDHHC24	0.00298052	0.0903362	0.568475
FOXO1	0.00134593	0.0903523	0.568475
DHX58	-0.00257637	0.0903784	0.568475
INTS6L	0.00287405	0.090462	0.568475
AL021707.7	-0.00150448	0.0904626	0.568475
PPID	0.00263137	0.0904666	0.568475
TMX4	0.00186657	0.0905182	0.568475
ATP6AP1	0.00264068	0.0905646	0.568475
ZNF668	0.00255827	0.0905814	0.568475
PRDM4	0.00311836	0.0906739	0.568475
GOLGA7	0.000970626	0.0906998	0.568475
ZNF106	0.00098932	0.0907737	0.568475
DDX58	0.00296372	0.090861	0.568475
PPP1R7	0.000861258	0.0908849	0.568475
EXD3	0.00267172	0.0909471	0.568475
ASB1	0.00267697	0.0909667	0.568475
AL121944.1	0.00290728	0.0909683	0.568475
AC004854.2	0.00218517	0.0910226	0.568475
LONP1	0.00294597	0.0910469	0.568475
HLA-DPA1	0.00214484	0.0911518	0.568475
AC007014.1	0.00203129	0.0911587	0.568475
ZBTB2	0.0028427	0.0911616	0.568475
SLC35E4	0.00220781	0.0912461	0.568523
SRSF3	0.000511324	0.0912752	0.568523
ZYX	0.00256082	0.0916953	0.57023
OTUB1	0.00115939	0.0917	0.57023
USP22	0.00184246	0.0917086	0.57023
AC231981.1	0.00227191	0.0917786	0.570334
RTL8A	0.00237159	0.0918846	0.570663
NEAT1	0.00112787	0.0920076	0.570796
TDP1	0.00290645	0.0920549	0.570796
AC068389.4	-0.0016036	0.0922424	0.570796
GALC	0.00295058	0.0923451	0.570796
HOOK2	0.00276762	0.0923888	0.570796
SLC38A7	-0.00231614	0.0924169	0.570796
RANBP6	0.00256649	0.0924254	0.570796
GON7	0.0026469	0.0924541	0.570796
SELENOW	0.00130965	0.0924627	0.570796
RCE1	0.00228498	0.0925083	0.570796
CCDC85B	0.000979391	0.0925892	0.570796
DDIT4	0.00193194	0.0926219	0.570796
DENR	0.00151037	0.0926454	0.570796
KCNK12	0.00272707	0.0927031	0.570796
EPGN	-0.00181303	0.0927038	0.570796
HGS	0.003096	0.0928333	0.570803
RBM20	-0.00223489	0.0928601	0.570803
FANCF	0.00279867	0.0929035	0.570803
EIF4A2	0.000623439	0.0929986	0.570803
TIA1	0.00225345	0.0931008	0.570803
ADAM10	0.00212337	0.0931397	0.570803
TRAPPC4	0.00156238	0.0931715	0.570803
COX7B	0.000776901	0.0932132	0.570803
TUBA1A	-0.000819494	0.0932361	0.570803
DNAJA1	0.00070577	0.0932368	0.570803
ACAP2	-0.00157748	0.0933207	0.570805
IFITM2	0.00178644	0.0933876	0.570805
UBE2S	0.00130935	0.093424	0.570805
GMEB1	0.0025035	0.0935284	0.570805
ZNF264	0.00221003	0.0935569	0.570805
SAP30L	0.0026541	0.0935674	0.570805
PCGF3	0.00285689	0.0936095	0.570805
SLC35A5	0.00229186	0.0941649	0.573866
BSDC1	0.0011063	0.0942323	0.573951
ZNF814	0.00233656	0.0942975	0.574022
AC087164.1	0.00225189	0.0944643	0.574711
TBP	0.00208	0.0946707	0.575641
PXN	0.00266566	0.0947608	0.575816
DDX51	0.00273246	0.0948069	0.575816
HERPUD2	0.000977765	0.0948819	0.575946
UFL1	0.0014924	0.0949376	0.575959
ZADH2	0.00284722	0.0953047	0.57688
BTRC	0.00292821	0.095335	0.57688
MRPS11	0.00238806	0.0953581	0.57688
POT1	0.00221227	0.0953864	0.57688
MVD	0.00263708	0.0954106	0.57688
MRPS34	0.00218306	0.095412	0.57688
ETHE1	0.00145014	0.0955075	0.577132
TPI1	0.00225094	0.0956665	0.577767
TRMT2B	0.00289502	0.095895	0.57872
RAB4A	0.00201294	0.0959489	0.57872
AGO3	0.00229761	0.0959859	0.57872
TRIM38	0.00171586	0.0960589	0.578834
TSHZ2	0.00218124	0.0962202	0.578971
CCDC152	0.00248947	0.0962435	0.578971
NUPL2	0.00240573	0.0962713	0.578971
MID1IP1	0.00290099	0.0962974	0.578971
PSMB4	0.00143247	0.0964551	0.579335
AGL	0.00298054	0.0964659	0.579335
UTP20	0.00289294	0.096666	0.580212
THAP2	0.00290239	0.0967624	0.580466
POC5	0.00309829	0.0968471	0.58065
SLC37A1	0.00272544	0.0969325	0.580753
TUT1	0.0022134	0.0972507	0.580753
ZNF383	0.00299471	0.0973238	0.580753
LRBA	0.00268392	0.0973274	0.580753
MED11	-0.0028251	0.0973502	0.580753
N6AMT1	0.00218642	0.0973603	0.580753
ARID4A	0.000870966	0.0973719	0.580753
ANTXR2	-0.00196431	0.0973827	0.580753
AP5B1	-0.00172587	0.0973883	0.580753
RSBN1	0.000722675	0.0974055	0.580753
ZNF706	0.000838026	0.0976317	0.581491
IL15RA	0.00231935	0.0976376	0.581491
GNMT	-0.00195835	0.0978131	0.582213
PRKCSH	0.00196755	0.097933	0.58248
LY86	-0.00209183	0.0980513	0.58248
SAFB2	0.00149716	0.0980714	0.58248
AGPAT3	0.00301896	0.098178	0.58248
INPP4A	0.00302176	0.0981839	0.58248
POLR1C	0.00247992	0.0982304	0.58248
PINX1.1	0.00277278	0.0982716	0.58248
OPA1	0.00212994	0.0983089	0.58248
PHB	0.00208586	0.0984127	0.58248
HACD2	0.00277515	0.0985148	0.58248
ATP8A2	0.00181142	0.0986396	0.58248
OGT	0.00105031	0.0986417	0.58248
AC013264.1	0.00288774	0.098715	0.58248
RAB29	0.00246263	0.0987211	0.58248
AC108134.3	0.00231185	0.0987253	0.58248
NAGLU	0.0023145	0.0987443	0.58248
SRPRB	0.00255923	0.0988295	0.58248
RAB40C	0.00188616	0.098974	0.58248
BORCS5	0.00232786	0.0989777	0.58248
RARS	0.00253826	0.0990215	0.58248
METAP1	0.00293779	0.0991345	0.58248
NDUFAF6	0.00192535	0.099307	0.58248
KCNC4	0.00185388	0.0993183	0.58248
SSR1	0.0019425	0.0993315	0.58248
ZNF148	0.00191845	0.0993453	0.58248
PPP1R10	0.0018675	0.0995208	0.58248
SEC24A	0.00287178	0.0995258	0.58248
FARS2	0.00292712	0.0996677	0.58248
RPL41	0.000295007	0.0996913	0.58248
ZFY	0.00162724	0.0997472	0.58248
IL4R	0.0015254	0.0997541	0.58248
TADA2B	0.00219458	0.0998097	0.58248
HPRT1	0.00197212	0.0998649	0.58248
SYNJ1	0.00262359	0.0999212	0.58248
TXNDC15	0.00257812	0.0999689	0.58248
ZMYND11	0.00268585	0.0999692	0.58248
NSUN4	-0.0030054	0.100073	0.58248
LDLR	0.00299854	0.100074	0.58248
ZUP1	0.00263921	0.10014	0.58248
ERO1B	0.00263501	0.100229	0.58248
HERPUD1	0.00108083	0.100269	0.58248
METTL6	-0.00234567	0.100272	0.58248
ARHGAP9	0.00178101	0.100377	0.58248
E2F4	0.00221593	0.100447	0.58248
MAPK7	0.00217171	0.100451	0.58248
CDV3	0.000604465	0.10046	0.58248
INO80E	0.0024469	0.1005	0.58248
CRNDE	-0.00177873	0.100501	0.58248
NAA80	-0.00263043	0.100517	0.58248
POLB	0.00170657	0.100577	0.582501
PER2	0.00253196	0.100656	0.582501
GPN3	0.00280055	0.100684	0.582501
RAB25	0.00210007	0.100807	0.582865
AFTPH	0.00209525	0.100855	0.582865
SLC8B1	-0.00262131	0.100937	0.583025
ATXN7L3B	0.00071387	0.101182	0.584122
SLC2A11	0.00278188	0.101482	0.584922
MRPL57	0.00102373	0.101564	0.584922
CDK8	0.00263605	0.101576	0.584922
MRPL41	0.00139942	0.101579	0.584922
RMI2	-0.00202405	0.101637	0.584922
CD44	0.000510844	0.101647	0.584922
NUDT3	0.00199262	0.101764	0.585279
HIF1AN	-0.00274289	0.10201	0.58638
ZNF655	-0.00109165	0.10212	0.586521
EXOSC1	0.00246723	0.102144	0.586521
BCL2A1	0.00214927	0.102322	0.58723
MT1X	0.0026277	0.102428	0.587487
CRACR2A	0.00290039	0.102539	0.587487
PSMB3	0.000923054	0.102581	0.587487
YRDC	0.00242111	0.102586	0.587487
SUPT6H	0.00194235	0.102681	0.587705
TMEM259	0.00143365	0.1028	0.587705
EGLN1	0.00272848	0.102839	0.587705
UHRF1BP1	-0.00286578	0.102843	0.587705
HADHA	0.000923811	0.10308	0.588746
TESMIN	0.00195224	0.103172	0.588958
TATDN1	0.00224878	0.103447	0.589855
C17orf75	0.00300773	0.103469	0.589855
FAM168B	0.00188233	0.103551	0.589855
NT5M	0.00198915	0.103601	0.589855
LHFPL5	0.00191545	0.103604	0.589855
SPPL2B	0.00244961	0.103706	0.590104
MAML2	0.00164454	0.103816	0.590104
MED30	-0.00076054	0.103911	0.590104
C11orf58	0.000566823	0.104043	0.590104
TFEB	0.0019958	0.104045	0.590104
LIAS	0.00287335	0.104088	0.590104
RPN1	0.00232997	0.104184	0.590104
RPLP2	0.000273283	0.104202	0.590104
ZNF384	-0.00258145	0.104218	0.590104
ABCB10	-0.00277457	0.104239	0.590104
BCL7C	0.00106178	0.104252	0.590104
ZNF512	0.00252195	0.104311	0.590125
DVL3	0.00274487	0.104503	0.5909
TCEAL4	0.00295773	0.104636	0.591341
ZFHX3	0.00288614	0.10479	0.591841
KIDINS220	0.00189614	0.104863	0.591841
TUBA4A	0.00195084	0.1049	0.591841
TOMM7	0.000440756	0.104983	0.591841
GPN2	0.00274158	0.105	0.591841
DTNBP1	0.00262962	0.105127	0.592245
RAB7A	0.00152547	0.105289	0.592831
PDCL3	0.000911894	0.105342	0.592831
CCDC25	0.00163769	0.105528	0.593279
ATP11B	0.00149638	0.105584	0.593279
ODC1	0.000898596	0.105601	0.593279
ZCCHC3	0.00231491	0.105709	0.593279
ACVR1	0.00220142	0.105751	0.593279
PIK3CA	-0.000889804	0.105753	0.593279
TUSC2	0.00232746	0.105955	0.593652
AC090204.1	-0.00275056	0.105995	0.593652
DNMT3A	0.0025663	0.106016	0.593652
GRB2	0.000994442	0.106041	0.593652
PIGP	0.00237409	0.106348	0.594301
DDX5	0.000414888	0.106389	0.594301
PSMD11	0.000928357	0.106421	0.594301
MCF2L	0.00184444	0.106423	0.594301
CHMP2B	0.00085876	0.106434	0.594301
ARL5A	0.00240928	0.10656	0.594518
ALOX12-AS1	0.00265684	0.106583	0.594518
AL359513.1	0.00260986	0.106804	0.59472
SLC3A2	0.000871531	0.106814	0.59472
HERC1	-0.000877884	0.106833	0.59472
UTP3	0.00211071	0.106841	0.59472
SPATC1L	-0.00268995	0.107009	0.595215
GLS	0.000839677	0.107091	0.595215
RHOG	0.000957568	0.107097	0.595215
SLC23A2	0.00277353	0.107248	0.595747
UBL5	0.000590458	0.107316	0.595819
EIF3A	0.000649547	0.107503	0.596405
TSPAN3	0.00262327	0.107614	0.596405
LYSMD4	0.002764	0.107669	0.596405
TMEM59	0.000629388	0.107732	0.596405
NIPSNAP1	-0.00275683	0.107791	0.596405
DOLK	-0.00231738	0.107877	0.596405
RPS11	0.00035494	0.107901	0.596405
FRMD6-AS1	0.00173589	0.107929	0.596405
ZNF217	0.00123805	0.107947	0.596405
UBA52	0.000308886	0.107977	0.596405
ATP6V0C	0.00210193	0.108066	0.596586
IL24	0.00154629	0.108327	0.597659
IL12RB2	0.00243057	0.108457	0.597659
LINC00467	0.00233836	0.108627	0.597659
DNAJC11	-0.00278122	0.108688	0.597659
WASHC4	0.00233504	0.10877	0.597659
NAGPA	-0.00238008	0.108788	0.597659
PITPNC1	0.0012458	0.108799	0.597659
SCNM1	-0.00165643	0.108845	0.597659
IFITM1	-0.00134329	0.108913	0.597659
WASHC5	0.00249881	0.108931	0.597659
ARSA	-0.00259752	0.108951	0.597659
MAP3K5	0.00266442	0.108988	0.597659
SRP68	0.00188533	0.109072	0.597659
MRFAP1L1	0.0019472	0.10909	0.597659
FZD3	0.00269213	0.109096	0.597659
LPCAT3	0.00296783	0.109173	0.597775
BIN3	0.00246377	0.109278	0.59805
FAM118B	0.00199578	0.109358	0.598179
NEURL1	0.00244891	0.109459	0.598428
SH3TC1	0.00270615	0.109534	0.59847
PSME2	-0.00158557	0.10961	0.59847
OGDH	0.0027084	0.109671	0.59847
DPYD	-0.00275444	0.109773	0.59847
GABPB1	0.00189708	0.109773	0.59847
KYAT1	-0.00184248	0.109833	0.59847
PPAN	0.00285774	0.109863	0.59847
C9orf78	0.000481481	0.109977	0.59847
HSPBP1	-0.00258956	0.110009	0.59847
PSMG3	0.00207473	0.110102	0.59847
WDR43	0.000829847	0.110137	0.59847
POGLUT1	0.00275777	0.110159	0.59847
MAGED1	-0.00264513	0.11023	0.59847
VPS29	0.0010164	0.110292	0.59847
NAA50	0.0022831	0.110387	0.59847
TMEM86B	-0.00185443	0.110409	0.59847
VDAC3	0.00241043	0.11049	0.59847
PLGRKT	0.0023606	0.110521	0.59847
CDC123	0.00187353	0.110633	0.59847
CDCA7L	0.00278666	0.110793	0.59847
ALDH7A1	0.00178458	0.110811	0.59847
HSP90B1	0.000722213	0.110835	0.59847
DOPEY1	0.00279411	0.110897	0.59847
CEP131	0.00200103	0.110903	0.59847
DGUOK	0.00151267	0.110991	0.59847
PAF1	0.0025149	0.111023	0.59847
CCNI	0.000389291	0.111147	0.59847
ATL2	0.00257474	0.111164	0.59847
PIN1	0.00167789	0.111209	0.59847
LYST	0.00115096	0.111248	0.59847
TRIM44	0.00139108	0.111357	0.59847
VPS52	0.00226734	0.11137	0.59847
AL137003.2	0.00259248	0.111383	0.59847
POLR2D	0.0026087	0.111563	0.59847
FOXJ2	0.00284102	0.111565	0.59847
ZNF593	0.00291088	0.111577	0.59847
[truncated: 8,735 more rows]

## Sheet: Sex
gene	coef	p	fdr
XIST	-7.83233	3.72129e-89	3.99368e-85
UTY	5.69796	9.63593e-50	5.17064e-46
TTTY15	5.55428	1.87924e-35	6.72266e-32
ZFY	4.90391	1.94476e-27	5.21779e-24
TSIX	-2.66711	2.67181e-19	5.73478e-16
DDX3Y	7.68403	2.96068e-13	5.29567e-10
RPS4Y1	9.28124	2.06874e-11	3.17167e-08
USP9Y	2.97515	7.85648e-10	1.05395e-06
EIF1AY	5.27938	1.75984e-08	2.09851e-05
FAM200B	1.98298	4.28194e-08	4.59538e-05
DDX3X	-0.756737	7.77399e-07	0.000758459
KDM5D	4.12699	9.14332e-07	0.000817718
FBH1	2.33186	4.23663e-06	0.0034975
PINX1.1	2.34966	6.34934e-06	0.00486722
COQ4	2.03673	9.39666e-06	0.00606883
ILF3-DT	1.81678	9.55219e-06	0.00606883
NTAN1	2.00471	9.74544e-06	0.00606883
AC012645.3	2.0828	1.01788e-05	0.00606883
MRPL11	1.31336	1.31735e-05	0.00744094
USP22	1.40479	2.82027e-05	0.0151336
CHTF8	1.91224	3.2731e-05	0.0164452
FAM215B	2.02205	3.37118e-05	0.0164452
IP6K2	1.07708	4.81054e-05	0.0215071
AP1G2	1.91591	4.81996e-05	0.0215071
PIP4P1	0.814752	5.01004e-05	0.0215071
RPS27L	0.795464	5.40535e-05	0.0223116
CCDC25	1.23832	6.22416e-05	0.0247399
RAB33B	1.4035	6.78101e-05	0.0259906
HTATSF1	1.0608	7.70075e-05	0.0279438
ANXA11	0.794287	7.81135e-05	0.0279438
PCNX3	1.83622	8.28517e-05	0.0286827
YDJC	1.6217	8.97048e-05	0.0300848
LINC01089	0.821319	9.67603e-05	0.0314676
MSMO1	1.46683	0.000104054	0.0320804
ITGAL	1.81879	0.000110137	0.0320804
ADK	1.70433	0.000114642	0.0320804
IKBKB	2.06927	0.000116069	0.0320804
PKM	1.28863	0.000117932	0.0320804
DLEU2	1.7652	0.000119168	0.0320804
MZF1	1.83664	0.000119569	0.0320804
TPK1	1.81772	0.000133691	0.0349944
RGP1	1.73558	0.000169818	0.0433926
AP3S1	1.57848	0.000184752	0.0446632
GDE1	1.8071	0.0001881	0.0446632
GNAI3	0.906644	0.000189109	0.0446632
DMAC1	1.87003	0.000191438	0.0446632
USP1	1.02699	0.000196313	0.0448262
RIC1	1.47978	0.000201276	0.0450019
PPWD1	1.39798	0.000212362	0.0465115
LYAR	1.71281	0.000234089	0.0502448
UNKL	1.40005	0.000282894	0.0565757
SMCR8	1.64826	0.000288717	0.0565757
RSU1	1.71747	0.00028982	0.0565757
ATG101	1.82553	0.000294244	0.0565757
TAB2	0.941124	0.00029433	0.0565757
CCNQ	1.74945	0.000300067	0.0565757
PPCS	1.21282	0.000300486	0.0565757
NFKBIE	1.79082	0.000308755	0.0571303
FBXL15	1.75316	0.000324197	0.057635
RIPK1	1.67542	0.000332499	0.057635
BNIP3	1.76682	0.000335337	0.057635
UPRT	1.76317	0.000335718	0.057635
SCLT1	0.931027	0.000340518	0.057635
BUB3	0.956808	0.000343705	0.057635
MRPL23	1.38988	0.000354818	0.0585832
ORAI1	1.14599	0.000366	0.0588272
MLF2	1.15295	0.000367259	0.0588272
CAPN10	1.84154	0.000376401	0.0592878
CYB5R1	1.63218	0.000381183	0.0592878
MPHOSPH9	1.26227	0.000400903	0.0614641
SLC35B1	1.56686	0.000412096	0.0622904
TADA1	1.66317	0.000453063	0.0675315
RAB1A	0.887387	0.000460978	0.06777
SLC27A5	1.70635	0.000474855	0.0688668
RDH11	1.69805	0.000524535	0.0750575
PIH1D1	1.68368	0.000537754	0.0759365
SNX12	1.70455	0.000548619	0.0764647
HOOK3	1.0433	0.000560624	0.0771361
SLC35A4	1.72205	0.000593795	0.080666
CARD16	1.60507	0.000622323	0.082346
GPR174	1.3498	0.000643294	0.082346
ZNF100	1.74546	0.000643449	0.082346
CYC1	1.31839	0.000644744	0.082346
CCNYL1	1.58633	0.000650066	0.082346
COA6	1.29121	0.0006522	0.082346
ITGB1BP1	1.40022	0.000666336	0.0829161
ARHGAP12	1.74168	0.000672167	0.0829161
SCAF4	1.64289	0.000694668	0.0839951
SMIM13	1.52854	0.000696567	0.0839951
SLC25A39	1.4527	0.000726492	0.0866302
SLC39A6	1.60095	0.000734853	0.0866642
APBB1IP	0.965707	0.000757469	0.0883604
TMED7	0.978235	0.000783238	0.0903839
TBC1D10C	0.737472	0.000849712	0.0970118
RANGRF	1.33809	0.000880988	0.0995238
RABL6	1.41725	0.000941084	0.104447
KDM2B	1.33288	0.000944034	0.104447
C9orf72	1.40136	0.000987038	0.108091
GRAMD1B	1.62368	0.000999444	0.108344
CDK2AP2	1.71342	0.00102507	0.108608
NUDCD3	1.17382	0.00102607	0.108608
USF2	0.6219	0.00103224	0.108608
TRAPPC10	0.650175	0.00105976	0.108611
GOLGA5	1.72179	0.00106212	0.108611
DIAPH1	1.05322	0.00106927	0.108611
RNF167	1.55533	0.00107275	0.108611
NDUFA11	0.92376	0.0010896	0.108771
MCM9	1.64423	0.0010946	0.108771
KLC1	1.22354	0.00111874	0.109322
SRP72	0.362884	0.00112462	0.109322
MRPL50	1.33935	0.0011307	0.109322
CNOT8	0.597132	0.00115373	0.110552
METTL2B	1.61989	0.00119213	0.112365
IL27RA	1.01325	0.00120091	0.112365
TRAF3IP3	0.665085	0.00120406	0.112365
PDK2	1.60795	0.00124713	0.114913
RGS13	-0.939681	0.00125277	0.114913
GPR35	-1.17024	0.00133224	0.121166
SS18L2	0.68606	0.00135804	0.121711
RDH14	1.10283	0.00137067	0.121711
MPPE1	0.945874	0.00137368	0.121711
RIOK2	1.20872	0.00138359	0.121711
TRMT1	1.65074	0.00139509	0.121724
CHMP6	1.4119	0.00145778	0.126169
AC139530.1	1.40959	0.00154065	0.131692
HSPB1	0.916537	0.00154614	0.131692
RPL22L1	0.548701	0.00158221	0.133703
TPM3	0.340458	0.00161417	0.134599
YWHAB	0.373272	0.00162138	0.134599
PDS5B	1.19692	0.00163044	0.134599
KIAA0355	1.29382	0.00165581	0.13565
TRIM59	1.434	0.00170776	0.136991
ZNF236	1.90308	0.00177615	0.136991
NUDT3	1.13744	0.00177663	0.136991
ATP5PF	0.397974	0.00178628	0.136991
RRP36	1.64086	0.001789	0.136991
SFT2D2	0.743441	0.0018035	0.136991
GXYLT1	1.09788	0.00180404	0.136991
GORASP2	1.10546	0.00181044	0.136991
NELFCD	0.828162	0.00181862	0.136991
ENC1	1.43997	0.00182135	0.136991
NBEAL2	1.5392	0.00182511	0.136991
ABCE1	0.518091	0.00182535	0.136991
TRIM11	1.4295	0.00187661	0.139859
ARMC8	1.10483	0.00197825	0.146418
MAP4K1	1.35188	0.00200944	0.147707
ANK3	1.51414	0.0020482	0.149533
GLO1	1.07148	0.00207024	0.150121
PACS1	0.805117	0.00212699	0.152229
NAA10	1.27473	0.00212768	0.152229
SEC11C	0.94897	0.00214829	0.152685
PPFIBP2	-1.88047	0.00218465	0.153018
RAB7A	1.26853	0.00218889	0.153018
PKN1	0.832698	0.00220272	0.153018
AL450998.2	1.42625	0.00221	0.153018
EID2B	1.57519	0.0022529	0.154988
EHMT2	1.64162	0.00227519	0.155437
AKR1B1	1.36885	0.00228839	0.155437
GGT7	1.45958	0.00230304	0.155448
OSBPL2	1.33406	0.00240255	0.159799
HAUS6	1.14813	0.00241537	0.159799
COMMD3	1.22652	0.00242508	0.159799
TAZ	2.20284	0.00242707	0.159799
ARL17A	1.52011	0.0024506	0.160249
LLPH	0.76702	0.00247389	0.160249
RAB9A	2.05474	0.00253571	0.160249
BTBD6	1.36405	0.00253831	0.160249
NADK	1.3792	0.00254074	0.160249
EDEM3	1.56456	0.00254741	0.160249
TXLNA	1.49593	0.00255222	0.160249
STAMBP	1.59389	0.00255336	0.160249
CARNMT1	1.38559	0.00258783	0.16073
ACVR2A	1.50001	0.00259096	0.16073
GPR108	1.49645	0.00267376	0.164912
ZNF92	1.02141	0.00268971	0.164949
MEAF6	1.00203	0.00271624	0.165463
ETFB	0.971896	0.00274041	0.165463
RETREG2	1.21514	0.00274435	0.165463
CDKN2D	0.904958	0.00278525	0.16699
TESPA1	0.772002	0.00297098	0.176854
THAP7	1.09454	0.00298273	0.176854
GNA13	1.06295	0.00306259	0.180592
KIFC2	1.35958	0.00314098	0.184202
CFAP20	0.611316	0.00316115	0.184364
RAB15	1.30117	0.00317809	0.184364
TMEM115	1.3575	0.00321938	0.185618
ZNF215	-1.59371	0.00323552	0.185618
MEX3C	0.555755	0.00325869	0.185618
BOP1	1.59141	0.0032689	0.185618
OLA1	0.896319	0.00328633	0.185626
MAD2L2	1.15932	0.00333505	0.187025
RBM4	0.782395	0.00334595	0.187025
ABCA5	1.37701	0.00337632	0.187222
ADI1	0.996975	0.00341083	0.187222
DTNB	1.45451	0.00341931	0.187222
ATE1	1.32213	0.00342854	0.187222
C22orf39	1.52342	0.00343671	0.187222
SDCCAG8	1.40163	0.0035474	0.192276
ERCC6	1.34821	0.00356531	0.192276
RAE1	1.05279	0.00358394	0.192314
RNGTT	1.1669	0.0036261	0.193422
ZFYVE19	1.30133	0.00364064	0.193422
COQ10A	1.3479	0.00367685	0.193979
DUSP28	1.48629	0.00368727	0.193979
LARP1B	1.44723	0.00370684	0.194057
ACBD5	1.10054	0.00379384	0.196344
TOMM22	0.397181	0.00380777	0.196344
NOP10	0.61311	0.00382259	0.196344
ZNF592	1.42833	0.00384391	0.196344
NKD1	-1.2695	0.00385604	0.196344
KAT5	1.31022	0.00386029	0.196344
NDUFA2	0.45409	0.00390352	0.197193
RRM2B	1.41586	0.00392688	0.197193
DUSP23	1.45099	0.0039321	0.197193
PPT1	1.23439	0.00396895	0.198115
MRPS6	1.08481	0.00403602	0.199639
ARMC7	1.01734	0.00403668	0.199639
SPOP	1.09902	0.00413109	0.201282
ZFHX3	1.51685	0.00413934	0.201282
C6orf136	1.43866	0.00415406	0.201282
FGFR1OP2	0.787022	0.00417481	0.201282
NEPRO	0.809704	0.00417674	0.201282
CSTF2	1.16908	0.00421205	0.201282
TMEM167B	0.514061	0.00421976	0.201282
TANGO6	1.22418	0.00423831	0.201282
ZDHHC24	1.49487	0.00423869	0.201282
FAM8A1	1.43316	0.00427321	0.202027
TRIM13	1.44298	0.00433479	0.202463
NXPE3	1.10062	0.00433731	0.202463
UBXN7	0.4828	0.00435971	0.202463
NDUFA6	0.471053	0.00436021	0.202463
MT-ND4	0.608543	0.00438453	0.202463
HEBP2	0.727994	0.00439769	0.202463
HMOX2	1.4763	0.0044145	0.202463
VAMP2	0.635714	0.00443592	0.20258
ANAPC5	0.468567	0.00452273	0.205295
SUPT7L	1.09547	0.00458627	0.205295
HPS1	1.18872	0.00459146	0.205295
B3GAT3	1.08677	0.00460132	0.205295
NDUFAB1	0.916528	0.0046073	0.205295
TMEM126A	0.708705	0.00461015	0.205295
SSNA1	0.749269	0.00464658	0.206062
EIF2B1	1.01948	0.00469659	0.207423
C19orf24	0.800132	0.00473515	0.208269
ZNF333	1.3775	0.00476377	0.208673
ZBED5	1.23618	0.00481754	0.209225
PRR7	2.14581	0.00482517	0.209225
AC137767.1	1.36568	0.0048403	0.209225
TIPARP-AS1	-0.982929	0.00486669	0.209225
HIST1H2AG	1.42831	0.00487386	0.209225
TMEM160	0.923931	0.00491503	0.210152
TEX2	1.20375	0.00504118	0.214312
GTF2F1	0.719894	0.00506075	0.214312
CSE1L	1.39336	0.00507223	0.214312
PABPC4	0.720382	0.00510388	0.214803
CSAD	1.23205	0.00524684	0.219957
CCT3	0.534812	0.00527753	0.220383
RNF139	0.921672	0.00543524	0.226089
CBLL1	0.711193	0.00552045	0.228747
MCUB	0.515462	0.00554804	0.229006
FAM208B	0.990546	0.0056227	0.229725
SNX18	1.44743	0.00563471	0.229725
NDUFB3	1.65623	0.00563921	0.229725
ZNF638	1.04543	0.00565107	0.229725
SVIP	0.738009	0.00571961	0.231633
GTF2E2	1.41327	0.00582567	0.234801
MRPS23	0.944055	0.00584158	0.234801
RDX	1.18989	0.00587559	0.234814
SLC5A3	1.51257	0.00590741	0.234814
GATAD2A	1.41753	0.00593118	0.234814
RPLP1	0.445458	0.00596818	0.234814
GDAP2	1.37896	0.00597084	0.234814
NEURL4	-0.903429	0.0059732	0.234814
ERGIC3	0.536691	0.00601	0.235399
KIAA1324	0.96195	0.00606252	0.236064
SHKBP1	1.12	0.00607097	0.236064
CEP68	1.10997	0.00610747	0.236537
CCDC9	-1.29399	0.00613959	0.236537
SPATA2L	1.29055	0.00614925	0.236537
DYNLL2	0.708246	0.00624109	0.237896
SOCS7	1.11859	0.00624832	0.237896
RASGRP2	0.486093	0.0062511	0.237896
CRTC3	0.442083	0.0063127	0.239133
ZNF781	-1.02113	0.00633902	0.239133
ARSA	1.31149	0.00635378	0.239133
HDHD5	1.33179	0.00637273	0.239133
ZNF776	1.386	0.00642235	0.240156
NUP88	0.920277	0.00654331	0.243829
XPO1	0.929453	0.00659272	0.24482
EIF2B5	0.774369	0.00662947	0.245336
SAAL1	1.2305	0.00669027	0.245517
APAF1	1.28289	0.00670822	0.245517
GSPT2	1.36088	0.00670864	0.245517
PTPRJ	1.23817	0.00672586	0.245517
PLEKHM2	1.61123	0.00676741	0.246196
IGF2R	0.98267	0.00680563	0.24675
RSAD1	1.3293	0.00690404	0.249475
SASS6	-1.34219	0.00695328	0.250411
ALG3	1.20097	0.00702096	0.252003
SCPEP1	1.13273	0.00709278	0.253201
YY1	0.414356	0.00710151	0.253201
GLCCI1	-1.35728	0.00716088	0.253452
JTB	0.83912	0.00716123	0.253452
TAP2	1.90463	0.00717942	0.253452
CBR1	1.19115	0.0072218	0.254113
FAM104B	1.3132	0.00731385	0.256511
ZMAT2	0.694326	0.0073404	0.256603
LMF1	1.12026	0.00743431	0.259042
MT-CO2	0.601931	0.00748763	0.260026
GATC	1.17815	0.0075239	0.260026
ZNF765	1.18989	0.00753524	0.260026
HDAC8	1.16336	0.00756346	0.260164
CTBP1-DT	1.83603	0.00760277	0.26068
SMG6	0.800078	0.00768824	0.261492
NFKBIB	1.26558	0.00771007	0.261492
SPCS3	0.553051	0.00773339	0.261492
PAK4	1.04101	0.00776521	0.261492
DPYSL2	1.1786	0.00777714	0.261492
TTC27	1.21156	0.007795	0.261492
AL137003.1	-1.15513	0.00780412	0.261492
ATP5MGL	-0.859783	0.00783729	0.261492
MAF1	0.515009	0.00784808	0.261492
GIMAP4	1.35767	0.00787011	0.261492
H2AFY2	1.03349	0.00790298	0.261493
SLC35F5	2.01309	0.00791886	0.261493
ZNF836	1.30098	0.00797417	0.262512
SMARCC2	1.22529	0.0080062	0.26276
AC139887.2	1.31145	0.00803097	0.262769
PIK3R5	1.19771	0.00808362	0.263024
MEA1	1.55499	0.00808776	0.263024
ORMDL2	1.36303	0.00817088	0.263205
LRRC8A	1.30689	0.00819591	0.263205
RAB18	0.852387	0.00820153	0.263205
FAM69A	1.14984	0.00822294	0.263205
WDR41	0.979281	0.00823308	0.263205
KLHDC3	1.22505	0.00826632	0.263205
APMAP	1.20745	0.00830861	0.263205
RRP8	1.13419	0.00831333	0.263205
REST	0.390253	0.00833086	0.263205
EMD	0.553281	0.00833859	0.263205
TRIM32	-0.982375	0.00837556	0.263463
NAA60	1.8231	0.00839585	0.263463
CHCHD1	0.780182	0.00862026	0.269716
KBTBD4	1.1191	0.00865726	0.270087
SH3BP1	1.42839	0.00872047	0.27127
CCL28	1.28807	0.00881715	0.272753
BLOC1S3	1.15341	0.00881898	0.272753
ASB1	1.22458	0.00891182	0.274291
IMPAD1	0.847027	0.00891982	0.274291
HSPA14	1.62809	0.00896797	0.274984
PRPF19	1.12068	0.00903773	0.276333
ZNF254	1.29011	0.00913485	0.278237
MRPL58	1.16242	0.00915184	0.278237
PHB2	0.749683	0.0092489	0.280393
SLC30A9	1.13399	0.00944839	0.284497
ELK1	1.13908	0.00947012	0.284497
ATP6V1A	1.25939	0.00948902	0.284497
VAMP4	1.31333	0.00950817	0.284497
EIF2S3	-0.367247	0.00955128	0.284497
BAG6	1.25042	0.00955983	0.284497
KDM5C	-0.973947	0.00956982	0.284497
MRPL54	0.706804	0.00963316	0.284886
QRSL1	1.34162	0.009636	0.284886
ZKSCAN1	0.995626	0.0096951	0.285083
YTHDF2	0.449256	0.00971622	0.285083
WDR13	1.38425	0.00972236	0.285083
NABP2	1.25765	0.00989689	0.28756
MAP2K3	1.2627	0.00991832	0.28756
GCFC2	1.7413	0.00993452	0.28756
PTEN	0.856496	0.00994976	0.28756
ZNF589	1.21413	0.00999072	0.28756
ERO1A	0.793975	0.0100213	0.28756
PTPA	1.25303	0.0100388	0.28756
NISCH	1.16576	0.0100426	0.28756
NFRKB	0.850399	0.010048	0.28756
FBXO7	0.451743	0.0100978	0.288217
LEPROT	0.869244	0.0102291	0.289852
C19orf12	1.25767	0.0102331	0.289852
PCSK7	0.533099	0.0102451	0.289852
GPN3	1.29426	0.0102631	0.289852
LSP1	0.716319	0.0103714	0.291978
BSG	0.865643	0.0104163	0.291978
PODXL2	1.00548	0.0104391	0.291978
FLOT2	1.2028	0.0104551	0.291978
CBX7	1.13822	0.010513	0.291978
NDUFB7	0.969256	0.0105961	0.291978
ENTPD5	0.9612	0.0106113	0.291978
MKLN1	0.967102	0.0106519	0.291978
OTUD1	0.917095	0.0106842	0.291978
RAB1B	1.08826	0.0106951	0.291978
HCFC2	1.29001	0.0107138	0.291978
SLC25A16	1.08748	0.0107315	0.291978
STT3A	-1.28052	0.0107325	0.291978
KLF2	0.679148	0.0107343	0.291978
PBXIP1	0.506047	0.0107465	0.291978
ZMPSTE24	1.00628	0.0107794	0.292133
RBM43	1.05852	0.0108155	0.292371
KLHL11	1.28447	0.0108561	0.292625
TCFL5	1.74571	0.0108794	0.292625
CD3E	0.805634	0.0109116	0.292759
TET2	0.830307	0.01098	0.293859
UBXN8	0.89724	0.0110327	0.294207
PRPF18	1.00284	0.0110494	0.294207
TMEM106B	1.01544	0.0110905	0.294207
LINC00342	1.02309	0.0111027	0.294207
NBPF12	1.24064	0.0111318	0.294252
POLR3GL	1.02364	0.0112333	0.294493
RNASEK	1.31463	0.0112495	0.294493
EIF4H	0.45049	0.0112497	0.294493
FPGS	1.20551	0.0112689	0.294493
ATF7IP2	0.525203	0.0112924	0.294493
BRPF1	1.29828	0.0113146	0.294493
LY75	1.58922	0.011333	0.294493
RNF121	1.0847	0.0113903	0.295269
ZFR	0.839587	0.011547	0.296955
CHKB	1.48157	0.0115528	0.296955
MRPL34	0.778611	0.011562	0.296955
ADA2	1.30814	0.0115762	0.296955
TMEM214	1.11106	0.0116023	0.296955
ADTRP	-1.39256	0.0116214	0.296955
SF3A3	0.651644	0.0116708	0.297508
SH3BGRL3	0.594998	0.01178	0.299048
ATG2B	1.1904	0.011822	0.299048
EXO5	1.08498	0.0118384	0.299048
CCNJ	1.1762	0.0118427	0.299048
RAB39B	1.22716	0.0119287	0.300034
MANF	2.22685	0.0119376	0.300034
STAM	0.919107	0.0119887	0.300128
SYMPK	1.28133	0.0120418	0.300128
TBC1D17	1.30333	0.0120423	0.300128
NCK1	1.10349	0.0120532	0.300128
MCUR1	1.44423	0.0121152	0.300612
CD40LG	1.36245	0.0121549	0.300612
SPIDR	1.11806	0.0121567	0.300612
RPL10A	0.366018	0.0122728	0.301819
SLC5A6	0.967852	0.0122756	0.301819
LRPAP1	0.480573	0.0122899	0.301819
C2orf49	0.849427	0.0123582	0.302128
SPAST	1.31069	0.0123761	0.302128
SMARCD2	1.84096	0.0124064	0.302128
SUMO3	0.406956	0.0124151	0.302128
CCDC107	1.32273	0.0124841	0.302324
METTL14	0.956956	0.0124879	0.302324
NUDT21	0.785638	0.0125076	0.302324
SLC25A35	0.903785	0.0126053	0.302476
AES	0.421111	0.0126672	0.302476
ANKRD39	1.67868	0.0127094	0.302476
NDUFAF4	0.996487	0.0127425	0.302476
PSME2	1.42416	0.0128041	0.302476
REV3L	1.58164	0.0128305	0.302476
ICAM3	0.634273	0.0128312	0.302476
TRIM33	0.654486	0.0128466	0.302476
MDM4	0.421155	0.0128513	0.302476
STARD10	0.678427	0.0128585	0.302476
PSMD6-AS2	1.23365	0.0128856	0.302476
IDNK	1.17475	0.0128994	0.302476
DPY19L3	1.02502	0.0129031	0.302476
SLC16A10	1.15235	0.0129221	0.302476
RPS19	0.304492	0.0129367	0.302476
OR2A1-AS1	1.04177	0.0131486	0.305849
AL021707.1	-1.41203	0.0131642	0.305849
CDHR3	1.06853	0.0131919	0.305849
BCL6	1.24202	0.0132038	0.305849
PDS5A	0.825818	0.0132234	0.305849
SEPT1	0.41665	0.0132654	0.30616
METAP1D	1.02121	0.0134303	0.308401
MAST4	-1.18454	0.0134819	0.308401
GLRX3	0.891119	0.013523	0.308401
ACTR8	1.2379	0.0135372	0.308401
SLC30A1	1.16004	0.0135726	0.308401
PATL1	0.864996	0.0136477	0.308401
ABCD2	-1.07652	0.013663	0.308401
ZBTB1	0.544899	0.0136883	0.308401
SLC9A9	-1.26083	0.0137213	0.308401
SPN	1.34008	0.0137613	0.308401
TAF8	0.914306	0.0137654	0.308401
MT-CYB	0.603043	0.0138036	0.308401
NOL4L	1.30739	0.0138163	0.308401
NUDT19	1.26188	0.0138165	0.308401
ATP5MC1	1.35662	0.013873	0.308401
DEF8	1.63813	0.0138737	0.308401
WDFY1	0.900758	0.0139434	0.308401
MPP1	1.10232	0.0139526	0.308401
CENPU	1.26086	0.0139604	0.308401
TPP1	1.2404	0.0139667	0.308401
ZBTB10	-0.42779	0.0139854	0.308401
AL031432.3	-0.748222	0.014021	0.308401
PSMG3	1.30308	0.0140275	0.308401
XPA	-0.391577	0.0141354	0.308401
PI4KB	0.935825	0.0141441	0.308401
TMEM120B	1.23187	0.0142	0.308401
UBXN10-AS1	1.54955	0.0142022	0.308401
CAMK2G	1.31387	0.0142154	0.308401
RASSF7	1.20007	0.0142168	0.308401
LZIC	1.0409	0.0142246	0.308401
RNF38	0.440176	0.0142585	0.308513
CRLF3	0.780146	0.0143214	0.308817
AP000442.2	-0.749566	0.0143301	0.308817
MEX3B	0.930974	0.0143911	0.30951
MLLT6	0.705403	0.0146855	0.31521
SHC1	1.18849	0.0148302	0.31694
ENO3	-0.860466	0.0148532	0.31694
TPRN	1.09249	0.0148637	0.31694
MRPL3	0.915589	0.0148843	0.31694
DUT	0.879057	0.0150017	0.318808
TTC32	1.96716	0.0150496	0.319194
OTUD4	0.833321	0.0151548	0.319849
ZNF500	1.18711	0.0151687	0.319849
TMEM230	1.63007	0.0152026	0.319849
PPP6R3	0.818685	0.0152265	0.319849
SELENOF	1.17176	0.0152295	0.319849
TBC1D10B	1.04014	0.0153357	0.320479
SUCLG1	0.823221	0.0153408	0.320479
FRMD8	-1.29492	0.0153695	0.320479
CCDC32	1.18225	0.0153789	0.320479
TPP2	0.455425	0.0154208	0.320729
TOMM40	0.825792	0.0154515	0.320745
CNPY3	0.948279	0.0155952	0.323103
MKL2	1.65908	0.0156916	0.323986
ERICH6-AS1	1.42019	0.0156982	0.323986
TMSB4Y	0.887854	0.0157581	0.324598
AREL1	1.05148	0.0158359	0.325576
RAC1	0.642996	0.0159429	0.326988
TWF1	0.601854	0.0159742	0.326988
TSC22D4	1.17586	0.015996	0.326988
ZFP91	1.29182	0.0161198	0.328847
LINC00476	1.01221	0.0161593	0.328847
PM20D2	1.11969	0.0161789	0.328847
LINC01215	0.836291	0.0162417	0.329501
SLC16A7	1.15949	0.016282	0.329696
CALCOCO1	1.1765	0.0163738	0.330929
VARS	1.11761	0.0164227	0.331293
PRKCI	1.25033	0.0164853	0.331608
ERCC1	1.13298	0.0165001	0.331608
NAA20	0.683407	0.0165991	0.332974
ODC1	0.626311	0.0167296	0.333965
DLST	0.67069	0.0167341	0.333965
CCDC90B	1.116	0.0167755	0.333965
PRR12	1.07687	0.016797	0.333965
RBBP8	-0.998728	0.0168041	0.333965
AAAS	-1.12174	0.0168357	0.333975
CSPP1	1.06027	0.016983	0.335692
SCYL1	1.79215	0.0169848	0.335692
ACYP1	1.16448	0.0170521	0.336297
C20orf204	-2.02526	0.0171074	0.336297
PIP4K2B	1.16186	0.0171485	0.336297
RSF1	0.345678	0.0171597	0.336297
SNRK	0.536957	0.0171721	0.336297
BOD1	1.46875	0.0172086	0.336399
MPST	0.936837	0.0172646	0.33688
EXD2	1.09294	0.017338	0.337697
IFI27L1	1.20731	0.0174051	0.337845
SECISBP2L	0.609587	0.017412	0.337845
SYNJ1	1.11668	0.0174438	0.337845
ZFP90	1.2185	0.0174715	0.337845
ROGDI	1.46945	0.0175686	0.339111
MAD2L1	1.16257	0.0176284	0.339656
HPGD	1.05772	0.017694	0.340308
KRT10	0.502563	0.01779	0.340904
MT-CO1	0.723225	0.0178008	0.340904
REXO1	0.881542	0.0178203	0.340904
RPIA	0.43779	0.0180413	0.344519
THOC1	0.645072	0.0181119	0.345252
PITHD1	0.365996	0.0181623	0.345598
STYXL1	1.06018	0.0182121	0.345934
ARL8A	1.31641	0.0182546	0.346129
SRSF8	1.05363	0.0183314	0.346971
PRKAR2A	0.753831	0.0183846	0.347366
TMEM87A	0.398379	0.0185	0.348804
GABPB1	0.82278	0.01856	0.348804
NSD1	0.621431	0.0185844	0.348804
MFSD14C	1.33889	0.0185908	0.348804
REEP6	-0.838172	0.0186787	0.349842
SIAH1	1.02883	0.018777	0.350038
TMEM222	1.64669	0.0187928	0.350038
SNF8	0.757713	0.0188329	0.350038
RCN2	0.859608	0.0188357	0.350038
AVPI1	0.830997	0.0188704	0.350038
FAM129A	0.894747	0.0188848	0.350038
PCMTD1	1.25892	0.0189546	0.350725
GSK3B	1.0267	0.0190906	0.352634
BORCS8	1.17665	0.0191941	0.353937
DBP	1.28326	0.0192473	0.354307
CPOX	1.05764	0.0192802	0.354307
PPP1R12B	1.1205	0.0193459	0.354486
MCM7	1.1882	0.0194103	0.354486
ARL5A	1.02752	0.0194266	0.354486
CYB561D2.1	1.1947	0.0194524	0.354486
BAG1	0.845864	0.0194739	0.354486
CEP44	1.09138	0.0194881	0.354486
SSBP2	1.16591	0.0195308	0.354661
B3GALNT2	1.07406	0.0196468	0.354968
PECR	0.881746	0.0196923	0.354968
WASL	0.933111	0.0197161	0.354968
SPG11	1.18802	0.0197507	0.354968
FBXL4	1.17838	0.0197576	0.354968
AL117339.5	1.07665	0.0197642	0.354968
UBA2	0.458989	0.0197847	0.354968
TMEM161B-AS1	1.24848	0.0198123	0.354968
ZMIZ2	1.16567	0.019917	0.355347
GAPDH	0.4974	0.0199232	0.355347
AKR1A1	0.876158	0.0199511	0.355347
CYCS	0.321455	0.0199659	0.355347
HDAC4	1.1381	0.020032	0.355527
TERF2	1.1705	0.0200814	0.355527
CASTOR2	0.849591	0.0201081	0.355527
CREB1	1.0279	0.0201093	0.355527
STK24	0.467522	0.0201417	0.355527
MED12	1.08228	0.0202122	0.356027
NUDCD2	0.747265	0.0202363	0.356027
PES1	1.40047	0.0202906	0.356397
ZNF250	0.966607	0.0203665	0.357146
ZNF329	1.14457	0.0204924	0.358295
TNRC6C	1.16539	0.0205148	0.358295
MAPK6	1.09433	0.0205322	0.358295
ETV2	0.768921	0.0206312	0.35852
KIAA0319L	1.15528	0.020658	0.35852
AL136038.3	-0.994036	0.0206718	0.35852
CXorf40B	-1.14663	0.0206787	0.35852
TPST2	1.12734	0.020727	0.358778
ARG2	-0.958295	0.0207952	0.359379
RAB6A	0.862392	0.0208332	0.359456
MPHOSPH8	0.400531	0.0208995	0.3597
SUGP2	0.865496	0.0209144	0.3597
MT-CO3	0.662942	0.0210552	0.360419
P2RY11	1.02642	0.0211145	0.360419
FBXO9	0.85316	0.0211989	0.360419
PPIG	0.284591	0.0212226	0.360419
COQ8A	1.85445	0.0212414	0.360419
ZBTB14	1.13947	0.0212753	0.360419
TARSL2	0.870604	0.0212888	0.360419
ZFAND2B	1.00587	0.0213254	0.360419
AMPD2	0.969495	0.0213267	0.360419
CEP135	0.802375	0.0213407	0.360419
EXOSC4	0.858348	0.021413	0.360419
NPIPB5	-0.919806	0.0215047	0.360419
TMEM187	0.844155	0.0215115	0.360419
ARPC2	0.375479	0.0215314	0.360419
TRMT2B	1.17463	0.0216187	0.360419
SF1	0.30579	0.021638	0.360419
RHNO1	1.84334	0.0216567	0.360419
ABRACL	0.393099	0.0216649	0.360419
RALB	-0.779462	0.0217363	0.360419
TTC3	0.307273	0.0217541	0.360419
EMC10	0.952562	0.0217597	0.360419
CORO1A	0.34794	0.0217705	0.360419
CWC15	0.368487	0.0218367	0.360419
SPA17	-0.973878	0.0218974	0.360419
APH1B	1.18685	0.0219475	0.360419
SIKE1	0.817316	0.0219677	0.360419
ZNF561	1.12741	0.0219859	0.360419
MNT	0.964868	0.0220052	0.360419
CRBN	0.424282	0.0220175	0.360419
CNPPD1	1.00346	0.0221061	0.360419
SCNM1	0.695718	0.0221136	0.360419
AP003774.4	1.48214	0.022115	0.360419
TMC8	0.664177	0.0221508	0.360419
IL1RAP	1.09372	0.0221934	0.360419
AEBP1	0.81931	0.0222063	0.360419
S100A6	0.581767	0.0222228	0.360419
TIMM23	0.979975	0.022239	0.360419
PAPOLA	0.279511	0.0224104	0.360419
C22orf46	1.58926	0.0224494	0.360419
ULK1	1.15772	0.0225065	0.360419
RPP38	1.13917	0.0225347	0.360419
TESC	1.25071	0.0225469	0.360419
SUPT20H	1.06577	0.0225961	0.360419
C21orf2	1.16547	0.0226642	0.360419
KANSL1L	0.815173	0.0227234	0.360419
STX3	1.08208	0.0227439	0.360419
PTDSS2	0.914072	0.0227856	0.360419
TSTD1	1.07404	0.0228133	0.360419
NEDD1	1.2576	0.0228157	0.360419
TNRC18	1.24353	0.0228739	0.360419
SETD5	0.896347	0.0228879	0.360419
PPM1M	1.08594	0.0228924	0.360419
TARDBP	1.45945	0.0229173	0.360419
USP33	0.687545	0.0229615	0.360419
FAM192A	0.917994	0.022964	0.360419
TFDP1	1.16186	0.0229708	0.360419
ARF5	0.425548	0.0229726	0.360419
PEX14	1.17067	0.022974	0.360419
AL359711.2	1.02766	0.0229992	0.360419
HMG20B	1.034	0.0230444	0.360419
ERI3	1.02194	0.0230603	0.360419
CBX6	0.879318	0.0231673	0.360419
H2AFY	0.389736	0.0231708	0.360419
CEP97	1.09034	0.023172	0.360419
CTSC	1.67173	0.0231778	0.360419
MRPL14	1.85055	0.0232002	0.360419
DDX52	0.802896	0.023236	0.360419
NCOR1	0.304305	0.0232519	0.360419
NR2C2AP	1.16156	0.0232803	0.360419
CDK7	1.08039	0.023307	0.360419
RB1	0.84781	0.0233758	0.360963
RPS18	0.409217	0.0234532	0.361637
STXBP4	0.836773	0.0235272	0.362055
PDRG1	1.11161	0.0235603	0.362055
SGK494	1.02537	0.0235902	0.362055
CENPJ	-0.928209	0.0236472	0.362055
RPS12	0.355718	0.0236489	0.362055
ACTR2	0.462846	0.0237056	0.362405
MPRIP	0.788719	0.0237508	0.36258
NSL1	1.2052	0.0238269	0.362784
SNAPC2	1.11062	0.0238582	0.362784
PYROXD1	0.710974	0.0238656	0.362784
PABPN1	0.591331	0.0239075	0.362906
CLN8	1.90845	0.0239583	0.363165
TPRKB	1.43918	0.0241004	0.364803
SMAD3	1.76477	0.0241434	0.36494
MED17	0.75256	0.0241784	0.364954
PPM1K	-0.509122	0.0242962	0.36527
RPS6KA4	0.989391	0.024352	0.36527
TCF7	0.270195	0.0243853	0.36527
NRROS	0.845248	0.0244344	0.36527
AC142472.1	0.949057	0.0244843	0.36527
TRAF6	1.11013	0.0244932	0.36527
EIF3L	0.341676	0.0245428	0.36527
AKAP9	-0.347593	0.0245538	0.36527
THOC6	1.05346	0.0245706	0.36527
ZNF107	1.06997	0.02458	0.36527
C1orf131	0.7456	0.0245839	0.36527
LIMS1	0.898148	0.0246183	0.36527
BX890604.1	-1.12459	0.02465	0.36527
CHIC1	1.11665	0.0246824	0.36527
RFK	1.49028	0.024762	0.36527
PAAF1	1.13364	0.0248013	0.36527
KIAA1143	0.577774	0.0248997	0.36527
CPQ	0.97973	0.0249041	0.36527
HAUS2	1.49073	0.0249271	0.36527
FAHD2A	1.13613	0.02493	0.36527
MORC2-AS1	1.06683	0.024957	0.36527
UBE2N	0.407079	0.025033	0.36527
BORA	1.0318	0.025047	0.36527
STX10	0.919051	0.0250483	0.36527
ILF2	0.482216	0.0250502	0.36527
ZNF587	1.10827	0.0250937	0.365409
IFI44L	1.39572	0.0253025	0.367949
ACVR1	0.894532	0.025369	0.368388
CCNI	0.338625	0.0254026	0.368388
MKRN1	0.425612	0.0254357	0.368388
DNAJC9	1.59915	0.0255837	0.369654
CLSTN1	1.13678	0.025592	0.369654
MCM5	1.12312	0.0256869	0.37008
LRRC8B	1.01639	0.0256904	0.37008
KIF16B	0.986944	0.0257978	0.370337
MTAP	1.06896	0.0258043	0.370337
INTS6L	1.11084	0.0258879	0.370337
PRKAB2	1.10768	0.0258991	0.370337
NNT	1.13141	0.0259105	0.370337
ZNF512	1.01656	0.0259153	0.370337
AGTPBP1	0.731018	0.0260327	0.371329
CHAF1A	1.18033	0.0260539	0.371329
STK25	1.12191	0.0261319	0.371637
AL138966.2	1.21403	0.0261697	0.371637
ICE1	0.62885	0.0261962	0.371637
ZMAT5	1.14407	0.02622	0.371637
PABPC1L	0.934761	0.0262613	0.371637
RBBP6	0.415308	0.0262833	0.371637
PTDSS1	1.18864	0.0264022	0.37201
RBL2	0.874769	0.0264563	0.37201
TXN	0.47754	0.0264599	0.37201
MAFK	1.41912	0.0265599	0.37201
TSEN54	1.0846	0.0265639	0.37201
ZNF766	0.827119	0.026593	0.37201
RPS6	0.310875	0.0266073	0.37201
MZT2B	0.440151	0.0266114	0.37201
MRPS17	1.03884	0.026622	0.37201
LRRC59	0.913574	0.0266951	0.37201
USP28	1.04086	0.0267219	0.37201
RDH13	1.45201	0.0267256	0.37201
PHF12	0.534272	0.0267944	0.372483
CAMK1D	1.05214	0.0270271	0.375233
ATP8B2	1.13967	0.0270724	0.375375
CD59	1.60278	0.027152	0.375994
COIL	0.80181	0.0272125	0.376347
KPNA6	0.729533	0.0272716	0.376621
ABHD17B	1.08718	0.0273396	0.376621
MT-ND6	0.739355	0.0273767	0.376621
ZBTB7A	0.779716	0.0273769	0.376621
GGA1	-0.590312	0.0274137	0.376621
EFCAB5	0.817656	0.0274429	0.376621
MAP4K4	0.430498	0.0275096	0.376845
SMIM7	1.0058	0.0275539	0.376845
SBNO1	0.818729	0.0275646	0.376845
MRPL45	1.62575	0.0276214	0.377141
REX1BD	0.362515	0.0277478	0.378385
TMEM39A	1.26024	0.0279242	0.379083
TCEAL3	1.07817	0.0279525	0.379083
ATP13A2	0.941722	0.0279585	0.379083
HLCS	0.844378	0.0279713	0.379083
SMIM8	1.63271	0.0280105	0.379083
IRS2	0.3629	0.0280434	0.379083
ATP6V1E2	1.03764	0.0280529	0.379083
PPP1R14B	0.811664	0.0280815	0.379083
MIATNB	1.15321	0.0281364	0.379202
MZT2A	0.542309	0.0282121	0.379202
C1orf109	1.11021	0.0282533	0.379202
AC090152.1	1.04271	0.0282898	0.379202
NAIF1	1.0288	0.0283232	0.379202
OGG1	0.841681	0.0283326	0.379202
FAM114A2	1.1192	0.0283377	0.379202
SNAPIN	1.07109	0.0284353	0.379501
ARHGAP17	1.27053	0.0285327	0.379501
XKR8	1.44988	0.0285396	0.379501
SLTM	0.284903	0.0285601	0.379501
EIF3H	0.313893	0.0286458	0.379501
DVL1	1.01481	0.0286554	0.379501
NCOA6	1.50165	0.0286721	0.379501
ZNF12	1.07136	0.0286804	0.379501
RERE	0.734125	0.0286996	0.379501
SNHG21	1.34219	0.0287136	0.379501
TSPYL5	0.796498	0.0288726	0.38006
HMGXB3	1.28057	0.0288748	0.38006
TSPAN17	-1.07962	0.0289498	0.38006
RWDD1	0.444751	0.0289563	0.38006
HIST1H2AK	1.69413	0.0289936	0.38006
AL162741.1	0.725522	0.0290268	0.38006
NLRC5	0.684089	0.0290444	0.38006
SLC11A1	0.769174	0.0290456	0.38006
NXT1	0.63368	0.0290746	0.38006
KCTD2	1.02857	0.0291386	0.380432
RGPD5	1.35227	0.029235	0.381228
ARMC1	0.916466	0.0293132	0.381783
TAF1C	1.10659	0.0293525	0.381831
TXNIP	0.908255	0.0294172	0.38221
MPP7	1.13437	0.0294782	0.38254
GLS	-0.333135	0.029525	0.382684
SH3RF3	-0.916674	0.0295776	0.382822
MAN1B1	1.05341	0.029607	0.382822
TACC1	0.806126	0.0296507	0.382925
KCTD17	1.10412	0.0297342	0.383465
ZNF574	1.10539	0.0297639	0.383465
TMEM209	1.12822	0.0298099	0.383527
NCOA5	1.05579	0.0298942	0.383527
RAB5IF	1.31475	0.0298959	0.383527
TRAC	0.512358	0.0299117	0.383527
SMG5	1.14012	0.0299685	0.383797
ZNHIT6	0.815272	0.0300132	0.383887
MAPKAP1	1.35281	0.0300899	0.383887
FUT11	1.13985	0.0301031	0.383887
AC073896.2	1.31697	0.0301186	0.383887
DR1	0.3554	0.0302175	0.384358
ZKSCAN4	0.702898	0.0302272	0.384358
AC005480.1	-0.803659	0.0303169	0.38472
RAMMET	0.47463	0.0303773	0.38472
MRPL44	1.13865	0.0303913	0.38472
NCLN	1.52546	0.0303991	0.38472
OLMALINC	-0.892682	0.0305847	0.386613
TPGS1	0.875114	0.0307889	0.387437
GLRX5	0.767654	0.0308328	0.387437
ETFRF1	0.810187	0.0308953	0.387437
PRMT7	1.02991	0.0308969	0.387437
MAP4	0.952059	0.0308995	0.387437
BBS2	1.15471	0.0309074	0.387437
DPP8	1.83756	0.0309778	0.387437
CLN6	0.701462	0.0309845	0.387437
LITAF	0.51702	0.0310088	0.387437
YJEFN3	0.878828	0.0310108	0.387437
SINHCAF	0.396184	0.0310689	0.387711
PSMB9	1.4566	0.0311587	0.387953
MT-ATP6	0.606434	0.0311606	0.387953
AIFM1	1.0594	0.0312367	0.388005
PSTK	1.112	0.0312371	0.388005
BRD3	1.41963	0.03133	0.38871
VPS39	0.913929	0.0314011	0.388769
MUC20-OT1	1.12338	0.031408	0.388769
CMC4	0.811345	0.0314435	0.388769
PDCD6	0.580036	0.0316471	0.390662
RBFA	0.938785	0.0317303	0.390662
PPP1R8	0.728609	0.0318986	0.390662
SMIM30	1.12528	0.0319346	0.390662
CAPN2	0.976885	0.0319356	0.390662
THAP11	1.40626	0.0319457	0.390662
BMI1	1.34964	0.0319635	0.390662
ERAP2	0.757364	0.0319919	0.390662
IKZF2	1.07458	0.0320276	0.390662
SLC18B1	1.04586	0.0320412	0.390662
SH3BP5L	0.903325	0.0320652	0.390662
LINC00847	0.985409	0.0320984	0.390662
RAP2A	1.34912	0.0321356	0.390662
PFDN2	0.451583	0.032137	0.390662
GCHFR	1.12499	0.032167	0.390662
LINC02361	1.53794	0.0322089	0.390662
UBA3	1.07557	0.0322154	0.390662
NCBP2-AS2	0.700079	0.032378	0.390979
TMED3	1.03738	0.0323829	0.390979
RAD23B	0.385866	0.0325125	0.390979
CPM	1.17729	0.0325227	0.390979
HIST1H2BB	-0.631132	0.0325247	0.390979
LGALS8	-0.661687	0.0325765	0.390979
FXN	1.0316	0.032586	0.390979
BTBD10	1.15635	0.0326886	0.390979
WAC	0.339032	0.0326972	0.390979
LAGE3	1.49451	0.032711	0.390979
NCBP2	0.367976	0.032728	0.390979
RSBN1L	1.00335	0.0327959	0.390979
HMGN2	0.296347	0.0327985	0.390979
PFKP	1.23406	0.0328094	0.390979
ZNF827	0.871837	0.0328261	0.390979
ALAD	1.01018	0.0329117	0.390979
TSFM	1.26615	0.0329843	0.390979
ERCC4	1.16768	0.0330007	0.390979
SLC1A5	0.733439	0.0330663	0.390979
DCP1A	1.28914	0.0330744	0.390979
ZNF106	0.365538	0.033105	0.390979
DCTPP1	1.11988	0.0331099	0.390979
SREBF2	0.937788	0.033128	0.390979
ARID1A	0.871156	0.0331301	0.390979
SLMAP	-0.63971	0.0332173	0.390979
EIF4E	0.657185	0.0332189	0.390979
WIPF2	0.785052	0.0332522	0.390979
SETD7	0.846089	0.0332616	0.390979
DLG1	0.83759	0.0333313	0.391369
RAB30	1.00712	0.0334188	0.391475
TOR2A	0.986066	0.0334191	0.391475
AL356512.1	1.01649	0.0334497	0.391475
HDAC10	1.24921	0.033675	0.393682
RPL23A	0.275348	0.0338019	0.394735
ECSIT	1.51258	0.0338556	0.394933
SDF4	0.947203	0.0339806	0.395368
PDLIM2	1.20629	0.0340018	0.395368
MTF2	0.329887	0.0340132	0.395368
MAVS	1.09111	0.0340402	0.395368
MYO1F	0.68017	0.0341497	0.39619
RIPOR1	0.780048	0.0341849	0.39619
PCCB	1.43495	0.0342824	0.396484
SNX5	0.923929	0.0342841	0.396484
MBNL1	0.186894	0.0343647	0.396988
SSR4	0.490662	0.034551	0.39798
AKT3	0.716691	0.0345563	0.39798
ANAPC13	1.06572	0.0345618	0.39798
FBLIM1	0.678358	0.0346667	0.398703
DENR	0.791519	0.0346989	0.398703
ZAP70	0.801985	0.034832	0.399493
SFMBT1	1.05331	0.0348421	0.399493
SCML1	-0.497093	0.0348956	0.399679
SLC26A11	1.06609	0.0349683	0.399853
GNLY	0.725447	0.0350129	0.399853
KANSL3	1.09087	0.0350567	0.399853
CDKN2AIPNL	0.930621	0.0351909	0.399853
DOCK9	1.1496	0.035196	0.399853
EVI2A	-0.699053	0.035209	0.399853
COX17	0.886982	0.0352153	0.399853
CLOCK	1.17033	0.0352856	0.399853
PLXNA3	0.886807	0.0353218	0.399853
VEZF1	0.79151	0.0353268	0.399853
HIST1H1E	0.810856	0.0353367	0.399853
RP9	1.28352	0.0353679	0.399853
BEX4	0.425014	0.0353951	0.399853
CDKN2C	1.39027	0.0355094	0.400617
NAXD	0.920189	0.0355374	0.400617
AC083880.1	0.807031	0.0357173	0.402222
CNDP2	1.32191	0.0357756	0.402456
LACC1	0.635262	0.0359706	0.402805
TRIM60	-0.656557	0.0359954	0.402805
TIMP1	0.85419	0.0360291	0.402805
SELENOH	0.338564	0.0360985	0.402805
MRPS28	1.00533	0.0361312	0.402805
TMEM129	1.0083	0.0361703	0.402805
NCBP3	1.28842	0.0362007	0.402805
ACAD8	1.29096	0.036226	0.402805
ST3GAL2	1.05856	0.0362318	0.402805
SLC12A9	1.08651	0.0362572	0.402805
MRPS12	1.02075	0.0362704	0.402805
FAM217B	0.966151	0.0363376	0.402805
TUBB4B	0.604457	0.0363914	0.402805
LCMT1	0.785888	0.036424	0.402805
PGM1	0.995393	0.0364444	0.402805
ZNF335	0.825878	0.0364447	0.402805
UBQLN1	0.816355	0.0364874	0.402805
SLC6A6	1.06861	0.0365065	0.402805
UBE2I	0.321268	0.0365197	0.402805
NDUFS8	0.507703	0.0366059	0.403341
CDC26	1.00716	0.0366873	0.4036
RTF2	0.535357	0.03675	0.4036
ODF2	0.98402	0.0367647	0.4036
CYTH2	1.67843	0.0367798	0.4036
COQ10B	0.278996	0.0368677	0.404004
UNC93B1	0.847791	0.0369309	0.404004
RFT1	1.05372	0.0369497	0.404004
TPCN1	0.852463	0.0369672	0.404004
FAM120A	1.12489	0.0370474	0.404138
APLP2	1.41788	0.0370548	0.404138
VAPA	0.324467	0.0371122	0.404146
AC004951.1	1.04414	0.0371357	0.404146
RPLP0	0.419601	0.0371847	0.404146
TRIM62	0.98134	0.037241	0.404146
GAPVD1	0.732776	0.0372438	0.404146
TRERF1	1.12707	0.0373068	0.404421
CENPW	1.08685	0.0374239	0.40528
PPP4R1	1.34793	0.0374802	0.405481
CAT	1.80337	0.037533	0.405644
IAH1	0.887151	0.0376353	0.405999
DERL2	0.626348	0.0376415	0.405999
VOPP1	0.84329	0.037802	0.407321
NOA1	0.797873	0.037891	0.407481
SNX13	1.13147	0.0378928	0.407481
NUP153	0.621097	0.0379413	0.407594
RNF141	1.30039	0.0380564	0.408421
AHNAK	0.570459	0.0381207	0.408487
PIM3	0.434654	0.0381386	0.408487
WDR27	0.902291	0.0381879	0.408607
GON7	1.19815	0.038243	0.4087
ATP6AP1	0.947187	0.038292	0.4087
LPXN	0.758444	0.0383536	0.4087
NAP1L4	0.526665	0.0383635	0.4087
L3MBTL2	1.02729	0.0384098	0.4087
EBAG9	1.28963	0.0384666	0.4087
WDR81	0.863994	0.0385274	0.4087
PFDN4	0.353553	0.0385588	0.4087
BET1	1.03865	0.0386397	0.4087
GPSM2	0.971804	0.0386936	0.4087
GOLGA8B	-0.979491	0.0387554	0.4087
MRFAP1L1	0.736671	0.0387567	0.4087
COPS7A	1.01352	0.038801	0.4087
UBE3A	0.546366	0.0388173	0.4087
BEX2	0.725842	0.0388268	0.4087
GTF3C6	0.533064	0.0388561	0.4087
BCL11B	0.291832	0.0388674	0.4087
CLK3	0.831828	0.0388919	0.4087
FGD5-AS1	0.557928	0.0389414	0.4087
AC027031.2	1.04067	0.0389599	0.4087
DDX31	1.01125	0.0389964	0.4087
AKR7A2	1.63861	0.0391159	0.409553
ADNP	0.541497	0.03927	0.410605
MED10	0.358301	0.0392928	0.410605
PRKAR1B	1.30454	0.0393903	0.411222
ATP6V1F	0.334079	0.0396115	0.41313
ERMP1	-0.703635	0.0396856	0.413501
BICD2	1.05522	0.0398252	0.414156
TMEM63A	0.998572	0.0398652	0.414156
GPATCH2	0.793645	0.0398783	0.414156
KCNMB3	-0.904667	0.0399392	0.414156
TMEM161B	0.793648	0.0399414	0.414156
SLC25A26	0.625759	0.0400821	0.415214
C6orf62	0.494867	0.0401577	0.415595
CUL9	1.0518	0.0402107	0.415688
TESMIN	0.720336	0.0402441	0.415688
AL121658.1	0.878201	0.0403084	0.415951
PARP6	1.37216	0.0405043	0.417572
KRT2	0.592711	0.040568	0.417655
CEACAM21	0.840555	0.0405926	0.417655
PTGES3	0.439014	0.0406451	0.417655
RPL22	0.274185	0.0406681	0.417655
TTN-AS1	0.975296	0.0407627	0.418226
MRPL9	0.535536	0.0409223	0.419464
ULK2	1.05475	0.0410788	0.420665
ITGB3BP	-0.987051	0.0411287	0.420775
UBA52	0.309811	0.0412427	0.42154
VPS8	1.32869	0.0413818	0.422559
APOM	1.13256	0.0414999	0.423005
SRI	0.945651	0.0415257	0.423005
TMEM63B	1.08739	0.0415437	0.423005
NEK8	0.83806	0.0418598	0.425668
GOT2	1.01745	0.0419337	0.425668
XPO4	0.565326	0.0419515	0.425668
EZR	0.510337	0.0419639	0.425668
SUN1	0.765596	0.0421221	0.426776
GLRX2	1.29441	0.042208	0.426776
OSTF1	0.959234	0.0422397	0.426776
DGCR2	1.32505	0.0422649	0.426776
TSPAN33	0.686329	0.042272	0.426776
RNF170	0.88331	0.0423884	0.427152
AL451085.2	0.962839	0.0423888	0.427152
AC091814.1	-0.999682	0.0424682	0.427311
AC073332.1	1.00282	0.0424969	0.427311
MCM2	0.829973	0.0425696	0.427311
LHPP	1.03413	0.042645	0.427311
MAN1A2	0.713061	0.0426874	0.427311
MT-ND1	0.431619	0.0427277	0.427311
PSMC4	0.801627	0.0427541	0.427311
CBR4	1.00872	0.0427749	0.427311
JMJD8	1.00399	0.0428002	0.427311
ING3	0.317649	0.0428027	0.427311
PPDPF	0.300091	0.0428788	0.427672
ZNF83	0.729872	0.042974	0.428223
SREK1IP1	0.497999	0.0430242	0.428326
DYRK4	1.00855	0.0431358	0.429022
NT5C	1.81672	0.0432383	0.429022
STMN1	1.04195	0.0432684	0.429022
ELOF1	0.974714	0.0433863	0.429022
DIP2A	-0.565709	0.0434162	0.429022
MESD	0.736325	0.0434223	0.429022
RBM14	0.757591	0.04344	0.429022
SLC4A5	-0.680767	0.0434576	0.429022
EIF5A	0.40708	0.0434659	0.429022
ATP8A2	0.648636	0.0435152	0.429022
NCOA4	0.88509	0.0435803	0.429022
WWP1	1.00928	0.0435995	0.429022
AC011476.3	-0.592529	0.0436138	0.429022
TAB3	0.974281	0.0437353	0.429823
ST20-AS1	0.998701	0.0437946	0.430012
SIK3	0.667378	0.0439069	0.430543
SFXN1	1.01874	0.0439846	0.430543
BCOR	-1.04085	0.0441618	0.430543
HIST4H4	0.941213	0.0441635	0.430543
CAPN7	0.68422	0.0441887	0.430543
KIF13B	1.05701	0.044301	0.430543
SMIM15	0.837665	0.0443201	0.430543
NUP160	0.92222	0.0443918	0.430543
UBL3	0.878021	0.0444584	0.430543
BAK1	0.743811	0.0444649	0.430543
FTL	0.47748	0.0444778	0.430543
AC022916.1	0.767063	0.044478	0.430543
RTCB	0.564104	0.0445012	0.430543
SNURF	0.593242	0.0445023	0.430543
DNAJC19	0.481063	0.0445157	0.430543
STAT5B	0.663768	0.0446044	0.430543
ZNF517	0.671687	0.0446068	0.430543
NOD1	1.04708	0.0446149	0.430543
ZMYM5	0.825085	0.0446274	0.430543
FNTA	0.705964	0.044651	0.430543
PHF2	0.905208	0.0448154	0.431188
FIBP	1.04464	0.0448193	0.431188
DEF6	0.575499	0.0448394	0.431188
PRKCB	0.535929	0.0448786	0.431188
USP21	0.94743	0.0449544	0.431455
ZNF839	1.16892	0.0450461	0.431455
P2RY8	1.10606	0.0450712	0.431455
SLC25A6	0.468231	0.045102	0.431455
ZNF436-AS1	-1.17138	0.045169	0.431455
TMEM205	1.01248	0.0451702	0.431455
LINC01281	0.82385	0.0451919	0.431455
ZSCAN32	1.11776	0.0452835	0.431455
AKAP17A	0.576322	0.0453443	0.431455
RPS6KA5	0.856242	0.0453759	0.431455
AK9	1.0002	0.0454044	0.431455
AIMP2	1.16611	0.0454155	0.431455
RHOG	0.501918	0.0454514	0.431455
PPP4R2	0.440306	0.0454693	0.431455
ARHGAP4	0.657517	0.0455897	0.432063
TRMO	1.45977	0.0456418	0.432063
ST7	0.688636	0.0456541	0.432063
GGA2	0.759304	0.045735	0.432374
BMT2	1.0789	0.045806	0.432374
VPS33B	1.00539	0.0458078	0.432374
SMAP2	0.502599	0.045893	0.432659
CCDC117	0.875939	0.0459582	0.432659
SHISA2	0.732981	0.0459708	0.432659
CBWD5	0.929036	0.0460006	0.432659
ANKRD40	0.931201	0.0461032	0.432659
UXT	0.455963	0.0461225	0.432659
PSMA7	0.421277	0.0461302	0.432659
TSC22D3	0.431414	0.0461605	0.432659
GIT2	0.493876	0.0462654	0.432769
TESK1	0.887218	0.0462761	0.432769
AL118516.1	0.973841	0.0462933	0.432769
ATP6V0D1	1.33367	0.0463751	0.432907
ZNF778	-1.29355	0.0464076	0.432907
C3orf62	0.983264	0.0464438	0.432907
CBLB	0.479643	0.0465404	0.432907
UBQLN4	0.695789	0.0465608	0.432907
AC020659.1	1.01026	0.0467741	0.432907
HECTD4	1.35778	0.0468257	0.432907
PRKACA	1.26249	0.0468304	0.432907
MPI	0.981127	0.0468591	0.432907
TMEM223	1.31356	0.0469471	0.432907
NEMP2	0.838362	0.0469891	0.432907
RHOA	0.621217	0.0469935	0.432907
TUSC2	1.73424	0.0470191	0.432907
DUSP11	0.817379	0.0470783	0.432907
MRPS16	0.871182	0.047092	0.432907
DGKE	1.00302	0.0471185	0.432907
WDR89	1.05666	0.0471322	0.432907
PHF19	1.16306	0.0471581	0.432907
PGGT1B	0.52241	0.0471997	0.432907
CERS4	0.962572	0.0472339	0.432907
TRAM1	0.266923	0.0472612	0.432907
ISOC1	-1.10138	0.0473065	0.432907
CHMP1A	0.92969	0.0473166	0.432907
DNHD1	0.886494	0.0473657	0.432907
RALY	0.453017	0.0473847	0.432907
TOMM40L	0.673528	0.0473896	0.432907
CLNS1A	1.05194	0.0473971	0.432907
SERF2	0.427872	0.0474508	0.433024
ZBTB41	0.961335	0.0474906	0.433024
PGP	1.32666	0.0475922	0.433582
MFSD10	0.692376	0.047661	0.433711
LBR	1.01788	0.0477232	0.433711
ZNF227	1.30492	0.0477276	0.433711
CENPB	1.2137	0.0477968	0.433972
ISG20L2	0.688795	0.0479635	0.43417
PELI2	1.03532	0.0480403	0.43417
IPO4	0.668648	0.0480672	0.43417
NOP14	0.669079	0.0481334	0.43417
SIVA1	0.960712	0.0481724	0.43417
NAPRT	1.05024	0.0482287	0.43417
TMEM18	0.973325	0.0482339	0.43417
PARP1	0.713597	0.0482395	0.43417
IGFBP4	0.957107	0.048311	0.43417
BAZ1A	-0.589737	0.0483851	0.43417
MT-ND2	0.396024	0.0483985	0.43417
RBBP5	0.625062	0.0484196	0.43417
LRRC42	0.827184	0.0484625	0.43417
PFDN6	1.01178	0.0485829	0.43417
UVSSA	0.918449	0.0486255	0.43417
ZBTB20	1.04196	0.0486723	0.43417
TMEM192	1.07924	0.0486756	0.43417
DSTYK	0.399072	0.0486811	0.43417
WDR5B	0.656472	0.0487405	0.43417
LRRN3	1.31755	0.0487721	0.43417
AC119396.1	0.859227	0.0487897	0.43417
ITIH4	-0.646769	0.0488951	0.43417
SMC4	0.673621	0.0489233	0.43417
AP5B1	0.762597	0.0489401	0.43417
BACH2	-0.576882	0.0489886	0.43417
GTF3A	0.389022	0.0490341	0.43417
MANBAL	1.40659	0.0490633	0.43417
APOLD1	1.22943	0.0490807	0.43417
ALG1	0.867012	0.0490949	0.43417
TOX	0.904223	0.049097	0.43417
SPON1	-0.954045	0.0491251	0.43417
ZNF699	1.48571	0.0491365	0.43417
PECAM1	-1.00494	0.0491536	0.43417
PHC3	0.407972	0.0492052	0.434239
ZDHHC3	0.609717	0.0493785	0.434239
TMEM263	0.876773	0.0494949	0.434239
KDM1A	0.991861	0.0495023	0.434239
LEF1	0.428918	0.0495915	0.434239
ZNF671	0.957983	0.0496166	0.434239
PLD2	0.664596	0.0496263	0.434239
C2orf76	0.787551	0.0496702	0.434239
TFDP2	0.790811	0.0496933	0.434239
TCIRG1	0.95868	0.0497594	0.434239
RAD23A	0.88964	0.0497749	0.434239
AAMP	1.46063	0.0497851	0.434239
TRIB3	0.917984	0.0497957	0.434239
KCTD21-AS1	-0.653853	0.049903	0.434239
CKS1B	0.946335	0.0499669	0.434239
USP45	0.853691	0.0499915	0.434239
GSAP	0.81822	0.0500668	0.434239
RNF181	0.602501	0.0500705	0.434239
CD320	1.22195	0.050084	0.434239
TOP2A	1.32024	0.0500896	0.434239
CD52	0.526221	0.0501252	0.434239
AKAP11	1.10027	0.0501349	0.434239
NUFIP2	0.541396	0.0501845	0.434239
TRAPPC3	0.867929	0.0501938	0.434239
SKA3	0.593066	0.0502401	0.434239
EIF3I	0.509103	0.0502517	0.434239
TXNRD1	1.32626	0.0502539	0.434239
RIOX1	0.93875	0.0504691	0.435748
UQCRH	0.237008	0.0505749	0.43631
BTG3	0.383829	0.050687	0.436492
EIF4EBP2	0.920104	0.0507168	0.436492
GSTM3	-0.779234	0.050759	0.436492
SRSF6	0.405991	0.0509386	0.436492
RPUSD2	1.15114	0.0509549	0.436492
CATSPER2	-0.797566	0.0510299	0.436492
AC008763.2	1.42685	0.0510354	0.436492
ARHGAP32	1.09337	0.0510415	0.436492
AAED1	1.32306	0.0510446	0.436492
TRGC1	0.603943	0.0511255	0.436492
TBL1X	1.56227	0.05114	0.436492
BASP1	0.696955	0.0513074	0.436492
EMC1	1.56236	0.0513288	0.436492
DHPS	1.25194	0.0513805	0.436492
FN3KRP	0.96126	0.0514059	0.436492
UBR2	0.609679	0.0514114	0.436492
TTC5	1.04962	0.0514221	0.436492
FCHSD2	-0.964354	0.0514465	0.436492
FAIM	0.864891	0.0515025	0.436492
PALB2	1.4204	0.0515116	0.436492
SEC14L1	0.796806	0.0515671	0.436492
IGSF6	0.610918	0.0515717	0.436492
CNBD2	1.10405	0.0515883	0.436492
SNED1	0.682483	0.0516111	0.436492
PRPF8	0.624201	0.0516128	0.436492
PAFAH1B2	0.597556	0.0516931	0.436827
ZCRB1	0.820802	0.0518528	0.437569
ATG2A	0.663254	0.0519097	0.437569
MAP3K12	1.25655	0.0519327	0.437569
TEX264	1.63784	0.051944	0.437569
EBLN3P	0.831149	0.0521353	0.438246
RHOH	0.273769	0.0521734	0.438246
EIF2S1	1.26263	0.0522377	0.438246
FAM117B	0.713594	0.052278	0.438246
ZKSCAN8	0.934147	0.0522983	0.438246
HK2	0.691806	0.0523421	0.438246
POMT1	0.995941	0.0524222	0.438246
CCNE2	-0.618095	0.052434	0.438246
TRAK1	0.922642	0.0524802	0.438246
IFNG	0.652048	0.0525828	0.438246
DIS3L	1.35205	0.0525837	0.438246
ATP11B	0.524608	0.0525927	0.438246
CHPT1	1.56537	0.0526259	0.438246
LIPT2	0.785074	0.0526324	0.438246
GPM6B	1.07003	0.0526369	0.438246
FKBP8	0.50141	0.052712	0.438531
NDUFA3	0.958045	0.052781	0.43857
DGCR6L	0.953566	0.0528575	0.43857
CAHM	-0.709477	0.0529409	0.43857
PHF13	0.622909	0.0529871	0.43857
LRRC37B	0.608077	0.053009	0.43857
RPL3	0.439144	0.0530263	0.43857
FKBPL	0.599109	0.053063	0.43857
DFFA	1.02261	0.0530836	0.43857
MLH1	-0.894786	0.0530853	0.43857
RNF7	0.385553	0.0531253	0.43857
PCBP2	0.139864	0.0532494	0.439257
LRRC8C	0.803193	0.0533859	0.440006
DHX9	0.294705	0.0534222	0.440006
OPA3	0.89576	0.0534914	0.440238
NRM	0.670335	0.0536048	0.44052
EMILIN2	0.595276	0.0536078	0.44052
CNIH4	0.702801	0.0539322	0.441613
KCNQ1	0.976049	0.0539573	0.441613
UFM1	0.359589	0.0539695	0.441613
AC026471.1	-0.870004	0.0539974	0.441613
AGAP4	-0.780014	0.0540175	0.441613
C12orf29	0.829385	0.0540278	0.441613
AK6	0.881995	0.0540474	0.441613
FKBP1A	0.808852	0.05407	0.441613
KCTD13	0.995702	0.0541245	0.441722
RFX7	0.964157	0.0542015	0.442014
MGAT4B	1.14797	0.0543167	0.442286
FAM131A	0.746835	0.0543173	0.442286
DDX24	0.308177	0.0543899	0.442427
DHX58	1.1188	0.0544236	0.442427
ZRANB3	-0.830427	0.0544583	0.442427
NADK2	0.964852	0.0547259	0.443698
PRKCZ	-0.949996	0.0547369	0.443698
LRCH4	0.84231	0.0547388	0.443698
SLAIN1	0.929518	0.0548316	0.444115
NIPSNAP3A	0.958415	0.0549065	0.444386
AL139246.3	0.633798	0.0549897	0.444684
FER	-0.861483	0.0550268	0.444684
SPDYE3	-0.531506	0.0550675	0.444684
LSM3	0.358409	0.0551377	0.444916
LINC00891	0.906506	0.0552163	0.445089
AC027307.3	0.771441	0.0553337	0.445089
FMNL1	0.484121	0.0553757	0.445089
TMEM189	0.84259	0.0554449	0.445089
UBR7	0.940568	0.0554836	0.445089
ZNF580	1.58314	0.0554842	0.445089
MGAT4A	0.354551	0.0555005	0.445089
IER3IP1	0.987184	0.0555202	0.445089
DNAL4	0.613684	0.0555325	0.445089
SIK2	0.735967	0.0556063	0.445349
CENPL	0.983446	0.0556599	0.445441
SNRPF	0.282043	0.0557009	0.445441
PRKAG2	0.765175	0.0557725	0.445567
GMEB1	1.21472	0.0558094	0.445567
ZNF721	0.426263	0.0558627	0.445567
USP9X	-0.505193	0.0558826	0.445567
DAD1	0.749316	0.0559849	0.445762
SMARCAL1	0.595973	0.0559903	0.445762
SPECC1	1.2116	0.0561764	0.446913
EMC3	0.607062	0.056326	0.447166
ORAI3	0.762428	0.0563484	0.447166
AL161421.1	0.891707	0.0564024	0.447166
AATF	0.36801	0.0564244	0.447166
DCLRE1C	1.00022	0.0564475	0.447166
MGRN1	-0.938438	0.0564778	0.447166
TRIM41	-0.93743	0.0565304	0.447166
MTM1	0.976373	0.0565705	0.447166
CCDC144A	1.29252	0.0566192	0.447166
NUP107	-0.892702	0.0566284	0.447166
ACAD11	-0.677746	0.0566665	0.447166
AC004687.1	1.17618	0.056771	0.447447
JAML	0.941503	0.0567856	0.447447
MRI1	0.869459	0.0568682	0.447769
BTN3A2	1.22563	0.0569137	0.447782
ZNF706	0.527011	0.0569736	0.447782
LRR1	1.18671	0.056995	0.447782
HARS2	0.897363	0.057097	0.447962
PTCD1	0.865602	0.0571014	0.447962
TBCE	0.964762	0.0571891	0.448322
PLP2	1.20107	0.0573044	0.44886
MSL1	1.13498	0.0573721	0.44886
TIMM17A	0.478799	0.0573831	0.44886
CHCHD5	0.576809	0.0574731	0.448952
MRPS34	0.949278	0.0574786	0.448952
PDLIM5	1.02691	0.0575741	0.449118
KDM7A	0.52099	0.0576123	0.449118
ZNF37A	0.901146	0.0576254	0.449118
TTC14	0.374076	0.0578464	0.450513
SP1	1.1668	0.0579156	0.450725
C1orf50	0.944329	0.0579673	0.450801
SRPRB	0.859378	0.0580675	0.450846
POLDIP3	0.497741	0.0581007	0.450846
ETV3	-0.697614	0.058126	0.450846
RPL15	0.397286	0.058147	0.450846
ZNF780A	0.826751	0.0581863	0.450846
UBE2D2	0.310325	0.0582252	0.450846
CD99	0.776306	0.0583691	0.451031
CGAS	0.958157	0.0583926	0.451031
DDX50	0.787745	0.0584016	0.451031
RPS9	0.415062	0.0584172	0.451031
ZBTB26	0.857305	0.058651	0.452195
MED15	0.645381	0.0586875	0.452195
ZNF141	1.42034	0.0587234	0.452195
LINC01116	0.611502	0.0587365	0.452195
AFF1	-0.924119	0.0588613	0.45239
RPS27A	0.267417	0.0589072	0.45239
C19orf48	0.526057	0.0589106	0.45239
RPL10	0.384476	0.0589717	0.45239
LRRC61	0.631868	0.0589726	0.45239
PHF11	1.25416	0.0590879	0.452951
SMNDC1	0.340435	0.059156	0.453149
DMAC2	1.10428	0.0592956	0.453532
ICMT	0.982347	0.0593426	0.453532
TNFRSF10A	0.851425	0.0593531	0.453532
UBE4B	0.859043	0.059375	0.453532
TMEM9	1.25464	0.0595459	0.454514
MGST3	1.25299	0.0597697	0.455898
COPA	0.494947	0.0598829	0.456437
PDE4D	-0.346624	0.0599624	0.456632
SCCPDH	1.10692	0.0600207	0.456632
GFOD2	0.866721	0.0600361	0.456632
DENND4A	-0.668461	0.0601343	0.457055
PRIM1	-0.931469	0.0601958	0.457198
MRPS2	1.08546	0.0602856	0.457244
NQO2	0.970587	0.060325	0.457244
MARCKS	0.636501	0.060356	0.457244
GSDMB	0.704916	0.060386	0.457244
PLEKHF2	0.734803	0.0604148	0.457244
CDC5L	0.525133	0.060649	0.45859
NDUFV1	0.476614	0.0607034	0.45859
WDR59	1.29159	0.0607778	0.45859
PRPF40B	0.532569	0.0607804	0.45859
DTWD2	0.604616	0.0608063	0.45859
TMED1	0.962212	0.06098	0.459452
SSBP1	0.273267	0.0610466	0.459452
DVL2	1.42717	0.0610637	0.459452
MOSPD3	1.03451	0.0611327	0.459452
VPS18	0.918606	0.0611348	0.459452
MYO18A	0.926791	0.0612329	0.459802
ERF	1.20087	0.0612758	0.459802
C19orf53	0.424776	0.0613098	0.459802
C1orf159	-0.756064	0.0614889	0.460438
CALM2	0.265893	0.061529	0.460438
NDUFB2	0.43897	0.0615575	0.460438
STX8	1.20808	0.0615896	0.460438
HMGCR	0.877483	0.0616091	0.460438
VPS13B	0.879449	0.0616659	0.460542
SAE1	1.07098	0.0617497	0.460688
CAST	-0.295438	0.06182	0.460688
MRS2	1.00981	0.061848	0.460688
TAF3	0.406949	0.0618572	0.460688
TMX1	0.836392	0.0619123	0.460778
CEP72	0.621266	0.0620361	0.46138
AQP3	0.71542	0.0621707	0.462061
TRAK2	0.95966	0.0623761	0.463039
ZNF436	0.598768	0.0623886	0.463039
CPNE1	1.10925	0.0624714	0.463333
ZNF460	1.18958	0.0625626	0.463689
CXorf21	0.854718	0.0626251	0.463832
GDF11	0.995116	0.0626717	0.463857
DNAJB9	0.518333	0.0628502	0.464857
BANP	0.766911	0.0629443	0.465051
RTCA	1.03076	0.0629836	0.465051
COX7A2L	0.419062	0.0630063	0.465051
CUTA	0.424879	0.0630914	0.465359
SMC1A	-0.659236	0.0632543	0.465996
PPIL3	0.951589	0.0632987	0.465996
PUF60	0.401777	0.0633998	0.465996
MRPL52	1.00457	0.0634025	0.465996
SPEN	0.46315	0.0634137	0.465996
ZNF213	0.601212	0.0634415	0.465996
C17orf51	-0.804473	0.0635366	0.465996
UBE2D4	0.90619	0.063567	0.465996
XPR1	-0.938522	0.0635908	0.465996
MRPL20	1.14065	0.0636983	0.465996
YPEL2	0.536742	0.063711	0.465996
RHOF	0.453104	0.0637317	0.465996
TCEA3	0.849773	0.0637577	0.465996
SSR1	0.97342	0.0639166	0.465996
USP5	0.94958	0.0640085	0.465996
KIAA1191	1.1783	0.0640972	0.465996
NUBPL	0.847343	0.0640975	0.465996
PIDD1	0.881025	0.0641183	0.465996
KMT5B	-0.623269	0.0641347	0.465996
USP48	0.876449	0.0642032	0.465996
ZNF805	0.779971	0.0642094	0.465996
EEF1A1	0.309965	0.0642362	0.465996
RPS24	0.211821	0.0643047	0.465996
EIF3C	-0.926935	0.0643357	0.465996
METTL21A	1.00295	0.0643559	0.465996
DHRS4L2	0.944971	0.0643907	0.465996
OS9	0.588098	0.0643947	0.465996
MYBBP1A	1.37493	0.0645029	0.465996
RAB11B-AS1	0.586404	0.0647496	0.465996
PQBP1	0.492622	0.0647651	0.465996
FNDC3B	0.915267	0.0647907	0.465996
NLK	0.813289	0.0648251	0.465996
SLC35A5	0.837278	0.0648554	0.465996
RNASEH2B	0.487278	0.0648715	0.465996
HIST1H3I	0.751721	0.0648863	0.465996
SMARCA4	0.89149	0.0648885	0.465996
PPP1CA	1.05165	0.0649198	0.465996
RPL9	0.310691	0.064962	0.465996
ZMYM2	0.494313	0.0650112	0.465996
SLC25A37	-0.801133	0.0650298	0.465996
AK3	0.839664	0.0651021	0.465996
WDR20	0.701217	0.0651326	0.465996
ARL4A	0.493809	0.0652418	0.465996
SMYD2	1.52546	0.0652611	0.465996
FDFT1	0.992192	0.0652934	0.465996
ZNF277	0.842262	0.0653661	0.465996
EID2	0.818441	0.0653667	0.465996
MAGOHB	0.944812	0.065396	0.465996
ACACA	0.923174	0.0654277	0.465996
AC231981.1	0.725167	0.0654371	0.465996
MOB2	0.797382	0.0654488	0.465996
COX8A	0.285829	0.0654789	0.465996
CBX4	0.540547	0.0654791	0.465996
MCAM	-0.700949	0.0655584	0.466064
PSMG2	0.648739	0.0655755	0.466064
GMDS-DT	-0.915577	0.0657238	0.466809
GMPR2	1.13967	0.0658307	0.467259
DBNL	0.920106	0.0659847	0.46784
SH2D2A	0.789834	0.0659997	0.46784
JMJD4	0.813533	0.0661223	0.468399
LETM1	0.827981	0.0661886	0.468423
MDM1	1.26585	0.0662129	0.468423
LRIG1	0.906901	0.0662943	0.468672
AC015967.1	0.802014	0.0664411	0.468672
PNRC1	0.265653	0.0664427	0.468672
IMPDH1	1.44681	0.0664488	0.468672
SETX	0.677087	0.0664666	0.468672
PEBP1	0.298816	0.0665475	0.468935
CTBP2	0.547666	0.066662	0.469433
LSM4	1.20617	0.0667512	0.469581
OVCH1-AS1	0.750623	0.0668263	0.469581
YLPM1	-0.793799	0.0669417	0.469581
CCDC127	1.5256	0.0669487	0.469581
NF1	0.981345	0.0669681	0.469581
H2AFX	0.403408	0.0670275	0.469581
BIRC6	0.403899	0.0670447	0.469581
KCNMB4	0.938218	0.067081	0.469581
C21orf58	0.752522	0.0671268	0.469581
UBE2G2	0.49191	0.0671669	0.469581
COX15	1.11667	0.0672054	0.469581
ST6GAL1	0.959283	0.0672635	0.469581
D2HGDH	0.916764	0.0672998	0.469581
DNAJC4	0.717178	0.0673013	0.469581
SOCS2	-0.734963	0.0673782	0.469581
DPM1	0.465796	0.0674985	0.469581
FOCAD	0.852605	0.0675005	0.469581
PRKAA1	0.676279	0.067522	0.469581
ARRB2	0.345964	0.0676591	0.469581
CNPY4	0.807592	0.0676605	0.469581
DNAJC3-DT	-0.926682	0.0676766	0.469581
ZMYM1	0.877117	0.0676977	0.469581
GTF2H2	1.47648	0.0677173	0.469581
NAPA	1.06022	0.0677331	0.469581
SUGT1	0.494628	0.0677846	0.469635
ZNF428	0.433174	0.0678489	0.469635
GPHN	0.766914	0.0678721	0.469635
AL606491.1	1.01949	0.0679756	0.469677
MRPS33	0.535043	0.0680034	0.469677
TUBGCP6	0.934525	0.0680094	0.469677
SPECC1L	0.794794	0.0681272	0.470187
CHAC2	0.661649	0.0682496	0.47073
HTATIP2	0.93275	0.0683437	0.470844
USE1	0.600828	0.068354	0.470844
VPS4B	0.461197	0.0684938	0.471373
SAP18	0.340293	0.068547	0.471373
GOLGA8N	0.553747	0.0685625	0.471373
SFI1	0.479819	0.0686414	0.471613
CSNK2A1	0.324002	0.0688444	0.472464
PPID	0.96646	0.0688533	0.472464
MAD1L1	1.02094	0.0690309	0.47338
ABI1	0.6234	0.0690948	0.473424
OTUD5	0.822141	0.0692631	0.473424
TUBGCP3	0.862754	0.0692748	0.473424
ZNF85	-0.89125	0.0693153	0.473424
RUNX1	1.16351	0.0694014	0.473424
ADH5	0.565159	0.069427	0.473424
POM121	1.14944	0.0694591	0.473424
SEPT6	-0.342109	0.0694735	0.473424
RAD51B	0.841832	0.0695375	0.473424
CENPX	0.79912	0.0695753	0.473424
MTX1	1.03816	0.0696295	0.473424
S1PR4	1.17969	0.0696597	0.473424
TECPR1	1.16997	0.0697009	0.473424
UBR4	0.817202	0.0697327	0.473424
TPI1	1.08693	0.0698619	0.473424
LINC00243	-0.580209	0.0698737	0.473424
MCRS1	0.674491	0.0699653	0.473424
NDUFA12	0.324477	0.0700217	0.473424
FAM24B	1.14238	0.0700295	0.473424
SYNGAP1	0.888156	0.0700346	0.473424
POT1	0.701755	0.0701181	0.473424
ESYT2	0.646538	0.0701612	0.473424
NDUFS6	0.396662	0.0701618	0.473424
NCKAP5L	1.05594	0.0701803	0.473424
NUDT1	1.12586	0.0702561	0.473424
PEX1	1.37921	0.0702735	0.473424
ABHD13	0.467804	0.0702913	0.473424
CHURC1	0.450856	0.0703097	0.473424
FEN1	0.827488	0.0703167	0.473424
TAGAP	0.831199	0.0705203	0.473503
SPATC1L	1.19243	0.0705707	0.473503
MCF2L-AS1	-0.620578	0.0705858	0.473503
OSTC	0.242353	0.0705863	0.473503
LAMTOR4	0.627399	0.0706323	0.473503
CFL1	0.394288	0.0706475	0.473503
SAR1A	0.577639	0.0706821	0.473503
TICAM1	1.23887	0.0708035	0.473503
GOSR2	1.2088	0.0708307	0.473503
MTMR2	0.696888	0.070834	0.473503
FKBP3	0.561973	0.0709779	0.473503
TBL3	-0.761498	0.0710082	0.473503
VPS54	0.822285	0.0710238	0.473503
PSAP	0.526351	0.0710434	0.473503
DONSON	0.737181	0.0710528	0.473503
AC008764.8	0.881142	0.0710753	0.473503
ATG4B	0.933136	0.0710784	0.473503
KDSR	-0.742286	0.0711555	0.473687
ELAVL1	0.495654	0.0711942	0.473687
HINT1	0.337914	0.0713297	0.474294
TRAPPC13	0.896808	0.0716006	0.4758
TAOK1	0.940361	0.0716458	0.475806
ATG16L1	0.710558	0.0718242	0.476696
SLC17A5	0.952532	0.0719629	0.477321
DCAF4	0.934615	0.0720633	0.477486
PLCD1	1.36558	0.0721424	0.477486
GCSH	0.924662	0.0722325	0.477486
AP000766.1	1.15074	0.0722726	0.477486
EPS8L2	1.24533	0.0722896	0.477486
SH3GL1	0.872976	0.0722936	0.477486
SLC24A5	-0.476629	0.0723101	0.477486
WDR12	0.824868	0.0723531	0.477486
PPFIA1	0.942437	0.0724008	0.477486
FCMR	0.653658	0.0724326	0.477486
SNRNP48	0.952993	0.0725208	0.477511
ACAA1	0.931402	0.0726022	0.477511
MIOS	0.835214	0.0726096	0.477511
CTDNEP1	1.49193	0.0726144	0.477511
EIF3J-DT	0.907506	0.0726671	0.477565
EFR3A	0.960065	0.0728673	0.478354
UBOX5	0.975517	0.0729619	0.478354
AC090229.1	0.592913	0.0729649	0.478354
FLAD1	0.92816	0.0729784	0.478354
AKNA	1.39486	0.07301	0.478354
CTDSP2	0.791991	0.0731212	0.478674
EIF4E2	0.616491	0.0731785	0.478674
TTC9	1.34649	0.0732172	0.478674
PTPDC1	0.713567	0.0732373	0.478674
FAM219A	0.875289	0.0734795	0.479935
NUAK2	0.845952	0.0735197	0.479935
CRYZL1	0.954362	0.0736778	0.480521
FBXL22	-0.87197	0.0736989	0.480521
PSMC1	0.687161	0.0738081	0.48094
MED14OS	0.736159	0.0738729	0.481058
IRAK1BP1	-0.590651	0.0739158	0.481058
PMPCA	0.791145	0.0741647	0.482114
LINC00513	1.27452	0.0741959	0.482114
INO80	0.658765	0.0742128	0.482114
MAT2A	0.739208	0.0742835	0.482169
STAG1	0.631661	0.0743351	0.482169
CYB5A	1.35133	0.0743561	0.482169
GUF1	0.877756	0.0744236	0.482315
ADGRE1	1.27703	0.0745443	0.482421
BLZF1	0.795247	0.0746017	0.482421
FAHD2B	0.746968	0.0746173	0.482421
FHIT	0.882739	0.0746198	0.482421
RNF135	0.954586	0.0747202	0.48278
B9D2	0.595822	0.0749306	0.483615
ZNF511	0.882142	0.0749775	0.483615
CA11	0.919656	0.0750283	0.483615
S100A9	0.785566	0.0750368	0.483615
AL441883.1	-0.683134	0.0751065	0.483615
AC104984.3	-0.703455	0.0751198	0.483615
DLG3	0.858435	0.0751663	0.483624
LIN9	0.835534	0.0752783	0.484054
C9orf16	0.344061	0.0753439	0.484186
SEPHS1	0.603987	0.0754946	0.4846
CYB561D1	-0.810738	0.0754987	0.4846
ATP2A2	0.618902	0.0755904	0.48469
RPS16	0.306266	0.075603	0.48469
ATP5MC3	0.295096	0.0756542	0.484729
POMC	1.19909	0.0757158	0.484819
TMEM248	0.971708	0.0757586	0.484819
IGSF8	0.996147	0.0759026	0.485451
GCC2	-0.255562	0.0759577	0.485514
UNC13D	1.26369	0.0760349	0.485718
KDM4B	0.857126	0.0761574	0.485966
DCP1B	0.681443	0.0761642	0.485966
HPRT1	0.910207	0.0762483	0.486054
ZNF169	0.894458	0.0762686	0.486054
DUSP2	0.693264	0.0764188	0.486217
SMAD2	0.6386	0.076432	0.486217
MACF1	0.497915	0.0765688	0.486217
KCNK7	0.521447	0.0765885	0.486217
RFFL	-0.639446	0.0766072	0.486217
FOXK1	0.564812	0.0766122	0.486217
QSER1	0.861622	0.0767072	0.486217
CCDC171	0.568245	0.0767537	0.486217
PLB1	-0.509688	0.0768174	0.486217
SCAMP2	0.994588	0.076865	0.486217
GOPC	0.780579	0.076869	0.486217
TNKS2	0.551648	0.0768817	0.486217
ENGASE	0.810817	0.0768831	0.486217
ITGB2	0.72228	0.0769746	0.486435
HUWE1	0.742575	0.0770083	0.486435
ABHD10	1.23272	0.0771344	0.486839
COA1	-0.466723	0.0772179	0.486839
AC135507.1	0.513956	0.0773197	0.486839
YIF1A	0.798285	0.0773401	0.486839
GPATCH8	0.23977	0.0774175	0.486839
QTRT2	0.62539	0.077434	0.486839
EPRS	0.736252	0.0774629	0.486839
TRDC	0.831953	0.0774773	0.486839
MIER3	1.05724	0.0774806	0.486839
RGL2	1.0109	0.0775938	0.487263
USP25	0.845568	0.0776794	0.487263
LTB4R	0.810945	0.0777745	0.487263
PNISR	0.240028	0.0778168	0.487263
ARL15	0.842346	0.0778341	0.487263
FAM228B	0.883426	0.0778905	0.487263
TEN1	1.13432	0.0778959	0.487263
AC012368.1	0.884817	0.0779536	0.487263
LRCH3	-0.936903	0.0779915	0.487263
COPE	0.472151	0.078002	0.487263
AC007878.1	0.696377	0.0781942	0.487545
NAGK	0.817746	0.0782381	0.487545
NENF	0.547893	0.0782396	0.487545
SF3B1	0.170694	0.0782474	0.487545
PET117	1.36644	0.0783166	0.487545
PHF5A	0.735385	0.0783341	0.487545
FAU	0.299713	0.0783652	0.487545
TOMM7	0.402416	0.0785452	0.487849
TMEM238	0.339997	0.0785635	0.487849
SNUPN	0.852885	0.0786194	0.487849
PRRT3	0.879911	0.0786584	0.487849
APOO	0.865543	0.0787873	0.487849
RPS15	0.279682	0.0788331	0.487849
MED27	0.771951	0.0788558	0.487849
STARD5	-0.63792	0.0788565	0.487849
THUMPD3-AS1	0.427596	0.078877	0.487849
TRIR	0.36384	0.0789072	0.487849
TEX261	1.00672	0.0789141	0.487849
HLTF	1.09087	0.0789789	0.487958
CTSL	0.981861	0.0790627	0.487958
PPP2R5A	0.507635	0.0790702	0.487958
AC020765.2	0.816815	0.0791529	0.487958
TIAL1	0.448619	0.0791591	0.487958
JPX	0.552162	0.0792578	0.488121
MSN	0.372252	0.0792941	0.488121
ZYX	0.77745	0.0793219	0.488121
MAP3K11	0.857513	0.0794801	0.488642
CCT5	0.80353	0.0795599	0.488642
HDAC3	0.92742	0.0796191	0.488642
YBX1	0.233851	0.0796323	0.488642
CENPV	1.24122	0.0796343	0.488642
POLG2	0.873844	0.079717	0.488685
VPS50	0.910348	0.0797444	0.488685
DTD2	0.754198	0.0797779	0.488685
ACOT13	-0.925633	0.0799178	0.489129
ZNF345	0.866571	0.0799415	0.489129
HEBP1	0.98348	0.0800384	0.489439
CCDC167	0.941958	0.080152	0.489439
B3GAT2	1.2997	0.0801625	0.489439
ZNF675	0.722905	0.0802034	0.489439
BAG4	0.63025	0.0802282	0.489439
SKIV2L	1.03668	0.0802816	0.489439
ANKAR	0.99616	0.0803114	0.489439
SGCB	0.721297	0.0803792	0.489488
PHKG2	0.913062	0.080412	0.489488
HYI	0.862252	0.0806158	0.489488
GLIPR1	-0.654844	0.0806866	0.489488
SNRPC	0.436802	0.0806977	0.489488
TRMT5	0.675509	0.0807078	0.489488
ANTXR2	0.854763	0.0807274	0.489488
ZNF32	0.732552	0.0807283	0.489488
AC007325.4	0.875346	0.0807299	0.489488
SLC33A1	0.997908	0.0808268	0.489695
RPS5	0.363029	0.0808553	0.489695
HSBP1	0.824689	0.0809562	0.489751
WDR3	0.870737	0.0809618	0.489751
NDUFAF2	-0.873859	0.0810015	0.489751
ARL6IP6	1.00583	0.0812417	0.490746
ABHD3	0.788454	0.0812576	0.490746
VIM-AS1	-0.739226	0.0814136	0.491412
DHX57	0.984965	0.0814722	0.491413
CAND1	0.244694	0.0815053	0.491413
PDHB	1.01869	0.0816667	0.491818
SMIM4	1.18683	0.081764	0.491818
LINC00504	0.519263	0.0817944	0.491818
METTL3	0.898482	0.0818318	0.491818
RP2	1.11251	0.0818838	0.491818
NAA80	0.989007	0.081889	0.491818
ATP6V1G1	0.379967	0.0818933	0.491818
SUMO4	1.2465	0.0820187	0.492113
MRPS14	-1.06218	0.0820342	0.492113
C1QBP	0.276702	0.0821892	0.492667
AL136040.1	0.665965	0.0822533	0.492667
ABTB1	1.01283	0.0822701	0.492667
EIF1B	0.28613	0.0823518	0.492667
LYPLAL1	1.06453	0.0824429	0.492667
STT3B	-0.319944	0.0824709	0.492667
PTPN23	0.826808	0.0824934	0.492667
RPSA	0.400407	0.0824937	0.492667
UBE2D1	1.11767	0.0826167	0.493127
PUS10	0.820324	0.0830476	0.494557
SAYSD1	1.01198	0.0830586	0.494557
HS2ST1	1.03565	0.0830638	0.494557
PFDN5	0.314632	0.0831381	0.494557
REL	0.268383	0.0831458	0.494557
ABT1	0.634742	0.083176	0.494557
AC008946.1	0.700881	0.0832658	0.494557
LIN7C	-0.786431	0.0833314	0.494557
KLHL26	0.883128	0.0833361	0.494557
DOK2	0.753841	0.0833523	0.494557
THEM4	1.07794	0.0833824	0.494557
TRAF3IP2-AS1	1.03726	0.083434	0.494557
LGALS1	0.888842	0.0835442	0.494557
ZNF628	0.980542	0.0835627	0.494557
PUS1	1.3055	0.0835781	0.494557
PON2	0.53591	0.0835936	0.494557
CDV3	0.305027	0.0836432	0.494578
ACAD9	0.704564	0.0837592	0.494772
THYN1	1.05472	0.0837682	0.494772
LGALS3BP	0.832846	0.0840133	0.495693
RPL8	0.435586	0.08409	0.495693
SF3B6	0.3411	0.0840952	0.495693
ZFAND4	0.894673	0.084121	0.495693
RPL19	0.360653	0.0841956	0.495693
AC027644.3	-0.914274	0.0842013	0.495693
CDKL5	0.790741	0.084253	0.495725
SUPT3H	1.12322	0.0846227	0.496525
AFF3	0.81793	0.0846797	0.496525
PQLC3	0.831788	0.0846904	0.496525
TYSND1	1.0112	0.0847061	0.496525
AC003102.1	0.864028	0.0847319	0.496525
U2AF2	0.606063	0.084768	0.496525
SLC8B1	-0.803904	0.0847721	0.496525
SMURF2	0.907785	0.0848584	0.496525
C18orf25	0.839771	0.084926	0.496525
KLHL2	1.021	0.0850055	0.496525
FASN	1.20803	0.0850306	0.496525
AL591895.1	0.844784	0.0850503	0.496525
PDXDC1	0.944047	0.0850702	0.496525
NBN	0.810547	0.0850779	0.496525
PPP1R12C	1.15254	0.0851234	0.496525
ENY2	0.282716	0.0851292	0.496525
TMEM101	0.830534	0.0852357	0.496536
MIR181A1HG	0.850909	0.0852654	0.496536
AL928970.1	-0.638319	0.0852699	0.496536
SUCLG2	0.568004	0.0854259	0.497104
MLKL	0.893415	0.0854952	0.497104
CREG1	0.820772	0.085595	0.497104
RBM3	0.334059	0.0856266	0.497104
SQOR	1.16418	0.085668	0.497104
DIS3L2	0.755572	0.085686	0.497104
PDIK1L	1.05624	0.0857437	0.497104
TMEM183A	0.29431	0.085831	0.497104
POLR2G	1.14196	0.0859316	0.497104
UPF3B	0.905344	0.0859504	0.497104
PHKB	0.805888	0.0859553	0.497104
TMEM202-AS1	0.745929	0.0862489	0.497104
SMYD3	0.862662	0.0862583	0.497104
PHF21A	0.959324	0.086276	0.497104
AL135791.1	0.851064	0.0862826	0.497104
FANCD2	0.992358	0.0864243	0.497104
ATG3	0.459183	0.0864342	0.497104
CCT6A	0.438664	0.0864588	0.497104
CASTOR3	0.868003	0.0865003	0.497104
PRR5	1.25188	0.086573	0.497104
GALM	-1.08865	0.0865823	0.497104
TPT1	0.281159	0.0865827	0.497104
IL6ST	-0.341324	0.0866516	0.497104
GRK6	1.19316	0.0866829	0.497104
COMTD1	1.24874	0.0867071	0.497104
RPL30	0.235542	0.0867429	0.497104
PEX7	0.810082	0.0868279	0.497104
PHLDB2	-0.711761	0.0868392	0.497104
SMC3	0.216401	0.0868769	0.497104
KIAA1328	0.824167	0.0868975	0.497104
CKLF	0.951225	0.0869363	0.497104
SPEF2	0.513379	0.0870341	0.497104
LINC01934	1.0111	0.0871593	0.497104
THOC3	0.714642	0.0873044	0.497104
ETNK1	0.726977	0.0873126	0.497104
FBXW11	0.73527	0.0873298	0.497104
SCAF1	1.08288	0.0873346	0.497104
PPIP5K2	0.490028	0.0873433	0.497104
TCTA	0.779789	0.0874615	0.497104
HP1BP3	0.361147	0.0875365	0.497104
IRF7	1.65964	0.0876698	0.497104
PSMF1	0.445647	0.0876811	0.497104
RPL28	0.30817	0.0877162	0.497104
GLMP	0.812973	0.08774	0.497104
MKL1	0.892038	0.0877781	0.497104
IRAK1	0.743165	0.0878285	0.497104
LNX1	0.691979	0.0878895	0.497104
ETNK2	-0.651978	0.087904	0.497104
WDR46	1.01733	0.0879778	0.497104
CARMIL2	1.06124	0.0879799	0.497104
LYSMD3	0.729072	0.0880588	0.497104
RND1	0.725158	0.0880648	0.497104
CBWD1	0.825364	0.0880687	0.497104
TBRG4	0.810411	0.0880838	0.497104
SNHG8	0.375378	0.0881013	0.497104
RGS12	-0.659668	0.0881133	0.497104
DDA1	0.36226	0.08814	0.497104
TMEM69	0.877791	0.0881953	0.497104
AC008264.2	-0.565561	0.0883523	0.497104
UROS	0.69226	0.0884867	0.497104
ZNF384	0.991038	0.0885114	0.497104
RPS8	0.285666	0.0885179	0.497104
ACSS1	1.18301	0.0885366	0.497104
SAMM50	0.756549	0.0885476	0.497104
PQLC1	0.912622	0.0886326	0.497104
SLC9A3	1.03667	0.0886381	0.497104
HLA-B	0.386429	0.0886458	0.497104
ACTB	0.358351	0.0886929	0.497104
ZNF606	0.840397	0.0887957	0.497104
ORC2	0.844673	0.0888323	0.497104
POLR3D	1.08852	0.0888333	0.497104
FAM160B1	0.477149	0.0888354	0.497104
SRD5A1	0.521019	0.0888599	0.497104
RFX5	0.824478	0.0888804	0.497104
POU2F2	0.741691	0.088885	0.497104
JOSD2	1.1433	0.0889193	0.497104
CENPBD1	0.767267	0.088934	0.497104
SLC26A2	0.794558	0.0890446	0.497266
PSENEN	0.860117	0.0890556	0.497266
TEPSIN	1.45705	0.0891746	0.497625
HNRNPH2	0.524679	0.0892126	0.497625
ADARB2	0.858734	0.0892703	0.497688
ETHE1	0.688467	0.0893931	0.498114
PSME3	0.98499	0.0895033	0.49812
UTP25	1.01647	0.0895547	0.49812
ATP6V1G2	0.68351	0.0895805	0.49812
DSE	-0.912833	0.089612	0.49812
APOA1	0.457546	0.0896296	0.49812
PIP5KL1	0.835388	0.0896727	0.49812
EIF1	0.344951	0.0897406	0.498239
GLYCTK	-0.779059	0.0897892	0.498251
FARSA	-0.717862	0.089842	0.498286
LPGAT1	0.840842	0.0898935	0.498315
RWDD3	0.813038	0.0899401	0.498315
CHEK1	0.864004	0.090018	0.498406
AMD1	0.224803	0.0900614	0.498406
TRIM73	-0.823212	0.0901341	0.498406
AL596094.1	-0.57539	0.0902129	0.498406
DAG1	1.05393	0.0902459	0.498406
AL627171.1	0.823537	0.0903377	0.498406
KIAA0513	-0.541891	0.0903709	0.498406
KIF1B	0.848025	0.0904207	0.498406
BARD1	1.1541	0.090426	0.498406
TM2D3	0.675155	0.0904954	0.498406
POLR2E	0.909074	0.0906483	0.498406
AREG	-1.02917	0.0906719	0.498406
CAPZB	0.307872	0.0906987	0.498406
MRPL4	0.565926	0.0907425	0.498406
NMNAT3	0.695851	0.0907787	0.498406
LRRC45	0.847335	0.0907831	0.498406
JMY	0.343416	0.0907862	0.498406
C6orf106	0.791177	0.0907925	0.498406
MCCC2	0.747017	0.0908678	0.498565
H1FX	0.501338	0.0910005	0.498948
CKS2	0.86964	0.0910533	0.498948
ZNF121	0.715164	0.0910959	0.498948
STXBP2	0.707943	0.0911236	0.498948
KDM5B	0.669325	0.0911962	0.499091
CDC73	0.626484	0.0915121	0.50038
COX11	1.02835	0.0915251	0.50038
BRWD1	0.291688	0.0915756	0.500402
PDZD8	0.480236	0.0918152	0.50092
TLNRD1	1.27922	0.0918219	0.50092
RPF2	1.01224	0.0918618	0.50092
CDK4	0.783057	0.0919024	0.50092
CHERP	0.992281	0.0919346	0.50092
CDAN1	0.748361	0.0919504	0.50092
DUS4L	0.790236	0.0920068	0.500973
LEMD2	0.661139	0.0921232	0.501352
HLA-F	1.04113	0.0921939	0.501482
SSBP4	0.626056	0.0922636	0.501607
CHI3L2	1.48674	0.0923633	0.501876
BNIP1	0.738064	0.0924064	0.501876
CMTR1	1.09995	0.0924681	0.501956
USP6NL	1.00242	0.0925695	0.502037
ISCA1	0.307031	0.0925766	0.502037
SNX4	0.658381	0.0926587	0.502229
TMEM219	0.398235	0.0927593	0.502427
C15orf39	0.915754	0.0927889	0.502427
TXNDC11	0.603674	0.0928772	0.502652
MRPL16	0.98075	0.0929562	0.502675
SARS2	0.791217	0.0930463	0.502675
AC078883.1	0.766741	0.0930527	0.502675
UBE2D3	0.28697	0.0930688	0.502675
CSGALNACT1	0.886298	0.0931287	0.502745
FAM184A	-0.848155	0.0932065	0.502912
OAT	0.800843	0.0933785	0.503587
CERS5	-0.752262	0.0934297	0.50361
MADD	0.817295	0.0934971	0.503721
PPARD	0.783455	0.093808	0.505142
TWISTNB	0.401912	0.0939101	0.505438
RAD9A	-0.851671	0.0940274	0.50569
EPS8	-0.739685	0.0940568	0.50569
TMEM91	0.978115	0.0940983	0.50569
MYL12B	0.303284	0.0942074	0.505963
CST3	0.721312	0.0942882	0.505963
[truncated: 8,735 more rows]

## Sheet: Status.Age
gene	coef	p	fdr
PTPN6	-0.00999929	3.6746e-05	0.689575
CSPP1	-0.00854684	0.00013227	0.335692
HIST3H2A	-0.00904236	0.000148008	0.858658
AC005332.1	-0.00576725	0.000165409	0.858256
ENO1	-0.00316653	0.00017744	0.9327
ADAT1	-0.00867236	0.00022949	0.94897
TMC6	-0.00563327	0.000239851	0.988181
RGS13	-0.00502578	0.000442828	0.114913
CLUH	-0.00763414	0.000484711	0.951059
MAN2C1	-0.00834453	0.000493098	0.95775
TMEM38B	-0.00844942	0.00049674	0.908658
H2AFY2	-0.00672594	0.000500133	0.261493
REXO4	-0.00768321	0.000504485	0.533927
MKL2	-0.00757422	0.00052132	0.323986
PSMG4	-0.00730205	0.000548652	0.688865
P4HB	-0.00421617	0.000591218	0.722975
AGMAT	-0.0081076	0.000740843	0.940892
DNMT1	-0.00630937	0.000788519	0.736924
GALM	-0.00808683	0.000886606	0.497104
AC239800.3	-0.00765021	0.000967926	0.813747
GPR137B	0.00760724	0.00108445	0.801513
MNAT1	-0.00815629	0.00111032	0.960384
CASP9	-0.00719154	0.00116063	0.954724
PIGBOS1	-0.0079211	0.00126888	0.9327
HCLS1	-0.00332234	0.00134888	0.748568
KRCC1	-0.00827491	0.00141753	0.545945
SH3BP5L	0.00574678	0.00144907	0.390662
TMEM161A	-0.0073552	0.00151606	0.518479
MPHOSPH9	-0.00545635	0.00155583	0.0614641
GPI	-0.00382848	0.00157736	0.786518
SLC25A40	-0.00553795	0.00158088	0.927048
ZDHHC23	-0.00484094	0.00163047	0.988236
ZMIZ1	-0.00670232	0.00167978	0.976932
SPA17	-0.00661664	0.00168437	0.360419
SUSD3	-0.00705404	0.00171897	0.904701
NUP210	-0.00563212	0.00188873	0.819621
ZC3HAV1	-0.00218	0.0021163	0.819908
FCGRT	-0.00655314	0.00219651	0.749841
CDCA7L	-0.00779085	0.00221098	0.928356
PSMA4	-0.00205014	0.00221979	0.863802
CUL4B	-0.00659373	0.00222409	0.660725
ICE2	-0.00699048	0.0022814	0.922851
ANO9	-0.00733853	0.00229186	0.993101
NPM1	-0.000862811	0.00231309	0.708452
TSGA10	-0.00706858	0.00231524	0.602252
PI4KA	-0.00786559	0.00231642	0.998031
USP31	-0.00544208	0.00237082	0.652685
VIPR2	-0.00659856	0.00244994	0.83312
KAT14	-0.00633145	0.00248125	0.99351
CTSK	-0.00494977	0.00250416	0.828771
CPSF3	-0.00741668	0.00256645	0.709565
AKNA	-0.00624975	0.00257847	0.478354
AL138724.1	-0.00593247	0.00262269	0.634772
MT1X	-0.0068939	0.00265917	0.997384
PRKCB	-0.00398186	0.00268358	0.431188
AL136454.1	-0.00674957	0.00268475	0.855985
TPM3	-0.00157401	0.00271543	0.134599
SLC4A1AP	-0.00604521	0.00277018	0.769688
HLA-B	-0.000903496	0.00277541	0.497104
MOSPD2	-0.00554842	0.00278095	0.884699
AL162377.3	-0.00437544	0.00279875	0.937019
NTPCR	-0.00740331	0.00281691	0.702835
CD47	-0.00202572	0.00286892	0.931336
POLR1D	-0.00141014	0.00287463	0.575008
DOHH	-0.00674767	0.0028857	0.922954
THEM6	-0.00672092	0.00294603	0.678807
FAM177A1	0.00238858	0.00305676	0.726749
KLF10	-0.0083059	0.0030807	0.803252
JAZF1	-0.00716866	0.00312248	0.605697
AC137767.1	-0.00700611	0.00313223	0.209225
AF001548.2	0.00470563	0.00314809	0.612411
COPS2	-0.00224358	0.00316149	0.647931
PGD	-0.00621323	0.003369	0.929171
LNPEP	-0.00230834	0.00346534	0.808085
ZNF121	-0.00614014	0.00355148	0.498948
AC069503.2	-0.00407109	0.0037316	0.884956
PPFIBP2	-0.00488767	0.00382831	0.153018
EXOSC4	0.00530733	0.00391386	0.360419
TRMO	-0.00689831	0.00391908	0.432063
FLOT2	-0.00664342	0.00396394	0.291978
U91328.1	0.00567411	0.004	0.71556
CHMP6	-0.00617544	0.00407239	0.126169
EML2	-0.00648013	0.00407354	0.874702
MYD88	-0.00611308	0.00415084	0.892763
CARD19	-0.00614177	0.00417202	0.646727
PIP4K2C	0.00595294	0.00420468	0.924128
TMEM177	0.00576674	0.00422324	0.896809
F5	-0.00562463	0.00426172	0.928529
RPUSD3	-0.00693459	0.00432439	0.899237
COTL1	-0.00222797	0.00435458	0.652019
TMEM87B	-0.00691556	0.00436883	0.962799
SELL	-0.00321995	0.00439401	0.983183
RAB5B	-0.00699511	0.00443771	0.98567
CCND3	-0.00528963	0.00452484	0.507672
OMA1	-0.00658394	0.00455436	0.968052
SEC24B	-0.00679174	0.00469606	0.839991
ZYG11B	-0.00648328	0.00471032	0.855985
ATP6V1B2	-0.00503414	0.00476394	0.613658
MIR222HG	-0.00500253	0.00484291	0.799263
AC005332.5	-0.00715409	0.00502907	0.586046
FAM104B	-0.00670702	0.00508657	0.256511
MVP	-0.00651888	0.00525686	0.959415
SOCS2	-0.00553788	0.0054017	0.469581
NPAS2	-0.00491098	0.00544237	0.968753
SRSF6	-0.00191428	0.00552021	0.436492
HLA-E	-0.0013301	0.00577481	0.904701
SWI5	-0.00656233	0.0058546	0.633092
LMLN	-0.00438516	0.00590111	0.989599
EMSY	-0.00669597	0.00599568	0.99465
TXNL4B	-0.00669327	0.0061393	0.931203
PUM3	-0.00499823	0.0063538	0.893564
ATXN2	-0.00696262	0.00635873	0.852462
BBIP1	-0.00567105	0.00645121	0.863802
PLXNA1	-0.00411971	0.00645704	0.633092
AK2	-0.00704322	0.00671897	0.717932
HOMEZ	-0.00505485	0.00673683	0.869431
TCF7	-0.00159819	0.00677686	0.36527
PIGF	0.00609333	0.00693099	0.889471
ULBP2	-0.0067852	0.00703921	0.762625
ZNF226	-0.00674378	0.00707291	0.989557
RRAGB	-0.00666017	0.00708613	0.93177
CCNT2	0.0033151	0.00708965	0.758101
ACACB	0.00492724	0.0071117	0.762079
ARHGAP32	-0.00517679	0.00715264	0.436492
LINC00649	-0.00669482	0.0071757	0.652685
ZNF529-AS1	-0.00484233	0.00729737	0.72432
CASTOR2	0.00481101	0.00733862	0.355527
LAGE3	-0.00686781	0.00740092	0.390979
CAPNS1	-0.00506388	0.0075235	0.814914
SELENON	-0.00630374	0.00753133	0.570435
PPFIBP1	-0.00476735	0.00756085	0.796889
ADSS	-0.00426991	0.00757735	0.810743
FAM41C	-0.00638785	0.00768218	0.90406
NCK1	-0.00381357	0.00774656	0.300128
AAAS	-0.00611985	0.0078085	0.333975
CCDC22	-0.00629115	0.00784641	0.946056
TSIX	-0.00291447	0.00785872	5.73478e-16
CSTF2T	-0.00681047	0.0078925	0.967272
RABEPK	-0.00604647	0.00791025	0.722317
ZNF512B	-0.00654837	0.00795227	0.646727
AC242426.2	-0.0049081	0.0081272	0.944507
SPRY1	-0.00540664	0.00815506	0.931203
CCDC7	-0.00665511	0.00817471	0.598611
ZNF212	-0.00565818	0.00818967	0.783103
MX2	-0.00614147	0.00821186	0.647931
WDR59	-0.00618343	0.00821603	0.45859
DDX60	-0.0065705	0.00839664	0.795764
ZFP1	-0.00678221	0.0084506	0.779112
TAOK1	-0.00678956	0.00849066	0.475806
E2F4	-0.00508027	0.00852345	0.619987
TP53	-0.00520134	0.00857352	0.52782
HDAC10	-0.00589002	0.00875052	0.393682
SYT11	-0.00651748	0.00883375	0.804968
DNAJA1	-0.00158632	0.00891353	0.931336
KIAA1324	0.00445436	0.00902012	0.236064
IL21R-AS1	-0.00402152	0.00903746	0.833496
AL163051.1	-0.00376012	0.0090396	0.743416
ZFAND5	-0.00167666	0.00905582	0.906236
PIN4	-0.00616348	0.00912619	0.649977
TPI1	-0.00497774	0.00913454	0.473424
SET	-0.00120738	0.00916889	0.793737
EXOSC3	-0.00613711	0.00921569	0.825074
ST3GAL3	-0.00564557	0.00925923	0.9886
C8orf76	-0.00504367	0.00927883	0.537806
PARP1	-0.00463113	0.00928347	0.43417
ARMCX3	-0.00512346	0.00934383	0.677329
PRELID1	-0.00244807	0.0093601	0.591699
RFWD3	0.00535579	0.00940496	0.894126
PDP2	-0.00460573	0.00943573	0.840242
LARS	-0.00708927	0.00944348	0.997057
HIF1A	-0.00150027	0.00947644	0.889471
DUSP12	-0.00469686	0.00956377	0.571223
EIF4G3	-0.00537697	0.00956695	0.919628
CHRNB1	-0.00553299	0.0096484	0.915511
ARPP19	0.00200514	0.00971123	0.654785
EIF3M	-0.00123249	0.00975297	0.796271
SREBF1	-0.0052216	0.00975465	0.952454
RTP4	-0.00493059	0.00982332	0.578123
GRK6	-0.00559274	0.00982612	0.497104
TRAPPC3	-0.00461229	0.00995759	0.434239
MECR	-0.00588469	0.00997485	0.727657
TTBK2	-0.00626355	0.0101317	0.940848
REPIN1	-0.00647084	0.0101971	0.833496
MICAL1	-0.0069477	0.0102259	0.837919
LARP7	0.00190226	0.0102324	0.975525
AGO3	-0.00503082	0.0102442	0.563318
ZNF544	-0.00542182	0.0102907	0.645293
AC121761.1	-0.00449811	0.0102963	0.982301
ZNF417	-0.00528222	0.0103156	0.911668
SEC14L1	-0.00516657	0.0103949	0.436492
LSP1	-0.00349115	0.0104464	0.291978
MFSD11	-0.00461896	0.0105729	0.91453
ILF3-DT	-0.00488582	0.0105863	0.00606883
SIAH1	-0.00547531	0.0106362	0.350038
KDM1A	-0.00634711	0.0106906	0.434239
CFL1	-0.00193323	0.010691	0.473503
PLXNC1	-0.00487438	0.0107641	0.709565
PSMB9	-0.00509635	0.0107647	0.387953
ACP5	-0.00569855	0.0108208	0.858256
PLK2	-0.00562445	0.0108461	0.826488
BRCC3	-0.00549832	0.010847	0.864234
POP7	-0.00532185	0.010938	0.795764
GPR180	-0.00478147	0.0109392	0.785793
SHOC2	0.00335981	0.0109672	0.886397
NRIP3	-0.00434542	0.0110761	0.800986
TC2N	-0.00332399	0.0111606	0.778871
PAK1IP1	-0.00466556	0.0113505	0.633649
PIM2	-0.0036467	0.0114177	0.947012
CYB5D2	-0.00597733	0.0114312	0.62978
ZNF587B	-0.00583985	0.0116389	0.70611
NFYB	-0.00609646	0.0116609	0.945607
POMZP3	-0.0061978	0.0116727	0.8627
ELL	-0.00592277	0.0118521	0.872562
HSPB11	-0.0048621	0.0118619	0.796156
NDUFS8	-0.0030001	0.0119232	0.403341
YIF1B	-0.00617113	0.0119804	0.874041
EIPR1	-0.0061357	0.0120805	0.863802
SDR39U1	-0.00494858	0.0120932	0.800641
REEP6	-0.00437349	0.0121174	0.349842
MAP4	-0.00542029	0.01226	0.387437
ATP5PF	-0.0015361	0.0123568	0.136991
ARFIP1	-0.00596626	0.0123754	0.87283
LCK	-0.0023461	0.0124241	0.627376
BTN3A1	-0.00620444	0.0124959	0.839991
IRF3	-0.00527992	0.0125164	0.814013
NDUFB4	0.00176748	0.0125435	0.73847
NUP133	0.00589762	0.0125551	0.968052
RNASEL	-0.00381065	0.012556	0.713102
CCT7	-0.00170589	0.0125742	0.889471
ATIC	-0.00512979	0.0126252	0.907102
ZP3	-0.00391445	0.01271	0.962803
MYBBP1A	-0.00596531	0.012876	0.465996
HSD17B10	-0.00485499	0.0128831	0.647931
SPIDR	-0.0054051	0.012929	0.300612
CNST	-0.00278834	0.0129595	0.524787
AC103591.3	-0.0061051	0.0129631	0.962799
SETD3	-0.00549744	0.0130543	0.534638
EXOSC8	-0.00434603	0.0130596	0.713143
OAS3	-0.00651374	0.0131736	0.883025
OAT	-0.00583698	0.0132204	0.503587
RIMKLB	-0.00525852	0.0134085	0.585863
PMF1	0.0018338	0.0135222	0.539404
AP5S1	-0.00587313	0.0136407	0.842897
EDC4	0.00460873	0.013672	0.9217
EAF1	-0.00514581	0.0136999	0.963519
DFFB	-0.00523278	0.0139752	0.938626
TMEM67	-0.0062641	0.0139805	0.930754
RPAIN	-0.00200681	0.0140847	0.870951
CPM	0.00661431	0.0142953	0.390979
CSE1L	-0.00590168	0.0143316	0.214312
RASAL3	-0.00588637	0.0143584	0.537065
EID3	-0.0055278	0.0143757	0.743228
SLC23A2	-0.00595153	0.0144803	0.907575
EEA1	-0.00687357	0.0144856	0.61252
STAMBPL1	-0.00610519	0.0145131	0.955347
HNRNPL	0.00156449	0.0145715	0.955347
RNF6	-0.00426095	0.0146388	0.568335
WDR83OS	-0.00302002	0.0147412	0.89841
DLG4	-0.00404646	0.014897	0.870951
MRM3	-0.00468921	0.0149039	0.955347
PPP1R35	-0.00434992	0.0149364	0.756999
MAN2B1	-0.00537056	0.0149588	0.787389
ECHS1	-0.00560188	0.0150468	0.983337
PLCG1	-0.00622692	0.0151016	0.875933
FKBP14	-0.00494865	0.0151347	0.848085
RNF123	-0.00467397	0.0152809	0.69345
C2CD2	-0.00448894	0.015313	0.509766
RHOC	-0.0053652	0.0153483	0.576199
MTERF1	-0.00584702	0.0153604	0.905346
ERGIC1	-0.00561546	0.0153811	0.679154
C2orf74	-0.00585701	0.0154357	0.875116
AGA	-0.00582157	0.0154792	0.539404
PRMT1	-0.00558292	0.0156058	0.722874
ANKRD46	-0.00588719	0.0156953	0.820029
SPAST	-0.00616588	0.0157189	0.302128
SNAPIN	-0.00577887	0.0157531	0.379501
AP5B1	0.00357951	0.0158807	0.43417
AMZ2	-0.00578169	0.0159307	0.541464
USE1	-0.00390901	0.0159656	0.470844
AARSD1	-0.00486066	0.0159815	0.57291
QDPR	-0.0051692	0.0159876	0.539404
PGAP2	-0.0059092	0.016086	0.893564
HEATR3	-0.00535021	0.0160977	0.924441
TRIM66	-0.00478561	0.0161864	0.73872
PINX1.1	-0.00578954	0.016337	0.00486722
AL606491.1	-0.00510697	0.0163681	0.469677
STAT5B	-0.00388551	0.0165991	0.430543
SMARCE1	0.0020194	0.0167808	0.96938
ARHGAP9	-0.00372621	0.0167882	0.795764
UBAP1L	-0.00381452	0.0168666	0.746972
CSNK1G2	-0.00173997	0.016969	0.984155
JUN	-0.00175794	0.0171449	0.72432
ANKRD54	-0.00594069	0.0171868	0.863802
MRI1	-0.00534334	0.0172283	0.447769
ENSA	-0.00201354	0.0173015	0.842548
RAB11A	-0.00208573	0.0173083	0.928984
B4GALT5	-0.00395106	0.0173424	0.859522
ZNF654	-0.00601519	0.0174623	0.524787
NEAT1	-0.0022853	0.0174707	0.535646
ZCCHC18	0.00483195	0.0175038	0.945607
GRK2	-0.00197484	0.0175311	0.787136
PDIA4	-0.00623228	0.0175326	0.925977
PARD6A	-0.00491592	0.0175551	0.541538
SMCR5	0.0056172	0.0175578	0.919154
PNKD	-0.00619093	0.017604	0.505963
H3F3B	-0.00139497	0.0176403	0.837157
FIS1	-0.00177703	0.0177207	0.563318
PIP4P1	0.00223697	0.0177397	0.0215071
MRPL4	-0.00390683	0.017758	0.498406
PKM	-0.00374396	0.0178518	0.0320804
MYLK-AS1	-0.00365759	0.0178995	0.931336
MRPS33	-0.00340927	0.0180363	0.469677
ATF5	-0.00445911	0.0181171	0.562691
IFT88	-0.00524338	0.0181977	0.848914
ZNF814	-0.00467773	0.0181992	0.816485
NAA35	-0.00546628	0.0182471	0.990418
FRMD6-AS1	-0.00367126	0.0183209	0.905346
ZHX3	-0.00360333	0.0183213	0.892724
LMNTD2	-0.00430251	0.0183919	0.657037
CAMSAP1	-0.0052796	0.0184189	0.524916
LAT	-0.00245684	0.018512	0.73847
MIR762HG	-0.00510211	0.0185754	0.563318
ANKIB1	-0.00503106	0.0185755	0.875463
SNX17	-0.00439652	0.0185903	0.751685
ZEB1-AS1	-0.00431727	0.0186934	0.945928
CEP83	-0.00596668	0.0187031	0.917699
PPRC1	-0.00603166	0.018805	0.870951
DECR2	0.00520323	0.018832	0.999368
RABAC1	-0.00166864	0.0188352	0.778
FYB1	-0.00195418	0.0189224	0.777519
TMEM256	-0.00375908	0.0189566	0.904701
MAST4	-0.00546993	0.0190969	0.308401
CNIH3	-0.00380116	0.0191614	0.947051
DTX3L	-0.00590322	0.019203	0.676094
MGMT	-0.00541241	0.0192156	0.545596
LPP	-0.00405091	0.0192301	0.688865
SLC3A1	-0.00407958	0.0192625	0.985383
PSMB10	-0.00592077	0.0192879	0.905346
VWA5A	-0.00468462	0.0194235	0.960384
USP44	-0.0039723	0.0195286	0.856151
IKZF2	-0.00572173	0.0196413	0.390662
ANKRA2	-0.00421519	0.019681	0.804968
ENOX2	-0.00559016	0.0197349	0.997057
MRPS31	-0.00523029	0.0198879	0.547245
RNF187	-0.00580201	0.0199206	0.647931
YTHDF1	0.00246963	0.0199289	0.619456
PITPNC1	-0.00259788	0.0199291	0.934379
WDR70	-0.00472946	0.019942	0.940077
NEURL1	-0.0051158	0.019944	0.536333
INPP5F	-0.00579038	0.0199986	0.83312
SCAI	-0.00571807	0.0200398	0.825395
PDS5A	-0.0029186	0.0202852	0.305849
P2RX7	-0.00488074	0.0203377	0.916368
CRBN	-0.00138973	0.0203992	0.360419
TMEM168	-0.00596068	0.0204042	0.896809
RAD23A	-0.00254513	0.0204203	0.434239
NXT2	-0.00514382	0.0204711	0.997847
SUDS3	-0.00532078	0.0204757	0.993824
TMEM63A	-0.00551521	0.0204865	0.414156
UBA7	-0.00535661	0.0205426	0.864988
FARSA	-0.0048236	0.0205536	0.498286
SNHG15	-0.00210541	0.0205648	0.806299
ANXA2R	-0.0038848	0.0205744	0.989557
MYLIP	-0.00159663	0.0206435	0.934985
LINC00476	-0.00473737	0.0208318	0.328847
MIA2	-0.00405227	0.0209581	0.813182
LACC1	0.0034223	0.0209785	0.402805
NPLOC4	-0.0041531	0.0209813	0.999383
TMEM107	0.00520016	0.0210377	0.653929
UBB	-0.00140765	0.0210472	0.905917
GPR160	-0.00521714	0.0210694	0.851828
AC116407.2	-0.00623308	0.0210836	0.988236
MAP3K7	-0.00559496	0.0210977	0.910715
MRPL42	-0.00209578	0.021105	0.769154
MAML1	0.0043698	0.02115	0.684228
LINC01465	-0.00514343	0.0212285	0.776081
CENPB	-0.00548891	0.0212694	0.433972
ZNF540	-0.00465512	0.0213668	0.917107
TBC1D9B	-0.00529607	0.0214894	0.623685
AC091959.3	-0.00434711	0.0215735	0.647931
ACYP1	-0.00545609	0.0217629	0.336297
AL662844.4	0.00279749	0.021814	0.929171
MRPS6	-0.00417424	0.0219142	0.199639
NOD1	-0.0043668	0.0220229	0.430543
ZNF606	0.00556155	0.0220419	0.497104
IRAK1	-0.00490029	0.0221092	0.497104
SNRNP48	-0.00528473	0.0221361	0.477511
CCDC18	-0.00564607	0.0221855	0.944082
SATB1	-0.00148211	0.0223286	0.953135
POLR1E	-0.00491028	0.0223753	0.612411
POM121C	-0.0027603	0.0223934	0.511278
NDEL1	-0.00432189	0.0224057	0.937241
CDK5RAP2	0.0055739	0.0224719	0.894731
ZNF626	-0.00460867	0.0225825	0.717932
IFT80	-0.00569926	0.0225847	0.930662
TMOD3	-0.00386841	0.0226469	0.892365
PTPN22	-0.00515207	0.0226731	0.852489
AC107464.3	-0.00427352	0.0227794	0.958583
TXNL1	-0.00181852	0.0228452	0.872368
TRAPPC8	-0.0053768	0.0228463	0.786566
TMEM99	-0.00309192	0.0228675	0.923726
GRINA	-0.00521072	0.0230665	0.618144
EHMT1	-0.00316999	0.0230771	0.7919
TPD52	-0.00586398	0.0231471	0.858031
PEX26	-0.00464425	0.0231677	0.931203
TRAK1	-0.00529527	0.0231964	0.438246
UBL3	-0.00331226	0.0232943	0.430543
SENP7	-0.00370717	0.0234349	0.803252
FNDC10	-0.00345177	0.0234806	0.853578
SYNM	-0.00628611	0.0234855	0.77509
CPT2	-0.00568329	0.0235002	0.87885
CALCOCO2	-0.0028922	0.0235092	0.927533
NIPAL3	-0.00492995	0.0235627	0.651223
SAP30BP	0.00174208	0.0235666	0.987917
RPL36A	-0.000754944	0.0236119	0.932802
BLCAP	-0.00399969	0.0237705	0.950967
SDCCAG8	-0.00523907	0.023782	0.192276
VHL	-0.00287853	0.0238	0.574126
C15orf41	0.00395764	0.0238131	0.803252
CEP250	-0.00531222	0.0239108	0.778138
CCDC126	-0.00445823	0.0239466	0.824378
EHBP1L1	-0.00541134	0.0240754	0.939375
HNRNPH2	-0.00269044	0.0241403	0.497625
WDR81	-0.00460586	0.0241537	0.4087
ADIPOR2	-0.0058377	0.0241596	0.753834
NLRC5	-0.00345038	0.0241809	0.38006
RNF122	-0.00363319	0.0241895	0.73872
GNB1	-0.00290806	0.0242211	0.972991
ECH1	-0.00491862	0.0242676	0.981129
TASP1	-0.00579485	0.0243327	0.955347
MORN2	-0.00543444	0.0243916	0.973255
TMEM260	-0.00487079	0.024454	0.776081
FUBP1	0.00160793	0.0247182	0.989856
ANAPC11	-0.00162078	0.0247588	0.787389
GEMIN4	-0.00518665	0.0247902	0.866964
PIP4K2A	-0.00482041	0.0248245	0.732383
ZSCAN30	-0.00517556	0.0248843	0.522919
CLEC2B	-0.00258504	0.0249513	0.864505
KCNK6	-0.00441095	0.0249884	0.902909
RAB37	-0.00574546	0.0250459	0.796094
GEN1	-0.00485783	0.0251419	0.840158
LIG1	-0.00558531	0.0251629	0.51632
MORC2-AS1	-0.00519526	0.0252134	0.36527
PIGW	-0.00489014	0.0252763	0.813182
MED27	-0.00482542	0.0253046	0.487849
CCDC102A	-0.00334751	0.0253182	0.944982
SPATA5	-0.00517522	0.0253932	0.997847
CAPS	-0.00530347	0.0254167	0.962562
HGSNAT	-0.00436033	0.0255558	0.84631
AHDC1	-0.00474565	0.0255659	0.872405
CD200	-0.00419041	0.0255864	0.648819
CEP89	-0.00479858	0.0256932	0.776081
IRF2	-0.00578091	0.0257141	0.815616
PRR7-AS1	-0.00356177	0.0257305	0.653566
C12orf29	-0.00470354	0.0257646	0.441613
AKAP13	-0.00138312	0.0257763	0.905917
PAQR3	-0.00547872	0.0258464	0.799584
TNRC18	-0.00500262	0.0258481	0.360419
HNRNPK	-0.00086284	0.02594	0.956396
GGCT	-0.00448436	0.0260435	0.751296
BAG6	-0.00520264	0.0261692	0.284497
SLC25A51	-0.00491684	0.0262478	0.927567
YWHAH	-0.00514045	0.0262832	0.524787
JPT1	-0.00521324	0.026348	0.988236
ZNF765	-0.0047815	0.0265453	0.260026
SF3B5	-0.00129252	0.0265574	0.819621
LYPLA1	-0.0037995	0.0265931	0.680294
USP27X	-0.00439468	0.0266626	0.762079
GPX4	-0.00146774	0.0267057	0.67161
ABHD10	-0.00468721	0.026733	0.486839
CARS2	-0.0050338	0.0267434	0.957855
PDCD6	-0.00292009	0.0267497	0.390662
NCL	-0.000912884	0.0267686	0.97372
SKAP1	-0.00220763	0.0268642	0.786518
CBFA2T2	-0.00508966	0.0268704	0.865459
THUMPD2	-0.00383886	0.0269303	0.889471
METTL8	-0.00519656	0.0270349	0.619292
MICA	-0.00386923	0.0270983	0.651223
PNPLA8	-0.00254581	0.0271191	0.872016
IFITM2	-0.00334593	0.0273503	0.789058
ZNF329	-0.00530472	0.0274402	0.358295
PRKCD	-0.00462547	0.0274415	0.865092
ZNF714	0.00508767	0.0274474	0.919165
SNAPC1	0.00528993	0.0275125	0.893564
BAD	-0.00413484	0.0275312	0.893564
PRR14	-0.00402765	0.0275902	0.881485
PPARD	0.00505964	0.0276358	0.505142
ZNF862	-0.00359942	0.0276577	0.769688
CD58	0.00478045	0.027663	0.795486
METTL14	-0.00409533	0.0276712	0.302324
LMO7	-0.00584721	0.0276786	0.69345
TMEM39B	-0.00460085	0.0277815	0.60831
CHPF2	-0.00542887	0.0277983	0.931203
UNC13D	-0.00491417	0.0278098	0.485718
NPEPL1	-0.00574912	0.027868	0.92945
FAN1	-0.00496791	0.0278964	0.858658
STXBP2	-0.00452513	0.027923	0.498948
HDAC5	-0.00449918	0.0279394	0.908658
POU6F1	0.00394254	0.0279516	0.902909
AC078883.3	-0.00510247	0.0280203	0.985729
AC009404.1	-0.00372021	0.0280573	0.580869
DPH2	-0.00514575	0.0280591	0.604882
AREG	-0.0044138	0.0280795	0.498406
SNHG9	-0.00152723	0.0280816	0.917045
TMEM86B	0.00365473	0.028082	0.825395
LPXN	-0.00392913	0.0281547	0.4087
AP2A2	-0.00506667	0.0281601	0.963088
TRAF7	-0.00548002	0.0282385	0.747228
ALDH3A2	-0.00494453	0.0282952	0.545489
ANXA2	0.00567625	0.0283214	0.702152
TRIM38	-0.00322594	0.0283911	0.781772
WDR27	0.00385262	0.0284113	0.408607
BIN1	-0.00189576	0.0284144	0.832258
CD3G	-0.00229098	0.0284645	0.692733
RASSF1-AS1	-0.00374552	0.0285774	0.587943
DEF6	-0.00307135	0.0286179	0.431188
WDR1	-0.0036976	0.0287024	0.941713
CSNK1A1	0.00109109	0.0287772	0.68029
PLEKHM1	0.00402664	0.0288648	0.931826
CBX7	-0.00471203	0.0289275	0.291978
UROS	-0.00435681	0.0290166	0.497104
NUMA1	-0.00278068	0.0291749	0.930662
HIRA	-0.00542985	0.029177	0.813182
LINC00921	-0.00364548	0.0293244	0.822503
ANKRD13A	-0.00448204	0.029357	0.957776
DNAJC24	-0.00548427	0.0293618	0.778
RHOQ	-0.00488321	0.0293682	0.713239
TSPAN17	-0.00525282	0.029375	0.38006
TUBGCP6	-0.00546874	0.0293883	0.469677
DDX3X	-0.000789863	0.0294388	0.000758459
GTF2E1	-0.00430177	0.0294511	0.747168
BLVRA	-0.00445394	0.0294705	0.580536
FCHSD1	-0.00428964	0.0295271	0.747168
UBIAD1	-0.00520889	0.0295766	0.688865
MRPL15	-0.00480813	0.0298432	0.803252
OSGEPL1	0.00306634	0.0298717	0.646727
TRAM2	-0.00509187	0.0300431	0.889471
BAG4	-0.00383405	0.0300905	0.489439
PFN2	-0.00435453	0.0301133	0.618038
COX7C	-0.000777684	0.0301196	0.964118
ZBTB37	-0.00546004	0.0301709	0.747168
MSANTD3	-0.00504951	0.0302182	0.62978
LMF1	0.00438669	0.0302345	0.259042
USP11	-0.00548292	0.0303282	0.776081
HDGF	-0.0037007	0.0303413	0.755901
S100PBP	-0.00517024	0.0304207	0.741499
MESD	0.00385706	0.0304711	0.429022
EEF1AKMT2	-0.00461805	0.0305099	0.872368
COMMD8	-0.00471547	0.0305708	0.573152
TTC14	-0.00172615	0.0306195	0.450513
PITPNM1	-0.00535989	0.0306198	0.678807
AC144652.1	0.00549202	0.0307587	0.932996
ZYX	-0.00469125	0.0309036	0.488121
AC004854.2	-0.00395458	0.0309526	0.826488
HOXB-AS1	-0.00503271	0.031004	0.893564
LCP2	-0.00453917	0.0311092	0.766297
SYNGAP1	-0.00517082	0.0314086	0.473424
NR2C2	-0.00435461	0.0314095	0.79735
RRAS2	0.00426562	0.0314855	0.574367
GK	-0.00378239	0.0314962	0.894182
AP1S1	-0.00446732	0.0315415	0.709565
TMEM123	-0.0014727	0.0316099	0.87939
KLHL42	-0.005828	0.0317223	0.940848
CREB1	-0.00462125	0.0317318	0.355527
KMT2E-AS1	-0.00499956	0.0317847	0.942407
COMMD10	-0.00530626	0.0318805	0.905917
PEA15	-0.0035921	0.0318994	0.651223
TMEM170B	0.00358394	0.0319027	0.897068
MYC	-0.00401637	0.0319351	0.909006
ACAD10	-0.00465977	0.0320026	0.960619
POLM	-0.00531481	0.0320607	0.708452
AC079922.2	0.00408876	0.0322176	0.773927
FTSJ1	-0.00546087	0.0322375	0.720631
MAP7D3	-0.00531901	0.0323161	0.887305
TRIM8	0.00245852	0.0324599	0.99787
ITPA	-0.00477885	0.0324711	0.97968
CNDP2	-0.00511856	0.0325129	0.402456
TSPOAP1	-0.0039484	0.0325134	0.969782
CTSA	-0.00465668	0.0326057	0.765268
SRPK1	-0.00410388	0.0326185	0.997057
C15orf39	-0.00486117	0.0326483	0.502427
BZW2	-0.00318742	0.0326715	0.840158
ZNF12	-0.00509872	0.0326889	0.379501
TFAP4	-0.00489948	0.0327895	0.529811
POGLUT1	-0.00527727	0.0328347	0.837157
LYRM1	-0.00485567	0.032849	0.681183
MSL2	-0.00282845	0.0328742	0.687539
FDXACB1	-0.00507399	0.0329871	0.92945
FAM120A	-0.00434092	0.0330168	0.404138
C1QTNF6	-0.00457853	0.0330276	0.839284
AC037459.3	-0.00406484	0.0331251	0.905346
ARHGEF40	-0.0036739	0.0332139	0.9886
ZNF362	0.00406648	0.0332326	0.675984
BRD9	-0.0039058	0.033314	0.735262
POMGNT1	-0.00505559	0.0333342	0.67161
ABHD18	-0.0052045	0.0333369	0.877626
SNAPC3	-0.00391675	0.0333624	0.925977
PTP4A2	-0.000995441	0.0333637	0.764418
RSRC1	-0.00396974	0.0333684	0.60831
HMGN5	-0.00469496	0.0334073	0.793737
MPP5	-0.00464135	0.0334197	0.96455
AL080276.2	-0.004612	0.0334959	0.924128
ZKSCAN1	-0.0039618	0.0335306	0.285083
FOXJ2	-0.00529109	0.0336899	0.713102
NUDCD2	-0.00332397	0.0337082	0.356027
AC087623.3	0.00460876	0.0338494	0.753834
FAM98C	-0.00445166	0.0338533	0.974724
ZNF646	-0.00440958	0.0338748	0.955347
JPT2	-0.00333862	0.0341133	0.714648
NAXD	-0.00452375	0.0341914	0.400617
LUC7L3	-0.00157675	0.0342392	0.990953
RAB5IF	-0.00354693	0.0343305	0.383527
GNAI2	-0.00188945	0.0343881	0.768626
EVI5	-0.00403367	0.0344342	0.776081
FUS	-0.000930904	0.0344937	0.756999
PFN1	-0.00181662	0.0345024	0.514977
SLC35E3	-0.00528917	0.0345209	0.668399
LINC01588	-0.0048703	0.034548	0.841106
RCSD1	-0.00349196	0.0346106	0.516913
LDLRAP1	-0.00539502	0.0347919	0.646727
ZNF335	0.00406568	0.0348332	0.402805
CD69	-0.00190421	0.0348674	0.872472
CD226	-0.00480963	0.0350535	0.882522
IRAK1BP1	-0.00341277	0.0350834	0.481058
PHTF1	-0.00384616	0.0350867	0.997384
DDX58	-0.00527283	0.0351274	0.814091
MYO18A	-0.00438342	0.0351828	0.459802
MRPS24	-0.00498166	0.0352205	0.533927
FAM209B	0.00331481	0.0352403	0.952139
SLC22A5	-0.0031834	0.0354134	0.511672
ZNF580	-0.00354626	0.0355264	0.445089
RAB11FIP4	-0.00470924	0.0355271	0.856131
FBXO45	-0.00453481	0.0355478	0.975824
NUCB1	-0.00249911	0.0356076	0.571633
SBK1	-0.00487023	0.0356209	0.668661
UQCRFS1	-0.0012484	0.0357584	0.618038
FOS	-0.00194969	0.0358058	0.896809
FAM91A1	0.00373254	0.035815	0.99787
RNF125	0.00132077	0.035873	0.856131
IMPDH1	-0.00375636	0.0359227	0.468672
NDUFV1	-0.00260501	0.0361754	0.45859
EIF4A1	-0.00189272	0.0362922	0.996236
SEC24D	-0.0050488	0.0363171	0.817428
OGT	-0.00184997	0.0364367	0.998828
MED7	0.00499095	0.0364965	0.863802
SLC2A14	0.00277179	0.0365681	0.779662
RETSAT	-0.00427774	0.0366343	0.906416
TBC1D31	-0.0049414	0.0367808	0.75263
NOB1	-0.00262205	0.0368721	0.962511
MAFF	-0.00485653	0.0368966	0.917699
KHSRP	-0.00392655	0.0369266	0.884499
KLHDC7B	-0.00426833	0.0369531	0.900062
FAM98A	-0.00483053	0.036958	0.688865
ILF2	-0.00140293	0.0370473	0.36527
NDRG3	-0.00531857	0.0370964	0.857909
PCYOX1L	-0.00493371	0.0372004	0.875116
SPTSSA	-0.0046207	0.037242	0.838242
CBWD2	-0.00489963	0.0372796	0.703557
TRABD2A	-0.00413409	0.0373959	0.646727
RECQL	-0.00512565	0.03744	0.996869
C1RL-AS1	-0.00362004	0.0374928	0.795805
LMBRD2	-0.00416337	0.0375527	0.874556
ANKRD27	-0.00416072	0.0375546	0.636818
ZNF217	-0.00229213	0.0375643	0.858658
FBXO28	-0.00390983	0.0376482	0.998031
EIF1AX	-0.00125485	0.037765	0.564742
BEX5	0.00358331	0.0378643	0.902909
CAD	-0.0035869	0.0378973	0.78054
AC109826.1	-0.00442726	0.0379461	0.914275
STAG2	0.00155676	0.0379775	0.691173
GDPD5	-0.00344551	0.0380128	0.989557
AC022167.3	0.00358125	0.0380466	0.950967
CCDC88B	-0.00512475	0.0382095	0.764869
CRACR2A	-0.0052669	0.0382217	0.908658
CSNK1D	0.00182353	0.0383971	0.927643
SLC16A1	-0.00369251	0.0384021	0.948757
ASL	0.00423913	0.0387278	0.919165
HNRNPUL2	-0.00380766	0.0388018	0.781036
CHID1	-0.00525928	0.0389487	0.892763
DUSP6	-0.00531783	0.0390876	0.968052
TIAL1	-0.00258241	0.0391146	0.487958
TELO2	-0.00476059	0.0392105	0.889471
PAPSS1	-0.00456375	0.039305	0.960384
GATAD1	-0.00496527	0.0393054	0.930754
LINC00852	-0.00412402	0.0394807	0.943572
POT1	-0.00390523	0.0394917	0.473424
CYP3A5	-0.00372947	0.0395279	0.875116
RASA1	-0.00495139	0.0395816	0.837482
TNFRSF4	0.00448748	0.0395897	0.711317
GNAQ	0.00471608	0.0395968	0.927048
PPP1R14B	-0.00370087	0.0397113	0.379083
ACADM	-0.00510179	0.0398476	0.87191
MCRIP2	-0.00531593	0.0398586	0.938069
DEGS1	-0.00168016	0.0399598	0.872016
CDKL5	0.00364348	0.0399791	0.495725
UQCC3	-0.0047333	0.0399835	0.512077
BCAT2	-0.00397099	0.0402041	0.941317
RRAS	-0.00422096	0.0402884	0.966475
PPP5D1	-0.00393	0.0403369	0.927048
AC106886.5	-0.00334851	0.0404927	0.771013
TYSND1	-0.00460764	0.040546	0.496525
ALG2	0.0044081	0.0406144	0.51632
PTTG1	-0.00442576	0.0406595	0.573152
MED17	-0.00332336	0.0406716	0.364954
SH3GL1	-0.00486666	0.0406721	0.477486
OSBPL11	-0.00448047	0.040825	0.56069
MAPKAPK5-AS1	-0.00198796	0.0409042	0.532987
GGNBP2	-0.00121908	0.0409432	0.863802
TMIGD2	-0.00438647	0.0409955	0.814456
AGAP4	-0.00404189	0.0410413	0.441613
RPTOR	-0.00488718	0.0411758	0.980934
PIEZO1	-0.00539907	0.0411761	0.670903
PTPN4	-0.00403125	0.041269	0.813182
CEP85L	-0.00199935	0.0414442	0.879672
NXT1	-0.00288148	0.0415014	0.38006
AP1B1	-0.00507287	0.0415377	0.740756
RASSF7	-0.00483474	0.0415756	0.308401
RHEBL1	-0.00397326	0.0416208	0.959875
C17orf100	-0.0036531	0.0416846	0.967982
UHRF1BP1	0.00511342	0.0417889	0.671031
PAIP1	-0.00209364	0.0418178	0.771013
ARRB2	-0.0018852	0.0418282	0.469581
PNP	-0.00534002	0.0419557	0.955347
PSMC1	-0.00258399	0.0420954	0.48094
PPCDC	-0.00382431	0.0421138	0.835408
CCDC59	-0.000977495	0.0422029	0.580869
FABP5	-0.00503437	0.0422588	0.73847
PARP14	-0.00412422	0.0422795	0.963088
GMPPA	-0.00427151	0.0424179	0.81233
METTL2A	-0.00491864	0.0424815	0.998382
GLRX	-0.00394214	0.0425687	0.955347
RPS6KA4	-0.00432718	0.0428445	0.36527
MRPS18A	0.00359638	0.0430805	0.704793
BBS2	0.00526438	0.0432916	0.387437
AAED1	0.00399446	0.0433084	0.436492
ITGB2-AS1	-0.00460233	0.0433403	0.75536
TRIM4	-0.00450997	0.043384	0.689952
VPS28	-0.00131538	0.0434023	0.893564
NAF1	-0.00266352	0.0434615	0.833496
ZNF852	0.00448901	0.0434653	0.561429
RALGAPB	-0.00507509	0.0435157	0.856739
EI24	-0.0030375	0.0436207	0.886438
SH3D19	-0.00435326	0.0436829	0.811448
ADAM10	-0.00364148	0.043847	0.781036
CDKN1B	-0.00188278	0.0439468	0.998031
CDC26	-0.00473208	0.0439903	0.4036
AC092279.1	-0.00365937	0.044072	0.893564
RAD23B	-0.00176854	0.0441948	0.390979
INPP5A	-0.00488939	0.0443521	0.988236
LEF1	-0.00146712	0.0444623	0.434239
CLEC11A	-0.00531208	0.0444915	0.766297
TRPV2	-0.00474992	0.0445145	0.618144
UBE2G2	-0.00264026	0.044525	0.469581
AC009061.2	-0.00311283	0.0446361	0.83477
TNKS	-0.00376255	0.0446847	0.662327
SCD	-0.00381817	0.0446859	0.702835
USP22	-0.00313258	0.0447042	0.0151336
BANP	-0.00404685	0.0447135	0.465051
MCM2	0.00400487	0.044823	0.427311
AC084018.2	-0.00500654	0.044843	0.996236
BLVRB	-0.00459219	0.0448725	0.731748
ROCK2	-0.00503223	0.0449135	0.948595
SMAGP	-0.00461389	0.0449253	0.848085
COX7A2L	-0.00121889	0.0449549	0.465051
CREBRF	-0.000953229	0.0449625	0.539932
PPP2R5C	0.000991726	0.0450112	0.868257
ETFBKMT	-0.00326449	0.0451436	0.771013
MBOAT7	-0.00411539	0.0452671	0.882522
KIAA1586	-0.00390079	0.0453571	0.776081
DOPEY2	0.00484094	0.0454355	0.875463
ZNF764	-0.00475799	0.0454661	0.669143
DOLK	0.00412081	0.0454977	0.860881
MOCS2	-0.00460437	0.0455	0.806299
RIPOR1	-0.00358706	0.04554	0.39619
ZNF747	0.00391545	0.0455541	0.780837
ZNF839	0.00444757	0.0456076	0.431455
PCED1B	-0.00448925	0.0456406	0.980051
IRF1	-0.00205523	0.0457391	0.719406
ORAI2	-0.00493071	0.0457445	0.953583
NELL2	-0.00407645	0.0457649	0.73847
TMSB10	-0.00142259	0.0458212	0.675674
ATG10	-0.00500825	0.045862	0.612393
ARL6IP4	-0.000918046	0.0459841	0.653566
CNP	-0.00485495	0.0461388	0.827221
TESMIN	-0.00341274	0.0461998	0.415688
MTRF1L	-0.0040415	0.0462332	0.908658
PDLIM2	-0.00552179	0.0462856	0.395368
TCFL5	0.00422575	0.0463491	0.292625
TRIM41	-0.00478243	0.0463967	0.447166
DYNC1H1	0.00151533	0.0463985	0.839958
DENND6A-AS1	0.00277373	0.0464294	0.787987
URI1	-0.00150065	0.0464328	0.91101
TRAV8-2	-0.00368089	0.0464791	0.805242
CCNL1	-0.000962937	0.0466217	0.620529
ZNF34	-0.0042865	0.0466632	0.93076
AL356488.3	-0.00417139	0.0466882	0.870951
PMM2	-0.00379474	0.0467819	0.667174
POLR2M	-0.00261707	0.046804	0.984155
PFKL	-0.0048219	0.0468127	0.863802
CUL1	-0.00384434	0.0469317	0.925065
PPP1R18	-0.00465285	0.0469594	0.87191
PDSS2	-0.00485316	0.047025	0.801888
CBY1	-0.00387573	0.0470671	0.839177
PSMD9	-0.00299096	0.0470852	0.653566
IFRD2	-0.0045708	0.0472508	0.77332
EIF2D	-0.00377141	0.0473855	0.672571
EPN2	-0.00363524	0.0474624	0.95
TPGS1	0.00390796	0.047479	0.387437
EXOC5	-0.00402852	0.0475105	0.689043
SDCBP2	-0.00266192	0.0475904	0.774376
NDUFB9	-0.00162036	0.0476449	0.80165
CRCP	-0.00251493	0.0476802	0.875463
NKAP	0.00257916	0.0477179	0.996236
COASY	-0.004914	0.0477901	0.853522
HSD17B4	-0.00303392	0.047799	0.989809
AL137003.1	0.00414536	0.0478563	0.261492
CASD1	-0.00424738	0.0479641	0.669451
RABEP1	0.00265992	0.0480966	0.996869
HSP90AA1	-0.00104892	0.0481368	0.93873
SEL1L3	-0.00452101	0.0481578	0.986387
STK26	-0.00240046	0.0483147	0.822503
ATL2	-0.00456071	0.0483503	0.671699
ANKS6	-0.00404672	0.0484699	0.873367
KIFAP3	-0.00437021	0.0485398	0.973035
NAGPA	0.00414923	0.0485935	0.926997
ATXN3	-0.00401328	0.0486486	0.927643
CREBBP	-0.00173357	0.0486745	0.793737
UHRF1BP1L	-0.00407217	0.0486767	0.984914
EIF2AK4	-0.00384292	0.048799	0.874615
TMEM59	-0.00106746	0.0488092	0.851828
ARHGAP27	-0.00484854	0.0488264	0.928984
ZNF530	-0.00356337	0.0488828	0.858658
HDAC7	-0.00445264	0.0489621	0.525303
ETFB	-0.00306135	0.0489842	0.165463
RPL8	-0.000475328	0.0491426	0.495693
YLPM1	-0.00315753	0.0492164	0.469581
CLASRP	-0.00460562	0.0493514	0.995619
HIST1H1D	-0.00289252	0.0493835	0.62978
NOTCH1	-0.00494013	0.0494395	0.921993
AL591895.1	-0.00471632	0.0494656	0.496525
ZNF358	-0.00363748	0.0495092	0.905604
RAC2	-0.00186535	0.0495506	0.745004
SMAD2	-0.0034618	0.0495548	0.486217
NUFIP1	-0.00401899	0.04973	0.96681
NAGK	-0.00445697	0.0497377	0.487545
DNAJC17	-0.00392943	0.0498956	0.618038
KMT2D	0.00407645	0.049901	0.784401
PHB	-0.00349543	0.0500498	0.870951
TMOD2	-0.00425001	0.0500756	0.92958
LRP10	-0.00323044	0.0502183	0.864485
CLASP2	-0.00437954	0.0502459	0.929171
PPP1R15A	-0.00120576	0.0504675	0.764959
ZNF512	-0.00433611	0.0505578	0.370337
MID1IP1	-0.00486735	0.0506515	0.963397
CYHR1	-0.0045628	0.050735	0.872405
TRAPPC4	-0.00259386	0.0508548	0.601322
HAUS1	-0.00483443	0.0508571	0.832258
ALAS1	-0.00458814	0.0509125	0.863802
TIA1	-0.00373921	0.0509242	0.954815
ZMAT1	-0.00428103	0.0509345	0.953709
NDUFB8	-0.00124834	0.0510055	0.989557
RRP1	-0.00437779	0.0510317	0.770657
PIK3C2A	0.00281941	0.0510746	0.913435
TMEM80	-0.00454765	0.0510815	0.651255
DESI1	-0.00479283	0.051108	0.837157
PCMT1	0.00397631	0.0513315	0.989809
CMIP	-0.00410683	0.051354	0.587943
AC008105.1	-0.00332975	0.0513899	0.938741
LLGL2	-0.00453664	0.0514702	0.690071
XIAP	-0.00367566	0.0515057	0.904701
B9D2	-0.00318465	0.0515469	0.483615
RFFL	0.0034352	0.051724	0.486217
ELF1	-0.000949106	0.0517361	0.815616
WWP2	-0.00430143	0.051817	0.988236
MRPL55	-0.00361627	0.0518504	0.772685
PSMC2	-0.00281331	0.0519306	0.743416
CARMIL1	-0.00503253	0.0519528	0.589213
HILPDA	-0.00485542	0.0519712	0.922851
SETDB1	-0.00441118	0.0520872	0.873192
CCDC28A	0.00283281	0.052188	0.931952
KLHL6	-0.00390561	0.052223	0.92503
CEP170	-0.00211867	0.052328	0.569857
NIPSNAP2	0.00269038	0.0524447	0.931203
INO80E	-0.00407597	0.0524502	0.651771
TMEM116	-0.00477269	0.0524959	0.534943
MFSD13A	-0.00399759	0.0524968	0.889471
DENR	-0.00246112	0.0526732	0.398703
FAM129A	0.00357999	0.052709	0.350038
SGPP1	-0.00484769	0.053061	0.883025
GRAMD4	0.0042278	0.0530774	0.762079
EXOC3	-0.00436942	0.0531216	0.923143
SH3RF3	-0.00396124	0.0531381	0.382822
WBP1L	0.004083	0.0532735	0.957907
ABHD8	-0.00434464	0.053281	0.870951
LINC01772	-0.00481837	0.0533116	0.988236
RHBDF2	-0.00414563	0.0534555	0.958921
PPP1CC	-0.00148139	0.0534572	0.795486
MRPS18B	-0.00440632	0.0534796	0.864059
FUZ	-0.00350705	0.053503	0.611407
B3GNT2	-0.00305914	0.0535526	0.882716
AMPD2	-0.00394234	0.0536822	0.360419
MRPS22	0.00168646	0.0536932	0.610994
CREM	0.00188831	0.0536976	0.653566
MIIP	-0.0046194	0.0538074	0.514555
GSE1	-0.00410353	0.0538119	0.969985
EIF2A	-0.00124009	0.0538712	0.688865
FAM219B	-0.00469546	0.05408	0.813182
YIPF1	0.00455968	0.0543629	0.647931
TDRKH-AS1	0.00297461	0.0544261	0.771458
LINC01679	0.00289126	0.0545029	0.667757
GTF3C1	-0.00405991	0.0545108	0.968021
MFN1	-0.00514412	0.054577	0.8627
ZNF219	0.00402474	0.0546949	0.732343
COMMD5	-0.00414234	0.0547996	0.623844
AP4S1	0.00460777	0.054809	0.980934
CD55	0.00115293	0.0549347	0.965277
TMEM184B	-0.00473606	0.0550708	0.78441
PRH1	-0.00484841	0.0551626	0.929035
SLC27A5	0.00443177	0.0552513	0.0688668
TNKS1BP1	-0.00417077	0.055296	0.827221
RBM11	-0.00407313	0.0554697	0.920832
HNRNPDL	-0.00111895	0.0555574	0.905917
CCDC96	-0.00361119	0.0557296	0.705068
PLA2G12A	-0.00406777	0.0559216	0.959937
DHX8	0.00185327	0.056087	0.835909
CELF1	-0.00156764	0.0561901	0.955347
GRHL1	0.0028216	0.056281	0.938741
GIT1	-0.00434156	0.0563027	0.851423
FAM104A	0.00401666	0.0563195	0.955347
GSDMD	-0.0045312	0.0564081	0.902909
ANKRD55	-0.00498923	0.0564239	0.769154
ZADH2	-0.00463685	0.0565097	0.863802
ZNF784	-0.00393793	0.0565379	0.713102
WBP2	-0.0028872	0.0566165	0.931203
TPST2	-0.0045053	0.0566527	0.358778
LTB	-0.000852018	0.0566814	0.713492
TEX10	-0.00432329	0.0567387	0.708452
PET100	0.00139821	0.0568926	0.963945
SPG11	-0.0047039	0.0569404	0.354968
ATRAID	-0.00163859	0.057007	0.668281
TSC22D1	-0.00477394	0.0570076	0.747168
AC020928.1	-0.00357465	0.0573406	0.653566
ORC3	-0.00445203	0.0574115	0.84631
MDFIC	0.00215436	0.0574219	0.737163
COX5A	-0.00158341	0.0574835	0.617103
OVCH1-AS1	0.00379741	0.0575713	0.469581
ADD3	-0.00145992	0.0577147	0.874615
EIF5	-0.000785014	0.0577671	0.536636
ADAM9	-0.00314869	0.0578317	0.688865
TFPT	0.00450244	0.0578528	0.647931
NFKBIA	-0.00110792	0.0579429	0.771013
RND1	0.00394094	0.058021	0.497104
TAPBP	-0.00120217	0.0580424	0.971006
CMTR1	-0.00448855	0.0580488	0.501956
MED25	-0.00487067	0.0581126	0.819632
ATXN7	0.00448912	0.0582582	0.989809
YDJC	-0.00366891	0.0583466	0.0300848
ZNF517	-0.00308304	0.0584299	0.430543
FAM207A	-0.00458368	0.0584719	0.697331
RBM12B	-0.00446887	0.0585998	0.730079
RARA-AS1	0.00364439	0.0586295	0.782243
ANKZF1	-0.0044414	0.0587034	0.874041
TMCO3	-0.00413506	0.0588205	0.711118
ADAL	-0.0043699	0.0589289	0.858031
SART3	0.00293791	0.0590129	0.511216
NAAA	-0.0046735	0.0590437	0.669451
RPS6KL1	-0.00407484	0.0591191	0.511216
CTDP1	-0.0037868	0.0591379	0.980551
EME2	-0.00341203	0.0591498	0.943878
IBA57	0.00384135	0.0592523	0.713102
UQCR11	-0.00137186	0.0592845	0.788043
INO80B	-0.00407647	0.0593137	0.611776
NSMCE3	-0.00135158	0.0593154	0.822116
DNAJA2	-0.00143738	0.0594698	0.792267
PLAC8	-0.00113376	0.0595606	0.67347
SPINDOC	0.00390176	0.0596176	0.73847
TRANK1	-0.0044851	0.0596438	0.805861
TARDBP	-0.00351555	0.0596932	0.360419
NPRL2	-0.00422086	0.059714	0.962547
MCF2L	-0.00306975	0.0597265	0.769154
AC025171.2	-0.00410485	0.0597483	0.789103
IPO9	-0.00400874	0.0597583	0.921993
VAMP2	-0.000929737	0.059798	0.20258
ZNF700	-0.0042725	0.0598107	0.893564
ECE1	-0.00432178	0.0598415	0.920832
NME1	-0.00356178	0.059889	0.819621
BOLA2-SMG1P6	-0.00352538	0.0600594	0.927048
MTFR1L	-0.00432329	0.0601636	0.959258
UVSSA	-0.00426573	0.0601744	0.43417
HGH1	-0.00280414	0.0603382	0.90244
AC013264.1	-0.0046859	0.0603468	0.872016
TBCA	-0.00209569	0.060347	0.941887
POLE4	-0.00258343	0.0604071	0.810743
IP6K1	0.00160574	0.0604611	0.545119
USP46	-0.00477727	0.0604744	0.533927
LDB2	-0.00325116	0.0604949	0.892463
UTP20	-0.00459717	0.0605602	0.782243
CARD8	-0.00322269	0.0606106	0.915511
PSMC3	-0.00293291	0.0606896	0.92958
AC020571.1	-0.00374223	0.0608775	0.93076
CEP85	0.00299781	0.0609005	0.652685
MAP2K1	-0.00460516	0.0609252	0.908658
MIDN	-0.00202703	0.0609591	0.97096
SGCB	-0.00377665	0.0609912	0.489488
ADPRM	-0.00356493	0.0610204	0.9886
TAF2	-0.00371469	0.0610715	0.711548
FOXO1	-0.00208172	0.0610958	0.853929
SELENOF	-0.00237153	0.0611113	0.319849
KIAA2026	-0.00347968	0.0611186	0.753431
GOLGA3	-0.00439364	0.0611623	0.618703
ORC6	-0.00425006	0.0614577	0.908658
CNTD1	-0.00369479	0.0615221	0.900062
THOC5	-0.00442377	0.0615486	0.980569
LDB1	-0.00354819	0.0616273	0.612815
TBCB	-0.0023135	0.0617123	0.60831
PSD4	-0.0044101	0.0619012	0.7675
ZNF213-AS1	-0.00454927	0.0619432	0.984914
S100A11	0.00382877	0.0619607	0.893564
CERS5	-0.00315862	0.0622792	0.50361
GGA2	-0.00344915	0.0623903	0.432374
RALBP1	-0.00455971	0.0624185	0.563217
IKZF3	-0.00337786	0.0624764	0.858658
ZBTB48	-0.00399231	0.0625071	0.60831
C12orf57	-0.000603166	0.0629216	0.697331
MAP4K2	-0.00419775	0.0629352	0.770891
DVL2	-0.00415027	0.0629718	0.459452
ALDH6A1	-0.004466	0.0629854	0.905346
AC015813.1	-0.00426409	0.0630069	0.950967
VPS13C	-0.00311914	0.0630234	0.863802
CRY1	0.00366549	0.0630517	0.985525
ZNF816-ZNF321P	-0.00301165	0.0632371	0.966963
MRPL48	-0.00485219	0.0632582	0.955347
LIMS1	-0.00360102	0.0632823	0.36527
PHLPP2	-0.00429471	0.0633306	0.630972
SPAG5	-0.00332599	0.063379	0.875463
MCM9	-0.00444719	0.0633989	0.108771
HINT3	-0.00339486	0.0635184	0.874771
YEATS2	-0.00475167	0.063568	0.798048
KCTD21-AS1	-0.00301358	0.0635994	0.434239
FAM227B	-0.0035227	0.0637922	0.80841
PIM3	-0.00189004	0.0638059	0.408487
PEX13	-0.00476308	0.0640057	0.855985
ATMIN	0.00257939	0.0641791	0.688865
TRIM44	-0.00230696	0.0642506	0.576434
HCG18	-0.00438809	0.0642518	0.927515
HLA-DMA	-0.0048671	0.0643067	0.696845
CLYBL	-0.00407237	0.0645356	0.60831
FOXO3	-0.00334874	0.0645471	0.59199
SUPT6H	-0.0031078	0.0645557	0.758101
IPCEF1	-0.00323586	0.0645967	0.973861
DGKA	-0.00335668	0.0646132	0.965015
LIN54	-0.00434325	0.0647429	0.653566
SRA1	-0.00404132	0.064893	0.917045
CAND1	-0.00126604	0.0650272	0.491413
FAM3A	-0.00431424	0.065029	0.750812
VPS54	-0.00410011	0.0651528	0.473503
HSP90AB1	-0.0011603	0.0652689	0.841177
ZNF655	0.00175542	0.0652941	0.955637
AL360012.1	0.00265365	0.065386	0.705068
CDK6	-0.00488639	0.0655225	0.526398
TNK2	-0.00447531	0.0658911	0.815616
CMPK1	-0.00105171	0.0658946	0.570435
GFM2	-0.00382121	0.0659763	0.905917
DDX5	-0.000649302	0.066027	0.96681
RIOK3	-0.00110311	0.066051	0.97968
PCID2	-0.00351584	0.0663526	0.776081
MIS12	-0.00454008	0.0664909	0.92958
EVL	-0.00147376	0.0665204	0.798048
CACTIN	-0.00469839	0.0667274	0.925201
TET2	0.00178836	0.0667453	0.293859
SLC38A5	-0.00344877	0.0667484	0.815164
AC004982.2	-0.00316026	0.0667673	0.999414
PARP10	-0.00479272	0.0668802	0.870951
TMEM30B	-0.00270293	0.067001	0.825395
NSMCE4A	-0.00333389	0.0670749	0.743416
ZNF248	-0.00370352	0.0670802	0.587379
CHERP	-0.00425886	0.067111	0.50092
VILL	0.00452368	0.0671545	0.68552
C1orf216	0.00277261	0.0671851	0.772685
GANAB	-0.00422771	0.0673486	0.897245
ARPC4	-0.00154446	0.0673625	0.796193
PHLDB3	0.00439155	0.067428	0.924441
CLOCK	-0.00406853	0.0674847	0.399853
TSPOAP1-AS1	-0.00458741	0.067565	0.919564
NUBP2	-0.00291761	0.0676237	0.81709
PRR34-AS1	0.00321961	0.067727	0.967272
C19orf66	-0.00396787	0.0677625	0.915511
DHTKD1	0.003076	0.067836	0.524787
PTOV1	-0.00427056	0.0678605	0.701926
SERPINB9	-0.00473312	0.0679106	0.989809
SF3A2	-0.00269908	0.0681096	0.870951
EDN1	-0.00362567	0.0681529	0.927048
ISOC1	-0.00422589	0.0683505	0.432907
TCP1	-0.00222647	0.0684005	0.612411
ADAM23	-0.00298351	0.0684006	0.927541
NCOA3	-0.00281703	0.0684319	0.752269
RIPK2	-0.00475674	0.0684353	0.990222
HAPLN3	-0.00306468	0.0685921	0.705514
CCT8	-0.001634	0.0686586	0.795486
FGL2	-0.00260705	0.0688628	0.9217
FTSJ3	-0.00435893	0.0689031	0.635812
FARS2	-0.0046097	0.0689116	0.973072
FUT11	0.00386794	0.0689202	0.383887
FBXO11	-0.00174205	0.0689665	0.851828
SURF2	-0.00407982	0.0690231	0.675314
MIR155HG	-0.00420656	0.0691726	0.92503
IRF2BP2	-0.000916038	0.0692799	0.840706
ZNF44	-0.00383442	0.0692971	0.776081
PRKX	-0.00409992	0.0693894	0.81233
MRPS14	-0.00460311	0.0694297	0.492113
TBC1D25	-0.00471117	0.0694448	0.899237
FMN1	0.00410621	0.0694627	0.651223
ZNF519	-0.00428583	0.0695296	0.740756
NDUFB10	-0.00150767	0.0696059	0.571223
NSA2	-0.000899122	0.0696869	0.646577
JUNB	-0.00161928	0.0698437	0.9217
PFDN2	-0.00132295	0.0698441	0.390662
LRRC23	-0.00359425	0.0698591	0.533927
AC084036.1	0.00293558	0.069959	0.928133
ESR2	-0.00242141	0.070015	0.856131
ANKRD12	0.0013119	0.0700527	0.755901
TMEM14C	-0.00343966	0.0700556	0.929171
CWF19L1	-0.00373584	0.0700622	0.847268
SLC9B1	-0.00335944	0.0701022	0.8627
PEPD	-0.00436541	0.0701302	0.73847
STRN4	-0.0042948	0.0704761	0.995745
PLEKHF1	-0.00431623	0.0706023	0.814091
RRN3	0.00363087	0.070675	0.872199
PXMP2	-0.0044851	0.0706944	0.601454
ULK2	-0.00453734	0.0707817	0.420665
RAB11FIP5	0.00301921	0.0709222	0.862061
SLFN12L	-0.00474277	0.0709363	0.927643
LPIN1	-0.00331849	0.0709684	0.99868
AC005082.1	0.00316526	0.0709916	0.97206
STOM	-0.00542269	0.0710173	0.92503
MRPL58	-0.00387774	0.0711952	0.278237
NECAP1	-0.00140727	0.0712287	0.92503
FAM161B	-0.00344853	0.0712724	0.773166
PIGC	-0.00359329	0.0713641	0.928356
DTX3	-0.00437718	0.0714114	0.864129
ILKAP	-0.00320253	0.0714738	0.796193
GALNT12	0.00371261	0.0715279	0.988236
TMEM11	-0.00269274	0.07153	0.922116
CENPC	0.0010925	0.0715322	0.879676
SAP30L	-0.00400032	0.0716069	0.73944
PORCN	-0.00386579	0.0716425	0.904701
AL050343.1	-0.0030342	0.0718995	0.934379
NUP58	0.00155903	0.0724008	0.893059
PINK1	-0.00437596	0.0724451	0.636044
CCT6A	-0.00224458	0.0724518	0.497104
TAF1C	0.00442737	0.0724663	0.381831
TBC1D13	-0.00443209	0.072637	0.921936
TOP2A	-0.00392461	0.0726464	0.434239
TRIM56	-0.00350198	0.0726677	0.931203
NOP56	-0.00257733	0.0727534	0.756999
PDHX	-0.00426773	0.072851	0.761553
TCEAL4	-0.00455623	0.0728554	0.95775
AC007216.2	-0.00383318	0.0729162	0.906236
YES1	0.00416064	0.0729684	0.990267
KLHDC4	-0.00420282	0.0730043	0.795805
SSRP1	-0.00382895	0.0730694	0.60831
EXT1	-0.00448312	0.0731168	0.832258
GALNT7	-0.00449912	0.0731638	0.612922
PRRC2A	-0.00357523	0.0731746	0.863802
BPGM	0.0019949	0.0731826	0.769154
TMBIM6	0.00104402	0.0731935	0.863802
LST1	-0.0039969	0.0732746	0.636044
NAT9	-0.00370583	0.073282	0.980843
SIT1	-0.00454661	0.0733319	0.511278
CCZ1B	-0.00450642	0.0733589	0.967272
NKILA	0.00321162	0.0733617	0.991513
HDDC2	-0.00384913	0.0734098	0.795805
WASL	-0.00346772	0.0734546	0.354968
PCNX1	-0.0038403	0.073481	0.569857
PES1	-0.00437956	0.0735501	0.356397
ZNF429	-0.00409247	0.0735561	0.984932
HPS6	0.00429638	0.073645	0.713143
LMBR1	-0.00403423	0.0736827	0.97968
ISY1	0.00233712	0.0737131	0.653388
PLAGL1	0.00306977	0.0737226	0.94631
LARP1B	-0.00427226	0.0737255	0.194057
UBAP2L	-0.0037554	0.0738436	0.820029
PAFAH2	-0.00345645	0.0738501	0.948757
TSR3	-0.00329473	0.0738595	0.967272
ZNF589	0.00406026	0.0739137	0.28756
NME7	-0.00404218	0.0739138	0.908658
FCMR	-0.00317146	0.0739829	0.477486
NSD3	-0.00102426	0.0740561	0.828422
CROCC	-0.00385531	0.0741455	0.98052
SDR42E2	-0.00429093	0.0741577	0.96396
SOS1	-0.00423002	0.0743011	0.957855
AC011825.2	-0.00335954	0.0743336	0.929778
PML	-0.00487413	0.0743553	0.612815
MEST	-0.00322934	0.0744041	0.996236
STK38	-0.00253123	0.0744987	0.766297
NOP16	-0.0040074	0.0745289	0.943572
IFI27L2	-0.00450316	0.0746265	0.528956
EXTL2	-0.00426702	0.0748335	0.654785
CAPZB	-0.00132124	0.0748588	0.498406
ZNF160	-0.00430485	0.0748935	0.95775
AGFG1	-0.00261583	0.0750023	0.62978
KIAA1468	-0.00462596	0.0751684	0.778871
SLC12A7	-0.00378031	0.0753884	0.766388
WIPF1	-0.00220328	0.0753912	0.97372
BOLA3	-0.0041385	0.0755284	0.847458
FADD	0.00446024	0.0755559	0.875463
AP001160.1	-0.00370362	0.0755871	0.832325
MSL3	-0.00161761	0.0757166	0.619456
ZFP91	0.00311981	0.075823	0.328847
LMOD3	-0.00408351	0.075829	0.967272
ZBTB45	-0.00294115	0.0759132	0.839553
SHARPIN	-0.0043699	0.076026	0.571824
COMMD1	-0.00422594	0.0760331	0.650799
HYI	-0.00392194	0.0760374	0.489488
VPS13B	-0.00406842	0.0760541	0.460542
HBS1L	-0.00219518	0.076093	0.864948
DXO	-0.00421658	0.0761374	0.70324
PPP1R12B	0.00411202	0.0761395	0.354486
PNN	-0.000903184	0.076177	0.747228
G6PD	-0.00400292	0.0764353	0.762625
DHX30	-0.00371551	0.0764408	0.901849
SEC31B	-0.0043052	0.076485	0.95775
ARHGAP11A	-0.00451509	0.076565	0.987366
KTN1	-0.00167604	0.0765837	0.91329
PARK7	-0.00132202	0.0766311	0.529617
SRSF11	-0.00100678	0.0766974	0.737827
SNHG19	-0.00326779	0.0767105	0.913052
SSR1	-0.00290932	0.0767425	0.465996
TICAM1	-0.00368414	0.0767851	0.473503
GBP1	-0.00529616	0.0768286	0.980647
MCM4	0.00449914	0.076977	0.714065
SMN2	0.00432247	0.0770755	0.783803
NBAS	0.00368758	0.0771118	0.618038
MAP1LC3B2	0.0033562	0.0771391	0.860758
GMPS	-0.00343126	0.0771557	0.60831
EPB41	-0.00116631	0.0771684	0.750289
ATOX1	-0.00362755	0.0771862	0.958017
POGZ	0.00198665	0.0773213	0.752529
CCDC9	-0.0040064	0.0774212	0.236537
ELP3	-0.00407792	0.0774345	0.959885
ARHGAP10	-0.00384263	0.0775063	0.540515
RAB8B	0.00233375	0.077614	0.546826
AACS	-0.00389036	0.0776642	0.511278
NRDE2	-0.00418462	0.0777471	0.79735
COPS3	-0.00255278	0.0777793	0.666081
NFKBIL1	-0.00412363	0.0777932	0.905346
CAMK2G	-0.00456428	0.0778143	0.308401
CCDC92	-0.00425032	0.0778762	0.664981
CCDC85B	-0.00142723	0.0779479	0.9886
TRMT2B	-0.0043642	0.07798	0.360419
CCNG2	-0.00446518	0.0780658	0.60174
ABCD4	-0.00414352	0.0780716	0.666081
CSNK2B	-0.00156113	0.0781182	0.905917
SLC44A2	-0.00390702	0.0781686	0.709565
TPM2	-0.00384565	0.0781724	0.985746
EMC10	-0.00218712	0.0782437	0.360419
NEK5	-0.00315018	0.0782571	0.686436
PHACTR1	-0.00283758	0.0783219	0.776081
PLIN3	-0.00358252	0.0783608	0.60831
GNS	-0.00369129	0.0784871	0.910849
KLHDC1	0.00333004	0.0785116	0.934985
LSM8	-0.000892996	0.0787377	0.512437
OTUD4	-0.00291349	0.0788245	0.319849
SMYD4	-0.003819	0.0790409	0.809584
ZHX2	-0.00445859	0.0790694	0.917045
THUMPD1	-0.00139639	0.0790711	0.927048
SERTAD1	-0.0033266	0.0791131	0.893564
L2HGDH	-0.00327854	0.0792431	0.967272
GSTP1	-0.00255316	0.079291	0.670493
SNRPD1	-0.000901355	0.0792986	0.534943
AFF3	-0.00406211	0.0793483	0.496525
USP14	0.00190293	0.0793777	0.927048
AP1G2	-0.00384805	0.0793904	0.0215071
ARHGAP1	-0.00379638	0.0794125	0.83312
ATG7	-0.00385644	0.0794316	0.764869
ARRDC1-AS1	-0.00393885	0.079438	0.889471
OXLD1	-0.00299624	0.0794522	0.931336
AC009318.1	-0.00277576	0.0795261	0.778138
TRIM52	-0.00401333	0.0795649	0.711317
RCC1	-0.00403349	0.0795672	0.716044
BCL2L12	0.0045345	0.0795795	0.711692
AL118516.1	-0.00276665	0.0795916	0.432769
TMEM138	-0.00337593	0.0796364	0.816876
UNC50	-0.00393866	0.0796926	0.819546
AC009948.1	0.00351649	0.0797256	0.969315
SELENOO	-0.00431413	0.0797367	0.99351
UCHL5	-0.00444488	0.0799024	0.997384
ID2	-0.00161273	0.0799836	0.607186
RUNDC1	0.00407083	0.0799994	0.804702
CLSPN	-0.00268252	0.0800022	0.842751
NR3C1	0.00164048	0.0800542	0.945607
ATP9B	-0.00335887	0.080068	0.899096
RNASEH2B	-0.00224939	0.0803018	0.465996
AC004585.1	-0.00450071	0.0803144	0.896809
SNX16	-0.00341404	0.0804963	0.525464
TUBA1C	-0.00419605	0.0807135	0.857433
STARD4	-0.00434522	0.0808317	0.800986
MRPS34	-0.00321963	0.0810044	0.448952
HAUS7	-0.00255456	0.0810694	0.833496
TMEM106B	0.00336219	0.0811079	0.294207
SH3BP5-AS1	0.00393695	0.0811401	0.874024
BIRC2	0.00130535	0.081207	0.957855
LAMTOR2	-0.00423273	0.0813343	0.615569
MRPL36	-0.0032097	0.0813466	0.676081
SKAP2	-0.00343375	0.0813559	0.966305
PIK3CD	-0.00334035	0.081376	0.651223
GABBR1	-0.00440831	0.0815701	0.776081
STX17	-0.00429829	0.0815995	0.97968
ERMAP	-0.00327035	0.0817449	0.8384
TRAP1	-0.00432372	0.0817628	0.88394
RPL31	-0.000494625	0.0819809	0.943965
RBCK1	-0.0030503	0.082117	0.814456
LDLR	-0.00443611	0.0821219	0.813894
IKBKE	-0.00465511	0.0821415	0.674251
TOMM20	-0.000629955	0.0821504	0.627376
ITGB1BP1	-0.00338641	0.0821576	0.0829161
FAM84B	-0.00399808	0.0822871	0.604824
UVRAG	-0.00299782	0.0823767	0.788612
TSN	-0.00130915	0.0823957	0.800986
STN1	-0.00392351	0.0824214	0.795805
PGRMC1	-0.00372572	0.0824493	0.722317
PXN	-0.00392807	0.0824682	0.710401
IFIH1	-0.00378869	0.0826269	0.774372
CEP104	-0.00410513	0.0827232	0.619456
MUS81	-0.00388069	0.0828083	0.955347
EPS15	-0.00342862	0.0828514	0.835909
MBD2	-0.00208416	0.0830244	0.889471
LEPROT	0.00282698	0.0830252	0.289852
AGO4	-0.00432161	0.0830506	0.825702
SCLT1	-0.00212308	0.0830695	0.057635
SELENOH	-0.00135885	0.0831824	0.402805
MXD1	-0.00385616	0.0831931	0.646727
ATXN1	0.00165376	0.0832258	0.885966
RPRD1B	-0.00349975	0.0833292	0.654785
KIF9	-0.00372123	0.0833643	0.6968
ARRDC3	-0.00170373	0.083524	0.782601
TNIP3	-0.00317949	0.0835972	0.863802
SP110	-0.00182379	0.0836289	0.856131
DOCK8	-0.00339843	0.0836652	0.832325
ADSL	0.00401752	0.0836655	0.856131
CD38	-0.00475937	0.0836857	0.947416
LIMK2	-0.00399161	0.083762	0.884798
FAM107B	0.0011741	0.0839253	0.92801
CORO7	-0.00148616	0.0839523	0.927048
CREBL2	-0.00410706	0.0839951	0.943965
LIMA1	-0.00317976	0.0840578	0.571284
CCNE2	-0.00267817	0.0841242	0.438246
TESK2	-0.00360759	0.0841955	0.995072
GTF2A1	-0.003892	0.08425	0.60831
PBDC1	-0.00179244	0.0843266	0.937834
ALDH18A1	-0.00410016	0.0843899	0.654785
SLC25A17	-0.00368335	0.0844249	0.669451
THAP4	-0.00399204	0.0845332	0.572379
SP2	0.00416469	0.0845762	0.765488
MORC2	-0.00416689	0.0846655	0.990267
TNFSF10	-0.00483215	0.0847679	0.988236
PKIG	-0.00419187	0.0848983	0.984798
SLC16A4	0.00339638	0.0849355	0.931336
VAT1	-0.00367661	0.0850576	0.851828
THAP12	-0.00282416	0.0850846	0.97372
SCAF1	0.00415586	0.0851149	0.497104
HM13	-0.00344092	0.0851239	0.956791
PPP1R10	-0.00277899	0.0851369	0.973087
CCAR1	-0.00229389	0.0852169	0.97372
CISD2	-0.00216669	0.0852209	0.922752
RHOF	0.00171282	0.0853988	0.465996
EXD3	-0.00386812	0.0854527	0.899096
COQ9	-0.00374015	0.0855333	0.60831
PELP1	0.00426849	0.0855534	0.95428
USP34	-0.0013552	0.0855956	0.848394
XYLT2	-0.00257474	0.0856181	0.60831
NVL	-0.00413648	0.0859138	0.773166
RBL2	-0.0032794	0.0859403	0.37201
PKN2	-0.00221074	0.0861175	0.697382
INTS13	-0.00456923	0.0862556	0.711014
DUSP1	-0.0013654	0.0862647	0.646034
EBP	-0.00287106	0.0862752	0.751539
RAB3IP	-0.00444908	0.0862782	0.994068
NRDC	-0.00379977	0.0863148	0.800986
DCTN1	-0.00421575	0.0863212	0.931826
MAPK6	-0.00391954	0.0863401	0.358295
PAM	0.00294005	0.0863726	0.574833
FAM213A	-0.00369051	0.086433	0.893564
ROGDI	-0.00412402	0.08646	0.339111
TINF2	0.00281066	0.0865472	0.726749
ATP6V1G2	-0.00269285	0.086657	0.49812
BTBD11	-0.00449907	0.0866914	0.95775
CRTC3	-0.00133116	0.0868217	0.239133
MEN1	-0.00363986	0.0868996	0.993493
ALKBH8	-0.00379889	0.0872044	0.651771
C6orf89	-0.00258462	0.0872153	0.769154
PQLC3	-0.00402409	0.0872742	0.496525
SPTY2D1	-0.00141174	0.0873044	0.773236
MINOS1	-0.00311067	0.0873116	0.884267
CLINT1	-0.00130093	0.0873469	0.988642
EVI2A	-0.00275309	0.0874556	0.399853
EIF2S3	-0.00116595	0.0874567	0.284497
AP1S3	0.00280863	0.0875276	0.722087
AC005726.1	-0.00300556	0.0875366	0.612815
RPL22L1	-0.00141232	0.0875673	0.133703
C11orf74	-0.00207618	0.0878473	0.73847
UCP2	-0.00236149	0.087852	0.937984
STMN1	-0.00427525	0.0878726	0.429022
ZMYM2	-0.00222655	0.087915	0.465996
SSH1	-0.00419346	0.0879216	0.864234
GPR65	-0.00407025	0.0879474	0.741767
TRBV20-1	-0.00245649	0.0879934	0.580193
ING3	-0.00129951	0.0880752	0.427311
ZMYND11	-0.00381816	0.0880944	0.733875
HIPK1	-0.000941947	0.0880977	0.989599
CTR9	-0.00154054	0.0881183	0.670671
C18orf25	-0.00405458	0.0881366	0.496525
PMAIP1	-0.00242567	0.0881963	0.61991
AC018529.2	-0.00281547	0.0883199	0.855985
HDAC8	-0.00356796	0.0883836	0.260164
HNRNPA1P48	-0.00349018	0.0884236	0.62978
SLC20A2	-0.00431014	0.0885288	0.808454
HDLBP	-0.00332257	0.0885408	0.997057
USP33	-0.00249212	0.0885823	0.360419
PARP9	-0.00428357	0.0885845	0.59199
TTC1	-0.00346913	0.0886788	0.986387
SNAPC5	-0.00377398	0.0888141	0.766297
PPWD1	-0.00301673	0.0888149	0.0465115
SLC35B4	-0.00380127	0.0888164	0.748568
ADO	-0.00420315	0.0890653	0.702835
BIN2	-0.00328133	0.0890794	0.940848
LRRC37A3	-0.00350116	0.0891099	0.743832
SLC38A2	-0.00124964	0.089222	0.634596
FGFR1	0.0045421	0.0892543	0.731748
CTSZ	-0.0037421	0.0894196	0.863802
SETX	-0.00305189	0.0894275	0.468672
IRF2BP1	-0.00422128	0.0896465	0.687456
SLC37A1	-0.00396482	0.0897329	0.718742
PPOX	-0.00401428	0.089824	0.921592
ZNF92	-0.00275684	0.0898421	0.164949
MT-ND6	-0.00275415	0.0898619	0.376621
VOPP1	-0.00334267	0.0898937	0.407321
TRA2A	-0.000860445	0.0899885	0.762079
ATXN1L	-0.00357327	0.0900542	0.989809
ZNF549	0.00389599	0.0900786	0.518576
AC138150.1	-0.00413337	0.0901449	0.863802
STARD4-AS1	0.00270559	0.0904455	0.905917
PTPN9	-0.00401779	0.0904651	0.619987
CAPN7	-0.00279641	0.0905146	0.430543
FAM110A	0.0032471	0.0906225	0.542255
STK16	-0.00404355	0.0908235	0.748568
AGTRAP	-0.0043538	0.0908417	0.643985
PPM1L	-0.00318796	0.0908467	0.963387
PCCB	-0.00384093	0.0908824	0.396484
NOL4L	-0.00433032	0.0909868	0.308401
ENTR1	-0.00362544	0.0910464	0.863802
STMP1	-0.00152368	0.0911591	0.803252
UIMC1	-0.00341773	0.0912933	0.650918
ZNF236	-0.00327383	0.0914731	0.136991
ZNF808	0.00407915	0.0914853	0.966963
RAC1	-0.00111553	0.0914995	0.326988
GTF2B	-0.00114805	0.0915781	0.983099
DOCK11	-0.00323039	0.0915873	0.991513
GCC1	-0.0040439	0.0916189	0.905917
GLMN	-0.00372599	0.0919035	0.827186
DNAJC9-AS1	0.00258599	0.0919109	0.800986
ZNF595	-0.00413044	0.0919472	0.681183
PPP1R11	-0.00348211	0.0919589	0.939586
UBTF	-0.00212643	0.0921374	0.851423
IRAK4	-0.00333046	0.0921427	0.804183
UBR1	-0.00292672	0.0923741	0.977398
CYP2D6	-0.00214222	0.0923953	0.946028
EIF4B	-0.0006353	0.0925161	0.687651
AC009126.1	-0.00370842	0.0925252	0.75263
ARHGAP19	-0.00359132	0.0925633	0.982215
SHMT1	-0.00317885	0.0925884	0.872016
GALNT6	0.00356046	0.0926255	0.756999
SLC30A9	-0.00353628	0.0926309	0.284497
RSL1D1	-0.000706996	0.0927571	0.618686
YEATS4	-0.00238671	0.092861	0.87283
LYPD3	-0.00303807	0.0930564	0.739931
SLC4A5	-0.00274969	0.0931345	0.429022
PHF14	-0.00336147	0.0931974	0.875463
GLCCI1	-0.00407024	0.0932212	0.253452
HIVEP1	0.00142112	0.0934409	0.97372
PAN3	0.0020964	0.093596	0.872405
ZFPM1	0.00343819	0.0936203	0.825395
MT1F	-0.00343366	0.0938723	0.884267
QSOX1	-0.00426448	0.0939494	0.735262
CHAF1B	-0.00400496	0.0940141	0.947585
CPSF2	-0.0041356	0.0941255	0.984155
TMX1	-0.00365003	0.0941446	0.460778
RRBP1	-0.00378363	0.0941602	0.697382
SLC2A1	-0.00413421	0.0943257	0.513024
AMMECR1	-0.00428749	0.0943781	0.736788
RBFA	-0.00354397	0.0944378	0.390662
ZNF416	-0.00336929	0.0945854	0.564742
TSNARE1	0.00273165	0.0948673	0.924441
KLHL22	-0.00360829	0.094892	0.925977
ALPK1	-0.00405283	0.0949662	0.81233
PPHLN1	0.000758168	0.0949724	0.92958
TRAPPC2B	-0.00403169	0.0949994	0.619292
TTLL4	0.00264116	0.0950807	0.771013
TTC37	-0.00291362	0.0951353	0.795764
ATXN10	-0.00329596	0.0953601	0.614384
SYNCRIP	-0.00101564	0.0953994	0.856572
EPHB6	-0.00409168	0.0954464	0.527779
MTR	0.00189288	0.0956151	0.817844
AC104986.2	0.00293023	0.0956159	0.59199
SPNS1	-0.003077	0.0956275	0.620529
PCIF1	-0.00143726	0.0956909	0.610471
NSUN6	-0.0039133	0.0957926	0.969739
AL137779.1	0.00360685	0.0958067	0.967326
ZNF598	-0.00404433	0.096019	0.686237
GTF3A	-0.000735617	0.0960225	0.43417
LSM3	-0.00111037	0.0960532	0.444916
PNPLA4	-0.00355041	0.0961642	0.795764
EML3	-0.00411659	0.0961725	0.865459
PABPN1	-0.00116859	0.0962306	0.362906
APBA2	-0.00306269	0.0963687	0.940848
SLC25A12	-0.00426651	0.0963989	0.691678
EHBP1	-0.00400716	0.0964702	0.847663
DHODH	-0.00315535	0.0965446	0.521422
SARS	-0.00318155	0.0967678	0.970673
ABRACL	-0.00137479	0.0968183	0.360419
ACP6	-0.00287114	0.0971148	0.795486
PPIP5K2	-0.00231815	0.0971796	0.497104
GPSM3	-0.00236877	0.0972021	0.92801
STAM	0.0029228	0.097294	0.300128
AC093673.1	-0.00396495	0.0973801	0.973255
C19orf25	-0.00371891	0.0974726	0.944982
BBOF1	0.002861	0.0974877	0.912205
RANBP9	-0.00160529	0.0975706	0.692675
KDM6A	-0.00290285	0.0975728	0.563217
RUFY2	-0.00424742	0.097608	0.868257
TRIM21	-0.00438559	0.0976633	0.857433
NAP1L1	-0.000475298	0.0977299	0.89857
NEK9	-0.00416484	0.0977645	0.747168
IKZF1	-0.00123924	0.0978139	0.604973
SSBP4	-0.00300249	0.0978177	0.501607
LINC01184	-0.00431002	0.097937	0.894731
MTF2	0.0012486	0.0979855	0.395368
FAHD2A	-0.00405682	0.0980451	0.36527
DCAF11	-0.00351825	0.0981277	0.930754
TPT1	-0.000394691	0.0981342	0.497104
DHRS1	0.00423293	0.0981347	0.969739
ARF6	-0.0012576	0.098138	0.686237
IL32	-0.0037241	0.0981443	0.83312
ANGEL2	-0.00212362	0.0981931	0.789103
DBT	-0.00435734	0.0982901	0.846269
COL4A3BP	-0.00239503	0.0984015	0.615569
TXLNA	-0.00390815	0.0985389	0.160249
ADAM8	-0.00329321	0.0985781	0.952646
EIF3F	-0.000498195	0.0986114	0.573697
DLEU2	0.0035418	0.0987188	0.0320804
RANBP1	-0.00127846	0.0987435	0.685536
RNF212	-0.00318054	0.0988866	0.790046
FAM53C	-0.00288684	0.098931	0.984155
GIMAP2	-0.00423549	0.0990333	0.768919
AC008764.8	0.0039213	0.0990363	0.473503
DLAT	0.00407891	0.0990512	0.80979
CYTOR	-0.00476407	0.0990546	0.859522
GLTP	-0.00137498	0.0990817	0.800986
HCG11	0.00332613	0.0991421	0.647931
RERE	-0.00267987	0.0992242	0.379501
CXCL16	0.00375119	0.0992625	0.825726
MVB12A	-0.00399765	0.0994184	0.886438
C4orf33	-0.00413975	0.0994947	0.933014
SEPT7	0.00069803	0.0995802	0.537084
SRPRB	-0.00363144	0.0996553	0.450846
ZNF641	0.00435115	0.099736	0.984155
PRKD3	-0.00444447	0.0997361	0.995072
LTV1	-0.00223074	0.0997596	0.72432
TSC1	-0.0037388	0.0997802	0.947734
OLA1	-0.00239807	0.0998092	0.185626
TAF6	-0.00412188	0.0998661	0.804968
NOP53	-0.00055307	0.0999451	0.652685
PIK3R5	-0.00357505	0.0999815	0.263024
ROMO1	-0.00269111	0.0999962	0.788612
KPNA2	-0.00335979	0.100057	0.902909
SLC18B1	-0.00388829	0.100069	0.390662
SLC35F2	0.00387476	0.100099	0.821565
RARS	-0.00353744	0.1001	0.95992
CIRBP	0.000493677	0.100129	0.590167
WDR54	0.004093	0.100191	0.904701
EIF2S3B	-0.00240874	0.100488	0.858658
AC116913.1	0.00253915	0.100533	0.893564
ZDHHC8	-0.00387864	0.100537	0.905346
PLCXD2	-0.00421342	0.100705	0.931135
MIER1	-0.000967317	0.100735	0.988236
MTBP	0.003804	0.10085	0.858647
AFG1L	-0.00257638	0.100956	0.9886
CDHR3	-0.00340759	0.101062	0.305849
ZNF578	0.00252038	0.101125	0.841782
RDH11	-0.00378757	0.101368	0.0750575
MTAP	-0.00380229	0.101381	0.370337
CD247	0.00101655	0.101387	0.720916
CARD8-AS1	-0.00394023	0.101649	0.863802
APBB3	0.00291744	0.101673	0.743416
CSTF1	-0.00377442	0.101687	0.931952
FAM217B	-0.00366152	0.101921	0.402805
POMGNT2	-0.0034007	0.101951	0.920832
MTF1	-0.00379992	0.101964	0.988236
DHX35	-0.00337418	0.102098	0.863802
ZNF721	0.00177045	0.102378	0.445567
GPATCH11	-0.00407461	0.10238	0.62978
CENPM	0.0037347	0.10244	0.863802
ERVK3-1	-0.00377933	0.102462	0.573152
PLBD2	-0.00341162	0.102518	0.646727
PIGH	-0.0024892	0.102655	0.943572
TRAV13-2	-0.0028216	0.102668	0.893564
HLA-A	-0.000642262	0.102724	0.952434
RNPS1	-0.00096114	0.102812	0.936611
POLD4	-0.00354586	0.102948	0.999452
DOT1L	-0.00376409	0.103014	0.915975
SIRT3	-0.00339314	0.103016	0.835034
AHCYL1	-0.00402501	0.103043	0.9886
WNK1	-0.00253206	0.103172	0.768535
R3HDM1	-0.00397846	0.10322	0.870951
ITGB3BP	-0.00382196	0.103225	0.420775
U2AF1L4	-0.00240961	0.103278	0.509766
PIGM	0.00397872	0.10336	0.927048
SPEN	-0.0019771	0.103378	0.465996
DDX47	-0.00390891	0.103462	0.702677
ZEB1	0.00157904	0.103532	0.978367
ZNF280B	-0.00310532	0.103542	0.690763
IRF7	-0.00429035	0.10355	0.497104
ZBP1	-0.00387398	0.103889	0.975824
KPNA5	0.00307088	0.103944	0.667757
SNX10	-0.00427055	0.104007	0.755901
PITRM1	0.00412473	0.104105	0.809435
HLA-DRB1	-0.00234506	0.104212	0.666081
HNRNPAB	-0.00202408	0.10436	0.838242
AL353708.1	-0.00303129	0.104481	0.993101
LANCL1	0.00424632	0.104514	0.618038
MTIF3	-0.00391875	0.104588	0.705068
AL359962.2	-0.00362466	0.104896	0.660725
ZNF571-AS1	-0.00299424	0.105176	0.779112
PEX6	-0.00405863	0.105182	0.957855
RNF11	-0.00158127	0.105191	0.814914
NSUN4	0.00418955	0.105247	0.671031
AC008608.2	-0.00326902	0.105292	0.666298
MINPP1	-0.00268391	0.105369	0.60831
DECR1	-0.00310382	0.105467	0.529726
NADK	-0.00352778	0.105492	0.160249
E2F3	-0.00415572	0.10554	0.894993
ARFIP2	0.00350659	0.105541	0.95428
ITFG1	-0.00324859	0.105675	0.643691
LINS1	-0.00356578	0.105683	0.773198
R3HCC1	-0.00244741	0.105716	0.825395
NUAK2	-0.00372294	0.105749	0.479935
TOP3B	-0.00413267	0.105926	0.776081
MDM4	-0.00131844	0.106011	0.302476
HIST1H3B	-0.00221264	0.106067	0.516913
AL139246.3	-0.00259449	0.106068	0.444684
RSPRY1	-0.00366449	0.106164	0.826106
DGKZ	-0.0029807	0.106182	0.569857
NCF1	-0.00355956	0.106203	0.863802
PLEKHJ1	-0.00368788	0.106265	0.602479
PICALM	-0.00300204	0.10633	0.825395
MAPK3	-0.00388237	0.106442	0.539404
PGM1	-0.00372453	0.106459	0.402805
MRPL40	-0.00365557	0.106492	0.801888
CTSB	-0.00413968	0.106541	0.96681
FASTK	-0.00335031	0.106723	0.800986
SAMHD1	-0.0023372	0.106741	0.578516
METTL25	-0.00381342	0.106859	0.780837
NME3	-0.00149468	0.10692	0.807114
ZNF605	-0.00314119	0.106935	0.907102
AL592183.1	-0.00383404	0.106951	0.534638
MRPL44	-0.00292108	0.107022	0.38472
DNMT3A	-0.00363977	0.107034	0.561429
ARHGAP12	-0.00390252	0.107039	0.0829161
C16orf86	-0.00251849	0.107063	0.767047
LINC01480	-0.00280636	0.107085	0.908658
ABCA2	-0.00325348	0.10709	0.996236
SREK1IP1	0.00133284	0.107093	0.428326
SOCS7	-0.00316109	0.107162	0.237896
SCAP	-0.00393623	0.107212	0.917045
AL133453.1	-0.00392772	0.107302	0.887144
NFS1	-0.00359785	0.107645	0.988236
GABPA	-0.00319445	0.107657	0.941808
TRAK2	-0.00402894	0.107697	0.463039
ZNF699	0.00388736	0.10779	0.43417
NEPRO	0.0021745	0.107836	0.201282
TMUB1	-0.00316228	0.107845	0.813182
ROCK1	-0.0010558	0.108293	0.92503
NDC80	0.00339886	0.108299	0.584045
ITIH4	-0.00256052	0.108398	0.43417
AL355075.4	-0.00280663	0.108401	0.835408
UBAC2	-0.00336059	0.108413	0.818301
HIF1AN	0.00382876	0.108463	0.919165
NDUFS7	-0.00358949	0.108473	0.778871
CIAO1	-0.00348338	0.10856	0.739488
AKT1	-0.00376059	0.108674	0.653929
VPS13A	-0.00267589	0.108739	0.835476
URGCP	0.00367135	0.108818	0.762079
TMEM43	-0.00394987	0.108821	0.826488
ATL3	-0.00396662	0.108999	0.533892
COQ10A	-0.00355486	0.109011	0.193979
RNF169	-0.0033602	0.109044	0.541464
FBXW8	-0.00304968	0.10908	0.688865
GYPC	-0.000835335	0.109144	0.598904
FSBP	-0.00249715	0.109172	0.966475
MBNL1-AS1	-0.00387282	0.109215	0.794516
RTF1	0.000742861	0.109444	0.689952
SF1	-0.000504668	0.109585	0.360419
MRPS27	0.00382274	0.109656	0.569857
LINC00893	-0.00341302	0.109807	0.709136
PACS2	-0.004069	0.110092	0.800986
TAF7	-0.00130486	0.110119	0.959998
BAG5	-0.00179584	0.110185	0.969262
LIAS	-0.00394528	0.110208	0.922752
VPS16	0.00380252	0.110494	0.9718
ZNF331	0.0012205	0.110704	0.861301
ZNF324	-0.00355436	0.110885	0.955347
CYSTM1	0.00376251	0.110959	0.994853
DMTF1	-0.00243196	0.111068	0.800255
PIN1	-0.00234932	0.111186	0.993806
AKAP11	-0.00350151	0.111226	0.434239
SLC3A2	-0.00120025	0.111298	0.681094
USP53	-0.00395278	0.111337	0.731748
DYNLL2	-0.00197721	0.111358	0.237896
ANKRD26	-0.00353164	0.111562	0.804656
MFNG	-0.00203489	0.111763	0.536636
RGL2	0.00322308	0.111776	0.487263
CORO1C	-0.0026616	0.111903	0.833085
SAP130	-0.00360736	0.111987	0.976896
CFAP97	-0.00335623	0.11205	0.915975
CAP1	-0.00220483	0.112159	0.905719
SCYL1	0.00342286	0.112174	0.335692
PHF11	-0.00230769	0.112274	0.452951
SETD7	-0.00305752	0.112297	0.390979
BTN3A3	-0.0039539	0.112403	0.781036
POLR1B	-0.00368212	0.112458	0.618038
THAP7	-0.00279215	0.11247	0.176854
MXD3	0.00320602	0.112521	0.635812
MRPL57	-0.00141051	0.112562	0.605697
DMXL1	0.00284281	0.112713	0.905346
SLX4IP	-0.00318446	0.112791	0.957855
KDM5D	0.00228731	0.112927	0.000817718
ST20-AS1	-0.00380892	0.11307	0.430012
PGM2L1	-0.00147003	0.113154	0.99868
SARM1	-0.00280796	0.11324	0.548851
ZNHIT3	-0.00138033	0.113301	0.814013
BIRC3	0.00109727	0.113318	0.735262
INTS9	-0.0033141	0.113333	0.931203
TNFRSF10A	0.00347531	0.113353	0.453532
CCT5	-0.00282796	0.113622	0.488642
THSD1	-0.00240812	0.113775	0.800986
SLC7A6	-0.00325641	0.113793	0.785144
SLC16A10	-0.00353077	0.113802	0.302476
FAM208B	-0.00270968	0.113918	0.229725
AC093157.1	-0.00373691	0.113926	0.739931
ZNF576	-0.00334604	0.113952	0.610994
RPL7L1	-0.0012361	0.113952	0.999463
PKD1	-0.00338187	0.113997	0.646727
TULP3	-0.00347608	0.114042	0.851828
ETHE1	-0.00190324	0.114106	0.498114
TSHZ2	0.00285491	0.11415	0.969336
ETV6	-0.00282839	0.114314	0.894126
QSER1	-0.00373998	0.114474	0.486217
BORCS8	-0.00382741	0.114647	0.353937
USP4	-0.00367113	0.114727	0.857433
TRIM28	-0.00336367	0.11482	0.989557
ARMH3	-0.00324989	0.114936	0.593365
RANGRF	-0.00300247	0.114954	0.0995238
TRIM69	-0.0034291	0.114986	0.96955
PUS1	0.00339021	0.115014	0.494557
SMIM29	-0.00389622	0.115125	0.9327
PLAA	-0.00287059	0.115272	0.67702
ATP6V0A2	-0.00348088	0.115325	0.925035
XBP1	-0.00184002	0.115454	0.576161
SYTL1	-0.00173356	0.115471	0.652944
CHTF18	-0.00237453	0.115494	0.838428
DOCK9	-0.00416279	0.115523	0.399853
FYN	-0.00131706	0.115654	0.997057
ZDHHC20	-0.00204981	0.115733	0.525347
COPS7B	-0.00355325	0.115908	0.752113
AC136475.5	-0.00345363	0.115973	0.688865
ZMYM6	-0.0036651	0.116018	0.962803
C16orf87	0.00157172	0.116239	0.650918
AMBRA1	-0.00364078	0.116244	0.976896
WDR11	-0.00353442	0.11627	0.84631
BTG3	-0.00130041	0.116331	0.436492
LY6E	-0.00225603	0.116406	0.556162
FAM222B	-0.00248995	0.116424	0.835408
CLDN15	-0.00332365	0.116465	0.915399
MB21D2	-0.00231816	0.116482	0.800986
SEC24A	-0.00388952	0.116496	0.998031
ATF4	-0.000857152	0.116516	0.739931
EEF2KMT	-0.00232789	0.116691	0.952646
RNF115	0.00164602	0.116755	0.53294
VPS4B	0.00121609	0.116794	0.471373
FBXL12	-0.00389502	0.116815	0.57291
RFNG	-0.00289577	0.116875	0.597495
MANEA-DT	0.00396005	0.116935	0.947416
MXD4	-0.00136479	0.116935	0.753218
KCNC4	-0.00250142	0.11763	0.778
MCAM	0.0028964	0.117644	0.466064
IER3IP1	-0.0034915	0.117776	0.445089
HSDL1	-0.00374999	0.117928	0.958828
CXorf21	-0.00348771	0.118104	0.463832
C22orf46	-0.00347527	0.118113	0.360419
TMEM191C	0.00378116	0.118214	0.858266
ARMT1	-0.00386242	0.118291	0.624749
NT5C2	-0.0032757	0.118445	0.722975
IFIT5	-0.00414803	0.118651	0.806726
SLC33A1	-0.00378221	0.118724	0.489695
PPAT	0.00367269	0.11887	0.986296
SMPD1	-0.00317822	0.118916	0.687848
CENPV	-0.00296941	0.118923	0.488642
BBS1	0.00228366	0.119053	0.923094
BTLA	-0.00357617	0.119147	0.776081
BAZ2A	-0.0013383	0.119187	0.95428
SEC31A	-0.00246657	0.119245	0.731748
PIK3CB	-0.00358219	0.119283	0.990075
PLXNA3	-0.00317868	0.119448	0.399853
RALGAPA2	-0.00319525	0.119478	0.904701
RABGAP1L	0.00191258	0.119548	0.866625
GPR89B	-0.00361318	0.119565	0.944082
ECSIT	-0.00352904	0.119567	0.394933
THOC2	-0.0016559	0.119978	0.647931
STRN	-0.00429664	0.119997	0.995061
TMEM70	-0.0023611	0.120045	0.877626
PTPN18	-0.00325789	0.120111	0.511278
LY6E-DT	-0.00235172	0.120118	0.563318
JHY	-0.00282844	0.120127	0.711014
RACK1	-0.000376346	0.120205	0.564742
PPM1G	-0.00124752	0.120411	0.535646
AC007114.1	-0.00292112	0.120494	0.60831
CSTF2	-0.00303208	0.120582	0.201282
TRAPPC10	0.00146049	0.120671	0.108611
KTI12	-0.00321824	0.120685	0.575303
TAPBPL	0.00389669	0.120936	0.905719
CENPP	-0.00374311	0.121181	0.896809
DPY30	0.00331664	0.121239	0.9886
RNF126	-0.00202624	0.121267	0.569857
EID2B	0.00380233	0.121521	0.154988
SUV39H1	0.00320655	0.121606	0.634564
TTC19	0.0019179	0.121658	0.638323
OTUD5	-0.0034063	0.121702	0.473424
MSRB2	-0.00370997	0.12172	0.864485
PIK3CA	0.00118699	0.121725	0.893564
KAT7	-0.00215845	0.121866	0.704793
ACSS2	-0.00307403	0.121936	0.60831
EIF2AK1	-0.00302685	0.121989	0.843204
RIC3	0.00347881	0.122464	0.670903
GNAS	-0.000455385	0.122783	0.514417
AP2M1	-0.00164348	0.122795	0.839991
ANTXR2	0.00254748	0.122799	0.489488
ZFYVE28	-0.00335989	0.122945	0.932802
ITGAE	-0.0015461	0.123013	0.889471
ATP5MC3	-0.000906415	0.123032	0.484729
SLA2	-0.0034762	0.123055	0.856572
MTMR2	-0.00289328	0.123058	0.473503
PNRC1	-0.000467663	0.12308	0.468672
TAZ	-0.00260324	0.123218	0.159799
MLKL	0.0032774	0.123308	0.497104
CUX1	-0.00311871	0.123451	0.929171
SGPL1	-0.00345289	0.123493	0.620529
SUPT4H1	-0.00175355	0.123505	0.934379
LENG8-AS1	-0.00300621	0.123561	0.952172
COMMD7	-0.00324237	0.123633	0.988972
LEPROTL1	0.000689431	0.123698	0.563318
KHDC4	0.00310982	0.123783	0.776401
MDP1	-0.00291499	0.123892	0.794516
CEP192	-0.00369298	0.123935	0.828888
DDX39A	0.00210181	0.123994	0.641402
OGG1	-0.00285577	0.124077	0.379202
SH3GLB1	-0.00142587	0.124098	0.929493
SLC25A32	-0.00276206	0.124101	0.940849
ABCA1	0.00397379	0.124108	0.80231
PTPRM	-0.00279475	0.124117	0.696845
PRDM10	-0.00252147	0.124152	0.797031
LTBP3	0.0034163	0.124215	0.514977
CD109	-0.00447833	0.124251	0.787389
PHLPP1	-0.0030812	0.124315	0.89741
CERS6	-0.00185125	0.124388	0.774372
KATNB1	-0.00336592	0.12439	0.618038
TBPL1	-0.0028206	0.124431	0.909893
TOMM40	-0.00252505	0.124453	0.320745
EFCAB5	-0.00275519	0.124453	0.376621
KSR2	0.00247391	0.124506	0.97968
PEX5	-0.00311534	0.124673	0.773927
RPL22	-0.000331255	0.124691	0.417655
MKNK2	-0.00199659	0.124707	0.890989
WDR82	-0.0012942	0.124717	0.931203
SH3YL1	-0.00177979	0.124907	0.70324
ANXA5	-0.00431189	0.125002	0.899455
IL1RAP	0.00354366	0.125005	0.360419
TPRG1L	0.00236794	0.125104	0.98567
ABCA7	-0.00375861	0.125154	0.844113
ARHGEF7	0.00338556	0.125163	0.702835
AIMP1	-0.000842677	0.125212	0.815616
TBC1D15	0.00132321	0.125243	0.769154
PCBP4	-0.00335715	0.12541	0.60831
RASSF1	-0.00229479	0.125485	0.985746
CBL	-0.00326575	0.125625	0.545489
PAFAH1B3	-0.00407806	0.125655	0.972455
USP16	0.00092915	0.125806	0.700183
PAXX	-0.00138862	0.125935	0.541464
ZNF268	-0.00388469	0.12604	0.988236
COQ10B	0.000990499	0.126131	0.404004
AL392172.1	-0.00393384	0.126178	0.874615
ZKSCAN2	-0.00370621	0.126211	0.552193
GNG8	-0.00254433	0.126463	0.776401
LAMTOR4	-0.00192979	0.126582	0.473503
SIN3B	-0.00396844	0.126667	0.998031
RNF2	0.00386403	0.126687	0.988236
FLOT1	-0.00329209	0.126839	0.864948
GGACT	0.00253091	0.126971	0.505963
FAM83G	0.00259802	0.127018	0.908151
CENPO	0.00263381	0.127032	0.582442
UBA1	-0.00404036	0.127037	0.813539
CCDC124	-0.00359009	0.127056	0.791918
SECISBP2L	-0.00188593	0.127146	0.337845
YPEL4	0.00313019	0.127252	0.67161
WDR77	-0.00333492	0.127375	0.736788
S100B	-0.00386739	0.127453	0.968924
MAP2K2	-0.00134155	0.127487	0.687456
LSM4	-0.00352172	0.127487	0.469581
EIF3I	-0.000877099	0.127541	0.434239
MFSD12	-0.00408112	0.127554	0.651223
TPRN	-0.00329102	0.127773	0.31694
ATP2A3	-0.00309702	0.127774	0.783976
ATP5MF	-0.00191411	0.127858	0.644639
DUS4L	-0.00347684	0.127949	0.500973
FAM118B	-0.00269135	0.127979	0.619292
NAALADL1	-0.00289664	0.128127	0.841177
C8orf44	0.00387673	0.12813	0.561728
MAT2A	-0.00306431	0.128216	0.482169
ZNF692	-0.00315626	0.128335	0.699481
BBS5	0.0023183	0.128372	0.872562
ADCK5	-0.00280715	0.128388	0.702835
ABCC1	-0.00360243	0.128418	0.998382
ACD	0.00352715	0.128491	0.596162
SCAF11	-0.000892417	0.12861	0.966963
SRRT	-0.00296172	0.128711	0.931203
HIST1H2AM	0.00268547	0.128749	0.607466
EGLN1	-0.00360898	0.128845	0.989809
PIP4K2B	-0.00356906	0.128896	0.336297
ASB16-AS1	-0.00333221	0.129155	0.647931
MSRB1	-0.00303234	0.129206	0.959937
SMIM3	-0.00329004	0.129246	0.849444
SMC4	-0.00251718	0.129365	0.43417
AL441883.1	-0.00283032	0.129512	0.483615
ARHGEF19	-0.00234176	0.129567	0.851828
ALDH5A1	-0.0027773	0.129604	0.672744
ATPAF2	0.00370811	0.129639	0.646727
SRBD1	-0.00311173	0.129667	0.675881
RRP9	-0.00359852	0.129811	0.662654
TOPBP1	-0.00271366	0.129881	0.655621
AC008040.5	0.00368418	0.130171	0.702835
ZNF785	-0.00267023	0.130223	0.998644
LAPTM4A	0.00107983	0.130339	0.81233
AC110769.2	-0.003568	0.13051	0.972566
ZMYND19	-0.00335216	0.130573	0.833496
NCR3LG1	0.00230455	0.130606	0.813182
ZHX1	-0.00267721	0.130607	0.612815
LINC00847	0.00336356	0.130654	0.390662
TSEN34	-0.00352033	0.130767	0.893564
IP6K2	-0.00185789	0.130806	0.0215071
PPM1N	-0.00297381	0.130954	0.932257
PHF8	-0.00366737	0.130998	0.893564
HCST	-0.00126387	0.131205	0.778871
MAGEF1	0.00360702	0.131281	0.743832
GPR183	-0.00100866	0.131333	0.833192
UBE2G1	0.000836113	0.131507	0.872016
TBL3	-0.00309268	0.131536	0.473503
HOXB2	-0.00388507	0.131614	0.790046
ARL4A	-0.00196203	0.131731	0.465996
LY75	0.00316277	0.131814	0.294493
NOL9	-0.00266713	0.131963	0.954815
FAM184A	-0.00370608	0.131966	0.502912
PROCA1	-0.0023399	0.132006	0.532987
GLG1	-0.00212385	0.132173	0.83312
MRPS11	-0.00300979	0.132237	0.803252
ZNF888	0.00266895	0.13226	0.660725
NCOR1	0.000974807	0.132319	0.360419
ZNF766	-0.00271367	0.132326	0.37201
CACYBP	0.00093894	0.132466	0.882522
ZBTB2	-0.00359121	0.132749	0.88675
ARL6IP1	0.00142693	0.13276	0.563318
COQ6	0.00337664	0.132808	0.769688
GCDH	0.0035918	0.132867	0.689043
AC087164.1	-0.00287228	0.133021	0.506212
ATP6V0B	-0.00181409	0.133027	0.747228
FBXO3	-0.0014688	0.133057	0.979199
COL6A2	0.00374951	0.133213	0.96396
ORAI3	-0.0029117	0.133349	0.447166
STAT6	-0.00341067	0.133577	0.853929
ANK3	-0.00350424	0.133591	0.149533
NUTF2	-0.00349942	0.133613	0.623685
AC090114.2	-0.00319892	0.133713	0.983314
TFDP1	-0.00370031	0.13373	0.360419
SUSD4	-0.00402693	0.133782	0.829849
ACSF3	0.00369471	0.133905	0.983183
RDH5	0.00275258	0.134165	0.910715
ZDHHC18	-0.002733	0.134723	0.9886
LNPK	-0.00351847	0.134853	0.57885
SMAD1	-0.0021185	0.134875	0.58793
ITGA1	-0.00280313	0.134968	0.630972
ADTRP	-0.00396655	0.135014	0.296955
[truncated: 8,735 more rows]
