# Supplementary material for: Single-cell RNA-seq analysis of longitudinal CD4+ T cell samples reveals cell-type-specific changes during early stages of type 1 diabetes
Source: Genome Med. 2025 Dec 29;17:154. doi: 10.1186/s13073-025-01574-x (PMC12751217; doi:10.1186/s13073-025-01574-x)
Supplement: Supplementary file 2 — Supplementary Material 2. Table S1: Metadata table. Table S2: Cell hashing antibody for cell multiplexing used for scRNA-seq. Table S3. Sample staining and pooling scheme used for scRNA-seq Table S4. Marker gene list for all ten clusters annotated. Table S5 – S14: Linear Mixed Effext (LME) modelling analysis for genes affected by status (Case vs Control), age, sex and interaction of status and age in all ten clusters annotated. Table S15: ROTS analysis for genes affected by status at five timepoints. Table S16: GSEA results on T1D status associated genes from LME analysis across seven cell types. Table S17: GSEA results on T1D status associated genes from ROTS analysis across cell types identified five timepoints. Table S18: Regulon specificity score for all 245 regulons identified across ten cell types. Table S19: GO over-representaion results for differentially expressed regulons together with their target genes. [file 13073_2025_1574_MOESM2_ESM.zip › Additional file 2/Table S11_LME_Effector Tregs.xlsx]

## Sheet: Status
gene	coef	coef.low	coef.high	p	fdr
HIST1H2BG	3.30449	1.80441	4.80396	3.94643e-05	0.311683
TBK1	3.73605	2.01794	5.45922	5.60077e-05	0.311683
RPS26	-0.923179	-1.38584	-0.456006	0.000191178	0.526781
CNOT4	2.8742	1.41977	4.33531	0.000213693	0.526781
NUP210	3.45823	1.65045	5.26601	0.000298067	0.526781
FAM222B	3.29087	1.51807	5.06367	0.000433852	0.526781
TAF15	2.77224	1.27424	4.27024	0.000450314	0.526781
SNX1	3.53313	1.61756	5.44869	0.00046899	0.526781
RBL2	2.87819	1.30947	4.44691	0.000499657	0.526781
MAP2K4	2.68053	1.21673	4.14434	0.000511281	0.526781
GNAQ	3.1012	1.41718	4.79973	0.000520628	0.526781
ZNF517	2.14503	0.952023	3.32761	0.000595784	0.55259
GOLGB1	-2.12536	-3.31721	-0.933511	0.000697178	0.596891
RBM38	-1.01208	-1.59375	-0.425709	0.000962579	0.652641
CPQ	-2.07761	-3.28971	-0.863296	0.0011207	0.652641
R3HDM4	1.69888	0.695779	2.69882	0.00123777	0.652641
DNAJC19	2.7316	1.11597	4.34186	0.00126754	0.652641
NFATC2	3.10688	1.26027	4.963	0.00138265	0.652641
LINC00954	-2.4378	-3.89835	-0.977243	0.00142984	0.652641
ERI3	3.16713	1.27721	5.07703	0.00143084	0.652641
FBXO9	2.33218	0.933566	3.75257	0.00149387	0.652641
ISCU	-0.879412	-1.40643	-0.350128	0.00151705	0.652641
LINC02328	2.0246	0.804041	3.24517	0.00152383	0.652641
CASP1	3.28997	1.30266	5.27728	0.00155462	0.652641
FAM104A	-2.79427	-4.49133	-1.10763	0.0016354	0.652641
ERP44	1.94185	0.764442	3.12356	0.00167755	0.652641
ABHD18	-3.00918	-4.85027	-1.16809	0.00176787	0.652641
FILIP1L	-2.20393	-3.55775	-0.846594	0.00188672	0.652641
PLOD3	2.41584	0.925862	3.90581	0.00191375	0.652641
PTGIR	2.43522	0.936357	3.93125	0.00191658	0.652641
MAN2B2	-2.2406	-3.61738	-0.855107	0.00196448	0.652641
MED29	3.12784	1.1885	5.06719	0.00201543	0.652641
CBX7	3.043	1.15402	4.93199	0.00203888	0.652641
MICAL3	-1.59572	-2.58816	-0.605648	0.00211975	0.652641
AGER	2.22513	0.844471	3.61401	0.00212869	0.652641
PAFAH1B2	2.87595	1.08835	4.66922	0.00222645	0.652641
TCF19	1.69959	0.633582	2.7656	0.00225249	0.652641
KIAA2013	2.80344	1.02658	4.55338	0.00229634	0.652641
USP24	3.20079	1.16361	5.21144	0.00233672	0.652641
ELAVL1	2.59755	0.961391	4.23371	0.00234552	0.652641
AC116407.2	3.43634	1.25243	5.60403	0.00249089	0.664035
PHF11	2.36268	0.866829	3.86416	0.00253503	0.664035
NOP56	2.35219	0.856411	3.84796	0.00256546	0.664035
JAK3	1.90023	0.68513	3.11532	0.00270143	0.671044
CLINT1	-0.798119	-1.30883	-0.287403	0.00271911	0.671044
DHX9	-1.36448	-2.24222	-0.486746	0.00285413	0.671044
TMEM121	-1.81655	-2.99794	-0.653971	0.00294006	0.671044
SNAP29	2.63407	0.937813	4.33761	0.00300262	0.671044
PPP1R12C	-2.93198	-4.82316	-1.03291	0.00303216	0.671044
HECTD1	-2.07691	-3.41936	-0.726567	0.003115	0.671044
LUZP1	2.47975	0.873261	4.09132	0.00312942	0.671044
FAM8A1	2.93601	1.03041	4.84372	0.00320296	0.671044
R3HDM1	2.92147	1.01431	4.82863	0.00326131	0.671044
VEZT	2.67261	0.932628	4.41528	0.00326486	0.671044
EMC3	1.89007	0.656862	3.12751	0.00337165	0.671044
MRPL15	-3.0899	-5.15076	-1.04698	0.00349382	0.671044
TRIM22	2.875	0.991216	4.76184	0.0035573	0.671044
MBOAT7	-2.35188	-3.90399	-0.79977	0.00359171	0.671044
MARS2	2.18212	0.738307	3.62593	0.00367434	0.671044
PARN	2.92293	0.988503	4.85736	0.00368189	0.671044
RAMMET	2.17908	0.741534	3.62053	0.00369646	0.671044
STOML2	2.10687	0.711621	3.50795	0.00386594	0.671044
HDAC6	2.5255	0.842976	4.20802	0.00390081	0.671044
SPTAN1	1.62931	0.54083	2.7178	0.00399539	0.671044
PURA	2.94461	0.973824	4.91539	0.00405879	0.671044
MAGI3	2.19578	0.724821	3.66829	0.00409103	0.671044
GLCCI1	2.88184	0.948442	4.8693	0.00415307	0.671044
PBXIP1	1.56418	0.515769	2.61622	0.00425975	0.671044
KLF9	2.49422	0.818722	4.16946	0.0042762	0.671044
NDUFAF6	2.96719	0.965522	4.96885	0.00434254	0.671044
GOLGA8A	2.68321	0.872932	4.4935	0.00434632	0.671044
IRF1	1.13574	0.369846	1.91618	0.00450456	0.671044
CD8B	1.45437	0.47101	2.4403	0.00452499	0.671044
CXorf40A	-2.48191	-4.16498	-0.798848	0.0045385	0.671044
STK38	1.83387	0.581928	3.07213	0.00455595	0.671044
RAB1A	2.31255	0.747454	3.8818	0.00458215	0.671044
TBXAS1	2.3865	0.747355	4.00901	0.00479158	0.673862
PRKCI	-2.75444	-4.63413	-0.871439	0.00485883	0.673862
AKT1S1	-2.54439	-4.28283	-0.811673	0.00488968	0.673862
BBS9	1.93395	0.608494	3.25941	0.00495845	0.673862
SDC4	-1.46383	-2.46709	-0.460568	0.0049587	0.673862
PPM1G	1.29152	0.404007	2.17345	0.00499638	0.673862
ZNF609	2.7469	0.856033	4.63776	0.00514024	0.673862
TCAP	-1.75873	-2.96829	-0.539079	0.00522802	0.673862
AK2	2.67905	0.825705	4.5324	0.00535345	0.673862
CCDC191	2.04272	0.632729	3.47988	0.00539368	0.673862
RDH5	-1.91032	-3.23331	-0.587338	0.00540104	0.673862
MAP3K5	2.6646	0.814569	4.51462	0.00551305	0.673862
PPM1F	-2.0011	-3.39055	-0.611654	0.00551579	0.673862
ATP5S	2.55742	0.779236	4.32905	0.00558468	0.673862
ECHDC1	2.83963	0.872664	4.81445	0.00562533	0.673862
MARK3	2.04477	0.624727	3.48938	0.00568021	0.673862
IRF2BP1	2.52877	0.766022	4.29152	0.00569362	0.673862
AEN	2.43944	0.743678	4.14234	0.00570687	0.673862
HSPD1	1.39909	0.421742	2.37643	0.00579154	0.673862
LEF1	1.28679	0.391029	2.1916	0.00581544	0.673862
TMEM119	1.78654	0.535542	3.03753	0.00590365	0.673862
ERLEC1	-1.79006	-3.04613	-0.533994	0.00600217	0.673862
AC231981.1	-1.2195	-2.07701	-0.361976	0.00610386	0.673862
GVQW3	-1.40924	-2.40026	-0.418216	0.00610782	0.673862
PRKCQ	2.72692	0.810824	4.64347	0.00616341	0.673862
DHX58	2.16398	0.640835	3.68185	0.00617556	0.673862
EEF1E1	2.44992	0.720617	4.17923	0.00629062	0.679753
PRUNE1	-1.77779	-3.03674	-0.524298	0.00638573	0.683396
ARHGEF11	1.41524	0.414731	2.41691	0.00650688	0.689606
HNRNPH2	1.89611	0.551061	3.25498	0.00677598	0.689606
SNRPB2	1.09495	0.31589	1.87377	0.0068177	0.689606
FAM124B	1.8093	0.518176	3.10041	0.00685015	0.689606
GALNT12	-1.95767	-3.35696	-0.558386	0.00693724	0.689606
ST8SIA1	2.7605	0.787437	4.74694	0.00708939	0.689606
PATL2	2.31658	0.651746	3.99499	0.0073911	0.689606
LIMK2	1.71932	0.483419	2.95915	0.0074214	0.689606
CD226	2.6244	0.726795	4.51101	0.00746744	0.689606
DNAL4	1.9148	0.53292	3.29668	0.00746806	0.689606
CSRP1	2.88264	0.798864	4.96643	0.0075618	0.689606
PLEKHA8	2.00342	0.553399	3.44899	0.00760137	0.689606
MINCR	-2.38969	-4.12157	-0.657814	0.00770999	0.689606
PDCD6	1.9211	0.532796	3.32149	0.00777607	0.689606
STAT2	2.76857	0.764177	4.78458	0.00792532	0.689606
AQP3	2.24351	0.609412	3.88884	0.00793237	0.689606
SP140L	1.88171	0.515618	3.24936	0.00797697	0.689606
LDHA	1.01498	0.277725	1.75603	0.00799737	0.689606
SAP30L	2.5499	0.692058	4.40775	0.00802446	0.689606
ACAP3	-2.47451	-4.27606	-0.6554	0.00815544	0.689606
COPS2	1.26886	0.341423	2.1963	0.00821772	0.689606
IFT88	2.54067	0.686433	4.39563	0.00826352	0.689606
COPS9	1.08424	0.2919	1.87531	0.00826375	0.689606
METTL22	2.0735	0.555846	3.59115	0.00830219	0.689606
PTK2B	2.66301	0.712826	4.61319	0.0083355	0.689606
PRPF39	2.74553	0.731256	4.75981	0.00844853	0.689606
CNP	2.90167	0.74899	5.11412	0.00852685	0.689606
AP4B1	-2.31689	-4.01889	-0.614891	0.00852963	0.689606
CMAS	2.48744	0.658133	4.31675	0.00859945	0.689606
TMEM268	2.29865	0.608017	3.98929	0.00860568	0.689606
ZNF778	-2.56168	-4.45927	-0.685223	0.00865406	0.689606
PSMG2	1.41139	0.37413	2.46886	0.00866266	0.689606
MIGA1	2.50267	0.660115	4.34523	0.00867011	0.689606
SENP6	2.20587	0.585741	3.8403	0.00877028	0.689606
RAC2	0.724579	0.191801	1.26135	0.00885646	0.689606
PPP1R35	2.0966	0.549151	3.6406	0.00885973	0.689606
PRKAR1A	-1.81465	-3.15076	-0.470394	0.00894645	0.689606
DGCR6	-1.90203	-3.30315	-0.487672	0.00896219	0.689606
TRABD2A	2.69823	0.715653	4.71828	0.00899783	0.689606
SLA	2.45068	0.637484	4.26238	0.0090999	0.689606
BANF1	1.90761	0.493546	3.32168	0.00911362	0.689606
FBXW5	1.57945	0.409694	2.75437	0.00926425	0.689606
HLA-E	0.487812	0.126798	0.851428	0.00929116	0.689606
ASB7	2.68083	0.692173	4.6953	0.00931602	0.689606
LETMD1	2.15985	0.559641	3.76803	0.00932453	0.689606
MBD6	2.5734	0.658645	4.49044	0.00936437	0.689606
ARL4A	2.03514	0.515593	3.55041	0.0096205	0.689606
MBNL3	2.04557	0.515816	3.57532	0.00971225	0.689606
SCGB3A1	1.61212	0.402427	2.813	0.00972546	0.689606
RNF40	-2.36093	-4.12787	-0.593989	0.00976561	0.689606
TDP1	-2.29739	-4.05624	-0.5792	0.00984935	0.689606
RAD23A	2.31568	0.579967	4.05138	0.00987227	0.689606
SNRK	-1.88974	-3.30807	-0.471423	0.00996555	0.689606
STRBP	2.46819	0.615525	4.32085	0.00997316	0.689606
ZNF737	1.34375	0.334415	2.35309	0.0100222	0.689606
ADRM1	1.76275	0.440648	3.08817	0.0100892	0.689606
SZRD1	1.9639	0.489554	3.45504	0.0101478	0.689606
ZNF611	1.92997	0.475683	3.38335	0.0103201	0.689606
NEK11	1.02227	0.250811	1.79372	0.0103597	0.689606
CACNA1A	1.18585	0.290191	2.08151	0.0104216	0.689606
NDUFS6	1.73558	0.424228	3.04693	0.0104489	0.689606
REXO2	2.47242	0.607007	4.34309	0.0105687	0.689606
DSTN	1.70127	0.410002	2.98552	0.0105933	0.689606
USP22	2.33486	0.56446	4.09753	0.0106091	0.689606
DHX32	-1.88724	-3.31868	-0.455798	0.0107353	0.689606
NDUFA12	1.29374	0.309293	2.27186	0.0107848	0.689606
AL358472.5	-1.66632	-2.94061	-0.40274	0.010788	0.689606
TMEM147	1.75379	0.422115	3.08547	0.0108177	0.689606
LRWD1	1.88614	0.453073	3.31923	0.0108658	0.689606
RRM2B	2.49874	0.595157	4.40233	0.0110688	0.689606
HK2	1.27083	0.302453	2.2392	0.0110876	0.689606
PCBP3	-2.22	-3.90953	-0.526381	0.0111729	0.689606
ABAT	2.16364	0.51466	3.84536	0.0112256	0.689606
NARF	2.25536	0.531802	3.9723	0.0112372	0.689606
AC069544.1	1.46865	0.34314	2.62607	0.0114514	0.689606
OGN	1.30665	0.305374	2.30792	0.0115265	0.689606
AL358781.2	-1.39919	-2.47147	-0.326908	0.0115334	0.689606
HPS4	2.66731	0.620466	4.71415	0.0116396	0.689606
TRBV18	-1.25847	-2.22504	-0.291911	0.0117087	0.689606
ATG10	2.13938	0.495159	3.7836	0.0117617	0.689606
ARF6	1.13031	0.264277	2.00045	0.0117679	0.689606
NCAPD2	2.52864	0.584964	4.47231	0.0117738	0.689606
CCDC18	2.45249	0.56721	4.33777	0.0117797	0.689606
AC005070.3	1.87343	0.432865	3.31399	0.0118032	0.689606
FBXL8	1.65594	0.374577	2.92567	0.0118149	0.689606
OLA1	1.5862	0.366323	2.80609	0.011815	0.689606
RAB11A	1.75304	0.403876	3.1022	0.0118736	0.689606
DCP1B	-1.89083	-3.34724	-0.43875	0.0119125	0.689606
MAPK1	2.70686	0.618679	4.79503	0.0120672	0.689606
PANX1	2.3906	0.545876	4.23532	0.0120903	0.689606
YLPM1	-2.29218	-4.06272	-0.526544	0.0122012	0.689606
PAPSS1	2.60115	0.597291	4.63375	0.012215	0.689606
MAP7	-1.0619	-1.88276	-0.241872	0.012267	0.689606
AL445248.1	1.64212	0.370495	2.91374	0.0123828	0.689606
PILRB	2.55561	0.57894	4.54443	0.0123907	0.689606
STT3A	2.23258	0.501398	3.96377	0.0124954	0.689606
CHST11	2.26571	0.501031	4.0517	0.0125375	0.689606
AC103706.1	-1.41252	-2.50871	-0.316318	0.0125655	0.689606
ST7	1.60354	0.353223	2.8482	0.0127936	0.689606
BCL3	1.74134	0.388688	3.11582	0.012831	0.689606
AHCYL1	2.61806	0.57511	4.661	0.0130367	0.689606
NOA1	1.84508	0.408828	3.29007	0.0131184	0.689606
KRT10	-0.499191	-0.887771	-0.107838	0.0131441	0.689606
RETREG1	2.46954	0.538881	4.40019	0.0132002	0.689606
PARP10	2.44017	0.533474	4.36357	0.0134042	0.689606
MANEA	-2.18652	-3.90467	-0.477458	0.013424	0.689606
ORC4	2.42708	0.529662	4.32596	0.0134473	0.689606
YIF1B	2.50875	0.547755	4.48135	0.0134566	0.689606
AC025171.4	-1.01573	-1.81216	-0.219302	0.0134611	0.689606
AC242426.2	0.994336	0.214539	1.77413	0.0134775	0.689606
PUF60	1.84526	0.399767	3.29103	0.0135019	0.689606
TPM4	1.38209	0.274293	2.46582	0.0135065	0.689606
SELENOK	-1.21291	-2.1611	-0.254498	0.0135267	0.689606
MCL1	0.692546	0.149422	1.23482	0.0135506	0.689606
IFT27	2.05636	0.440695	3.67203	0.0136436	0.689606
PRRG4	-1.34939	-2.40922	-0.291346	0.0136689	0.689606
SUCLG2	2.17483	0.47013	3.88513	0.013693	0.689606
TIGIT	2.48414	0.533252	4.43742	0.0137751	0.689832
GPRIN3	1.82964	0.39309	3.2697	0.0138214	0.689832
GGCT	2.33564	0.501044	4.2048	0.0139644	0.691107
INPP5D	2.17654	0.464864	3.8977	0.01402	0.691107
DHRSX	2.08312	0.439472	3.75387	0.0141276	0.691107
SH3D19	1.29558	0.271402	2.31975	0.0142038	0.691107
TC2N	1.79478	0.375026	3.21454	0.0142662	0.691107
TNKS2-AS1	1.3561	0.281564	2.42729	0.014344	0.691107
HIRIP3	2.18497	0.459586	3.917	0.0143811	0.691107
SNHG21	2.48975	0.512344	4.46715	0.0146428	0.691107
TBCA	0.81389	0.167379	1.4604	0.0146582	0.691107
TRAV8-2	-1.7443	-3.12482	-0.350254	0.0146613	0.691107
CRNDE	-1.24099	-2.22595	-0.252622	0.0146827	0.691107
BISPR	2.72081	0.557978	4.88363	0.014727	0.691107
IRAK3	-1.20307	-2.16105	-0.245083	0.0148912	0.691107
FRY	-1.35701	-2.43764	-0.27638	0.0148968	0.691107
TP53INP1	1.71178	0.348599	3.07497	0.0148995	0.691107
LRRC75A	2.43002	0.494816	4.36485	0.0150212	0.691107
EFHC1	-2.06955	-3.72536	-0.371118	0.0151011	0.691107
CIDEB	1.46502	0.295812	2.63422	0.0151095	0.691107
CSF1	1.32431	0.267272	2.38135	0.0151214	0.691107
TRIM33	1.99548	0.401302	3.58681	0.0151777	0.691107
CALM3	1.38606	0.277963	2.49415	0.0152776	0.691107
CDC37L1	-2.24093	-4.02951	-0.449368	0.0153367	0.691107
AC087164.1	-1.61003	-2.90027	-0.319786	0.0155144	0.691107
SPRED2	-1.83637	-3.30845	-0.364297	0.0155444	0.691107
LINC01336	-2.12433	-3.82772	-0.420931	0.015573	0.691107
SCLT1	2.50207	0.498863	4.50969	0.0156144	0.691107
COG5	2.41215	0.480327	4.37097	0.0156943	0.691107
AK5	2.28996	0.452192	4.12678	0.0157398	0.691107
KNOP1	2.5026	0.492161	4.51303	0.0157582	0.691107
IMP3	2.01146	0.399486	3.6292	0.0157646	0.691107
BTN2A1	2.23789	0.438016	4.03289	0.015894	0.691107
OPA3	-2.34565	-4.23258	-0.458713	0.0158961	0.691107
RPF2	-2.49769	-4.50693	-0.488446	0.0158961	0.691107
PHKB	-1.95691	-3.53501	-0.378813	0.0161462	0.69629
DDA1	-1.22236	-2.20472	-0.232383	0.0161482	0.69629
TBCEL	1.57427	0.304036	2.84449	0.016203	0.69629
TMEM11	1.89469	0.366333	3.43006	0.0164533	0.697225
HNRNPD	0.587877	0.112087	1.06367	0.0165176	0.697225
KRBOX4	1.99465	0.378516	3.66921	0.0165177	0.697225
STAT6	2.25211	0.427383	4.07683	0.0166327	0.697225
ERO1A	1.55302	0.298724	2.8246	0.0166616	0.697225
KIF2A	1.74939	0.329295	3.16948	0.0168313	0.697225
SERPINB9P1	1.3951	0.260677	2.52952	0.0170113	0.697225
CBX5	-2.0629	-3.74111	-0.384696	0.0170595	0.697225
TAP1	2.45586	0.457854	4.45386	0.0170659	0.697225
PPT1	2.09593	0.394533	3.83937	0.0170819	0.697225
TMEM135	-1.3826	-2.50762	-0.25757	0.0170841	0.697225
SPECC1L	1.65324	0.308316	3.02977	0.0172877	0.697225
MRPS7	1.81467	0.334479	3.29565	0.0173439	0.697225
DCTPP1	2.34519	0.435073	4.26372	0.0174313	0.697225
TAOK1	2.60238	0.476339	4.72841	0.0175132	0.697225
ZNF215	1.55872	0.285169	2.83227	0.0175251	0.697225
LINC00324	1.77134	0.280084	3.21861	0.0175466	0.697225
TTC22	-1.75703	-3.19399	-0.320076	0.0176292	0.697225
NHP2	1.33351	0.239187	2.42782	0.0180048	0.697225
ZNF7	-2.01705	-3.67305	-0.361057	0.018054	0.697225
IFITM1	1.2474	0.219637	2.26753	0.0180832	0.697225
CTSK	1.1453	0.196485	2.08154	0.0181245	0.697225
PDCD2L	2.04075	0.354776	3.71522	0.0181611	0.697225
DDX39B	-1.30688	-2.38055	-0.232508	0.0183216	0.697225
SLC29A3	-1.77363	-3.23394	-0.313316	0.0183731	0.697225
DNAJC3-DT	-1.62927	-2.96776	-0.271407	0.0184036	0.697225
CREBL2	1.92744	0.338972	3.5159	0.0184805	0.697225
AC011997.1	-1.08867	-1.99414	-0.191917	0.0185787	0.697225
GGCX	-2.20234	-4.01725	-0.388965	0.0185924	0.697225
CCDC28B	-2.38766	-4.35794	-0.41738	0.0186259	0.697225
AC024060.1	1.23291	0.215309	2.25052	0.0186497	0.697225
SBK1	2.07957	0.362706	3.79643	0.0186801	0.697225
PDAP1	1.58953	0.27833	2.90095	0.018744	0.697225
ZHX1-C8orf76	-1.81691	-3.31902	-0.314806	0.0188388	0.697225
AP5Z1	-2.27445	-4.15959	-0.389304	0.0191307	0.697225
QPRT	-1.36211	-2.49153	-0.232686	0.0191776	0.697225
RNPEP	2.39461	0.408861	4.38037	0.0191897	0.697225
SYTL1	1.84141	0.316415	3.3937	0.019197	0.697225
LZTFL1	-1.97737	-3.61468	-0.336052	0.0192405	0.697225
STX17	2.35964	0.401918	4.31737	0.0192473	0.697225
HLA-C	0.345067	0.0597975	0.633165	0.0193078	0.697225
R3HDM2	1.90246	0.322217	3.48271	0.0193823	0.697225
LGALS1	2.67475	0.459463	4.90137	0.0193898	0.697225
TBCCD1	1.95014	0.33005	3.57023	0.0193997	0.697225
HTATSF1	1.90054	0.320144	3.47409	0.0194517	0.697225
C15orf61	-1.69308	-3.10056	-0.285604	0.019478	0.697225
LST1	2.47512	0.418533	4.53053	0.0195338	0.697225
FAM241B	-1.89703	-3.4751	-0.31896	0.019556	0.697225
BCL7C	-1.40408	-2.56951	-0.23417	0.019614	0.697225
U73166.1	-0.881313	-1.6159	-0.149535	0.0196186	0.697225
SNAPIN	2.34382	0.385726	4.29316	0.0198676	0.697225
NDUFAB1	1.5552	0.262024	2.86127	0.0199056	0.697225
TUT4	-1.04788	-1.92192	-0.17592	0.0199226	0.697225
GCNA	-1.48378	-2.72197	-0.245598	0.0199275	0.697225
LMO4	2.79603	0.459014	5.13304	0.0201215	0.697225
IQGAP2	1.64722	0.272577	3.02319	0.020157	0.697225
ZYG11B	2.32001	0.379219	4.2608	0.0202237	0.697225
DCAF10	2.24423	0.366623	4.12184	0.0202372	0.697225
CARD8	1.8464	0.305462	3.39359	0.0202979	0.697225
TBC1D32	1.94755	0.32437	3.59112	0.0203411	0.697225
AC103724.4	2.26555	0.368417	4.16268	0.0203447	0.697225
EYA3	1.78675	0.289321	3.28419	0.0204447	0.697225
CDHR3	-1.80054	-3.30682	-0.288834	0.0205349	0.697225
PNPLA4	1.81073	0.29143	3.33003	0.0205869	0.697225
ACAP2	2.19926	0.355507	4.06317	0.0207378	0.697225
TRMT10C	2.03027	0.324371	3.73617	0.0207588	0.697225
GPR82	1.57784	0.254887	2.90431	0.0207676	0.697225
KBTBD8	1.99456	0.311433	3.67478	0.0207709	0.697225
TSGA10	-1.52023	-2.79601	-0.242075	0.020823	0.697225
MRPS36	1.60888	0.256808	2.96019	0.0209014	0.697225
TBC1D7	2.2591	0.355565	4.16264	0.0211073	0.697225
AGO3	2.38037	0.374241	4.38649	0.0211327	0.697225
KLF12	2.3324	0.366393	4.2984	0.0211521	0.697225
PRR14	2.24347	0.349684	4.13726	0.0213328	0.697225
YTHDC2	1.88282	0.291755	3.47389	0.0214682	0.697225
NAA40	-1.66347	-3.06972	-0.257213	0.0215175	0.697225
PI4K2B	1.65677	0.256095	3.05744	0.0215249	0.697225
SNHG25	2.00554	0.310785	3.69867	0.0215289	0.697225
AIG1	-2.32394	-4.28961	-0.358267	0.0215862	0.697225
SEPT9	0.663111	0.10184	1.23188	0.0216121	0.697225
DDX47	1.53684	0.236559	2.83711	0.0216217	0.697225
KHDC4	2.20167	0.331701	4.06091	0.0218092	0.697225
PMAIP1	1.91501	0.297204	3.54792	0.0218623	0.697225
VPS33B	-2.15761	-4.05221	-0.319231	0.0218701	0.697225
DDX49	2.19214	0.333692	4.05058	0.0218771	0.697225
ACTL6A	1.60963	0.240892	2.97063	0.0218784	0.697225
CPEB2	2.16402	0.328897	3.99914	0.0219128	0.697225
AMDHD2	2.14409	0.320033	3.9554	0.0219346	0.697225
CLASP2	-2.27542	-4.2091	-0.305632	0.0220685	0.697225
KDM5D	-1.78901	-3.30443	-0.265145	0.0220709	0.697225
CBR4	2.00215	0.302142	3.70216	0.0220751	0.697225
RSRC1	2.14827	0.320359	3.9687	0.0221472	0.697225
SP1	2.31257	0.347046	4.27809	0.022202	0.697225
ARPC1B	1.79668	0.249192	3.32169	0.0222922	0.697225
IFI35	2.45572	0.36693	4.54451	0.0223009	0.697225
RAB27A	2.14162	0.323686	3.97216	0.0224803	0.697225
CALU	-2.35017	-4.35224	-0.3481	0.0224991	0.697225
CARNMT1	2.44916	0.362085	4.53623	0.0225412	0.697225
HACD1	2.07735	0.306169	3.84853	0.022611	0.697225
KIFAP3	2.18689	0.326757	4.05506	0.0227205	0.697225
SET	0.461094	0.0673016	0.854623	0.0227417	0.697225
GATC	-2.17723	-4.05361	-0.321269	0.0228898	0.697225
AC132192.1	1.58315	0.233037	2.94136	0.0229253	0.697225
SIK2	1.45127	0.190194	2.69013	0.0229493	0.697225
LINC01003	2.21799	0.318415	4.11757	0.0232005	0.697225
MBP	1.35458	0.194064	2.51509	0.0232463	0.697225
ZAP70	-1.55268	-2.87973	-0.207318	0.0232773	0.697225
LCP1	0.795077	0.110297	1.47433	0.0233264	0.697225
ATF1	2.27553	0.329956	4.22978	0.0233487	0.697225
IVNS1ABP	-1.79663	-3.33708	-0.256178	0.0233517	0.697225
DEGS1	1.35366	0.196431	2.51855	0.023364	0.697225
INAFM2	1.64962	0.237541	3.06441	0.0233951	0.697225
PRPF6	2.10689	0.302429	3.92878	0.0235796	0.697225
NAA50	2.05809	0.289899	3.82628	0.0236219	0.697225
DOCK8	1.85169	0.260287	3.44309	0.0236675	0.697225
GDAP1	2.06543	0.290273	3.84059	0.023672	0.697225
SMG7	2.07822	0.291497	3.86495	0.0237153	0.697225
ZNF326	1.09934	0.153416	2.04526	0.0238269	0.697225
BBX	1.36884	0.193284	2.55162	0.0239813	0.697225
PRTFDC1	-1.07315	-1.9978	-0.148496	0.0240129	0.697225
RBM6	2.17646	0.299875	4.05305	0.0241068	0.697225
GIT2	1.18778	0.16234	2.21322	0.0242823	0.697225
STK26	2.24407	0.306346	4.1818	0.024308	0.697225
EPHX4	-0.968971	-1.80622	-0.131725	0.0243989	0.697225
PCK2	1.95833	0.265947	3.65072	0.0244212	0.697225
TMBIM4	1.86275	0.256763	3.4904	0.0244667	0.697225
AC079922.2	-1.46663	-2.7348	-0.198463	0.0244985	0.697225
HIST1H3G	1.59086	0.184082	2.9697	0.0246593	0.697225
ARHGAP1	2.20895	0.296438	4.12146	0.0246779	0.697225
COP1	-2.22936	-4.15963	-0.299099	0.0246835	0.697225
URB2	-1.89282	-3.52924	-0.227695	0.0247149	0.697225
TTC39C	1.07178	0.140827	1.9975	0.0247241	0.697225
TCTEX1D2	2.35368	0.322698	4.41616	0.0247667	0.697225
SKA3	1.88566	0.251888	3.51943	0.024777	0.697225
ZNF32	1.98658	0.263101	3.70354	0.0248056	0.697225
TPRN	1.64385	0.221979	3.06925	0.0248277	0.697225
RAB40C	1.12021	0.151801	2.0991	0.024886	0.697225
AP1S1	2.20442	0.292562	4.11627	0.0249162	0.697225
RPS4X	-0.320348	-0.597243	-0.0409824	0.0249322	0.697225
TMOD2	-1.09634	-2.04838	-0.144297	0.0250938	0.698888
YWHAQ	1.52819	0.19946	2.85693	0.0252716	0.698888
MYL12A	0.610584	0.0811742	1.14229	0.0252835	0.698888
SUN2	1.58164	0.19795	3.02265	0.0253115	0.698888
SPSB3	1.45041	0.191001	2.71583	0.0253406	0.698888
FAM76A	-1.98662	-3.7154	-0.257842	0.0253904	0.698888
USP6NL	-1.42152	-2.65652	-0.186288	0.0254447	0.698888
PIBF1	2.18987	0.28283	4.09691	0.025494	0.698888
ZNF552	-1.97611	-3.69725	-0.257731	0.0255748	0.699379
PHPT1	2.21261	0.285119	4.14221	0.0257811	0.702568
AC124283.1	1.21731	0.154213	2.2804	0.0258987	0.702568
PTPRC	0.443992	0.0569367	0.833868	0.0259405	0.702568
AC138150.1	1.49576	0.189079	2.80245	0.0259439	0.702568
NOTCH2	-2.20634	-4.13576	-0.276923	0.0260918	0.703173
PPP4R1	2.25051	0.280801	4.22022	0.0262143	0.703173
ARHGEF12	-1.37402	-2.57753	-0.170507	0.0263266	0.703173
CLSTN1	-2.17016	-4.07167	-0.268651	0.0263766	0.703173
MFSD14B	1.99025	0.249496	3.75677	0.026407	0.703173
DNAJC3	-1.07912	-2.03345	-0.135752	0.0264924	0.703173
PQLC1	1.71127	0.210447	3.21209	0.0265122	0.703173
BIN1	0.611355	0.0749016	1.14781	0.0265889	0.703173
SERPINB1	1.76675	0.212151	3.32206	0.0269972	0.703173
PLXNA3	-1.96487	-3.71827	-0.141958	0.0270038	0.703173
POLE2	1.51596	0.184269	2.85352	0.0270413	0.703173
PDLIM7	-1.53295	-2.88254	-0.183349	0.0270769	0.703173
HIST2H2BF	1.84643	0.219769	3.47226	0.0272338	0.703173
ATP6V0A2	2.05013	0.243258	3.857	0.0272371	0.703173
C10orf88	1.32413	0.157039	2.49122	0.0272468	0.703173
SMARCAL1	1.24442	0.148704	2.35163	0.027347	0.703173
RWDD2A	1.34581	0.158339	2.53328	0.0274066	0.703173
SLC16A7	2.28147	0.267307	4.29563	0.0274895	0.703173
H3F3B	0.437466	0.0520462	0.824478	0.0275916	0.703173
CYTH1	-0.652031	-1.22807	-0.0759937	0.0275939	0.703173
MDS2	1.72844	0.201816	3.25471	0.0276411	0.703173
TELO2	-1.86452	-3.50783	-0.204819	0.0277042	0.703173
LRRC42	1.90089	0.220053	3.58173	0.0277277	0.703173
ZNF543	-1.20852	-2.27622	-0.140767	0.0277281	0.703173
ODC1	-0.756681	-1.4258	-0.0875613	0.0277355	0.703173
ALDH7A1	1.52667	0.157595	2.87501	0.0277692	0.703173
HPCAL1	2.32668	0.267201	4.38616	0.027885	0.703173
FTSJ3	2.20134	0.247766	4.17396	0.0279518	0.703173
PYCARD	1.95187	0.227006	3.6816	0.0279821	0.703173
HARS2	-1.94587	-3.66977	-0.221975	0.0280162	0.703173
VAMP2	-0.590564	-1.11232	-0.065065	0.0280179	0.703173
RGS19	2.35161	0.266841	4.43639	0.0281197	0.703173
TYW5	-1.96534	-3.70816	-0.22253	0.0281617	0.703173
PRKAG2	2.33984	0.264167	4.41552	0.028218	0.703173
WDR11	2.19713	0.229627	4.14126	0.0282269	0.703173
WRNIP1	2.19426	0.246676	4.14185	0.0283007	0.703173
PRMT7	-1.85557	-3.50258	-0.208568	0.0283038	0.703173
TPR	0.939589	0.106023	1.77318	0.028407	0.704108
SH2D2A	2.20053	0.245247	4.15582	0.028468	0.704108
ANKRD17	2.00518	0.222399	3.78615	0.0285913	0.705216
CLASRP	1.9712	0.20549	3.71985	0.0286395	0.705216
GATAD2B	2.2528	0.244285	4.25598	0.0288384	0.706003
WDR83OS	1.17573	0.130291	2.23901	0.0288548	0.706003
C6orf48	-0.614988	-1.16306	-0.0553695	0.0288882	0.706003
ISG20	1.52641	0.169994	2.89326	0.0289742	0.706003
DENR	1.49791	0.164288	2.83423	0.0290945	0.706003
AC084033.3	2.23916	0.241025	4.23729	0.0291296	0.706003
EIF3B	1.30305	0.139338	2.46677	0.0292537	0.706003
COMMD6	0.518305	0.0559272	0.986414	0.0293057	0.706003
RUVBL2	2.08161	0.22115	3.94207	0.0293749	0.706003
DCPS	2.03479	0.216477	3.85495	0.0295705	0.706003
SOCS7	1.64153	0.172451	3.11061	0.0295833	0.706003
MRPL17	2.18029	0.234133	4.13766	0.0295908	0.706003
UTP14C	-1.66782	-3.1605	-0.175135	0.0295914	0.706003
OSBPL7	1.9313	0.202785	3.65981	0.0295931	0.706003
P2RX4	2.04835	0.212884	3.88381	0.0297818	0.706003
HAR1A	1.13695	0.117867	2.15603	0.0298277	0.706003
S100A13	2.07958	0.208518	3.93966	0.0298788	0.706003
CLUAP1	1.78954	0.184697	3.39438	0.0299092	0.706003
AMY2B	-1.28322	-2.43413	-0.132306	0.0299278	0.706003
WDR45	2.04206	0.216852	3.88628	0.0299401	0.706003
SLC35A2	2.06604	0.214767	3.92668	0.0301532	0.706845
CPTP	-1.79394	-3.40548	-0.182388	0.0301826	0.706845
SYNE2	0.788259	0.0799612	1.49656	0.0302234	0.706845
RNF185	1.79045	0.181559	3.39935	0.0302298	0.706845
ZDHHC13	1.07436	0.106981	2.04173	0.030556	0.70955
LZIC	2.11207	0.200337	4.06101	0.0305789	0.70955
COG8	-1.41425	-2.6881	-0.140402	0.0306097	0.70955
ELK1	2.16763	0.215104	4.118	0.0306313	0.70955
AL139246.5	2.04373	0.201513	3.88595	0.030731	0.70955
DUSP1	1.28472	0.129505	2.44566	0.0307863	0.70955
RNF126	1.68512	0.167953	3.20532	0.0307918	0.70955
BET1L	2.13408	0.195938	4.05696	0.0310224	0.712719
PIM2	1.71893	0.165807	3.27206	0.0311165	0.712719
CD38	2.35131	0.226476	4.47614	0.0311418	0.712719
OAS3	2.39031	0.227499	4.55312	0.0313489	0.712719
PLK1	-1.0553	-2.01044	-0.100154	0.0313977	0.712719
CLEC2B	0.763007	0.0739455	1.45893	0.031472	0.712719
GK5	1.87032	0.176259	3.56438	0.0315186	0.712719
GTPBP4	-2.18986	-4.17159	-0.179012	0.0315391	0.712719
CDR2	-1.39337	-2.6556	-0.131135	0.0315416	0.712719
CAPN15	-2.06088	-3.92247	-0.181906	0.0316072	0.712719
NOCT	2.03109	0.189914	3.87226	0.0316527	0.712719
SRPK2	1.95718	0.182278	3.73208	0.0317202	0.712719
EXOSC1	1.97108	0.182617	3.75955	0.0318087	0.712719
NDUFS7	1.36619	0.128874	2.60709	0.0318258	0.712719
SPATA33	-1.95464	-3.73257	-0.176711	0.0322194	0.717073
HOXB-AS1	-1.83589	-3.50712	-0.164658	0.0323513	0.717073
AFDN	1.99665	0.182045	3.82164	0.0324636	0.717073
ALDH4A1	-0.831346	-1.58894	-0.0737529	0.0325307	0.717073
ZNF117	-1.07071	-2.04658	-0.0948383	0.0325565	0.717073
AC015802.6	1.97171	0.153763	3.76656	0.0326745	0.717073
FAHD2A	2.09381	0.182889	4.00473	0.0327836	0.717073
Z93241.1	1.77268	0.154602	3.39077	0.0328084	0.717073
SLC39A10	2.23921	0.196212	4.28169	0.0328385	0.717073
ZNF585A	-1.22542	-2.3442	-0.106639	0.0328439	0.717073
AL035563.1	-1.60954	-3.07579	-0.137382	0.0328869	0.717073
GCH1	1.92192	0.166354	3.67748	0.0329304	0.717073
VAMP1	2.02633	0.175354	3.8773	0.0329339	0.717073
KIAA1841	1.31305	0.113296	2.5128	0.0329809	0.717073
AC145207.5	1.00581	0.0862068	1.9254	0.0330879	0.717073
ANP32B	0.53709	0.0475344	1.03175	0.0331306	0.717073
CEP104	2.20329	0.187675	4.21891	0.0331866	0.717073
DGUOK	1.50358	0.0951144	2.88061	0.0332232	0.717073
ALCAM	-1.70753	-3.27594	-0.148009	0.0332444	0.717073
AC015982.1	1.43349	0.119525	2.74746	0.0335227	0.719755
C12orf66	-2.00058	-3.8352	-0.165966	0.0336017	0.719755
ZNHIT1	1.36456	0.115618	2.62904	0.0336082	0.719755
AHNAK	1.49454	0.126431	2.86746	0.0336688	0.719755
GSK3B	2.281	0.188131	4.37386	0.033692	0.719755
SOCS4	-2.12657	-4.07987	-0.173274	0.0338795	0.721534
NAPA	1.63158	0.137752	3.14666	0.033905	0.721534
ABCD2	1.05071	0.0847507	2.01668	0.0340341	0.7229
GINS3	1.07507	0.0670592	2.06384	0.0341868	0.723673
NOC2L	1.49194	0.121619	2.8673	0.0342897	0.723673
PNMA1	-2.12476	-4.08132	-0.168211	0.0343164	0.723673
POR	2.13585	0.171388	4.10499	0.0343924	0.723673
ARPC5	1.67291	0.133512	3.22819	0.0344552	0.723673
SMAD2	2.16735	0.169822	4.16488	0.0344705	0.723673
LSM14A	0.579752	0.0449758	1.11364	0.0346531	0.723673
TRERF1	2.1806	0.15802	4.1887	0.0346573	0.723673
WDR46	2.15141	0.16591	4.1369	0.0347058	0.723673
PAG1	1.25451	0.0995579	2.42046	0.0348117	0.723673
NSMCE2	1.9603	0.146948	3.81524	0.0348318	0.723673
ADAMTS10	-1.25049	-2.40551	-0.0954834	0.0348508	0.723673
HEXIM2	1.40871	0.106603	2.71082	0.0349811	0.725026
CUX1	2.06725	0.155281	3.97923	0.0350881	0.725823
KLHL9	2.11751	0.158265	4.07676	0.0351597	0.725823
KLHDC2	-1.60334	-3.08774	-0.118943	0.0352664	0.725823
GEMIN5	-1.53942	-2.96712	-0.11496	0.035506	0.725823
SDHC	2.02768	0.146162	3.9092	0.0356707	0.725823
RFX7	1.95515	0.118755	3.76815	0.0356975	0.725823
USP39	2.08206	0.154587	4.02082	0.0357271	0.725823
RANGRF	1.89148	0.135437	3.64752	0.0357633	0.725823
GPX4	-0.591953	-1.14037	-0.0355004	0.0357861	0.725823
TOB1	1.55666	0.110598	2.99958	0.0358466	0.725823
BCL2L14	1.15203	0.0818244	2.22224	0.035875	0.725823
KIF5C	-1.46299	-2.85741	-0.101744	0.0359459	0.725823
RSAD1	2.1395	0.155669	4.13413	0.0359701	0.725823
AIFM1	2.21307	0.155636	4.2705	0.0360105	0.725823
ARFGEF2	-2.04515	-3.9478	-0.142502	0.0361362	0.725823
AC022706.1	1.39008	0.0964437	2.68372	0.0361941	0.725823
TRMT112	1.18963	0.0824366	2.29682	0.0362104	0.725823
SMAP1	1.47359	0.105727	2.85186	0.036228	0.725823
ANKRD13A	1.95342	0.133665	3.77317	0.0363796	0.725823
ZNF408	-1.83853	-3.54842	-0.124383	0.03638	0.725823
SP4	-2.21947	-4.28824	-0.150696	0.0364827	0.725823
TMC8	1.69577	0.116947	3.27999	0.0365724	0.725823
APOM	2.10113	0.137146	4.05747	0.0366524	0.725823
BLMH	2.11753	0.141755	4.0933	0.0366689	0.725823
SIAH1	1.99543	0.126878	3.85354	0.0368462	0.725823
MCOLN2	-1.61465	-3.15412	-0.104609	0.0369286	0.725823
URB1-AS1	-1.82041	-3.52162	-0.119204	0.0369551	0.725823
CCT5	1.90143	0.125644	3.67717	0.0369861	0.725823
AL139393.2	1.59424	0.0984861	3.08297	0.0371574	0.725823
MME	0.96201	0.039002	1.86072	0.0371892	0.725823
SPATS2	1.49852	0.0961141	2.90093	0.0372189	0.725823
SERINC1	1.43131	0.0915481	2.77108	0.0372541	0.725823
ALG1	-1.50503	-2.90985	-0.0932767	0.037264	0.725823
RALY	0.964793	0.0614348	1.86815	0.03731	0.725823
ATP2A1-AS1	0.842746	0.05355	1.63194	0.0373365	0.725823
IST1	-1.52752	-2.95494	-0.0806305	0.0373877	0.725823
AC044849.1	1.19917	0.0787911	2.32605	0.0374324	0.725823
ZNF141	2.04757	0.127487	3.96766	0.0375892	0.727596
GSPT2	1.90298	0.116644	3.69132	0.0377141	0.728087
LCMT1	1.71699	0.109677	3.33356	0.0377454	0.728087
PCBP1	0.588859	0.035547	1.14217	0.0379651	0.729957
AC009118.3	-1.2302	-2.39123	-0.0795026	0.0379735	0.729957
WDR3	-1.68333	-3.26524	-0.0734168	0.0380953	0.730342
COX19	-1.58991	-3.08351	-0.0850577	0.0381946	0.730342
NPC1	2.03924	0.120248	3.95823	0.0382434	0.730342
RTN4	-0.619354	-1.202	-0.036907	0.0382886	0.730342
MTA1	1.78148	0.101384	3.45483	0.0383216	0.730342
BLM	2.10396	0.121509	4.08641	0.0384858	0.732217
CMPK2	2.42609	0.134388	4.70768	0.0385686	0.732541
IMPDH1	1.83677	0.108065	3.58761	0.0386921	0.733285
EIF4E	1.30522	0.0743134	2.53547	0.0387396	0.733285
FAM49B	1.32449	0.0739562	2.57502	0.0388695	0.733704
TANC2	-1.40312	-2.72806	-0.078178	0.0388936	0.733704
AC019131.2	1.23732	0.0684291	2.40622	0.0389766	0.733964
GPR137B	-2.03973	-3.96774	-0.111726	0.0390831	0.733964
SYS1	1.61955	0.0910608	3.16719	0.0391052	0.733964
FZD3	1.79059	0.10133	3.5104	0.0391738	0.734014
GZMM	1.367	0.0731923	2.67688	0.0394189	0.734866
SAMD12	0.980099	0.0516768	1.90852	0.0394965	0.734866
DNPH1	1.65563	0.0885145	3.24199	0.0395357	0.734866
MAPRE2	1.50198	0.0792652	2.9244	0.0395424	0.734866
CAND2	-0.756034	-1.4724	-0.0396651	0.0395494	0.734866
CDPF1	-1.31883	-2.56988	-0.0677728	0.0397674	0.737401
LITAF	-0.985615	-1.92002	-0.0377094	0.0399055	0.737401
LMBR1L	-1.58969	-3.09694	-0.0753829	0.0399362	0.737401
PLCXD2	-2.03998	-3.97736	-0.102597	0.0399901	0.737401
INPP1	-1.41	-2.74928	-0.0707259	0.0400171	0.737401
DTX1	1.14855	0.0559351	2.23757	0.0401067	0.737582
RNH1	1.58011	0.0818689	3.08727	0.0401677	0.737582
FKBP4	1.77367	0.087145	3.46019	0.0402264	0.737582
AC099778.1	-1.17121	-2.28667	-0.0594187	0.0403064	0.737582
SRP68	1.5355	0.0742708	2.99478	0.0403834	0.737582
WDR92	0.944665	0.0451433	1.843	0.0404245	0.737582
RRAGC	-1.94495	-3.79944	-0.0904527	0.0407636	0.738817
HMGN3	-1.50707	-2.94444	-0.0697079	0.0408154	0.738817
G3BP1	1.96975	0.0904908	3.84902	0.0408799	0.738817
RIN3	-1.95116	-3.81301	-0.0893042	0.0409148	0.738817
KMT2A	0.503834	0.0230504	0.984618	0.0409189	0.738817
FAM129A	1.96772	0.0928261	3.86939	0.0409939	0.738817
BTBD6	1.99471	0.0946155	3.90207	0.0410026	0.738817
CHCHD10	1.76221	0.0826335	3.4508	0.0411299	0.738817
PTPN1	1.09397	0.0503666	2.1401	0.0411321	0.738817
PARP1	1.74158	0.0800316	3.41097	0.0412164	0.738817
AC116366.1	-1.64813	-3.22328	-0.0729721	0.0412224	0.738817
TIMP1	-1.79008	-3.49777	-0.0595756	0.0414771	0.741774
EMC9	-1.7388	-3.41448	-0.0789871	0.0416184	0.741774
ILF3	1.39333	0.0600522	2.72781	0.0416265	0.741774
ETF1	-0.656172	-1.28373	-0.0240114	0.0416652	0.741774
INF2	1.81072	0.0703896	3.54201	0.0417206	0.741774
SH3BGRL	0.950389	0.0392883	1.86414	0.0421844	0.748823
ZNF440	1.38096	0.0541869	2.70774	0.0422669	0.749094
ALDH6A1	1.71262	0.0662288	3.35902	0.0423853	0.749306
DOPEY1	1.51233	0.0491548	2.96317	0.0424343	0.749306
CALM2	-0.525974	-1.03202	-0.0199249	0.0425502	0.749306
AC074117.1	-1.80483	-3.54171	-0.0679454	0.0425994	0.749306
SMARCD3	-1.02847	-2.01626	-0.0352713	0.0426855	0.749306
GRAMD1B	-1.90924	-3.74473	-0.064343	0.0427156	0.749306
NAALADL1	1.16004	0.0424721	2.27761	0.042816	0.749306
TIA1	1.89688	0.0759451	3.74917	0.0428175	0.749306
ULK2	1.66782	0.0617008	3.29622	0.0429027	0.749391
RNF111	-2.18116	-4.28394	-0.078385	0.0429577	0.749391
ABCF1	-1.61736	-3.17842	-0.0590287	0.0431611	0.749391
ASCC1	1.80698	0.0618069	3.55216	0.0433222	0.749391
CSNK1G1	1.92327	0.0616231	3.7773	0.0433251	0.749391
GNAI2	1.00171	0.036757	1.97835	0.0433277	0.749391
UBE2E1	1.93044	0.0582055	3.79171	0.0433875	0.749391
CDCA7	2.22744	0.074816	4.38007	0.0434522	0.749391
PIP4K2A	1.55968	0.051591	3.06496	0.0434838	0.749391
C16orf87	1.11651	0.0365009	2.19653	0.0436416	0.749391
SOS1	1.86128	0.0551722	3.65791	0.043727	0.749391
MGAT1	-2.17415	-4.27884	-0.0694656	0.0437984	0.749391
GCLM	1.65583	0.048175	3.2551	0.043842	0.749391
CORO7	-1.48108	-2.92054	-0.0500191	0.0439117	0.749391
STIM2	1.79547	0.0601224	3.54021	0.043971	0.749391
LNPEP	1.32079	0.0448237	2.60838	0.0439744	0.749391
MMP23B	-1.08585	-2.13814	-0.0335732	0.0440172	0.749391
MAGOHB	1.82928	0.0525596	3.60391	0.0442396	0.749391
TAGAP	1.49308	0.0297489	2.93842	0.0442747	0.749391
BCL2L13	1.96761	0.0577956	3.87743	0.0443457	0.749391
NUMB	1.97591	0.0408643	3.95532	0.044381	0.749391
LINC01772	1.71442	0.0498402	3.379	0.0444101	0.749391
TENT5A	1.8492	0.0583196	3.65061	0.0444135	0.749391
PPP4R2	0.92894	0.028995	1.83441	0.0444403	0.749391
AL391988.1	-0.995958	-1.96397	-0.0279478	0.0446255	0.749391
SNX6	1.29516	0.0373453	2.55363	0.0446332	0.749391
ANAPC11	-1.3505	-2.65925	-0.0329671	0.0446499	0.749391
COX5A	0.924731	0.0275959	1.82958	0.044777	0.749391
MAP3K20	-1.97329	-3.89287	-0.0537085	0.0448057	0.749391
AC011445.2	1.13948	0.0304234	2.24854	0.0449166	0.749391
KISS1R	-1.08651	-2.14426	-0.0287548	0.0449667	0.749391
ZMIZ1	1.96369	0.051876	3.8755	0.0449769	0.749391
MIS18A	-1.85687	-3.66661	-0.0471387	0.0451982	0.750696
PFDN2	1.16253	0.0290792	2.29598	0.0452781	0.750696
TNRC6B	1.15107	0.0282914	2.27385	0.0453717	0.750696
SPC25	1.00189	0.0245552	1.97923	0.0453866	0.750696
AL049840.1	-1.87266	-3.69548	-0.0387729	0.0454135	0.750696
BRIX1	-1.78039	-3.51729	-0.0085496	0.0455695	0.750696
ABHD17B	-1.98755	-3.92618	-0.0465354	0.0456296	0.750696
GLG1	1.92514	0.0387296	3.80151	0.0456878	0.750696
LRCH1	1.95777	0.0441996	3.87134	0.045803	0.750696
WASHC1	-1.8866	-3.73095	-0.0422511	0.0458421	0.750696
MAF	1.45336	0.032362	2.87436	0.0458699	0.750696
RBM12	2.10304	0.0416922	4.15733	0.0459149	0.750696
RFWD3	2.02378	0.044481	4.00307	0.0459321	0.750696
SDF4	1.77116	0.0371159	3.53026	0.0461322	0.752009
CD2AP	1.75098	0.0367136	3.46524	0.0461509	0.752009
RNF145	-0.917832	-1.81633	-0.0191236	0.0462637	0.752009
ZNF664	1.76286	0.0356565	3.49006	0.0463116	0.752009
FAM177A1	-1.20282	-2.3813	-0.0251193	0.0463576	0.752009
AC092069.1	1.05435	0.0207023	2.088	0.0464399	0.752009
ZNF579	-1.65022	-3.26858	-0.0318565	0.0465117	0.752009
MLH3	1.68403	0.0321901	3.33586	0.0465529	0.752009
SEC23IP	-2.03643	-4.03521	-0.0376587	0.0466883	0.752115
AL121832.2	1.0333	0.0190449	2.04756	0.0467017	0.752115
JPT1	1.30761	0.0270901	2.59875	0.0467622	0.752115
SYPL1	-1.09996	-2.17845	-0.0160095	0.0469762	0.754141
AC107871.1	-1.28938	-2.55691	-0.02186	0.0470237	0.754141
AC005944.1	1.05836	0.0128351	2.09613	0.0471498	0.754943
NAA30	1.79002	0.033019	3.5616	0.047227	0.754943
TNFSF11	-0.987083	-1.95887	-0.0152989	0.0473418	0.754943
CCDC146	1.67683	0.0259644	3.32769	0.047345	0.754943
PGM3	-1.82633	-3.62465	-0.0264398	0.0475524	0.755144
ZNF680	-1.53199	-3.04199	-0.0219845	0.0475935	0.755144
DNAJC7	1.10399	0.0184673	2.19932	0.0475955	0.755144
C17orf75	-1.70355	-3.38082	-0.020892	0.047629	0.755144
AP3S1	1.68226	0.026553	3.34537	0.047742	0.755516
HNRNPA3	0.574167	0.00901973	1.14474	0.0478548	0.755516
TPRA1	1.21642	0.0160017	2.41684	0.0478562	0.755516
AP2S1	1.64361	0.0226424	3.27265	0.0482217	0.759646
LGALS8	1.24529	0.00965352	2.47392	0.0482609	0.759646
CDK7	1.88011	0.0202583	3.73997	0.0483807	0.759646
ACTR3	1.08458	0.014253	2.16257	0.0483908	0.759646
SMARCC1	1.51512	0.0150353	3.01521	0.048569	0.76137
PPP1R15A	0.501228	0.00544053	0.998152	0.0486938	0.762253
PRSS36	0.959976	0.00610949	1.9095	0.0488396	0.762521
CAB39L	1.34467	0.0104042	2.67894	0.0490537	0.762521
WDR35	-1.16049	-2.31206	-0.00892828	0.0490634	0.762521
TIAM2	-1.06075	-2.11507	-0.00868411	0.0492769	0.762521
PPP1R16A	-1.44541	-2.87922	-0.00182966	0.0493357	0.762521
GEM	1.58184	0.00706972	3.15662	0.049782	0.762521
CCDC91	1.97905	0.0086701	3.94942	0.0498017	0.762521
DDOST	1.71503	0.00697744	3.42307	0.0498716	0.762521
EBAG9	1.96878	0.00735853	3.9272	0.0498761	0.762521
TENT5C	1.01574	0.00393923	2.02754	0.0499142	0.762521
GPBP1	0.460316	0.00202678	0.918945	0.0499533	0.762521
SLC39A1	1.7632	0.00630127	3.52009	0.0499823	0.762521
MEAF6	-1.54545	-3.08575	0.0263411	0.0500185	0.762521
RSAD2	2.30737	0.0128625	4.61344	0.0500234	0.762521
HK1	1.78911	0.00706924	3.57515	0.0502086	0.762521
AL365361.1	2.03213	0.00479088	4.05947	0.0502549	0.762521
ARRDC3	-1.81399	-3.62385	-0.0041353	0.0502724	0.762521
CCL20	-1.43609	-2.86928	-0.00289851	0.0503311	0.762521
DLG3	1.71181	-0.00145629	3.4176	0.0504096	0.762521
PPP1R3E	-1.7501	-3.49819	-0.00200401	0.0505273	0.762521
KIF1B	1.88454	0.00171887	3.76736	0.0505797	0.762521
PON2	-1.32582	-2.65119	-0.000447304	0.0507091	0.762521
IFI27	1.68929	-0.000803871	3.37619	0.0507321	0.762521
STX12	1.68678	0.00308444	3.38637	0.0509425	0.762521
CRY2	1.93519	-0.00245755	3.87283	0.0510716	0.762521
CYSTM1	1.82688	-0.0128297	3.65263	0.0510726	0.762521
FUT10	1.03765	-0.00140502	2.0767	0.0510906	0.762521
PEX19	1.80312	-0.00248539	3.60872	0.0510961	0.762521
BCKDHB	1.84883	-0.0014482	3.72262	0.0511936	0.762521
AC011603.2	0.792335	-0.00293226	1.58625	0.0512349	0.762521
SRSF10	0.93746	-0.00228291	1.8772	0.051335	0.762521
MFF	1.15019	-0.00474977	2.30393	0.0517065	0.762521
LRFN4	-1.47404	-2.95419	0.0061089	0.0517224	0.762521
EIF4A1	1.29479	-0.00577614	2.59453	0.0518181	0.762521
FAM208A	1.81355	-0.00870408	3.63581	0.0518713	0.762521
HAGH	2.02643	-0.0100624	4.06293	0.051909	0.762521
SCX	-0.911922	-1.82842	0.00458192	0.0519224	0.762521
ZNF362	1.97603	-0.0101127	3.96217	0.0519436	0.762521
TRAK1	1.81117	-0.00998033	3.63232	0.0520329	0.762521
SYCP2	1.37807	-0.00789806	2.76404	0.0520832	0.762521
EDEM2	1.89966	-0.0114349	3.80863	0.0521355	0.762521
CALCOCO2	1.01498	-0.00449009	2.05813	0.0521472	0.762521
NUCKS1	0.645153	-0.0225457	1.29618	0.0521951	0.762521
ANKRD39	-1.79295	-3.59409	0.0138421	0.0522289	0.762521
AC007881.3	1.02892	-0.00670896	2.06455	0.052263	0.762521
CD79B	-2.07077	-4.15265	0.0192799	0.0524109	0.762521
AGAP6	1.42263	-0.0102036	2.85547	0.0524117	0.762521
TRAT1	1.52935	-0.0118752	3.06825	0.0524203	0.762521
DNAJB4	1.79221	-0.0135292	3.59794	0.0524976	0.762521
ASRGL1	1.37785	-0.0150629	2.7643	0.0525358	0.762521
STAM	1.44214	-0.0111283	2.89541	0.0525359	0.762521
EPSTI1	2.00985	-0.0288786	4.03163	0.0525663	0.762521
TAGLN2	0.646193	-0.00348872	1.30231	0.0525848	0.762521
SLC2A14	1.0844	-0.00645678	2.18166	0.0526157	0.762521
PTTG1	1.8514	-0.0150336	3.71783	0.0526281	0.762521
LPCAT1	1.48115	-0.0123272	2.97462	0.0526745	0.762521
PRPSAP1	2.11336	-0.0181142	4.24484	0.0527313	0.762521
ACOT8	2.02135	-0.0175159	4.06021	0.0527528	0.762521
CLSPN	1.9003	-0.0260895	3.81522	0.0527842	0.762521
CCDC106	-0.844514	-1.69684	0.00780746	0.0528855	0.762521
ZCCHC9	-1.83248	-3.68194	0.0169773	0.05289	0.762521
PRKAG1	-1.69908	-3.41431	0.0436775	0.0531045	0.763685
NOLC1	2.08468	-0.0347294	4.18617	0.053108	0.763685
LRP12	1.49121	-0.0168632	2.99927	0.0533589	0.764283
SLC7A1	1.546	-0.0180303	3.11004	0.0534403	0.764283
KRTCAP3	-1.05855	-2.12951	0.012409	0.0534542	0.764283
DNAJC27	1.79945	-0.0207261	3.61973	0.0535174	0.764283
DCTN4	1.6174	-0.0197149	3.25451	0.0535615	0.764283
R3HCC1	1.50773	-0.0162765	3.03613	0.0535616	0.764283
RIT1	1.72984	-0.0221862	3.48186	0.0537081	0.76511
ACAA2	2.06379	-0.0269078	4.15448	0.053757	0.76511
URI1	-1.23402	-2.48237	0.0318421	0.0538456	0.765172
SLC31A2	-1.35904	-2.73456	0.0272673	0.0538989	0.765172
ANXA1	1.77688	-0.0303731	3.57628	0.0539945	0.765552
CCDC127	-1.84808	-3.72034	0.0535359	0.0541788	0.767189
CCDC50	1.62145	-0.0255268	3.27162	0.054382	0.768221
CBX6	1.8256	-0.0293298	3.68053	0.0544567	0.768221
SMUG1	1.54537	-0.0273834	3.11812	0.0548404	0.768221
DNAJC11	1.72844	-0.0307735	3.48766	0.05486	0.768221
AC124319.2	1.20173	-0.021887	2.42535	0.054955	0.768221
FARSA	-1.42851	-2.88315	0.026116	0.0549711	0.768221
PSMB8-AS1	1.85877	-0.038919	3.74785	0.0550016	0.768221
FAM45A	-1.70865	-3.45002	0.0757757	0.0550033	0.768221
RAPGEF2	1.82568	-0.0384138	3.68206	0.0550874	0.768221
CDK2	-0.855289	-1.72623	0.0161442	0.0552391	0.768221
TTC39C-AS1	-0.883441	-1.78278	0.019208	0.0552627	0.768221
FAM19A2	1.67727	-0.0483473	3.38519	0.0553381	0.768221
ZNF410	1.81838	-0.0364488	3.6732	0.0553815	0.768221
CMC2	1.20261	-0.0209555	2.43971	0.0553958	0.768221
PSMB8	0.507406	-0.00884817	1.02688	0.0554001	0.768221
GALM	2.05734	-0.0417856	4.15646	0.0554435	0.768221
C1orf61	1.0852	-0.0235266	2.19265	0.0554898	0.768221
PFDN4	1.73865	-0.0346845	3.51335	0.0555344	0.768221
IDH2	-1.295	-2.61697	0.026966	0.0555632	0.768221
PYM1	1.72913	-0.0346604	3.49668	0.0557014	0.768457
RARA-AS1	-0.781873	-1.58461	0.015635	0.0557183	0.768457
AF001548.2	1.4344	-0.0347532	2.89865	0.0558522	0.769351
CCNL1	0.458511	-0.0103694	0.927391	0.0559822	0.769449
PHF5A	1.68995	-0.0469895	3.41509	0.0560288	0.769449
WDR43	1.26737	-0.0293196	2.56405	0.0561038	0.769449
CDK6	2.06164	-0.04424	4.19033	0.0561359	0.769449
PARP2	-1.84531	-3.73608	0.0454556	0.0564554	0.772876
RPS12	-0.295505	-0.597802	0.00898195	0.0566323	0.773032
PPP6R1	1.52632	-0.0385877	3.09125	0.0566907	0.773032
GNPTG	2.07787	-0.0537192	4.20946	0.0567423	0.773032
VIM	0.551445	-0.0144341	1.11662	0.0567446	0.773032
UNC13D	-1.98734	-4.027	0.052327	0.0568546	0.773584
RHOT2	2.01119	-0.0520005	4.0836	0.0571105	0.77423
CEP57L1	0.986137	-0.0263222	2.00038	0.0571933	0.77423
CPA5	-1.92357	-3.90118	0.0523268	0.0572391	0.77423
FDPS	1.3544	-0.0382249	2.74703	0.057301	0.77423
WAS	1.43205	-0.0405492	2.90464	0.057323	0.77423
GNA15	-2.01021	-4.0785	0.0580762	0.0574589	0.77423
DGLUCY	1.75423	-0.0517271	3.56019	0.0576	0.77423
CHRM3-AS2	1.83796	-0.0542791	3.7302	0.0576107	0.77423
ANAPC1	-1.77625	-3.6055	0.0530084	0.0576843	0.77423
RBMX2	1.83334	-0.0511517	3.74192	0.0577126	0.77423
BPNT1	1.57934	-0.047619	3.20631	0.0577573	0.77423
SLC43A1	-1.31736	-2.67461	0.0398951	0.0577888	0.77423
CDC23	-1.69468	-3.43874	0.0728818	0.0578175	0.77423
GPR89A	1.79035	-0.0553231	3.63602	0.057935	0.77423
NSD1	1.1138	-0.03512	2.28794	0.0579455	0.77423
CHCHD3	1.75514	-0.0639018	3.56275	0.0582302	0.777102
ZNF865	1.48441	-0.0555298	3.01719	0.0588121	0.780936
DHRS12	1.77077	-0.0633624	3.60095	0.0588987	0.780936
MYADM	1.8347	-0.0648214	3.73114	0.0589393	0.780936
THOC5	1.7442	-0.0574394	3.56744	0.0590096	0.780936
IPO9	2.0242	-0.0717507	4.12014	0.059017	0.780936
MON1A	-1.04711	-2.13764	0.0352894	0.0590712	0.780936
NTMT1	-1.89352	-3.85508	0.0680445	0.0591339	0.780936
PPA2	1.95552	-0.0705235	3.98156	0.0591645	0.780936
SAR1B	1.58852	-0.0549872	3.23774	0.0592088	0.780936
PHLPP1	1.44084	-0.0522921	2.93398	0.0592193	0.780936
SON	0.529564	-0.0201195	1.07784	0.059347	0.781695
TFAM	1.53711	-0.054463	3.14095	0.0595122	0.781914
AC018557.1	-1.01866	-2.07361	0.0416942	0.0595498	0.781914
DSE	1.46971	-0.0555202	2.99495	0.0595744	0.781914
SLC10A7	-1.6126	-3.28945	0.0642471	0.06007	0.786966
EPN1	-1.78957	-3.65892	0.0674124	0.0601411	0.786966
GRK3	-1.59943	-3.26389	0.0650252	0.0602659	0.786966
PDRG1	-1.26625	-2.58104	0.0610828	0.0603464	0.786966
MBTD1	-1.83862	-3.75267	0.0754334	0.0603555	0.786966
PPP3CB	2.03793	-0.0838476	4.1597	0.0603835	0.786966
DHX57	1.86812	-0.0818119	3.81806	0.0610231	0.79437
AC087392.3	-1.05602	-2.15871	0.0466783	0.0611219	0.794423
KIF5B	1.12675	-0.0508672	2.30236	0.0611926	0.794423
PKMYT1	1.21852	-0.0546501	2.49168	0.0612786	0.794423
DIABLO.1	1.64466	-0.0743516	3.36368	0.0613653	0.794423
TRIM52	1.83997	-0.0959596	3.76049	0.0614851	0.794423
UBE2V1	1.84597	-0.0820808	3.78483	0.0615168	0.794423
BLOC1S1	1.03189	-0.0473369	2.11112	0.0615268	0.794423
ORC6	1.92496	-0.100479	3.93508	0.061637	0.794757
ZRSR2	-1.88019	-3.84825	0.0878611	0.0617345	0.794757
SEC22B	2.03832	-0.0955221	4.17216	0.0617669	0.794757
ARL17B	1.21815	-0.057966	2.49426	0.0619423	0.794872
MIEF1	-1.97061	-4.0366	0.0953695	0.0621395	0.794872
PLEKHH2	0.771142	-0.0385095	1.57837	0.0621429	0.794872
AL163051.1	1.06604	-0.0522147	2.1843	0.0622817	0.794872
OSBPL9	-1.77839	-3.64585	0.0853459	0.0623198	0.794872
KDM6B	1.31943	-0.0683411	2.70155	0.0623218	0.794872
GBP1	1.79173	-0.083777	3.67739	0.0623375	0.794872
PPP1R15B	1.5059	-0.0713062	3.08818	0.0623656	0.794872
IL10RA	1.42011	-0.0692001	2.93875	0.0624185	0.794872
EEF1AKMT2	-1.6693	-3.41722	0.0957164	0.062579	0.795513
ZNF714	-1.94269	-3.98316	0.097783	0.0626118	0.795513
TRMO	1.81711	-0.0931315	3.72734	0.0628361	0.795993
PORCN	1.68558	-0.0866756	3.45783	0.0628775	0.795993
RANBP9	1.47295	-0.0759495	3.02185	0.0629119	0.795993
HELZ	1.03213	-0.0556244	2.11587	0.0629648	0.795993
UHRF2	1.35163	-0.0702204	2.77347	0.0630072	0.795993
ILKAP	1.3375	-0.0704326	2.74543	0.0631803	0.797275
FLNB	-1.91546	-3.93297	0.10205	0.0633314	0.797416
AC015987.1	0.901492	-0.0480411	1.85102	0.0633348	0.797416
AC007114.1	-1.40471	-2.8847	0.0752749	0.0634075	0.79743
TRAPPC12	1.78627	-0.0963856	3.66892	0.0634987	0.797472
KATNB1	-1.60024	-3.28493	0.0916083	0.0635541	0.797472
AL355472.1	1.88497	-0.103253	3.87319	0.0636993	0.798169
HIST1H2BO	1.11776	-0.0819819	2.2982	0.0637855	0.798169
MRPL34	1.64699	-0.0919793	3.42407	0.0638249	0.798169
MT1X	1.74723	-0.0995401	3.58961	0.063977	0.799174
IFITM2	0.692904	-0.0381419	1.43556	0.0642376	0.800869
AAAS	1.59764	-0.0911346	3.28642	0.0642566	0.800869
ZBTB11	-1.34153	-2.76033	0.0772689	0.0643931	0.801673
AL360012.1	0.903677	-0.078032	1.86354	0.0645098	0.801979
SLC25A20	1.09648	-0.0639048	2.25687	0.0645618	0.801979
RPUSD2	1.75894	-0.108202	3.61829	0.0647258	0.80312
MTRNR2L8	-2.09566	-4.34	0.123893	0.0649726	0.803776
CTSO	-1.8407	-3.79176	0.110373	0.0649769	0.803776
POLR3B	-1.63432	-3.36676	0.09812	0.0649953	0.803776
APLF	-1.00563	-2.07243	0.0611714	0.0651912	0.804095
SEPHS1	1.85408	-0.11303	3.82119	0.0652243	0.804095
ZNF561	1.26228	-0.0778444	2.60241	0.0653994	0.804095
CEP44	-1.91886	-3.95607	0.118346	0.0654007	0.804095
AL138966.2	1.46068	-0.0904095	3.01177	0.0654554	0.804095
CD2	0.511991	-0.030912	1.06284	0.0655312	0.804095
LINC02001	1.87971	-0.115166	3.87958	0.0656405	0.804095
CHMP1B	1.15539	-0.070099	2.39196	0.0657423	0.804095
RARS2	-1.80345	-3.72031	0.146341	0.065873	0.804095
IL21R-AS1	0.768267	-0.0490806	1.58562	0.0659491	0.804095
MRPL48	1.97019	-0.123934	4.08333	0.0659623	0.804095
MLH1	1.78361	-0.114802	3.68202	0.0660685	0.804095
TSTD1	-1.12201	-2.31396	0.0792194	0.0661567	0.804095
ATXN3	-1.85184	-3.82258	0.127105	0.0664756	0.804095
FYB1	0.475851	-0.0308533	0.985034	0.0664777	0.804095
GPATCH2L	1.48912	-0.0989561	3.07689	0.0665369	0.804095
AL357060.1	-1.88612	-3.89758	0.126356	0.0667415	0.804095
SMN2	-1.58775	-3.31618	0.106434	0.0668188	0.804095
LIMS1	1.63349	-0.11028	3.37726	0.0668525	0.804095
WNK1	0.639706	-0.0438373	1.32325	0.0671061	0.804095
NF2	-1.83999	-3.80734	0.127368	0.0672798	0.804095
VPS54	1.66288	-0.118373	3.44128	0.0673436	0.804095
LIX1L-AS1	1.03925	-0.0722814	2.15077	0.0673623	0.804095
MAT2B	1.72062	-0.120699	3.56193	0.0675118	0.804095
SEC61G	-0.526568	-1.09217	0.0359064	0.0675377	0.804095
RPS6KA5	1.86237	-0.131112	3.85585	0.0675749	0.804095
CYCS	0.905961	-0.0622301	1.87885	0.0676646	0.804095
TOB2	1.9707	-0.146007	4.07669	0.0676917	0.804095
ACBD4	-1.38028	-2.85855	0.0980013	0.0677254	0.804095
NUBP1	-1.9101	-3.95277	0.159482	0.0678048	0.804095
TRUB1	-1.77033	-3.68457	0.124101	0.0678542	0.804095
GPR180	1.19588	-0.0857454	2.4775	0.067901	0.804095
CREBRF	0.470694	-0.033876	0.975263	0.0679686	0.804095
ME2	1.83055	-0.131867	3.79318	0.0680544	0.804095
ESS2	-1.79156	-3.71364	0.130514	0.0681893	0.804095
AARSD1	1.76585	-0.129034	3.66073	0.0682454	0.804095
TFIP11	1.76378	-0.155246	3.65538	0.068257	0.804095
ESYT1	1.77529	-0.128161	3.68255	0.0683185	0.804095
ENOSF1	1.65807	-0.150249	3.43713	0.0685393	0.804095
SS18L2	1.19609	-0.0893484	2.48109	0.0686812	0.804095
SMIM7	-1.57308	-3.26107	0.138855	0.0687536	0.804095
CCNH	1.28291	-0.0944168	2.66518	0.0687851	0.804095
OTUD7B	1.36069	-0.107305	2.82127	0.0688038	0.804095
MAP3K4	1.92716	-0.150679	4.06043	0.0688635	0.804095
MFSD14C	-1.87181	-3.88567	0.142041	0.0689535	0.804095
NIPA1	1.55671	-0.118173	3.23159	0.0689604	0.804095
HDLBP	1.85347	-0.143887	3.85083	0.0693946	0.804095
KLF6	0.517398	-0.039038	1.07675	0.0694232	0.804095
SLC25A26	-1.48849	-3.09267	0.116597	0.0695308	0.804095
NXT1	1.64659	-0.124123	3.43162	0.0695319	0.804095
SIPA1L3	-1.37796	-2.86396	0.108041	0.0695906	0.804095
RFLNB	-1.84333	-3.83151	0.144843	0.0696338	0.804095
TTI2	-1.77354	-3.68655	0.139469	0.0696494	0.804095
GEMIN2	1.67218	-0.141054	3.47248	0.069759	0.804095
SIPA1	1.8273	-0.145137	3.79974	0.069849	0.804095
GHITM	1.041	-0.083665	2.16566	0.070088	0.804095
FKBP3	1.69568	-0.136671	3.52802	0.0701463	0.804095
USP1	1.48756	-0.131671	3.09238	0.070231	0.804095
CYB5A	1.92752	-0.156616	4.01166	0.070312	0.804095
ZNF211	-1.66084	-3.45672	0.135042	0.0703263	0.804095
KNSTRN	1.17357	-0.0957159	2.44285	0.0703899	0.804095
C19orf48	-1.71102	-3.57177	0.137323	0.0705992	0.804095
SPATA24	-1.07107	-2.23485	0.0861439	0.0706632	0.804095
CCDC74A	-0.681577	-1.41948	0.0563229	0.0706634	0.804095
BLOC1S4	1.44739	-0.125779	3.01149	0.070709	0.804095
CAPN12	1.04008	-0.0848035	2.16909	0.0707188	0.804095
ARHGAP30	1.67632	-0.150229	3.48729	0.070733	0.804095
IFIH1	2.0117	-0.172213	4.18751	0.0707446	0.804095
TYSND1	1.5626	-0.130005	3.2552	0.0708064	0.804095
PGM1	1.38791	-0.11601	2.89184	0.070905	0.804095
FUCA2	1.37983	-0.125879	2.87243	0.0709289	0.804095
POLR2H	1.77502	-0.148773	3.69882	0.0709634	0.804095
FBXW2	1.8753	-0.154003	3.92819	0.0710406	0.804095
ALKBH6	-1.66488	-3.46981	0.140056	0.0710421	0.804095
RGMB	-1.43584	-2.99321	0.121532	0.071174	0.804095
HEATR5B	1.55978	-0.132734	3.2523	0.0712902	0.804095
RIC3	1.63682	-0.14123	3.41126	0.0713398	0.804095
TMEM186	-1.13661	-2.37016	0.0969452	0.0713402	0.804095
AC124798.1	0.910377	-0.0782386	1.89899	0.0715054	0.804095
CDC7	1.52477	-0.131658	3.18119	0.071609	0.804095
PLA2G15	0.887771	-0.0769802	1.85252	0.0717022	0.804095
BUB3	-1.22389	-2.55406	0.106276	0.0717335	0.804095
ZNF845	-1.48378	-3.09652	0.128962	0.0717541	0.804095
METRNL	-1.33529	-2.79019	0.114629	0.0718927	0.804095
MSN	0.567352	-0.049718	1.18442	0.0719373	0.804095
MTCP1	0.960821	-0.0843447	2.00599	0.0719763	0.804095
AL109811.3	1.04114	-0.0915998	2.17388	0.0720264	0.804095
PDIK1L	-1.60701	-3.35427	0.149654	0.0721036	0.804095
SIDT1	-1.60973	-3.3616	0.142132	0.0721072	0.804095
OSBPL8	-0.831339	-1.7361	0.0734183	0.0721117	0.804095
UNC50	1.77088	-0.156445	3.6982	0.0721194	0.804095
CHORDC1	-1.38531	-2.89388	0.123266	0.0722826	0.804095
MRM2	-1.4226	-2.97312	0.125462	0.0723012	0.804095
PELI1	0.999327	-0.0876765	2.08928	0.0723395	0.804095
PSMD9	-1.44069	-3.01016	0.12879	0.0723886	0.804095
SIRPB1	-0.827382	-1.72882	0.0740537	0.0724165	0.804095
SAXO2	0.79314	-0.0701	1.66731	0.072547	0.804095
TRBV7-2	-1.18384	-2.47442	0.106733	0.0725843	0.804095
LAMP3	1.06092	-0.096162	2.218	0.072708	0.804095
MAPKAPK5-AS1	-1.09093	-2.27823	0.109473	0.0727547	0.804095
RASA3	1.60775	-0.142874	3.37794	0.0727604	0.804095
SERAC1	-1.53282	-3.20556	0.13993	0.0728746	0.804095
ZCCHC4	-1.03561	-2.16654	0.0953081	0.073065	0.804095
AC016831.1	1.95501	-0.17754	4.08593	0.0730797	0.804095
HS6ST1	-1.03136	-2.15771	0.0949802	0.0730808	0.804095
BATF	1.84976	-0.172412	3.8694	0.0731871	0.804095
TMEM223	-1.84227	-3.853	0.168449	0.0733432	0.804095
MIF	-0.524448	-1.10081	0.0477511	0.0734937	0.804095
CCNJ	1.31474	-0.123422	2.75289	0.0735397	0.804095
NR1H2	-1.6001	-3.34736	0.156732	0.0735767	0.804095
PPFIA1	1.71145	-0.164272	3.58439	0.0736631	0.804095
MCM9	-1.7239	-3.61059	0.162783	0.0736818	0.804095
LPIN1	-1.71102	-3.58085	0.170675	0.0737089	0.804095
PPDPF	-0.408538	-0.858977	0.0376938	0.0737303	0.804095
EVC	-0.80599	-1.68833	0.0763494	0.0737592	0.804095
RRAGB	-1.76263	-3.69259	0.167322	0.0738106	0.804095
PCMT1	1.54789	-0.144177	3.24826	0.0739015	0.804095
GNG2	1.65903	-0.158117	3.47618	0.0739086	0.804095
TATDN3	-1.81455	-3.83802	0.171293	0.0740148	0.804095
PA2G4	0.868673	-0.0875236	1.81909	0.0740549	0.804095
LMAN2	1.40375	-0.131993	2.94628	0.0741457	0.804095
ZBED6	1.11739	-0.1076	2.34237	0.0741639	0.804095
PLCH2	-1.29411	-2.71309	0.124865	0.0742131	0.804095
NUP155	1.75426	-0.16955	3.67807	0.0742554	0.804095
RAB12	1.34624	-0.130185	2.82266	0.0742688	0.804095
N4BP2L2	0.80139	-0.0772053	1.69538	0.0743702	0.804095
ZNF330	1.45593	-0.137843	3.06819	0.0743953	0.804095
KPNA5	1.80242	-0.173728	3.7847	0.0745751	0.804095
CCNL2	-1.86112	-3.90447	0.181518	0.074583	0.804095
SNX16	1.46647	-0.14081	3.07538	0.0745892	0.804095
AC012615.1	-1.4212	-2.97877	0.154805	0.0746087	0.804095
ITGAE	-0.836382	-1.75488	0.082115	0.0746504	0.804095
NIF3L1	1.37558	-0.136315	2.88747	0.0748879	0.804095
CEMIP2	-1.10245	-2.31185	0.112763	0.0748964	0.804095
RAD50	-0.58299	-1.22354	0.0579374	0.0749029	0.804095
GGH	0.995582	-0.0987753	2.08994	0.0749183	0.804095
PAIP1	0.892644	-0.0871356	1.87991	0.0749188	0.804095
PCM1	1.07445	-0.105724	2.25914	0.0751312	0.805598
TMX1	1.74308	-0.175071	3.66123	0.0752356	0.80594
VPS26C	1.76008	-0.178058	3.69821	0.0754242	0.806771
ZNF83	1.82107	-0.184626	3.82676	0.075481	0.806771
H2AFY	1.09785	-0.109672	2.31145	0.0755526	0.806771
EGR2	-0.857432	-1.8022	0.0873327	0.0756031	0.806771
PTPN9	1.62852	-0.166604	3.42364	0.07572	0.807245
CENPC	-0.833349	-1.75058	0.0904681	0.0759737	0.807699
ANKRD37	-1.66148	-3.49603	0.173061	0.0762028	0.807699
DPF2	-1.46123	-3.07107	0.162454	0.0762182	0.807699
EID2	1.79511	-0.187133	3.77735	0.0762252	0.807699
HSP90B1	-0.891894	-1.87679	0.093002	0.0762327	0.807699
ANXA2	1.63666	-0.170862	3.44355	0.0762604	0.807699
SLC16A3	0.967208	-0.101088	2.0355	0.0762953	0.807699
CLTB	0.771407	-0.0788552	1.62853	0.0763431	0.807699
UBQLN4	1.22616	-0.128994	2.58132	0.0764742	0.808317
RBM27	1.70895	-0.18041	3.59832	0.0765695	0.808557
POLR2J	1.1876	-0.125678	2.51628	0.0767444	0.809185
TM7SF2	1.31746	-0.140116	2.77503	0.0767744	0.809185
ZNF800	1.24317	-0.140075	2.61651	0.0769183	0.809707
CAMKMT	1.53037	-0.161284	3.24189	0.0770007	0.809707
GTF2H2	-1.71695	-3.61857	0.184663	0.0770875	0.809707
MEGF6	-1.0789	-2.27395	0.116151	0.077115	0.809707
ESR1	-0.816704	-1.72194	0.0885294	0.0773086	0.81012
ZNF445	1.14369	-0.124191	2.41157	0.0773582	0.81012
AC087741.1	-1.60615	-3.38984	0.204956	0.0773919	0.81012
PRELID1	0.829601	-0.0890464	1.75322	0.0775973	0.81012
ZNF138	1.79211	-0.199022	3.80989	0.0776944	0.81012
CARD16	1.51528	-0.166681	3.19706	0.077698	0.81012
FAM229B	0.966518	-0.105369	2.05684	0.0778617	0.81012
AC002553.2	1.08504	-0.120691	2.29078	0.0780504	0.81012
RRP1B	1.61662	-0.181605	3.412	0.0781248	0.81012
UBQLN2	1.45244	-0.159273	3.07477	0.0781749	0.81012
ZNF530	-1.33248	-2.81971	0.146364	0.0781832	0.81012
SRGAP3	-1.38358	-2.92176	0.1546	0.0781836	0.81012
KMT2B	1.72704	-0.193348	3.64742	0.0782399	0.81012
MAN1A1	1.65676	-0.184004	3.50741	0.0785701	0.81012
SLC25A3	-0.34011	-0.718589	0.0395157	0.0788526	0.81012
SATB1	-0.960515	-2.03139	0.127467	0.0789502	0.81012
PSTPIP2	-1.29419	-2.73687	0.148495	0.078972	0.81012
TNFRSF10B	-1.70675	-3.61968	0.192847	0.0789846	0.81012
KBTBD6	-1.78592	-3.77706	0.205219	0.0790165	0.81012
IMP4	-1.28569	-2.71805	0.164305	0.0791026	0.81012
FGD5-AS1	1.76905	-0.204231	3.74233	0.0791581	0.81012
AP2A2	1.72415	-0.199211	3.64752	0.079183	0.81012
THEM6	1.54279	-0.179105	3.26468	0.079328	0.81012
RNF144B	-1.02556	-2.17029	0.119173	0.0793573	0.81012
AC006449.6	-1.06347	-2.25102	0.124075	0.0794801	0.81012
PRKAB2	-1.43742	-3.04039	0.173155	0.0796025	0.81012
DYNLRB1	1.2153	-0.141441	2.57413	0.0796173	0.81012
PLK2	1.84381	-0.213091	3.90185	0.0796664	0.81012
RHOT1	1.80037	-0.24479	3.81197	0.0798645	0.81012
RASGRP3	1.65943	-0.210671	3.51216	0.0802079	0.81012
CLCN7	1.73557	-0.207663	3.6788	0.0802675	0.81012
TCF4	1.22495	-0.146805	2.62604	0.0802953	0.81012
TMEM38A	0.820306	-0.0983844	1.739	0.0803427	0.81012
DTWD1	1.50368	-0.180624	3.18799	0.0803916	0.81012
B2M	0.307735	-0.0361433	0.655149	0.0803935	0.81012
SFT2D2	-1.32529	-2.80998	0.159409	0.0804342	0.81012
FBXO5	1.82561	-0.241162	3.86854	0.0804935	0.81012
ZNF417	-1.18672	-2.51651	0.143071	0.0805077	0.81012
RPL28	-0.240819	-0.510224	0.0297975	0.0805439	0.81012
KIAA0895	0.959816	-0.115972	2.0356	0.0805784	0.81012
BRMS1L	1.51882	-0.183776	3.22143	0.0806238	0.81012
IRF9	1.2763	-0.153953	2.72392	0.0807461	0.81012
CCT4	0.553485	-0.067285	1.17425	0.0807741	0.81012
PANK4	1.53308	-0.186678	3.25284	0.0808271	0.81012
AP001462.1	-1.21106	-2.56979	0.147658	0.0808689	0.81012
AC132872.1	1.06345	-0.129677	2.25657	0.0808733	0.81012
WDR59	1.64879	-0.201216	3.49879	0.0808993	0.81012
GCAT	1.17991	-0.144162	2.50398	0.0809369	0.81012
MAPK9	1.78021	-0.219132	3.81393	0.0810022	0.81012
STN1	1.76761	-0.222983	3.82388	0.0810964	0.81012
HIST1H3F	1.06996	-0.138002	2.26947	0.0811784	0.81012
ZMYM4	1.76702	-0.217742	3.75178	0.0812139	0.81012
PDIA3	0.622405	-0.0767766	1.32159	0.0812481	0.81012
CFL1	0.543479	-0.0664194	1.15464	0.0812528	0.81012
MGMT	1.67846	-0.204781	3.58765	0.0812715	0.81012
MEF2D	1.36047	-0.168246	2.88918	0.0813312	0.81012
TCF7	0.4811	-0.0595772	1.02178	0.0813757	0.81012
RPE	0.978214	-0.121212	2.07764	0.081396	0.81012
HGH1	-0.96169	-2.04727	0.119354	0.0814487	0.81012
MTERF4	1.26427	-0.157977	2.68619	0.0816716	0.810129
FASTKD3	-1.69736	-3.60693	0.212207	0.0816907	0.810129
AC136475.3	-1.31125	-2.78724	0.164743	0.0818546	0.810129
KHDRBS1	0.974354	-0.120258	2.07659	0.0818953	0.810129
BNIP1	1.78389	-0.224778	3.79176	0.0819169	0.810129
IPO8	1.67964	-0.209148	3.58095	0.0819585	0.810129
ECHS1	1.79203	-0.226334	3.81039	0.0820307	0.810129
MATR3.1	1.7081	-0.215847	3.63204	0.0820483	0.810129
AHCYL2	1.12042	-0.140063	2.38836	0.0822007	0.810129
ATP6V0A1	-1.1171	-2.38612	0.140219	0.0822418	0.810129
GGA2	1.74487	-0.223157	3.71291	0.0824545	0.810129
MTRR	1.76592	-0.22743	3.75927	0.0826933	0.810129
HIST3H2BB	0.924816	-0.11939	1.96902	0.0827751	0.810129
ZNF831	1.88376	-0.243333	4.01086	0.082796	0.810129
FDX2	-1.35231	-2.87956	0.174939	0.0828464	0.810129
VIPR1	1.47369	-0.190691	3.13807	0.0828554	0.810129
ARHGEF26	-0.772944	-1.64427	0.103471	0.0828775	0.810129
CENPP	1.37927	-0.193269	2.93394	0.0829543	0.810129
PRPF19	-1.679	-3.57719	0.219178	0.0831606	0.810129
TSPAN33	1.33303	-0.17504	2.8411	0.0833662	0.810129
UBE4B	-1.88212	-4.01208	0.247838	0.083465	0.810129
SLC35F5	1.56279	-0.217301	3.35154	0.0835528	0.810129
EPM2AIP1	1.65375	-0.214347	3.53763	0.0835635	0.810129
TMPO	1.63266	-0.216291	3.48161	0.0836783	0.810129
TMEM231	1.14497	-0.151743	2.44168	0.0836923	0.810129
FAAP24	0.924338	-0.122698	1.97138	0.083749	0.810129
CHCHD4	1.24031	-0.164994	2.64561	0.0838251	0.810129
DESI1	-1.78641	-3.81204	0.239225	0.0840628	0.810129
DIDO1	1.82015	-0.244194	3.88449	0.084129	0.810129
TSTA3	-1.71047	-3.64647	0.240449	0.0841576	0.810129
SNX12	-1.65644	-3.53528	0.222411	0.0841583	0.810129
PSMB3	0.723071	-0.0952018	1.54966	0.0842198	0.810129
RNF20	1.77225	-0.238425	3.78293	0.0842285	0.810129
ZNF836	-1.77977	-3.79911	0.23957	0.0842485	0.810129
DNAJC14	-1.59617	-3.4097	0.217356	0.0846683	0.810129
EIF3G	0.371252	-0.0498778	0.79553	0.0847852	0.810129
TUBE1	1.53642	-0.208185	3.28502	0.0848033	0.810129
CEP126	0.849291	-0.11735	1.8139	0.084804	0.810129
MAPKAPK5	1.72645	-0.233988	3.69918	0.0848307	0.810129
TNK2-AS1	0.71762	-0.0982053	1.53345	0.0848497	0.810129
PCGF6	1.67079	-0.228941	3.57051	0.0848973	0.810129
DLGAP1-AS1	1.71987	-0.235893	3.67563	0.0849325	0.810129
UBE2K	1.44601	-0.200582	3.08912	0.0849768	0.810129
PRR13	1.20467	-0.165531	2.57486	0.085	0.810129
PCIF1	0.439475	-0.059656	0.940307	0.0850084	0.810129
TPM3	0.423417	-0.0579381	0.905309	0.0850277	0.810129
ALG9	-1.29017	-2.75804	0.177709	0.0850894	0.810129
HLA-DQA2	1.45128	-0.197586	3.10763	0.0851041	0.810129
EXOG	1.42489	-0.200208	3.04471	0.0852401	0.810129
ADARB1	1.525	-0.211306	3.2613	0.0853099	0.810129
ROGDI	1.62614	-0.223326	3.48566	0.0853707	0.810129
SIMC1	1.25737	-0.175848	2.6906	0.0856574	0.810129
TMEM263	1.67806	-0.234935	3.59105	0.0856979	0.810129
RNF43	-1.1574	-2.47747	0.162666	0.0858433	0.810129
GFOD1	1.01873	-0.143307	2.18077	0.0858777	0.810129
GCA	-1.25139	-2.6903	0.175095	0.0859561	0.810129
MSH2	1.42395	-0.200948	3.04886	0.0859985	0.810129
TTN	1.66125	-0.238041	3.60409	0.0861177	0.810129
KBTBD11	1.25239	-0.177493	2.6819	0.086136	0.810129
SLC16A1-AS1	1.4678	-0.207962	3.14357	0.0861501	0.810129
LRRC8C-DT	-1.57576	-3.38801	0.222978	0.0862771	0.810129
FYN	0.784362	-0.110682	1.68231	0.0864048	0.810129
RELA	1.27894	-0.180482	2.74333	0.0864305	0.810129
ZSWIM6	1.0699	-0.15277	2.29257	0.0864486	0.810129
PTS	1.629	-0.231009	3.49738	0.0865357	0.810129
CABP4	-0.710168	-1.52214	0.101805	0.0866008	0.810129
METTL7A	1.00038	-0.142685	2.14497	0.0866067	0.810129
PRKX	1.76369	-0.253423	3.78081	0.0866914	0.810129
TOP3A	1.61725	-0.228793	3.47804	0.0867642	0.810129
PAXIP1	1.56934	-0.226406	3.36508	0.086848	0.810129
ZC2HC1A	1.75423	-0.259944	3.75865	0.0868852	0.810129
KIAA1143	-1.33764	-2.86721	0.195741	0.0869792	0.810129
IFIT5	1.90692	-0.27664	4.09049	0.087065	0.810129
NRF1	-1.6968	-3.65568	0.244111	0.0870728	0.810129
PABPC1L	1.30041	-0.188749	2.78958	0.0870848	0.810129
SLC12A2	1.79443	-0.260583	3.84944	0.0871045	0.810129
REXO1	1.60093	-0.231312	3.43683	0.0871889	0.810129
MYC	1.86527	-0.268737	4.00946	0.0871917	0.810129
IFFO2	1.76339	-0.261158	3.78437	0.0875836	0.810129
LMF2	1.73443	-0.253402	3.73971	0.0876164	0.810129
JADE1	-1.65698	-3.55798	0.244021	0.0876594	0.810129
SELPLG	-1.8694	-4.02653	0.276915	0.0878928	0.810129
FHIT	-1.80122	-3.86994	0.267501	0.0879961	0.810129
KMT2E	-0.4571	-0.981791	0.069002	0.0881109	0.810129
TMEM19	1.78992	-0.267173	3.84702	0.0882004	0.810129
VPS36	1.71724	-0.256914	3.69139	0.0882937	0.810129
TUBGCP6	-1.69835	-3.65106	0.254353	0.0883359	0.810129
SLC44A1	1.32038	-0.197351	2.83913	0.0883697	0.810129
SMARCA4	1.66638	-0.246023	3.59104	0.0884031	0.810129
CCDC88A	-1.47561	-3.17356	0.220599	0.0884235	0.810129
SLC25A11	1.79985	-0.27034	3.87003	0.0884547	0.810129
MED1	-1.58008	-3.39517	0.24789	0.0885605	0.810129
EHD4	1.40182	-0.209153	3.02073	0.0885888	0.810129
SMU1	-1.19075	-2.55806	0.193974	0.0885956	0.810129
HIST1H2AJ	0.732424	-0.110146	1.58554	0.0887008	0.810129
CHAF1A	1.68165	-0.254474	3.61777	0.0887594	0.810129
PICK1	1.26383	-0.197342	2.71898	0.0887763	0.810129
ATM	1.03878	-0.157536	2.2351	0.0888493	0.810129
HIST3H2A	-1.36633	-2.93782	0.213682	0.0889382	0.810129
LAMTOR2	1.19075	-0.179445	2.56527	0.0889957	0.810129
OXCT1	1.61776	-0.24652	3.48203	0.0890475	0.810129
BRAT1	-1.3486	-2.91303	0.203558	0.0891333	0.810129
THRA	-1.77744	-3.83226	0.268361	0.0891688	0.810129
SLC16A1	-1.46949	-3.16362	0.224638	0.0891791	0.810129
CCND3	1.63592	-0.246572	3.53227	0.0892299	0.810129
BAD	1.43824	-0.220311	3.09679	0.0892642	0.810129
PIFO	-0.785337	-1.68991	0.122081	0.0893189	0.810129
ATF3	1.72092	-0.265478	3.70731	0.0895594	0.810129
TRMT10A	1.22218	-0.188062	2.63361	0.0895837	0.810129
QSOX1	1.4095	-0.218063	3.03706	0.0896803	0.810129
PEX13	1.59802	-0.243683	3.45665	0.0897977	0.810129
RAB2A	-0.806874	-1.73802	0.14082	0.0898555	0.810129
ARPC4	0.848382	-0.131514	1.84661	0.0898717	0.810129
SAMHD1	1.32101	-0.202595	2.86372	0.0899307	0.810129
IRAK2	-0.942585	-2.03236	0.146961	0.0900083	0.810129
GOLGA6L10	0.903661	-0.140917	1.94824	0.0900157	0.810129
SREBF1	-1.69741	-3.65769	0.267187	0.0900372	0.810129
AGAP3	-0.898182	-1.93815	0.139123	0.0900386	0.810129
ERLIN2	-1.40739	-3.05226	0.218659	0.0903236	0.811541
VWA5A	1.42807	-0.224631	3.08077	0.0903858	0.811541
ZMYM5	1.41481	-0.219911	3.05782	0.0904151	0.811541
MORN3	-1.50679	-3.25555	0.259644	0.090551	0.811541
FAM120C	1.1033	-0.172714	2.38421	0.0906528	0.811541
NOP53	-0.326475	-0.704012	0.0547572	0.0908313	0.811541
CREM	-1.13215	-2.4426	0.199268	0.0910093	0.811541
FAM111A	1.82871	-0.292232	3.94965	0.0910701	0.811541
STAT1	1.95236	-0.308529	4.22868	0.0912137	0.811541
SDCBP2	0.894024	-0.143384	1.93143	0.0912284	0.811541
C12orf76	-1.66633	-3.59791	0.292152	0.0912366	0.811541
LRIG2	1.51725	-0.243487	3.27798	0.0912554	0.811541
LY96	1.68672	-0.269189	3.64606	0.0912638	0.811541
PIK3CD	1.59916	-0.256704	3.45538	0.0913037	0.811541
C3orf58	1.78211	-0.287899	3.85212	0.0915483	0.811541
STK40	1.47221	-0.242181	3.17955	0.0915562	0.811541
MTF2	1.2671	-0.203993	2.73976	0.0915581	0.811541
MR1	1.61863	-0.264976	3.49685	0.0916075	0.811541
CDKN2D	0.875536	-0.14121	1.89376	0.091681	0.811541
ARHGAP19	1.47185	-0.238548	3.18224	0.0916919	0.811541
FRA10AC1	1.72514	-0.345354	3.73556	0.0918298	0.811541
MYL5	1.63434	-0.270818	3.53221	0.0918609	0.811541
SNX14	-1.63995	-3.54248	0.280583	0.0918726	0.811541
HYLS1	0.946556	-0.154306	2.04742	0.0919507	0.811587
CAPRIN1	-1.42687	-3.08688	0.233144	0.0920539	0.811765
CBWD6	0.783684	-0.12823	1.6956	0.0921167	0.811765
AVPI1	-1.45049	-3.14144	0.235845	0.0923135	0.812686
ANAPC15	1.39263	-0.227369	3.01893	0.0924819	0.812686
SH3TC1	-1.71856	-3.72072	0.283591	0.0924985	0.812686
ETS1	0.403705	-0.0666509	0.87406	0.092521	0.812686
STAMBP	1.80309	-0.298116	3.9043	0.0925863	0.812686
RAB8A	1.06521	-0.174756	2.31207	0.0927903	0.813834
SFMBT2	1.68951	-0.310125	3.65949	0.0928984	0.814141
IGFBP4	1.78858	-0.299755	3.87692	0.0932067	0.815612
MTFR2	0.818775	-0.137274	1.77482	0.0932242	0.815612
IFNAR1	-1.57355	-3.41166	0.264554	0.0933527	0.815612
SUSD3	1.78157	-0.299879	3.86302	0.0934073	0.815612
HERC4	1.66857	-0.281636	3.61879	0.0935353	0.815612
KMT5B	1.6783	-0.286643	3.63887	0.093671	0.815612
TRIM21	1.65445	-0.276855	3.59697	0.0936727	0.815612
UBIAD1	1.68399	-0.285119	3.6531	0.0936792	0.815612
E2F6	-1.37289	-2.97845	0.232677	0.0937258	0.815612
ACAP1	0.603894	-0.101746	1.31787	0.094038	0.815703
L3MBTL3	1.53224	-0.259882	3.33234	0.0941265	0.815703
RPL32	-0.264004	-0.572638	0.0462701	0.0941648	0.815703
OSGIN2	-1.57004	-3.40706	0.273323	0.0942885	0.815703
AL590705.1	0.74336	-0.127516	1.61424	0.0942931	0.815703
RNASEH2B	1.48729	-0.255952	3.23053	0.0944458	0.815703
LRRC8D	-1.80055	-3.91264	0.311536	0.0947022	0.815703
GPD1L	-1.1203	-2.4345	0.19389	0.094715	0.815703
SNX9	-0.858811	-1.86478	0.155492	0.0947151	0.815703
AC040169.1	1.39719	-0.242207	3.03658	0.0947936	0.815703
STX10	1.27729	-0.219979	2.77862	0.0948346	0.815703
NCDN	-1.40493	-3.05425	0.244382	0.0949571	0.815703
AC093157.1	-1.18051	-2.56658	0.205558	0.0950069	0.815703
CCDC142	1.0424	-0.181554	2.26635	0.0950189	0.815703
ATXN2	1.61531	-0.281138	3.51245	0.0950392	0.815703
PLAGL1	-0.989912	-2.15242	0.172597	0.0950704	0.815703
COPB2	1.4993	-0.263553	3.2643	0.0951566	0.815703
COA3	-1.56051	-3.3972	0.27147	0.0952432	0.815703
GAS6	0.640628	-0.118332	1.39152	0.0953294	0.815703
DCP2	-0.771083	-1.6758	0.14595	0.095341	0.815703
AC027644.3	1.70537	-0.299279	3.71003	0.0953843	0.815703
FAM184A	-1.04053	-2.27105	0.190716	0.0954125	0.815703
LINS1	1.67114	-0.293879	3.63616	0.0954847	0.815703
ZFP1	-1.35847	-2.95292	0.247396	0.0954951	0.815703
SSNA1	1.25945	-0.220377	2.74342	0.0956107	0.816064
RTF1	-0.490038	-1.06706	0.0869805	0.0959391	0.817172
C2orf69	1.69717	-0.296961	3.70951	0.0960579	0.817172
CCNT1	1.19911	-0.213663	2.61189	0.0961292	0.817172
ZBTB18	1.70942	-0.296176	3.75282	0.0961451	0.817172
SYNCRIP	1.07028	-0.195342	2.33151	0.0961952	0.817172
RBBP7	-0.887729	-1.93401	0.158548	0.0962444	0.817172
OTUD4	1.60698	-0.285217	3.50598	0.096386	0.817172
MUC13	-0.592832	-1.29203	0.106367	0.0964722	0.817172
ZBTB33	-1.58459	-3.45371	0.284522	0.0965091	0.817172
MRPL23	1.18943	-0.213698	2.59256	0.0965394	0.817172
NLRC3	1.60649	-0.286374	3.5022	0.0965583	0.817172
WDR36	-1.61461	-3.51634	0.30435	0.0966427	0.817172
SH3GLB2	-1.3346	-2.90825	0.240118	0.0967469	0.817172
RNMT	-0.436016	-0.950813	0.0787803	0.0968216	0.817172
RPL29	-0.290876	-0.633676	0.0541724	0.0968681	0.817172
SLC9A1	1.51664	-0.274826	3.3081	0.0969674	0.817172
HGS	-1.71858	-3.74626	0.320501	0.097041	0.817172
DPP7	1.06867	-0.193965	2.35436	0.0971668	0.817172
CEBPZOS	1.60885	-0.294405	3.5121	0.0974627	0.817172
STK38L	1.72896	-0.3167	3.82522	0.0974721	0.817172
ZC3H7B	1.61138	-0.2951	3.51787	0.0975025	0.817172
TMEM161B-AS1	1.57946	-0.289354	3.44827	0.0975202	0.817172
PRKCD	-1.56192	-3.4111	0.287267	0.0977206	0.817172
PTPMT1	-1.56568	-3.45805	0.294935	0.0978875	0.817172
SLC35A4	-1.47536	-3.21991	0.287511	0.0980335	0.817172
TMEM91	-1.49419	-3.26531	0.276934	0.0981159	0.817172
USP15	0.403815	-0.0748914	0.882521	0.0981491	0.817172
CLMP	-1.07542	-2.35016	0.214437	0.0982067	0.817172
CREBBP	1.25526	-0.242034	2.74082	0.0982415	0.817172
DPM3	1.80974	-0.348566	3.99522	0.098274	0.817172
OGDH	1.79146	-0.333216	3.91613	0.0983002	0.817172
PPP2CA	0.798198	-0.14738	1.74739	0.0983836	0.817172
PTBP1	1.34343	-0.248771	2.94631	0.0985468	0.817172
PUS1	1.41794	-0.282637	3.09937	0.0986147	0.817172
MRPL30	1.65117	-0.309136	3.61147	0.0986397	0.817172
COPS6	-1.35719	-2.96622	0.266272	0.0988709	0.817172
MIGA2	-1.3527	-2.96002	0.254615	0.0989197	0.817172
GEMIN6	1.30654	-0.246089	2.85918	0.0989542	0.817172
EMB	0.463375	-0.0873618	1.01411	0.0990051	0.817172
YARS2	1.66578	-0.31082	3.65463	0.0990429	0.817172
LINC00342	-1.07903	-2.36169	0.203627	0.099055	0.817172
DUS3L	-1.62964	-3.56611	0.32565	0.0992649	0.817172
FCGRT	1.48633	-0.282532	3.25519	0.0994383	0.817172
COMT	1.61937	-0.305668	3.55108	0.0994784	0.817172
LINC01006	0.771694	-0.14739	1.69078	0.0996918	0.817172
CCDC85B	1.1453	-0.21607	2.51965	0.099696	0.817172
PHLDA1	1.72199	-0.328961	3.77294	0.0997032	0.817172
RNASET2	-0.421042	-0.92171	0.0833186	0.0998361	0.817172
REEP3	1.69315	-0.324301	3.71061	0.099843	0.817172
UNC45A	1.64108	-0.314669	3.61413	0.100106	0.817172
CHKB-DT	0.745455	-0.143659	1.63457	0.100172	0.817172
SELENOH	1.03788	-0.200172	2.27593	0.100215	0.817172
PHACTR4	1.5335	-0.295943	3.36295	0.100248	0.817172
FNDC10	-0.734336	-1.6107	0.142024	0.100365	0.817172
GBP7	-1.13055	-2.47766	0.222904	0.10043	0.817172
CFAP97	1.53002	-0.296857	3.35689	0.100538	0.817172
ZNF222	-0.922223	-2.02377	0.179323	0.100656	0.817172
BST2	1.2536	-0.241736	2.76556	0.100703	0.817172
MICU1	1.62906	-0.318594	3.5767	0.100971	0.817172
MAPK13	-1.6418	-3.60063	0.340883	0.101045	0.817172
TMEM165	1.42053	-0.275561	3.13382	0.101048	0.817172
ZNF213	0.980717	-0.193236	2.15307	0.10111	0.817172
LANCL1	1.67743	-0.330118	3.68498	0.101315	0.817172
CHD1L	-1.60401	-3.52419	0.31584	0.101349	0.817172
RP2	-1.52976	-3.36077	0.301247	0.10135	0.817172
COX6B1	0.354622	-0.0697717	0.779293	0.101384	0.817172
RPUSD1	1.64102	-0.324034	3.60607	0.1015	0.817172
PKP4	-1.05035	-2.3085	0.207793	0.101605	0.817172
SLC17A5	1.3595	-0.26781	3.00404	0.101631	0.817172
FMN1	0.728739	-0.144354	1.60183	0.101676	0.817172
ZNF540	0.754139	-0.152697	1.65671	0.101697	0.817172
MIR4435-2HG	1.52411	-0.309542	3.34749	0.101768	0.817172
ZNF91	1.61166	-0.320622	3.54394	0.101915	0.817172
CNEP1R1	1.71175	-0.339409	3.76588	0.101961	0.817172
SOX4	-1.69923	-3.7369	0.338448	0.101982	0.817172
MDM2	1.52243	-0.314257	3.34546	0.102072	0.817172
FCHSD2	1.62113	-0.320956	3.57021	0.102074	0.817172
AL096865.1	1.2548	-0.250941	2.76054	0.102208	0.817172
ZNF718	0.867749	-0.17363	1.90913	0.102239	0.817172
LAT	0.787657	-0.157167	1.73382	0.102274	0.817172
MRTO4	1.69424	-0.33931	3.72779	0.102289	0.817172
PREP	-1.64745	-3.62672	0.331826	0.102611	0.817172
LINC01560	0.680198	-0.165547	1.49753	0.102611	0.817172
AL121658.1	1.56718	-0.316622	3.45099	0.102783	0.817172
USP25	1.48636	-0.298257	3.30501	0.102892	0.817172
AC008467.1	0.921924	-0.186888	2.03074	0.102975	0.817172
ZNRF2	1.52768	-0.310671	3.36554	0.103067	0.817172
PWWP2A	1.6727	-0.337486	3.68991	0.103148	0.817172
BLVRB	1.49463	-0.304305	3.29357	0.103224	0.817172
GCLC	-1.54734	-3.41008	0.315402	0.10329	0.817172
C1RL	-1.11406	-2.4623	0.260868	0.103345	0.817172
DRAP1	0.493579	-0.0998348	1.09484	0.103356	0.817172
ACTR2	0.772494	-0.157543	1.70212	0.103375	0.817172
ACOT4	-0.746485	-1.64536	0.152394	0.103378	0.817172
UCP3	0.823844	-0.172636	1.8157	0.103679	0.817172
RBM33	0.772946	-0.158624	1.70452	0.10368	0.817172
AC004846.2	0.927647	-0.189764	2.04667	0.103691	0.817172
EIF3M	-0.449678	-0.991072	0.0987196	0.103781	0.817172
AC012368.1	-1.38597	-3.05699	0.285049	0.103805	0.817172
TMCC1	1.59355	-0.328077	3.51518	0.103865	0.817172
ETFB	1.20049	-0.247817	2.6488	0.10402	0.817172
DDX56	1.66718	-0.34236	3.6824	0.104034	0.817172
HLA-DMB	0.919435	-0.190421	2.02929	0.104211	0.817172
SLC35A3	-1.72504	-3.8078	0.357718	0.104285	0.817172
ARID3A	-1.06676	-2.35565	0.222136	0.104529	0.817172
TMEM50B	-1.6435	-3.62985	0.342853	0.104635	0.817172
STAT4	-1.47765	-3.26188	0.31249	0.104663	0.817172
ASXL1	0.971958	-0.202015	2.14586	0.104681	0.817172
TANK	1.07531	-0.224527	2.37515	0.104689	0.817172
UBE2L3	-0.448071	-0.988992	0.0971725	0.104886	0.817172
RDH14	1.57593	-0.330691	3.48255	0.104981	0.817172
TBC1D23	1.57441	-0.328963	3.483	0.10509	0.817172
TPK1	1.37209	-0.287878	3.03611	0.105292	0.817172
BRI3BP	1.24533	-0.263003	2.75366	0.105363	0.817172
SRP19	0.943798	-0.197801	2.09133	0.105421	0.817172
MID1IP1	-1.71097	-3.78432	0.362377	0.105534	0.817172
CPSF1	1.57795	-0.339525	3.48789	0.10559	0.817172
AL139246.3	1.09576	-0.232395	2.42391	0.105616	0.817172
RAB11B	1.4455	-0.304547	3.21924	0.105619	0.817172
DCAF5	1.48024	-0.313959	3.27444	0.10562	0.817172
GTF3C5	-1.54353	-3.41268	0.333183	0.105759	0.817172
LIN52	1.03609	-0.221552	2.29286	0.105956	0.817172
CACUL1	1.57433	-0.336115	3.48477	0.106015	0.817172
SF3A2	1.61211	-0.345681	3.56873	0.106145	0.817172
FMNL3	-1.46169	-3.23682	0.31344	0.10628	0.817172
MAP4K3	1.59389	-0.341864	3.52965	0.106294	0.817172
RPL37	-0.247493	-0.548408	0.0529592	0.106352	0.817172
RPS6KB1	-1.01693	-2.25242	0.218567	0.106419	0.817172
ZMYM6	1.33343	-0.318468	2.95599	0.106427	0.817172
RPS10	-0.296923	-0.658228	0.0636776	0.106541	0.817172
ZBTB43	1.45988	-0.313958	3.23793	0.106749	0.817172
LUC7L2	-1.37938	-3.05685	0.298094	0.106753	0.817172
BTN3A2	1.72996	-0.37404	3.83396	0.106783	0.817172
ATP5PD	0.683851	-0.148151	1.51585	0.106905	0.817172
IMMP2L	1.29647	-0.281066	2.874	0.106947	0.817172
ENTPD1-AS1	0.855871	-0.18568	1.89742	0.106991	0.817172
CPM	-1.53047	-3.39398	0.331486	0.107	0.817172
PCCA	1.13886	-0.247207	2.52492	0.107024	0.817172
BCL2	1.341	-0.305073	2.97094	0.107288	0.817172
ATF4	0.746433	-0.162851	1.65572	0.107338	0.817172
UTP14A	1.6299	-0.354381	3.61916	0.107451	0.817172
RAB18	-1.40954	-3.12739	0.308302	0.107494	0.817172
BBC3	1.66432	-0.361826	3.71482	0.107512	0.817172
STX16	1.52067	-0.332743	3.37409	0.107519	0.817172
AL050343.1	-0.968641	-2.14925	0.211967	0.107524	0.817172
PPP6R3	1.26812	-0.281799	2.81188	0.107568	0.817172
DDRGK1	1.56881	-0.360277	3.47881	0.107608	0.817172
KIF3A	1.64333	-0.360378	3.64704	0.107657	0.817172
NUDT19	-1.62339	-3.60356	0.356792	0.107794	0.817172
AC119428.2	0.953363	-0.209903	2.11663	0.107904	0.817172
PRDM1	1.6739	-0.371655	3.75536	0.108028	0.817172
ITGB1	0.932246	-0.212357	2.06844	0.108091	0.817172
ITPKB-AS1	-1.07665	-2.38839	0.24821	0.108091	0.817172
GART	1.6502	-0.3648	3.66519	0.108158	0.817172
PSMG3-AS1	1.08228	-0.242172	2.40254	0.108227	0.817172
TUBG1	-1.21268	-2.6938	0.268436	0.108241	0.817172
ATXN7L3	1.71816	-0.380418	3.81673	0.108256	0.817172
SOD2	1.63657	-0.362613	3.63576	0.108301	0.817172
ASCC2	1.68289	-0.373096	3.73887	0.108338	0.817172
TMEM250	1.15276	-0.25526	2.56233	0.108395	0.817172
UTP11	1.71043	-0.380423	3.80119	0.108477	0.817172
APTR	-1.08379	-2.4085	0.240921	0.108507	0.817172
PLP2	-1.04996	-2.33176	0.236302	0.108515	0.817172
GPATCH3	-1.531	-3.40305	0.341045	0.108639	0.817172
TMEM109	1.65694	-0.369319	3.68319	0.108677	0.817172
PIAS2	1.69202	-0.377264	3.7613	0.108698	0.817172
RAB21	1.0911	-0.246353	2.42487	0.108881	0.817172
ZNF678	-1.19995	-2.66841	0.268517	0.108927	0.817172
MVD	-1.42992	-3.1777	0.32689	0.10902	0.817172
DPM2	1.6078	-0.356738	3.58718	0.109024	0.817172
IPO7	1.50502	-0.334457	3.35681	0.109043	0.817172
SRCAP	1.32425	-0.296933	2.94544	0.109056	0.817172
AC016727.1	-0.968849	-2.15528	0.217582	0.109156	0.817172
PITPNA	1.60785	-0.361243	3.57695	0.109183	0.817172
MAP4K4	1.20414	-0.268802	2.68245	0.109209	0.817172
KDELR2	1.48338	-0.338615	3.31587	0.109244	0.817172
TRAPPC2L	1.25108	-0.283376	2.7833	0.109381	0.817172
SHISA2	-0.763726	-1.69966	0.172205	0.109412	0.817172
PDIA4	1.49782	-0.340901	3.33155	0.109416	0.817172
C7orf26	1.68863	-0.378415	3.77623	0.10943	0.817172
MTIF3	1.72428	-0.390703	3.83927	0.109727	0.817172
CD99	0.405636	-0.0922519	0.903064	0.109749	0.817172
CCDC12	-0.465339	-1.03662	0.105743	0.109945	0.817172
FXN	1.54745	-0.349805	3.45151	0.109983	0.817172
CRYZL1	1.54592	-0.349059	3.44332	0.109985	0.817172
WDTC1	1.53214	-0.349136	3.41342	0.110093	0.817172
TUBGCP3	-1.62025	-3.60727	0.377608	0.110241	0.817172
HDAC2	1.48215	-0.343152	3.33928	0.110556	0.817172
YTHDC1	-0.751687	-1.6759	0.172527	0.110562	0.817172
LAMP2	1.61151	-0.369421	3.59491	0.11064	0.817172
FANCG	0.962373	-0.220325	2.15523	0.110705	0.817172
AREL1	-1.60849	-3.58718	0.370193	0.110741	0.817172
ANKRD52	-1.59866	-3.56543	0.368112	0.110774	0.817172
NOB1	1.15447	-0.265716	2.60351	0.110796	0.817172
PIGB	1.657	-0.399442	3.69321	0.110834	0.817172
ERAP2	1.7795	-0.410375	3.96938	0.110873	0.817172
MIS18BP1	-1.34802	-3.01639	0.307913	0.110888	0.817172
TFB1M	1.29377	-0.303199	2.88415	0.110923	0.817172
SLC22A18	1.30159	-0.301536	2.90471	0.111174	0.817172
NBPF10	0.765119	-0.179223	1.70988	0.111187	0.817172
PDE6B	1.27506	-0.297212	2.84462	0.111199	0.817172
PODXL2	-0.991391	-2.21192	0.229475	0.111231	0.817172
AC018816.1	-0.694192	-1.55369	0.16005	0.111464	0.817172
HIST1H2BD	1.37551	-0.316879	3.10218	0.111529	0.817172
CLN6	0.921512	-0.21469	2.05771	0.111547	0.817172
APOBEC3C	1.65722	-0.384938	3.70275	0.111559	0.817172
ZNF518B	1.65263	-0.405164	3.6913	0.111723	0.817172
NDUFA1	0.464747	-0.110903	1.03713	0.11173	0.817172
GTDC1	-1.53884	-3.43726	0.35957	0.111743	0.817172
ZNF726	1.21585	-0.294389	2.71341	0.111755	0.817172
BABAM2	-1.53006	-3.41772	0.357604	0.111759	0.817172
AL035530.2	0.839881	-0.196319	1.87608	0.111767	0.817172
ZNF429	1.39054	-0.342434	3.11251	0.11181	0.817172
SLC8B1	-1.66814	-3.72724	0.390953	0.111943	0.817172
VMAC	1.43407	-0.338932	3.2052	0.112137	0.817172
ZNF35	-0.713855	-1.5956	0.167888	0.112178	0.817172
RPL13	-0.239073	-0.53384	0.057594	0.112192	0.817172
INTS4	1.59532	-0.378283	3.5644	0.112218	0.817172
LSM1	0.887372	-0.210143	2.00982	0.112245	0.817172
HIST1H4H	1.25436	-0.295514	2.80509	0.112336	0.817172
PMVK	1.47408	-0.347463	3.32412	0.112395	0.817172
AC064807.1	-1.35255	-3.02129	0.326327	0.112403	0.817172
EEF2K	1.27021	-0.299798	2.84021	0.112417	0.817172
ARF4	-1.25689	-2.81318	0.295704	0.1125	0.817172
HCG11	1.0359	-0.24499	2.31679	0.112554	0.817172
PCMTD1	1.53241	-0.362495	3.42732	0.112568	0.817172
MMP24OS	-1.14868	-2.5665	0.283596	0.112593	0.817172
NDUFS2	1.3396	-0.317329	2.99652	0.112663	0.817172
UBAP1	1.34017	-0.318051	2.9984	0.112788	0.817172
RAC1	0.335984	-0.0791992	0.753031	0.112826	0.817172
VDAC1	1.14026	-0.268379	2.55836	0.112876	0.817172
NADSYN1	1.45445	-0.352204	3.2528	0.113006	0.817172
ECH1	-1.40578	-3.18375	0.334983	0.113068	0.817172
MROH1	1.33202	-0.317735	2.98178	0.113135	0.817172
NDC80	1.44034	-0.343649	3.22432	0.113151	0.817172
NOTCH2NL	0.856902	-0.205161	1.91896	0.113389	0.817172
RNF213	0.782313	-0.18777	1.76953	0.113401	0.817172
BCS1L	1.21324	-0.290812	2.7173	0.113468	0.817172
EIF4B	0.737868	-0.186421	1.65267	0.113496	0.817172
CXCR4	0.406567	-0.0966951	0.912435	0.113504	0.817172
KLHL42	1.66142	-0.396405	3.71916	0.113554	0.817172
CDIPT	1.36876	-0.327312	3.08247	0.113604	0.817172
AL606491.1	0.816561	-0.196445	1.82957	0.113719	0.817172
HMBOX1	1.56361	-0.376223	3.50343	0.11373	0.817172
HIST1H2BL	1.05104	-0.253345	2.35542	0.113853	0.817172
HKDC1	0.884748	-0.213323	1.98282	0.113873	0.817172
KIZ	-1.60066	-3.58733	0.386004	0.113884	0.817172
RABL6	1.37348	-0.332551	3.07951	0.114162	0.817172
MAGEF1	1.37773	-0.333793	3.08925	0.114206	0.817172
BAZ1B	1.75619	-0.425726	3.93811	0.114245	0.817172
C2CD3	-1.42076	-3.18642	0.344896	0.114343	0.817172
ABO	0.599952	-0.145294	1.35837	0.114394	0.817172
RABAC1	-0.685629	-1.53608	0.173627	0.1144	0.817172
TNFSF13B	1.20761	-0.291154	2.72872	0.114541	0.817172
RAN	0.469066	-0.11343	1.05576	0.114611	0.817172
ZNF775	0.813235	-0.201446	1.8232	0.114638	0.817172
CRADD	1.13862	-0.277623	2.55487	0.11465	0.817172
ARHGEF5	1.34036	-0.327246	3.00796	0.114743	0.817172
ZNF77	0.768194	-0.187787	1.72417	0.11483	0.817172
TSKS	-0.765748	-1.71869	0.18719	0.11483	0.817172
AC005224.4	0.767187	-0.188156	1.72253	0.11506	0.818283
AC016596.1	0.951243	-0.23402	2.13651	0.115278	0.819311
UQCRHL	1.08551	-0.268016	2.43904	0.115533	0.819677
AC107464.3	-1.12172	-2.52078	0.277457	0.115603	0.819677
TRIM65	1.00879	-0.249455	2.26703	0.115641	0.819677
EIPR1	1.53228	-0.378068	3.44664	0.115747	0.819677
UBAC2	1.20301	-0.295866	2.70949	0.115812	0.819677
ELF4	1.20436	-0.294252	2.72555	0.115823	0.819677
CCDC7	1.53116	-0.380941	3.47388	0.11587	0.819677
IQCE	1.12851	-0.280592	2.53762	0.116031	0.819677
REPIN1	1.54705	-0.384828	3.47893	0.116063	0.819677
GMPPA	-1.25948	-2.83227	0.313308	0.116066	0.819677
BECN1	1.18499	-0.295903	2.66589	0.116338	0.82108
ZNF12	-1.59291	-3.58494	0.399126	0.116584	0.821324
CYB561D1	-1.31031	-2.94791	0.331102	0.116635	0.821324
SAT1	0.60436	-0.15066	1.36204	0.116649	0.821324
EAF1	1.36016	-0.341204	3.06152	0.116668	0.821324
GSE1	1.27128	-0.329825	2.86087	0.117052	0.823156
ZNF738	-1.38752	-3.1253	0.350272	0.117125	0.823156
OGFRL1	1.62136	-0.420516	3.65191	0.117237	0.823156
DDX3Y	-0.437222	-0.984057	0.11463	0.117246	0.823156
NFXL1	-1.50999	-3.40207	0.382098	0.117298	0.823156
XRCC6	0.892011	-0.226004	2.01113	0.117498	0.823924
ZNF701	1.34418	-0.35483	3.02781	0.117555	0.823924
AC103724.3	-0.732997	-1.65249	0.186492	0.117694	0.823931
GJB7	-0.782746	-1.76512	0.199629	0.11787	0.823931
FCHSD1	-1.41265	-3.18435	0.363378	0.117912	0.823931
FBXO33	0.930184	-0.237371	2.09774	0.117913	0.823931
UBE2N	0.89322	-0.228652	2.03572	0.117927	0.823931
SLC39A4	-1.35332	-3.05331	0.346674	0.118196	0.824294
SPAG5	1.01957	-0.259579	2.29857	0.118248	0.824294
PHACTR2	0.874089	-0.22415	1.97233	0.118274	0.824294
CLIC5	-0.779298	-1.75844	0.199844	0.118275	0.824294
ZNF839	-1.20883	-2.72987	0.338361	0.118518	0.825262
ZNF721	1.47787	-0.377306	3.34656	0.118615	0.825262
NFATC3	1.54434	-0.398401	3.48708	0.118717	0.825262
TKT	0.754536	-0.19542	1.70347	0.118747	0.825262
GALNT2	-1.53542	-3.46743	0.3966	0.118811	0.825262
FARP2	-1.10622	-2.49898	0.286538	0.119019	0.825262
MRI1	1.36975	-0.354956	3.09446	0.119052	0.825262
FAM84B	1.53174	-0.397203	3.46069	0.119102	0.825262
HIST1H2BF	1.569	-0.407297	3.5453	0.119182	0.825262
FLOT1	1.59023	-0.41081	3.59893	0.119252	0.825262
AHCTF1	1.51382	-0.393514	3.42114	0.119285	0.825262
SH2D3C	1.04499	-0.321369	2.36998	0.119303	0.825262
NAPRT	1.68315	-0.469358	3.80024	0.11943	0.825628
TBCE	-1.39763	-3.16034	0.365077	0.119649	0.826629
TIGD1	-1.48182	-3.34857	0.393946	0.119768	0.826935
AL450998.2	-1.6616	-3.75885	0.435654	0.119932	0.827553
OGFOD3	1.58826	-0.423153	3.59137	0.120113	0.827907
TINCR	-0.45295	-1.02497	0.119073	0.120132	0.827907
TRADD	1.59134	-0.420086	3.60277	0.120449	0.82918
EEF2KMT	0.795275	-0.210614	1.8003	0.120466	0.82918
HIC2	-1.12613	-2.55115	0.298888	0.120862	0.831004
FKTN	1.14092	-0.302886	2.58473	0.12088	0.831004
TANGO2	1.31598	-0.3519	2.98217	0.121069	0.831791
BTG2	0.840391	-0.223083	1.90805	0.121235	0.832316
DPYSL2	-1.3307	-3.0169	0.355504	0.121366	0.832316
RBX1	1.13061	-0.299686	2.57035	0.121384	0.832316
RNF175	0.911152	-0.250166	2.06505	0.121445	0.832316
ADAM19	1.40413	-0.375934	3.18419	0.121533	0.83241
MAP3K1	-0.925926	-2.10319	0.246829	0.121649	0.832649
ATG2A	-1.38586	-3.1407	0.381291	0.121771	0.832649
RBM7	0.844611	-0.226889	1.91611	0.121793	0.832649
NMNAT1	1.08705	-0.293314	2.46742	0.122138	0.833643
ARHGAP26	-1.41339	-3.21403	0.379415	0.12222	0.833643
ATP6V1E1	0.928548	-0.264439	2.10757	0.122264	0.833643
LUC7L	1.41054	-0.381713	3.22616	0.122308	0.833643
LIN7B	1.19719	-0.323754	2.71813	0.122313	0.833643
PROSER3	-1.23805	-2.81146	0.335369	0.122445	0.833915
KIAA0930	1.16415	-0.331639	2.64072	0.122552	0.833915
ADPRHL2	-1.55837	-3.55764	0.421464	0.122577	0.833915
IGSF8	1.48816	-0.4047	3.38102	0.122752	0.834226
TLK2	1.08551	-0.293927	2.4699	0.122773	0.834226
THOC7	-0.855229	-1.94111	0.24037	0.122873	0.834395
FBXO11	1.34824	-0.36837	3.06486	0.123121	0.835092
INIP	1.64778	-0.450236	3.7458	0.123125	0.835092
TMEM70	1.25279	-0.345911	2.84833	0.123465	0.835554
HDGF	1.4575	-0.405157	3.31229	0.123499	0.835554
GHET1	0.639863	-0.176545	1.46949	0.123505	0.835554
MRPL24	1.45259	-0.406498	3.3016	0.123549	0.835554
SSR1	1.29784	-0.355441	2.9555	0.123626	0.835554
ATP5ME	0.4305	-0.120271	0.979018	0.123867	0.835554
FAF1	1.38057	-0.377732	3.14917	0.123896	0.835554
DIS3	1.07704	-0.297298	2.45207	0.123941	0.835554
ZDHHC20	1.26228	-0.347191	2.87711	0.124048	0.835554
HLA-B	0.202882	-0.0556779	0.46284	0.124062	0.835554
NELFA	-1.31492	-2.99985	0.361711	0.124184	0.835554
NBPF11	1.42137	-0.394018	3.23675	0.124277	0.835554
TOMM40	1.50254	-0.414609	3.42689	0.12433	0.835554
AC004951.1	1.51272	-0.420573	3.44601	0.124513	0.835554
CCDC32	1.48026	-0.413827	3.3973	0.124545	0.835554
POLR3E	1.04137	-0.290096	2.37283	0.124672	0.835554
ZFYVE27	1.65299	-0.46582	3.81431	0.124678	0.835554
ADGRE1	-0.945624	-2.15372	0.267875	0.124761	0.835554
TMEM81	-0.863994	-1.969	0.241009	0.12478	0.835554
ZNF142	1.28652	-0.358937	2.93197	0.124795	0.835554
LZTS3	-1.24375	-2.83264	0.35994	0.124809	0.835554
CLPB	1.14405	-0.319386	2.60749	0.124845	0.835554
LIN7C	-1.50967	-3.44206	0.422712	0.125086	0.836666
POLR2I	1.09671	-0.308342	2.50159	0.125309	0.836874
PPM1N	-0.843711	-1.92433	0.236905	0.125315	0.836874
RNF139	1.18129	-0.333989	2.69336	0.125343	0.836874
WDPCP	-1.05312	-2.4024	0.296158	0.12544	0.837019
CDC26	1.52962	-0.431431	3.49068	0.125681	0.837635
BAK1	1.41038	-0.394627	3.22835	0.125683	0.837635
RCHY1	-1.41382	-3.22922	0.401574	0.126257	0.838625
SPACA9	1.01233	-0.28766	2.31232	0.126293	0.838625
RBM12B	-1.19037	-2.71912	0.338373	0.126322	0.838625
AP002852.1	0.682609	-0.194248	1.55947	0.126412	0.838625
C15orf41	0.860476	-0.244968	1.96592	0.126447	0.838625
HIST2H4B	0.850842	-0.252104	1.94224	0.126463	0.838625
TMEM128	1.51067	-0.430439	3.45178	0.126518	0.838625
MRPL54	-0.75251	-1.71834	0.221715	0.126579	0.838625
C20orf204	-1.13248	-2.58624	0.338293	0.126606	0.838625
SFT2D1	-1.55668	-3.55783	0.444469	0.12669	0.838625
COG7	1.10307	-0.315568	2.5217	0.126852	0.838625
VCPIP1	1.48617	-0.423978	3.4034	0.12697	0.838625
TTF2	1.60067	-0.458479	3.67144	0.127432	0.838625
C16orf70	1.12128	-0.323378	2.56593	0.127527	0.838625
STX3	1.02012	-0.294851	2.33509	0.127711	0.838625
AC006369.1	-1.19002	-2.72199	0.34909	0.127711	0.838625
EXOC2	-1.45401	-3.32728	0.451415	0.127743	0.838625
ST3GAL3	0.836801	-0.242062	1.91566	0.127779	0.838625
ATP1B1	1.53296	-0.447295	3.50776	0.127794	0.838625
CNN2	0.816118	-0.24236	1.90505	0.127825	0.838625
ANKRD26	-1.667	-3.81705	0.483047	0.127925	0.838625
AC005523.2	-1.45569	-3.3314	0.432412	0.128087	0.838625
CASTOR3	-1.23542	-2.82761	0.375208	0.1282	0.838625
TP53I13	-1.41338	-3.23503	0.420028	0.128283	0.838625
MXD1	1.43775	-0.419253	3.29476	0.128458	0.838625
TMPO-AS1	1.09516	-0.321359	2.50802	0.128467	0.838625
RTF2	1.19023	-0.346813	2.73138	0.128709	0.838625
PGK1	0.650344	-0.189058	1.49568	0.128789	0.838625
EFCAB5	-0.773317	-1.78362	0.224972	0.128828	0.838625
WEE1	-1.55713	-3.57058	0.456329	0.128882	0.838625
SRA1	-1.57328	-3.60775	0.461198	0.128907	0.838625
CYREN	1.39462	-0.40931	3.19856	0.129008	0.838625
IL2RB	1.07926	-0.314288	2.48321	0.129029	0.838625
GPR146	-1.17562	-2.69694	0.345697	0.129172	0.838625
LXN	1.37228	-0.403571	3.14814	0.129181	0.838625
LIG4	0.912957	-0.26855	2.09446	0.129201	0.838625
KIF20B	0.976956	-0.287385	2.2413	0.129204	0.838625
GRAMD4	-1.04573	-2.40159	0.306996	0.129307	0.838625
TOR2A	1.49892	-0.484484	3.44435	0.129352	0.838625
SETD7	1.56524	-0.458318	3.60573	0.12948	0.838625
SNHG19	-1.57061	-3.61711	0.459838	0.129496	0.838625
AC004130.1	0.743805	-0.219827	1.70744	0.129605	0.838625
UBA52	-0.164266	-0.376721	0.0495907	0.129631	0.838625
DOCK9	1.31199	-0.382193	3.05334	0.12965	0.838625
POLR3GL	1.24658	-0.368746	2.86191	0.129682	0.838625
SREBF2	1.71399	-0.507074	3.93506	0.129693	0.838625
AC023157.3	-1.32269	-3.03688	0.391498	0.129734	0.838625
SERINC3	-0.731819	-1.6804	0.21676	0.129795	0.838625
HOMER1	0.909885	-0.270289	2.08896	0.129823	0.838625
AC008035.1	-0.628806	-1.44419	0.18658	0.129949	0.838625
BCAS2	-0.485601	-1.11575	0.154927	0.130061	0.838625
NDST2	1.13033	-0.348964	2.59549	0.130072	0.838625
ENO3	-1.07043	-2.45894	0.318078	0.130073	0.838625
GPR155	1.50906	-0.44849	3.4666	0.130088	0.838625
TMEM120B	-1.526	-3.50578	0.476233	0.13009	0.838625
CTSD	1.01382	-0.300034	2.33185	0.130133	0.838625
CD69	0.497557	-0.147152	1.14892	0.130177	0.838625
NCL	0.340622	-0.100916	0.787255	0.130322	0.838625
C12orf4	-1.56524	-3.59705	0.466559	0.130343	0.838625
IL18BP	0.927618	-0.2773	2.1316	0.130352	0.838625
ERGIC2	1.67133	-0.498863	3.84153	0.130462	0.838704
IPO5	1.28738	-0.383941	2.96209	0.130608	0.838704
ZNF383	-1.11289	-2.55958	0.332812	0.130622	0.838704
SYTL3	-1.44578	-3.32497	0.432821	0.130666	0.838704
AC005480.1	-0.50515	-1.17049	0.150746	0.130896	0.839694
SFXN3	1.30697	-0.392846	3.0068	0.131073	0.839781
VMA21	1.16741	-0.351007	2.68582	0.131101	0.839781
PSMB7	1.00491	-0.30605	2.3107	0.131179	0.839781
TGIF2	-1.51666	-3.49028	0.486605	0.131343	0.839781
AL160408.2	0.611205	-0.188785	1.40565	0.131473	0.839781
OSER1	0.739824	-0.225108	1.70244	0.131518	0.839781
EIF2B1	1.58817	-0.480362	3.6567	0.131623	0.839781
AC018529.2	1.06148	-0.321676	2.44464	0.131793	0.839781
KLHL8	1.31518	-0.398627	3.02899	0.131808	0.839781
PRPF4	-1.69416	-3.90185	0.513537	0.131815	0.839781
ZBTB34	-0.799603	-1.8442	0.240899	0.131818	0.839781
PPP4R3B	1.05372	-0.318719	2.44195	0.131858	0.839781
NSFL1C	-1.29927	-2.9949	0.393973	0.132003	0.839781
SDCBP2-AS1	-0.731208	-1.68868	0.221119	0.13205	0.839781
LZTS2	-0.941936	-2.17059	0.286715	0.132185	0.839781
CFP	1.51363	-0.460751	3.48802	0.132188	0.839781
NUSAP1	1.72376	-0.592502	3.98417	0.132192	0.839781
RAB40B	0.963208	-0.29359	2.22001	0.132306	0.840029
DNTTIP1	1.47053	-0.446121	3.39635	0.132428	0.840058
AC010226.1	-0.758309	-1.74816	0.23154	0.132462	0.840058
NSG1	1.47168	-0.450763	3.39412	0.132741	0.841346
AC093010.2	1.25696	-0.385393	2.89932	0.132833	0.841449
SUMO3	1.13173	-0.347292	2.61075	0.132909	0.841455
ORAI1	1.14363	-0.351883	2.6629	0.133295	0.842718
IKZF3	1.33517	-0.412265	3.08724	0.133296	0.842718
TNFRSF1A	1.25014	-0.383179	2.88427	0.133352	0.842718
GIMAP1	1.39134	-0.427642	3.23323	0.133432	0.842718
LMNA	1.25534	-0.402297	2.89541	0.133487	0.842718
CCDC144NL	0.984613	-0.303272	2.27866	0.133723	0.84287
CAPS	1.237	-0.389679	2.85475	0.133804	0.84287
ANP32E	0.712215	-0.221225	1.6463	0.133899	0.84287
FBXO28	1.45514	-0.451665	3.36194	0.133939	0.84287
FARP1	1.33903	-0.415688	3.09375	0.133953	0.84287
SLC30A9	1.56425	-0.485964	3.61446	0.13402	0.84287
U2AF1L5	-1.26446	-2.92183	0.392921	0.134041	0.84287
PLSCR1	1.88265	-0.58756	4.35286	0.134436	0.843987
HIST1H2BH	1.35872	-0.423793	3.14305	0.134477	0.843987
TOMM40L	-0.865617	-2.00154	0.270309	0.134488	0.843987
PREX1	0.961485	-0.300357	2.22333	0.134522	0.843987
AC137767.1	1.43145	-0.446665	3.31724	0.134846	0.845175
TENT4A	-1.48535	-3.43276	0.4774	0.134863	0.845175
CA11	1.15248	-0.372154	2.66485	0.135066	0.84597
ARID5B	0.804521	-0.253686	1.86269	0.135312	0.846489
KIAA0586	1.51666	-0.485383	3.50945	0.135394	0.846489
PSMF1	-1.12018	-2.59287	0.356655	0.135521	0.846489
HLA-DQA1	1.06106	-0.341848	2.45533	0.135529	0.846489
AC005842.1	-1.46263	-3.3875	0.462246	0.13559	0.846489
RPS13	-0.220636	-0.510541	0.0714797	0.135606	0.846489
ZNF717	-0.761937	-1.76525	0.24138	0.135812	0.846939
CYB561D2	-1.31707	-3.05138	0.445771	0.136045	0.846939
STOM	1.64983	-0.524985	3.82464	0.136224	0.846939
EEF1AKMT4	0.82417	-0.262811	1.91115	0.136421	0.846939
AC091959.3	-0.793753	-1.84063	0.253123	0.136425	0.846939
BARD1	1.64203	-0.52398	3.80805	0.136487	0.846939
RBM28	-1.47657	-3.42442	0.471274	0.136506	0.846939
IL2RG	0.935354	-0.296515	2.17842	0.136565	0.846939
SLC37A3	1.58606	-0.506599	3.67873	0.136576	0.846939
APTX	1.49005	-0.473759	3.4659	0.13664	0.846939
PDGFA	-0.544747	-1.26408	0.174589	0.136894	0.846939
GLRX	1.35373	-0.431314	3.15682	0.13698	0.846939
SSBP4	1.2685	-0.407377	2.94596	0.13716	0.846939
PISD	-1.41401	-3.28263	0.454617	0.137191	0.846939
DR1	-0.825241	-1.91471	0.273391	0.137325	0.846939
MRPL12	-1.48507	-3.44577	0.476375	0.137389	0.846939
NAB2	0.982228	-0.318859	2.28036	0.137487	0.846939
FAM111B	1.02885	-0.332141	2.38985	0.137577	0.846939
AL021707.1	0.764031	-0.247513	1.77557	0.137908	0.846939
TMEM167A	0.957919	-0.310402	2.22624	0.137932	0.846939
CSTF2	-1.20338	-2.79682	0.390054	0.137959	0.846939
EPHA1-AS1	1.14426	-0.371207	2.65972	0.138041	0.846939
CYB5R3	1.48639	-0.48549	3.45377	0.138048	0.846939
DDX51	1.42287	-0.462425	3.30801	0.138063	0.846939
GEMIN8	-1.25619	-2.92024	0.407866	0.138122	0.846939
TTLL3	1.5171	-0.492779	3.52699	0.13816	0.846939
EMG1	1.53244	-0.497942	3.56282	0.138195	0.846939
RPL30	-0.206407	-0.479504	0.0687463	0.138272	0.846939
TPI1	0.84094	-0.271684	1.96176	0.138313	0.846939
BDH2	-1.47996	-3.44163	0.481714	0.138358	0.846939
EDN1	0.634447	-0.206672	1.47557	0.138434	0.846939
MTMR3	-1.47999	-3.44163	0.495553	0.138828	0.846939
PPP2R2D	-0.900591	-2.09787	0.323529	0.138999	0.846939
RBM8A	0.697225	-0.227881	1.625	0.139084	0.846939
LEPROTL1	-0.329745	-0.76708	0.110571	0.139248	0.846939
NXT2	-1.42066	-3.30814	0.466822	0.139268	0.846939
SLC19A2	-0.840335	-1.95763	0.275869	0.139273	0.846939
GOLGA3	1.50715	-0.494153	3.51399	0.139351	0.846939
DNAJC30	-1.40178	-3.26445	0.483535	0.139622	0.846939
USP19	1.31015	-0.432519	3.05282	0.139718	0.846939
SMAD3	-1.64611	-3.83576	0.543534	0.139736	0.846939
NTNG2	0.783518	-0.260541	1.82508	0.139746	0.846939
POLA2	-1.02723	-2.39974	0.337552	0.139761	0.846939
ZFP14	-1.40932	-3.28151	0.473158	0.139776	0.846939
AC092683.1	1.46161	-0.50551	3.40579	0.139945	0.846939
FAM3A	1.45112	-0.484089	3.38146	0.140044	0.846939
AKAP11	1.68188	-0.557518	3.92129	0.140115	0.846939
PSMB10	1.58031	-0.567267	3.6847	0.140138	0.846939
TAF7	-0.791576	-1.84438	0.265821	0.140163	0.846939
ADAM8	1.40914	-0.472434	3.33952	0.140238	0.846939
RRN3	-1.5525	-3.62029	0.515294	0.140241	0.846939
IPCEF1	1.39056	-0.462084	3.24321	0.140354	0.846939
LPAR6	1.41593	-0.47058	3.30244	0.140368	0.846939
USP38	1.40587	-0.469927	3.2783	0.140392	0.846939
FAR1	1.43082	-0.476004	3.33764	0.140466	0.846939
RPS3A	-0.256894	-0.598726	0.0886922	0.140519	0.846939
CTSF	1.29495	-0.432713	3.02262	0.140898	0.846939
CDYL	1.53845	-0.514447	3.59136	0.140968	0.846939
ZC3H7A	-1.01281	-2.36465	0.339026	0.141069	0.846939
PIK3IP1	-0.327953	-0.765052	0.11324	0.141087	0.846939
BTD	-1.14226	-2.67126	0.418468	0.141127	0.846939
STX8	1.57334	-0.524792	3.68103	0.141199	0.846939
RNF219	-1.4367	-3.35646	0.483057	0.141506	0.846939
USP40	-0.886386	-2.07085	0.298076	0.141523	0.846939
LRRN3	1.37014	-0.460945	3.20123	0.141564	0.846939
CGGBP1	0.963253	-0.330868	2.24876	0.141602	0.846939
CTNND1	0.760544	-0.255999	1.77709	0.141616	0.846939
AL445686.2	1.49981	-0.505049	3.50466	0.141658	0.846939
PKD2	1.11074	-0.374035	2.59551	0.141659	0.846939
CD3G	0.595937	-0.199852	1.39694	0.141699	0.846939
EPS8L2	-1.42639	-3.33294	0.482417	0.141738	0.846939
FAM69A	-1.01855	-2.38045	0.34334	0.141759	0.846939
TMEM183A	0.850872	-0.287063	1.98881	0.141844	0.846939
B3GNT2	1.24836	-0.421563	2.91828	0.141937	0.846939
PIK3C2A	-1.48175	-3.46953	0.4995	0.142118	0.846939
ENO1	0.95184	-0.320763	2.22889	0.142129	0.846939
MAP1A	-0.749107	-1.75149	0.269092	0.142197	0.846939
VBP1	-1.59323	-3.72598	0.539516	0.142212	0.846939
ETNK1	-1.3324	-3.12644	0.533347	0.14244	0.846939
GSTP1	0.826733	-0.279421	1.94096	0.142574	0.846939
GPM6B	1.0289	-0.349754	2.40755	0.142594	0.846939
ADH5	-1.13387	-2.65075	0.394653	0.142668	0.846939
GAMT	-1.54834	-3.62341	0.529836	0.142806	0.846939
LYSMD4	-1.33934	-3.13512	0.45644	0.142848	0.846939
ARHGEF2	1.39814	-0.477091	3.27337	0.142976	0.846939
HSPB1	-1.07364	-2.51282	0.383772	0.143032	0.846939
IQGAP1	0.860081	-0.293876	2.01404	0.143109	0.846939
ASAP1	1.37059	-0.47833	3.24943	0.143155	0.846939
FAIM	-1.09372	-2.56144	0.373994	0.143186	0.846939
TGFBR1	1.26523	-0.434145	2.96377	0.14334	0.846939
ABHD11	1.14276	-0.39101	2.68111	0.143597	0.846939
AP1G2	1.48873	-0.511238	3.4887	0.143614	0.846939
MED18	1.29689	-0.445856	3.03963	0.143727	0.846939
CCDC174	-1.13338	-2.65588	0.402235	0.143746	0.846939
ST6GAL1	1.3066	-0.450953	3.07478	0.143978	0.846939
TBC1D9B	-1.29075	-3.02619	0.446783	0.144002	0.846939
ZNF777	1.44712	-0.498992	3.39323	0.144029	0.846939
GABBR1	-1.22076	-2.86179	0.435349	0.144102	0.846939
RANBP1	1.0721	-0.370128	2.51433	0.144152	0.846939
CARMIL1	-0.847951	-1.98899	0.293087	0.144271	0.846939
ZNF880	-1.43979	-3.37762	0.498028	0.144348	0.846939
ZNF512	0.965534	-0.334279	2.26535	0.144439	0.846939
NGDN	-0.881367	-2.06806	0.305323	0.1445	0.846939
UBALD1	1.44523	-0.509254	3.38904	0.14458	0.846939
KDSR	1.3419	-0.466033	3.14982	0.144757	0.846939
PIK3R4	1.37119	-0.477079	3.21945	0.144945	0.846939
PCYT2	-1.44586	-3.39484	0.503113	0.144955	0.846939
TLDC1	0.94843	-0.332008	2.25185	0.145078	0.846939
GPATCH11	1.3903	-0.486787	3.26443	0.145121	0.846939
MIEN1	0.776726	-0.268809	1.82623	0.145165	0.846939
NCOA3	1.15213	-0.401862	2.70613	0.145199	0.846939
ZNF324	-1.35825	-3.19047	0.473956	0.145242	0.846939
CENPE	-1.59431	-3.7451	0.556479	0.14527	0.846939
MOB4	1.06314	-0.368827	2.50476	0.145294	0.846939
CLN8	-1.47316	-3.46091	0.516661	0.145403	0.846939
TFF1	-0.502325	-1.18025	0.180547	0.145427	0.846939
FARSB	1.14353	-0.399816	2.68689	0.145444	0.846939
EFCAB14	1.23706	-0.433594	2.90771	0.1457	0.846939
MYH10	-1.17524	-2.76252	0.412045	0.14573	0.846939
AC022893.1	-0.709097	-1.66695	0.248757	0.14579	0.846939
NDRG2	-0.628529	-1.47829	0.220597	0.145857	0.846939
KCTD3	0.902769	-0.3171	2.12264	0.145921	0.846939
CENPV	1.58016	-0.555365	3.71568	0.145982	0.846939
SMAD7	1.30772	-0.468939	3.07296	0.146088	0.846939
GPALPP1	1.5292	-0.538098	3.59649	0.146106	0.846939
MCM4	-1.5273	-3.59206	0.53746	0.146112	0.846939
ZBTB2	-1.19238	-2.80338	0.422406	0.146114	0.846939
LCK	0.44948	-0.157678	1.06537	0.146152	0.846939
RBM14-RBM4	0.706814	-0.248987	1.66262	0.146219	0.846939
SART3	-1.48263	-3.48782	0.522563	0.146275	0.846939
MPDU1	1.63615	-0.577297	3.8496	0.146387	0.846939
SDHA	1.32536	-0.46808	3.11879	0.146485	0.846939
AC002306.1	0.710564	-0.251109	1.67224	0.14655	0.846939
RRNAD1	1.17416	-0.41427	2.76502	0.146557	0.846939
TMCO1	1.15555	-0.408957	2.72005	0.146702	0.846939
FERMT3	1.39406	-0.491711	3.29556	0.146941	0.846939
SGSH	1.41029	-0.500387	3.32097	0.146967	0.846939
UPF3B	1.5731	-0.556553	3.71301	0.147	0.846939
PRKRA	1.14333	-0.406228	2.69288	0.147112	0.846939
NEK4	0.752748	-0.267667	1.77316	0.147195	0.846939
ZNF277	1.32939	-0.472783	3.13157	0.147211	0.846939
GRAP	1.46345	-0.5208	3.4477	0.147279	0.846939
ARSG	-1.20453	-2.83599	0.433197	0.147285	0.846939
FAAH2	-1.2372	-2.91484	0.440439	0.147316	0.846939
FAM168A	1.26774	-0.453771	2.98622	0.147356	0.846939
FAM78A	-1.39381	-3.28167	0.503284	0.14737	0.846939
ZNF582	0.692234	-0.246601	1.63107	0.147387	0.846939
MFSD3	0.882966	-0.314925	2.08086	0.147513	0.846939
SMAP2	1.02755	-0.366773	2.42187	0.147593	0.846939
RPP30	-1.3341	-3.14495	0.476737	0.147713	0.846939
TMEM170A	1.21118	-0.431437	2.86096	0.147854	0.846939
AL356599.1	1.03204	-0.369927	2.43401	0.148035	0.846939
AC004241.1	-0.708829	-1.66979	0.25649	0.148185	0.846939
SPOPL	1.53866	-0.55247	3.62979	0.148217	0.846939
ZBTB44	1.48552	-0.531523	3.54106	0.148275	0.846939
AC106047.1	-0.82039	-1.93587	0.295091	0.148404	0.846939
AC139887.2	-1.10703	-2.61241	0.398358	0.148448	0.846939
GDPGP1	-0.595058	-1.40726	0.213505	0.148617	0.846939
NUP62	1.39698	-0.51089	3.29517	0.148671	0.846939
TRA2A	0.625806	-0.230707	1.4762	0.148746	0.846939
POLQ	0.885404	-0.319673	2.09048	0.148802	0.846939
SNX18	1.64734	-0.5939	3.89099	0.148884	0.846939
ERO1B	1.40962	-0.510098	3.32933	0.149044	0.846939
ERF	1.28343	-0.462071	3.03852	0.149045	0.846939
NIT1	-1.31314	-3.10167	0.475397	0.149091	0.846939
FLAD1	1.42532	-0.516151	3.36679	0.14912	0.846939
MYCBP2	0.449206	-0.16324	1.07361	0.149338	0.846939
VAMP5	1.19001	-0.4311	2.81589	0.149479	0.846939
AC110769.2	0.919311	-0.334199	2.17282	0.149533	0.846939
DCAF11	-1.40712	-3.32613	0.511894	0.149608	0.846939
PURB	1.40164	-0.50749	3.32105	0.149623	0.846939
TMEM131L	1.26094	-0.458864	2.98075	0.149643	0.846939
C5orf30	-1.18474	-2.81298	0.430462	0.149807	0.846939
HIPK1	0.88796	-0.32385	2.09977	0.14988	0.846939
GBP2	0.725311	-0.268463	1.74899	0.149946	0.846939
RPL9	-0.217598	-0.514179	0.0812769	0.150037	0.846939
HMCES	-1.46252	-3.46103	0.534537	0.150098	0.846939
CTBP1	1.24536	-0.455735	2.94645	0.150243	0.846939
DUSP5	-1.34607	-3.18258	0.503431	0.150355	0.846939
NRARP	-0.711106	-1.68495	0.259716	0.150357	0.846939
GET4	-0.626529	-1.48682	0.228185	0.150409	0.846939
KIDINS220	1.33291	-0.488571	3.15439	0.15042	0.846939
C2CD5	1.24584	-0.474173	2.94527	0.150426	0.846939
PPP6R2	-1.41155	-3.34251	0.517587	0.15046	0.846939
SETD3	1.37211	-0.503451	3.24766	0.15053	0.846939
ZC3H15	0.331636	-0.12121	0.787701	0.150761	0.846939
TNK2	-1.49293	-3.53701	0.551149	0.151193	0.846939
PFN2	-0.946015	-2.24142	0.349394	0.15124	0.846939
METTL2B	-1.20056	-2.84465	0.44353	0.15127	0.846939
PES1	-1.40408	-3.32693	0.518783	0.151285	0.846939
FAM220A	-1.01986	-2.41702	0.377303	0.151423	0.846939
BCL11B	-0.503571	-1.19352	0.186374	0.151468	0.846939
OCIAD1	1.06722	-0.394782	2.53118	0.151493	0.846939
NCF1	1.30757	-0.482004	3.11588	0.151522	0.846939
ABCB1	-0.866749	-2.05446	0.320958	0.151525	0.846939
STARD10	-1.37532	-3.26031	0.510318	0.151551	0.846939
SGPL1	-1.33842	-3.17278	0.495937	0.151595	0.846939
CUL7	0.843106	-0.312485	1.9987	0.151624	0.846939
CHMP3	-0.939757	-2.22892	0.348898	0.151773	0.846939
HSPA13	1.33156	-0.491703	3.17846	0.151916	0.846939
GCHFR	1.29303	-0.48195	3.06713	0.151996	0.846939
ARIH2	-0.929923	-2.20424	0.353724	0.152081	0.846939
MPP5	1.41563	-0.528755	3.36002	0.15247	0.846939
ZMYM2	1.17239	-0.437962	2.78274	0.152486	0.846939
HIST1H2AI	0.714391	-0.267236	1.69602	0.152636	0.846939
AC243960.1	-1.48094	-3.51616	0.554106	0.152661	0.846939
FKRP	1.1092	-0.415164	2.63355	0.152701	0.846939
TUFM	-0.638952	-1.51636	0.252261	0.152762	0.846939
ODF3B	-1.49615	-3.55756	0.55865	0.152762	0.846939
RYR1	0.710102	-0.267557	1.68588	0.152838	0.846939
IL23A	1.59487	-0.59774	3.78749	0.152846	0.846939
S100A4	0.938905	-0.350775	2.23279	0.152852	0.846939
SPAG7	-1.09833	-2.61014	0.411213	0.152859	0.846939
ATXN7	-1.34995	-3.20849	0.516859	0.152884	0.846939
DDX10	1.32739	-0.498197	3.1536	0.152918	0.846939
ZDHHC4	1.52614	-0.573529	3.64554	0.152945	0.846939
[truncated: 9,134 more rows]

## Sheet: Age
gene	coef	p	fdr
MAP2K4	0.00926915	2.20443e-07	0.00245353
DTX1	0.00637467	1.52687e-06	0.00849702
MBLAC2	0.00525641	5.05252e-06	0.0187448
SMARCAL1	0.00569259	1.41827e-05	0.0394634
AGER	0.00710333	1.88983e-05	0.0420676
CNOT4	0.00745299	2.35485e-05	0.0436824
GCAT	0.00650838	3.14326e-05	0.0499778
HIST1H2BG	0.0072691	3.92663e-05	0.0546293
NLRC3	0.00862828	0.000101398	0.123495
CBWD6	0.00412671	0.000110957	0.123495
YTHDC2	0.00690133	0.00019962	0.201979
INF2	0.00750436	0.000252822	0.211826
FAAP24	0.00445925	0.000254225	0.211826
PIBF1	0.0080498	0.000285338	0.211826
NAALADL1	0.00471717	0.00028548	0.211826
PGM1	0.00630732	0.000309904	0.215577
PIAS4	0.0068232	0.000436074	0.275779
KIFAP3	0.00754185	0.00050896	0.275779
SMG7	0.00719763	0.000509091	0.275779
AC242426.2	0.00314101	0.000509714	0.275779
GANC	0.00418293	0.000520339	0.275779
CREBL2	0.00636115	0.00054624	0.276348
ERP44	0.00468289	0.000678138	0.32816
MBP	0.00447425	0.000844571	0.364232
AL049840.2	0.00301332	0.000850184	0.364232
CMAS	0.007028	0.000878161	0.364232
SLC16A6	0.00445942	0.000883581	0.364232
DOPEY1	0.00570138	0.000944432	0.369095
CCNJ	0.00547979	0.000961703	0.369095
AP2A2	0.00725906	0.00106641	0.383635
GDAP1	0.00669846	0.00106853	0.383635
RAMMET	0.00549265	0.00115017	0.400044
DHRSX	0.0061877	0.00129883	0.438059
NFYC-AS1	0.00479986	0.00144472	0.472932
ZNRF2	0.00669711	0.00153975	0.480381
EMC3	0.00460887	0.00165757	0.480381
SNAP29	0.00631241	0.00168774	0.480381
PATL2	0.0060268	0.00172268	0.480381
MTMR11	0.00315819	0.00182432	0.480381
ZNF561	0.0048008	0.00182713	0.480381
ATP6V0A2	0.00647169	0.0018303	0.480381
CXCR5	0.00624438	0.00185351	0.480381
FRY	-0.00385444	0.00190691	0.480381
TAF15	0.00533891	0.00192175	0.480381
MAGOHB	0.00631802	0.00194224	0.480381
RAC1	0.00151622	0.00206716	0.486582
MLH1	0.00670738	0.00209186	0.486582
RNF185	0.00568262	0.00209846	0.486582
AC002553.1	0.00279411	0.00233793	0.496481
PHF5A	0.00618696	0.00234692	0.496481
SLC25A25-AS1	0.00434327	0.00235234	0.496481
MSH2	0.00565437	0.0024192	0.496481
MINCR	-0.00602028	0.00244335	0.496481
SAP30L	0.00643831	0.00251513	0.496481
PHF23	0.0037954	0.0025156	0.496481
ZBED6	0.00424313	0.0025264	0.496481
AC124283.1	0.00367985	0.00254262	0.496481
EDEM2	0.006625	0.00272683	0.496623
AC010969.2	0.00381238	0.00276761	0.496623
CHST11	0.00602419	0.00280583	0.496623
AC008124.1	0.00605437	0.0028692	0.496623
KBTBD8	0.00571162	0.00288356	0.496623
CDK7	0.00633852	0.00293543	0.496623
MRPL34	0.00594987	0.00300989	0.496623
HIP1	0.00455435	0.00301699	0.496623
IVD	0.00606948	0.00305453	0.496623
CSRP1	0.00706796	0.0030652	0.496623
AC142472.1	0.00316093	0.00307037	0.496623
ASB2	0.00279578	0.00319052	0.496623
MGAT2	0.00630954	0.00319101	0.496623
PHF2	0.00600073	0.00329323	0.496623
STK39	0.00619759	0.00329547	0.496623
IDH1	0.0039359	0.00331634	0.496623
USP24	0.0068526	0.00332901	0.496623
LRIF1	0.00394129	0.00334651	0.496623
EVI2B	0.00185982	0.0034834	0.501024
GNE	0.00546239	0.003541	0.501024
SIK2	0.00422094	0.00354309	0.501024
STK26	0.00646185	0.0035675	0.501024
BET1L	0.00643952	0.00360125	0.501024
ARIH2OS	0.00603019	0.00374198	0.502727
TBC1D23	0.00647091	0.00374636	0.502727
PPM1G	0.00296321	0.00379708	0.502727
RBBP7	-0.00346071	0.00383169	0.502727
LSM14A	0.00181517	0.00384833	0.502727
WRNIP1	0.00643178	0.0038845	0.502727
GGH	0.00358842	0.00413018	0.507542
AC084033.3	0.00654646	0.00415974	0.507542
SLC10A7	-0.00548767	0.00420004	0.507542
TBK1	0.00575703	0.00420261	0.507542
USP39	0.00639687	0.00432648	0.507542
TMEM167A	0.00413424	0.00434462	0.507542
CCDC91	0.00640753	0.00443239	0.507542
AK5	0.00601213	0.0045017	0.507542
RAD9A	0.00598751	0.0047068	0.507542
IMP3	0.00525375	0.00471302	0.507542
MLH3	0.00531226	0.00486516	0.507542
C2CD5	0.00558894	0.00502062	0.507542
PRPF39	0.00645185	0.00502986	0.507542
CCP110	0.00591001	0.00509627	0.507542
COQ8B	0.00492158	0.00512305	0.507542
AL445248.1	0.00405798	0.00518603	0.507542
HEATR3	0.00467424	0.00519387	0.507542
MED29	0.00618736	0.00519583	0.507542
CHD1L	-0.00624841	0.00520832	0.507542
ST8SIA1	0.0063706	0.0052612	0.507542
TMEM135	-0.00357682	0.00534615	0.507542
MRI1	0.00548082	0.00536673	0.507542
ZNF517	0.00376316	0.00542784	0.507542
TMEM62	0.0053184	0.00544515	0.507542
AC016596.1	0.00375712	0.0054773	0.507542
ZAP70	-0.00433429	0.00549631	0.507542
SAMD12	0.00294083	0.00550966	0.507542
PARP6	0.0061458	0.00552978	0.507542
KIAA1841	0.00379703	0.00554796	0.507542
GALNT12	-0.00442798	0.00555351	0.507542
GLCCI1	0.00616728	0.00559784	0.507542
BBX	0.00379484	0.00562386	0.507542
TTN-AS1	0.00534891	0.00566763	0.507542
FBXO42	0.00604623	0.00580151	0.507542
ENTR1	0.00535029	0.00581972	0.507542
GNAQ	0.00544338	0.00589694	0.507542
SLC36A1	0.00435784	0.00591379	0.507542
ZNF841	0.0033468	0.00592117	0.507542
IVNS1ABP	-0.00483501	0.00593027	0.507542
SMAD2	0.0062654	0.00596234	0.507542
POLK	0.00596361	0.00602398	0.507542
ZNF701	0.00536187	0.00602587	0.507542
ZNF813	0.00435377	0.00604307	0.507542
GGCT	0.005788	0.00604772	0.507542
MRPS10	0.00493381	0.00609763	0.507542
LRRC42	0.00524636	0.00619831	0.507542
DHX57	0.00608411	0.00621579	0.507542
PTPN23	0.00539317	0.00621687	0.507542
TBC1D17	0.00611193	0.00625529	0.507542
PLEKHG1	0.00250696	0.00638826	0.507542
SRP68	0.0046981	0.00642484	0.507542
PBXIP1	0.00335074	0.00658387	0.507542
ATP6V0D1	0.00534946	0.00660433	0.507542
TAP1	0.00617879	0.00666574	0.507542
DDX49	0.00574018	0.00672946	0.507542
MRPL16	0.0055273	0.00679037	0.507542
NEK7	0.00564237	0.00684269	0.507542
EYA3	0.00461148	0.00688542	0.507542
UQCRHL	0.00416278	0.00695638	0.507542
ZNF45	0.00327737	0.00697611	0.507542
EBNA1BP2	0.00607289	0.00708418	0.507542
PAFAH1B2	0.00549359	0.00710188	0.507542
PDCD2L	0.00517864	0.00715235	0.507542
TMEM268	0.00517842	0.00717772	0.507542
YWHAH	0.00558997	0.00717825	0.507542
CLIP4	0.00549036	0.00720673	0.507542
AGAP6	0.00437785	0.00731596	0.507542
FUT10	0.00317011	0.00739696	0.507542
RPE	0.00335226	0.00743153	0.507542
TRPS1	0.00525387	0.0074469	0.507542
HSP90B1	-0.0029994	0.00750038	0.507542
KIF9	0.00452381	0.00750844	0.507542
GLIPR2	-0.0065749	0.00751869	0.507542
CD40LG	0.0058297	0.00758916	0.507542
ATP6V1A	0.00600013	0.00762264	0.507542
NUP210	0.00549332	0.00762641	0.507542
EEF2K	0.00476289	0.00772244	0.507542
NAB2	0.00394945	0.00776225	0.507542
RBM45	0.00540629	0.00779224	0.507542
COPS2	0.00280879	0.00782172	0.507542
TNKS1BP1	0.00329941	0.00787083	0.507542
ZMYM5	0.00510409	0.00787374	0.507542
SERPINB9P1	0.00343249	0.00787594	0.507542
ABRAXAS2	0.00553542	0.00803572	0.507542
RBL2	0.00473116	0.00807026	0.507542
AGPS	0.00559581	0.0081103	0.507542
TP53INP1	0.00410061	0.00822801	0.507542
RRP9	0.00473548	0.00828906	0.507542
TIA1	0.00561822	0.00830792	0.507542
AP002387.2	0.00583824	0.00840629	0.507542
RNH1	0.00461304	0.00847018	0.507542
NAP1L1	0.0011935	0.0085452	0.507542
AL096865.1	0.004505	0.00856438	0.507542
NR2C2	0.00571605	0.00859024	0.507542
SLF1	0.00568048	0.00862623	0.507542
HLA-DRB1	0.00706684	0.00864256	0.507542
HTATSF1	0.00471495	0.00866331	0.507542
EIF3J-DT	0.00576061	0.00871415	0.507542
GPATCH3	-0.00558515	0.00874415	0.507542
SULT1B1	0.0052458	0.00881514	0.507542
BANF1	0.00421323	0.00882913	0.507542
LRRC37A2	0.00473067	0.00883943	0.507542
G3BP1	0.00559821	0.0088416	0.507542
ELAVL1	0.00487304	0.00885474	0.507542
SP1	0.00584799	0.00892127	0.507542
TSPAN33	0.00448673	0.00892436	0.507542
ERI3	0.00567146	0.00900319	0.507542
MIF	-0.00177346	0.00901975	0.507542
ALKBH4	0.00550097	0.00902456	0.507542
CD200	0.00646323	0.00905059	0.507542
CASS4	0.00581177	0.00910212	0.507542
TTC39C	0.00275661	0.0091105	0.507542
PLIN2	0.0055828	0.00914496	0.507542
PQLC1	0.00444723	0.00918977	0.507542
VPS26C	0.00574134	0.00920997	0.507542
SNX6	0.00378621	0.00921145	0.507542
REXO1	0.0055635	0.00930719	0.510291
MIEN1	0.00309686	0.00935535	0.510417
KNOP1	0.00593809	0.00940738	0.510752
KIF2A	0.00418451	0.00956935	0.514512
VPS50	0.00548535	0.00962502	0.514512
HSPD1	0.00287578	0.00966794	0.514512
PPP4R1	0.00579226	0.00970999	0.514512
FBXW5	0.00344151	0.0100321	0.514512
EIF2AK4	0.00556069	0.0100565	0.514512
SPTAN1	0.00318347	0.0100951	0.514512
ATM	0.00349831	0.010106	0.514512
PSMG2	0.0030496	0.0101306	0.514512
LINC00324	0.00427173	0.0101483	0.514512
MRPL17	0.00577781	0.0101687	0.514512
GPBP1	0.00135031	0.0102223	0.514512
TRIM33	0.00466339	0.0102786	0.514512
PEF1	0.00515575	0.0103216	0.514512
TPR	0.00248461	0.0103605	0.514512
C17orf80	0.00371405	0.0103701	0.514512
AP004609.3	0.00426686	0.010412	0.514512
PEA15	0.00445747	0.0104192	0.514512
AC009163.7	0.00279743	0.0104841	0.514512
PURA	0.00573114	0.0105103	0.514512
NPC1	0.00557796	0.0105444	0.514512
AC079922.2	-0.00368539	0.0105607	0.514512
ATP5S	0.00528312	0.0106837	0.514512
CCPG1	0.00584876	0.0106953	0.514512
SH2D3C	0.00385872	0.0107357	0.514512
FAM49B	0.00362462	0.0107568	0.514512
THAP2	0.00603598	0.0107772	0.514512
CLPTM1L	0.00495646	0.0108242	0.514512
POLDIP3	0.00536464	0.0109066	0.514512
NSMCE2	0.00527356	0.0109251	0.514512
POLR3E	0.00384868	0.0109636	0.514512
ZNF570	0.00536763	0.0109987	0.514512
TNFSF9	0.0025902	0.0110021	0.514512
SLC39A6	0.00577831	0.0112207	0.517048
BCL2L1	0.00490072	0.0112216	0.517048
SLC31A1	0.00514176	0.0112331	0.517048
AC025171.4	-0.00229383	0.0112422	0.517048
CPQ	-0.00350299	0.0113116	0.5181
VEZT	0.00508254	0.0114292	0.521342
MAPRE2	0.00411927	0.0116061	0.526298
COX6A1	0.00116121	0.0116791	0.526298
ZSWIM6	0.00349752	0.0117832	0.526298
SH3BGRL	0.00265443	0.0118155	0.526298
RAB11A	0.00385067	0.0119661	0.526298
KBTBD11	0.00410178	0.0120257	0.526298
ZNF831	0.00606624	0.0120299	0.526298
ANKRD13A	0.00518903	0.0120411	0.526298
TIMM10B	0.00526285	0.0120421	0.526298
PDCD7	0.00482051	0.0120751	0.526298
FYB1	0.00144811	0.0122287	0.526298
KIAA2013	0.00510157	0.0122594	0.526298
CPT2	0.00501245	0.012311	0.526298
HNRNPH2	0.00398075	0.0123195	0.526298
MYADM	0.00538901	0.012393	0.526298
BCL3	0.00388113	0.0124209	0.526298
MICAL3	-0.00287167	0.0124428	0.526298
WDR46	0.00563241	0.0124715	0.526298
MDM2	0.00526677	0.0125028	0.526298
ERO1B	0.00544035	0.0125561	0.526298
LRRC41	0.00505216	0.0125589	0.526298
LEF1	0.00259682	0.0125801	0.526298
STAT6	0.00516681	0.0126274	0.526298
TMEM161B	0.00552955	0.0127303	0.526298
ZNF587	0.00508204	0.0127727	0.526298
MOB4	0.00416848	0.0129006	0.526298
CBX7	0.00532757	0.0129685	0.526298
SLC25A22	0.00364061	0.0129819	0.526298
GIT2	0.00289021	0.0130249	0.526298
ARL4A	0.00432062	0.013053	0.526298
GMPPA	-0.00442896	0.0131027	0.526298
WDR11	0.00559224	0.0131357	0.526298
AACS	-0.00351942	0.013152	0.526298
ASB7	0.00561483	0.0132024	0.526298
KIF16B	0.00313802	0.0132937	0.526298
H6PD	0.00403921	0.0133083	0.526298
HK2	0.00272005	0.0133252	0.526298
JADE2	0.00541591	0.0133637	0.526298
BNIP1	0.00568635	0.0134934	0.526298
AC137932.3	0.00485657	0.0135083	0.526298
AHCTF1	0.00534077	0.0136036	0.526298
ZYG11B	0.00543435	0.0136054	0.526298
RNF126	0.00432406	0.0136274	0.526298
DTWD1	0.00471012	0.0137217	0.526298
STRBP	0.00517511	0.0138234	0.526298
SEC24B	0.00536901	0.0138359	0.526298
RAN	0.00165539	0.0138478	0.526298
C5orf22	0.00474233	0.0138663	0.526298
SYNE2	0.00197623	0.0139292	0.526298
HACD1	0.00494171	0.0139302	0.526298
LIN7C	-0.0053903	0.0139504	0.526298
SLC5A6	0.00531257	0.0139968	0.526298
NOB1	0.00408053	0.0141109	0.528506
CERNA1	0.00468452	0.0141505	0.528506
CHAF1A	0.00537975	0.0143105	0.532695
AL035530.2	0.00287675	0.0143906	0.533503
FAM222B	0.00491964	0.0144306	0.533503
RSAD1	0.00559888	0.0144886	0.533503
CCDC18	0.00522659	0.0145239	0.533503
MAP3K8	0.00573011	0.0145962	0.534395
DDI2	0.00576476	0.0147938	0.539853
EXOG	0.00460496	0.0149169	0.542564
CPA5	-0.00553341	0.0151177	0.546652
INO80	0.00516493	0.0151777	0.546652
ZNF738	-0.00478479	0.0151822	0.546652
C16orf91	0.00485082	0.015242	0.546652
GFOD1	0.00319592	0.0152929	0.546652
ZNF75A	0.00537982	0.015324	0.546652
AL353622.1	0.00298264	0.0153731	0.546652
ZSCAN5A	0.00270766	0.0154603	0.547868
STYX	0.00550494	0.0155057	0.547868
POLR1B	0.00455052	0.0155858	0.548954
TRIM23	-0.00548044	0.0157786	0.550923
PCMT1	0.00476835	0.0158095	0.550923
FEM1A	0.0054894	0.0158336	0.550923
MPP5	0.00531413	0.0159181	0.550923
SERINC1	0.00365945	0.0159793	0.550923
TMBIM4	0.00449939	0.0160176	0.550923
PPP2R5C	0.00114034	0.0160659	0.550923
PLOD3	0.00406571	0.0160796	0.550923
ZBTB18	0.00551471	0.0161281	0.550923
PCTP	0.00350665	0.0161367	0.550923
DDX11	0.00510144	0.0162746	0.55239
FBXO11	0.00467093	0.0163695	0.55239
MTBP	0.00239071	0.016376	0.55239
AFG3L2	0.0045614	0.0163781	0.55239
DNAJC19	0.00445436	0.0165277	0.554259
AP5S1	0.00475023	0.0165331	0.554259
LPP	-0.00519806	0.0166542	0.555065
MBNL3	0.00414986	0.0166848	0.555065
PARN	0.00524562	0.0167255	0.555065
TRIM22	0.00509937	0.0168676	0.555065
AC007613.1	0.00305861	0.0169006	0.555065
CARD8	0.00432837	0.0169146	0.555065
ANAPC15	0.00440423	0.0170221	0.555065
ZNF106	0.00377598	0.0170356	0.555065
PHPT1	0.00533482	0.0171256	0.555065
MAN1A1	0.00498466	0.0171419	0.555065
EHD4	0.00440128	0.0171715	0.555065
ZNF574	0.0044177	0.0171865	0.555065
AASDHPPT	0.00531546	0.0172055	0.555065
HDAC6	0.00453761	0.0173069	0.556721
SLC6A6	0.00521503	0.0173712	0.55718
LIN52	0.00347321	0.0175295	0.557965
RFX7	0.00498932	0.0175345	0.557965
VPS52	0.00373903	0.0175513	0.557965
BCL2L13	0.00513473	0.0176412	0.557965
NAA30	0.0048486	0.017721	0.557965
SFXN3	0.0045657	0.0177473	0.557965
SS18	0.00450387	0.0178637	0.557965
C21orf2	-0.00524426	0.017891	0.557965
ZNF800	0.0037666	0.0179022	0.557965
PLCL2	0.00562725	0.0179724	0.557965
RBX1	0.00392106	0.0180824	0.557965
MAP3K7	0.00528868	0.0180851	0.557965
ARMC8	0.00477149	0.0181756	0.557965
CCDC28B	-0.00527033	0.0182043	0.557965
EPC1	0.00106109	0.0182392	0.557965
PLSCR1	0.00660287	0.0182843	0.557965
CDC34	0.00570371	0.0183044	0.557965
FZD3	0.00457715	0.0184209	0.557965
SIDT1-AS1	0.00276255	0.0184522	0.557965
EHMT1	0.00508036	0.0184615	0.557965
STX16	0.00494558	0.0184794	0.557965
WDR37	0.00525443	0.0185457	0.557965
MTRF1L	0.00530617	0.0185487	0.557965
MTCP1	0.00278504	0.0186356	0.558919
XPO6	0.00407638	0.0186808	0.558919
FYN	0.00243854	0.0187651	0.559933
RETSAT	0.00387915	0.0189869	0.564384
NSUN2	0.00516264	0.0190156	0.564384
SENP6	0.00436571	0.0190764	0.564683
SOCS5	0.00466496	0.0192572	0.566745
LAGE3	0.00539497	0.0193386	0.566745
CHAMP1	0.00492857	0.0193481	0.566745
PDXK	0.00514039	0.0193498	0.566745
ATF3	0.00524879	0.0196081	0.566942
BAZ2A	0.00328584	0.0196202	0.566942
CCDC137	0.00549387	0.0196816	0.566942
MOSMO	0.00403549	0.0197704	0.566942
PHKB	-0.0041637	0.0197846	0.566942
STK35	0.00509368	0.0198053	0.566942
CEP104	0.00531557	0.0198402	0.566942
PLPP1	0.00321267	0.0198519	0.566942
PET117	0.00502316	0.0198836	0.566942
PPP1R35	0.00414999	0.0198906	0.566942
AKAP8	0.00450182	0.019987	0.566942
NSD1	0.00310649	0.0200404	0.566942
PRMT7	-0.00433543	0.0200611	0.566942
CHRM3-AS2	0.00498061	0.0200696	0.566942
TIAM2	-0.00284943	0.0201953	0.567468
RABL2B	0.004554	0.0202396	0.567468
BISPR	0.0056814	0.0203114	0.567468
MTRNR2L1	0.00443501	0.020331	0.567468
REXO2	0.00496587	0.0203454	0.567468
FAM8A1	0.00508406	0.0203948	0.567468
AC060780.1	0.0054204	0.020479	0.567468
CCNB1IP1	0.00427143	0.0205366	0.567468
ADNP2	0.00432543	0.0205471	0.567468
MRPL10	0.00457923	0.0207086	0.569924
RAPGEFL1	0.00287424	0.0207385	0.569924
ERMAP	0.0040056	0.0208947	0.571733
CLEC2B	0.00184311	0.0209279	0.571733
AL021707.6	0.00359292	0.0209914	0.571733
OLA1	0.00318619	0.0210098	0.571733
LEMD2	0.00490572	0.0210817	0.572292
SLC15A4	0.00514888	0.0211909	0.572983
PNPLA4	0.00396184	0.0212101	0.572983
NPDC1	0.00541845	0.0215596	0.578011
PPT1	0.00456198	0.0216238	0.578011
STT3A	0.00449711	0.0216917	0.578011
PRR14	0.00491807	0.0217285	0.578011
ZNF138	0.00520611	0.0217736	0.578011
PRTFDC1	-0.00239906	0.0218454	0.578011
NQO2	0.00505051	0.0218692	0.578011
SSFA2	0.00520153	0.0218951	0.578011
TFIP11	0.00499927	0.0220438	0.578011
ERO1A	0.00336451	0.0220491	0.578011
SLC39A10	0.00533579	0.0221163	0.578011
ZNF17	0.00310439	0.0221305	0.578011
CHMP2A	0.00320074	0.0221315	0.578011
ATP6V1E1	0.00312916	0.0221968	0.578011
PHF8	0.00506011	0.0222839	0.578011
TNFRSF1A	0.00422446	0.0222961	0.578011
FBXW2	0.00525945	0.02231	0.578011
TIGIT	0.00506697	0.0223311	0.578011
AL356599.1	0.00361822	0.0225294	0.58046
LUZP1	0.00421168	0.022588	0.58046
DDX39B	-0.00277155	0.022658	0.58046
UBE2E3	0.00469291	0.0227208	0.58046
SCFD2	0.00288039	0.0227383	0.58046
SSR1	0.0043074	0.0227386	0.58046
DDOST	0.00439643	0.022878	0.582682
DNAJC27	0.00480076	0.0229478	0.582815
SMARCC2	0.00498815	0.0229879	0.582815
EIF3B	0.00298953	0.0231348	0.585205
HOOK3	0.0049642	0.0232328	0.585658
NR2C2AP	-0.00450405	0.0232579	0.585658
CNIH1	0.00359953	0.0233427	0.586014
LINC01003	0.00487104	0.0233774	0.586014
WAS	0.00377304	0.0234875	0.587447
SMAD4	0.00435099	0.0235619	0.587447
CNEP1R1	0.00525704	0.0236236	0.587447
COPS6	-0.00428364	0.0236457	0.587447
RPRD2	0.0041796	0.023708	0.587684
KLF9	0.00441407	0.0237942	0.587736
SYT4	0.00292176	0.0238416	0.587736
GLMN	0.00484507	0.0238975	0.587736
ATP2A1-AS1	0.00201518	0.0239472	0.587736
MSRA	0.00519701	0.0240555	0.587736
PDK2	0.00489132	0.0240767	0.587736
SLA	0.00469023	0.0241097	0.587736
ADRM1	0.00343714	0.0241724	0.587736
ARHGEF35	0.0035536	0.0242361	0.587736
NANP	-0.0029521	0.0242382	0.587736
C19orf48	-0.00479925	0.0243543	0.589268
PTPRJ	0.00476846	0.0244243	0.589495
MTO1	0.00487223	0.0244696	0.589495
ZNF540	0.00229953	0.0248101	0.589572
ZNHIT3	-0.00333662	0.024832	0.589572
ARID5B	0.00269488	0.02487	0.589572
PPP6R3	0.00396044	0.0248989	0.589572
DGLUCY	0.00457589	0.0250157	0.589572
EEF1AKMT2	-0.00459885	0.0250389	0.589572
TRPC4AP	0.00502502	0.0250399	0.589572
NORAD	0.00319335	0.0250421	0.589572
NADSYN1	0.00463494	0.0250975	0.589572
SNRPB2	0.00203862	0.0252075	0.589572
WDR74	0.00489221	0.0252656	0.589572
ABRAXAS1	0.00490906	0.0253135	0.589572
ZNF585A	-0.00282837	0.0253325	0.589572
HLA-C	0.000755785	0.0253618	0.589572
DLG3	0.00436704	0.0253957	0.589572
HDGF	0.00469699	0.0254332	0.589572
WNK1	0.00172623	0.0254827	0.589572
DENND1C	0.00490733	0.0255129	0.589572
COG5	0.00489371	0.0255946	0.589572
CNOT8	0.0037647	0.0256153	0.589572
ZNF511	0.0050441	0.0256818	0.589572
SON	0.0014269	0.0256855	0.589572
AIG1	-0.00495643	0.0257034	0.589572
TESK2	0.00369079	0.0257441	0.589572
AQP3	0.00410224	0.026058	0.593164
PANK4	0.00432558	0.0260612	0.593164
UHMK1	0.00428422	0.0260825	0.593164
TMED8	0.00446118	0.0261142	0.593164
RABAC1	-0.00222103	0.0262484	0.594492
SGTB	0.00173278	0.0263128	0.594492
KDELC2	0.00337048	0.0263365	0.594492
EIF3G	0.0010958	0.0263863	0.594492
EFHC1	-0.00420772	0.0264659	0.595082
SRRM2	0.000953314	0.0266327	0.596463
DCTPP1	0.00483764	0.0266345	0.596463
AC116407.2	0.00550559	0.0269451	0.602206
GPRIN3	0.00367912	0.0271072	0.603045
LSM1	0.00275506	0.0271271	0.603045
RRAGB	-0.00481846	0.0271451	0.603045
C19orf53	0.00164171	0.0272325	0.603781
NOL8	0.00480906	0.0274855	0.607373
NXF1	0.00539776	0.0275037	0.607373
DOCK8	0.00396006	0.0276401	0.608975
TFAM	0.0040064	0.0277874	0.608975
RHOT2	0.00513101	0.027822	0.608975
TMCC1	0.0047759	0.0278265	0.608975
WAC-AS1	0.00468372	0.0279196	0.608975
ERMN	0.00474293	0.0279549	0.608975
TYSND1	0.00420299	0.0279593	0.608975
CBLL1	0.0046463	0.0283007	0.613271
MRPS36	0.00341842	0.0283372	0.613271
ATP13A2	0.00439583	0.0283675	0.613271
NCOA4	0.00471739	0.028455	0.613271
FILIP1L	-0.00336179	0.0285474	0.613271
DDX47	0.00321611	0.0285602	0.613271
HLTF	0.00402938	0.028667	0.613271
VPS37A	0.00466742	0.0286863	0.613271
GNGT2	-0.00309199	0.0287939	0.613271
PRR13	0.00338293	0.0288393	0.613271
NFATC2	0.00460759	0.0290992	0.613271
CHCHD10	0.00421037	0.0291707	0.613271
ABTB1	0.00489188	0.0292084	0.613271
ZNF726	0.0037321	0.0293307	0.613271
C6orf120	0.00459183	0.0293613	0.613271
ACTR3	0.00270369	0.0293662	0.613271
FAM3C	0.00435773	0.0293866	0.613271
PIP4P2	0.0046425	0.0293906	0.613271
ZNF90	0.00464941	0.0294095	0.613271
FAM168B	0.00488253	0.0295537	0.613271
UMPS	0.00445523	0.0296075	0.613271
MUS81	0.00399416	0.0296891	0.613271
KIAA1143	-0.00389769	0.0297004	0.613271
AP001160.3	0.00283231	0.029746	0.613271
POLR1C	0.00476418	0.029835	0.613271
CPEB4	0.00479924	0.0299075	0.613271
MRPL50	0.00482456	0.029956	0.613271
STX6	0.00421819	0.0300689	0.613271
DNAJC11	0.00430943	0.030073	0.613271
TMEM248	0.0039215	0.0300822	0.613271
ATG10	0.00402729	0.03009	0.613271
IGSF22	0.00277597	0.0301002	0.613271
DHFR2	0.00291584	0.0301035	0.613271
FAM53B	0.00485294	0.0301044	0.613271
RIC3	0.00445825	0.0301362	0.613271
NRL	0.00326675	0.0301401	0.613271
SLC22A18	0.0039236	0.0302136	0.613644
MAPKAPK5-AS1	-0.00300486	0.030563	0.615515
GBF1	0.0047759	0.0305772	0.615515
STIM2	0.00427891	0.0306336	0.615515
SPG21	0.00432009	0.0306802	0.615515
CNP	0.00521853	0.0306932	0.615515
SUMO2	0.0012587	0.0307293	0.615515
KLRB1	0.00511107	0.0308477	0.615515
RAB10	0.00466849	0.0309057	0.615515
SH2D2A	0.00476353	0.0309559	0.615515
MIGA1	0.00448683	0.0310306	0.615515
TRIM52	0.0047064	0.031064	0.615515
SLC30A9	0.00498923	0.031137	0.615515
PRR3	0.00400529	0.0312024	0.615515
NAPA	0.0036994	0.0313278	0.615515
ZC2HC1A	0.00488789	0.0313841	0.615515
GAS6-AS1	0.00238213	0.0313992	0.615515
IL32	-0.00356835	0.031416	0.615515
RASSF6	-0.0023361	0.0314191	0.615515
FEM1B	0.0042816	0.0315511	0.615515
LY96	0.00485789	0.0315899	0.615515
MOK	0.00239449	0.0316532	0.615515
DCTN6	0.00410697	0.031756	0.615515
SGCB	-0.00478413	0.0317806	0.615515
FKBP11	-0.00436409	0.0318435	0.615515
HDLBP	0.00483639	0.03196	0.615515
ACAP2	0.00450354	0.0319787	0.615515
PTPRC	0.00095079	0.0321949	0.615515
AC011445.2	0.00268035	0.0322785	0.615515
AMIGO2	0.00273482	0.032322	0.615515
RBAK-RBAKDN	0.00472069	0.0323243	0.615515
COG7	0.003426	0.0324017	0.615515
TBC1D13	0.00389177	0.0324442	0.615515
MLLT3	0.0040985	0.0325373	0.615515
AP1M1	0.00479215	0.0325502	0.615515
TOMM40	0.00472254	0.0325783	0.615515
MAPKAPK5	0.00474499	0.0325861	0.615515
TULP4	0.00428003	0.0325991	0.615515
MAN2B2	-0.00346267	0.0326324	0.615515
RECQL4	0.00195271	0.0327061	0.615515
CSNK1G1	0.00448122	0.0327259	0.615515
TMEM39A	0.00480311	0.0328138	0.615515
CLCN3	0.00469754	0.0328192	0.615515
GCLM	0.00389684	0.0328571	0.615515
NRIP3	0.00344206	0.0328916	0.615515
KCNK12	0.00407413	0.0329388	0.615515
UTP18	0.00501352	0.0329805	0.615515
TRMT112	0.00266452	0.0329928	0.615515
Z93241.1	0.00389336	0.0330211	0.615515
ACTL6A	0.00333659	0.033072	0.615515
ULK1	0.0050389	0.0330735	0.615515
CCNL1	0.0011275	0.0331261	0.615515
SCYL2	0.00485503	0.0333795	0.617354
TRAK1	0.00437224	0.0334004	0.617354
KIAA1147	0.00455408	0.033436	0.617354
SH3D19	0.00245799	0.0334611	0.617354
MIR3142HG	0.00341766	0.0335408	0.617354
KIF5B	0.00284829	0.033569	0.617354
PAPSS1	0.00485656	0.0336566	0.617354
RNF41	0.00442056	0.0336688	0.617354
SH3GLB2	-0.00377003	0.0338337	0.618172
AP2S1	0.00399728	0.0340083	0.618172
ZNF611	0.00351651	0.0341314	0.618172
BBS2	-0.00398283	0.034269	0.618172
RHOT1	0.00492672	0.0342809	0.618172
PHLPP2	0.00411438	0.034436	0.618172
ZNF557	0.0046043	0.0345044	0.618172
ARF6	0.00209384	0.0345203	0.618172
TSPAN3	0.00455248	0.0345957	0.618172
HDDC2	0.00425316	0.0346354	0.618172
LINC01871	0.0034338	0.0346661	0.618172
AL139011.1	0.00236926	0.0346782	0.618172
BTBD3	0.00266209	0.034742	0.618172
SNX1	0.00456312	0.0347571	0.618172
CAND2	-0.00170568	0.0348402	0.618172
GPAT4	0.00475134	0.0349195	0.618172
ABCE1	0.00489014	0.0350428	0.618172
TGFBR1	0.00403804	0.0351104	0.618172
ERBB2	0.00190309	0.0351207	0.618172
ETV7	0.00359758	0.0351854	0.618172
SPCS3	0.00214088	0.0352088	0.618172
GALNT3	0.00332443	0.0352455	0.618172
RFNG	0.00450064	0.0352618	0.618172
ANKIB1	0.00472671	0.0352663	0.618172
PUSL1	0.00427027	0.0352788	0.618172
STARD7	0.00269984	0.0353207	0.618172
ZNF689	0.0047507	0.0353362	0.618172
JAGN1	0.00457805	0.0354286	0.618172
METAP1	0.00462219	0.0354717	0.618172
RANBP2	0.00373171	0.0354938	0.618172
MAN2C1	0.00423838	0.0355058	0.618172
IRAK4	0.00417859	0.0355406	0.618172
SHOC2	0.00422962	0.0355463	0.618172
PHF6	0.00457294	0.0359314	0.619237
NOS3	0.00222686	0.0359385	0.619237
VAMP1	0.00437913	0.0359773	0.619237
CLK3	0.00396254	0.0360792	0.619237
TRBV18	-0.0022847	0.0361387	0.619237
PRKX	0.00476452	0.0362682	0.619237
OCIAD2	0.00121878	0.0365232	0.619237
NEU1	0.00470303	0.0365372	0.619237
AL121832.2	0.00239181	0.0365648	0.619237
HARS2	-0.00406367	0.0366364	0.619237
SIRT7	0.00316514	0.0367019	0.619237
IFT27	0.00380702	0.0367098	0.619237
MMS19	0.00441055	0.0367227	0.619237
PCF11	0.00348037	0.036842	0.619237
SET	0.000926445	0.0368739	0.619237
EXOSC8	0.00424702	0.0368917	0.619237
C22orf34	0.00292293	0.0369284	0.619237
SAXO2	0.0021	0.0369986	0.619237
GNAI2	0.00233543	0.0370955	0.619237
TANC2	-0.00311307	0.037233	0.619237
AL139393.2	0.00357452	0.0372376	0.619237
RAD50	-0.00152101	0.0373477	0.619237
RNF114	0.00273186	0.0374117	0.619237
SDC4	-0.00235455	0.0374452	0.619237
ZBED4	0.00433167	0.037462	0.619237
PTCD3	0.00477614	0.0374621	0.619237
TUBE1	0.00416408	0.037506	0.619237
AC002467.1	0.00231876	0.0375205	0.619237
RANGRF	0.0041185	0.0375687	0.619237
B4GALT5	0.00430874	0.0376204	0.619237
DUSP6	0.00480656	0.0376238	0.619237
TCEAL4	0.00473766	0.0376418	0.619237
METAP1D	0.00254452	0.037651	0.619237
CRNDE	-0.00230817	0.0376645	0.619237
PLCB1	-0.00300034	0.0377407	0.619237
TPRN	0.00338185	0.0377813	0.619237
PPP4R2	0.00214297	0.0378408	0.619237
G2E3	0.00473217	0.0378763	0.619237
AC087392.3	-0.00258174	0.0378889	0.619237
CRTAP	0.00472555	0.0379361	0.619237
MRPS7	0.00346346	0.0380029	0.619237
FAM168A	0.00404217	0.0380272	0.619237
ACTA2	-0.00269891	0.0381078	0.619237
ARHGAP17	0.00449898	0.0382621	0.619237
FTSJ3	0.00455506	0.0383045	0.619237
CCDC69	0.00369491	0.0383115	0.619237
NEK8	0.0027727	0.0383944	0.619237
EXTL3	0.00298315	0.0383963	0.619237
DCAF10	0.00438401	0.0384019	0.619237
MBNL2	0.00443211	0.0384163	0.619237
UBTD2	0.00230663	0.0385063	0.619237
ZDHHC13	0.00225702	0.038543	0.619237
SEC24D	0.00446743	0.0385563	0.619237
HNRNPD	0.00110842	0.0388273	0.620734
BAZ1B	0.00507885	0.0389851	0.620734
BLOC1S1	0.00251047	0.03911	0.620734
TIMP1	-0.0041213	0.039173	0.620734
ST8SIA4	0.00277145	0.0392092	0.620734
CHCHD3	0.00428461	0.0392956	0.620734
USP49	0.00230143	0.0393352	0.620734
POR	0.00462118	0.0393456	0.620734
KPNA3	0.0036127	0.0393596	0.620734
OXSR1	0.00458779	0.0393747	0.620734
L3MBTL3	0.0041801	0.0393874	0.620734
SYTL1	0.00360108	0.0394122	0.620734
SEC61A2	0.00461492	0.0394767	0.620734
COQ2	0.00449349	0.039499	0.620734
AL139246.5	0.00427063	0.039767	0.620734
EZR	0.00251187	0.039784	0.620734
CCDC88A	-0.00394124	0.039834	0.620734
RFX2	0.00257043	0.0398408	0.620734
ST7	0.0029028	0.0398901	0.620734
QPRT	-0.00261652	0.0398922	0.620734
ASXL1	0.00271877	0.0399662	0.620734
MYH10	-0.00367502	0.0400094	0.620734
RBAK	0.0041012	0.0400493	0.620734
TRIP4	0.0044572	0.0400936	0.620734
BRIX1	-0.00412987	0.0402011	0.620734
IAH1	0.00349109	0.0402614	0.620734
ZBTB5	0.00362045	0.0402967	0.620734
LIMK2	0.00294727	0.0403127	0.620734
AL355304.1	0.00239307	0.0404339	0.620734
PRPF6	0.00425114	0.0405934	0.620734
TCTEX1D2	0.00477433	0.0407629	0.620734
SIAH1	0.00434166	0.0407707	0.620734
STX12	0.00397188	0.0407988	0.620734
WASL	0.0045672	0.0408046	0.620734
PHTF2	0.00381471	0.0409833	0.620734
TRIM66	0.00300065	0.041033	0.620734
WDR45	0.00434091	0.0410452	0.620734
AP003486.1	0.00251209	0.0410576	0.620734
SDCCAG8	0.00484637	0.041095	0.620734
UBA6-AS1	0.00309902	0.041112	0.620734
RABIF	0.00427123	0.0411667	0.620734
LENG8-AS1	0.00290165	0.0411746	0.620734
MYLK-AS1	0.00229931	0.0411851	0.620734
TAPBP	0.00226202	0.0411898	0.620734
AFDN	0.00420861	0.0412365	0.620734
TDP1	-0.00401063	0.0412665	0.620734
IL10RA	0.00349312	0.0412708	0.620734
BCDIN3D	0.0033842	0.0413714	0.620788
IFIH1	0.00503144	0.0414608	0.620788
TMEM156	-0.00337604	0.0414729	0.620788
FBXW4	0.00443098	0.0415454	0.620788
ISG20	0.00317671	0.0415601	0.620788
AL355472.1	0.00456379	0.0416979	0.620788
AL035563.1	-0.00341447	0.041706	0.620788
NBAS	0.00442774	0.0417205	0.620788
GEMIN7	0.00415124	0.0418497	0.621806
RAB1A	0.00359059	0.0419209	0.621806
LYSMD2	0.00504167	0.0420444	0.621806
RAB1B	0.00471431	0.0420954	0.621806
TMTC3	0.00380956	0.0421266	0.621806
ZSCAN29	0.0022683	0.0421685	0.621806
USP22	0.00408153	0.04218	0.621806
CNTRL	0.00382065	0.0422914	0.622358
PRDM10	0.00268549	0.0424147	0.622358
KLHDC10	0.0046136	0.0424571	0.622358
RBM6	0.00429003	0.0425126	0.622358
AC015802.6	0.00419389	0.0425252	0.622358
ING2	0.00459287	0.0426075	0.622358
C17orf75	-0.00383986	0.0426173	0.622358
ZNF32	0.00395552	0.0427064	0.622358
CUL9	0.00402669	0.0428018	0.622358
DERL1	0.00319276	0.0429505	0.622358
LGALS1	0.0052214	0.0429621	0.622358
AC005921.2	0.00367444	0.0429653	0.622358
MARS2	0.00329254	0.0430104	0.622358
MYO19	0.00444471	0.043168	0.622358
NXT2	-0.00430058	0.043186	0.622358
M6PR	0.00429638	0.0431888	0.622358
LINC02001	0.00464191	0.0432428	0.622358
BEST4	0.00212383	0.0433696	0.622358
MTIF2	0.00456845	0.0433703	0.622358
PRDM1	0.0046723	0.043418	0.622358
ZFP30	0.00304202	0.0435416	0.622358
PITPNA	0.00447854	0.0435491	0.622358
SLC12A2	0.00467049	0.0437003	0.622358
PFDN4	0.00408317	0.043794	0.622358
EIF2A	0.00205948	0.0437961	0.622358
STK38	0.00288598	0.0438411	0.622358
PSTPIP2	-0.00327596	0.0438794	0.622358
TAOK1	0.00482748	0.0438884	0.622358
PSMB6	0.00211256	0.0439356	0.622358
LAMTOR5	0.00122269	0.0439497	0.622358
SMIM15	0.00427509	0.0439801	0.622358
SP140L	0.00319673	0.0440431	0.622358
ADAM15	0.00364275	0.0440658	0.622358
NDUFAB1	0.00300929	0.0441309	0.622358
RAB21	0.00308684	0.0442105	0.622358
C1orf61	0.00251035	0.0442395	0.622358
THAP3	0.00424078	0.0443052	0.622358
PPP1R12C	-0.00433652	0.0443883	0.622358
COX11	0.00445376	0.044456	0.622358
PDCD6	0.0031968	0.0444756	0.622358
CCL3	0.00231897	0.0445593	0.622358
AFF1	0.00467372	0.044566	0.622358
R3HDM2	0.0035741	0.0447004	0.623225
LRRC61	0.00283382	0.0447401	0.623225
AGO3	0.00453482	0.0448153	0.623493
TRIM32	0.00234362	0.0448932	0.623779
PIM2	0.00350844	0.0449566	0.623779
CDH24	-0.00259891	0.0450561	0.623779
SRCAP	0.00366037	0.04506	0.623779
CD8B	0.0022444	0.0451566	0.624324
TMEM64	0.00449271	0.0452884	0.624324
MLLT11	0.00301352	0.0453104	0.624324
ZC3H7B	0.0042991	0.0453238	0.624324
CCDC115	0.0046587	0.0456598	0.626463
SERPINB9	0.004547	0.0456744	0.626463
TSSC4	0.00422722	0.0456831	0.626463
KPNA5	0.00451819	0.0457308	0.626463
STK38L	0.0046377	0.0457605	0.626463
ZHX1-C8orf76	-0.00337918	0.0458242	0.626564
MMAB	-0.00356874	0.0458915	0.626715
YPEL3	0.00125407	0.0460001	0.626731
MED8	0.00464888	0.0461104	0.626731
PRKCI	-0.00421773	0.0461659	0.626731
ID3	0.00516216	0.0461853	0.626731
CACUL1	0.00428986	0.046215	0.626731
QSOX1	0.0036544	0.0462306	0.626731
VPS54	0.00399079	0.0463531	0.627022
HIST2H2AB	-0.00308284	0.0463987	0.627022
TULP3	0.00312066	0.0464242	0.627022
LNPEP	0.00292086	0.0466559	0.627022
EIF1AD	0.00455264	0.0466832	0.627022
ZNF224	0.00425048	0.0467124	0.627022
C2orf68	0.0045552	0.0467409	0.627022
KANTR	0.00282587	0.0467727	0.627022
TOR3A	0.00413361	0.0468019	0.627022
GANAB	0.00432443	0.0468154	0.627022
MAGI3	0.00329187	0.0469353	0.627703
PPP1CC	0.002214	0.047006	0.627703
CMTM6	0.00127213	0.0470355	0.627703
EXOC2	-0.00429717	0.0471137	0.627738
RFWD3	0.00442505	0.0471508	0.627738
JARID2-AS1	0.00266851	0.0472782	0.628681
CYTOR	0.00326514	0.0474179	0.629388
CCDC6	0.00455809	0.0474498	0.629388
PUF60	0.00324457	0.047501	0.629388
IKBKB	0.004106	0.0476953	0.629561
BRD8	0.00422385	0.0477257	0.629561
IL18BP	0.00272073	0.0477358	0.629561
FAM120A	0.00421346	0.0477596	0.629561
MFF	0.00265298	0.0477969	0.629561
RBM33	0.0020754	0.0479076	0.630078
SUN2	0.00308291	0.0479555	0.630078
CD151	0.00423069	0.0480309	0.630078
MTPN	0.0010693	0.0482013	0.630078
ZBTB4	0.00406424	0.0482293	0.630078
SLC41A3	0.00435298	0.0482539	0.630078
GPR171	-0.00463668	0.0482642	0.630078
KDM6B	0.00311849	0.048289	0.630078
PHAX	0.00399243	0.0484179	0.630461
AC004241.1	-0.00214105	0.0484317	0.630461
STARD3NL	0.00420485	0.0486134	0.632088
KCTD9	0.00432133	0.0489225	0.63441
QRSL1	0.00422865	0.0489659	0.63441
GGA2	0.00436186	0.0490394	0.63441
CC2D1A	0.00394098	0.0490542	0.63441
NDUFS2	0.00367171	0.049077	0.63441
MSI2	0.00350923	0.049279	0.635353
AMDHD2	0.00408682	0.0493373	0.635353
CHCHD7	0.00384682	0.0493935	0.635353
RAB8A	0.00278894	0.0495525	0.635353
NFATC3	0.00429351	0.0496718	0.635353
JAK3	0.00268518	0.0496902	0.635353
ECHS1	0.00446024	0.0496918	0.635353
RALBP1	0.0041649	0.0498722	0.635353
PCID2	0.00468247	0.0500538	0.635353
SLC2A1	0.00431864	0.0500993	0.635353
ERICH1	0.00413647	0.0501548	0.635353
ZNF761	0.00332947	0.0501577	0.635353
C1orf50	0.00396263	0.0501769	0.635353
TRMO	0.00421115	0.0502292	0.635353
TSPAN31	0.00354673	0.0502416	0.635353
TMCO6	0.00329206	0.0502435	0.635353
ITPRIPL1	0.00359516	0.0503709	0.635353
CHCHD1	0.0045314	0.0503865	0.635353
PAXIP1	0.00395458	0.0504649	0.635353
BATF	0.00445406	0.050571	0.635353
MORF4L2-AS1	0.00210004	0.0506067	0.635353
N4BP2	0.00443608	0.05061	0.635353
CD82	0.00391936	0.0506547	0.635353
ZNF839	-0.00339306	0.0506547	0.635353
ZNF14	0.0035835	0.0506608	0.635353
RNF103	0.00474789	0.0507385	0.635353
COX16	-0.00434636	0.0507524	0.635353
DCAF13	0.00418944	0.0508119	0.635353
RPL36AL	0.000696364	0.0508304	0.635353
PIK3R4	0.0040626	0.0508881	0.635353
BFAR	0.00387975	0.0509196	0.635353
GK5	0.00372064	0.0510706	0.636161
IZUMO4	0.00384487	0.0511319	0.636161
SEC14L1	0.00453435	0.051226	0.636161
PDIA4	0.00410383	0.0512322	0.636161
SRPK2	0.00389476	0.0512701	0.636161
GCA	-0.00317169	0.051375	0.636572
PDCD10	0.00366969	0.0514177	0.636572
DPP9	0.00436538	0.0516286	0.637871
LMAN1	0.00409751	0.0516941	0.637871
OGFR	-0.00425693	0.0516945	0.637871
PMPCA	0.00386744	0.0519237	0.639064
FPGS	0.00420201	0.0519286	0.639064
TMEM191B	0.00403181	0.0521231	0.639064
UBAP1	0.00362474	0.0521475	0.639064
SCX	-0.00200295	0.0521989	0.639064
GPA33	0.00366042	0.0522052	0.639064
BLM	0.00432897	0.0523862	0.639064
INPP5B	0.003534	0.052387	0.639064
CTNND1	0.00221956	0.0524082	0.639064
FAM184A	-0.00266857	0.0524088	0.639064
HSD17B11	0.00363723	0.0524228	0.639064
ARIH2	-0.00285816	0.0525283	0.639649
MAN1B1-DT	-0.00291189	0.0525907	0.63971
ZNF141	0.00418565	0.0527784	0.640526
SLF2	0.00412032	0.0528514	0.640526
SUCLG2	0.00372989	0.0528605	0.640526
CRY2	0.00422193	0.052888	0.640526
PARP1	0.00363257	0.0529778	0.640916
MAGEF1	0.00372444	0.0531857	0.642722
PHC1	0.00440547	0.0532425	0.642722
ING1	0.00454799	0.0537533	0.648184
LDLR	-0.00478732	0.0541072	0.651699
TXLNA	0.00430484	0.0541619	0.651699
PBX4	0.00385621	0.0542337	0.651859
NSD3	0.00107951	0.0543964	0.653109
NIPA1	0.00361932	0.0548224	0.65744
TMEM147	0.00287704	0.0548752	0.65744
VSIG1	-0.00301634	0.0549443	0.657466
HLA-DPA1	0.00494876	0.0551162	0.657466
RNF6	-0.00413691	0.0551649	0.657466
E2F3	0.00416688	0.0552711	0.657466
PTK2B	0.00420514	0.0553342	0.657466
RING1	-0.00404302	0.0553482	0.657466
KLHDC2	-0.00319986	0.0554021	0.657466
BTN2A1	0.0039979	0.0554291	0.657466
TC2N	0.00305902	0.0555189	0.657466
GOLGA8A	0.00389984	0.0555562	0.657466
DNAJC7	0.0023754	0.055639	0.657466
SFT2D2	-0.0031969	0.0556708	0.657466
FAR1	0.00410535	0.0556989	0.657466
BACH2	-0.00407761	0.0557519	0.657466
LRMP	0.00353969	0.0557929	0.657466
SNHG21	0.00425511	0.0558226	0.657466
SYCP2	0.00298062	0.0559669	0.657652
SYNGR2	0.00392383	0.0560433	0.657652
CHIC1	0.00392334	0.0560601	0.657652
MSN	0.00132624	0.0561135	0.657652
GPAM	-0.00388246	0.0561338	0.657652
SACM1L	0.00442322	0.0563005	0.657754
MDS2	0.00327892	0.0563449	0.657754
CDK6	0.00456595	0.0564516	0.657754
ARMH1	0.00359714	0.056492	0.657754
ZMYM4	0.00425834	0.0565313	0.657754
THOC5	0.00398287	0.056555	0.657754
EMC7	0.00314338	0.0565562	0.657754
YARS2	0.00433406	0.0568404	0.660369
FBXL16	0.00249888	0.05717	0.662973
C1orf35	0.00403705	0.0572398	0.662973
USP46	0.00483301	0.0572432	0.662973
CLSPN	0.00409906	0.0573199	0.663171
LIMS2	0.00429889	0.0574034	0.663447
WDR36	-0.00418971	0.0577297	0.664646
TMPO	0.0039473	0.0577362	0.664646
CDHR3	-0.00330919	0.0579801	0.664646
SLAIN2	0.00325999	0.0579861	0.664646
ZNF718	0.00222081	0.0580019	0.664646
SMIM13	0.00415259	0.0580194	0.664646
COA1	0.00383113	0.0581863	0.664646
PLK2	0.00438337	0.0582562	0.664646
LENG8	0.00375986	0.0582957	0.664646
UHRF2	0.00302817	0.0583265	0.664646
AL133492.1	-0.00212314	0.0583379	0.664646
LST1	0.00438578	0.0586894	0.664646
PIM3	0.00247549	0.058798	0.664646
DENND2D	0.00418407	0.0587994	0.664646
WDR33	0.00261623	0.0589902	0.664646
PNP	-0.00417161	0.0590209	0.664646
IKBKG	0.00402402	0.0590226	0.664646
SLC25A34	-0.00237696	0.0590397	0.664646
KIAA0232	0.00389553	0.0591265	0.664646
GID4	-0.00311616	0.0591432	0.664646
HINT2	0.00420852	0.0592214	0.664646
PSME3	0.00412233	0.0592317	0.664646
FAM126B	0.0038099	0.0592362	0.664646
AC132872.1	0.00253014	0.0593889	0.664646
CEP83	0.00341014	0.0594185	0.664646
ALAD	0.00368315	0.0594914	0.664646
ZNF429	0.00364081	0.0595704	0.664646
HSD17B4	-0.00280846	0.0595715	0.664646
STK40	0.00367015	0.0595838	0.664646
ATP5ME	0.00120686	0.0596054	0.664646
PTPN1	0.00226335	0.0596698	0.664646
ZFR	0.00299842	0.0598942	0.664646
MUT	-0.0039008	0.0598961	0.664646
MINOS1	0.00403987	0.0599016	0.664646
FCF1	0.00419506	0.0599328	0.664646
ZBTB7A	0.00415968	0.059961	0.664646
BECN1	0.00313311	0.0599669	0.664646
PYM1	0.00381167	0.0599883	0.664646
DEPDC5	0.00361003	0.0600159	0.664646
IL17RC	0.00265701	0.0600212	0.664646
ZNF83	0.00424192	0.0600545	0.664646
SMAP1	0.00297943	0.0600573	0.664646
YPEL5	0.000956594	0.0601733	0.664646
ARAP1	0.00318628	0.0602112	0.664646
CIDEB	0.00247117	0.0602199	0.664646
MRPL15	-0.00428505	0.0602665	0.664646
PDAP1	0.00282211	0.0603138	0.664646
FUT11	0.00312039	0.0605143	0.665533
CHD2	0.00106208	0.0605661	0.665533
TBC1D7	0.00401754	0.0605736	0.665533
AC009053.2	0.00311237	0.0606546	0.665765
CAMK1	-0.00297243	0.0609741	0.668612
AC025164.1	-0.00365928	0.0610387	0.668662
ANP32B	0.00105848	0.061176	0.669507
PPP2R1B	0.00399592	0.0613315	0.669979
CHCHD5	0.00273264	0.0613395	0.669979
SNX16	0.00338061	0.0615804	0.670353
TTC39C-AS1	-0.00191522	0.0616177	0.670353
AC116366.1	-0.0033102	0.0616595	0.670353
CNKSR3	0.00222124	0.0616709	0.670353
MAP3K5	0.00388761	0.0616749	0.670353
AC022098.4	0.00220387	0.0617615	0.670449
RHOBTB3	0.00390243	0.0618041	0.670449
ANAPC10	0.00422713	0.0621497	0.67354
POLR2H	0.00403357	0.0622467	0.673935
SERPINB1	0.00325835	0.062336	0.674118
RRP1B	0.00385783	0.0624056	0.674118
LTBP3	-0.00411727	0.0624591	0.674118
TRAPPC2L	0.0032991	0.0625059	0.674118
GID8	0.00340425	0.0627669	0.675603
ARPP19	0.00230724	0.0627798	0.675603
AKT1S1	-0.00362818	0.0629154	0.675603
NARS2	0.00274004	0.062933	0.675603
RAB29	0.00436036	0.0631992	0.675603
NARF	0.00363658	0.0632563	0.675603
SNTA1	-0.00381031	0.0632905	0.675603
COG8	-0.00265885	0.0634023	0.675603
FAM19A2	0.00362271	0.0634722	0.675603
HMBOX1	0.00404634	0.063567	0.675603
CARD16	0.00350717	0.0636341	0.675603
FASTKD3	-0.00398164	0.0636698	0.675603
PGRMC1	0.00358017	0.0637752	0.675603
FAM84B	0.00402005	0.0637982	0.675603
SETMAR	0.00374914	0.0639891	0.675603
PSMD12	0.00396186	0.0640066	0.675603
ZNF317	0.00426215	0.0640555	0.675603
ABHD8	0.00369176	0.0641118	0.675603
SLC36A4	0.00387497	0.064119	0.675603
C10orf88	0.00242908	0.0641413	0.675603
DIAPH1	0.0038602	0.0641502	0.675603
UAP1	0.00415519	0.0641962	0.675603
CD9	-0.00232123	0.0642514	0.675603
CXCR4	0.00108263	0.0643229	0.675603
GOLGA2	0.00414572	0.0643517	0.675603
ZMYM3	0.00289497	0.0643613	0.675603
ANGPT2	0.00281809	0.0644374	0.675603
NDUFS6	0.00272614	0.0644466	0.675603
IFNAR2	0.00401659	0.064448	0.675603
DCUN1D1	0.00403033	0.0644645	0.675603
MAP2K6	-0.0037068	0.064574	0.675663
NOA1	0.00305653	0.0645916	0.675663
CDKN2AIPNL	0.00403092	0.064776	0.676609
TMX4	0.00250761	0.0648285	0.676609
AC107081.2	0.00123814	0.0648731	0.676609
DPM3	0.00446397	0.0649941	0.676609
DVL2	-0.00319251	0.0650694	0.676609
UBE2K	0.00342076	0.0651524	0.676609
IFITM2	0.00156009	0.0651816	0.676609
BNIP2	0.00313694	0.0652295	0.676609
COX14	0.00239658	0.0652946	0.676609
ZRANB1	0.00384314	0.0654588	0.676609
HIST1H2BH	0.00374786	0.0654601	0.676609
CRYZL1	0.00392607	0.0654781	0.676609
SLC25A16	0.00415861	0.0655573	0.676609
KPNA6	0.00381118	0.0655868	0.676609
MED24	-0.00367168	0.0656623	0.676609
SOS1	0.00378061	0.0656811	0.676609
USP53	0.00420223	0.0658009	0.676609
TRAFD1	0.00435214	0.0659132	0.676609
TOGARAM1	0.00425114	0.0659233	0.676609
ADGRL1	0.0022758	0.0659756	0.676609
IMPDH1	0.00367062	0.0660143	0.676609
RNF20	0.00415499	0.0660196	0.676609
PTTG1	0.00385464	0.066176	0.677401
PAXIP1-AS1	0.00416172	0.0662399	0.677401
KLHL42	0.00424843	0.0662794	0.677401
NIF3L1	0.00311981	0.0663977	0.677987
FKBP7	0.00187211	0.0664832	0.678239
SRFBP1	0.00372161	0.0665658	0.67846
ZNF487	0.00414961	0.06683	0.678469
FLCN	0.00374962	0.0670159	0.678469
FHL3	0.00355958	0.067083	0.678469
AL391121.1	0.00309356	0.0671648	0.678469
MACO1	0.00448524	0.0672322	0.678469
CYB5R3	0.00413379	0.0673135	0.678469
TOPORS	0.00284659	0.0673616	0.678469
TOLLIP-AS1	0.00279421	0.0674244	0.678469
NUMB	0.00396021	0.0674461	0.678469
GTF2H2	-0.00390823	0.0674728	0.678469
CALCOCO1	0.00363816	0.0675402	0.678469
AC017083.1	0.00290695	0.0676959	0.678469
OAS3	0.00444129	0.0676991	0.678469
AC103724.4	0.0038953	0.0677281	0.678469
USP10	0.00350694	0.0678079	0.678469
ZNF446	0.00272998	0.0678236	0.678469
DDHD2	0.00409123	0.067953	0.678469
MED18	0.00357521	0.0679608	0.678469
MBD6	0.00392641	0.068075	0.678469
MUC13	-0.00143357	0.0681157	0.678469
ZNF737	0.0020694	0.0681217	0.678469
POM121C	0.00343979	0.068122	0.678469
PLAA	0.00444927	0.0683558	0.678469
AFF3	0.00419692	0.0683794	0.678469
UBQLN1	0.00336316	0.0684813	0.678469
KIAA0895	0.00220225	0.0685374	0.678469
CLIC5	-0.00200422	0.0685628	0.678469
SNHG9	0.00244267	0.0685687	0.678469
C6orf89	0.00340672	0.0685872	0.678469
MRPS28	-0.00361177	0.0685954	0.678469
GPX4	-0.00115048	0.0686948	0.678469
ALG10	0.00278345	0.0687114	0.678469
SEPHS1	0.00402361	0.0687568	0.678469
NUB1	0.00373132	0.0688522	0.678469
PSMD11	0.00265461	0.0688846	0.678469
NBL1	0.00327044	0.0689096	0.678469
HECA	0.00305872	0.0692008	0.678469
GCH1	0.00358401	0.0692782	0.678469
CPEB2	0.00374608	0.0693042	0.678469
SYS1	0.00317163	0.0693275	0.678469
H1FX	0.00145074	0.0693808	0.678469
CHERP	0.00429128	0.0693824	0.678469
SLC16A7	0.00410955	0.0694366	0.678469
TRAT1	0.00319674	0.0695469	0.678469
RAB5IF	0.0029286	0.0695772	0.678469
YDJC	0.00403691	0.069585	0.678469
AP002807.1	0.0019152	0.0696062	0.678469
IL12RB2	0.00318763	0.0696331	0.678469
ZNF791	0.0030338	0.0696746	0.678469
VPS29	0.00277822	0.0697014	0.678469
MIB1	0.00428502	0.0697746	0.678469
ANKHD1	0.00371495	0.069808	0.678469
GOLGB1	-0.00242826	0.0698304	0.678469
ATF1	0.00403431	0.0698585	0.678469
SRPK1	0.00381262	0.0699418	0.678686
ZNF626	0.00272041	0.0700128	0.678783
AC119428.2	0.00236679	0.0702052	0.67901
INTS14	-0.00409347	0.0702059	0.67901
CDC42SE2	0.000932968	0.0702192	0.67901
PDZD8	-0.00369281	0.0703067	0.679153
SRP9	0.00261927	0.0703561	0.679153
SUPV3L1	0.00317551	0.0704617	0.679277
GLOD4	0.00367476	0.0705091	0.679277
ZNF579	-0.00328856	0.070552	0.679277
ATP6V1F	0.00249043	0.0707456	0.680334
ARV1	0.00388804	0.0708752	0.680334
KATNB1	-0.00342449	0.0709164	0.680334
CCNH	0.00285301	0.0709329	0.680334
NATD1	0.00302939	0.0709674	0.680334
SLC46A3	0.00367428	0.0710958	0.680493
DNAL4	0.00280224	0.0711213	0.680493
PPP1R12B	-0.00360167	0.071203	0.680493
KMT2B	0.00389037	0.0713959	0.680493
CTNS	0.00237689	0.0714528	0.680493
TMOD2	-0.00192768	0.0715382	0.680493
GBP5	0.00457785	0.0715619	0.680493
AC007388.1	-0.00284259	0.0717325	0.680493
HIST1H1D	0.00309763	0.0717372	0.680493
NNT	0.00386111	0.0717439	0.680493
NME7	0.00264962	0.0717674	0.680493
HCG11	0.00259124	0.0717834	0.680493
INPP5D	0.00353476	0.0717939	0.680493
KHDRBS1	0.00227751	0.0718902	0.680493
ATAD1	0.00396182	0.0720899	0.680493
MRPL46	-0.00394633	0.072109	0.680493
SERAC1	-0.00337947	0.0721538	0.680493
BIVM	0.00253914	0.0721678	0.680493
HPCAL1	0.0041596	0.0722341	0.680493
DCTN4	0.00330549	0.0723211	0.680493
TCP1	0.0024889	0.0723505	0.680493
LRRC8C-DT	-0.00364807	0.0723842	0.680493
FBXO32	0.0038962	0.0723903	0.680493
SMIM7	-0.00341943	0.0725473	0.681172
ABAT	0.00336535	0.072585	0.681172
TGOLN2	0.00194917	0.0726624	0.681284
CLASRP	0.00359334	0.0727393	0.681284
SNAPIN	0.00399487	0.0727805	0.681284
TMEM43	0.00394273	0.0731345	0.681853
MRPL21	0.00303264	0.0731729	0.681853
CASC15	-0.00206285	0.0732133	0.681853
SLC16A3	0.00214891	0.0733736	0.681853
PAIP1	0.00199753	0.0734504	0.681853
LINC00402	0.00293057	0.0735557	0.681853
TTBK2	0.00330143	0.073564	0.681853
YPEL2	0.00321485	0.073603	0.681853
WDR89	0.0033309	0.0737175	0.681853
SH2B1	0.00393341	0.0738843	0.681853
MON2	0.00374815	0.0738985	0.681853
XRCC6	0.00228882	0.0739308	0.681853
USF1	0.00375932	0.0741773	0.681853
SFR1	0.00337455	0.074281	0.681853
C2orf69	0.00407248	0.0742847	0.681853
NUDT14	-0.00384754	0.0745539	0.681853
HLA-DQA1	0.0028475	0.0745654	0.681853
CLUAP1	0.00321327	0.0746831	0.681853
RAPGEF6	0.00354061	0.0747992	0.681853
ASB6	0.0039565	0.074844	0.681853
TTF2	0.00413685	0.0748551	0.681853
PITPNB	0.00355886	0.0748603	0.681853
PPM1N	-0.00216229	0.0748619	0.681853
SMIM4	0.00375852	0.0748994	0.681853
FIP1L1	0.00298116	0.0749393	0.681853
NMI	0.00390494	0.0749545	0.681853
CYB5D1	0.00258034	0.0750033	0.681853
ARIH1	0.00348685	0.0750471	0.681853
IQGAP2	0.00281744	0.0750659	0.681853
EPHX4	-0.00167398	0.0750883	0.681853
AC107871.1	-0.00253402	0.0751168	0.681853
UBE2Z	0.00346409	0.0751398	0.681853
COQ3	0.00240259	0.0752313	0.681853
AL365361.1	0.00405103	0.0752573	0.681853
ST20	-0.00227466	0.0752752	0.681853
STOML2	0.00289513	0.0752956	0.681853
OCIAD1	0.00299116	0.0753213	0.681853
NDUFAF6	0.00399703	0.0754498	0.681853
P2RX4	0.00366513	0.0754512	0.681853
OGFOD1	0.00323504	0.0755367	0.681853
SNX5	0.00330774	0.0755508	0.681853
VCPIP1	0.00385623	0.0755768	0.681853
TSGA10	-0.0025777	0.0755804	0.681853
FARP1	0.003501	0.0756883	0.681853
PMVK	0.00368076	0.0757564	0.681853
LINC00954	-0.00291264	0.0758306	0.681853
CD200R1	0.00229365	0.0758338	0.681853
MRPS12	0.00325905	0.0758357	0.681853
NDE1	0.00361262	0.0758432	0.681853
AL359962.2	-0.00300378	0.076092	0.682695
KIAA0930	0.00296524	0.076197	0.682695
ST20-AS1	0.0027601	0.0762199	0.682695
AC090152.1	0.00380358	0.0763094	0.682695
THRAP3	0.00256126	0.0763906	0.682695
PLEKHF2	0.00387184	0.0763994	0.682695
DNAJB4	0.00359387	0.0764006	0.682695
CHUK	0.00401693	0.0764907	0.682695
NCL	0.000893507	0.076608	0.682695
DUSP16	0.00373467	0.0766855	0.682695
ISG20L2	0.0039629	0.0767127	0.682695
ZNF124	0.0036778	0.0768256	0.682695
HMG20B	0.00404749	0.0769278	0.682695
TMED5	0.00401523	0.0769825	0.682695
TOMM34	0.00362116	0.077234	0.682695
DHX32	-0.00284026	0.0772805	0.682695
TOX4	0.00322558	0.077386	0.682695
FZD6	0.00234864	0.0774667	0.682695
IRF2BP1	0.00349473	0.0775219	0.682695
SOCS7	0.00291215	0.0775579	0.682695
SFXN2	0.00220286	0.0777092	0.682695
MAF	0.0028151	0.0777376	0.682695
OSER1	0.00194969	0.0777811	0.682695
PLEKHJ1	0.00308335	0.0778552	0.682695
FAM76B	0.00281487	0.0778584	0.682695
MTRNR2L8	-0.00446815	0.0778685	0.682695
GZMM	0.00258328	0.077892	0.682695
WASHC1	-0.00365092	0.0779657	0.682695
ZNF600	0.00305871	0.0780305	0.682695
NAA35	0.00357055	0.0780734	0.682695
AP001157.1	0.00351926	0.0781581	0.682695
SPG11	0.00390276	0.0782018	0.682695
C15orf39	0.00307106	0.0782683	0.682695
PFKFB3	0.00387604	0.0782896	0.682695
AC010618.3	0.00243955	0.0783107	0.682695
LACTB2	0.00214608	0.078318	0.682695
IPCEF1	0.00366238	0.0783606	0.682695
EPSTI1	0.00403206	0.0783674	0.682695
RAD51C	0.00406792	0.0785031	0.682695
GIMAP1	0.00366925	0.0785098	0.682695
MAP3K20	-0.00379257	0.0785252	0.682695
CST7	0.00411138	0.0785713	0.682695
FAM122C	0.00409947	0.0785743	0.682695
SCAND1	0.00180195	0.0788047	0.6838
DHRS1	-0.00388812	0.078961	0.6838
GINS2	0.00311881	0.0790221	0.6838
RAB40B	0.0024788	0.0790317	0.6838
MIA2	0.00382688	0.0791011	0.6838
KLRG1	-0.00403656	0.0791264	0.6838
TCAF1	0.00343735	0.0791316	0.6838
CLCC1	0.00298708	0.0792439	0.684239
TECR	0.0022907	0.0795382	0.685003
IFT74	0.00275884	0.0795384	0.685003
VWA5A	0.00325387	0.0795522	0.685003
TMEM202-AS1	0.00239942	0.0796422	0.685003
IFT57	0.00280412	0.0797536	0.685003
ZNF274	0.00398618	0.079759	0.685003
EEF1E1	0.00340133	0.0798437	0.685003
BLVRB	0.00353789	0.0798771	0.685003
CERS2	0.00372737	0.0799371	0.685003
AC004148.2	-0.00269817	0.0800021	0.685003
CCNG2	0.00367745	0.0800094	0.685003
HNRNPUL2	0.00379995	0.0800891	0.685159
ECI1	0.003788	0.0802013	0.685591
PCAT1	0.0025951	0.0802923	0.685843
FBXL22	-0.00343406	0.0805556	0.686927
CYB561D2	-0.00344217	0.0805816	0.686927
CNOT11	0.00380209	0.0806477	0.686927
FBXO9	0.00278193	0.0806661	0.686927
PATZ1	0.00396927	0.0808119	0.687191
CTDSP2	0.00281091	0.0808205	0.687191
WDR83OS	0.00208889	0.0809045	0.687379
EBAG9	0.00389212	0.0810206	0.687498
HADHA	0.00263107	0.081042	0.687498
AC074117.1	-0.00339993	0.0812636	0.687802
COPB1	0.00289463	0.0813649	0.687802
MOB1B	0.00383124	0.0813844	0.687802
NOP56	0.00292669	0.0813932	0.687802
CD38	0.00415734	0.0814061	0.687802
BBS9	0.0025927	0.0814778	0.687802
DEF8	0.00403662	0.0815738	0.687802
NT5C	0.0034534	0.081599	0.687802
PFDN2	0.00221596	0.081634	0.687802
ZNF277	0.00352187	0.0817603	0.687934
DNAJC3-DT	-0.00268306	0.0818401	0.687934
REC8	0.00412026	0.081871	0.687934
OGFRL1	0.00397233	0.0818969	0.687934
SOS2	0.00375966	0.0821173	0.689265
RCC1L	0.00380811	0.0821907	0.689361
RBM11	0.00198466	0.082386	0.689922
QARS	0.00329359	0.0824195	0.689922
GRK2	0.00240129	0.0826796	0.689922
UPK2	0.00177635	0.0827136	0.689922
NDUFV3	0.00388618	0.0827804	0.689922
SLC4A7	0.00377529	0.0828079	0.689922
ZNF326	0.00184119	0.0829575	0.689922
MPC2	0.00264621	0.0831403	0.689922
SELENOT	0.000951096	0.0832248	0.689922
PIK3CD	0.00366117	0.0832654	0.689922
LRP8	0.00351575	0.0832983	0.689922
RNF34	0.00396178	0.083327	0.689922
ZNF136	0.0038318	0.0833288	0.689922
METTL21A	0.00389692	0.0833623	0.689922
ZC3H6	0.00423291	0.0834061	0.689922
DERL2	0.00305089	0.0834256	0.689922
DDX10	0.00362965	0.0834306	0.689922
IFI44	0.00445083	0.0834844	0.689922
SPPL2A	0.00244929	0.0834915	0.689922
AKT1	0.00380599	0.0834974	0.689922
TMEM63B	0.00358598	0.0837428	0.691437
FAM45A	-0.00343257	0.0838629	0.691602
TMEM11	0.00301401	0.0839101	0.691602
MRPS16	0.00359114	0.0840071	0.691602
MBTD1	0.00371252	0.084023	0.691602
COQ8A	0.00400184	0.0840921	0.691602
TCTEX1D4	0.00174144	0.0841745	0.691602
FOXJ3	0.00311316	0.0841977	0.691602
TNKS2-AS1	0.00209729	0.0845903	0.694314
NCF4	-0.00386465	0.0846782	0.694381
SHPRH	0.00419766	0.084747	0.694381
TRMT2A	0.00378378	0.084857	0.694381
DCP1B	-0.0028216	0.0848903	0.694381
DNAH1	0.00195163	0.0849442	0.694381
CLPTM1	0.00391432	0.0850132	0.694381
LCP2	0.00303742	0.0850352	0.694381
CXorf38	0.00378371	0.0851309	0.694653
CCDC50	0.00318119	0.0852952	0.695484
SHISA2	-0.0018067	0.0854784	0.695856
HLA-B	0.00052194	0.0855848	0.695856
SLC25A20	0.00223874	0.0856484	0.695856
ATP6V1C1	0.00321287	0.0856794	0.695856
EIF1AY	0.00228528	0.0857492	0.695856
AC020915.3	0.00264829	0.0858157	0.695856
KLHL36	0.00379967	0.0858676	0.695856
SUMO3	0.00284955	0.0860732	0.695856
ZNF92	0.00327357	0.08612	0.695856
DSTN	0.00251879	0.0861311	0.695856
LUC7L2	-0.00323101	0.0861567	0.695856
SOCS1	0.00287583	0.0861844	0.695856
KDELR2	0.00349784	0.0862951	0.695856
TMEM263	0.00368241	0.0863441	0.695856
CCDC9	0.00314923	0.0863667	0.695856
AF001548.2	0.00283775	0.086377	0.695856
ATF7IP	0.00325693	0.0864037	0.695856
TOR4A	0.00175621	0.0868353	0.698236
AC092140.1	-0.00281939	0.0870556	0.698236
PRDX4	0.00376379	0.0870856	0.698236
MAGT1	0.00403458	0.0871275	0.698236
BLOC1S4	0.00307097	0.0871733	0.698236
CCDC142	0.00234908	0.0872592	0.698236
ERBIN	0.00297087	0.0872619	0.698236
SLC9A9	0.00396137	0.0872733	0.698236
POMZP3	0.00326033	0.0874266	0.698236
LRRC37B	0.00262355	0.0874997	0.698236
MANF	0.0040351	0.0875269	0.698236
TXNDC12	0.00336811	0.0875905	0.698236
BTG2	0.00205382	0.0876241	0.698236
MYO1E	0.00201988	0.0876352	0.698236
TNPO2	-0.00278133	0.0877247	0.698236
N4BP2L2	0.00172301	0.0877265	0.698236
NAA50	0.00338666	0.0878953	0.698236
ACTR2	0.00178089	0.0879041	0.698236
GFM1	0.00387595	0.0879079	0.698236
ACBD5	0.00314299	0.0879539	0.698236
MARK3	0.00277367	0.0880592	0.698325
TNIP1	0.00247771	0.088146	0.698325
BARD1	0.00414519	0.0881533	0.698325
TAF8	0.00328671	0.0886728	0.701941
AC036176.1	0.00201397	0.088747	0.702029
FNIP1	0.00315285	0.0890142	0.703642
RASA3	0.00340474	0.0892157	0.704387
GRWD1	0.00392403	0.089235	0.704387
YJU2	0.00288548	0.0893284	0.704624
WDR3	-0.00305378	0.0893967	0.704664
TSTD3	0.00173882	0.0895618	0.705192
NSMCE4A	0.00367156	0.0895905	0.705192
ME2	0.00374161	0.0896826	0.705415
USP12	0.00217002	0.0897456	0.705415
C22orf46	-0.00315756	0.0899353	0.706384
TMEM222	0.00387578	0.0899957	0.706384
CARNMT1	0.00396759	0.0902432	0.707188
ANKRD52	-0.00373837	0.0902871	0.707188
UBE2E1	0.00358222	0.0902923	0.707188
RAB9A	0.0038171	0.0903826	0.707188
STAT2	0.00389028	0.0905409	0.707188
SS18L2	0.00252586	0.0905788	0.707188
CYP20A1	-0.00330781	0.0906058	0.707188
ZSCAN16-AS1	-0.00405896	0.0906235	0.707188
USP38	0.00360351	0.0907367	0.707188
IKZF1	0.00186411	0.0907845	0.707188
COL18A1	0.00376831	0.090896	0.707188
SPOPL	0.00396707	0.0908988	0.707188
PLEKHB1	0.00244359	0.0909242	0.707188
LGALS3BP	0.00406288	0.091031	0.707323
RAB22A	0.00327129	0.0911302	0.707323
STRN3	0.00352638	0.0911322	0.707323
SH3YL1	0.00293119	0.0912996	0.707406
FAM107B	0.000978621	0.0913032	0.707406
ZMYM2	0.00305037	0.0913784	0.707406
CNOT7	-0.0027752	0.0913971	0.707406
AC119396.1	0.00245374	0.091514	0.707469
KMT5B	0.00374194	0.0915324	0.707469
GOLT1B	0.00289584	0.0916181	0.70764
HLA-DMA	0.00382214	0.091721	0.70794
LACC1	0.00180662	0.0917842	0.70794
AKAP11	0.00423344	0.0920166	0.709242
HMGXB3	0.00385954	0.0921092	0.709464
MIATNB	0.00368233	0.092221	0.709834
OTULIN	0.00287112	0.0923803	0.710533
TFF1	-0.00127885	0.0926948	0.710533
RALY	0.0017033	0.0928476	0.710533
AC109826.1	-0.00305347	0.0929601	0.710533
ZNF664	0.00325533	0.092981	0.710533
SSX2IP	-0.00349699	0.0930142	0.710533
CREB3L4	-0.0023085	0.0930913	0.710533
SNRPG	0.00164323	0.0931325	0.710533
CPSF7	0.00317989	0.0931551	0.710533
EIF3M	-0.00105133	0.0932202	0.710533
AP4M1	0.00267533	0.0932953	0.710533
KLC4	0.0027763	0.0933557	0.710533
SF3B4	0.00342958	0.0933955	0.710533
MCL1	0.001041	0.0935074	0.710533
GEMIN2	0.00341113	0.0935719	0.710533
FAM193B	0.0037823	0.0936534	0.710533
TOMM70	0.00334698	0.0938275	0.710533
SDHA	0.00337122	0.093832	0.710533
EFNA1	0.00205706	0.0938555	0.710533
ZNF684	0.00359329	0.0939387	0.710533
GALM	0.00394419	0.0939663	0.710533
CCDC85B	0.00262061	0.0940181	0.710533
SBK1	0.00322508	0.094053	0.710533
COPS3	0.0027935	0.0942021	0.710533
ATP5MD	0.00265058	0.0942777	0.710533
SSR3	0.00284715	0.0942995	0.710533
PPP1R3E	-0.0032807	0.0943526	0.710533
CD2AP	0.00321709	0.0943637	0.710533
FAM50A	0.00350527	0.0944092	0.710533
BTN3A2	0.0039479	0.0944127	0.710533
ARPC5L	0.00242533	0.0944378	0.710533
ASCC2	0.00385734	0.0944517	0.710533
SAR1B	0.00311873	0.0944554	0.710533
DLGAP1-AS1	0.00366875	0.094501	0.710533
ORMDL2	0.00372872	0.0945885	0.710533
FBXO46	0.00302001	0.0946973	0.710533
ELOVL5	0.00239263	0.0947727	0.710533
DYNLRB1	0.00257616	0.094777	0.710533
PPP4C	0.00344184	0.0948016	0.710533
HAGH	0.00381417	0.0950119	0.71163
LRWD1	0.00268242	0.0952064	0.711646
HCCS	0.00332731	0.0953493	0.711646
AL450384.2	0.00225296	0.0955143	0.711646
TRGC2	0.00206115	0.0955555	0.711646
MEF2D	0.00285791	0.0956056	0.711646
SEC22A	0.00325092	0.0958161	0.711646
MKL1	0.00371689	0.0958284	0.711646
NOM1	0.00381118	0.0958403	0.711646
HADHB	0.00285835	0.0958743	0.711646
GLG1	0.0035541	0.0958916	0.711646
RNPC3	0.00354412	0.0958957	0.711646
YWHAQ	0.00248184	0.0958962	0.711646
CLCN7	0.00362909	0.0959424	0.711646
MAPK1	0.00389873	0.0960308	0.711646
MFSD14B	0.00328699	0.0960722	0.711646
PDIA6	0.00307146	0.0960945	0.711646
CCT6A	0.00228426	0.096233	0.711646
ARHGAP45	0.00264783	0.0962385	0.711646
MAP1LC3B	0.00113131	0.0963886	0.711646
CELSR2	0.001872	0.0964443	0.711646
GSPT2	0.00332398	0.096501	0.711646
DGKH	0.00363159	0.0965206	0.711646
RANBP3	0.00387134	0.0965257	0.711646
PSMC4	0.00314342	0.0965851	0.711646
CD6	0.00221043	0.0966141	0.711646
SLC48A1	-0.00296188	0.0966764	0.711646
HYLS1	0.00205067	0.0967774	0.711919
OTUD1	0.00313072	0.0969698	0.711924
EXD2	-0.0025752	0.0969945	0.711924
HIPK3	0.0037113	0.0970304	0.711924
PI4K2B	0.00260603	0.0971709	0.711924
ZNF329	-0.00317583	0.0971727	0.711924
ZCCHC9	-0.00344038	0.097232	0.711924
EIF4EBP1	0.00326624	0.0972712	0.711924
UVSSA	-0.00337776	0.0973685	0.711924
CD55	0.00304835	0.0974083	0.711924
KPNA4	0.00278986	0.0974178	0.711924
CNTD1	-0.0017109	0.0976524	0.712635
BCL10	0.00305204	0.0977107	0.712635
XKR8	-0.00315067	0.0978407	0.712635
C12orf43	-0.00357845	0.0978719	0.712635
MUM1	0.00315198	0.0979811	0.712635
CDYL2	0.00371114	0.098009	0.712635
NAA40	-0.00260876	0.0981352	0.712635
TSG101	0.00278517	0.098231	0.712635
TRIM4	0.00374199	0.0982455	0.712635
SLC25A51	0.00312522	0.0982648	0.712635
CSF1	0.00195987	0.0983133	0.712635
ALG13	0.00233317	0.0983314	0.712635
ANXA2	0.00343815	0.0983761	0.712635
HIVEP2	0.00375886	0.0984924	0.712635
TOR1AIP1	0.00290394	0.0984952	0.712635
CARS2	0.00373096	0.0985755	0.712635
CFLAR	0.00225378	0.0986482	0.712635
HACD3	0.00345055	0.0986797	0.712635
HPRT1	0.00367442	0.0987316	0.712635
YTHDF1	0.00339204	0.0992024	0.715122
EDEM3	0.00359737	0.0992593	0.715122
DESI1	-0.00374491	0.0992689	0.715122
TTPAL	0.0036186	0.0995651	0.715376
SLC25A53	0.00345558	0.0996332	0.715376
HEXB	-0.00346583	0.0996485	0.715376
RTP4	0.00326441	0.0996804	0.715376
CENPU	0.00413604	0.0999278	0.715376
ANKRA2	0.0031822	0.100019	0.715376
SIDT2	0.00354279	0.100034	0.715376
ZDHHC20	0.00304785	0.100079	0.715376
ZC3H14	0.0036762	0.100092	0.715376
CCDC127	-0.00349335	0.10017	0.715376
REV1	0.00365679	0.100257	0.715376
IST1	-0.0026718	0.100452	0.715376
MBTPS2	-0.00307253	0.100515	0.715376
ARHGEF7	0.00346418	0.10056	0.715376
AC008074.3	0.00134932	0.100572	0.715376
ZFP36	0.002066	0.100618	0.715376
RNF175	0.00212407	0.100669	0.715376
SOX4	-0.0037512	0.100684	0.715376
AC004922.1	-0.00168718	0.100685	0.715376
RAB18	-0.00316212	0.100716	0.715376
THAP1	0.00337811	0.10076	0.715376
MINDY2	0.00362254	0.100769	0.715376
AC023157.3	-0.00315423	0.100839	0.715376
APBB1IP	0.00232858	0.100878	0.715376
MDM1	0.00332631	0.100911	0.715376
ITFG2	-0.00387238	0.101166	0.715897
R3HDM4	0.00186186	0.101302	0.715897
STX17-AS1	0.00185408	0.101375	0.715897
DLG1	0.00259704	0.101397	0.715897
PLIN3	0.00367597	0.101433	0.715897
ZFAND4	0.00356323	0.101442	0.715897
BTBD6	0.00354512	0.101486	0.715897
C6orf106	0.00378498	0.101499	0.715897
MIEF2	0.00296458	0.101703	0.715984
TARSL2	0.00383393	0.10185	0.715984
SUGT1	0.00244168	0.101969	0.715984
ZNF451	0.00219924	0.101973	0.715984
STX10	0.0027746	0.102024	0.715984
ERLIN2	-0.00299608	0.102071	0.715984
PA2G4	0.00176912	0.102083	0.715984
CASP1	0.00364324	0.102085	0.715984
PCM1	0.0021855	0.102091	0.715984
GPR137	0.00367079	0.102162	0.716037
NOTCH2NL	0.00194609	0.102246	0.716146
STX17	0.00358496	0.102464	0.716146
PI4KB	0.00331913	0.102471	0.716146
POLE2	0.00245485	0.102633	0.716146
FBXO5	0.00377081	0.102728	0.716146
RBM23	0.00285655	0.102751	0.716146
DNAJB12	0.00325151	0.102781	0.716146
ILKAP	0.0025749	0.102895	0.716146
CCDC51	-0.00226449	0.10291	0.716146
C2orf74	0.0027912	0.102933	0.716146
RTKN2	0.00473042	0.102943	0.716146
PRKCQ	0.00353474	0.103028	0.716146
RSRC1	0.00337528	0.103045	0.716146
PPAN	0.00314517	0.103079	0.716146
TSKS	-0.00174081	0.103277	0.716407
GPN2	0.003649	0.103285	0.716407
ZNF207	0.00160136	0.103358	0.716407
RRP7A	0.00371576	0.10341	0.716407
ZMPSTE24	0.00371751	0.103545	0.716407
LARP1	0.00379922	0.103605	0.716407
APTR	-0.00241761	0.103607	0.716407
VDAC1	0.00265312	0.103631	0.716407
C7orf31	0.00198969	0.103833	0.716609
PPP1R10	0.00339358	0.103847	0.716609
CTCF	0.00283784	0.103911	0.716609
GNS	0.00282767	0.103918	0.716609
HELLS	0.0037419	0.10421	0.717175
HIST1H2BD	0.00314192	0.104212	0.717175
CCAR1	0.00356946	0.104345	0.717175
MHENCR	0.00337754	0.104407	0.717175
ABT1	0.00322275	0.104435	0.717175
GPR65	-0.00382322	0.104564	0.717175
UBB	0.000916937	0.104678	0.717175
MKL2	0.00367006	0.104712	0.717175
GRPEL2	0.00364378	0.104786	0.717175
ASPHD2	0.00300276	0.104865	0.717175
TRIM37	0.00393581	0.1049	0.717175
MPPE1	-0.00299365	0.104906	0.717175
MAP10	0.00188432	0.104954	0.717175
MAT2B	0.00334671	0.104997	0.717175
BLMH	0.00359092	0.105014	0.717175
MED26	-0.00358783	0.105031	0.717175
UPRT	0.00350115	0.105179	0.717188
MALSU1	0.00344232	0.105187	0.717188
KIAA1551	0.00242246	0.105336	0.717188
AL358781.2	-0.00194696	0.105345	0.717188
DMXL2	-0.00171745	0.105529	0.717188
TRMT61A	0.00322558	0.105691	0.717188
LMNA	0.00307262	0.105704	0.717188
KCNRG	0.00187321	0.105944	0.717188
NFE2L2	0.00228767	0.106011	0.717188
GTF2H2C	0.0025198	0.106019	0.717188
ATG16L1	0.00385823	0.106273	0.717188
PHACTR4	0.00331246	0.106305	0.717188
NOCT	0.00333228	0.106452	0.717188
SOD2	0.00361799	0.106477	0.717188
CNOT1	0.00244291	0.106635	0.717188
IFFO2	0.00367742	0.106684	0.717188
KANSL3	0.00355628	0.106801	0.717188
DGCR8	0.00306066	0.106823	0.717188
ATF4	0.00164342	0.106926	0.717188
MIB2	0.00344772	0.107013	0.717188
MPZL3	0.00360093	0.107076	0.717188
MRPL28	0.003181	0.107119	0.717188
DRG2	0.00361469	0.107244	0.717188
AL121603.2	0.00350998	0.107258	0.717188
TUBA4A	0.00288893	0.107278	0.717188
RAB33B	0.00383565	0.107302	0.717188
SAMD10	0.00248351	0.107328	0.717188
DENR	0.00240992	0.107386	0.717188
AK3	0.00309679	0.107395	0.717188
ELF1	0.000853377	0.107398	0.717188
DCAF5	0.00323821	0.107413	0.717188
ZNF91	0.00348693	0.107462	0.717188
NLRC5	0.00298027	0.107471	0.717188
BAK1	0.00338818	0.107609	0.717188
PICK1	0.00262435	0.107668	0.717188
TUBGCP2	0.00323939	0.107797	0.717188
ARHGAP19	0.00308259	0.107903	0.717188
RAB11FIP3	0.00329778	0.107992	0.717188
AP002748.3	0.00290815	0.108015	0.717188
CDIPT	0.00311232	0.10812	0.717188
NBDY	0.00323366	0.108196	0.717188
RTF2	0.00280187	0.108236	0.717188
TMEM258	-0.000934064	0.10824	0.717188
MAP1LC3B2	0.00192932	0.10836	0.717188
PER3	0.00262884	0.108453	0.717188
BAP1	0.0036209	0.108473	0.717188
RDH10	0.00226542	0.108492	0.717188
FLNA	0.00187991	0.108516	0.717188
TMEM167B	0.00298484	0.108525	0.717188
ATN1	-0.00274889	0.108545	0.717188
KLHL7	0.00344355	0.108604	0.717188
C2CD2	0.00179512	0.108623	0.717188
SETD1A	0.00348261	0.108665	0.717188
AC020910.4	0.00367752	0.108803	0.717188
PRSS21	-0.00178207	0.108803	0.717188
TRMT10C	0.00306617	0.108843	0.717188
LGALS8	0.00226116	0.10897	0.717188
METTL15	0.00312555	0.109414	0.717188
ZNF721	0.00334629	0.109444	0.717188
STX3	0.00235936	0.109455	0.717188
FAS	0.00382247	0.109455	0.717188
HLA-E	0.000670314	0.109458	0.717188
NUDT15	-0.00386746	0.109484	0.717188
R3HDM1	0.00342101	0.109545	0.717188
RAB11FIP1	0.0029713	0.109558	0.717188
MIGA2	-0.00288259	0.109613	0.717188
PLRG1	0.00356696	0.109624	0.717188
AC005480.1	-0.00122014	0.109661	0.717188
SLC40A1	0.00198363	0.109908	0.717188
TNFSF12	-0.00334981	0.110051	0.717188
PIK3C3	0.00374081	0.110051	0.717188
STOM	0.00389516	0.110078	0.717188
TMEM160	0.00120825	0.110187	0.717188
UTP6	0.0034022	0.11021	0.717188
TCTA	0.00332281	0.110257	0.717188
LIMK1	0.00265778	0.11032	0.717188
AC044849.1	0.00202811	0.110333	0.717188
DERA	0.00339919	0.110386	0.717188
USP47	0.00234723	0.1104	0.717188
TMED7	0.00350057	0.11044	0.717188
RNF168	0.00323841	0.110443	0.717188
HDAC7	0.00285503	0.11045	0.717188
PHLDB3	0.00376669	0.110481	0.717188
TPRA1	0.00214736	0.110506	0.717188
MTM1	-0.00328074	0.110645	0.717188
OSBPL7	0.00309074	0.110653	0.717188
CCNI	0.00066963	0.110673	0.717188
ACAD10	0.00240325	0.110703	0.717188
LPAR6	0.00337111	0.110876	0.717728
C12orf10	0.00332669	0.110916	0.717728
TRAV17	-0.00191125	0.111056	0.71822
BCL7B	0.00103595	0.111233	0.718946
USP1	0.00290956	0.111513	0.719885
ACOT8	0.00363593	0.111593	0.719885
C8orf33	-0.00361048	0.111652	0.719885
THYN1	-0.00324	0.111698	0.719885
SLC25A37	0.00329637	0.11172	0.719885
HGSNAT	0.00351225	0.111821	0.719885
ICAM2	0.0032125	0.111916	0.719885
AL133342.1	0.00343336	0.11196	0.719885
FBRS	0.00284977	0.112005	0.719885
CEPT1	0.00325418	0.112025	0.719885
PPA2	0.00360791	0.112095	0.719919
UFM1	0.00230364	0.112285	0.720334
HES1	-0.00350734	0.112289	0.720334
SLC30A1	0.00352718	0.112444	0.720694
MTCH2	0.00358755	0.112475	0.720694
UBLCP1	0.00359896	0.112621	0.721216
FBXW9	0.00211032	0.112724	0.721458
CERS6	0.00342993	0.112796	0.721503
ROPN1L	-0.00164439	0.113037	0.721543
CCDC57	-0.00245441	0.113079	0.721543
EPHA4	0.00375052	0.113116	0.721543
SMS	0.00282865	0.113312	0.721543
RAB27A	0.00333273	0.113425	0.721543
AC105760.2	0.00175549	0.113467	0.721543
BAZ1A	0.00186189	0.113471	0.721543
CBX1	0.0035132	0.113586	0.721543
ZXDB	0.00280662	0.113616	0.721543
SYNGAP1	0.00349071	0.113646	0.721543
ZHX1	0.00328769	0.113659	0.721543
AL590705.1	0.00154376	0.113712	0.721543
TOPBP1	0.00352425	0.113842	0.721543
LRRC32	-0.00393574	0.113872	0.721543
METTL23	0.00345151	0.114058	0.721543
PBRM1	0.00337978	0.114059	0.721543
PIP5K1A	0.00350091	0.114089	0.721543
POLR3F	0.003566	0.114291	0.721543
DHRS4L2	0.00342021	0.114345	0.721543
ENOSF1	0.00325104	0.114375	0.721543
AC012557.2	-0.0021972	0.11438	0.721543
ARMCX6	0.00321174	0.114426	0.721543
CTDNEP1	0.00272189	0.114462	0.721543
GEMIN5	-0.00257024	0.114526	0.721543
MCM3AP	0.00350328	0.114616	0.721543
ARAP2	0.00235504	0.114728	0.721543
GALNT6	-0.00279673	0.114799	0.721543
CDK5R1	0.00354317	0.114831	0.721543
SESN1	0.00320277	0.114911	0.721543
SRD5A1	-0.00262581	0.114952	0.721543
LCOR	0.00311302	0.114995	0.721543
CLDND1	0.00173253	0.115035	0.721543
GAK	0.00360294	0.115057	0.721543
MED25	0.00360835	0.115075	0.721543
ZNF107	0.00323931	0.115257	0.721543
ATXN7L3	0.00370339	0.115311	0.721543
IRAK3	-0.00169008	0.115415	0.721543
ZNF292	0.000833278	0.115422	0.721543
RBBP6	0.00102725	0.115585	0.721543
AC103724.3	-0.00162127	0.115613	0.721543
CAPN10-DT	-0.00213531	0.115646	0.721543
USP30-AS1	0.0026551	0.115677	0.721543
PRKAR1A	-0.00244842	0.115775	0.721543
CALU	-0.00352818	0.115808	0.721543
CRACR2A	0.00333352	0.115813	0.721543
FAM167B	-0.00175498	0.115823	0.721543
AC090948.1	0.00319987	0.115894	0.721543
TRAF2	-0.00321475	0.115997	0.721543
UBR2	0.0031844	0.116099	0.721543
ZBTB39	0.00277627	0.116142	0.721543
TM7SF2	0.00256509	0.116303	0.721543
PRPSAP1	0.00374975	0.116427	0.721543
PUM1	0.00201239	0.116476	0.721543
HLA-DRA	0.0038217	0.116534	0.721543
MANEA-DT	-0.00351461	0.11659	0.721543
TMEM245	0.00344027	0.116666	0.721543
POU2AF1	0.00242082	0.116669	0.721543
AL592183.1	0.00349615	0.116838	0.721543
DDX60L	0.00377733	0.116852	0.721543
NAA38	0.00281721	0.116947	0.721543
HMGCL	-0.00302464	0.116962	0.721543
SRSF10	0.00165047	0.117025	0.721543
STAMBP	0.00369021	0.117039	0.721543
MINDY3	0.00359086	0.117049	0.721543
DDIAS	0.00148068	0.11713	0.721543
BUD31	0.00166613	0.117178	0.721543
FGFBP2	0.001886	0.117179	0.721543
BAD	0.00291142	0.11721	0.721543
HS1BP3	-0.00345996	0.117282	0.721586
MYDGF	0.00253191	0.11742	0.721852
IFT80	0.00314704	0.1175	0.721852
PITPNC1	0.00321222	0.117559	0.721852
AL360270.1	0.00214505	0.117632	0.721852
NONO	-0.00106619	0.11765	0.721852
SP100	0.00221309	0.117855	0.722714
ARHGAP5	0.003705	0.118045	0.72348
MRPL18	0.00287271	0.118406	0.724971
ARF3	-0.0033167	0.118418	0.724971
TINF2	0.00333387	0.118545	0.725349
MTERF2	0.00230674	0.118673	0.725616
ZSCAN32	0.00316559	0.118719	0.725616
RRAS	-0.00308332	0.118785	0.725616
ECD	0.00305638	0.118952	0.726241
CCND1	0.00181065	0.119085	0.726653
C15orf53	0.00328611	0.11941	0.727065
RPL36A	-0.00101491	0.119427	0.727065
AGL	0.00319811	0.119435	0.727065
SPACA6	0.00287754	0.119575	0.727065
PPP3CA	-0.00335915	0.119653	0.727065
SNHG25	0.00303085	0.119667	0.727065
ALDH4A1	-0.00132074	0.119707	0.727065
MAP4K4	0.00258155	0.11976	0.727065
KMT5C	0.00334859	0.119763	0.727065
THAP12	0.00317648	0.119958	0.727065
SLC35C2	0.00321335	0.120043	0.727065
TERF1	0.00276639	0.120066	0.727065
HERC4	0.00339608	0.120114	0.727065
STX5	0.00336599	0.12021	0.727065
GABARAP	0.00310366	0.120328	0.727065
PTPN7	0.00255179	0.120353	0.727065
TTC21B	0.00336671	0.120402	0.727065
ZNF160	0.00340943	0.120415	0.727065
NME1	0.00370279	0.12048	0.727065
RAE1	0.00237342	0.120546	0.727065
MIF4GD	0.00342172	0.120651	0.727065
MSANTD3	0.00317395	0.120718	0.727065
TPM4	0.001898	0.120787	0.727065
RBM7	0.00186246	0.120788	0.727065
CFAP97	0.00317489	0.120851	0.727065
HSD17B10	0.0027509	0.120851	0.727065
AP002495.2	0.00309903	0.120951	0.727197
NPIPB15	0.00228409	0.121106	0.727197
SLC43A1	-0.00235647	0.121203	0.727197
TFRC	0.0030773	0.121228	0.727197
KMT2A	0.000834494	0.121311	0.727197
ZXDC	0.00361282	0.121385	0.727197
NAIF1	0.00321454	0.121411	0.727197
CPNE5	0.00325466	0.121431	0.727197
MRPS26	0.00313764	0.121731	0.727197
IL2RB	0.00251427	0.121753	0.727197
RNF125	0.000981708	0.121795	0.727197
GAA	-0.00253923	0.121849	0.727197
PPP2CA	0.00166742	0.121855	0.727197
ALKBH7	0.00159458	0.121911	0.727197
MTMR1	0.00333576	0.121993	0.727197
LRP2BP	0.00269099	0.122089	0.727197
MTF2	0.00259819	0.122103	0.727197
SMC4	-0.00279919	0.122199	0.727197
NIPSNAP2	0.00279808	0.122333	0.727197
WDR62	0.00170825	0.122497	0.727197
ERG28	0.00343112	0.122515	0.727197
PLEKHH2	0.00142021	0.122525	0.727197
RASSF1	0.00356248	0.122562	0.727197
POLR2J	0.00227782	0.122569	0.727197
RNF139	0.00268056	0.122624	0.727197
CBX5	-0.00290117	0.122787	0.727197
TMEM104	-0.00174912	0.122803	0.727197
AL627171.1	0.00294859	0.122829	0.727197
PREP	-0.00341934	0.123033	0.727197
SEL1L	0.0034164	0.123046	0.727197
ITPK1	0.00328723	0.123063	0.727197
TBC1D15	0.00164813	0.123097	0.727197
RMND1	0.00331914	0.123348	0.727197
TMEM106A	0.00202976	0.123359	0.727197
AEN	0.00294472	0.123379	0.727197
RDH14	0.00329024	0.123436	0.727197
TENT2	0.00160119	0.12344	0.727197
CEBPZOS	0.0032843	0.12345	0.727197
MED14	0.00337439	0.12347	0.727197
DMGDH	-0.00239674	0.123486	0.727197
AAR2	0.00322463	0.123985	0.729703
ASB8	0.00234783	0.124043	0.729703
ETFDH	0.00336364	0.124172	0.729834
TMEM170A	0.00290845	0.124196	0.729834
TIMM50	0.0036685	0.12446	0.73052
ZNF862	-0.00234196	0.12449	0.73052
PABPC4	0.0033743	0.124559	0.73052
ABHD2	0.00323388	0.124615	0.73052
ALG3	0.00330344	0.124641	0.73052
ARHGEF3	0.00329139	0.12474	0.730716
ZNF710-AS1	-0.00186076	0.124827	0.730839
RNF123	-0.00168006	0.125051	0.731763
NCAPD3	0.0032247	0.125445	0.732947
RNF19A	0.00179329	0.125543	0.732947
AC007686.3	0.00328103	0.125552	0.732947
EIF4E2	0.00252934	0.125565	0.732947
ZMYM6	0.00279804	0.125695	0.732947
LY9	0.00275935	0.125701	0.732947
GATA3-AS1	-0.00219436	0.126079	0.732947
RANBP1	0.002471	0.126106	0.732947
KRTCAP3	-0.00183415	0.126257	0.732947
CCDC146	0.00282723	0.126267	0.732947
RNF144B	-0.00196039	0.126276	0.732947
AC008741.2	0.00185441	0.126422	0.732947
CLOCK	0.00313593	0.126501	0.732947
HS2ST1	0.00315989	0.126519	0.732947
RUSC1	-0.0026481	0.126526	0.732947
NDUFV1	0.00312134	0.126535	0.732947
CDK2	-0.00148985	0.126645	0.732947
PHF11	0.00258715	0.126659	0.732947
ENY2	0.00248663	0.126784	0.732947
TPGS1	0.00343747	0.126829	0.732947
IFT88	0.00319338	0.126865	0.732947
YRDC	0.00327213	0.126876	0.732947
NUDT3	0.00295731	0.12709	0.732947
VAMP2	-0.00091831	0.127121	0.732947
ANKRD13D	0.00310414	0.127173	0.732947
WWP2	0.00356506	0.127199	0.732947
THOC3	0.00353152	0.127386	0.732947
PRKAR2A	0.0030832	0.127531	0.732947
PARG	0.00328324	0.127541	0.732947
ABHD16A	0.00164428	0.127966	0.732947
FAM241B	-0.00269006	0.128002	0.732947
RAD51AP1	-0.00264711	0.128078	0.732947
COX8A	0.000954752	0.128101	0.732947
MXD1	0.00316395	0.128192	0.732947
ARL6IP1	0.00228993	0.128434	0.732947
CCSAP	0.00342612	0.128476	0.732947
SELENOM	0.00336673	0.128489	0.732947
CREBRF	0.000858947	0.128513	0.732947
LMO4	0.00397701	0.128643	0.732947
ZNF226	0.00336227	0.128671	0.732947
AC110769.2	0.00213262	0.128737	0.732947
LETMD1	0.00280238	0.128756	0.732947
EIF2S1	0.00341946	0.128771	0.732947
PGAM5	0.00336351	0.128825	0.732947
CCT5	0.00305225	0.128887	0.732947
PTBP1	0.00272448	0.128959	0.732947
LINC01089	0.00227273	0.128964	0.732947
TLNRD1	0.00336533	0.129022	0.732947
SPATA24	-0.00201197	0.129025	0.732947
AC012615.1	-0.00273397	0.129152	0.732947
CCDC71	0.00174799	0.12917	0.732947
ZNF778	-0.00322429	0.129251	0.732947
HSPB11	0.00335508	0.129253	0.732947
RFC2	0.00361197	0.129397	0.732947
TMEM219	0.00223739	0.129402	0.732947
TAF11	-0.0024561	0.129493	0.732947
UBE2A	0.00273732	0.129496	0.732947
CAPNS1	0.00210291	0.129506	0.732947
FERMT3	0.00324142	0.129594	0.732947
PTS	0.0031795	0.1298	0.732947
AP002360.1	0.00304824	0.129823	0.732947
GK	0.00245588	0.129998	0.732947
ZNF714	-0.00345944	0.13005	0.732947
DUS4L	0.00299744	0.130056	0.732947
ADA2	-0.00326897	0.130174	0.732947
ZNF444	-0.00268049	0.130257	0.732947
RNF113A	0.00345481	0.130263	0.732947
RAB11B	0.00303851	0.130263	0.732947
HPS5	0.00339375	0.130282	0.732947
CFL2	0.00354709	0.130284	0.732947
POLR2A	0.00279861	0.130338	0.732947
C19orf12	0.00294222	0.130355	0.732947
MAN2A2	0.0030467	0.130407	0.732947
FAM114A2	0.00293543	0.13042	0.732947
PTBP3	0.00185449	0.130514	0.732947
BPNT1	0.00275455	0.130574	0.732947
TMUB2	0.00311632	0.130587	0.732947
MR1	0.00326923	0.130601	0.732947
CENPP	0.00272266	0.130626	0.732947
TMEM79	0.00198705	0.13064	0.732947
CCNT1	0.00239045	0.130807	0.732947
YME1L1	-0.000884412	0.130824	0.732947
LRRC58	0.0028996	0.130836	0.732947
SLC9A3	0.0028163	0.130857	0.732947
TMEM69	0.00281518	0.130929	0.732947
PTPN18	0.00301628	0.130967	0.732947
DOCK9	0.00291537	0.131122	0.732947
AL162231.1	-0.00243795	0.131161	0.732947
ZCCHC3	-0.0034051	0.131173	0.732947
FKBP3	0.00309721	0.131194	0.732947
HEXA	0.00285255	0.131246	0.732947
YY1AP1	0.00315581	0.131572	0.733808
PPFIBP1	-0.001639	0.131628	0.733808
PIKFYVE	0.00317418	0.131671	0.733808
MCF2L2	0.00275143	0.131733	0.733808
CSTF1	0.00349742	0.131778	0.733808
NUP54	0.00222694	0.131806	0.733808
[truncated: 9,134 more rows]

## Sheet: Sex
gene	coef	p	fdr
XIST	-7.86457	4.74964e-75	5.28635e-71
TTTY15	5.47619	1.24316e-22	6.91819e-19
RPS4Y1	9.38744	1.77147e-11	6.57215e-08
DDX3Y	7.6025	7.43087e-10	2.06764e-06
EIF1AY	5.71652	1.14232e-06	0.00254281
UTY	5.42164	2.49454e-06	0.00462736
ANKRD10	2.76744	3.74718e-06	0.00542834
ASNA1	2.18007	3.90177e-06	0.00542834
TSIX	-1.30815	6.83953e-06	0.00845821
MAN1A2	1.68585	1.75229e-05	0.0195029
GYG1	2.62281	2.9184e-05	0.0295289
XPO4	2.12099	5.04739e-05	0.0468145
TOR1AIP2	1.82966	6.44654e-05	0.0551923
SRI	2.28936	7.01206e-05	0.0557459
PDE12	2.19636	8.07016e-05	0.0560258
KDM5D	4.00858	8.4179e-05	0.0560258
IRS2	1.3948	8.5574e-05	0.0560258
BLOC1S1	1.43205	0.000102327	0.0632723
BMS1	2.26201	0.000108639	0.0636396
TSC22D4	2.469	0.000139241	0.0774874
USP9Y	2.37291	0.000146542	0.077667
P4HTM	2.36771	0.000241422	0.122138
FGD3	1.85089	0.000261537	0.123462
PRKRA	1.9174	0.000266225	0.123462
MBD2	1.48903	0.000297076	0.132258
ANKRD13A	2.2161	0.000326517	0.139774
ZFY	4.08833	0.000361751	0.149122
CMAS	2.19838	0.00038545	0.153216
SRPRB	2.15978	0.000519511	0.199341
MBD1	2.24808	0.000537306	0.199341
MRPS7	1.72267	0.000567746	0.203839
TAF11	1.67871	0.000587055	0.204185
DENND4B	2.21684	0.000652405	0.220038
CCDC107	2.14359	0.000759867	0.248745
KDM5B	1.97567	0.000821892	0.255424
AC009126.1	-1.69795	0.000826168	0.255424
PRMT1	2.24785	0.000929654	0.267267
DHX15	1.66343	0.000953255	0.267267
HMGA1	0.989607	0.00100806	0.267267
ADTRP	-2.14857	0.00101249	0.267267
BAD	1.82894	0.00104271	0.267267
PTP4A2	0.539364	0.00104862	0.267267
TRAPPC1	1.09405	0.00106365	0.267267
NSMAF	-2.09275	0.00108128	0.267267
NAAA	2.15372	0.00110409	0.267267
WAS	1.61519	0.00110461	0.267267
RASGRP1	1.39254	0.00115087	0.272535
C6orf203	1.97792	0.00122108	0.280213
NKAP	1.88278	0.00123364	0.280213
SASH3	2.03519	0.00135183	0.296111
AC107081.2	-0.641676	0.00135684	0.296111
EEF1E1	1.85177	0.00142137	0.299865
PRR7	2.21811	0.00142793	0.299865
CREBZF	2.09517	0.00149439	0.308011
STAG1	1.95309	0.00154606	0.311533
PCNX2	1.94361	0.00156746	0.311533
CAMTA2	-1.79127	0.00159587	0.311614
ZFAND2B	2.24365	0.00171262	0.328645
MRI1	1.80501	0.00179206	0.333775
TRG-AS1	2.09493	0.00179932	0.333775
TEDC1	1.68284	0.00185329	0.33388
ZNF836	2.09188	0.00198163	0.33388
ADAM17	1.91166	0.00200494	0.33388
HACL1	2.4452	0.00205022	0.33388
IL2	-0.818018	0.00205991	0.33388
AC023157.3	-1.76855	0.00206178	0.33388
TMED1	2.04348	0.00207552	0.33388
HMGN3	1.48058	0.00209394	0.33388
TWNK	-1.06746	0.0020947	0.33388
QRICH1	1.8352	0.00212393	0.33388
MTERF3	1.66936	0.00212987	0.33388
TRIAP1	1.77205	0.00221765	0.335852
AP1S1	1.95642	0.00223079	0.335852
IRF2BP1	1.80365	0.00223298	0.335852
METTL2B	1.67658	0.00230601	0.342211
EMB	0.557656	0.00246591	0.356087
SLC39A4	1.72089	0.00247207	0.356087
AAR2	1.89045	0.00252091	0.356087
NXPE3	2.21174	0.00252748	0.356087
SLC25A32	1.95873	0.00270235	0.375964
CAMK2D	2.01737	0.00275881	0.376563
DYRK2	1.4024	0.00278648	0.376563
EIF4B	0.913209	0.00281496	0.376563
HDAC3	1.62773	0.0029754	0.376563
CST7	2.06146	0.00302345	0.376563
AC243960.1	2.01486	0.00303446	0.376563
DBNL	1.88138	0.00305789	0.376563
ATPAF2	1.89861	0.00307469	0.376563
AC008105.3	1.66634	0.00317854	0.376563
TAF15	1.47408	0.00320703	0.376563
MARK2	2.00093	0.00324044	0.376563
PLK1	-0.938703	0.00324378	0.376563
AL139011.2	-0.884837	0.00331621	0.376563
ZNF212	1.64399	0.00334942	0.376563
RMND5B	1.68446	0.00340271	0.376563
DDX59	1.94098	0.00342437	0.376563
PDE4B	-0.636811	0.00343328	0.376563
DLGAP5	-1.13683	0.00344636	0.376563
VAMP1	1.80438	0.00348745	0.376563
NINJ2	2.03655	0.00349357	0.376563
FAM241B	1.53573	0.00354021	0.376563
HNRNPUL2	1.8808	0.00355515	0.376563
FAM222B	1.7223	0.00359373	0.376563
RPAP3	2.00977	0.0035986	0.376563
CREBRF	0.489773	0.00362119	0.376563
BRI3BP	1.46287	0.0036479	0.376563
SMPD1	1.9319	0.00366559	0.376563
AIMP1	0.873267	0.00369218	0.376563
PRDX3	2.08134	0.00371888	0.376563
L3MBTL3	2.31387	0.00372164	0.376563
ZZEF1	1.90543	0.0037828	0.379302
EIF2B3	1.59435	0.00388449	0.386021
SNRPA	1.67558	0.00409384	0.40169
BABAM2	1.80555	0.00411435	0.40169
APEX2	1.57742	0.00422483	0.407733
SELENOH	1.1787	0.00428124	0.407733
GCLC	1.7732	0.00428615	0.407733
MPG	1.53159	0.00440732	0.414517
VCPKMT	1.93413	0.00453488	0.414517
ETFB	1.36912	0.00454653	0.414517
FEM1C	-1.77686	0.00454951	0.414517
TTC31	1.64705	0.00457924	0.414517
STX10	2.22926	0.0046223	0.414517
SAMD1	1.76178	0.00463983	0.414517
SYNE1	1.36567	0.00472105	0.414517
RABGAP1	1.68265	0.00472422	0.414517
UBE2M	1.40283	0.00473619	0.414517
LGALS9	1.4049	0.00476713	0.414517
SMIM10L1	0.868635	0.00496447	0.42833
BCL2L13	1.78118	0.00508706	0.429646
NFATC3	1.81157	0.00509432	0.429646
RALGAPA2	1.78186	0.00509553	0.429646
TOMM70	1.65082	0.00533891	0.446783
RANGRF	1.62517	0.00541836	0.449546
CNOT11	1.79008	0.00551187	0.449546
PLEC	1.77499	0.00553599	0.449546
FLOT2	1.83443	0.00554181	0.449546
BMI1	1.80374	0.00557389	0.449546
TGFBR1	1.56335	0.00566453	0.45357
BTN3A2	1.9266	0.00590309	0.467588
RAB18	1.57172	0.00594164	0.467588
WDR5	1.71303	0.00598462	0.467588
SETD1B	1.37471	0.00600764	0.467588
RCHY1	1.65639	0.00607375	0.46945
POLR1D	0.736249	0.00621719	0.472537
FEM1B	2.19232	0.00642163	0.472537
CCNG1	1.53486	0.00651455	0.472537
C9orf135	-0.693203	0.00651532	0.472537
EFCAB14	1.51042	0.00652867	0.472537
BCL11B	0.623244	0.00657192	0.472537
MAP4	1.76971	0.00657567	0.472537
DNAJB1	0.523856	0.00658795	0.472537
TMEM185B	1.67765	0.00660606	0.472537
DCK	1.68192	0.00663972	0.472537
DYNLL2	1.21527	0.00664047	0.472537
TTLL5	-1.81212	0.00665474	0.472537
AP1G2	1.80235	0.00669413	0.472537
MIA2	1.74773	0.00673187	0.472537
STAT6	1.64265	0.00675053	0.472537
FBXO22	1.76696	0.00710812	0.490863
RMND5A	1.72796	0.00711638	0.490863
EIF4E3	1.74772	0.00718784	0.490863
HACD4	1.52697	0.00719626	0.490863
AC137932.3	1.54579	0.00723285	0.490863
MRPL40	1.92871	0.00734168	0.491817
RNF4	1.44752	0.00741493	0.491817
MZT2A	1.18528	0.00741612	0.491817
PLPBP	1.72354	0.00749486	0.491817
CTDSP2	2.06409	0.00750177	0.491817
AUH	1.55814	0.00751204	0.491817
AL391121.1	-1.33315	0.00758115	0.49344
SRGAP3	1.36037	0.00773138	0.494592
SDHAF1	1.63298	0.00773558	0.494592
LRRC45	1.46955	0.00774484	0.494592
TMEM147	1.17683	0.0077766	0.494592
RNF40	1.55838	0.00789368	0.49803
SPATA2	1.83559	0.00800662	0.49803
NSA2	0.475087	0.0082393	0.49803
SCARF2	-0.748496	0.00824676	0.49803
TPD52L2	1.82781	0.00826108	0.49803
GALNT10	1.6659	0.00829386	0.49803
DHX29	1.19045	0.00834376	0.49803
GTPBP10	1.43314	0.00836158	0.49803
NDUFS2	1.44922	0.00839999	0.49803
PEX6	1.49923	0.00844701	0.49803
ADAM19	1.55548	0.00845764	0.49803
SKP1	0.40342	0.00846428	0.49803
UBIAD1	1.7194	0.00850404	0.49803
ATF7IP2	0.777148	0.00851707	0.49803
ANKRD52	1.71301	0.0086645	0.49803
MT-ND4L	1.1141	0.00869107	0.49803
RHOF	1.06913	0.00870207	0.49803
POLR2G	1.50206	0.00870266	0.49803
CLK2	1.37335	0.00871582	0.49803
CTTNBP2NL	-0.833782	0.00872559	0.49803
PNKP	1.66207	0.00896077	0.501205
MATR3.1	1.66791	0.00896572	0.501205
THEMIS	1.63432	0.00897046	0.501205
AL139246.5	1.59651	0.00898822	0.501205
APMAP	1.70323	0.00901507	0.501205
MFSD6	1.74906	0.00905141	0.501205
TSC2	1.75906	0.00914027	0.50362
SUGP1	1.59374	0.00934262	0.510859
TMBIM1	-1.65297	0.00936345	0.510859
PTPN18	1.53508	0.0094422	0.512642
CSRNP2	-1.59882	0.00953048	0.514923
NSD1	1.96259	0.00983593	0.52886
RPP30	1.54699	0.00996661	0.533309
PES1	1.6354	0.0102861	0.54667
STRN	1.69028	0.0103393	0.54667
GOPC	1.74199	0.0103637	0.54667
SVIP	1.0246	0.0104257	0.547286
FBXW5	1.38048	0.0104882	0.547286
GSK3A	1.71397	0.0105723	0.547286
LMNB2	1.611	0.0106296	0.547286
FBXL20	1.72449	0.0106464	0.547286
CCNC	1.0834	0.0106703	0.547286
MTHFD1	1.25859	0.0109276	0.557911
ZC3H14	1.67496	0.0111973	0.568701
SFXN1	0.999579	0.0112561	0.568701
PTPN12	1.37033	0.0112923	0.568701
ATP5PD	0.697602	0.011364	0.569738
C22orf39	1.54497	0.0114437	0.571161
AGPS	1.55155	0.0116279	0.571243
CCDC167	1.64189	0.0116402	0.571243
KIZ	1.65984	0.0116454	0.571243
MAP7D3	1.6355	0.0116507	0.571243
NAGPA	1.68257	0.0117119	0.571724
HNRNPA0	0.422991	0.0118066	0.573831
AL356599.1	-1.16575	0.0120326	0.580689
POC5	-1.61507	0.0120773	0.580689
MCM9	1.56671	0.0121416	0.580689
JAGN1	2.66602	0.0121564	0.580689
C1QTNF6	-1.25616	0.0122317	0.58172
MRRF	1.48532	0.0122825	0.58172
PIK3R5	2.3176	0.0123988	0.582351
MCM3AP	-1.63879	0.0124721	0.582351
TMEM230	1.43808	0.0125026	0.582351
MT-ATP8	1.51461	0.0125051	0.582351
RRP15	1.69303	0.0127264	0.590188
AC008035.1	-0.671726	0.012813	0.591735
NPTN	1.95671	0.0131248	0.60363
NDUFAF3	1.70079	0.0133766	0.611455
CEP68	1.55235	0.013409	0.611455
STAT5A	1.66083	0.0134597	0.611455
CRY2	1.58113	0.0136515	0.617645
CDCA4	1.67263	0.0137687	0.619774
GPATCH3	1.52419	0.0138541	0.619774
DHRS1	1.60446	0.0138656	0.619774
PTPN6	1.58427	0.0140018	0.623361
BLCAP	1.44137	0.0141847	0.628989
SHLD2	1.57936	0.0142566	0.628991
CCDC59	0.505063	0.0142978	0.628991
TXNRD1	1.39177	0.0144866	0.634789
PRDX5	0.451383	0.014657	0.637212
RETREG2	1.51411	0.0148494	0.637212
GALC	1.5286	0.0148929	0.637212
AL121748.1	-0.778019	0.0150335	0.637212
COMT	2.49207	0.0151456	0.637212
ZDHHC3	1.41723	0.0151717	0.637212
ARRDC3-AS1	-0.938852	0.0152204	0.637212
PSMG3	1.61369	0.0152336	0.637212
TSHZ1	1.422	0.0153633	0.637212
LUC7L3	0.950538	0.0154659	0.637212
GAR1	1.29285	0.0156018	0.637212
JKAMP	1.62668	0.0157874	0.637212
UBASH3A	1.5327	0.0158638	0.637212
LRRC37B	1.09018	0.0159163	0.637212
NUP62CL	-1.1071	0.01594	0.637212
AP000692.2	-1.4895	0.0159419	0.637212
FLT1	-1.59946	0.0161315	0.637212
CPEB2	1.45788	0.0162316	0.637212
GCSAM	1.13503	0.0165256	0.637212
NT5C	2.06617	0.0165335	0.637212
CDCA7L	1.61513	0.0165457	0.637212
BBX	1.55296	0.0165816	0.637212
MTMR9	1.52851	0.016608	0.637212
RCBTB1	1.47407	0.0166178	0.637212
DDT	0.927716	0.0166887	0.637212
CGAS	1.57384	0.0167316	0.637212
ARRB2	1.08989	0.0167358	0.637212
MAPK3	1.95308	0.0167968	0.637212
NCOA3	1.22783	0.0167988	0.637212
USP30-AS1	1.18949	0.0168424	0.637212
HLA-F	1.28802	0.0168782	0.637212
DPH2	1.19991	0.0169449	0.637212
SYNCRIP	0.995066	0.0169525	0.637212
CC2D1A	-1.40218	0.0170127	0.637212
ISG20L2	1.57021	0.0171174	0.637212
TTC22	1.13144	0.0171646	0.637212
TCEA1	0.395261	0.0171802	0.637212
FNDC3A	1.27099	0.0171805	0.637212
SERPINE2	1.38895	0.0172052	0.637212
SCFD1	1.14195	0.0172485	0.637212
MINCR	1.36242	0.0172624	0.637212
PSMA5	0.883059	0.017275	0.637212
IFT52	1.55788	0.0173755	0.637212
PET117	2.07184	0.017428	0.637212
ARMC7	1.19689	0.0174346	0.637212
HMBS	1.2665	0.0174541	0.637212
TRIM11	1.55517	0.0174799	0.637212
YME1L1	-0.410281	0.0175057	0.637212
AATF	1.12466	0.0175231	0.637212
CHRAC1	1.07591	0.0175368	0.637212
ZMAT3	1.52963	0.0175836	0.637212
HACD3	1.45981	0.0176946	0.637212
UBP1	2.07721	0.01771	0.637212
GTF2I	1.09686	0.017714	0.637212
AP006621.3	1.34891	0.0177212	0.637212
ISOC1	1.69645	0.0177481	0.637212
ESS2	1.50135	0.0180363	0.640417
YWHAH	1.42494	0.018083	0.640417
CNPPD1	2.05484	0.0180874	0.640417
TRAPPC3	1.61102	0.018157	0.640417
SYNGR2	1.42386	0.018174	0.640417
QSOX1	1.26941	0.0182019	0.640417
MAGED1	1.28472	0.0182789	0.640417
MFSD8	1.44013	0.0183286	0.640417
WDPCP	1.05093	0.0183552	0.640417
RTRAF	0.537408	0.0184669	0.641156
MAP2K6	1.38722	0.0185389	0.641156
AC019131.2	-0.908639	0.018577	0.641156
MTMR4	1.58082	0.0186068	0.641156
SAMD8	1.44555	0.0187894	0.644945
C14orf119	1.47506	0.0188913	0.644945
SH3BGRL3	0.580408	0.0189076	0.644945
USP13	1.16964	0.0189485	0.644945
SUPT5H	1.14633	0.0191126	0.647681
ZNF674-AS1	1.16981	0.0191453	0.647681
DHRS4L2	2.35972	0.0192848	0.648541
LTBP4	1.51323	0.0193031	0.648541
CCDC126	1.22817	0.0194244	0.648541
HSDL2	1.19974	0.0194512	0.648541
ZNF91	1.48926	0.0195643	0.648541
PPAN	1.32608	0.0195733	0.648541
MAN2C1	1.37664	0.0196048	0.648541
C12orf73	1.15591	0.0196369	0.648541
EIF3L	1.19535	0.0198502	0.653648
KMT2D	1.41569	0.0199704	0.655666
IGFLR1	1.34523	0.0200352	0.655859
CTSD	1.30019	0.0202515	0.660993
CLUAP1	1.22835	0.0203923	0.663064
NCOA4	1.45713	0.0205318	0.663064
BCS1L	1.14975	0.020546	0.663064
KRT10	0.486087	0.0205532	0.663064
NECAP1	0.693401	0.0206282	0.663561
CD200	-1.66127	0.0207368	0.664135
GPR132	-1.58514	0.0207654	0.664135
CEP78	1.58597	0.0208988	0.666487
DRG1	2.04326	0.0209997	0.667791
KIF22	2.01711	0.0211517	0.670708
RPL4	0.550398	0.0213203	0.674132
CD84	2.37467	0.021563	0.679877
AC005480.1	-1.18979	0.0216758	0.680433
MHENCR	1.80433	0.0217029	0.680433
CUTC	1.37904	0.021912	0.683579
SLC35E3	1.49914	0.0219331	0.683579
PSMA1	0.39863	0.0220692	0.683579
ARID2	1.29229	0.0222674	0.683579
BNIP2	1.14113	0.0222736	0.683579
DDHD1	1.28583	0.0223258	0.683579
ING4	1.5759	0.0224248	0.683579
SYTL1	1.82446	0.0224941	0.683579
LSM14A	0.775458	0.0227218	0.683579
CNOT7	1.09977	0.022857	0.683579
RBM18	1.98081	0.0228621	0.683579
MRFAP1	1.40069	0.0229199	0.683579
SPRY1	1.70418	0.0230643	0.683579
HSD17B10	1.18555	0.0231465	0.683579
ATP6V0B	1.64813	0.0232966	0.683579
AC107871.1	0.947163	0.0234521	0.683579
CAPN2	0.995252	0.023537	0.683579
MRPS21	1.15777	0.023539	0.683579
PPP3CA	1.97999	0.0235583	0.683579
RPUSD3	1.41076	0.023575	0.683579
PUF60	1.42073	0.0235895	0.683579
INTS6L	-1.28732	0.0236453	0.683579
MAPKBP1	1.00606	0.0236563	0.683579
SCAF8	1.49321	0.0236735	0.683579
CHD2	-0.375296	0.023712	0.683579
PKD2	1.10731	0.0237182	0.683579
KDELC2	1.00125	0.0237209	0.683579
C12orf45	2.38195	0.0238004	0.683579
SERGEF	1.51303	0.0239138	0.683579
FKBP8	0.810201	0.0239356	0.683579
EED	1.3688	0.0239838	0.683579
HINT2	1.47559	0.024037	0.683579
NRBF2	0.488052	0.024146	0.683579
SDCCAG8	1.56394	0.0242255	0.683579
GMDS-DT	1.31635	0.0242756	0.683579
CERS2	1.40641	0.0244283	0.683579
FAM214A	-1.01538	0.0244801	0.683579
RBM33	0.690801	0.0244957	0.683579
ADAM15	1.18941	0.0246428	0.683579
UBE2E3	1.34849	0.0246911	0.683579
LAMTOR1	1.16893	0.0246966	0.683579
TACO1	1.31744	0.024729	0.683579
EPC1	0.434493	0.0249472	0.683579
MKNK1	1.70043	0.0249484	0.683579
FAM213B	1.08836	0.0249871	0.683579
SAP30L	1.37259	0.0250103	0.683579
ADPRM	1.51207	0.025055	0.683579
CLPTM1L	1.26409	0.0250576	0.683579
NDUFV3	1.47322	0.0251028	0.683579
PGM3	1.56774	0.0251699	0.683579
ZNF524	1.44796	0.0252328	0.683579
SPATA33	1.31074	0.0253114	0.683579
SMYD2	1.48317	0.0254392	0.683579
AC007388.1	1.03422	0.025516	0.683579
ACBD5	1.81934	0.0255927	0.683579
BRI3	1.16155	0.0256047	0.683579
FDFT1	1.26152	0.0256942	0.683579
SLC35C1	0.980039	0.0257112	0.683579
QDPR	1.34645	0.0258108	0.683579
ERAL1	1.94688	0.025978	0.683579
HPS6	1.04602	0.0260711	0.683579
ARF5	0.807381	0.026081	0.683579
SNRPD1	1.06078	0.0261873	0.683579
TIMM10B	-1.35216	0.0262105	0.683579
FAM84B	1.41272	0.0262566	0.683579
FBLN5	-0.977537	0.0263184	0.683579
SMIM27	1.47228	0.026363	0.683579
TBC1D14	1.76859	0.0264485	0.683579
WDR13	1.73126	0.0265446	0.683579
SNRPG	0.637524	0.0265555	0.683579
APBB1	2.22796	0.0265592	0.683579
TYMP	1.58726	0.0266485	0.683579
RPRD1A	1.88212	0.0266661	0.683579
METAP2	0.882484	0.0267614	0.683579
PTGES2	1.45844	0.026855	0.683579
THTPA	1.03063	0.0268935	0.683579
ATP5MC1	1.11129	0.0269243	0.683579
TRIM59	1.48442	0.0269568	0.683579
SNX12	1.36868	0.0270419	0.683579
DNAJB4	1.31537	0.0270475	0.683579
CARMIL2	1.32301	0.027088	0.683579
EIF3D	0.770281	0.027106	0.683579
CCDC65	-1.01345	0.0271118	0.683579
QARS	1.49435	0.0271967	0.683579
CD8A	-0.626095	0.0272199	0.683579
POM121	1.29314	0.0273159	0.683579
NEDD4L	1.44748	0.0274208	0.683579
TOP3B	1.23631	0.0274564	0.683579
RBPJ	1.16007	0.0276138	0.683579
SLC4A7	1.40663	0.0276329	0.683579
SERAC1	1.21361	0.0276469	0.683579
POLR3H	1.01285	0.0276917	0.683579
DIS3L	1.2877	0.0276943	0.683579
OGFOD1	1.17534	0.027699	0.683579
COG2	1.40227	0.0277166	0.683579
VPS9D1	1.37113	0.028133	0.683579
TOM1L2	1.13656	0.0281365	0.683579
GOLPH3	1.92914	0.0281372	0.683579
CEP162	1.13748	0.028251	0.683579
TBCE	-1.27331	0.0283091	0.683579
ANAPC16	0.453264	0.0283984	0.683579
TMED3	1.01659	0.0284709	0.683579
PNKD	1.66792	0.028692	0.683579
LTV1	1.22383	0.0287092	0.683579
SWI5	1.41108	0.0287448	0.683579
FAM208A	1.31231	0.0287779	0.683579
LYRM7	1.33704	0.0288053	0.683579
TOMM22	0.473941	0.0288442	0.683579
VPS37A	1.35927	0.0288707	0.683579
REEP5	1.84346	0.0289	0.683579
OGG1	1.08294	0.0289329	0.683579
C17orf75	1.40284	0.0289418	0.683579
S1PR4	1.74653	0.0289731	0.683579
ASCC1	1.25496	0.0290054	0.683579
PKD1	1.2576	0.0290961	0.683579
PRKAR1B	1.3496	0.0291208	0.683579
HHLA3	0.965506	0.0291253	0.683579
DNAJC17	1.3004	0.0291802	0.683579
GGACT	1.00693	0.0292031	0.683579
EIF4H	0.994869	0.0292596	0.683579
IKZF5	1.39131	0.0292656	0.683579
APIP	1.39673	0.0294688	0.683579
C1GALT1	1.47898	0.0294845	0.683579
CSNK2A1	1.10838	0.0294885	0.683579
ZNF136	1.41291	0.029499	0.683579
TEX10	1.49333	0.0295992	0.683579
ZBED4	1.32056	0.0298129	0.683579
SUPT3H	1.19718	0.0299005	0.683579
HIST1H4I	-0.682667	0.0299469	0.683579
TMEM263	1.36713	0.0299811	0.683579
CSPP1	1.53264	0.0299872	0.683579
HSD17B12	1.15169	0.0300464	0.683579
TOX4	1.16104	0.0301398	0.683579
SORL1	1.11064	0.0301422	0.683579
GPKOW	1.92209	0.0302537	0.683579
E2F4	1.27062	0.0302541	0.683579
FXN	1.79474	0.0302801	0.683579
FBXO32	1.37667	0.0302967	0.683579
GTF2H5	1.4794	0.0303403	0.683579
DOPEY2	1.34942	0.0304963	0.683959
ZNF318	1.42327	0.0305208	0.683959
AC005481.1	-1.0318	0.0306482	0.683959
GLT8D1	1.27454	0.0308256	0.683959
SETD3	1.33147	0.031055	0.683959
HNRNPK	0.285604	0.0310724	0.683959
YBX3	1.37072	0.0311032	0.683959
KMT2B	1.36232	0.0311712	0.683959
DNAJB9	1.22035	0.0312049	0.683959
AGPAT2	1.3281	0.0312168	0.683959
ARCN1	1.6338	0.0312177	0.683959
MRPS5	1.30103	0.0312606	0.683959
DHODH	0.99445	0.0313221	0.683959
CORO2A	1.24625	0.0313878	0.683959
FUCA1	0.920625	0.0313903	0.683959
ID1	1.27293	0.0314224	0.683959
DPP7	1.4182	0.0315759	0.683959
SLC14A1	-0.87385	0.031582	0.683959
ACER3	1.16565	0.0317156	0.683959
ZNF165	-0.691167	0.0317333	0.683959
PRKDC	1.27171	0.0318771	0.683959
AZIN1	0.889538	0.0319569	0.683959
CFAP73	-0.581555	0.031965	0.683959
PSMB4	0.769956	0.0319889	0.683959
CPQ	1.05177	0.0319901	0.683959
HEBP2	0.374323	0.0320612	0.683959
PXMP2	1.39876	0.0320699	0.683959
XPNPEP1	1.31013	0.0320779	0.683959
MAIP1	1.47107	0.0322019	0.685292
CUEDC2	1.33111	0.0324894	0.686077
TTC21B	1.36127	0.0325457	0.686077
SNAPC1	1.42825	0.0325525	0.686077
WDR55	1.41806	0.0325641	0.686077
GFPT1	1.36595	0.0325863	0.686077
MAGEH1	1.9221	0.0326087	0.686077
GPSM3	0.864209	0.032727	0.687267
TMED2	0.996317	0.0328931	0.689454
NRIP1	1.49605	0.0330317	0.691059
SAP25	1.36162	0.0331758	0.691654
VEZF1	1.36768	0.0331845	0.691654
ZCCHC2	1.18045	0.0333595	0.694003
MDP1	-1.39456	0.0336487	0.698714
ABHD17A	1.63678	0.0337462	0.699433
CARF	1.17436	0.0339385	0.702111
NECAP2	0.697409	0.0340406	0.702917
METRN	1.2091	0.034186	0.704611
CRYZL1	1.62117	0.0344183	0.706514
ICOS	-0.543952	0.0345596	0.706514
MCUB	0.693379	0.0346254	0.706514
ZNF567	1.3432	0.0346332	0.706514
TMCO4	1.15746	0.0346915	0.706514
EID1	1.30772	0.0347039	0.706514
SLC43A3	-0.866135	0.0347227	0.706514
ANK3	1.27634	0.034957	0.709985
RNF212	-0.985136	0.0352774	0.713412
PRADC1	1.33747	0.0352849	0.713412
OTUD3	1.25952	0.0353181	0.713412
OVCH1-AS1	1.04098	0.0356204	0.718216
SKI	1.41159	0.0357944	0.720418
AES	0.456478	0.0360156	0.721057
TAF5L	1.26814	0.0360433	0.721057
SP2	1.51193	0.0361169	0.721057
ADCK2	1.33332	0.0361814	0.721057
TMED8	1.22245	0.0361996	0.721057
MGAT4A	0.654064	0.0362169	0.721057
AP000254.1	-0.740261	0.0363359	0.721057
MINOS1	2.41152	0.036589	0.721057
MRPL23	0.964373	0.0366391	0.721057
SRSF6	0.853739	0.0366432	0.721057
AC019205.1	-0.685271	0.0367028	0.721057
POLR2M	1.57873	0.0367166	0.721057
HMGCR	1.37882	0.0367294	0.721057
SPINT2	1.28765	0.0367706	0.721057
ZNF428	0.969955	0.0367979	0.721057
SNAPC2	1.34083	0.0368823	0.721441
CCDC90B	1.2933	0.0370221	0.722906
TSTD2	1.93771	0.0371725	0.724571
SIDT1	1.20008	0.0372459	0.724732
PGM1	1.02748	0.0377405	0.727435
RAD17	1.91755	0.0377859	0.727435
GSDMD	1.41204	0.0379402	0.727435
ARHGAP1	1.30462	0.0380284	0.727435
C16orf86	1.01685	0.0380583	0.727435
TPP2	0.742255	0.0382652	0.727435
TTC37	1.43814	0.0383235	0.727435
RALBP1	1.28459	0.0383344	0.727435
TMEM218	0.956489	0.0384055	0.727435
MRPL18	2.26934	0.0385232	0.727435
MRPS33	1.2566	0.0385737	0.727435
RNASEH1-AS1	-1.13658	0.0386244	0.727435
PMF1	1.02368	0.0386545	0.727435
TPP1	1.34186	0.0386681	0.727435
GTF2H1	1.30713	0.0386873	0.727435
ATRAID	1.00569	0.0387517	0.727435
SNAP47	1.38347	0.0387885	0.727435
FAM43A	1.50099	0.0388109	0.727435
SYNE3	1.31304	0.0388986	0.727435
ZFPM1	1.52865	0.038925	0.727435
TMEM50B	1.34851	0.0389298	0.727435
ACOT8	1.38312	0.0390739	0.727435
HNRNPH2	2.27137	0.0391841	0.727435
CXCL8	0.906831	0.039235	0.727435
FARP2	0.943579	0.039323	0.727435
WDR59	1.25319	0.0393492	0.727435
RASSF3	1.62403	0.0393547	0.727435
GHITM	0.761676	0.0393914	0.727435
SLC1A2	-0.656457	0.0394343	0.727435
CCNI	0.319007	0.0394929	0.727435
XPR1	1.31703	0.0396158	0.727435
RPRD1B	1.30549	0.0396423	0.727435
PPP1R3E	1.18157	0.0397679	0.727435
ZNF682	1.37536	0.0398192	0.727435
GNGT2	0.845883	0.0398504	0.727435
NDFIP1	0.452602	0.0399036	0.727435
SRPK1	1.26447	0.0399071	0.727435
TACC1	0.97144	0.0399556	0.727435
HELQ	-1.34014	0.039983	0.727435
NFKBID	0.970529	0.0399991	0.727435
CISD2	1.04284	0.040215	0.72814
PPFIA1	1.26283	0.040246	0.72814
MPP7	1.40335	0.0403162	0.72814
CHMP4B	1.26335	0.0403624	0.72814
SOCS5	1.18606	0.040365	0.72814
TIMM8A	1.23955	0.040466	0.728712
MLLT6	1.17134	0.0405305	0.728712
ZC3H13	1.10897	0.0405931	0.728712
ZNF519	-1.07996	0.040777	0.730834
TM2D3	1.1276	0.0408434	0.730847
SLC25A16	1.34968	0.0409421	0.731437
UROS	1.31935	0.0411721	0.732628
TMEM119	-0.838969	0.0412957	0.732628
CTCF	1.3022	0.0413177	0.732628
EXOSC6	0.731836	0.0414467	0.732628
EID2	1.32771	0.0415438	0.732628
GALNT1	1.33845	0.0416111	0.732628
EXOC7	1.97502	0.0416161	0.732628
TARSL2	1.82862	0.0416463	0.732628
FCGRT	1.18392	0.0416878	0.732628
MBNL3	1.02386	0.0416922	0.732628
EDF1	1.13255	0.0417328	0.732628
LYPLA2	1.43373	0.0418936	0.733429
CSTB	0.483658	0.0419102	0.733429
NFAT5	1.47238	0.0420873	0.734392
PHYKPL	1.69897	0.042178	0.734392
KLF10	1.60583	0.0421918	0.734392
PTTG1	-1.24557	0.0422724	0.734392
SP100	0.842767	0.0422952	0.734392
RHOC	1.88801	0.0425378	0.73563
SEC31B	-1.16978	0.0426774	0.73563
HDHD5	1.3054	0.0428792	0.73563
CHRNE	-0.955367	0.042939	0.73563
EIF3I	0.350633	0.0430888	0.73563
MBNL1	0.319074	0.0431622	0.73563
NIPAL3	1.83542	0.0431804	0.73563
MIR4458HG	0.866065	0.0432345	0.73563
VKORC1	1.31138	0.0434702	0.73563
SLC35F2	1.36229	0.0434887	0.73563
POFUT1	0.902542	0.0435554	0.73563
LRFN4	0.981356	0.0435941	0.73563
PCGF5	1.24935	0.0435945	0.73563
METTL5	1.66868	0.0437296	0.73563
CENPL	1.19324	0.0438045	0.73563
FTX	1.34636	0.0438111	0.73563
ERP44	1.03175	0.0439438	0.73563
PAPOLA	0.337058	0.0439911	0.73563
FAM49B	0.827467	0.0440022	0.73563
CHCHD10	1.6464	0.0440353	0.73563
SH3D19	-0.677443	0.0440768	0.73563
SAP18	0.593773	0.0441378	0.73563
UBXN2A	1.50829	0.0442161	0.73563
TARBP2	1.76486	0.044339	0.73563
EPHB6	2.14544	0.0443595	0.73563
DYRK1A	0.82443	0.044571	0.73563
AP2M1	1.56787	0.0445813	0.73563
CHERP	1.38744	0.0445921	0.73563
PGP	1.80807	0.0446315	0.73563
KIF14	-0.784325	0.0447071	0.73563
ALKBH2	1.48724	0.0447208	0.73563
ZNF286A	1.29031	0.0447735	0.73563
ZNF33A	1.77492	0.0448566	0.73563
DERL1	0.922176	0.0448886	0.73563
BECN1	0.975691	0.0448925	0.73563
TXN	0.568302	0.0450259	0.73563
STMN3	1.44342	0.0450619	0.73563
CNN2	0.960414	0.0450682	0.73563
HYKK	0.867661	0.0450941	0.73563
METAP1	2.05552	0.0451096	0.73563
CCDC66	1.14004	0.0451389	0.73563
PHF6	-1.27164	0.0451424	0.73563
GORASP2	1.29619	0.0453402	0.737773
GCNA	0.813557	0.0454631	0.738693
MRM3	2.18911	0.0455741	0.739417
LINC00861	1.22161	0.0457614	0.739553
MARCH9	1.3048	0.0457688	0.739553
RBM45	1.17056	0.0457818	0.739553
SMARCA4	2.31754	0.0459124	0.740587
RBM23	1.45165	0.0461311	0.741089
OAZ2	1.54811	0.0462611	0.741089
PQLC3	1.38745	0.0462786	0.741089
LYPLAL1	1.20691	0.0462793	0.741089
SETMAR	1.17762	0.0464058	0.741089
IDE	-1.21417	0.0464172	0.741089
AC090948.1	1.18667	0.0466524	0.741089
NCOR2	1.27931	0.0467118	0.741089
MSMO1	1.29617	0.046713	0.741089
ACOX3	0.866796	0.0468262	0.741089
ZKSCAN2	0.934855	0.0468476	0.741089
FAM210A	1.3509	0.046884	0.741089
DLD	1.13625	0.0469602	0.741089
CUX1	1.24711	0.0470169	0.741089
ZNF440	-0.865236	0.0470602	0.741089
HTATSF1	1.42598	0.0471188	0.741089
RPS6KA3	-1.09708	0.0471197	0.741089
GPS1	1.66678	0.0471528	0.741089
KCNK7	-0.72192	0.0472954	0.741089
ACSL5	1.20024	0.0473271	0.741089
TTC17	1.29354	0.0473418	0.741089
PI16	0.936815	0.0475625	0.742417
SUN2	1.44612	0.0475821	0.742417
TMEM231	-0.843342	0.0476443	0.742417
TPGS1	1.9112	0.0476935	0.742417
PCCA	0.900728	0.0478188	0.743328
AC114760.2	1.27037	0.0483538	0.750596
CCNT2	1.35901	0.0485911	0.751586
TFF1	-0.438934	0.048618	0.751586
ABHD12	1.60977	0.0487535	0.751586
CDC123	1.4563	0.0487573	0.751586
UBR2	1.67004	0.0487922	0.751586
PICK1	-0.941287	0.0488227	0.751586
GTF2H3	1.33632	0.0489402	0.751593
RRS1	1.31525	0.0490323	0.751593
AL451085.2	1.09363	0.0490555	0.751593
ZBTB11	0.916645	0.0490933	0.751593
CLINT1	0.329644	0.0493035	0.75255
DNAJC27-AS1	-0.786139	0.0493485	0.75255
TRUB1	1.66044	0.0493586	0.75255
PARK7	0.487073	0.0495293	0.75333
PALB2	0.818029	0.0496362	0.75333
ICAM3	0.883605	0.0497093	0.75333
CCDC112	0.8672	0.0497386	0.75333
ANKRD46	1.43195	0.0498287	0.75333
RGS14	1.25963	0.0498418	0.75333
AP003716.1	-1.00363	0.0498836	0.75333
ADSL	1.16912	0.0502734	0.755929
SNIP1	-1.20406	0.0503326	0.755929
ATG101	1.98995	0.0503489	0.755929
CYB5D1	0.828728	0.0503829	0.755929
FUOM	1.59326	0.0503953	0.755929
ASCC3	1.25403	0.0506544	0.758512
FAM98A	1.19995	0.0507038	0.758512
ARL6IP6	1.26749	0.0508722	0.760011
MTG2	-1.16502	0.0514455	0.765785
ERGIC3	0.588194	0.0514482	0.765785
ACACA	1.21749	0.0515565	0.765785
ZBTB22	0.805975	0.0515886	0.765785
ZFAND3	1.75438	0.0516028	0.765785
MTHFD2L	1.54714	0.0517674	0.767205
DPH7	1.22088	0.0518687	0.767509
PNP	1.48831	0.0519258	0.767509
PDSS2	1.2308	0.0520478	0.767531
RAB6A	1.13218	0.0521704	0.767531
ZNF813	0.885397	0.0523516	0.767531
SLC11A2	1.22547	0.05239	0.767531
RBM28	1.239	0.0526045	0.767531
AC109347.1	0.85439	0.0526056	0.767531
RXYLT1	1.2588	0.0527231	0.767531
EDN1	-0.53467	0.0527572	0.767531
DTL	-1.30968	0.0529377	0.767531
ESRRA	1.04148	0.0529623	0.767531
ZNF281	1.27268	0.0529845	0.767531
LYSMD4	1.13992	0.0530804	0.767531
KIF2A	0.9013	0.0531173	0.767531
GRAP	1.25874	0.0532303	0.767531
FAM118B	-0.886463	0.0532872	0.767531
EIF1AX	-0.864563	0.0533304	0.767531
CETN2	1.6699	0.0533315	0.767531
CCDC12	0.471984	0.0534156	0.767531
KRBA1	1.12516	0.0534589	0.767531
FBXO11	1.08784	0.0534714	0.767531
NECTIN3	1.0033	0.0534839	0.767531
PCBP2	0.370848	0.0535492	0.767531
TSPAN31	1.01886	0.0536408	0.767531
PRKX	-1.27724	0.0536587	0.767531
SLC39A3	1.86591	0.0537185	0.767531
PELP1	1.21487	0.0539205	0.767531
ELAVL1	1.03435	0.0540345	0.767531
CAB39	1.16374	0.0540616	0.767531
AC109826.1	1.02321	0.0542459	0.767531
MRPL42	1.73709	0.0542603	0.767531
PLCH2	-0.896062	0.054294	0.767531
RGS10	0.703759	0.0543477	0.767531
ARMT1	1.54948	0.0544854	0.767531
MFSD10	1.58893	0.0545034	0.767531
ASNSD1	1.12176	0.0545169	0.767531
FKBP11	1.71762	0.0545253	0.767531
AC015982.1	-0.828899	0.0545354	0.767531
TAF6	1.21453	0.0545575	0.767531
HIST1H2BL	0.822447	0.0546517	0.767531
TOMM40L	0.715909	0.0547578	0.767531
HARS	2.06134	0.0548232	0.767531
ITGAE	0.578562	0.054886	0.767531
PIK3CA	0.814208	0.0549501	0.767531
MEA1	1.58011	0.0549767	0.767531
CD79B	1.58532	0.0550763	0.767531
SERPINB8	1.45308	0.055131	0.767531
AP002884.1	0.841564	0.0552726	0.767531
BTBD9	1.15338	0.0553004	0.767531
POLD2	1.26976	0.0553714	0.767531
SLC31A1	1.38244	0.0554957	0.767531
ABCC10	0.857821	0.0555848	0.767531
TNFRSF1B	2.2193	0.0556051	0.767531
PTGR1	-0.851627	0.0560105	0.767531
BLK	1.4546	0.0560231	0.767531
ENTPD1-AS1	-0.652888	0.0560446	0.767531
EMC2	1.2029	0.0560593	0.767531
RSRC2	0.303564	0.0561816	0.767531
CCL4	-0.578379	0.0562222	0.767531
UBE4B	1.33409	0.0562353	0.767531
SF3B6	0.473664	0.0562658	0.767531
BNIP3	2.18064	0.0563402	0.767531
SPG21	-1.1082	0.0563637	0.767531
ZNF671	0.960957	0.0563765	0.767531
ASAH1	1.73942	0.0563786	0.767531
AL050343.1	0.738931	0.0564097	0.767531
MAPKAPK5-AS1	1.59203	0.0565245	0.767597
AMMECR1	1.26484	0.0567775	0.767597
COG8	0.795705	0.0568894	0.767597
SURF6	1.22812	0.0568967	0.767597
WDR83	1.47914	0.0572034	0.767597
TAZ	1.95097	0.0572045	0.767597
HPGD	1.41568	0.0572674	0.767597
SURF2	1.17738	0.0573873	0.767597
CHD3	0.840393	0.0574164	0.767597
CYB5R1	1.02621	0.0576176	0.767597
UQCRH	0.530333	0.0576757	0.767597
DCAF17	1.19674	0.0577267	0.767597
NADK	1.13945	0.0577715	0.767597
MVB12A	2.12952	0.0578684	0.767597
VARS2	0.952608	0.0580735	0.767597
E2F6	0.99759	0.0581846	0.767597
KMT5A	-1.72794	0.0581974	0.767597
C16orf91	1.97026	0.0582721	0.767597
AP000787.1	0.854419	0.0582867	0.767597
AL021707.1	-0.628165	0.0583174	0.767597
LSS	-0.678609	0.0584477	0.767597
CYP4V2	1.12228	0.0585461	0.767597
YLPM1	-1.92852	0.0586011	0.767597
BST2	1.44839	0.0586253	0.767597
GZMA	2.05252	0.0586373	0.767597
PTK2	-0.727839	0.0586898	0.767597
AL390728.6	1.07966	0.0586979	0.767597
CYB5A	1.29167	0.0588065	0.767597
MLKL	1.30867	0.0588933	0.767597
C11orf80	-0.9301	0.0589469	0.767597
ARHGAP17	1.5301	0.059012	0.767597
PICALM	1.57455	0.0590136	0.767597
PPM1D	1.1824	0.0590477	0.767597
PFDN2	0.701501	0.059149	0.767597
NCALD	0.963663	0.0591864	0.767597
FBXO30	0.813284	0.0592373	0.767597
RFNG	2.12367	0.0594257	0.767597
STRBP	1.14526	0.0594438	0.767597
C8orf82	1.19409	0.0595881	0.767597
POMC	1.53596	0.059615	0.767597
SMG6	0.864164	0.0596719	0.767597
TTF1	1.09235	0.0599073	0.767597
CHCHD1	1.26886	0.0599704	0.767597
NUCB1	1.22752	0.0599814	0.767597
PTCD1	-1.0692	0.059996	0.767597
METTL3	1.0623	0.06013	0.767597
PHF11	1.18505	0.0601826	0.767597
SERF1A	0.832317	0.0601895	0.767597
EIF2A	0.558462	0.0603208	0.767597
SECISBP2L	-0.99851	0.0603789	0.767597
RAB30-AS1	1.3861	0.0604065	0.767597
NUTF2	1.46403	0.0605469	0.767597
HSPBP1	1.14839	0.0606296	0.767597
PCK2	1.04083	0.0607266	0.767597
PSENEN	2.08029	0.0607274	0.767597
RPS27L	0.939125	0.0607904	0.767597
PTCD2	1.14584	0.0608467	0.767597
TMEM68	1.34766	0.0609466	0.767597
MFAP1	1.19369	0.0610098	0.767597
C19orf53	0.537577	0.0610593	0.767597
RCN2	0.861412	0.0610867	0.767597
METTL8	1.53386	0.0611399	0.767597
CCAR1	1.20347	0.0611479	0.767597
LRP10	1.78304	0.0612299	0.767597
PTPRA	0.546767	0.0612962	0.767597
TPST2	1.72352	0.0613447	0.767597
ATP5PB	0.95742	0.0613704	0.767597
POLR2D	1.12417	0.061475	0.767597
ZNF592	-1.30339	0.0616116	0.767597
IFRD2	1.25843	0.0616139	0.767597
RABL2A	0.793881	0.0616864	0.767597
SRD5A1	1.22753	0.0617127	0.767597
EIF5B	1.1734	0.0617629	0.767597
ZEB2	1.34417	0.061763	0.767597
PARVG	1.78348	0.0617834	0.767597
RECQL4	-0.495834	0.0619212	0.767597
TOMM34	1.11676	0.0619585	0.767597
UBA3	1.19324	0.0620195	0.767597
TEX30	1.26796	0.062136	0.767597
RAP2C-AS1	0.704055	0.0622212	0.767597
DEDD2	1.17469	0.0623254	0.767597
LGALS8	-1.21763	0.0623713	0.767597
KRR1	0.290512	0.0623746	0.767597
CNST	0.901098	0.0624323	0.767597
TTC4	-0.787662	0.0625014	0.767597
FGFR1	1.33744	0.0626674	0.767597
CCL5	1.90226	0.0626782	0.767597
KYAT3	-1.27067	0.0627021	0.767597
SH3BP1	1.23105	0.0627486	0.767597
MAP2K2	0.547763	0.0628544	0.767597
TMEM167B	1.01175	0.0628871	0.767597
CWC15	0.45995	0.0628987	0.767597
ZNF551	0.953485	0.0629467	0.767597
FAM13A	1.27043	0.063143	0.767597
AC024940.1	0.770747	0.0631513	0.767597
FST	-0.924286	0.0632037	0.767597
CHCHD4	-0.855888	0.0632093	0.767597
KIF18A	-0.89487	0.063252	0.767597
TMEM203	1.62906	0.063301	0.767597
MAP4K1	1.25631	0.0633112	0.767597
RGMB	0.946936	0.0636365	0.769941
GIMAP5	-1.18477	0.0639439	0.769941
PHKA2	0.989069	0.0639594	0.769941
C12orf76	1.98639	0.0639958	0.769941
C3orf38	1.7625	0.0640013	0.769941
PBX2	1.57581	0.0640114	0.769941
SF3A3	0.821657	0.0640591	0.769941
OSGEP	1.49082	0.0641182	0.769941
COL1A1	0.696627	0.0641691	0.769941
SAYSD1	1.08117	0.0642484	0.769941
DDAH2	1.11599	0.0643292	0.769941
MED25	1.2388	0.0643989	0.769941
ACAD10	0.814721	0.064469	0.769941
MLH3	-1.00115	0.064473	0.769941
AC005838.2	0.804441	0.0646388	0.771093
IL12RB2	0.946592	0.0647427	0.771505
COX5A	0.90229	0.0649023	0.771581
NDUFB11	0.693289	0.0649538	0.771581
HINT3	2.03917	0.0650676	0.771581
CALM2	0.305904	0.0651589	0.771581
ELP2	1.60498	0.0652532	0.771581
GCH1	1.06044	0.065355	0.771581
TBCB	1.15667	0.0654758	0.771581
ZKSCAN8	1.08838	0.0655095	0.771581
Z98885.3	1.03008	0.0656538	0.771581
PLEKHO1	0.925948	0.0656789	0.771581
ZBTB6	0.705142	0.0659129	0.771581
LRRC47	1.62303	0.065954	0.771581
BIN1	0.323143	0.0660876	0.771581
TFCP2	1.06829	0.066161	0.771581
ZNF254	1.61954	0.0661994	0.771581
CLCN6	0.790669	0.0662696	0.771581
CLECL1	0.82539	0.0662772	0.771581
SNRNP40	1.29903	0.0662999	0.771581
CHORDC1	0.907825	0.0663478	0.771581
MAP1S	1.07837	0.0663813	0.771581
NISCH	1.91406	0.0664118	0.771581
GCAT	0.796585	0.0664177	0.771581
DHX32	0.86057	0.0666065	0.771581
POP4	1.69388	0.0666653	0.771581
NIFK	-1.2374	0.0666711	0.771581
MED8	1.24361	0.0666997	0.771581
SPIN1	1.2375	0.0667142	0.771581
EIF3B	0.699304	0.066725	0.771581
SCAND1	0.968546	0.0667594	0.771581
DHRS11	-1.12027	0.0670976	0.77218
NBEAL1	1.35254	0.0671553	0.77218
VBP1	1.27953	0.0671589	0.77218
BRAT1	1.15428	0.0671929	0.77218
CNNM3	1.15066	0.067231	0.77218
IKBKE	1.22377	0.0672604	0.77218
KAT5	1.75038	0.0673617	0.77218
AC020928.1	-0.796713	0.0673662	0.77218
KDM2B	1.16379	0.0677247	0.774555
ITGA5	-1.09368	0.0677342	0.774555
NLE1	0.993905	0.0679486	0.774555
ACTR10	1.81647	0.0680917	0.774555
ZNF14	-0.973714	0.0680922	0.774555
ECI2	1.14986	0.0681528	0.774555
FBH1	1.27516	0.0681543	0.774555
AC008467.1	-0.662714	0.0681752	0.774555
CCNB2	-1.08154	0.068244	0.774555
SAP30	1.15605	0.0684512	0.774555
ALDH18A1	0.972047	0.0684808	0.774555
PSMB10	1.77716	0.0686594	0.774555
ECSIT	1.91277	0.0686679	0.774555
PIN4	1.22253	0.0687056	0.774555
DDRGK1	1.42782	0.068748	0.774555
ITK	-1.26687	0.0689558	0.774555
SLC27A5	1.24182	0.068968	0.774555
NOL11	1.08994	0.068986	0.774555
LIMS1	1.03899	0.0690136	0.774555
TADA3	1.04881	0.0691348	0.774555
MT-ND4	0.42727	0.0692919	0.774555
AGPAT1	1.77829	0.0693282	0.774555
NIT2	-1.1842	0.0694925	0.774555
PTPN9	1.06766	0.0695046	0.774555
TSPAN33	0.896652	0.06959	0.774555
AC091959.3	0.622355	0.0696277	0.774555
AGPAT4	1.29768	0.069954	0.774555
SLC48A1	1.24339	0.0699598	0.774555
IMPDH1	1.79978	0.0699945	0.774555
MAP1LC3B	0.360129	0.0699954	0.774555
MEOX1	0.802087	0.0700194	0.774555
NDN	0.761492	0.0701429	0.774555
KIAA2013	1.76573	0.0702729	0.774555
PIGP	1.2961	0.070382	0.774555
COX20	1.12392	0.070494	0.774555
GTSE1	-0.798567	0.0705987	0.774555
CDYL	1.21598	0.0706281	0.774555
RNASET2	0.88288	0.070731	0.774555
RNF139-AS1	0.674404	0.07079	0.774555
CD70	0.757809	0.0708963	0.774555
SRP9	0.762034	0.0709597	0.774555
LENG1	1.26273	0.0711158	0.774555
RFLNB	1.17544	0.071144	0.774555
HJURP	-1.1012	0.0712257	0.774555
LIX1L-AS1	-0.656671	0.0713465	0.774555
COPZ1	1.82488	0.0713691	0.774555
GTPBP6	1.35197	0.0716871	0.774555
MDK	1.27305	0.0717982	0.774555
RBM43	1.2609	0.071812	0.774555
NUP88	1.13326	0.0719428	0.774555
SH3GL1	1.37219	0.07206	0.774555
DUS3L	1.47444	0.0720639	0.774555
HIST1H2BE	0.735999	0.0721794	0.774555
LINC00852	-0.623415	0.0721974	0.774555
EDEM3	1.73697	0.072217	0.774555
ZBTB5	1.19377	0.0722173	0.774555
NSMCE4A	1.13498	0.0722424	0.774555
KRBOX4	-1.3823	0.0722427	0.774555
PPP1CA	0.698809	0.0722978	0.774555
LSM2	1.353	0.0724145	0.774555
PIK3IP1-AS1	-0.766413	0.0724814	0.774555
COL6A3	-0.861681	0.0725355	0.774555
SET	0.231484	0.0725525	0.774555
AC087190.1	1.03212	0.0725627	0.774555
KHDC1	0.689397	0.0726031	0.774555
ZFP62	1.14252	0.0726888	0.774555
ELMOD3	1.1791	0.0727451	0.774555
TMEM101	1.37585	0.072868	0.774555
DYNLT3	1.28547	0.0728837	0.774555
MRM2	1.15304	0.0729267	0.774555
IL10RA	1.38815	0.0729558	0.774555
TMEM273	-0.635599	0.0729578	0.774555
ALDH6A1	-0.96686	0.0730132	0.774555
EXOSC1	1.05005	0.0730787	0.774555
EPB41	0.440607	0.0730911	0.774555
EPB41L2	1.21891	0.0732126	0.774555
GMPPB	-0.927706	0.0733971	0.774555
UIMC1	1.41503	0.0734975	0.774555
UBA6	-0.595129	0.0735345	0.774555
MT-CO2	0.405168	0.0736802	0.774555
LAMTOR3	1.58117	0.0737331	0.774555
ZMAT1	1.04506	0.0737565	0.774555
RPL10A	0.414497	0.0738064	0.774555
DNAJC9	1.05041	0.0738261	0.774555
DAPL1	0.919679	0.0738456	0.774555
ILK	1.66065	0.0738936	0.774555
CITED2	1.50741	0.0739222	0.774555
COQ10A	1.12298	0.0739729	0.774555
LINC01970	-0.517796	0.0740396	0.774555
RAB33A	1.66264	0.0740964	0.774555
VCPIP1	1.42618	0.0741485	0.774555
SETDB2	1.14261	0.0741502	0.774555
ZNF770	1.13038	0.0741605	0.774555
TMEM204	1.30992	0.0742541	0.774555
DCUN1D5	1.15153	0.0744802	0.774555
RHPN1	0.948962	0.074867	0.774555
ZNF12	1.16195	0.0749249	0.774555
TSPOAP1	1.11298	0.0749446	0.774555
BRD9	1.22004	0.0749833	0.774555
PHOSPHO2	0.658606	0.0749962	0.774555
UBL5	0.314175	0.0750626	0.774555
LMTK2	1.31887	0.0750914	0.774555
RIPK2	1.18142	0.0750957	0.774555
ARSA	1.61662	0.0751919	0.774555
BLOC1S5	1.08057	0.0752369	0.774555
JAG1	0.948576	0.0752708	0.774555
RHOQ	0.896459	0.0752753	0.774555
XPOT	1.88545	0.0752826	0.774555
AC013264.1	1.18354	0.0753596	0.774555
TIPARP	0.842774	0.0753814	0.774555
CNIH1	0.81701	0.0754722	0.774555
GVQW3	0.576825	0.0755374	0.774555
ENC1	1.35102	0.0755566	0.774555
SMIM29	1.40679	0.0755718	0.774555
ARHGEF2	-1.09133	0.0755765	0.774555
AGO1	1.19779	0.0759754	0.776051
TMEM256	0.924671	0.0759918	0.776051
UBXN11	1.9362	0.0759961	0.776051
MRPL49	1.96531	0.0760014	0.776051
TRIM4	1.17217	0.0760962	0.776052
BNIP1	1.5255	0.0761409	0.776052
MFSD14C	1.16924	0.0762536	0.776489
GTPBP3	1.13299	0.0765115	0.778403
MTPN	0.59343	0.0766104	0.778608
PTAR1	0.539117	0.0766716	0.778608
SOD2	-1.15842	0.0768263	0.779237
FAM161B	-0.861158	0.0768735	0.779237
PLEKHM2	1.19516	0.0769466	0.779268
NDUFB6	0.921132	0.0770517	0.779623
ZNF605	0.730757	0.0777393	0.784321
ATF4	0.525071	0.0778236	0.784321
TADA2A	-0.88022	0.077981	0.784321
FHL2	0.934584	0.0780313	0.784321
APEX1	1.32135	0.0780993	0.784321
MAPRE2	1.03183	0.0781744	0.784321
PYM1	1.6009	0.0782026	0.784321
C9orf16	0.561947	0.0782845	0.784321
NEK7	1.05537	0.0783154	0.784321
TMED4	0.965562	0.0783234	0.784321
PHF20	1.05975	0.0783788	0.784321
MCRIP2	1.56117	0.0783883	0.784321
KCMF1	0.880293	0.0784817	0.784321
AC040162.1	0.680866	0.0787115	0.784321
GRN	1.45431	0.0787231	0.784321
MRPL10	1.00671	0.0787582	0.784321
NNT	1.30386	0.0789005	0.784321
C1orf216	0.648217	0.0790213	0.784321
SLC41A3	-1.12541	0.0790351	0.784321
HDAC8	1.1052	0.079076	0.784321
LAMP3	-0.665282	0.0790868	0.784321
UNC50	1.10801	0.079121	0.784321
KIAA0232	1.35563	0.0792447	0.784321
UBE2Q1	1.04731	0.0792997	0.784321
G6PC3	0.700006	0.0793537	0.784321
EMC4	1.25862	0.079368	0.784321
MTX1	1.71711	0.0794731	0.784321
SLC25A12	1.16607	0.0795585	0.784321
MYO5A	1.08275	0.0797013	0.784321
CRTC2	1.17442	0.0797346	0.784321
ZNF649	-0.820882	0.0799192	0.784321
AC008549.2	1.36865	0.0799592	0.784321
LCMT1	1.39492	0.0800602	0.784321
DIAPH3	-1.52806	0.080287	0.784321
ZNF808	0.964023	0.0802894	0.784321
SUMO1	0.479277	0.0805918	0.784321
ELMO3	-0.509019	0.0808185	0.784321
BX284668.6	0.974869	0.081039	0.784321
CD99L2	0.761262	0.0811232	0.784321
PRDX1	0.930923	0.0811606	0.784321
CDK3	0.691754	0.0811901	0.784321
ERMN	1.09006	0.0812794	0.784321
FCF1	-1.13136	0.0813123	0.784321
MRPL36	1.05628	0.0813965	0.784321
DDX3X	-0.86623	0.0815479	0.784321
CMC4	-1.21134	0.0815587	0.784321
AAED1	1.68124	0.0816651	0.784321
SNTB2	0.899466	0.0816722	0.784321
MGAT1	1.19959	0.0816752	0.784321
FO393401.1	1.46277	0.0817556	0.784321
PITPNA	1.1219	0.0817849	0.784321
MAK16	1.25638	0.0817925	0.784321
TACC3	1.03517	0.0819728	0.784321
IARS2	1.16843	0.0820001	0.784321
SERPINB9	1.4775	0.0820601	0.784321
TSPAN32	1.41774	0.0820697	0.784321
EFHD2	1.35191	0.0820748	0.784321
NKG7	1.04482	0.082136	0.784321
MORN3	1.26589	0.0826273	0.784321
BANF1	0.80286	0.0828335	0.784321
SPCS3	0.51157	0.0828351	0.784321
ZDHHC16	0.923541	0.0828436	0.784321
POLDIP3	1.18494	0.0829138	0.784321
ZNF585A	0.634988	0.0829368	0.784321
SELPLG	1.21751	0.0831037	0.784321
TMEM186	0.699428	0.0832392	0.784321
RLF	0.663127	0.0833272	0.784321
PSMB3	1.06666	0.0834574	0.784321
SPATC1L	1.25329	0.083504	0.784321
TRIP4	1.09095	0.0835372	0.784321
RNASEK	1.44384	0.0835819	0.784321
RETSAT	-0.826974	0.0836011	0.784321
COPS9	0.812169	0.0837563	0.784321
XPO7	1.11804	0.0837746	0.784321
PIAS2	1.17086	0.0838669	0.784321
RABL2B	1.21097	0.0838936	0.784321
CKS2	1.09995	0.083952	0.784321
JRKL	0.747021	0.0840407	0.784321
NAPEPLD	0.741973	0.0841289	0.784321
EIF4EBP2	1.10011	0.0841556	0.784321
OTUD7A	0.645164	0.0841581	0.784321
ZC3H3	1.00295	0.0841689	0.784321
GFM2	0.923455	0.0842138	0.784321
FAM71F2	-0.676709	0.0842281	0.784321
TIMM50	1.20464	0.0842563	0.784321
ANKRD13D	1.02675	0.0842608	0.784321
POLR2J3.1	0.799898	0.0842748	0.784321
RMI2	0.878062	0.0844568	0.784321
AL136454.1	0.854369	0.0845931	0.784321
POC1B-AS1	0.860221	0.0846278	0.784321
AL450384.2	0.6799	0.0846713	0.784321
DDX50	1.58948	0.0846951	0.784321
AKIRIN1	0.427982	0.0847093	0.784321
BTBD10	1.17425	0.084806	0.784321
GPAT4	1.4105	0.0848899	0.784321
TBKBP1	-0.855286	0.0849187	0.784321
NF2	1.1092	0.084958	0.784321
AL365203.2	0.675956	0.0850079	0.784321
PSPC1	1.16972	0.0851706	0.784321
POU2F2	1.2083	0.0852072	0.784321
AC008124.1	1.40803	0.0853309	0.784321
DCAF5	1.0102	0.0853732	0.784321
DHX57	1.09772	0.0854211	0.784321
GTF3A	0.337008	0.0854906	0.784321
STYXL1	1.56223	0.0854974	0.784321
MEGF6	0.672509	0.0855321	0.784321
HCG18	-1.05979	0.0855461	0.784321
TRIM28	1.29014	0.0856373	0.784321
LDAH	0.678696	0.0857675	0.784321
RBBP8	1.15054	0.0858187	0.784321
TSC1	1.21048	0.0859022	0.784321
SCAMP3	1.83135	0.0860822	0.784321
ZNF277	1.01172	0.0862742	0.784321
TET2	0.916679	0.0862759	0.784321
SUCLG1	1.12063	0.0862845	0.784321
FKBP4	0.946623	0.0863303	0.784321
KLRG1	-1.45878	0.0863314	0.784321
MYNN	1.15518	0.0863387	0.784321
TNFRSF10D	-1.01082	0.0865811	0.784321
SPRTN	1.58823	0.0866148	0.784321
HOOK2	0.890519	0.0868835	0.784321
GLUD1	1.04395	0.0869705	0.784321
EPS15	1.07846	0.0870512	0.784321
GANAB	1.66705	0.0870697	0.784321
CEP170	1.07835	0.0871276	0.784321
ZNF512B	1.03418	0.0871631	0.784321
ATXN2	1.28219	0.0872576	0.784321
NKIRAS2	1.11443	0.0873612	0.784321
SMIM4	1.05089	0.0873704	0.784321
TBC1D13	0.90146	0.087454	0.784321
PPP2R2D	1.18343	0.0874982	0.784321
ZNF417	-0.74349	0.0875356	0.784321
ZNF583	0.6001	0.0875402	0.784321
IER3IP1	1.39571	0.0876188	0.784321
GEMIN5	1.24329	0.0876907	0.784321
MPV17	1.62421	0.0877102	0.784321
KNL1	-1.26141	0.087792	0.784321
MFSD5	1.40367	0.0878824	0.784321
AC037459.3	0.682729	0.0880604	0.784321
RTL8A	0.846804	0.0881193	0.784321
CD52	0.54696	0.0882101	0.784321
ELOB	0.445158	0.0883882	0.784321
PPARD	0.90474	0.0885977	0.784321
ARMC2	0.711426	0.08872	0.784321
DESI1	1.12775	0.0888559	0.784321
AC004812.2	-1.46536	0.088879	0.784321
GLS	0.812088	0.088961	0.784321
GAPDH	0.505772	0.0891359	0.784321
MTMR14	0.96731	0.0891545	0.784321
CHMP6	1.06054	0.0891888	0.784321
PKIG	0.74964	0.089457	0.784321
METTL9	0.844429	0.0895741	0.784321
TCF7	0.300258	0.089648	0.784321
AC012645.3	1.01224	0.0897703	0.784321
S100P	-0.828011	0.0897945	0.784321
JAML	1.41253	0.0898158	0.784321
PDCD6IP	1.314	0.0899695	0.784321
ZNF570	1.03021	0.0901053	0.784321
WWC3	1.12763	0.0901436	0.784321
TBX21	0.902014	0.0902346	0.784321
ADPGK-AS1	-0.770542	0.0902913	0.784321
RNASEL	-0.499641	0.090335	0.784321
COMMD9	0.985156	0.0903694	0.784321
PSMC5	0.649928	0.0904715	0.784321
CASTOR2	0.594301	0.0904777	0.784321
LYL1	0.846231	0.0905333	0.784321
C20orf27	1.1398	0.0905856	0.784321
ANKRD37	1.01567	0.0906148	0.784321
DTX3	1.39817	0.0906623	0.784321
SOAT1	1.22794	0.0909163	0.784321
NIPSNAP1	1.55814	0.0910449	0.784321
CAPNS1	0.98678	0.0911559	0.784321
ANKRD27	1.14679	0.0913422	0.784321
PDZD8	1.5258	0.0914345	0.784321
PTRHD1	0.911121	0.0915414	0.784321
RDH11	1.11939	0.0916245	0.784321
AREG	-1.46659	0.0916901	0.784321
ZBTB38	1.70316	0.0917979	0.784321
PPP2R5B	0.901589	0.0918191	0.784321
NUP35	1.07289	0.0918937	0.784321
BIN3	2.09641	0.0919915	0.784321
CCDC69	0.871616	0.092098	0.784321
CD99	0.564047	0.0921727	0.784321
TNIP1	1.23453	0.0922655	0.784321
DCTD	1.19703	0.0925825	0.784321
FARSB	0.847938	0.0930538	0.784321
TMEM177	0.599563	0.0931368	0.784321
DHFR2	0.653703	0.0932499	0.784321
CCL20	-0.786677	0.0933544	0.784321
C12orf43	1.27772	0.0934166	0.784321
MTREX	-1.0115	0.0934451	0.784321
LYRM9	1.06684	0.0934541	0.784321
MYSM1	0.923485	0.0934929	0.784321
MTMR12	1.13704	0.0935932	0.784321
ARMCX3	1.08499	0.0936486	0.784321
ARNT	-0.955843	0.0936665	0.784321
GIMAP7	-0.788391	0.0936772	0.784321
PRRT3	0.702006	0.0937739	0.784321
AASDHPPT	1.43648	0.0937998	0.784321
MRPS27	1.35557	0.0938615	0.784321
REEP6	0.676935	0.0941608	0.784321
KISS1R	-0.579126	0.094173	0.784321
TBC1D10B	0.850653	0.0942064	0.784321
AP001816.1	0.612796	0.0942123	0.784321
UTS2	0.649723	0.0943476	0.784321
GTF2H2C	-0.760843	0.0943711	0.784321
LMOD3	1.17633	0.0944015	0.784321
CBWD3	1.46061	0.0944061	0.784321
AP003486.1	-0.596682	0.0944794	0.784321
AC062029.1	0.665707	0.09456	0.784321
CLNK	0.734539	0.094594	0.784321
ZNF600	0.844871	0.094674	0.784321
UBAP1L	0.657332	0.0946926	0.784321
MED17	1.15659	0.0947253	0.784321
NCSTN	1.05272	0.0948298	0.784321
UBE2Q2	0.795614	0.0948416	0.784321
SMIM1	-0.472399	0.094891	0.784321
ARPC1B	1.06069	0.0949928	0.784321
COA1	1.18794	0.095042	0.784321
CPNE8	0.948136	0.0950593	0.784321
AURKAIP1	1.02405	0.0951204	0.784321
APOA1	0.699165	0.0951439	0.784321
CCDC85B	1.21417	0.095281	0.784321
RBM17	0.633012	0.095286	0.784321
KSR2	0.600271	0.0953539	0.784321
ARF3	1.68717	0.0953969	0.784321
RUNX3	0.549297	0.0954014	0.784321
AC036176.1	0.574871	0.0955259	0.784321
NCAPD3	-1.0243	0.0955464	0.784321
BEX5	0.604848	0.0955827	0.784321
GPR65	1.73107	0.095651	0.784321
TXNIP	0.562984	0.095717	0.784321
ZNF680	0.822775	0.09573	0.784321
KLHL2	1.06367	0.0958759	0.784321
LITAF	0.806543	0.0959117	0.784321
AL391988.1	0.526681	0.0962071	0.784321
AC099568.2	0.404423	0.0962625	0.784321
SLCO5A1	-0.48298	0.0962822	0.784321
ZNF558	0.614223	0.0963065	0.784321
FAM210B	1.08137	0.0963982	0.784321
ARFGAP2	0.67258	0.0964661	0.784321
NDUFS5	0.481801	0.0964829	0.784321
TRBV18	0.52537	0.0965325	0.784321
C17orf49	1.28081	0.096651	0.784321
BTD	1.10195	0.0967616	0.784321
MT-CO1	0.460705	0.0967705	0.784321
AGFG1	-0.943386	0.0968063	0.784321
HMGCS1	-1.13929	0.0968105	0.784321
NUDT14	1.50796	0.0968618	0.784321
ERAP2	1.18877	0.0969514	0.784321
LINC01001	-0.81651	0.0970906	0.784321
GPATCH11	1.62648	0.0970949	0.784321
ST6GAL1	1.07544	0.0971569	0.784321
PEBP1	0.424434	0.0971656	0.784321
POLE3	0.750583	0.0972338	0.784321
TSNAX	1.24462	0.0972392	0.784321
VILL	0.862397	0.0972631	0.784321
WARS	1.08533	0.0973499	0.784321
CRNKL1	0.947997	0.0973852	0.784321
TMCC1	1.04119	0.0975714	0.784321
EAF1	-0.921786	0.0975912	0.784321
ARRDC1	1.21367	0.0976077	0.784321
NDRG1	0.956384	0.0978752	0.784321
TUT1	0.732956	0.0979241	0.784321
CD79A	1.35785	0.0979373	0.784321
STRIP1	1.09177	0.0979834	0.784321
TXNDC12	0.950441	0.0980653	0.784321
C3orf33	0.645755	0.0981091	0.784321
HPS5	-1.32334	0.098213	0.784321
TMOD2	0.514757	0.098263	0.784321
EHD1	1.39969	0.0983079	0.784321
IST1	1.11097	0.0983393	0.784321
SLC10A3	1.21893	0.0984119	0.784321
B3GNT2	0.902491	0.098416	0.784321
CCDC138	0.876431	0.0984228	0.784321
HKR1	1.06576	0.0985476	0.784321
AC008736.1	0.650422	0.098581	0.784321
KIFC2	-1.15916	0.0986554	0.784321
AC138150.1	0.705347	0.0988076	0.784321
GRHPR	1.13174	0.098835	0.784321
LYZ	0.579178	0.0989017	0.784321
LINC01550	1.11339	0.0990735	0.784321
ADIPOR2	-1.06728	0.0993298	0.784321
MVK	0.910724	0.0993825	0.784321
AC004585.1	1.71899	0.0995482	0.784321
TRAF3	1.04434	0.0996246	0.784321
CHCHD6	0.955232	0.0996409	0.784321
P3H1	0.923418	0.0998978	0.784321
COTL1	0.340831	0.0999326	0.784321
TGDS	0.896626	0.0999412	0.784321
ADD3	0.775609	0.099942	0.784321
ALKBH4	0.996079	0.0999798	0.784321
SLC25A30	0.915679	0.100084	0.784321
PLCG1	1.09212	0.100375	0.784321
FLII	1.05057	0.100422	0.784321
LINC01136	-0.477828	0.10044	0.784321
NELFCD	0.761283	0.10046	0.784321
HGH1	0.580491	0.100553	0.784321
MEAF6	1.59796	0.100606	0.784321
NUDCD2	0.979292	0.100628	0.784321
TMEM127	1.44629	0.100634	0.784321
UFC1	0.855787	0.100639	0.784321
CAMLG	0.521756	0.100652	0.784321
UNK	1.05829	0.100658	0.784321
ZFYVE26	-0.767736	0.1008	0.784321
STK16	1.03649	0.100842	0.784321
AHR	0.981252	0.100883	0.784321
NCK1	0.86234	0.100896	0.784321
KCNK12	1.82965	0.10096	0.784321
AP3B1	0.897253	0.100993	0.784321
OCIAD2	0.476063	0.101028	0.784321
ANKHD1-EIF4EBP3	0.698974	0.101031	0.784321
AFF1	-1.10712	0.101091	0.784321
LRRC7	1.21976	0.10112	0.784321
ABI2	1.01963	0.101137	0.784321
SLC41A1	1.06545	0.10128	0.784321
BAG6	1.43056	0.101366	0.784321
MYADM	1.13011	0.101589	0.784321
SUPT20H	1.08572	0.101686	0.784321
PSMD11	0.855035	0.10174	0.784321
SLC11A1	-0.796638	0.101916	0.784321
ERCC6	1.20863	0.102044	0.784321
CRELD2	1.66073	0.102098	0.784321
NOP10	1.04502	0.102117	0.784321
SLC25A34	0.598029	0.102238	0.784321
FAM174A	1.28156	0.102274	0.784321
RNF19B	1.57118	0.102302	0.784321
TULP4	0.94782	0.102303	0.784321
HSCB	1.03703	0.102306	0.784321
TBCD	1.43639	0.102312	0.784321
ZNF416	0.595433	0.102362	0.784321
ZNF581	1.22874	0.102495	0.784321
PSMD13	0.735875	0.102511	0.784321
MYL6B	1.37661	0.102525	0.784321
FRY	-0.576865	0.102527	0.784321
MTOR	1.02709	0.102533	0.784321
ATP6V1B2	1.51756	0.102626	0.784321
ASH1L-AS1	1.42525	0.102815	0.784321
VAMP2	0.501483	0.10283	0.784321
MMAA	0.931898	0.102832	0.784321
BCL10	0.876038	0.102944	0.784321
ZNHIT2	0.597311	0.102976	0.784321
RPL36AL	0.356454	0.103003	0.784321
OSBPL11	1.07481	0.103022	0.784321
CTPS1	1.33329	0.10318	0.784321
PCCB	1.674	0.103201	0.784321
ERO1A	1.37355	0.103293	0.784321
U2AF1L4	1.34177	0.103396	0.784321
SPCS1	0.793101	0.103434	0.784321
CANX	1.08375	0.103518	0.784321
KIF23	-0.764297	0.10372	0.784321
GSTO1	1.41488	0.103746	0.784321
UXT	0.620383	0.103907	0.784321
SESTD1	1.29487	0.10399	0.784321
PCYOX1	0.605297	0.104002	0.784321
RNF7	0.655492	0.104017	0.784321
CXXC1	-1.10019	0.104031	0.784321
ARSB	0.757669	0.104042	0.784321
VPS39	1.07335	0.104288	0.784321
ZNF224	1.00751	0.104315	0.784321
ATP6V1G1	0.472269	0.104363	0.784321
TFIP11	-1.51725	0.104378	0.784321
TMEM191B	0.979007	0.104425	0.784321
UQCR11	0.611844	0.104435	0.784321
PDIA4	1.44804	0.104453	0.784321
RSPH3	0.590809	0.104612	0.784321
ABT1	0.939071	0.10465	0.784321
RGS19	1.10589	0.10467	0.784321
ZCCHC18	0.56907	0.104806	0.784321
ZC3H12D	-0.889207	0.104846	0.784321
KDELR2	1.28821	0.104922	0.784321
PLGLB1	0.617116	0.10496	0.784321
MRPS26	-0.959105	0.104995	0.784321
NPC2	1.72733	0.105063	0.784321
AL162231.1	1.05083	0.105189	0.784321
SPIN3	0.609183	0.105264	0.784321
MLF1	0.629624	0.105293	0.784321
BASP1	1.03979	0.10531	0.784321
MPZL1	-0.608626	0.10532	0.784321
ATG4D	1.10533	0.105449	0.784321
C6orf48	0.467958	0.105587	0.784321
HIVEP3	1.08361	0.105682	0.784321
SCAMP4	1.10087	0.1058	0.784321
MAP3K13	1.37377	0.105839	0.784321
ZNF395	1.04577	0.105856	0.784321
TCEANC2	-0.615475	0.106024	0.784321
ABRACL	1.19949	0.106033	0.784321
BORCS8	1.1707	0.106035	0.784321
SUMO3	0.780962	0.106244	0.784321
CDIPT	1.30208	0.106377	0.784321
SF3B5	0.431115	0.106407	0.784321
ERCC5	-0.7222	0.10641	0.784321
CNOT3	1.52313	0.10645	0.784321
PLD2	0.566327	0.106472	0.784321
RTCA	0.922391	0.10651	0.784321
MIB2	1.43241	0.106538	0.784321
SLC33A1	0.855381	0.106602	0.784321
MRPS14	1.2414	0.106712	0.784321
AC010331.1	0.588154	0.106737	0.784321
UCKL1	1.06062	0.106778	0.784321
TARS2	0.777452	0.106871	0.784321
CDK5	0.972925	0.10696	0.784321
NDUFB7	0.781544	0.107136	0.784321
PDE4A	0.598625	0.107151	0.784321
MOAP1	0.512819	0.107226	0.784321
GTPBP1	-1.46084	0.107247	0.784321
MEF2D	0.804724	0.107302	0.784321
MTMR1	1.01346	0.107338	0.784321
SLC25A35	0.662756	0.107369	0.784321
HIST1H2AI	-0.516557	0.10742	0.784321
MTMR11	-0.46381	0.107448	0.784321
C6orf62	1.20692	0.107493	0.784321
ACAD9	-0.610486	0.107511	0.784321
AC007384.1	0.750199	0.107524	0.784321
ZNF493	1.324	0.107614	0.784321
COX6A1	0.449174	0.107647	0.784321
BAZ1B	1.1474	0.107657	0.784321
PLEKHA1	1.05281	0.107663	0.784321
PDP1	1.14947	0.107738	0.784321
BX255925.3	0.671264	0.107774	0.784321
SLC25A6	0.488424	0.107775	0.784321
TRBC2	0.500838	0.107796	0.784321
GRSF1	0.892723	0.108066	0.784321
TUSC2	1.46066	0.108071	0.784321
ZNF260	0.680058	0.108128	0.784321
ACOT7	1.05896	0.108135	0.784321
RPP38	1.15238	0.108159	0.784321
MRPL33	0.654528	0.108207	0.784321
SPAG7	1.06639	0.108432	0.784321
PRKAG1	1.421	0.108437	0.784321
PXMP4	1.04678	0.108449	0.784321
ZNF628	0.939302	0.108559	0.784321
CTSF	0.906097	0.108581	0.784321
EP400	1.35674	0.108661	0.784321
ARIH1	0.914063	0.108752	0.784321
SMC2	-1.1007	0.108866	0.784321
UBE2D2	0.400673	0.108914	0.784321
DAXX	1.79278	0.108956	0.784321
PRMT7	0.862824	0.108972	0.784321
TTC39C	0.580426	0.108982	0.784321
TUT7	1.03626	0.109067	0.784321
CNNM2	0.949813	0.109294	0.784321
AL078459.1	-0.513488	0.109325	0.784321
KIF27	0.642889	0.10934	0.784321
AC232271.1	0.581625	0.109379	0.784321
BTBD3	0.584512	0.109498	0.784321
MEPCE	1.04946	0.109498	0.784321
TSPYL1	-1.23535	0.109524	0.784321
RHBDF2	0.799223	0.10961	0.784321
APOO	0.891925	0.109799	0.784321
POFUT2	1.35061	0.109841	0.784321
ZNF280C	0.865925	0.109855	0.784321
PSME1	0.4599	0.110057	0.784321
MDS2	-0.890354	0.110066	0.784321
GPM6B	-0.719917	0.110096	0.784321
CAAP1	1.07448	0.110172	0.784321
SOCS1	-0.779551	0.110178	0.784321
HLA-B	0.440713	0.11021	0.784321
JTB	0.50639	0.110316	0.784321
INTS13	1.04268	0.110376	0.784321
RAB2A	0.896483	0.110387	0.784321
GDAP2	1.05037	0.110407	0.784321
ANO8	0.546499	0.110411	0.784321
PSMC6	0.914519	0.110478	0.784321
CD48	0.47946	0.110492	0.784321
TMEM121	0.972885	0.110596	0.784321
IL7R	0.446855	0.110613	0.784321
DOCK2	1.09659	0.110681	0.784321
LSM7	0.593752	0.11095	0.784321
DUSP7	0.591136	0.110952	0.784321
PIP5K1A	1.02979	0.11098	0.784321
PAG1	1.3387	0.11111	0.784321
AC004825.2	1.28678	0.111213	0.784321
IRF1	-0.58557	0.111498	0.784321
KIF15	-1.16704	0.111507	0.784321
MRTO4	1.05758	0.111522	0.784321
RABL6	0.887161	0.111558	0.784321
BTN3A1	1.04078	0.111614	0.784321
MAST4	1.48811	0.111654	0.784321
TNFRSF10A	1.04323	0.111667	0.784321
CPA5	-1.44071	0.11173	0.784321
FAM160B2	1.04174	0.111953	0.784321
HMGCL	0.894234	0.112015	0.784321
C9orf85	-1.10228	0.11207	0.784321
UPRT	1.00072	0.11209	0.784321
GNPDA2	1.05101	0.11218	0.784321
UBAC1	1.35028	0.112296	0.784321
KLRB1	1.08706	0.112587	0.784321
GIT2	0.531644	0.112618	0.784321
ABHD3	1.39971	0.112742	0.784321
RPS6KA1	1.42439	0.112753	0.784321
ANKRD40	1.064	0.112753	0.784321
CD6	0.769942	0.112782	0.784321
GHDC	0.770718	0.112966	0.784321
TENM1	0.957309	0.113046	0.784321
MUTYH	1.2013	0.113192	0.784321
EXOC4	1.29549	0.113226	0.784321
FAM24B	1.02241	0.113235	0.784321
SND1	1.08554	0.113254	0.784321
RING1	0.970388	0.113263	0.784321
ETS2	0.945988	0.113314	0.784321
CADM1	0.506619	0.113319	0.784321
SCRN2	1.04936	0.113339	0.784321
CCDC28B	1.01898	0.113493	0.784321
ANO6	1.39122	0.113564	0.784321
RBCK1	0.606656	0.113598	0.784321
IFI35	1.07954	0.113735	0.784321
CCT8	0.707177	0.113884	0.784321
PDIA6	0.850015	0.11389	0.784321
CA5B	0.939671	0.113901	0.784321
RSRC1	1.28076	0.113968	0.784321
GLA	0.82625	0.114041	0.784321
NFKBIE	0.974377	0.114133	0.784321
CREG1	0.775869	0.114217	0.784321
TMEM134	0.93866	0.114739	0.784321
ARSK	1.31283	0.114835	0.784321
POLR2H	0.991011	0.114901	0.784321
ETF1	0.440732	0.114915	0.784321
SSR3	0.901971	0.115131	0.784321
ILVBL	1.10287	0.115265	0.784321
PSMD1	1.00019	0.115384	0.784321
KEAP1	0.964663	0.115397	0.784321
DIP2C	-0.483637	0.115487	0.784321
GTF2B	0.427261	0.115543	0.784321
SHLD1	1.08331	0.115612	0.784321
CHRM3-AS2	0.972549	0.115711	0.784321
LRR1	1.31954	0.115712	0.784321
RINT1	1.04471	0.115786	0.784321
AC005523.2	1.15303	0.115837	0.784321
USF1	1.29077	0.115838	0.784321
DONSON	0.775493	0.115865	0.784321
SMG7	0.917752	0.115932	0.784321
KIF5C	-1.00552	0.115954	0.784321
FKBP1A	0.798749	0.116008	0.784321
IPO11	0.584625	0.116062	0.784321
DCAF13	1.27352	0.116114	0.784321
ADARB1	0.891063	0.116249	0.784321
PAQR6	-0.557452	0.116324	0.784321
RPLP1	0.362362	0.116324	0.784321
CNOT10	1.019	0.116468	0.784321
ALG6	0.814891	0.116481	0.784321
EXOC3-AS1	0.940682	0.11651	0.784321
CYC1	0.932574	0.116612	0.784321
ZSWIM7	1.67446	0.116734	0.784321
FUBP1	1.67506	0.116736	0.784321
TMEM205	1.01011	0.116815	0.784321
SLC16A7	1.03178	0.116901	0.784321
MAML2	0.887678	0.117083	0.784321
ZC2HC1A	1.21119	0.117133	0.784321
PRSS21	0.507433	0.11719	0.784321
CIRBP	0.460721	0.1172	0.784321
CASP10	0.842399	0.117207	0.784321
PRC1	-0.981916	0.117371	0.784321
RNF121	-0.781807	0.117393	0.784321
FLNB	1.03199	0.117428	0.784321
CSNK1G1	-1.09635	0.117442	0.784321
GSTM4	0.788191	0.117489	0.784321
PECR	0.942017	0.117536	0.784321
UQCR10	0.440155	0.117561	0.784321
PURB	1.57408	0.117733	0.784321
EDRF1	1.08792	0.117836	0.784321
DHRS7B	0.973222	0.118152	0.784321
SLC44A4	0.533716	0.118179	0.784321
RPL18	0.464035	0.118251	0.784321
NAGLU	-0.668416	0.118509	0.784321
MYO9A	1.02656	0.118768	0.784321
CDC27	1.35736	0.11879	0.784321
SNRPB	0.371631	0.118998	0.784321
DBR1	1.0269	0.119038	0.784321
CALU	1.01946	0.119069	0.784321
ARMCX6	1.83922	0.119285	0.784321
MPP5	0.988683	0.119584	0.784321
NRF1	1.31294	0.119608	0.784321
WDR18	0.96038	0.119615	0.784321
PELI2	0.847718	0.119648	0.784321
WRAP73	1.57567	0.11968	0.784321
PUS7L	1.05894	0.119849	0.784321
AC093010.2	0.834403	0.119891	0.784321
AP5S1	1.38197	0.119934	0.784321
KDM5C	-0.946323	0.119977	0.784321
ALG14	-0.842877	0.120004	0.784321
BTG3	0.339042	0.12003	0.784321
GORASP1	0.551693	0.120031	0.784321
RTN3	1.29033	0.12008	0.784321
MVP	1.02041	0.120146	0.784321
AL031728.1	-0.792982	0.120195	0.784321
ALDH3A2	0.960913	0.120213	0.784321
UBA52	0.354065	0.120213	0.784321
TMEM80	1.18967	0.12022	0.784321
TERF1	0.80624	0.12023	0.784321
DNAJC16	0.78168	0.120241	0.784321
FNIP1	1.36028	0.120317	0.784321
SGPP1	1.29161	0.120373	0.784321
POMP	0.506292	0.120378	0.784321
ITFG2	1.06879	0.120381	0.784321
PPIB	0.493767	0.120388	0.784321
NEDD1	1.38953	0.120746	0.784321
MRPS24	0.778703	0.120797	0.784321
TNFSF11	0.49236	0.120896	0.784321
MICB	-0.999709	0.120947	0.784321
OAS2	1.52967	0.121032	0.784321
HDGF	1.10739	0.121057	0.784321
KIF2C	-0.915986	0.121077	0.784321
APBA3	1.15136	0.121114	0.784321
RRAS	0.893256	0.121124	0.784321
SRGAP2	0.870059	0.12119	0.784321
NEU3	0.794706	0.121209	0.784321
AGFG2	0.559671	0.121257	0.784321
LYSMD3	1.03441	0.121312	0.784321
BANP	1.42999	0.121339	0.784321
ZNF814	0.933036	0.121364	0.784321
PACS1	1.02768	0.121474	0.784321
RFX1	0.76034	0.121548	0.784321
LEO1	1.02309	0.121613	0.784321
IFNGR1	1.03413	0.121667	0.784321
SMYD4	0.753944	0.121696	0.784321
LRRC23	1.03238	0.121698	0.784321
LINC02482	0.797523	0.121708	0.784321
TRDMT1	0.914668	0.121745	0.784321
MYO18A	0.749027	0.121806	0.784321
ACP5	1.05458	0.121833	0.784321
MZT1	0.700111	0.121839	0.784321
LNPK	1.11162	0.121936	0.784321
SMIM19	1.23852	0.121989	0.784321
NAALADL1	0.564489	0.122018	0.784321
MMP25-AS1	0.815289	0.122025	0.784321
ARG2	-0.592735	0.12203	0.784321
NADK2	0.802089	0.122156	0.784321
OSBPL1A	0.519967	0.122209	0.784321
AGAP3	0.601862	0.12221	0.784321
AL031777.3	-1.08482	0.122403	0.784321
CES2	0.916739	0.12259	0.784321
PPP1R3B	-1.15992	0.122614	0.784321
TANK	0.655474	0.122624	0.784321
ANKRD12	-0.402569	0.122704	0.784321
CDC42EP3	1.09413	0.122939	0.784321
RPL10	0.425428	0.123068	0.784321
AP001462.1	0.684309	0.123086	0.784321
SESN2	1.15903	0.123117	0.784321
SERF2	0.41781	0.123254	0.784321
PRRG4	0.658114	0.123287	0.784321
RAB21	-1.01606	0.123346	0.784321
NUBPL	-0.759003	0.123404	0.784321
EMC9	1.13495	0.123498	0.784321
DUSP18	0.769527	0.123505	0.784321
PYGO2	1.19326	0.123523	0.784321
STK35	0.971296	0.123539	0.784321
TAP1	1.00491	0.123587	0.784321
MECR	0.788863	0.123597	0.784321
WDR44	1.26284	0.123611	0.784321
AC119428.2	0.584545	0.123921	0.784321
TRNT1	-1.18529	0.123991	0.784321
SSU72	0.467368	0.124001	0.784321
DCPS	1.28949	0.124005	0.784321
ZNF468	1.00035	0.124011	0.784321
IVNS1ABP	0.773774	0.124069	0.784321
DHX38	1.58664	0.124203	0.784321
MED31	1.04111	0.124334	0.784321
AC084824.5	0.528509	0.12446	0.784321
CENPT	1.00348	0.124513	0.784321
KLHL22	1.27775	0.124586	0.784321
TOX2	1.80155	0.124596	0.784321
ZNF296	-0.594277	0.124644	0.784321
CLSTN3	0.814282	0.124683	0.784321
RNF26	1.18457	0.124715	0.784321
SH2B1	0.982225	0.124738	0.784321
ACTG1	0.543273	0.124738	0.784321
SLC22A23	0.946193	0.124907	0.784321
MAD1L1	1.01978	0.125089	0.784321
DNASE1L1	1.04167	0.125093	0.784321
TMPO-AS1	-0.797299	0.125232	0.784321
AC010226.1	0.495644	0.125234	0.784321
ACTN1	-1.11573	0.125263	0.784321
NQO2	1.20354	0.125289	0.784321
SEC63	0.782898	0.125297	0.784321
STUB1	0.765881	0.125306	0.784321
TC2N	0.710731	0.125328	0.784321
IQGAP1	-0.577583	0.125385	0.784321
KIF3A	1.00264	0.125482	0.784321
ALG9	0.734477	0.125502	0.784321
SNRNP25	1.03369	0.125512	0.784321
TIGIT	1.1693	0.125605	0.784321
SLC38A7	0.553829	0.125646	0.784321
TMUB2	1.10616	0.125813	0.784483
ECI1	0.964011	0.125813	0.784483
AIDA	0.991222	0.125931	0.784515
NAA25	1.39897	0.126047	0.784515
IDH3G	0.73886	0.126065	0.784515
AC073111.5	1.75227	0.1261	0.784515
ITGB7	1.34855	0.126602	0.785965
GLI4	0.981537	0.126731	0.785965
AC136475.1	-0.539981	0.1268	0.785965
FABP5	1.52087	0.126836	0.785965
CD63	1.44025	0.12684	0.785965
DENND4C	0.997758	0.126851	0.785965
RBM5-AS1	0.84571	0.126967	0.785965
ZNF92	0.846897	0.127	0.785965
DNTTIP2	0.653317	0.127163	0.785965
CKAP2L	-0.796821	0.127216	0.785965
OAT	0.984531	0.127223	0.785965
PRH1	1.09147	0.127245	0.785965
IGF2R	1.45734	0.127282	0.785965
LUC7L2	0.835159	0.127371	0.785965
CLN8	1.53376	0.127448	0.785965
AZI2	0.924147	0.127463	0.785965
RASGRP2	0.562177	0.127949	0.788154
PDIA3	0.347445	0.128077	0.788154
RBM4	0.683476	0.128084	0.788154
NFATC1	1.43415	0.128164	0.788154
AC005332.1	0.548039	0.128172	0.788154
RIOX2	1.09835	0.128257	0.788239
NAPA-AS1	0.889496	0.128382	0.788248
TMC6	0.737166	0.128402	0.788248
NAP1L5	0.974503	0.128601	0.788248
BORCS6	-1.00615	0.128644	0.788248
HIF1AN	1.18906	0.128772	0.788248
AC004817.3	0.635275	0.128776	0.788248
C19orf54	0.698511	0.128856	0.788248
LINC01772	0.825399	0.128887	0.788248
KDM6B	-0.913761	0.129011	0.788248
STK10	1.1497	0.12906	0.788248
ATL2	0.99451	0.129277	0.788248
HSPA1A	1.04388	0.129279	0.788248
CARMIL1	0.565187	0.129293	0.788248
SNN	0.997966	0.129491	0.788248
PSMC2	1.00213	0.129523	0.788248
CRKL	1.02438	0.129536	0.788248
MAPK6	0.88944	0.129633	0.788248
ATXN7L3	-1.03847	0.12966	0.788248
PNMA1	0.96819	0.12966	0.788248
LINC01534	1.04675	0.129717	0.788248
MOB1A	0.6039	0.129862	0.788248
LPCAT1	-0.738401	0.129986	0.788248
VEGFB	1.02937	0.130204	0.788248
TRMT1L	-0.702787	0.130208	0.788248
CEP152	-0.917434	0.130223	0.788248
SHC1	1.74244	0.130282	0.788248
NDUFB8	0.583693	0.130307	0.788248
ZNF740	1.11766	0.130359	0.788248
CBWD1	0.959723	0.130362	0.788248
SIK1B	-1.91002	0.130383	0.788248
DHPS	0.874658	0.1305	0.788286
AC078883.3	0.915575	0.130531	0.788286
BICRA	0.933856	0.130772	0.788286
COQ5	1.02384	0.130875	0.788286
LDHA	0.460827	0.130941	0.788286
GTF2E2	1.03441	0.131096	0.788286
ARHGAP11A	-0.949839	0.131114	0.788286
SAP130	1.20231	0.131129	0.788286
PARP4	1.05521	0.13113	0.788286
AC073195.1	0.737294	0.131148	0.788286
HIST1H2BH	1.20006	0.131383	0.788286
SIRT6	0.972332	0.13142	0.788286
PSMG1	0.944403	0.131459	0.788286
AC024257.3	0.491535	0.131498	0.788286
CACNA1A	-0.441056	0.131508	0.788286
SEPT9	0.330058	0.131568	0.788286
CXCR5	-0.859418	0.131593	0.788286
ZNF717	0.493738	0.131764	0.788543
ATG13	0.926319	0.131944	0.788543
MPZL3	0.980323	0.131978	0.788543
PIP4P2	1.10185	0.132059	0.788543
RAB8A	0.86083	0.132241	0.788543
VANGL1	0.872928	0.132341	0.788543
GRAMD1A	1.3357	0.132479	0.788543
MDN1	-0.953728	0.132579	0.788543
STX17	-0.960793	0.132798	0.788543
PGM2	1.2187	0.132974	0.788543
PMS1	0.741406	0.133013	0.788543
TPMT	0.982481	0.133062	0.788543
UROD	1.05113	0.133198	0.788543
BTF3	0.428415	0.133263	0.788543
ARL16	0.942633	0.133331	0.788543
STRADA	1.30172	0.133375	0.788543
DOCK5	0.520441	0.13338	0.788543
REXO4	1.24485	0.13339	0.788543
PSMD2	1.27004	0.133454	0.788543
EPB41L4A-AS1	0.676552	0.133552	0.788543
ZNF420	0.783127	0.133653	0.788543
NEK8	0.58109	0.133902	0.788543
PDK3	0.994797	0.133967	0.788543
DCLRE1C	0.988879	0.134016	0.788543
SRD5A3	0.991052	0.134075	0.788543
CALM1	0.376606	0.134204	0.788543
SRP14	0.333066	0.134208	0.788543
SKP2	-0.889701	0.134224	0.788543
MDH2	0.763206	0.134266	0.788543
MANF	1.02858	0.13433	0.788543
SLC2A1	0.956304	0.134617	0.788543
AC139887.2	0.735245	0.134644	0.788543
GABPB2	-1.18012	0.134832	0.788543
TMEM106A	-0.573968	0.134897	0.788543
ATXN7L2	0.842247	0.134945	0.788543
YDJC	1.57323	0.134988	0.788543
LY6G5C	0.568969	0.135067	0.788543
MARCH5	1.14725	0.13514	0.788543
APPL2	-1.02219	0.135172	0.788543
MIR22HG	0.982447	0.135184	0.788543
GNB1L	1.06746	0.135212	0.788543
PYURF	1.1475	0.135251	0.788543
HPF1	0.996517	0.135354	0.788543
AP1AR	0.861033	0.135442	0.788543
MRPS2	1.57324	0.135442	0.788543
STX2	0.970255	0.135531	0.788543
PPM1F	0.676968	0.135581	0.788543
STK25	1.6594	0.135612	0.788543
KIF1B	0.917209	0.13564	0.788543
PKMYT1	0.620045	0.135748	0.788543
LIG3	0.864659	0.135801	0.788543
SH3TC1	0.974925	0.135805	0.788543
VPS11	1.0339	0.135874	0.788543
NDUFB1	0.98525	0.135946	0.788543
ELOA-AS1	0.525831	0.136057	0.788543
TIGD2	0.590612	0.13609	0.788543
MRPS25	1.51275	0.136105	0.788543
AP005899.1	-1.15116	0.13628	0.788543
ARL6IP4	0.458354	0.13644	0.788543
AC005332.5	1.2248	0.136467	0.788543
SLC30A5	0.961024	0.136525	0.788543
AC108863.1	0.992036	0.136969	0.788543
LTB4R	-0.671146	0.136999	0.788543
TOPBP1	1.28691	0.137245	0.788543
ZDHHC17	1.03574	0.137259	0.788543
UBE2H	0.810983	0.137278	0.788543
MRPL46	0.947201	0.137349	0.788543
TBC1D22B	1.11801	0.137375	0.788543
EXOC6	1.16684	0.137481	0.788543
DCUN1D4	0.674263	0.137699	0.788543
ZNF426	0.99055	0.137763	0.788543
HIST1H2BB	0.566724	0.137862	0.788543
SLC19A1	-0.619459	0.137887	0.788543
Z82206.1	0.792974	0.137905	0.788543
MRPL9	1.10288	0.137943	0.788543
IFNGR2	1.04649	0.138005	0.788543
AC009065.4	0.605754	0.138043	0.788543
SKAP1	0.932837	0.138095	0.788543
RPLP0	0.438478	0.138285	0.788543
PTCH2	0.646956	0.138442	0.788543
ITPA	0.970056	0.138579	0.788543
RPL5	0.370325	0.138654	0.788543
ZNF106	0.674545	0.138946	0.788543
MED12	0.684649	0.138952	0.788543
POLE2	0.769181	0.138966	0.788543
GATA3	0.842778	0.13905	0.788543
EPC2	0.718386	0.139062	0.788543
RASGRP3	-1.12127	0.139151	0.788543
PLCXD1	0.568062	0.139205	0.788543
ZNRF1	1.01462	0.139271	0.788543
FAH	0.515607	0.139311	0.788543
TAF9	0.849408	0.139316	0.788543
PLEKHJ1	0.750896	0.139546	0.788543
LIME1	0.544446	0.139661	0.788543
ARL8A	1.3837	0.139755	0.788543
FAM78A	1.30731	0.139797	0.788543
RNF111	1.0134	0.139809	0.788543
NEMF	-0.715296	0.13985	0.788543
ZNF75D	0.558823	0.139869	0.788543
CCNT1	-0.680701	0.139904	0.788543
LSM6	1.37064	0.139919	0.788543
CIP2A	-0.722354	0.13996	0.788543
HADHB	0.737178	0.13996	0.788543
USP27X	0.952286	0.139985	0.788543
CCDC144A	0.933131	0.140016	0.788543
CD226	1.25093	0.140025	0.788543
HERC1	-0.516694	0.140085	0.788543
AC114490.3	-0.461269	0.140194	0.788543
ZNF251	0.760347	0.14041	0.788543
MIR4435-2HG	1.14163	0.140618	0.788543
DNAJC24	1.154	0.14068	0.788543
CBX3	0.593459	0.140716	0.788543
TMEM161B-AS1	0.898284	0.140835	0.788543
VRK3	-0.911274	0.140872	0.788543
AC132872.1	-0.573418	0.140891	0.788543
GIMAP6	-1.20363	0.141141	0.788543
SPAG5	0.696941	0.141158	0.788543
EMG1	0.975008	0.141212	0.788543
SGSM3	0.51477	0.141238	0.788543
LIG4	-0.567218	0.141318	0.788543
KLC4	1.18714	0.141397	0.788543
SEC31A	1.07036	0.141527	0.788543
MIS18BP1	0.977648	0.141553	0.788543
COMMD6	0.277124	0.141608	0.788543
MICU1	-0.934317	0.141616	0.788543
UBE2V1	1.10268	0.141675	0.788543
PSMG2	0.631914	0.141756	0.788543
WDR83OS	0.755927	0.141769	0.788543
LYST	0.666774	0.14183	0.788543
AC097376.2	1.12534	0.141902	0.788543
ASPM	-1.02683	0.141927	0.788543
ZNF248	0.529815	0.141948	0.788543
PHACTR4	-0.87664	0.142051	0.788543
MYL12B	0.442189	0.14209	0.788543
ZNF500	0.731265	0.142309	0.788543
PRCC	1.06174	0.142372	0.788543
PPIP5K2	0.914848	0.142536	0.788543
ARRDC2	1.36936	0.142694	0.788543
CPOX	1.05327	0.142706	0.788543
ZNF7	0.792169	0.142723	0.788543
KCNQ5	0.556942	0.14276	0.788543
[truncated: 9,134 more rows]

## Sheet: Status.Age
gene	coef	p	fdr
HIST1H2BG	-0.0120462	2.584e-06	0.84789
MAP2K4	-0.00984793	5.77382e-05	0.989908
MAN2B2	0.00915335	7.31733e-05	0.794041
STK38	-0.00785363	0.00014673	0.909132
DTX1	-0.00689992	0.000157893	0.847488
COPS9	-0.00469745	0.000331365	0.784321
SMARCAL1	-0.00651191	0.000346312	0.99272
R3HDM4	-0.00592721	0.000350871	0.86307
KBTBD8	-0.0095169	0.000613505	0.794041
ZNF517	-0.00668856	0.000621979	0.967318
AGER	-0.00779628	0.000640811	0.897571
FAM222B	-0.00982	0.000755177	0.376563
ALG1	0.00782362	0.000771607	0.97439
GCAT	-0.0073155	0.000777443	0.771581
RBL2	-0.0086219	0.000824531	0.906317
TBK1	-0.00907553	0.00129939	0.91945
ARHGEF12	0.00627323	0.00145469	0.820267
PPP1R12C	0.0098663	0.00149125	0.821985
RDH5	0.00687754	0.00149515	0.979894
TUBG1	0.0076814	0.00153165	0.808897
PRRG4	0.00548802	0.00159723	0.784321
AC099568.2	0.00377132	0.00191062	0.784321
AC231981.1	0.00434092	0.00195039	0.992185
AQP3	-0.0082769	0.00195171	0.814467
PRUNE1	0.0063418	0.00203569	0.794041
ATG10	-0.00814814	0.00239353	0.981821
GNAQ	-0.00833752	0.00244742	0.903267
CCDC18	-0.0093141	0.00246392	0.91486
NOP56	-0.0073206	0.00269015	0.97439
PTGIR	-0.00732218	0.00269281	0.917293
RBM38	0.00284774	0.00271247	0.808897
CMAS	-0.0089346	0.00274177	0.153216
FBXO9	-0.00683602	0.00274544	0.908397
RIC3	-0.00860365	0.00293862	0.947042
LEF1	-0.00434679	0.00294712	0.809989
CASP1	-0.00962908	0.00295035	0.97934
CSRP1	-0.010027	0.00314118	0.808897
PNPLA4	-0.00722661	0.00348324	0.99272
PURA	-0.00933997	0.0035972	0.928615
FAM104A	0.00799358	0.00364695	0.926882
VEZT	-0.00819072	0.00382831	0.952567
MED29	-0.00910714	0.00389681	0.973965
MRPS36	-0.00633887	0.00392938	0.850828
PAFAH1B2	-0.00840887	0.00413366	0.863577
BLMH	-0.00919691	0.00420332	0.919278
SLC25A37	-0.0083998	0.00424364	0.80644
SAMD12	-0.00430788	0.00431926	0.796323
TBXAS1	-0.00755069	0.00434297	0.930337
EEF1AKMT2	0.00802253	0.00473843	0.870422
NUP210	-0.0082896	0.00477071	0.798621
EDEM2	-0.00876595	0.00482114	0.85767
GVQW3	0.0045351	0.00485232	0.774555
AC103706.1	0.00501147	0.004892	0.840865
ASB7	-0.00909907	0.00498621	0.798621
SMIM4	-0.00856448	0.00500592	0.784321
MIGA1	-0.00839503	0.00503137	0.90846
TNRC6B	-0.0051104	0.00507371	0.952549
REXO2	-0.00849207	0.00515664	0.956668
MRPL15	0.00922695	0.0052053	0.999416
AL445248.1	-0.00576934	0.00520907	0.892988
CPQ	0.00550714	0.00524717	0.683959
SET	-0.00176635	0.00568411	0.774555
PGM1	-0.00674958	0.00568914	0.727435
KIF5C	0.00609457	0.00573483	0.784321
THOC5	-0.00807392	0.00576104	0.794041
QPRT	0.0050365	0.00598797	0.805296
PCBP3	0.00754488	0.00605545	0.99272
RAB1A	-0.00698781	0.00610652	0.994618
MSH2	-0.00722285	0.00614238	0.904674
HNRNPH2	-0.00595772	0.00622259	0.727435
HDAC6	-0.007452	0.00632013	0.851963
PPP4R1	-0.00872063	0.00633929	0.939159
AK5	-0.00811881	0.00647261	0.870239
ACTN1	-0.00805543	0.00650207	0.784321
ISCU	0.00232495	0.00658394	0.98537
ADRM1	-0.00582175	0.00660098	0.913863
AC242426.2	-0.00343069	0.00666099	0.877915
CXorf40A	0.00739175	0.00675138	0.808897
AC016727.1	0.0052076	0.0067818	0.847488
AC044849.1	-0.00492981	0.0068431	0.881145
ZNF609	-0.00827067	0.00696723	0.887243
SNX1	-0.00837855	0.00696829	0.808897
PDCD6	-0.00607424	0.00705416	0.850871
COPS2	-0.00405005	0.00705488	0.964988
PDLIM7	0.00587724	0.00720685	0.797142
HK2	-0.00421641	0.00721574	0.828018
CNOT4	-0.00631324	0.00741648	0.981636
PMAIP1	-0.00703392	0.0074257	0.988001
KNOP1	-0.00871504	0.00746324	0.961148
GMPPA	0.00681611	0.00747795	0.927689
TCAP	0.00525697	0.00753375	0.830212
USP24	-0.00869621	0.00755738	0.916618
RHOT2	-0.00896597	0.00759372	0.808897
AGO3	-0.0086722	0.00762235	0.956287
TCTEX1D2	-0.00880768	0.00762398	0.834899
TSGA10	0.00550154	0.00781105	0.969125
PPP1R15B	-0.00678531	0.00790237	0.870422
AP2A2	-0.00826079	0.00800291	0.989908
IFIH1	-0.0093637	0.00800339	0.840322
CCDC28B	0.00845666	0.00804288	0.784321
SPATA24	0.00496815	0.00807162	0.794041
RNF126	-0.00648872	0.00824657	0.870422
PTPN1	-0.00445541	0.00827828	0.834841
FILIP1L	0.00579213	0.0083433	0.909132
TAF15	-0.00639356	0.00838618	0.376563
SNAP29	-0.00721781	0.00850971	0.97336
ZNF32	-0.0073314	0.00855208	0.963895
NFATC2	-0.00784125	0.00882676	0.962158
ACTL6A	-0.00577131	0.00883764	0.920082
WDR45	-0.007729	0.00887798	0.994985
SEPT9	-0.00237015	0.00903167	0.788286
CREBL2	-0.00671044	0.00904307	0.95306
CD8B	-0.00414612	0.00921679	0.847488
NUMB	-0.00808793	0.0092538	0.82607
ATP2A1-AS1	-0.00332299	0.00926186	0.835278
ELAVL1	-0.00686973	0.00945361	0.767531
GOLGB1	0.00498639	0.009699	0.811349
IST1	0.00597602	0.0097654	0.784321
LINC00954	0.00610246	0.00979186	0.847401
TRAT1	-0.00642355	0.00979273	0.894988
AC087164.1	0.00538524	0.00986527	0.805296
ERLEC1	0.00523828	0.00992351	0.978859
CBX7	-0.0078769	0.00993157	0.875718
MARS2	-0.00601801	0.00996164	0.805416
CRNDE	0.0041033	0.0101403	0.794041
FAAP24	-0.00434327	0.0103072	0.967318
DSTN	-0.005327	0.0103267	0.966201
TTC22	0.00595828	0.0103371	0.637212
MAP7	0.00339518	0.0104966	0.835053
HACD1	-0.00732664	0.0105122	0.861564
TMEM268	-0.00698577	0.010594	0.909132
PARP10	-0.00786716	0.0106386	0.870422
NAA40	0.0058002	0.010729	0.928292
KIAA1841	-0.00494835	0.0107309	0.917293
CNP	-0.008786	0.0107341	0.98229
NHP2	-0.00450677	0.0108433	0.984439
EEF1E1	-0.00710899	0.0109808	0.299865
AL358472.5	0.00519566	0.0110468	0.899889
ZNF215	-0.00522755	0.0110966	0.923664
TC2N	-0.00582579	0.0111217	0.784321
PLK1	0.00391659	0.0111754	0.376563
LIMK2	-0.0050536	0.011212	0.847401
SYCP2	-0.00567373	0.0113051	0.855565
GLCCI1	-0.00789047	0.0113635	0.95692
RNF139	-0.00617191	0.0114176	0.870422
PHF11	-0.00611555	0.0114719	0.767597
GDAP1	-0.0072427	0.0115688	0.819052
ZNF737	-0.00411454	0.0116384	0.825821
PLOD3	-0.00607096	0.0116764	0.98229
SERPINB9P1	-0.00462004	0.0117148	0.941416
IVNS1ABP	0.00627221	0.0117331	0.784321
DCTPP1	-0.00778332	0.0117674	0.798621
FZD3	-0.00688633	0.0118009	0.867352
INPP5D	-0.00696414	0.0118163	0.967318
NARF	-0.00698886	0.0118329	0.805296
IFITM1	-0.00413741	0.0118333	0.852183
AC011997.1	0.00364124	0.0118829	0.91486
KLF9	-0.00677851	0.0119603	0.880867
ERO1B	-0.00778262	0.0120858	0.912742
SP1	-0.0079681	0.012088	0.828018
NOC2L	-0.00553317	0.0120951	0.808897
EGR2	0.00382693	0.0121545	0.968522
C10orf88	-0.00472242	0.0122436	0.816832
GEMIN5	0.00575648	0.0123405	0.784321
BBS9	-0.00534837	0.0124757	0.820267
MAN1A1	-0.00744787	0.0125823	0.949849
AC116407.2	-0.00872649	0.0127914	0.861511
C1RL	0.00539947	0.0128015	0.80169
TMEM120B	0.00796574	0.0128271	0.96646
GK5	-0.00679485	0.0129887	0.999416
STK26	-0.00775926	0.0131339	0.965088
CPA5	0.00790529	0.0131502	0.784321
RPS6KA5	-0.00798095	0.0131511	0.967318
PARN	-0.00774224	0.0131772	0.967318
MIS18A	0.00724259	0.0131842	0.847488
PI4K2B	-0.00558511	0.0135076	0.919278
DNAJC19	-0.00641654	0.0135726	0.956709
ATP6V0A2	-0.00719605	0.0136166	0.796323
ECHDC1	-0.00785954	0.0136595	0.979159
U73166.1	0.00291304	0.0137516	0.842584
LCMT1	-0.00639238	0.0137975	0.784321
AP4B1	0.00676059	0.0138548	0.935647
ERLIN2	0.0064769	0.01388	0.796383
FAM45A	0.00689805	0.0139331	0.870422
ZNF714	0.00809759	0.0139389	0.825821
ZCCHC9	0.00733644	0.013978	0.828018
MBNL3	-0.00605802	0.0141331	0.732628
PDIA4	-0.00724664	0.014293	0.784321
OAS3	-0.00854556	0.0143448	0.838491
ACAP2	-0.00729492	0.0143486	0.791207
FAM8A1	-0.00752725	0.0143625	0.98505
SIRPB1	0.00356071	0.0143708	0.788543
CCT5	-0.00700944	0.0144606	0.930337
TRERF1	-0.00794328	0.0144901	0.995316
MAPRE2	-0.00560555	0.0145409	0.784321
CALM2	0.00199295	0.0146529	0.771581
SBK1	-0.00675276	0.0147754	0.97439
TSKS	0.00374485	0.0148584	0.974015
PRKCI	0.00739643	0.0148884	0.816838
LINC02328	-0.00479446	0.0149006	0.87527
ZBED6	-0.00479479	0.0152449	0.923516
AC016596.1	-0.00463759	0.0152813	0.867352
TNKS1BP1	-0.00426428	0.0153258	0.891823
MAP3K20	0.00750658	0.0153359	0.828018
SPTAN1	-0.00425473	0.0153782	0.828018
ZNF718	-0.00406883	0.0154213	0.796323
MBP	-0.00453318	0.0154457	0.967318
SMAD2	-0.00780024	0.0154771	0.81785
CAPN15	0.00726574	0.0156151	0.828018
MCL1	-0.00211257	0.0156192	0.922706
AP5Z1	0.00734255	0.0157323	0.826751
TBCCD1	-0.00630988	0.0157371	0.916029
MANEA	0.00664574	0.0159282	0.965398
CBX5	0.00650772	0.0161798	0.879709
SNHG21	-0.00766466	0.0162238	0.816832
CSF1	-0.00409403	0.0163037	0.99272
DHX9	0.00339644	0.0163987	0.819295
LAMTOR2	-0.00528491	0.016543	0.90846
ZNF561	-0.00517281	0.016657	0.91998
UQCRHL	-0.00522116	0.0167244	0.919278
ST7	-0.00480798	0.01676	0.794041
HPSE	0.0056036	0.0167987	0.979894
SIPA1L3	0.00572547	0.0168474	0.958527
YARS2	-0.00760815	0.0169196	0.99272
CEP104	-0.00775852	0.0169502	0.809989
TRAV8-2	0.00529489	0.0170233	0.840322
OPA3	0.00725354	0.0170912	0.808897
KIAA0930	-0.00569832	0.0171245	0.903267
PHKB	0.00606209	0.0171663	0.87527
KIFAP3	-0.00716651	0.0172335	0.80169
FUT10	-0.00398604	0.0173104	0.850828
KBTBD11	-0.00547714	0.0175097	0.967318
LINC00324	-0.00553444	0.0175203	0.939159
GCLM	-0.00612673	0.01769	0.953483
RFWD3	-0.00755659	0.0178336	0.878317
NPC1	-0.00732545	0.0178472	0.882914
TMEM186	0.00470866	0.0178527	0.784321
INPP1	0.00511218	0.0178538	0.808897
TANC2	0.00504709	0.0180804	0.832704
ZAP70	0.00504428	0.0181052	0.948521
ZNF641	0.00551356	0.0185954	0.983011
RAB40C	-0.00366149	0.0186717	0.93811
GCA	0.0054009	0.0187431	0.803845
SYS1	-0.00578656	0.0187543	0.992747
DNAJC11	-0.00665484	0.0188665	0.840322
USP39	-0.00729479	0.0189135	0.867352
COPB2	-0.00666637	0.018985	0.988001
ZNF778	0.0071074	0.0190448	0.828018
ALDH4A1	0.00286134	0.0190476	0.805296
FAM124B	-0.0048688	0.0192282	0.887243
H3F3B	-0.00144559	0.0193855	0.898105
SH2D3C	-0.00495995	0.0194103	0.918177
IRF2BP1	-0.00663677	0.0194131	0.335852
PNMA1	0.00736364	0.0194578	0.788248
ZYG11B	-0.00730047	0.0195194	0.850828
TMEM223	0.00758182	0.0196167	0.794041
INF2	-0.0064985	0.019809	0.93811
ZHX1-C8orf76	0.00563594	0.0198202	0.982507
CHAF1A	-0.00725457	0.0199812	0.999934
UBE2E1	-0.00697422	0.020083	0.967318
SRGAP3	0.0057507	0.0202479	0.494592
STOML2	-0.00519911	0.0202558	0.870422
TRIM33	-0.00594442	0.0204611	0.819295
GCNA	0.00461987	0.0204903	0.738693
ROGDI	-0.0069039	0.020536	0.835278
PLPP1	-0.00454001	0.020646	0.9975
SAXO2	-0.00320659	0.0206652	0.907744
RBBP7	0.00389708	0.0207016	0.996859
KHSRP	-0.00654597	0.0207257	0.794041
GGH	-0.00407336	0.0207859	0.828018
AP1S1	-0.0071126	0.0208482	0.335852
ACOT8	-0.00758486	0.0208524	0.727435
MFSD14B	-0.00645921	0.0212583	0.794041
MTCP1	-0.00387471	0.0212825	0.973096
PLK2	-0.00764322	0.0214111	0.847488
HERC4	-0.00721587	0.021527	0.838491
ZNF664	-0.0063894	0.0215531	0.847401
SENP6	-0.00600009	0.0215617	0.816838
TOB1	-0.00533531	0.0216365	0.882914
ASCC1	-0.00644758	0.0217162	0.683579
BISPR	-0.00798938	0.0217355	0.923516
DDX47	-0.00479941	0.0218347	0.86993
C17orf75	0.00620025	0.0218603	0.683579
PATL2	-0.00614791	0.0220185	0.95152
YIF1B	-0.00723493	0.0221572	0.933599
STRBP	-0.00681863	0.0222036	0.767597
NAALADL1	-0.00411171	0.022249	0.784321
AL035530.2	-0.00381033	0.0223171	0.969125
MBOAT7	0.00570628	0.0223434	0.90919
FNDC10	0.00321732	0.0225284	0.794041
TOMM40L	0.0041621	0.0227839	0.767531
PRKCQ	-0.00701735	0.0228129	0.878317
HEATR3	-0.00536525	0.0228485	0.919278
UMPS	-0.00663998	0.022872	0.86943
LIN52	-0.00458335	0.0229927	0.962158
PLEKHH2	-0.00295103	0.0230711	0.956292
SH3D19	-0.00374101	0.0231941	0.73563
CCNL2	0.00744378	0.023217	0.996808
HECTD1	0.00490746	0.0232389	0.980054
PAXIP1	-0.00654514	0.0234828	0.798621
MBD6	-0.00697793	0.0235015	0.814958
PHPT1	-0.00700175	0.023641	0.902724
DCPS	-0.00660787	0.0237671	0.784321
LPCAT1	-0.00542672	0.0238977	0.788248
ZSWIM6	-0.00443957	0.0239939	0.879709
HIST2H2AB	0.004989	0.024005	0.973965
MAPK1	-0.0075774	0.0240814	0.80169
PRPF39	-0.00730765	0.0241108	0.798621
HSPD1	-0.00354563	0.024115	0.928292
RSAD1	-0.00719458	0.0241907	0.990908
KMT2A	-0.00174268	0.0242342	0.840322
MYH10	0.00574729	0.0243795	0.863795
ZBTB1	-0.00226703	0.0244547	0.98505
ETV7	-0.00547828	0.0244627	0.906317
ZNF570	-0.006714	0.0246425	0.784321
FPGS	-0.0069355	0.0247422	0.939159
TMCC1	-0.00693635	0.0248093	0.784321
TAP1	-0.00721172	0.024815	0.784321
AP5M1	0.00686255	0.0248787	0.805296
AIG1	0.00708603	0.0249924	0.808995
CIDEB	-0.00421277	0.0250619	0.788543
AKT1S1	0.0062667	0.0250629	0.903267
WDR43	-0.0046675	0.0252005	0.821717
LRRC41	-0.00639541	0.0252349	0.910769
PQLC1	-0.00539285	0.0254477	0.994502
FKBP4	-0.00605841	0.0254882	0.784321
ZNF354B	0.00524698	0.0255381	0.794041
CCDC106	0.00306	0.0255695	0.794041
TOMM40	-0.00687208	0.0256521	0.913863
PAPSS1	-0.00719307	0.0257569	0.847401
KLF12	-0.00704538	0.0258318	0.976725
ARF6	-0.00310311	0.0259508	0.907744
ACAP3	0.00644981	0.0259862	0.817247
AEN	-0.00607905	0.0260011	0.825745
MAGEF1	-0.00612389	0.0260556	0.992747
TP53INP1	-0.00487668	0.0260805	0.819052
TDP1	0.00613713	0.026087	0.891823
PPT1	-0.00606539	0.0260967	0.794041
DEGS1	-0.00413519	0.026152	0.904874
ABAT	-0.00587805	0.0264546	0.859758
CPSF1	-0.00681021	0.0264549	0.894916
WDR46	-0.00707469	0.0266608	0.928615
TLDC1	-0.00453655	0.0269599	0.973965
NAB2	-0.00462204	0.0269728	0.875718
IL18BP	-0.00427264	0.0271409	0.875954
UAP1	-0.00691462	0.0271458	0.919278
NDUFAF6	-0.00710878	0.0271481	0.986594
RBAK	-0.00629113	0.0271725	0.840391
FYB1	-0.00179911	0.0273484	0.959396
DDX49	-0.00658954	0.0273875	0.994074
DDX10	-0.0064549	0.0274084	0.907703
RRP1B	-0.00634418	0.0275159	0.939159
RANGRF	-0.00622088	0.0275214	0.449546
GTF2H2	0.00673577	0.0275398	0.838491
RNF185	-0.00569789	0.0275667	0.958565
ZNF841	-0.00377557	0.0275669	0.879709
DOCK8	-0.00563309	0.0276426	0.808995
HLA-DQA1	-0.00493174	0.027677	0.910769
DDX39B	0.00380373	0.0277667	0.926309
LETMD1	-0.00564644	0.0278	0.840322
PBXIP1	-0.0036963	0.0278459	0.993169
TRIM22	-0.00668175	0.0279568	0.867352
SNRPB2	-0.00273724	0.0280249	0.928615
METTL7A	-0.00403784	0.0280284	0.919272
PTK2B	-0.00687722	0.0282107	0.99823
FTSJ3	-0.00687272	0.0282902	0.87312
PCK2	-0.00596386	0.0283195	0.767597
EYA3	-0.00527375	0.0284098	0.788543
FKBP3	-0.00644851	0.0285229	0.819054
VPS33B	0.00642025	0.0286521	0.970615
ERI3	-0.00664849	0.0286686	0.869799
C16orf87	-0.00379711	0.0286747	0.794041
PEX19	-0.00634155	0.0288348	0.803809
AP5S1	-0.00598306	0.028912	0.784321
SIK2	-0.00433873	0.0289458	0.958381
PILRB	-0.00694341	0.0289492	0.927091
KIF1B	-0.00660714	0.0289669	0.788543
DNAJB4	-0.00632713	0.0292005	0.683579
CDHR3	0.00525943	0.0293256	0.798621
GATC	0.0064837	0.0293551	0.788543
AC124283.1	-0.00371874	0.0294632	0.819052
LRWD1	-0.00501145	0.0295111	0.894988
IFT88	-0.00648379	0.0295583	0.947042
TRAK1	-0.00636381	0.0296276	0.803845
PWWP2A	-0.00703543	0.0297428	0.805296
VPS26C	-0.00676087	0.029902	0.97439
BET1L	-0.00671719	0.0299816	0.922081
ZNF671	0.00534398	0.0302321	0.767531
NUDT16	0.00414864	0.0302546	0.838491
HOXB-AS1	0.00581533	0.0302987	0.819295
IRAK4	-0.00600092	0.0303711	0.97439
ZDHHC13	-0.00336265	0.0304657	0.99142
TPRN	-0.00493569	0.0306251	0.809034
BRAT1	0.00539922	0.0306487	0.77218
TOB2	-0.00732154	0.0307496	0.867352
AL391121.1	-0.00521462	0.0308247	0.49344
AC015802.6	-0.00621498	0.0308394	0.950619
ABHD18	0.00637975	0.0309718	0.93126
MAGI3	-0.00509669	0.0309862	0.805296
AL021707.1	-0.0035039	0.0310318	0.767597
MAP1A	0.00346604	0.0311468	0.816089
HAGH	-0.00704509	0.0312442	0.947042
RNF40	0.00610273	0.0315091	0.49803
STAT2	-0.00692154	0.0315172	0.821614
AC025171.4	0.0027498	0.0315652	0.80169
AC119428.2	-0.00401456	0.0316393	0.784321
ZNF138	-0.00685902	0.0316546	0.916029
ERP44	-0.00406233	0.0317313	0.73563
SNAPIN	-0.00671897	0.0318466	0.878317
MAGOHB	-0.00611283	0.0319538	0.861661
TMEM135	0.00387402	0.0320053	0.957591
PANX1	-0.00635026	0.0320585	0.819876
Z93241.1	-0.00556832	0.032111	0.805296
TMEM147	-0.00457508	0.0323901	0.494592
RARA-AS1	0.00274016	0.0324081	0.808897
NDUFA12	-0.00335245	0.0326384	0.957033
AC124312.1	0.00317397	0.03265	0.984439
SPATA33	0.0060986	0.032655	0.683579
MRI1	-0.0059125	0.032756	0.333775
LPIN1	0.0064112	0.0328338	0.919272
PTPRC	-0.00132551	0.032849	0.844879
RASA3	-0.00599313	0.0329014	0.847401
AC006449.6	0.00406702	0.0329239	0.838491
DHRSX	-0.00561489	0.0329783	0.840865
PSMG2	-0.00354874	0.0330304	0.788543
AL035563.1	0.00501696	0.0331527	0.981708
PGM3	0.00615482	0.0332366	0.683579
CLINT1	0.00174338	0.0334778	0.75255
ALG10B	0.00452629	0.033683	0.948691
STAT6	-0.00621933	0.0337425	0.472537
GPD1L	0.00447789	0.0337947	0.869524
YLPM1	0.00599951	0.0338895	0.767597
MED1	0.00616983	0.0342195	0.913863
DCAF10	-0.00637877	0.0343069	0.906264
HIST1H2BH	-0.00604569	0.0343613	0.788286
MAP3K5	-0.00628186	0.0343961	0.847488
CLUAP1	-0.00544559	0.0345162	0.663064
CBWD6	-0.00309427	0.0345194	0.985868
R3HDM1	-0.00646714	0.0346325	0.947042
KLHDC2	0.00501684	0.0352192	0.98505
CRLF3	-0.00656922	0.0354504	0.853685
NOCT	-0.0062145	0.0354524	0.989908
C2orf76	0.0046291	0.0354838	0.996414
TTN-AS1	-0.00571863	0.0354858	0.903267
RIT1	-0.00589638	0.0359748	0.99396
TRAPPC12	-0.00632559	0.0362716	0.96571
RAB40B	-0.00422152	0.0363248	0.907744
AL365361.1	-0.006808	0.0363708	0.969968
NRF1	0.00651519	0.036373	0.784321
LYRM7	0.00623558	0.0363745	0.683579
LRRC42	-0.00564307	0.0364142	0.95152
POLR3B	0.00581101	0.0365802	0.904335
CALM3	-0.00371515	0.0366614	0.835278
AHCYL1	-0.00684781	0.0367053	0.925456
CUX1	-0.00640852	0.0367134	0.741089
LZTFL1	0.00548318	0.0368952	0.808897
DTWD1	-0.00563972	0.0368986	0.97439
POLE2	-0.00446018	0.0370268	0.788543
SOCS5	-0.00587865	0.0373687	0.72814
HSP90B1	0.00328483	0.037626	0.907097
ZNF7	0.00552255	0.0376436	0.788543
BLVRB	-0.00599913	0.0376472	0.796323
ZNF91	-0.00643829	0.0378064	0.648541
CEBPZOS	-0.00633959	0.0378645	0.907744
PPP1R32	0.00294975	0.0378727	0.956109
ARHGEF11	-0.00333561	0.0379875	0.965582
RING1	0.00623985	0.0380438	0.784321
ZNF777	-0.00647419	0.0380996	0.796323
PPM1G	-0.00293566	0.0381327	0.998028
ARIH2	0.00422911	0.0381509	0.979232
RPUSD2	-0.00617629	0.0382419	0.88513
SLC44A1	-0.00504359	0.0382512	0.928554
C12orf66	0.00609783	0.0382668	0.808897
PRMT7	0.00547184	0.0383499	0.784321
C2orf69	-0.00662952	0.0384122	0.904716
WTAP	0.00176606	0.0384582	0.970427
BAK1	-0.00596745	0.0385297	0.98229
COG8	0.0042214	0.0388273	0.767597
RBMX2	-0.00623681	0.0388422	0.80169
RFX7	-0.00598761	0.0389014	0.96571
AL590705.1	-0.00288472	0.0389111	0.850828
CARD8	-0.00507991	0.0390992	0.925299
GIT2	-0.00339244	0.0391499	0.784321
TPR	-0.00274831	0.0392453	0.973965
CREBRF	-0.00166711	0.039396	0.376563
SDCBP2-AS1	0.00315042	0.0395236	0.969968
AC087392.3	0.00363704	0.039727	0.788543
ISG20	-0.00447257	0.0397889	0.973965
VPS37A	-0.00622702	0.0397934	0.683579
CPM	0.00613537	0.0399345	0.788543
NBPF14	-0.00628482	0.0399827	0.904126
MINCR	0.0057037	0.040017	0.637212
ZNF565	0.00443528	0.0402149	0.946308
AGAP6	-0.00471178	0.0403075	0.967318
MTPN	-0.00151761	0.0404564	0.778608
TAGAP	-0.00473757	0.0405477	0.847401
CHST11	-0.00576372	0.0406404	0.794041
PHF23	-0.00359487	0.0406699	0.895369
CASTOR3	0.00522008	0.0406901	0.794041
AC132192.1	-0.00443361	0.0406907	0.86993
TBC1D32	-0.00533906	0.0407361	0.955889
EEF2K	-0.00515116	0.0407488	0.912396
ERO1A	-0.00410086	0.0408167	0.784321
GPR82	-0.00433485	0.0408281	0.819876
BCL2L13	-0.00625967	0.0409493	0.429646
BAD	-0.00543594	0.0409558	0.267267
TUBE1	-0.00570553	0.0411673	0.870422
CDCA7	-0.00704012	0.0413795	0.92406
RAD23A	-0.00566902	0.0416437	0.805296
C1orf61	-0.00361438	0.0417917	0.798621
OTUD1	-0.00541455	0.0418741	0.984439
IFI27	-0.00549562	0.0419012	0.881691
CTSK	-0.00304881	0.0420133	0.859442
TMEM11	-0.00497855	0.04208	0.870422
AC073111.5	-0.00564115	0.0422831	0.784515
SPAG5	-0.00417261	0.0424541	0.788543
LINC01336	0.00553873	0.0425345	0.832989
TNFSF11	0.00315747	0.0426858	0.784321
PHLPP1	-0.00485011	0.0427402	0.884719
FEM1A	-0.0063673	0.0428468	0.998371
AC012615.1	0.00504032	0.0428797	0.832307
RBM12	-0.00667496	0.0428817	0.817247
AL356599.1	-0.00455036	0.0429003	0.580689
MRPL17	-0.0063161	0.0429317	0.796323
TMBIM4	-0.00519789	0.0430738	0.908612
KDM5D	0.00490021	0.0433884	0.0560258
OLA1	-0.00394967	0.0433979	0.816089
CLCN7	-0.0062913	0.0434104	0.977995
TNKS2-AS1	-0.00345943	0.0439052	0.857142
DHX58	-0.00489762	0.043986	0.998371
AC093157.1	0.00447466	0.0439956	0.796323
USP22	-0.00569196	0.044033	0.939159
CCNJ	-0.00464161	0.0440491	0.963404
DUSP23	-0.00636188	0.0442403	0.907744
SFXN3	-0.00548065	0.0442547	0.881653
AC092683.1	-0.00625117	0.0442909	0.973965
RRAGB	0.00621853	0.0443919	0.794041
GGCT	-0.00592089	0.0444179	0.928106
ZMYM6	-0.00521669	0.0444538	0.870422
AC009053.2	-0.00475048	0.0445038	0.928432
TRMU	0.00600914	0.0445135	0.840391
TRABD2A	-0.00641031	0.0445571	0.828018
DHX57	-0.00627598	0.0446202	0.784321
SGPP1	0.00579395	0.0446299	0.784321
PRKAG2	-0.00667304	0.0448583	0.95152
CCDC191	-0.00453278	0.0448962	0.986921
ATP6V1A	-0.00634071	0.0450837	0.96027
DCTN4	-0.00525394	0.0452223	0.808897
STX3	-0.00421969	0.0452424	0.861511
SDC4	0.00321841	0.0453086	0.913863
MAP3K4	-0.00663952	0.0453165	0.830212
ALDH7A1	-0.00431109	0.0453177	0.918915
C3orf58	-0.0066381	0.0453842	0.98505
ZMYM5	-0.00522681	0.0454147	0.796654
ITCH	0.00579615	0.0456472	0.877151
LRP12	-0.00482862	0.0457085	0.919278
LRRC37A3	0.00273223	0.0457202	0.978492
SLC35F5	-0.0056663	0.045782	0.973965
INAFM2	-0.00451186	0.0459817	0.910769
CENPE	0.00687732	0.0459908	0.80169
CCDC88A	0.00542896	0.046004	0.840396
PDGFA	0.00229938	0.0460598	0.803071
LST1	-0.00656854	0.0462377	0.935317
TTC39C-AS1	0.00286643	0.0466016	0.808897
HCG11	-0.00408056	0.0467803	0.98537
FRY	0.00344254	0.0467835	0.784321
GTDC1	0.00604724	0.0468013	0.93811
RAB11A	-0.0042971	0.0468289	0.818137
TCP1	-0.0039262	0.0468454	0.994985
NME1	-0.00669308	0.0469419	0.805296
YTHDC2	-0.00506467	0.0469513	0.987809
TCF19	-0.00339272	0.0469887	0.928615
PRPF6	-0.00573585	0.0470525	0.855565
WRNIP1	-0.00619183	0.0472184	0.946608
LINC02001	-0.00632437	0.0474052	0.815645
AL022323.4	0.00519601	0.047414	0.808911
SCX	0.00291087	0.0474333	0.973965
RNF166	-0.00406652	0.0476669	0.969968
GALNT12	0.00443858	0.0477078	0.971956
PIBF1	-0.00604905	0.0477132	0.88516
LANCL1	-0.00636747	0.0477265	0.956709
GPBP1	-0.00145265	0.047727	0.989147
ZNF117	0.00309134	0.0479997	0.91815
PLCL2	-0.00664998	0.048006	0.946242
STK39	-0.00583461	0.048009	0.86943
LSM14A	-0.00168564	0.0480721	0.683579
URB1-AS1	0.00538684	0.0480881	0.9975
ZBTB18	-0.00638638	0.048097	0.97439
SWI5	-0.0062018	0.0481326	0.683579
ENGASE	0.00417393	0.0483347	0.91998
EMC3	-0.00388742	0.048337	0.923516
C15orf61	0.00445117	0.0483615	0.884121
RPF2	0.00635331	0.0483944	0.894206
COG7	-0.0044838	0.0484908	0.989908
TEX29	0.00290084	0.0485242	0.994985
PRPF19	0.00599684	0.0485874	0.840322
CDK6	-0.00665373	0.0486861	0.829637
MRPL35	0.00574157	0.0487109	0.809989
ZNF429	-0.00541872	0.0487522	0.975641
ZC3H7B	-0.00601755	0.0487884	0.895369
LUZP1	-0.00506362	0.0488456	0.97439
VPS54	-0.00561081	0.0488859	0.939489
NOA1	-0.00452313	0.0489337	0.973965
TMEM119	-0.0039444	0.0490222	0.732628
LRRC75A	-0.00609522	0.0491116	0.834899
AC007952.4	-0.00644197	0.0491419	0.993396
IMP4	0.00450145	0.0492635	0.968107
ROCK2	-0.00535454	0.0493774	0.948505
C12orf43	0.00602898	0.0494765	0.784321
INTS14	0.00630947	0.049533	0.894206
AIFM1	-0.0064707	0.0495819	0.838491
NUDT21	-0.00508086	0.049658	0.948651
CTNND1	-0.00319465	0.0497503	0.805296
AL121832.2	-0.00318727	0.0497633	0.993169
DGCR6	0.00439438	0.0497703	0.969968
DNAL4	-0.00434217	0.0497813	0.938574
SULT1B1	-0.00545082	0.0498458	0.794041
NF2	0.00617785	0.0499257	0.784321
NSMF	-0.00540325	0.0501634	0.95306
AC005070.3	-0.00451877	0.0501652	0.993396
RAPGEFL1	-0.00344234	0.0502926	0.91177
LMBR1L	0.0047285	0.0503244	0.826751
AKAP11	-0.00701101	0.0505992	0.91998
GNAI2	-0.0030118	0.0507863	0.834899
USP6NL	0.00386987	0.050862	0.847401
MLH1	-0.00593635	0.0508684	0.938574
CLSPN	-0.00599096	0.0510731	0.840322
GSK3B	-0.00653795	0.0510917	0.957526
TBC1D17	-0.00612156	0.0511894	0.967318
AC099778.1	0.00346062	0.0513064	0.798621
HMGCL	0.0053734	0.0513261	0.784321
DHRS1	0.00614955	0.051361	0.619774
GPR137	-0.0062532	0.0513923	0.850828
SLC29A3	0.00455577	0.0513961	0.839266
TENT5A	-0.00557215	0.0515625	0.82517
AC107871.1	0.0039479	0.0517663	0.683579
ZNF124	-0.00576321	0.051801	0.840035
SELENOK	0.00294514	0.0519059	0.93811
SPRED2	0.00458122	0.0519548	0.825526
DGLUCY	-0.00562004	0.0519651	0.937016
MYL12A	-0.00163989	0.052024	0.866422
ZNF45	-0.00330055	0.0521324	0.85786
ZNF222	0.0034242	0.0522159	0.928615
SH3BP5L	-0.00449384	0.0522336	0.835053
HPS4	-0.00636048	0.0522954	0.909132
TRIM66	-0.00396272	0.0522954	0.980277
AC024060.1	-0.00316201	0.0523069	0.822557
HPCAL1	-0.00639793	0.052361	0.859701
EPHX4	0.00259955	0.052486	0.934971
MPP5	-0.00603687	0.0524947	0.784321
MICAL3	0.00306721	0.0525377	0.997227
IKBKG	-0.00588058	0.0525837	0.940186
ZNF831	-0.00659985	0.0526443	0.835278
SKAP1	-0.00410803	0.0527434	0.788543
RAMMET	-0.00444798	0.0529491	0.798621
C1GALT1	-0.0051624	0.0533587	0.683579
GOLT1B	-0.00454661	0.0533651	0.982115
HOXB2	0.00632797	0.0534002	0.957836
SYNGR2	-0.00564377	0.0534292	0.640417
R3HDM2	-0.0048848	0.0535113	0.798621
TMEM97	0.00473161	0.0536995	0.993396
PIAS2	-0.00639117	0.0537049	0.784321
TRIM68	0.00337026	0.0537814	0.788543
GPR137B	0.00595066	0.0538685	0.903553
MIATNB	-0.00601504	0.0538995	0.918457
LIN7C	0.00596295	0.0539165	0.796654
PDCD2L	-0.00516114	0.0541086	0.970615
IQCE	-0.00434211	0.0542463	0.832989
DCP1B	0.00447824	0.0543185	0.888813
SERPINB9	-0.00615931	0.0543739	0.784321
SYNE2	-0.00218133	0.0543825	0.796323
CCNL1	-0.00144219	0.0546776	0.917293
ACAP1	-0.00216676	0.0547403	0.805296
RAB11B	-0.00536804	0.0547732	0.825821
TBC1D7	-0.00584901	0.0549169	0.820267
STYX	-0.00616336	0.0549266	0.803845
KPNA5	-0.00606556	0.0549712	0.855259
DBT	-0.00520818	0.0549729	0.995927
SLC35A4	0.00534157	0.0550916	0.969464
CCDC91	-0.00604955	0.055106	0.798621
TSPAN33	-0.00462846	0.0551926	0.774555
COX5A	-0.00274785	0.0552938	0.771581
KHDRBS1	-0.00334978	0.0553574	0.999416
ZNF90	-0.00579417	0.055467	0.917293
GSPT2	-0.00547294	0.0555543	0.847488
SFT2D1	0.00612809	0.0557241	0.909449
SDE2	-0.00511909	0.0558507	0.80169
ST3GAL2	-0.0052705	0.0558608	0.981119
MCU	0.00454516	0.0558894	0.794041
RELL1	-0.00622004	0.0559154	0.984439
ZNF552	0.00525155	0.0559355	0.979159
STRN3	-0.00568841	0.0560631	0.993386
UTP14A	-0.00606302	0.0561156	0.992185
TRBV18	0.00295164	0.0563935	0.784321
MRPL55	-0.00581245	0.0564668	0.956668
AC019131.2	-0.00356794	0.0564987	0.641156
FAM217B	-0.00641576	0.0565285	0.99275
IPO8	-0.00576864	0.0565962	0.803071
HLA-E	-0.00109777	0.0566343	0.866086
EPG5	0.00599359	0.0566885	0.983771
GPA33	-0.00510752	0.0567423	0.796654
FBXO46	-0.00491126	0.0567876	0.931093
ING2	-0.00601321	0.0570472	0.821614
SOCS4	0.00594862	0.0570525	0.9975
CLIC5	0.00298073	0.0571481	0.794041
SLC41A1	0.00604833	0.0573523	0.784321
SIN3A	-0.00517511	0.0573594	0.910664
TMPO-AS1	-0.00430543	0.0573675	0.784321
AHNAK	-0.00415518	0.057459	0.962948
NT5DC1	-0.00627859	0.0574717	0.798621
MT1X	-0.00558079	0.057543	0.928615
AC084033.3	-0.00607236	0.0575637	0.993169
SAP30L	-0.00564338	0.057678	0.683579
NOP58	0.00175672	0.057681	0.840035
AL021707.6	-0.00413308	0.0577421	0.810682
SLA	-0.00549171	0.0577993	0.835278
GIMAP1	-0.00551306	0.0578075	0.867352
ZNF540	-0.00274144	0.0579588	0.977919
MRPS7	-0.00448965	0.0580362	0.203839
COMMD6	-0.00140108	0.0582094	0.788543
LRCH1	-0.00579954	0.0582303	0.97439
AP003716.1	0.00472093	0.0584352	0.75333
GEMIN4	0.00441253	0.0584711	0.910769
CHCHD10	-0.00507856	0.0586417	0.73563
DOPEY1	-0.00437853	0.0586556	0.914595
FAM241B	0.00477371	0.0586945	0.376563
DLG3	-0.00515866	0.0587253	0.98858
METTL22	-0.00458838	0.0588314	0.859442
IDUA	0.004472	0.0588782	0.796323
PUF60	-0.0043676	0.0588838	0.683579
ZNF326	-0.0028575	0.0590347	0.830212
NR2C2AP	0.00517078	0.0590933	0.788543
SNTA1	0.00549663	0.0592012	0.81989
MR1	-0.00565214	0.0592043	0.934796
TMEM65	0.00590501	0.0593945	0.938738
GALNT3	-0.00421993	0.0594792	0.930337
FERMT3	-0.00568839	0.0595041	0.866422
PHKG2	-0.00600608	0.0595529	0.889473
WAC-AS1	-0.00568304	0.0596194	0.925456
ZNF839	0.00456966	0.059735	0.840391
RNPEP	-0.00598137	0.0597523	0.927689
WBP1L	-0.00450685	0.0598889	0.80169
CPEB2	-0.00552461	0.0598892	0.637212
PRTFDC1	0.00278289	0.0599573	0.796383
SRPK2	-0.00533959	0.060064	0.966846
SOS1	-0.00540176	0.0601384	0.835278
PRKAR1A	0.0040007	0.0601548	0.90919
KIAA0895	-0.00323512	0.0601613	0.979894
GOLGA2	-0.00599401	0.0601958	0.897633
RAD50	0.00192303	0.0602468	0.853685
MRM3	-0.00474392	0.0602514	0.739417
SLC48A1	0.00471048	0.0602731	0.774555
CCNF	0.00205783	0.060589	0.840322
ATP5S	-0.00530006	0.0607783	0.909132
NOTCH2NL	-0.00318375	0.0609572	0.969125
ARPC1B	-0.00456945	0.0612216	0.784321
AC106047.1	0.00333948	0.0612896	0.897633
SETD3	-0.00561463	0.061305	0.683959
ITM2B	-0.000942403	0.0617088	0.805296
AHCTF1	-0.00569612	0.0619111	0.87527
FAM120C	-0.00380572	0.0619709	0.808897
DHRS7	-0.00549235	0.0623891	0.999416
ERVH48-1	0.00440355	0.0627047	0.937861
PTPRM	-0.00422926	0.0628902	0.814958
ANKRD17	-0.00528621	0.0630765	0.99275
ST20-AS1	-0.00411715	0.0632696	0.794041
TBCE	0.00523336	0.0634184	0.683579
VAMP2	0.00154447	0.0634425	0.784321
USP35	0.0047635	0.0635527	0.93811
BORCS8	-0.00482997	0.0637188	0.784321
MTRF1L	-0.00572647	0.063794	0.886504
TMEM161B-AS1	-0.00553829	0.0638892	0.788543
ZMIZ1	-0.00566491	0.0639267	0.910769
TMEM121	0.00344637	0.0640108	0.784321
PRPSAP1	-0.00631244	0.0640651	0.923516
UBR2	-0.00525518	0.0642374	0.751586
AL031714.1	-0.0035257	0.0643028	0.796323
LEAP2	0.00421319	0.0644487	0.909132
SDHC	-0.0055612	0.0645792	0.816089
PLEKHA8	-0.00427653	0.0646205	0.967318
AC142472.1	-0.00273958	0.0646726	0.983865
ARL6IP5	-0.00345676	0.0648361	0.975641
DNAAF2	-0.00623091	0.0649113	0.948846
DDOST	-0.00504189	0.0649199	0.840391
OXT	-0.00290304	0.0649308	0.859824
LAGE3	-0.00600792	0.0651409	0.798621
GATAD2B	-0.00591069	0.0651561	0.940847
AC244090.1	0.00322382	0.0651939	0.816832
FBXW5	-0.00345236	0.065303	0.547286
C12orf4	0.00598379	0.0655241	0.809989
WDR73	0.00580769	0.065525	0.816089
SLC2A8	0.00342148	0.0656103	0.794041
PLXNA3	0.00507592	0.0657982	0.954526
CLEC2B	-0.00202364	0.0658356	0.963895
AL121658.1	-0.00554042	0.0658815	0.936849
BLM	-0.00583009	0.0659019	0.956292
DNAJC30	0.00546378	0.0659188	0.816556
CTSO	0.00573704	0.0659367	0.798603
TBCEL	-0.0037341	0.0660048	0.960915
ACTR10	-0.00524377	0.0662998	0.774555
FDPS	-0.0040891	0.066316	0.900907
HIST3H2BB	-0.00306447	0.0664525	0.871851
FASTKD3	0.00560384	0.0664642	0.801352
CELSR2	-0.00294462	0.0666003	0.95306
LINC01003	-0.00556905	0.0667249	0.798621
SLC39A6	-0.00587167	0.0671116	0.845007
PIGB	-0.00596095	0.0672171	0.967318
PLCH2	0.00415128	0.067289	0.767531
DUSP1	-0.00336422	0.0673169	0.907744
GNG2	-0.00531541	0.0673259	0.794041
NOTCH2	0.00564362	0.0673356	0.974396
MEG8	0.00270207	0.0673824	0.999592
CYB561D2	0.00506858	0.0674366	0.886454
PITPNA	-0.00575587	0.0675124	0.784321
ABCB1	0.00347167	0.0675222	0.969968
RASGRF2	0.00428411	0.067617	0.840865
GBF1	-0.00562942	0.0677229	0.979894
SLC37A3	-0.00611225	0.0677241	0.971956
TBC1D23	-0.00554387	0.0678546	0.889879
POLA2	0.00398329	0.067871	0.796323
USP49	-0.00282502	0.067945	0.847488
ARHGEF5	-0.00486667	0.0679487	0.956668
CARMIL1	0.00332568	0.0682955	0.788248
EIF4A1	-0.00377854	0.0683158	0.959847
IRAK3	0.00279045	0.0684604	0.963259
MARK3	-0.00412568	0.0684808	0.798621
IFITM2	-0.00212191	0.0685737	0.952549
BPNT1	-0.00473651	0.0686063	0.886504
MYADM	-0.00552917	0.0686408	0.784321
NTNG2	-0.00301908	0.068723	0.832047
ANKRD13A	-0.00529523	0.0687363	0.139774
TMEM263	-0.00556584	0.0687701	0.683579
THAP3	-0.00544463	0.0687855	0.907744
HLTF	-0.00471423	0.0688642	0.798621
AC116366.1	0.00458094	0.0688865	0.798575
CBX6	-0.00539256	0.0689887	0.956292
PRR11	0.00466894	0.0690746	0.876342
MTRNR2L1	-0.00483741	0.0690821	0.903267
KLHL26	0.00418151	0.0691068	0.81989
THUMPD3	0.00568374	0.0692664	0.808897
MAPKAPK5-AS1	0.00343558	0.0692864	0.767597
TRGC1	0.00352411	0.069357	0.938929
OSBPL7	-0.00501798	0.0693716	0.805296
HIST1H2AJ	-0.00244646	0.0693748	0.870422
FAM3A	-0.00558878	0.0694317	0.881145
SIAH1	-0.00539522	0.0694672	0.903267
ZNF277	-0.00522934	0.0695007	0.784321
WNK1	-0.00198321	0.0695309	0.796323
PRRC1	-0.00525911	0.0695504	0.903934
OGN	-0.00290475	0.06956	0.794041
CDK7	-0.00539437	0.0696194	0.805296
KMT5B	-0.00568623	0.0696499	0.94511
GCH1	-0.00509122	0.0696541	0.771581
NCL	-0.00127924	0.0696877	0.847488
GSTP1	-0.00320088	0.0698536	0.987803
NXT1	-0.00512405	0.069906	0.94583
YTHDF3-AS1	0.00491792	0.0699362	0.992335
ZC2HC1A	-0.00581342	0.0700604	0.784321
FAM19A2	-0.00493924	0.0700843	0.870422
SCFD2	-0.00323677	0.0700843	0.855565
PLIN3	-0.00564472	0.0701481	0.936849
ZNRF2	-0.00531481	0.0704305	0.907744
BEST4	-0.00269734	0.0704983	0.909132
HMGXB3	-0.00580701	0.0706073	0.936826
ETHE1	-0.00403911	0.070695	0.794041
TSTD1	0.00344866	0.0707715	0.952549
TMEM165	-0.00488931	0.0709514	0.894098
EPSTI1	-0.00583797	0.0709904	0.98229
SLC19A2	0.00322086	0.0711069	0.917922
DGUOK	-0.00395941	0.0711163	0.833278
AK2	-0.00534579	0.0711416	0.791207
TBCA	-0.00186472	0.0711529	0.989908
COQ5	-0.00468045	0.0711543	0.788286
ARL4A	-0.00436654	0.0713023	0.944206
PPA2	-0.00583528	0.0715504	0.928615
CRY2	-0.00557777	0.0716949	0.617645
KCNRG	-0.00297456	0.0717335	0.960915
MDS2	-0.00439251	0.0718661	0.784321
SDHA	-0.005157	0.0719991	0.838491
NDUFS6	-0.00377036	0.0720299	0.794041
NLRC3	-0.00544869	0.0721734	0.794041
ZFP82	0.00386564	0.0722102	0.798621
STT3A	-0.00497411	0.0722172	0.870422
VPS13D	-0.00575194	0.0723477	0.794041
SLC30A9	-0.00588735	0.0723777	0.894309
HLA-C	-0.000814767	0.0724439	0.814467
SUSD3	-0.00597149	0.0726375	0.81349
WDHD1	0.00372203	0.0730537	0.82571
MCOLN2	0.00430743	0.0730847	0.95152
BRIX1	0.00495048	0.0732136	0.957316
MYL5	-0.00543802	0.0732948	0.979232
AL139393.2	-0.00424728	0.0736062	0.793345
AL355472.1	-0.0056815	0.0737496	0.798621
MORC2-AS1	-0.00427729	0.0739133	0.825662
AC008467.1	-0.0031664	0.0739385	0.774555
EMP3	-0.00147114	0.0739662	0.840322
POMP	0.0012427	0.0739894	0.784321
TRIM23	0.0057261	0.0740516	0.816089
AC091959.3	0.00298738	0.0741421	0.774555
IKBKB	-0.00516552	0.0741669	0.812782
MAEA	0.00566005	0.0741698	0.81989
MRPS2	0.00535801	0.074464	0.788543
LY6G5C	-0.00332338	0.0745328	0.788543
FBXW2	-0.00579428	0.0745488	0.816838
KLRB1	-0.00597138	0.07468	0.784321
ANP32B	-0.00139182	0.0746911	0.805296
GDF11	0.00509491	0.0748512	0.805296
ESS2	0.00546981	0.0749226	0.640417
DHX16	0.00581907	0.07494	0.959557
GPR160	0.00358158	0.0750351	0.982507
TGFBR1	-0.00483142	0.0750544	0.45357
PITPNA-AS1	-0.00519083	0.0750948	0.810175
CSNK1G2	-0.00498517	0.0751982	0.973205
SLC22A18	-0.00455729	0.0752252	0.967318
AC079922.2	0.0036041	0.0753042	0.994502
PPP1R35	-0.00437742	0.0753896	0.970115
MTRNR2L8	0.00628952	0.0755408	0.887062
RETSAT	-0.00414641	0.0755501	0.784321
HSPB1	0.0040775	0.0756698	0.805296
SLC25A20	-0.00329326	0.0756963	0.957836
NIF3L1	-0.00429062	0.075713	0.989147
ELK1	-0.00551681	0.0758248	0.985868
ST8SIA1	-0.00559298	0.0758572	0.949849
ZNF726	-0.00424729	0.0759414	0.913863
AC036176.1	-0.00298965	0.0759598	0.784321
AL358781.2	0.00303901	0.0760924	0.935167
RNH1	-0.00423584	0.0761159	0.909132
POLR2I	-0.00396122	0.0762942	0.98229
EPHB6	0.00628376	0.0764166	0.73563
SKIL	0.00486062	0.0764502	0.91382
LRP2BP	-0.00439626	0.0765577	0.96027
PTP4A1	-0.00332252	0.0765936	0.998028
KLHL3	-0.00483707	0.0766688	0.970666
KCTD9	-0.00544456	0.0767627	0.994045
HS2ST1	-0.00519067	0.0767923	0.815645
UBE2L3	0.00152515	0.0768111	0.794041
NDUFB8	-0.00173887	0.0768132	0.788248
BBC3	-0.00570857	0.0770164	0.813856
GPR132	0.00586623	0.0771367	0.664135
TPRA1	-0.00338745	0.0773439	0.906638
GBP3	0.00524025	0.077686	0.938751
PREP	0.00557853	0.077696	0.805296
COMMD3	-0.00501472	0.0777163	0.808897
KSR1	0.00476088	0.0777965	0.945276
TCAF2	0.00582477	0.0779096	0.819567
DTX3	0.00491704	0.0779794	0.784321
AP001160.3	-0.00324721	0.0781325	0.939159
CLN6	-0.0031949	0.078375	0.796654
SMG7	-0.00502041	0.0785905	0.784321
BRI3BP	-0.00423534	0.0787867	0.376563
ENOSF1	-0.00496717	0.0791105	0.909449
MTIF3	-0.00592992	0.0792256	0.917293
TBC1D9B	0.00484597	0.0792608	0.967318
GTPBP4	0.00554482	0.0792948	0.808897
SEPHS1	-0.00551273	0.0793634	0.828018
GANC	-0.00291468	0.0794253	0.930337
IFFO2	-0.00566218	0.0794584	0.979894
MALSU1	-0.00515132	0.0794764	0.979159
BTBD3	-0.00313001	0.079508	0.784321
BNIP1	-0.00561546	0.0795803	0.776052
ALAD	-0.00483682	0.0796578	0.816089
CRYZL1	-0.00531508	0.0796952	0.706514
SLC7A1	-0.00437606	0.0798387	0.865487
AFDN	-0.00507957	0.0798985	0.978492
ZMYM1	0.00307908	0.079988	0.794041
ORC4	-0.00531568	0.0800373	0.82607
SSBP4	-0.00466943	0.0801947	0.953476
JAK3	-0.00339561	0.080199	0.991849
NAPA	-0.00417258	0.0802279	0.912742
AP3S1	-0.00461206	0.0802691	0.931878
AMIGO2	-0.00316213	0.0802894	0.940186
AC004846.2	-0.00312293	0.0803237	0.870422
TIGIT	-0.00544635	0.0805155	0.784321
CD151	-0.00520257	0.0806741	0.861564
SNX6	-0.00350085	0.0807176	0.939159
AC022893.1	0.00267186	0.08074	0.939489
AC062029.1	-0.00339434	0.0808585	0.784321
PTPN9	-0.0050053	0.0808616	0.774555
AL050343.1	0.00329156	0.0808892	0.767531
KRBOX4	-0.00448366	0.0809587	0.774555
TMED7	-0.00538899	0.0810425	0.90919
DTWD2	0.00279772	0.0811298	0.981921
LINC01001	0.00419137	0.0811686	0.784321
NEK11	-0.00214721	0.0813916	0.847589
SQLE	-0.00508481	0.0814152	0.915893
TENT5C	-0.00281417	0.0816032	0.938738
AL139011.1	-0.00276418	0.0817017	0.979377
IKZF3	-0.00485811	0.0818177	0.975039
MAP4K3	-0.00537867	0.0819005	0.963379
IDH1	-0.00324615	0.0819846	0.816832
MAGEE1	0.00266817	0.0819853	0.791104
BANF1	-0.00392471	0.082236	0.784321
TLK2	-0.00382497	0.0822433	0.879421
MORN3	0.00484061	0.0823793	0.784321
TAOK1	-0.00589781	0.0823865	0.981636
AC011445.2	-0.00307563	0.0824833	0.79413
ZMYM2	-0.00446464	0.0825623	0.910769
JUN	-0.00174827	0.0826915	0.845007
AC103724.3	0.00254744	0.0827759	0.794041
PICK1	-0.00403148	0.082777	0.751586
CREB3L2	0.00495658	0.082905	0.81989
BLOC1S4	-0.00432153	0.0830653	0.835053
CD200	-0.00602203	0.083187	0.664135
CASTOR2	0.00296803	0.0832501	0.784321
IFIT5	-0.00603979	0.0832634	0.940186
LYSMD2	-0.00608486	0.083315	0.939159
CCDC57	0.00376479	0.0833906	0.808897
TENT4A	0.00538094	0.0834163	0.869426
SELENOH	-0.00341977	0.083679	0.407733
BIK	0.00295589	0.0837243	0.95692
PIAS4	-0.00442859	0.0837841	0.936311
HGH1	0.00298404	0.0838872	0.784321
L3MBTL3	-0.00495046	0.0839004	0.376563
VIPR1	-0.00459378	0.0839176	0.840035
SGSH	-0.00527176	0.084022	0.828018
TSTA3	0.00531381	0.0845219	0.828018
SPAG7	0.00415267	0.0845493	0.784321
TINCR	0.00157526	0.0846021	0.855955
NSFL1C	0.00465218	0.0846559	0.828963
EIF2AK4	-0.0051021	0.0846644	0.973965
PUS7	-0.00378924	0.0847627	0.821985
ZNF844	0.00377838	0.0849345	0.96995
AF001548.2	-0.00402668	0.0850523	0.813545
SLC25A25-AS1	-0.00341981	0.0852432	0.928106
INTS4	-0.00539903	0.0853266	0.944751
NIPSNAP3A	0.00520901	0.0853298	0.93399
SRCAP	-0.00444856	0.085696	0.984384
NSG1	-0.00527317	0.0858141	0.788543
SLC12A2	-0.00563671	0.0858191	0.821985
SYTL1	-0.0041692	0.0859615	0.683579
ZNF511	-0.00533071	0.0860171	0.908597
SON	-0.00149598	0.0861414	0.978617
TPM4	-0.00296047	0.0862415	0.840865
AC124319.2	-0.00335145	0.0862619	0.93811
AC099063.4	0.00324175	0.0865013	0.923664
PPM1F	0.00379792	0.0868895	0.788543
ADGRL1	-0.00300921	0.0869504	0.92419
BCKDHB	-0.00504781	0.0870573	0.989055
QTRT2	0.00532232	0.0870615	0.994045
ZNF77	-0.00261155	0.087071	0.798621
SESN3	0.00369951	0.0870906	0.805794
AL049840.2	-0.0021413	0.0871026	0.855565
AC087741.1	0.00485583	0.0873946	0.953483
INTS11	-0.00467525	0.0874718	0.8668
HLA-B	-0.000700811	0.0876968	0.784321
RP2	0.00499091	0.0877564	0.827187
LMCD1	-0.00395705	0.0879198	0.895369
GORASP2	-0.00430543	0.0879856	0.737773
BST2	-0.00406532	0.0880185	0.767597
CREB3L4	0.00333602	0.0881064	0.878806
AL158163.2	0.00283164	0.0882272	0.923516
CPOX	0.00462055	0.0883891	0.788543
HDLBP	-0.00543124	0.0885067	0.964463
WAS	-0.00400246	0.088651	0.267267
NABP2	-0.00542778	0.0889238	0.989055
ZNF773	0.00400583	0.088954	0.99272
RGMB	0.00422652	0.0891203	0.769941
LGALS1	-0.00598758	0.0891994	0.808897
EID2	-0.0053773	0.0892532	0.732628
CERS6	-0.00509624	0.0893028	0.935073
TRMT10A	-0.003823	0.0893065	0.947042
AL138966.2	-0.00420299	0.0896049	0.894206
CCDC61	-0.00308568	0.0896205	0.970115
SNHG25	-0.00456756	0.0896873	0.855565
RANBP9	-0.00419448	0.0897981	0.819052
SEC23IP	0.00541214	0.0898337	0.998216
SH2D2A	-0.00529434	0.0898362	0.825821
TMEM109	-0.00548461	0.0899448	0.903267
NFYC-AS1	-0.00354234	0.0900244	0.978859
CARNMT1	-0.00564718	0.0900592	0.833278
AC009118.3	0.0031192	0.0902632	0.794041
ZNF543	0.00287574	0.0903034	0.926309
UNC45A	-0.00528575	0.0904478	0.97895
KHDC4	-0.00501706	0.090544	0.910769
LRIF1	-0.00313354	0.090594	0.796323
CCDC71	-0.00277821	0.0906266	0.998028
RNF6	0.00499988	0.0911158	0.999156
TMCO6	-0.00402688	0.0911578	0.884076
FAM84B	-0.00520066	0.0911921	0.683579
CARD16	-0.00453075	0.0914405	0.903267
TARSL2	-0.00559696	0.0915329	0.732628
LDHA	-0.00198376	0.0916437	0.788286
CALU	0.00538779	0.0917825	0.784321
IFT27	-0.00434712	0.0918427	0.951779
TMEM214	-0.0036545	0.0918845	0.796654
PLEKHA1	0.00538509	0.0919455	0.784321
COMT	-0.0051669	0.092014	0.637212
ATM	-0.00321675	0.0920478	0.947454
MRPL48	-0.00563126	0.0921337	0.840865
FAM76A	0.00464486	0.0922952	0.796383
GGA3	0.00569532	0.092455	0.988001
C12orf76	0.00516954	0.0925183	0.769941
SOCS7	-0.00394297	0.0926312	0.816617
MBLAC2	-0.00258478	0.0927888	0.901211
BAZ1B	-0.00585325	0.0927926	0.784321
NSD1	-0.0030642	0.0927945	0.52886
PON2	0.00355527	0.0928108	0.909132
SP140L	-0.00364576	0.0929002	0.900431
C17orf80	-0.00341331	0.0933845	0.979159
LRRC37A2	-0.00425064	0.0934953	0.962209
ZNF579	0.00433162	0.0935194	0.917922
TMEM81	0.00295735	0.0935458	0.909132
PPP1R3E	0.00467841	0.0935507	0.727435
DPP7	-0.00336899	0.0937186	0.683959
APLF	0.00285347	0.0937304	0.91382
LRRFIP2	-0.00538009	0.0939586	0.967318
PFN2	0.00346147	0.0940546	0.820267
RDH14	-0.00509461	0.0940596	0.794041
DHRS12	-0.00488074	0.0941743	0.808897
PDCD4	0.00138414	0.0942066	0.9975
FBXO42	-0.00505842	0.0944612	0.847488
PPP2CA	-0.00251939	0.0945541	0.908586
SH2B3	-0.00565131	0.0947065	0.957033
AHCYL2	-0.00335447	0.094721	0.805296
SAT1	-0.00200436	0.0947874	0.960225
S100A13	-0.00495706	0.0948015	0.944206
MEGF6	0.00318588	0.0948061	0.784321
PREB	-0.00345272	0.094881	0.906317
ARL17B	-0.00340076	0.0949231	0.935651
PSTPIP2	0.00384124	0.0952115	0.97439
LRRC14	-0.0038462	0.0952797	0.816838
SULT1A1	-0.00457981	0.0953603	0.818212
AP1M1	-0.00528352	0.0954919	0.84834
CCDC51	0.00329285	0.0956155	0.847488
RNF8	0.00502621	0.0956224	0.94583
RARS2	0.00508561	0.0956877	0.98537
KLF6	-0.00147474	0.0957451	0.988001
PGGHG	-0.00532829	0.0958769	0.98229
KIF2A	-0.00376948	0.0962131	0.767531
AC138150.1	-0.00346843	0.096215	0.784321
EMC9	0.00440879	0.0962468	0.784321
ZNF492	0.00268343	0.0962845	0.796654
AC015982.1	-0.00348644	0.0963392	0.767531
SF3A2	-0.00517453	0.0963467	0.830048
GGCX	0.00479262	0.0963556	0.989908
PIK3CD	-0.00491188	0.096376	0.994985
FRMD4B	-0.0051805	0.0964042	0.948518
ERF	-0.00461852	0.0965354	0.900712
SLC25A35	-0.00333872	0.096591	0.784321
EIF4E	-0.00324601	0.0966352	0.93126
CFDP1	0.00521814	0.0968517	0.86307
AL592183.1	-0.00510182	0.0969167	0.904674
RABAC1	0.00224303	0.0969266	0.928615
RTP4	-0.00459232	0.0970515	0.978492
HLA-DMB	-0.00293726	0.0971847	0.882914
HIST2H2BF	-0.00430308	0.0972051	0.881145
ZNF747	-0.00381903	0.0973129	0.919272
GPR180	-0.0033894	0.0974207	0.962158
ZNF512	-0.00343595	0.0975704	0.838491
EEF2KMT	-0.00265522	0.0975904	0.99275
DHRS4L2	-0.00511174	0.0976579	0.648541
DHX32	0.00378218	0.0977193	0.771581
PSD	0.00293666	0.0978281	0.937016
CENPV	-0.00563963	0.0978881	0.888813
SMARCC2	-0.00512159	0.0979208	0.894988
FAM168B	-0.00511782	0.0982195	0.827187
CLTA	-0.00369345	0.0982566	0.809989
SYTL3	0.00494928	0.0982665	0.979159
CENPP	-0.00408557	0.0983191	0.890656
AC022706.1	-0.00341016	0.0984843	0.984439
CCNT1	-0.00372119	0.0987533	0.788543
PPP6R1	-0.00411124	0.0987599	0.795493
CYB5A	-0.00548909	0.0987791	0.767597
PDIA3	-0.00184059	0.0989375	0.788154
FAM49B	-0.00329195	0.0989441	0.73563
MRM2	0.00407023	0.0990327	0.774555
MLH3	-0.00434715	0.0990357	0.769941
MRPL34	-0.00456605	0.0991148	0.808995
RNF145	0.00235317	0.0991163	0.99103
CD79B	0.00548481	0.0991168	0.767531
BIN1	-0.00141031	0.0993831	0.771581
RECQL	-0.00516806	0.0994968	0.963895
VPS52	-0.00365023	0.0996411	0.978859
PKM	-0.00269865	0.0997029	0.859442
MXD1	-0.0048741	0.0999206	0.909132
UBE2D2	-0.00108493	0.0999391	0.784321
NUBP1	0.00534542	0.0999708	0.803845
AP001505.1	0.00220045	0.100089	0.838491
FAM193B	-0.00527474	0.100145	0.894309
AC074117.1	0.00455562	0.100154	0.847401
SAMD3	-0.00525465	0.100162	0.810682
HIVEP2	-0.00531573	0.100438	0.988001
PLD1	0.00285976	0.10048	0.855259
AP001462.1	0.00355843	0.100652	0.784321
MEF2D	-0.0040025	0.100747	0.784321
APBA3	-0.00487143	0.100804	0.784321
AC124016.2	0.00269148	0.100829	0.925456
SLC2A1	-0.00512397	0.100886	0.788543
RGS19	-0.00545475	0.10097	0.784321
ALG8	-0.00405336	0.101037	0.91775
WASHC2C	-0.00433055	0.101216	0.985868
SLC16A7	-0.00526578	0.101237	0.784321
TELO2	0.00427584	0.101406	0.991849
SNRK	0.00370567	0.101451	0.840391
GFOD1	-0.00303474	0.1016	0.88513
ARF5	-0.00287536	0.101618	0.683579
SMIM7	0.00441321	0.101627	0.948196
CHD1L	0.00499341	0.101836	0.828018
CENPA	0.00268664	0.101962	0.853685
B3GNT2	-0.00435442	0.102115	0.784321
GCLC	0.00485514	0.102259	0.407733
HLA-G	0.00410865	0.102486	0.814958
C2CD3	0.00459724	0.102615	0.805296
SMU1	0.00355308	0.102737	0.928615
VIM	-0.00146591	0.102812	0.825821
CD226	-0.0049044	0.102914	0.788543
SPECC1L	-0.00349391	0.102977	0.934971
FYN	-0.0023217	0.102984	0.979894
HP1BP3	-0.00123895	0.103028	0.98691
CCNH	-0.00357376	0.103044	0.98229
APOBR	0.00285251	0.103231	0.922081
MRPL28	-0.00453257	0.103642	0.83607
HEXIM2	-0.00337996	0.103647	0.832704
PRR14	-0.00491434	0.103749	0.872308
SEC14L2	0.00554606	0.103782	0.988001
LZIC	-0.00492633	0.103858	0.833278
INPP4B	-0.00552195	0.10389	0.978492
TTC39C	-0.00240469	0.103893	0.784321
ARMT1	0.00466384	0.103909	0.767531
ZNF587	-0.00460603	0.103945	0.791207
PHAX	-0.00465691	0.104065	0.796323
MAPKBP1	0.0034937	0.104269	0.683579
WASHC1	0.00477786	0.104331	0.847488
OCIAD2	-0.00129556	0.104477	0.784321
MIR4458HG	0.00337625	0.104504	0.73563
ZNF621	-0.00365347	0.104528	0.881145
EPHA1-AS1	-0.00391899	0.104928	0.946312
EHD4	-0.00416295	0.104988	0.95152
ITGB1	-0.00293627	0.10509	0.944282
MORF4L2-AS1	-0.00246505	0.105283	0.805296
AC145207.5	-0.00237463	0.105425	0.838491
BCL3	-0.00348503	0.105721	0.847488
NDUFA8	-0.00484949	0.105808	0.91998
ENO3	0.00357845	0.106097	0.825821
TRMT112	-0.00285314	0.106133	0.919272
SLC25A30	0.00438499	0.10638	0.784321
WDR83OS	-0.00268323	0.106578	0.788543
RAB18	0.00442087	0.10659	0.467588
DENR	-0.00343475	0.106765	0.966457
AC007881.3	-0.00266384	0.106765	0.99272
NOLC1	-0.00540772	0.106794	0.838491
HCG18	0.00484384	0.106795	0.784321
EXD2	0.0035571	0.106878	0.993396
FLCN	-0.00468163	0.106998	0.791104
LMNTD2	0.00338968	0.107012	0.838491
LCK	-0.00155596	0.107053	0.798621
SPON1	0.0039657	0.107255	0.805296
BTN3A2	-0.00540407	0.107263	0.467588
NOB1	-0.0036277	0.107366	0.805296
FKBP7	-0.00229625	0.107374	0.886504
PURB	-0.00488911	0.107387	0.784321
ANAPC7	0.00508918	0.107426	0.928615
SMUG1	-0.00403605	0.107564	0.938738
DNTTIP1	-0.00491571	0.10757	0.903553
MTERF4	-0.00362753	0.107644	0.956709
ACTR2	-0.00238459	0.107975	0.949849
PACS1	-0.00426784	0.108112	0.784321
PEX13	-0.00471565	0.108141	0.934029
CERNA1	-0.0043112	0.10819	0.928106
LIG4	-0.00302575	0.108281	0.788543
COG5	-0.00494692	0.108328	0.958186
RTN4	0.00148345	0.108334	0.99275
CDC26	-0.005021	0.108357	0.816832
TRMT44	0.00440197	0.10856	0.952647
MMP23B	0.00268865	0.109076	0.867352
SMAD3	0.00559454	0.109086	0.962209
CSNK1G1	-0.00474125	0.109185	0.784321
RAD52	0.00288496	0.10943	0.947042
CRTAP	-0.0051052	0.10944	0.990705
CDC23	0.00444707	0.109459	0.847488
ACBD5	-0.0041219	0.109598	0.683579
CREM	0.00333169	0.109689	0.935647
ZNF266	0.00455696	0.109709	0.808897
ARHGAP10	0.00478875	0.109826	0.808897
RRNAD1	-0.00405072	0.109998	0.813545
UBQLN4	-0.00345255	0.110081	0.881145
MCUB	-0.00254139	0.110092	0.706514
AC007728.2	-0.00302538	0.110269	0.992185
NINJ2	0.00531922	0.110368	0.376563
METTL13	0.0046	0.110479	0.869426
CNKSR3	-0.00268983	0.110491	0.828018
MFSD3	-0.00304743	0.110592	0.909493
ZP3	0.00312611	0.110641	0.923516
RRM2B	-0.00484134	0.110692	0.970615
ZMYM4	-0.00504622	0.110801	0.988001
TRGC2	-0.00280159	0.11094	0.970431
RPE	-0.00279266	0.111129	0.798621
AMY2B	0.00292339	0.111135	0.847488
TULP4	-0.0045063	0.111187	0.784321
MGAT4A	0.002411	0.111224	0.721057
EEF1AKMT4	-0.00275906	0.111381	0.879709
AL391988.1	0.0024561	0.111523	0.784321
ATP5MD	-0.00349666	0.111692	0.941183
RSBN1L	-0.00490403	0.111721	0.851889
PRKRA	-0.00392881	0.111776	0.123462
SFMBT2	-0.00499148	0.111929	0.825821
DIS3	-0.00346759	0.112235	0.884561
LRRC8C-DT	0.00455332	0.112263	0.866995
EBNA1BP2	-0.00491221	0.112314	0.99272
FARP1	-0.00444151	0.112368	0.90919
MRPL38	0.00318016	0.112404	0.989908
SFT2D2	0.00375633	0.112528	0.962788
LCP1	-0.00171694	0.112705	0.861564
CBR4	-0.0042978	0.112798	0.897445
GHITM	-0.00284274	0.112863	0.727435
PMVK	-0.00459482	0.112878	0.882914
PANK4	-0.0043464	0.112906	0.794041
PPP2CB	0.00420243	0.112948	0.847401
AMDHD2	-0.00457303	0.112971	0.940677
SPACA9	-0.00328379	0.11309	0.870422
MTERF3	0.00410067	0.113117	0.33388
C7orf43	-0.00459021	0.113119	0.883319
TMEM70	-0.0040187	0.113146	0.932415
FANCG	-0.00298711	0.113304	0.881653
PIM1	0.0042483	0.113319	0.985962
STARD10	0.00473949	0.11337	0.809989
ACTR3C	-0.00361939	0.113379	0.832061
CLCC1	-0.00371742	0.113381	0.819295
CLASRP	-0.00440661	0.113417	0.94003
SRP68	-0.00366202	0.113445	0.928106
ZFPM1	0.00471117	0.11365	0.727435
MTF2	-0.00369854	0.113668	0.798621
CHML	-0.00526189	0.113692	0.818137
CUBN	-0.00284049	0.113695	0.936311
BCL2L14	-0.00269863	0.113712	0.794041
KYAT3	-0.00525015	0.113737	0.767597
COA3	0.00462149	0.113761	0.879709
AKAP9	0.00168046	0.113882	0.93811
KRT10	0.000977797	0.113929	0.663064
EBLN2	-0.0049168	0.113969	0.983771
FAM136A	-0.00448208	0.113974	0.840035
NEK8	-0.00299208	0.113975	0.788543
HMBOX1	-0.00488766	0.113988	0.910135
CNOT7	0.00369027	0.114125	0.683579
METAP1D	-0.00273377	0.114126	0.796323
DIABLO.1	-0.00432858	0.11421	0.993396
KMT2B	-0.00483535	0.114232	0.683959
KATNB1	0.00424584	0.114269	0.925456
UBAP1	-0.00417374	0.114361	0.869331
TMEM50B	0.00499738	0.114521	0.727435
ZBTB11	0.00356816	0.114656	0.751593
CBX8	-0.00303888	0.114689	0.909449
SLC6A6	-0.00475796	0.114744	0.847488
RNF146	-0.00430565	0.115027	0.81989
CSTF2	0.00400194	0.115139	0.998028
SLK	-0.00526469	0.115241	0.838491
TNFSF10	-0.00545764	0.115394	0.978777
GAS6-AS1	-0.0024606	0.115401	0.994985
PARVB	-0.00530086	0.115471	0.980054
ATL2	0.00503634	0.115567	0.788248
SS18L2	-0.00320349	0.115568	0.981636
RNF43	0.00331127	0.115581	0.805296
HIST1H3G	-0.00344426	0.115613	0.861564
PDZD8	0.00445086	0.115724	0.784321
MIF4GD	-0.00489681	0.115806	0.794041
ZNF253	0.00333817	0.115909	0.847401
GEMIN8	0.00416986	0.115947	0.805296
MVK	0.00423395	0.116044	0.784321
CCDC12	0.00142799	0.116088	0.767531
HEATR5B	-0.00423918	0.116117	0.826751
PCF11	-0.00370112	0.116218	0.866903
DNAJC3-DT	0.00333854	0.11634	0.894206
ESR1	0.00226568	0.116374	0.794041
QSOX1	-0.00407319	0.116408	0.640417
PORCN	-0.00443332	0.116567	0.936849
TMEM170A	-0.0040927	0.116801	0.999707
MAF	-0.00355216	0.116819	0.803845
RAC2	-0.00132802	0.116856	0.869426
DLGAP1-AS1	-0.0048862	0.117022	0.805296
SEC22B	-0.00533087	0.117038	0.963465
TIMMDC1	-0.00459137	0.117393	0.830212
SOD2	-0.0049895	0.117396	0.779237
PYM1	-0.00438841	0.117469	0.784321
DNAJC24	0.00529415	0.117497	0.788543
SELPLG	0.00535496	0.117513	0.784321
ZNF865	-0.00381594	0.117764	0.857935
FAM168A	-0.00428359	0.1178	0.810231
AC005944.1	-0.00259215	0.117896	0.838491
EXOC2	0.00464937	0.118069	0.870422
PYCR2	-0.00513952	0.118192	0.877682
RABGEF1	-0.00469535	0.118359	0.847401
PTPN23	-0.0042675	0.118366	0.894988
BTG3	-0.00166165	0.118374	0.784321
COX6A1	-0.000967392	0.118384	0.784321
AGTPBP1	-0.00490257	0.118439	0.93811
ZNF582	-0.00233539	0.118589	0.805296
GALM	-0.00522131	0.118613	0.978403
AL592494.3	0.00319636	0.118686	0.835053
CD320	-0.00511902	0.118771	0.967318
MYO19	-0.00484789	0.118905	0.967318
ABHD11	-0.00381181	0.118966	0.819295
AL365203.2	0.0029795	0.118997	0.784321
PSMB7	-0.00323453	0.119017	0.990277
ZNF141	-0.00476868	0.119167	0.953022
PIK3R5	0.00484691	0.119199	0.582351
PPP1R16A	0.00355452	0.119242	0.973459
EGR1	-0.00355763	0.119306	0.998216
ALG2	0.00489775	0.119397	0.94583
CXCR4	-0.00124381	0.119426	0.870422
LMO4	-0.00579905	0.119487	0.890102
YIPF5	0.00292819	0.119499	0.993396
CCND3	-0.00466091	0.119539	0.906959
SLC15A4	-0.00482227	0.119545	0.91486
URB2	0.00404725	0.119621	0.973459
HGS	0.0050297	0.119673	0.881825
SMC4	0.0040086	0.119751	0.98691
TIMP1	0.00421454	0.119935	0.96571
EXOSC1	-0.00443204	0.119967	0.774555
ZNF761	-0.00374032	0.120082	0.845007
SLC35B4	0.00340626	0.120233	0.969296
U2AF2	-0.00424722	0.120336	0.956203
SLC31A2	0.00340377	0.120337	0.918177
HLA-DRA	-0.00520407	0.120373	0.932415
ZNF836	0.00499348	0.120747	0.33388
ANKRD9	-0.0029663	0.121122	0.90919
ARL8B	-0.00492309	0.121209	0.957526
SREBF2	-0.00548525	0.121218	0.855955
DCAF5	-0.00442604	0.121631	0.784321
MED18	-0.00429735	0.121782	0.994074
ERBB2	-0.0019541	0.12182	0.919272
CCDC85B	-0.00334824	0.121929	0.784321
AC069544.1	-0.00275808	0.122133	0.954526
MIF	0.00140216	0.122244	0.96571
RASSF1	-0.00500438	0.122379	0.91998
HYLS1	-0.00271006	0.122391	0.819052
ZSCAN16-AS1	0.00526186	0.122438	0.996859
EIF4B	-0.00225059	0.122627	0.376563
ERICH1	-0.00451897	0.122719	0.845007
RUVBL2	-0.00457576	0.122732	0.847401
CLIP4	-0.00441049	0.122766	0.84805
NBPF10	-0.00231809	0.122769	0.838491
SDHAF4	0.00335501	0.12292	0.909132
HAR1A	-0.00250459	0.123	0.835278
ZNF585A	0.00274761	0.12327	0.784321
WDR3	0.00387458	0.123281	0.81721
VWA5A	-0.00405369	0.12374	0.909132
CDK11B	-0.00433683	0.12379	0.930418
ZNF717	0.00245985	0.1239	0.788543
MRPL23	-0.0034377	0.124155	0.721057
NAPRT	-0.00518584	0.12426	0.838491
ARHGAP19	-0.00418878	0.124307	0.870422
HK1	-0.00435917	0.124354	0.937861
FAM126A	-0.00513267	0.124455	0.805296
AL357060.1	0.00490643	0.124585	0.948048
PELI1	-0.00264925	0.124613	0.928615
ABR	-0.00431312	0.124709	0.813545
SMC5	-0.00379333	0.124724	0.888813
AP003472.1	0.00224261	0.124765	0.983771
OSER1	-0.00234725	0.124797	0.928615
ZFYVE16	0.00466261	0.124858	0.819295
MOB4	-0.0034877	0.125138	0.791202
SYNRG	-0.00437276	0.125283	0.83255
LACC1	-0.00233243	0.125309	0.961557
AC022167.3	0.00305351	0.125464	0.850828
TRIM11	-0.00483523	0.125533	0.637212
KLHL9	-0.0047823	0.125541	0.826751
AC006369.1	0.00373643	0.126006	0.923664
AL096865.1	-0.00367007	0.126077	0.928615
MRPS16	-0.00448986	0.126531	0.989908
FAM111A	-0.00516128	0.126673	0.937016
SNX16	-0.00391695	0.126754	0.927169
TRAPPC2L	-0.00371049	0.126851	0.927506
NR1H2	0.0042334	0.126864	0.928106
ZNF611	-0.00352648	0.127052	0.915362
KLHL15	-0.00503195	0.127187	0.911276
TMEM101	-0.00460244	0.127405	0.774555
AP004609.3	-0.00355849	0.127439	0.794041
OTUD4	-0.00457707	0.127494	0.882417
SLC35A5	0.00348818	0.127569	0.953483
PDSS1	-0.00390897	0.127588	0.86944
ELF1	-0.0010978	0.127657	0.947042
MVB12A	0.00419746	0.127868	0.767597
KDM6B	-0.00334838	0.127901	0.788248
MATN1-AS1	0.00235866	0.128014	0.814958
HSDL1	0.0046247	0.12812	0.794041
CAND2	0.00173639	0.128155	0.838491
ZNF35	0.0021371	0.128178	0.855565
TAGLN2	-0.00156846	0.128657	0.808897
DNAJC16	0.00372742	0.128709	0.784321
SLC25A26	0.00387704	0.128795	0.814631
WDR11	-0.00469261	0.128914	0.903267
OSBPL8	0.00218847	0.128935	0.911276
RECQL4	-0.00195925	0.128957	0.767597
IRF1	-0.00184896	0.129004	0.784321
FBXW11	0.00486472	0.129008	0.979159
TMEM259	-0.00392874	0.129081	0.95152
SH3GLB2	0.00380917	0.129102	0.805296
DPM3	-0.00518588	0.129124	0.96571
PIK3R4	-0.00446715	0.129233	0.805296
DDT	-0.0028348	0.129247	0.637212
RNF181	-0.00392713	0.129329	0.968522
AC114760.2	-0.0047348	0.129365	0.750596
FARSA	0.00351387	0.129435	0.86213
CPNE3	-0.00416896	0.129787	0.920298
SRSF10	-0.00226773	0.129828	0.816838
OCIAD1	-0.00351308	0.129982	0.986594
ALKBH6	0.00435289	0.130059	0.90846
LEO1	0.00487787	0.130181	0.784321
ZNF410	-0.00447163	0.130193	0.907744
SELENOI	0.00441895	0.130269	0.992747
ZNF530	0.00356266	0.130352	0.98858
RAB21	-0.0032053	0.130403	0.784321
CAMK1D	0.00493582	0.130761	0.867352
SLC39A4	0.00409106	0.130867	0.356087
MAGOH	-0.00213645	0.1311	0.979377
MAPKAPK5	-0.00471652	0.131182	0.809034
AL139274.2	-0.00363762	0.131211	0.99272
TRIM27	-0.0045746	0.131236	0.791202
TIAM2	0.00251781	0.131301	0.798575
RWDD2A	-0.0028539	0.131368	0.883319
AC103724.4	-0.00455547	0.1317	0.9583
RPS4X	0.000661168	0.131754	0.855955
GPR89A	-0.00443108	0.131772	0.861661
PPM1N	0.00259354	0.131887	0.838491
MTIF2	-0.00471507	0.131912	0.969125
AC009404.1	-0.0020347	0.131932	0.803051
HSD11B1L	0.00312191	0.131988	0.9975
RAB12	-0.00354106	0.13215	0.835278
TMEM206	-0.00340114	0.132243	0.94583
GLCE	0.00399867	0.132307	0.996859
KIAA2013	-0.00418513	0.13247	0.774555
EIF5A2	-0.00489731	0.132481	0.798621
SAR1B	-0.00393502	0.132526	0.993752
IRAK2	0.00260872	0.132799	0.798621
FAM184A	0.00292838	0.132838	0.9975
ZNF583	0.00256955	0.132854	0.784321
BUB3	0.00318414	0.132885	0.840988
ATF4	-0.0021765	0.132909	0.784321
TOR4A	-0.00212974	0.132919	0.96505
LTK	0.00252575	0.133059	0.973965
ZNF440	-0.00317429	0.133093	0.741089
HEXIM1	-0.00427586	0.133117	0.910769
HTATSF1	-0.00376974	0.133214	0.741089
CDR2	0.00301771	0.133366	0.970615
TRIM21	-0.00460062	0.133578	0.967993
AC009113.1	0.00276917	0.133599	0.934029
COX6B1	-0.00100818	0.133619	0.798621
ARV1	-0.00457533	0.133741	0.870422
PFDN4	-0.00422451	0.133901	0.884218
AC025164.1	0.00414185	0.134374	0.947042
EIF3B	-0.00277484	0.134378	0.771581
HLF	-0.0035525	0.134505	0.936504
AC243960.1	0.00485033	0.134549	0.376563
SH3BGRL	-0.00216662	0.134583	0.939159
TROAP	0.00390458	0.134657	0.840865
AP3S2	-0.00434801	0.134797	0.920253
TNFSF9	-0.00211996	0.134985	0.82748
DIAPH1	-0.00441557	0.134988	0.827187
C15orf39	-0.00370126	0.135109	0.835053
EAF1	-0.00404895	0.135125	0.784321
KNSTRN	-0.00302028	0.135175	0.964463
AC092140.1	0.00349241	0.135265	0.814958
UBE2V1	-0.00458481	0.13535	0.788543
ATP1B1	-0.00469594	0.135478	0.794041
AKT1	-0.00465676	0.13558	0.794041
CFL1	-0.00144211	0.13566	0.821614
CHMP1B	-0.00290171	0.135902	0.962798
MATR3.1	-0.00456624	0.136171	0.501205
CDK8	0.00265743	0.13625	0.928292
CPT2	-0.00418439	0.136284	0.995775
GPALPP1	-0.0049027	0.136467	0.985962
ABCF1	0.00369489	0.136495	0.847401
FAM53C	-0.00427015	0.136666	0.805296
LINC01871	-0.00341395	0.136788	0.804804
ALKBH5	-0.00360753	0.136805	0.867352
RFX2	-0.00262799	0.136851	0.847488
ATG7	-0.00426076	0.136966	0.959557
FGL2	0.00273381	0.137096	0.95152
C1GALT1C1	-0.00403535	0.137153	0.796654
H1FX	-0.00162261	0.137217	0.938574
AC107464.3	0.00330135	0.137287	0.835053
NSMCE1	-0.00407831	0.137341	0.956292
AC008040.5	0.00283931	0.137416	0.932017
EPM2AIP1	-0.00440554	0.137445	0.979894
NAA50	-0.00417993	0.137708	0.832704
TOP3A	-0.00435705	0.137869	0.839684
CMPK2	-0.00537082	0.137982	0.906638
CHPF	0.00384077	0.138012	0.994074
RAB27A	-0.0042751	0.138234	0.838491
DOCK7	-0.00288022	0.138318	0.876392
PRR34-AS1	0.00256255	0.138333	0.909132
ARFGEF1	0.00362092	0.138401	0.908612
BCKDK	0.00324992	0.138453	0.91815
PISD	0.00440797	0.138533	0.794041
MACROD1	0.0036376	0.138733	0.998028
RCC1L	-0.00460077	0.138752	0.979232
LINC00909	0.00480545	0.138848	0.816089
GSDMB	-0.00309735	0.138946	0.99275
KDM7A	0.00419621	0.13918	0.788543
ATXN2	-0.0044618	0.13918	0.784321
C7orf31	-0.00256856	0.139284	0.805296
FBXW9	-0.00278327	0.139324	0.851963
PRR13	-0.00322433	0.139484	0.961211
EFNA1	-0.00257526	0.139494	0.938439
PNPLA2	0.00381736	0.139624	0.917293
ARHGEF19	-0.00233391	0.139655	0.826751
CCR7	0.00455343	0.139881	0.988469
LTBP3	0.00461934	0.139948	0.890425
CFAP97	-0.00429381	0.139953	0.907104
DVL3	0.0043427	0.140037	0.994309
STK19	0.00477662	0.140039	0.967318
C22orf34	-0.00291796	0.140096	0.970115
SLC8B1	0.00483763	0.140113	0.967318
ANAPC1	0.0042941	0.140435	0.877145
P2RX4	-0.00430864	0.140437	0.814958
APOL6	-0.003828	0.140443	0.884121
KATNA1	-0.00429507	0.140525	0.923664
PLAGL1	0.00272725	0.140678	0.963259
PRKAG1	0.00400788	0.140703	0.784321
ATG2A	0.00409372	0.140885	0.923516
TBC1D5	-0.00502272	0.140933	0.916029
VPS13B	-0.00450178	0.141175	0.961148
RNPC3	-0.00444425	0.141183	0.894988
PRDM10	-0.00275085	0.141202	0.923516
CYP20A1	0.00400499	0.14133	0.88516
TMEM128	-0.00454562	0.141386	0.888813
AC018557.1	0.00246506	0.141847	0.928615
TSPYL5	-0.00291602	0.142046	0.973969
SLC25A11	-0.00483862	0.142137	0.973965
TATDN3	0.00463576	0.14214	0.884218
KCTD5	0.00477713	0.142486	0.944751
CCL20	0.00334571	0.142615	0.784321
COPS5	0.00363699	0.142662	0.805296
DCAF1	-0.00440857	0.142854	0.814631
ZNF417	0.00310236	0.142864	0.784321
WDR62	-0.00230296	0.14296	0.798621
MEGF9	-0.00380752	0.143061	0.882755
PUS1	-0.0039098	0.143209	0.972421
AC005921.2	-0.00371993	0.143358	0.840322
ARFGEF2	0.00443243	0.143432	0.875954
HIST1H4C	0.00362726	0.143453	0.940193
ASL	-0.00406776	0.143678	0.919272
DERA	-0.00437504	0.143841	0.981388
AC137767.1	-0.00436001	0.143887	0.85807
TRIT1	-0.00430091	0.144122	0.979283
FAM229A	0.00423138	0.144286	0.866422
ABHD8	-0.00409455	0.144298	0.875954
GLG1	-0.00435521	0.144558	0.981119
SLC39A1	-0.00408062	0.144617	0.903267
MGAT1	0.00488837	0.144621	0.784321
GEM	-0.00365717	0.144666	0.965398
NUDT18	-0.00448208	0.144693	0.928615
COX11	-0.00456598	0.144817	0.93811
METRNL	0.00335454	0.144832	0.97439
AARSD1	-0.00439851	0.144852	0.909132
BX890604.1	-0.00290871	0.145028	0.825821
BTD	0.00353023	0.145192	0.784321
AC092747.4	0.00376589	0.145539	0.957836
ZNF428	-0.00327293	0.145553	0.721057
GPATCH3	0.00433708	0.145621	0.619774
BUB1	-0.00363068	0.145632	0.877311
C2CD2	-0.00231098	0.145858	0.796654
GINS3	-0.00227886	0.14589	0.949787
AC008741.2	-0.00248619	0.146287	0.867352
MAP1LC3B2	-0.00238857	0.146316	0.920064
VMA21	-0.00351164	0.146318	0.803845
NCKAP5L	-0.00217493	0.146331	0.809989
AP002360.1	-0.00415437	0.146434	0.796654
APOL1	0.00292456	0.146445	0.88513
ZC3H10	-0.00253142	0.146506	0.890102
PRSS36	-0.00219208	0.146526	0.834899
REXO1	-0.00421869	0.146528	0.951731
TAF8	-0.00397544	0.146624	0.976725
C2CD2L	-0.00342538	0.146712	0.805296
GTF2H1	-0.00444213	0.146769	0.727435
AP5B1	0.00260598	0.146773	0.866238
GRAMD1B	0.00423246	0.146847	0.956292
CCDC50	-0.00380365	0.146872	0.816089
MTSS1	-0.00441204	0.146899	0.870422
BBX	-0.0027087	0.147037	0.637212
AL118516.1	0.00437599	0.147047	0.863577
ZNF720	-0.00429206	0.14723	0.796323
SUN2	-0.00316113	0.147237	0.742417
HIST1H2BD	-0.00389989	0.147262	0.818212
MFN1	-0.00462344	0.147426	0.840865
TMEM167A	-0.00292499	0.14744	0.841617
SRP19	-0.00262968	0.147505	0.808897
FAM78A	0.00434434	0.14762	0.788543
C5orf63	-0.00359372	0.147637	0.90919
CGGBP1	-0.00295466	0.147711	0.918028
NRARP	0.00223709	0.147735	0.929126
ARRDC3	0.00417043	0.14777	0.985675
PARP1	-0.00382899	0.147994	0.798621
AC006064.4	0.00233678	0.148117	0.988001
AP2S1	-0.00371781	0.148129	0.913863
THAP2	-0.00479542	0.148146	0.927091
CHCHD3	-0.00415316	0.148237	0.9975
SZRD1	-0.00338505	0.148294	0.97439
INPP5K	-0.00428963	0.148366	0.794041
ZNF330	-0.00366676	0.148588	0.994985
UBQLN2	-0.00369317	0.148773	0.805296
RFLNB	0.00456967	0.148788	0.774555
LINC01772	-0.00382565	0.148815	0.788248
HELZ2	-0.00491674	0.148921	0.982766
HERPUD2	-0.00248316	0.148927	0.917293
ZNF678	0.00337387	0.148941	0.804666
RELA	-0.00333647	0.148957	0.99272
E2F8	-0.00220028	0.149127	0.97439
LENG9	0.00351342	0.14916	0.825821
EIF3G	-0.000962642	0.149169	0.809989
JAK2	0.00437666	0.149173	0.923516
FAM177A1	0.00269217	0.149179	0.953138
CBFA2T2	0.0044345	0.149328	0.906539
NCKIPSD	-0.0022592	0.149343	0.798621
HMGB2	0.00155105	0.149469	0.82748
ATXN7	0.00425927	0.149512	0.956292
CD8A	0.00197368	0.149625	0.683579
ACTR3	-0.00244801	0.149635	0.931858
CDC37L1	0.00408349	0.149804	0.850828
ALDH6A1	-0.0037721	0.150065	0.774555
NMB	-0.00415189	0.150081	0.88513
OTUD7B	-0.00334588	0.150089	0.805296
SLC25A51	-0.00385972	0.150226	0.870422
NARS2	-0.00300066	0.15027	0.894206
MLLT11	-0.00305941	0.150355	0.948521
ZNF655	0.00308727	0.150368	0.90748
ZNF286B	-0.00234106	0.150648	0.816838
AC093462.1	-0.0021387	0.150688	0.80169
DROSHA	-0.00281084	0.150773	0.794041
EDC3	0.00280455	0.150776	0.828018
PSMB8	-0.00117568	0.15091	0.904582
ORC6	-0.00458211	0.151014	0.847488
GNPTG	-0.00487153	0.151072	0.808995
PNPO	0.00307472	0.15108	0.970615
BCAS3	0.00369531	0.151165	0.99272
PFDN2	-0.00258961	0.151194	0.767597
MFSD9	-0.00411754	0.151229	0.847488
BIVM	-0.00287036	0.151365	0.847488
TNK2-AS1	-0.00186227	0.151552	0.878317
PEX5	-0.0029281	0.151561	0.994502
NCF1	-0.00407744	0.151622	0.825821
BTN2A1	-0.00407575	0.151681	0.927169
PROSER3	0.00358965	0.151772	0.910769
CTSW	-0.0032629	0.151903	0.855565
CLPB	-0.00333731	0.151945	0.796323
MUS81	-0.00371134	0.15198	0.808897
MRPL16	-0.0039521	0.152029	0.843912
NBDY	-0.00403315	0.152096	0.796323
PRSS21	0.00225989	0.1521	0.784321
APOM	-0.00445243	0.15228	0.994502
SLC16A6	-0.00264576	0.152361	0.847488
CBX1	-0.00449797	0.152628	0.93811
CST3	0.00341484	0.152775	0.889063
STX10	-0.00340395	0.152817	0.414517
SINHCAF	-0.00259663	0.153035	0.91177
HIST1H1D	-0.00347992	0.153262	0.889259
TFAM	-0.00361486	0.153361	0.820033
ZBTB48	-0.00297279	0.153553	0.994502
FITM2	0.00244202	0.153564	0.962158
GPATCH11	-0.00424026	0.153644	0.784321
MIEF2	-0.00363433	0.153908	0.928554
CACUL1	-0.00433479	0.153985	0.904674
RANGAP1	0.00411852	0.154069	0.967318
AL353622.1	-0.00246178	0.154139	0.911845
CYTH1	0.00130634	0.1542	0.788543
TMCO3	-0.00440775	0.154256	0.916385
ARPC4	-0.00221561	0.154367	0.887243
EIF3J-DT	-0.0043747	0.15439	0.808897
SPATA2L	-0.00422228	0.154412	0.939489
GCHFR	-0.00401204	0.154417	0.973096
ANXA2	-0.0040732	0.154639	0.99275
ZNF701	-0.00380728	0.15467	0.928615
SUCLG2	-0.00386057	0.154951	0.919272
CREBBP	-0.00335252	0.155188	0.970938
SEC24B	-0.00434879	0.155199	0.947042
AC009163.7	-0.00217489	0.155296	0.828018
TCF7	-0.00122249	0.155416	0.784321
STK35	-0.00436562	0.155438	0.784321
SGCB	0.00446158	0.155495	0.922081
TMED3	-0.00247399	0.155556	0.683579
SLC43A1	0.00306613	0.15577	0.915803
GPR171	0.00455137	0.155783	0.92819
DCAF12	0.00310933	0.155845	0.813545
CSRNP2	0.00291776	0.155916	0.514923
PCM1	-0.00266345	0.155951	0.926309
ZNF513	-0.0037231	0.156082	0.969968
AC147067.1	0.00187129	0.156099	0.805393
ZNF672	-0.0032152	0.156172	0.870422
NAP1L1	-0.000886388	0.156753	0.919272
CAPN12	-0.00253382	0.156839	0.967318
HKDC1	-0.00247406	0.15685	0.866238
DUSP22	-0.00453088	0.157067	0.99396
AFF1	-0.00464993	0.157108	0.784321
RNF111	0.00473474	0.157112	0.788543
HNRNPK	0.000905916	0.157135	0.683959
ETNK1	0.00399935	0.157222	0.847488
LINC00544	-0.0025574	0.157229	0.928615
DEF8	-0.00458279	0.157383	0.805296
NUDT15	0.00485016	0.157423	0.957316
ASPHD2	-0.00371497	0.157629	0.909132
PRDM1	-0.00458967	0.157646	0.931093
CCDC7	-0.00429378	0.157701	0.788543
RBM33	-0.00209429	0.157756	0.683579
PACS2	-0.00362672	0.157938	0.8326
CCDC136	-0.00219634	0.157997	0.794041
AC060780.1	-0.00459172	0.158043	0.936826
PSMD12	-0.00423589	0.158068	0.803845
ABHD13	-0.00440219	0.158248	0.875616
VPS51	-0.00295559	0.158265	0.825821
NTMT1	0.00440397	0.158301	0.813856
CEP44	0.00457348	0.158331	0.96783
RETREG1	-0.0043327	0.15848	0.794041
USP1	-0.0035964	0.158536	0.831874
HLA-DQA2	-0.00369798	0.158706	0.808897
FAM209B	0.00324717	0.158749	0.894309
C9orf72	-0.00450273	0.158858	0.979942
FBXL16	-0.00260561	0.158863	0.889259
CYREN	-0.00404419	0.158899	0.964463
RBM6	-0.00420482	0.159119	0.960781
ANKRD52	0.00440679	0.159128	0.49803
SMARCA4	-0.00427027	0.15921	0.740587
SMAP1	-0.00305264	0.159353	0.98858
RBM10	0.00460296	0.159416	0.853685
BRCC3	-0.0038348	0.159422	0.89797
PPIP5K2	-0.00427895	0.159521	0.788543
IL10RB-DT	-0.00244736	0.159569	0.847401
GPR65	0.00459501	0.159581	0.784321
ZC3H6	-0.00487402	0.159622	0.931042
SLC43A2	0.00317885	0.159773	0.912991
CXCR5	-0.00390445	0.159849	0.788286
HIGD1A	-0.004527	0.159917	0.796323
BRIP1	0.00278273	0.159941	0.892257
SLC25A17	-0.00349168	0.160077	0.989147
PIK3C2A	0.00442652	0.160087	0.884121
RNF149	0.00373873	0.160099	0.976777
ZNF431	-0.00422587	0.160159	0.805296
WDPCP	0.00301518	0.160224	0.640417
CAMLG	-0.00217134	0.160346	0.784321
IFT57	-0.00303862	0.16046	0.80169
SYPL1	0.00239555	0.160507	0.994618
GPRIN3	-0.00319567	0.160571	0.794041
FBXO28	-0.00425713	0.160606	0.796323
SLIRP	-0.00365136	0.160654	0.788543
ABHD17B	0.00430626	0.160695	0.959418
SNX9	0.00224098	0.16072	0.882914
TBC1D2B	0.00485511	0.160783	0.847488
CMC2	-0.00272595	0.160811	0.840865
BSDC1	-0.0035391	0.160876	0.840865
RBM28	0.00434538	0.160927	0.767531
NPIPB15	-0.00293008	0.16099	0.794041
LONRF1	0.00292264	0.161246	0.870422
DDA1	0.00218233	0.161248	0.814958
EIF4A3	0.00361772	0.161312	0.994045
NRP2	0.00262148	0.161388	0.910664
TRAV2	-0.00209877	0.161503	0.815645
GALT	0.00433843	0.161721	0.809989
LRRC8D	0.00470141	0.161838	0.982094
MOSMO	-0.00340154	0.162163	0.98858
RRAS	0.00392211	0.162344	0.784321
ARHGAP26	0.00397413	0.16273	0.798621
PREX1	-0.00280269	0.162741	0.866422
RPF1	0.00353625	0.162814	0.875718
CNN2	-0.00233289	0.162867	0.73563
GEMIN2	-0.00399684	0.16321	0.923516
ZBTB43	-0.00392932	0.163221	0.938852
NAA30	-0.0038857	0.163314	0.878017
OSBPL9	0.00413115	0.163373	0.998028
MAT2B	-0.00408321	0.163407	0.796323
SLC25A3	0.000836181	0.163612	0.803845
HARS2	0.00381944	0.163775	0.903267
PEX16	0.00415173	0.163795	0.808897
POLR2J	-0.0029077	0.163811	0.796323
SAMD1	-0.00413742	0.163949	0.414517
PPFIA1	-0.00414752	0.163989	0.72814
VCPIP1	-0.0042256	0.163996	0.774555
AGO1	0.00456389	0.164003	0.776051
IGSF8	-0.00418979	0.164173	0.913863
DDIAS	-0.00186618	0.164276	0.965398
ETFB	-0.00320389	0.16442	0.414517
AL133375.1	0.00201766	0.164446	0.950733
AC007448.3	-0.00270314	0.164528	0.99275
ANXA1	-0.00398192	0.164536	0.973096
TM9SF4	-0.0043871	0.164673	0.840322
GDE1	-0.00441283	0.16471	0.803845
FLOT1	-0.0044096	0.164717	0.819876
AP1S2	-0.00472207	0.164887	0.9975
SERINC3	0.00209471	0.165155	0.815007
BEX3	-0.00420941	0.165251	0.974015
SMPD1	0.00439993	0.16527	0.376563
GUCD1	0.00413784	0.165337	0.988001
AC136475.5	-0.00328239	0.165409	0.805296
ZWINT	0.00383733	0.165561	0.892097
ZNF274	-0.00446947	0.165586	0.983104
IVD	-0.00394508	0.16567	0.909449
UXS1	0.00440542	0.165735	0.88513
YARS	0.00324074	0.165736	0.997723
HOOK3	-0.00426397	0.165779	0.812601
LAT	-0.00207399	0.16579	0.91177
ZNF845	0.00355446	0.165963	0.962798
ZNF30	-0.00172271	0.166017	0.879709
ENTR1	-0.00361613	0.166174	0.911603
ALOX5AP	-0.00317782	0.166203	0.909132
TAF1C	-0.00358236	0.166392	0.840391
DDX27	-0.00344614	0.166509	0.814958
UPF1	0.00424416	0.166608	0.894916
EIF3A	0.00112072	0.166777	0.951731
ALKBH1	-0.00425353	0.166794	0.87527
ATXN2L	-0.00364447	0.16703	0.909145
NIPSNAP1	-0.00407741	0.167277	0.784321
DDX24	0.000869009	0.167425	0.938751
SFMBT1	-0.00416602	0.167491	0.995927
MED26	0.00427428	0.167669	0.928615
PLEKHF2	-0.00419583	0.167681	0.973965
DGKA	-0.00312072	0.167681	0.825821
ARID5B	-0.0023203	0.16772	0.902325
OSGIN2	0.00402141	0.16776	0.989147
CENPB	0.00434948	0.167912	0.861662
UPF3B	-0.00467146	0.16803	0.917293
ZDHHC2	-0.00436978	0.168149	0.998028
CHST10	0.00234507	0.168228	0.923516
HOMER1	-0.00258473	0.16829	0.928615
GORAB	-0.00445889	0.168358	0.870239
JARID2-AS1	-0.00261706	0.168388	0.909132
CHTF8	0.00438785	0.16839	0.866995
PPIH	0.00463756	0.168424	0.973096
LRRN3	-0.00400993	0.168648	0.969296
ARHGEF35	-0.00305199	0.16889	0.870422
ZNF738	0.00380302	0.168934	0.805296
AC048341.2	0.00277319	0.169558	0.973965
PXMP2	0.0043319	0.169585	0.683959
PCGF3	-0.00456882	0.16964	0.917293
CHRM3-AS2	-0.00413253	0.169798	0.784321
FABP5	-0.00436515	0.169888	0.785965
ULBP2	0.00437755	0.170012	0.976777
SSSCA1	0.0042354	0.17049	0.968053
AL162741.1	0.0025219	0.170688	0.994045
DGCR8	-0.00368889	0.170752	0.932415
AC004585.1	-0.00414436	0.170938	0.784321
NUDT5	0.00398371	0.171055	0.894309
UBTD2	-0.00212691	0.171073	0.955304
IPO5	-0.00361998	0.171089	0.97214
MBD2	-0.00264158	0.171232	0.132258
LEPROTL1	0.000946808	0.171315	0.904043
COX19	0.00324775	0.171319	0.970615
CASP7	-0.00438696	0.17137	0.80169
AC004130.1	-0.00209656	0.171396	0.794041
KANSL1L	-0.00262854	0.17151	0.890838
DDRGK1	-0.00415638	0.171559	0.774555
LMF2	-0.00432377	0.171568	0.865222
COX7C	-0.000720265	0.171582	0.847488
PM20D2	0.00366941	0.171637	0.975641
RABL3	0.00407627	0.17169	0.803845
NBEAL2	0.00409473	0.171712	0.866437
ESYT1	-0.00412262	0.171757	0.965582
SPTSSA	-0.00382004	0.171972	0.794041
PPP4C	-0.00390848	0.17208	0.928615
BAG4	0.00435509	0.172112	0.870422
DNAJC3	0.0020467	0.172214	0.923516
TNPO3	0.00442269	0.172255	0.821985
ATRAID	-0.00183721	0.172288	0.727435
RNF141	0.0043659	0.17229	0.9975
PRKD3	0.00425328	0.172295	0.884121
TNFRSF9	-0.00374213	0.172311	0.96571
AVPI1	0.00366459	0.172325	0.833278
UPK2	-0.00198075	0.172379	0.819295
YWHAQ	-0.00288404	0.172403	0.825821
TRBV7-2	0.00279974	0.172627	0.994985
DNA2	0.00194354	0.172659	0.794041
POLDIP2	0.00430636	0.172719	0.868815
CTBP1	-0.00368943	0.172727	0.809989
MOB1B	-0.00424582	0.17281	0.983771
DLST	0.00388853	0.172845	0.927169
SSR1	-0.00358012	0.172925	0.861662
MED8	-0.00448573	0.172943	0.771581
IFT172	0.00215695	0.173082	0.794041
PPP1R14B	-0.00409663	0.173192	0.796323
ANO8	0.00226858	0.173342	0.784321
CALCOCO2	-0.00220171	0.173379	0.965398
ZNF12	0.00431328	0.17343	0.774555
RNF20	-0.00435279	0.173514	0.847488
GALNT6	0.00342526	0.173597	0.82571
LENG8	-0.00374061	0.173613	0.928292
RTKN2	-0.00559827	0.173665	0.91177
MFF	-0.00248252	0.173761	0.913258
ZNF337	-0.00333182	0.173796	0.956292
SUMO3	-0.00319939	0.173839	0.784321
HEMK1	-0.00292599	0.173866	0.822242
SMCO4	-0.00230688	0.173931	0.80169
BDH2	0.00424058	0.174126	0.825821
ABI2	0.00411081	0.174242	0.784321
STK40	-0.00368496	0.174253	0.796654
NANS	-0.00425857	0.174303	0.788543
NUCKS1	-0.00139523	0.174839	0.808897
ATF1	-0.00419101	0.174849	0.907744
ACAA2	-0.00451122	0.174906	0.86098
EIF2B1	-0.00446338	0.174908	0.988386
C5orf22	-0.00366206	0.175125	0.954526
ANKIB1	-0.00428922	0.175367	0.818137
STAMBP	-0.00452763	0.175496	0.956292
DZIP3	-0.00408274	0.175779	0.805296
SLC4A1AP	0.00451623	0.175841	0.815334
FOXRED1	-0.00340302	0.175922	0.928292
CEP83	-0.00345169	0.175977	0.840035
GID8	-0.00340412	0.176003	0.875954
STMN3	0.00378956	0.17606	0.73563
NQO2	-0.00414231	0.176113	0.784321
AP002495.2	-0.00383773	0.176138	0.86993
RANBP10	0.004229	0.176282	0.98691
AP3M1	0.00426044	0.176349	0.992747
[truncated: 9,134 more rows]
