# Supplementary material for: Single-cell RNA-seq analysis of longitudinal CD4+ T cell samples reveals cell-type-specific changes during early stages of type 1 diabetes
Source: Genome Med. 2025 Dec 29;17:154. doi: 10.1186/s13073-025-01574-x (PMC12751217; doi:10.1186/s13073-025-01574-x)
Supplement: Supplementary file 2 — Supplementary Material 2. Table S1: Metadata table. Table S2: Cell hashing antibody for cell multiplexing used for scRNA-seq. Table S3. Sample staining and pooling scheme used for scRNA-seq Table S4. Marker gene list for all ten clusters annotated. Table S5 – S14: Linear Mixed Effext (LME) modelling analysis for genes affected by status (Case vs Control), age, sex and interaction of status and age in all ten clusters annotated. Table S15: ROTS analysis for genes affected by status at five timepoints. Table S16: GSEA results on T1D status associated genes from LME analysis across seven cell types. Table S17: GSEA results on T1D status associated genes from ROTS analysis across cell types identified five timepoints. Table S18: Regulon specificity score for all 245 regulons identified across ten cell types. Table S19: GO over-representaion results for differentially expressed regulons together with their target genes. [file 13073_2025_1574_MOESM2_ESM.zip › Additional file 2/Table S14_LME_Th17.xlsx]

## Sheet: Status
gene	coef	coef.low	coef.high	p	fdr
USP18	3.22622	1.69369	4.73578	6.73935e-05	0.453487
SH3BGRL	3.31349	1.66065	4.96632	0.000160136	0.453487
UTY	3.12905	1.56711	4.68562	0.000166899	0.453487
CD226	3.76879	1.81511	5.72247	0.000267591	0.453487
UTP14C	2.41205	1.12999	3.6941	0.000367719	0.453487
DNAJC9	2.80631	1.3062	4.30335	0.00041082	0.453487
FAM126A	3.09099	1.42713	4.75485	0.000429842	0.453487
SLC25A19	2.80957	1.29964	4.32318	0.000441247	0.453487
ATG16L1	3.58683	1.63947	5.53419	0.000476831	0.453487
HPRT1	3.45659	1.58706	5.34078	0.000501566	0.453487
SULT1B1	2.4612	1.11985	3.81131	0.000522757	0.453487
AKAP11	2.81527	1.26544	4.38577	0.000620851	0.453487
COQ10A	3.39702	1.51437	5.28563	0.000635645	0.453487
GPR89A	2.80125	1.22775	4.34891	0.000636486	0.453487
CST7	3.63476	1.62097	5.65261	0.000644021	0.453487
TCF19	1.74528	0.762219	2.72834	0.000733343	0.453487
SMURF1	2.85461	1.24346	4.46372	0.000774834	0.453487
TNFSF13B	1.85485	0.798803	2.94715	0.000831763	0.453487
PSMG4	3.07055	1.32221	4.84084	0.000883159	0.453487
TRAP1	2.85929	1.22081	4.49778	0.000889207	0.453487
IRF1	1.08279	0.46444	1.70247	0.000899001	0.453487
SCGB3A1	2.13895	0.905376	3.36666	0.000971825	0.453487
GLRX	3.40736	1.43698	5.37774	0.000982497	0.453487
NDE1	2.96431	1.22091	4.7116	0.00123708	0.485174
TMEM222	3.15683	1.28885	5.03601	0.00133212	0.485174
ZFYVE28	3.13645	1.26465	5.00826	0.00137327	0.485174
SMU1	-2.07373	-3.30933	-0.833913	0.00140783	0.485174
INTS3	1.68677	0.672331	2.70143	0.00148669	0.485174
PIM2	2.52824	1.00592	4.04601	0.00151889	0.485174
FBXL5	3.21447	1.2725	5.15644	0.00155679	0.485174
TAPT1	2.68872	1.06666	4.31359	0.00158732	0.485174
MCTS1	2.97355	1.16954	4.78777	0.0017178	0.485174
SLC39A4	2.04653	0.806161	3.31342	0.00172538	0.485174
CMC1	2.41727	0.932661	3.90188	0.00183615	0.485174
ZNF512	1.52434	0.586614	2.4556	0.00183713	0.485174
TNFSF10	3.34816	1.29645	5.44027	0.0018752	0.485174
FAM111A	2.68086	1.03521	4.33268	0.00188591	0.485174
KDM1A	2.78609	1.07463	4.49552	0.00188774	0.485174
HINT2	2.84378	1.09066	4.60874	0.00198108	0.485174
CCT3	1.76563	0.676253	2.86124	0.00201502	0.485174
YWHAQ	1.87733	0.713922	3.03649	0.00202377	0.485174
ALG8	2.49508	0.932525	4.04261	0.00214301	0.485174
FAM3C	3.09994	1.16465	5.03522	0.002154	0.485174
FMNL3	1.98159	0.744435	3.21875	0.00215488	0.485174
CHAF1A	2.14176	0.810531	3.47608	0.00216103	0.485174
IGSF9B	1.85676	0.678652	3.01843	0.00227877	0.485174
NIPAL3	2.4352	0.90928	3.9887	0.00230951	0.485174
HSP90AB1	0.812679	0.303958	1.32649	0.00232177	0.485174
COX10	2.81239	1.04085	4.56982	0.00233006	0.485174
C11orf49	1.93963	0.716242	3.16302	0.00237561	0.485174
DNMT3A	3.05555	1.12797	4.98312	0.00237957	0.485174
EIF4ENIF1	2.15294	0.798564	3.52431	0.00243028	0.485174
RUFY3	-2.49773	-4.07747	-0.886875	0.00248405	0.485174
ARRDC3	2.94603	1.08261	4.81348	0.0025244	0.485174
RPAP3	2.81535	1.02663	4.60407	0.00254432	0.485174
CKLF	2.96045	1.08593	4.84114	0.00255932	0.485174
PKP2	1.36054	0.490669	2.23041	0.00269788	0.486566
SWSAP1	2.38434	0.853835	3.90776	0.00278186	0.486566
GNL2	3.01902	1.08418	4.96557	0.00284233	0.486566
TMEM231	2.58378	0.920984	4.24658	0.00286545	0.486566
TMEM87B	2.35233	0.841056	3.85914	0.00286739	0.486566
AFF4	1.97214	0.702866	3.23576	0.00286887	0.486566
IMMP1L	2.55498	0.91479	4.20106	0.00290358	0.486566
AC074117.1	-1.9371	-3.18693	-0.687282	0.00293333	0.486566
PPP1R15A	0.569145	0.201161	0.937832	0.00309153	0.48905
WSB2	2.73669	0.954178	4.5258	0.00327356	0.48905
UBIAD1	2.79864	0.975721	4.62172	0.00327932	0.48905
MFGE8	3.02383	1.04348	5.00418	0.00335645	0.48905
ENO2	2.44135	0.839466	4.04323	0.00341307	0.48905
ZNF780B	1.77986	0.615816	2.95156	0.00344279	0.48905
CMC2	-2.50563	-4.14712	-0.858053	0.00348305	0.48905
AC107871.1	-1.62823	-2.69963	-0.556827	0.00350024	0.48905
DERL1	1.88861	0.6491	3.12815	0.0035105	0.48905
NUP107	2.90375	0.989382	4.81811	0.00355972	0.48905
CD55	-0.880003	-1.45817	-0.299344	0.00360261	0.48905
TUBA1C	2.76364	0.936271	4.59545	0.00377141	0.48905
HCAR1	-1.50123	-2.50169	-0.505676	0.00385218	0.48905
PRH1	2.45041	0.82641	4.09546	0.00385713	0.48905
CXCR5	2.29441	0.767102	3.82112	0.00386003	0.48905
ZNF346	-2.06368	-3.43712	-0.690229	0.00386643	0.48905
MT-ND5	0.579989	0.195836	0.967771	0.00392321	0.48905
TCEA3	2.57616	0.866143	4.29728	0.00393933	0.48905
ST6GALNAC6	1.6404	0.545988	2.73482	0.00394913	0.48905
RGS16	2.91935	0.973463	4.88153	0.00408843	0.48905
PMAIP1	2.41015	0.786736	4.06333	0.00413173	0.48905
SIRT5	1.58617	0.520529	2.6518	0.00419309	0.48905
CYBA	1.35791	0.45012	2.27323	0.00420014	0.48905
ANXA4	1.63721	0.536225	2.73779	0.00421412	0.48905
HIST1H1D	2.20167	0.717844	3.68549	0.00430736	0.48905
COQ7	2.96225	0.970506	4.95599	0.0043128	0.48905
ENPP4	-1.65284	-2.76723	-0.538447	0.00432231	0.48905
SOS1	2.39323	0.779091	4.00421	0.00438595	0.48905
GATD1	2.10429	0.680527	3.52806	0.00445282	0.48905
FANCM	2.51638	0.813371	4.21939	0.00446221	0.48905
IRGQ	2.56892	0.82209	4.31575	0.00464378	0.48905
CNBD2	2.91755	0.931482	4.89903	0.00470272	0.48905
METTL6	1.63859	0.52462	2.75343	0.00473474	0.48905
MBOAT1	1.25522	0.397613	2.10903	0.00476971	0.48905
H3F3B	0.539389	0.173091	0.908166	0.00477814	0.48905
TXN2	2.54928	0.81371	4.28518	0.00478812	0.48905
MRPS30	1.68497	0.536224	2.83443	0.00484992	0.48905
CPNE1	2.96328	0.937351	4.98922	0.00485833	0.48905
UBAP1	2.70285	0.8585	4.55334	0.00490429	0.48905
CDC26	2.78525	0.886421	4.71276	0.00495094	0.48905
AL355075.4	1.82316	0.572724	3.0736	0.00498838	0.48905
LPCAT3	2.7077	0.847504	4.56789	0.00505718	0.48905
TSEN34	-2.73792	-4.61317	-0.85823	0.00506048	0.48905
EIF2B3	-2.07991	-3.51212	-0.647953	0.00514684	0.48905
CEP152	-1.38824	-2.34407	-0.432234	0.00514955	0.48905
ZNF628	2.50854	0.773845	4.24323	0.00533602	0.48905
TUBGCP4	2.27271	0.700807	3.8446	0.00534398	0.48905
SEC16A	2.38793	0.742609	4.04543	0.00536846	0.48905
TRAF1	2.88963	0.88748	4.89178	0.00542192	0.48905
RAB11FIP5	1.45043	0.450724	2.45452	0.0054562	0.48905
DDB2	2.18764	0.670524	3.70477	0.0054615	0.48905
NORAD	1.31963	0.402286	2.23294	0.00548448	0.48905
LSP1	2.11642	0.652479	3.58238	0.00548505	0.48905
LTB	0.785651	0.242391	1.33552	0.00553726	0.48905
FBXL8	1.58522	0.49124	2.68945	0.00557908	0.48905
STX7	2.20786	0.663983	3.74121	0.00565352	0.48905
XPNPEP1	2.33894	0.706323	3.96177	0.00567071	0.48905
ACAP2	2.55492	0.774775	4.33507	0.0056723	0.48905
THOC6	2.57424	0.778406	4.37008	0.00572922	0.48905
UBN1	2.61785	0.793436	4.44192	0.00577374	0.48905
ZNF83	2.84834	0.857482	4.8392	0.00581786	0.48905
UGP2	2.78078	0.831446	4.71665	0.00585406	0.48905
ZC3H12A	2.77128	0.834754	4.71403	0.00596029	0.48905
GBF1	2.51382	0.752285	4.26911	0.00596462	0.48905
NCOA3	2.93074	0.87512	4.98636	0.00598243	0.48905
CIC	2.75779	0.82211	4.69348	0.00601619	0.48905
ZNF165	2.58591	0.774541	4.40037	0.00603481	0.48905
CCDC59	1.26915	0.37844	2.15932	0.00608721	0.489263
ECPAS	2.64838	0.784727	4.51238	0.0062258	0.489263
CDIPT	2.38086	0.70245	4.05347	0.00623117	0.489263
USP46-AS1	1.00201	0.296295	1.7089	0.00627149	0.489263
ST8SIA4	2.57893	0.770284	4.40835	0.00628804	0.489263
MTG2	1.97633	0.586702	3.37445	0.00631949	0.489263
DPY19L1	1.39747	0.404397	2.38554	0.00650184	0.489263
AC022167.3	1.6072	0.467464	2.74694	0.00652404	0.489263
AP001462.1	1.17247	0.344263	2.00475	0.00660219	0.489263
EBF1	1.66515	0.482006	2.84537	0.00665822	0.489263
SPEF2	-1.70473	-2.91782	-0.491637	0.00670263	0.489263
ZNF426	2.49001	0.718013	4.26201	0.00670549	0.489263
AC062017.1	1.81972	0.529958	3.11461	0.00671069	0.489263
EFNB1	1.78614	0.514091	3.05819	0.00674478	0.489263
LYRM4	2.45124	0.710396	4.19526	0.00675574	0.489263
TCTEX1D4	1.42336	0.392706	2.43762	0.00682021	0.489263
KRCC1	1.94286	0.553253	3.33247	0.00697233	0.489263
CD69	1.61619	0.460066	2.77231	0.00697995	0.489263
FERMT3	2.43754	0.693302	4.18178	0.00699754	0.489263
MAP3K8	2.52375	0.714248	4.33326	0.00710485	0.489263
SMPD1	2.24423	0.638353	3.84809	0.00710821	0.489263
POLE3	1.92111	0.546326	3.29677	0.00712511	0.489263
RPL36AL	0.475871	0.135225	0.81831	0.00722757	0.489263
FAM126B	2.81822	0.789287	4.84716	0.00733131	0.489263
SVIP	2.1585	0.609279	3.71814	0.00735495	0.489263
UHMK1	2.47203	0.69527	4.25357	0.00738048	0.489263
LINC00662	1.47735	0.414052	2.54258	0.00748269	0.489263
MT-ATP8	2.3258	0.638567	3.99844	0.00748523	0.489263
TPP1	2.00603	0.562447	3.46739	0.00750809	0.489263
PIBF1	2.63006	0.717044	4.52465	0.00764305	0.489263
LPCAT1	-1.22211	-2.10266	-0.335734	0.00766446	0.489263
NUCB1	2.44371	0.679496	4.21707	0.00769372	0.489263
MRPS24	2.09331	0.576608	3.61001	0.00769546	0.489263
RASA4	2.13529	0.566722	3.67974	0.0078119	0.489263
NELFB	2.43011	0.665481	4.19473	0.00782482	0.489263
RGS1	0.628735	0.169506	1.08414	0.00790268	0.489263
ZFYVE19	1.52324	0.414402	2.63208	0.00797124	0.489263
WDR59	2.00184	0.548998	3.46499	0.0080029	0.489263
ARMH1	-2.64339	-4.56138	-0.705323	0.00800396	0.489263
HIST1H2BH	-1.5777	-2.72826	-0.427143	0.00807963	0.489263
MAPK14	2.49469	0.679938	4.33519	0.00814316	0.489263
ZNF274	2.39639	0.650328	4.14578	0.00818561	0.489263
HIPK3	2.65044	0.701538	4.58233	0.00825782	0.489263
PSMC2	1.8773	0.506597	3.2483	0.00826884	0.489263
LNX1	1.52375	0.409056	2.63844	0.00827002	0.489263
SLC44A1	2.47798	0.663912	4.29204	0.00831455	0.489263
VPS28	1.90588	0.51088	3.29775	0.00833118	0.489263
ATP10D	1.3132	0.351403	2.27501	0.00834268	0.489263
SYNGAP1	2.3249	0.621225	4.02858	0.00837544	0.489263
PER3	-1.73279	-3.00291	-0.462665	0.00839226	0.489263
ADAMTS17	-1.1904	-2.06325	-0.317549	0.00841334	0.489263
PREX1	2.86155	0.768404	4.9615	0.00843398	0.489263
POT1	1.18536	0.315201	2.05552	0.00848549	0.489576
SLC33A1	1.87859	0.500831	3.25921	0.00858164	0.492133
ARF6	1.75246	0.466251	3.04395	0.00862252	0.492133
RILP	1.34463	0.353534	2.33572	0.00874313	0.492546
ADA2	2.05604	0.538424	3.57366	0.00883477	0.492546
STAT1	2.71586	0.71563	4.7352	0.00890297	0.492546
FRAT1	2.65907	0.693978	4.62044	0.00896434	0.492546
FECH	1.82236	0.474345	3.17038	0.00897424	0.492546
GHDC	1.41839	0.368998	2.46778	0.00898648	0.492546
KIAA1143	-1.78041	-3.09573	-0.460892	0.0090712	0.492546
ICMT	-1.41402	-2.45655	-0.357955	0.00907177	0.492546
MID1IP1	2.62857	0.677869	4.57927	0.00918883	0.492546
CEP70	1.78955	0.460921	3.11817	0.00921785	0.492546
NASP	1.47833	0.380842	2.57347	0.00921862	0.492546
ENTPD3-AS1	1.15036	0.294573	2.00615	0.00935289	0.492546
DIP2A	2.26805	0.585519	3.9705	0.00941782	0.492546
FOS	0.78373	0.20213	1.36822	0.00944882	0.492546
SARM1	-1.28958	-2.25035	-0.328803	0.0094532	0.492546
AASDH	2.50372	0.637918	4.36953	0.0094699	0.492546
RGS19	2.56485	0.661249	4.48716	0.00950268	0.492546
NHLRC3	2.30053	0.582994	4.01273	0.00957365	0.492546
ZNF563	-1.86794	-3.26684	-0.473551	0.00958687	0.492546
RAB30-AS1	-2.39409	-4.18044	-0.576849	0.00959426	0.492546
STRN3	2.30421	0.581322	4.02709	0.00970073	0.492546
SBNO2	2.46807	0.628623	4.33626	0.00970367	0.492546
TUBE1	2.42378	0.609894	4.23767	0.00976204	0.492546
ELMSAN1	2.42087	0.60895	4.23278	0.00977016	0.492546
CACTIN	2.17703	0.547159	3.80689	0.00978967	0.492546
RHOB	2.86694	0.72351	5.02505	0.00991203	0.495678
EIF1AD	2.59922	0.645341	4.5437	0.00994531	0.495678
PGAP2	-2.32219	-4.06216	-0.573653	0.0101226	0.502156
CCDC126	1.8482	0.455258	3.24114	0.0102652	0.503349
IFIH1	2.62096	0.644747	4.59717	0.0102969	0.503349
TRIM4	2.11691	0.526197	3.71414	0.0103063	0.503349
TMEM101	2.28628	0.565819	4.01952	0.0104008	0.503349
B2M	0.506105	0.125539	0.890147	0.0104152	0.503349
LINC00672	1.77525	0.434249	3.11626	0.0104311	0.503349
DAD1	2.57255	0.62631	4.51879	0.0105438	0.506484
LMNA	1.08442	0.263785	1.90355	0.0106298	0.508315
SEMA7A	-1.13371	-1.99372	-0.273704	0.0107445	0.510233
COX6B2	1.18286	0.285313	2.08041	0.010766	0.510233
SDR39U1	2.51392	0.603592	4.46162	0.0110075	0.512688
PTOV1	2.61153	0.620696	4.60141	0.0110833	0.512688
AC090204.1	1.36263	0.326984	2.41578	0.011096	0.512688
ATRAID	2.21907	0.527613	3.91053	0.0111112	0.512688
SFI1	2.51061	0.601747	4.43113	0.0111409	0.512688
AC087239.1	2.00033	0.478526	3.52853	0.0112465	0.512688
CUL4B	2.14344	0.506028	3.78086	0.0112822	0.512688
ATP2C1	2.42561	0.573805	4.27478	0.0113239	0.512688
ANKRD13C	2.68393	0.634782	4.72866	0.0113367	0.512688
AUTS2	2.13114	0.506302	3.76355	0.0113652	0.512688
MVP	2.54989	0.606397	4.51428	0.0113925	0.512688
FAM69A	-1.65878	-2.92781	-0.389744	0.0113974	0.512688
M6PR	2.66865	0.625172	4.71213	0.0114689	0.513727
TSPO	2.44317	0.569688	4.31666	0.0115817	0.514434
MAF	2.57719	0.600531	4.55006	0.0116074	0.514434
ZSCAN16-AS1	2.30423	0.497336	4.07331	0.0116364	0.514434
MAPK1	2.50466	0.581698	4.42763	0.0116785	0.514434
AKR1A1	2.43753	0.562497	4.31256	0.0118337	0.517611
PDSS2	1.96243	0.452592	3.47227	0.0118481	0.517611
AL158163.2	1.67107	0.389806	2.96639	0.0119023	0.517847
PILRB	-2.40348	-4.24988	-0.539513	0.01197	0.518667
DIRC2	1.7193	0.39374	3.04486	0.0120191	0.518677
GMPPA	1.50074	0.341553	2.65993	0.0121708	0.520142
R3HCC1	2.35315	0.533242	4.16574	0.0121714	0.520142
AC018816.1	1.50125	0.332294	2.65848	0.0122	0.520142
MRPL16	2.30588	0.524054	4.08802	0.0123616	0.524924
ADAM9	1.80291	0.405602	3.20021	0.0124531	0.526702
MYBL1	1.42554	0.319896	2.53119	0.0125149	0.527216
FLYWCH1	2.12879	0.474961	3.78261	0.0126558	0.528282
KLRB1	1.94027	0.432801	3.44775	0.0126615	0.528282
ST20-AS1	1.74263	0.391522	3.11128	0.0127122	0.528282
PARP2	1.91097	0.424353	3.39759	0.0127715	0.528282
LINC01023	0.874596	0.194075	1.55512	0.012789	0.528282
RCHY1	2.57238	0.565564	4.5792	0.0130156	0.528871
ELF4	2.1751	0.476704	3.8735	0.0130933	0.528871
TPD52	2.50806	0.549628	4.46649	0.0130954	0.528871
STAT5B	2.34658	0.520148	4.18992	0.0131158	0.528871
ANTXR2	1.83422	0.368599	3.26715	0.0131376	0.528871
PSMC3	1.63341	0.359505	2.90739	0.0131476	0.528871
RTCA	2.53548	0.554357	4.51659	0.013152	0.528871
POLR2K	1.96078	0.425985	3.49187	0.0132982	0.530483
BRK1	1.72614	0.377217	3.0818	0.0134356	0.530483
RPS26	-0.734879	-1.30907	-0.154567	0.0134466	0.530483
NT5DC1	2.54935	0.550273	4.54843	0.0134676	0.530483
CENPW	-1.45275	-2.5982	-0.316462	0.013493	0.530483
JAK3	2.43968	0.52596	4.3534	0.0134975	0.530483
ADRB2	1.36222	0.295848	2.43268	0.0135885	0.530483
TXN	1.43434	0.31055	2.56405	0.0136115	0.530483
RNF43	1.67389	0.358564	2.98921	0.0136548	0.530483
CCS	2.31165	0.487795	4.12437	0.0136918	0.530483
LINC02256	2.19054	0.468736	3.90983	0.0137708	0.531602
PARD3	1.89681	0.402974	3.40883	0.0140556	0.538616
ARHGEF4	-1.00395	-1.79647	-0.211428	0.0140735	0.538616
ITGAM	1.72357	0.359564	3.08145	0.0141047	0.538616
RASA1	2.19358	0.458366	3.92879	0.0142656	0.54108
PSMB5	2.45753	0.517665	4.41009	0.0142827	0.54108
EEF2	0.416609	0.08776	0.747216	0.0143834	0.54108
PLCE1	1.15518	0.239218	2.07033	0.0145973	0.54108
ENO1	1.5442	0.321666	2.77329	0.0146135	0.54108
MTFP1	-2.28	-4.09267	-0.474389	0.014627	0.54108
AGPAT2	1.75025	0.360129	3.14036	0.0146454	0.54108
TMEM71	2.11	0.434151	3.78585	0.0146455	0.54108
ARFGAP2	-1.98402	-3.55988	-0.408171	0.0146491	0.54108
PARG	1.89448	0.389087	3.39987	0.0146909	0.54108
C15orf61	2.38097	0.493889	4.27963	0.0147888	0.54108
MAP7	1.30721	0.267071	2.34735	0.01482	0.54108
NDRG2	1.2713	0.258946	2.28365	0.0148947	0.54108
LARP1B	2.52587	0.514181	4.53755	0.0149092	0.54108
RIPOR2	2.42317	0.492785	4.35355	0.0149337	0.54108
ATG3	-2.29405	-4.12297	-0.465131	0.0150075	0.541356
ARHGEF19	-1.06334	-1.91148	-0.215199	0.0150531	0.541356
SLC35G1	1.21485	0.245264	2.18445	0.0151131	0.541356
SAP18	0.565854	0.115138	1.0176	0.0151743	0.541356
NOP10	2.20496	0.447338	3.96704	0.0151963	0.541356
TRMT1	2.16256	0.440082	3.90173	0.015282	0.542589
CDK19	1.6684	0.334389	3.00048	0.0154248	0.545834
SH3BP2	2.05078	0.407143	3.69443	0.0155256	0.547573
COA1	2.50764	0.497107	4.52673	0.0157823	0.553934
AF001548.2	1.0136	0.198913	1.8283	0.0158103	0.553934
NDUFA8	2.29793	0.453355	4.14601	0.0159336	0.556407
DDX19A	2.50451	0.489246	4.51883	0.0160318	0.556407
UBXN6	2.18796	0.426595	3.94817	0.0160823	0.556407
THAP12	1.75096	0.342309	3.16376	0.0161693	0.556407
RAD54L2	2.35833	0.454989	4.26167	0.0162284	0.556407
NET1	2.01038	0.389351	3.63202	0.0162854	0.556407
BMP1	0.702066	0.135022	1.26911	0.0163056	0.556407
TSHZ2	-1.54781	-2.79841	-0.297217	0.0163436	0.556407
AC093673.1	2.53172	0.490182	4.57874	0.0163694	0.556407
TRBC2	1.29547	0.247924	2.34302	0.0164262	0.556407
ZNF551	2.2401	0.431955	4.05214	0.0164574	0.556407
SAT1	1.40168	0.268719	2.53604	0.0165735	0.558555
TAP1	2.45471	0.469792	4.44832	0.0166566	0.558819
DYNLL1	1.87236	0.355554	3.38852	0.0167159	0.558819
LIPA	2.24921	0.424992	4.07344	0.0167393	0.558819
TNFAIP3	0.573657	0.106755	1.03833	0.0168218	0.559814
DAG1	-2.37565	-4.30531	-0.445978	0.0168969	0.560556
KRI1	2.3403	0.437539	4.24306	0.0169974	0.562005
ZNF891	1.7507	0.326082	3.17531	0.0170889	0.562005
ZFPL1	2.29596	0.430801	4.16735	0.0171797	0.562005
AC040169.1	2.16049	0.402095	3.91846	0.01723	0.562005
VCPIP1	2.22137	0.415718	4.03497	0.0172316	0.562005
NRARP	2.11445	0.391106	3.83779	0.0172583	0.562005
EFR3A	2.40483	0.431356	4.36319	0.0173156	0.562147
CASP4	1.72363	0.314069	3.12788	0.0174888	0.56604
PIDD1	1.90359	0.350129	3.46697	0.0177264	0.566611
UBXN2A	2.12326	0.379503	3.85917	0.0178236	0.566611
TBC1D10B	1.49746	0.269964	2.72496	0.0178817	0.566611
ING4	2.11592	0.380833	3.851	0.0179216	0.566611
CBFA2T2	2.01967	0.363204	3.67613	0.017942	0.566611
AC004982.2	1.17728	0.211432	2.14313	0.0179744	0.566611
AL136987.1	1.69454	0.302654	3.08643	0.0181078	0.566611
C9orf40	-0.731196	-1.33225	-0.130144	0.0181914	0.566611
KCTD5	2.52913	0.449697	4.60856	0.0182159	0.566611
PNPT1	2.44466	0.439059	4.46548	0.0182571	0.566611
AGL	2.351	0.418537	4.29387	0.018284	0.566611
ARMC2	1.27147	0.224319	2.31863	0.0184042	0.566611
GPAM	1.68604	0.297247	3.07483	0.0184214	0.566611
ITGA3	1.3197	0.232479	2.40691	0.0184403	0.566611
AP001157.1	2.17611	0.382559	3.96966	0.0184897	0.566611
NSD1	1.98718	0.350464	3.62539	0.018598	0.566611
CYFIP2	1.91565	0.337531	3.50632	0.018628	0.566611
CSAD	-2.29477	-4.18983	-0.399715	0.0187116	0.566611
TSNAX	2.36607	0.411071	4.32107	0.0187736	0.566611
LAT	1.87109	0.326715	3.41538	0.0187894	0.566611
NDUFB1	1.91171	0.335338	3.50113	0.0188803	0.566611
PRKAG1	2.24851	0.391772	4.10825	0.0189686	0.566611
ANKFY1	2.26009	0.389307	4.13088	0.018979	0.566611
ZNF3	2.32756	0.403325	4.27372	0.0190041	0.566611
ZNF761	-2.06927	-3.77858	-0.352293	0.0190042	0.566611
TRGC2	2.32072	0.399544	4.25954	0.0190871	0.566611
CARMIL2	-1.82444	-3.33611	-0.31278	0.0190924	0.566611
IPMK	1.83359	0.311394	3.34965	0.0191066	0.566611
LGALS8-AS1	1.33364	0.228451	2.43884	0.0191119	0.566611
KNOP1	2.35928	0.40403	4.31453	0.0191185	0.566611
AC006480.2	1.37335	0.234294	2.51241	0.0192095	0.566611
ZNF571	2.41842	0.414409	4.42667	0.0193181	0.566611
MTRNR2L8	-2.00183	-3.66587	-0.34405	0.0193436	0.566611
RER1	2.26121	0.384618	4.135	0.0193542	0.566611
ORC2	1.73903	0.294633	3.18433	0.0193745	0.566611
POU2F1	2.55661	0.43112	4.6821	0.0194864	0.568317
MZT2A	1.07233	0.179831	1.96273	0.0195723	0.569258
AC136475.3	2.38035	0.398877	4.36182	0.019636	0.569387
DYRK1B	1.78707	0.290698	3.27114	0.019749	0.569387
XRN1	-2.15304	-3.94485	-0.360248	0.0197679	0.569387
PGGHG	2.45575	0.407169	4.49951	0.0198285	0.569387
EIF2AK4	2.22446	0.369073	4.0798	0.019868	0.569387
MED29	2.45162	0.405686	4.49754	0.0199338	0.569387
FASTK	2.31559	0.38288	4.2483	0.0199522	0.569387
TSC22D4	2.22284	0.370652	4.08876	0.0201097	0.572343
WASHC1	2.42073	0.39615	4.44531	0.0201959	0.572454
MPV17	1.49882	0.241555	2.75262	0.0202214	0.572454
RBBP5	2.41417	0.393118	4.43523	0.0203129	0.573515
IFT74	2.22102	0.363335	4.09645	0.0204301	0.575293
SLC35A5	1.31459	0.212342	2.41683	0.0205025	0.575805
AFDN	1.19803	0.192778	2.20328	0.0205917	0.576545
ATP5PD	1.73532	0.281335	3.19217	0.0206459	0.576545
HSPA5	1.28242	0.20742	2.36036	0.0206917	0.576545
CFDP1	2.24599	0.357893	4.13409	0.0208201	0.576688
SAFB2	1.36892	0.216697	2.51859	0.0209391	0.576688
CNDP2	1.93071	0.306083	3.55533	0.0209393	0.576688
CDK8	2.08585	0.329236	3.84246	0.0210409	0.576688
PGM2	1.848	0.289536	3.40135	0.0210933	0.576688
SPHK1	1.74507	0.274696	3.21544	0.0211043	0.576688
FAM133B	0.56158	0.0885187	1.03399	0.0211657	0.576688
PARD6B	1.95248	0.282684	3.59445	0.0212239	0.576688
COG5	2.41959	0.378326	4.46084	0.0212598	0.576688
MIR22HG	2.05518	0.323128	3.78765	0.0212892	0.576688
NAA35	-2.30556	-4.25023	-0.343772	0.0213816	0.576688
PRDM1	2.09378	0.324839	3.86272	0.0214401	0.576688
NCR3	2.51634	0.394625	4.65552	0.021446	0.576688
ZNF740	1.65362	0.25609	3.05115	0.0214815	0.576688
NRIP3	2.32383	0.352502	4.33138	0.0215117	0.576688
TAZ	2.25097	0.351377	4.16783	0.0216721	0.5791
NARF	2.3505	0.349465	4.33771	0.02175	0.5791
ZSCAN5A	-1.22354	-2.26081	-0.186277	0.0218738	0.5791
RPL8	0.305656	0.047255	0.565248	0.0219182	0.5791
C6orf226	-2.058	-3.79919	-0.298295	0.0219431	0.5791
ABCF3	-2.2948	-4.24171	-0.3479	0.0219702	0.5791
DDX60L	2.32589	0.351329	4.30045	0.0220535	0.5791
PPFIA1	2.14254	0.323318	3.96176	0.0220757	0.5791
NAGK	-1.95896	-3.6235	-0.299853	0.0220926	0.5791
CLDN15	1.12333	0.168741	2.07792	0.02218	0.579958
CSRNP2	1.45484	0.215084	2.68957	0.022442	0.582347
ARHGEF6	2.41726	0.358175	4.53317	0.0224734	0.582347
PLCL2	2.23945	0.331584	4.14731	0.022507	0.582347
PTPRE	-2.29634	-4.2472	-0.327456	0.0225422	0.582347
MLX	2.28486	0.342946	4.24085	0.0225909	0.582347
NR4A2	0.794717	0.117184	1.47225	0.0226005	0.582347
CD82	2.13106	0.310788	3.94757	0.022803	0.582437
SLC25A38	2.19381	0.320978	4.09789	0.0228998	0.582437
RNF14	-1.88402	-3.49392	-0.274111	0.0229016	0.582437
PHKA2	-1.72777	-3.20122	-0.24462	0.0229105	0.582437
MRPS27	2.3825	0.345489	4.41951	0.0229759	0.582437
PRMT9	2.36551	0.346807	4.39084	0.0230044	0.582437
RRBP1	2.33847	0.340874	4.33888	0.0230347	0.582437
TMEM131L	2.19878	0.308502	4.07545	0.0230429	0.582437
AC007032.1	1.58129	0.227604	2.93498	0.0231423	0.583561
PPM1A	1.70421	0.246805	3.16326	0.0232291	0.58436
RACK1	0.373667	0.0544347	0.694553	0.0232891	0.584484
NMI	1.99341	0.28496	3.70159	0.0234356	0.585976
MAP3K5	1.8523	0.260962	3.46989	0.0234589	0.585976
EEPD1	2.04973	0.288902	3.81056	0.0236081	0.586078
RAB27A	2.39895	0.341915	4.45888	0.0236192	0.586078
KIF5C	1.44653	0.203694	2.68938	0.0236286	0.586078
CARM1	2.06427	0.288855	3.83969	0.0237675	0.58815
FAM209B	1.17905	0.16455	2.19354	0.0238255	0.588193
IFRD1	1.19825	0.166815	2.22968	0.0238801	0.588193
PHTF2	2.29376	0.321827	4.28867	0.0240117	0.590065
TTC9C	1.84251	0.254011	3.43101	0.0240941	0.590353
C5orf24	2.29202	0.307846	4.26332	0.0241346	0.590353
CHM	1.42314	0.197562	2.66524	0.0243871	0.595156
PGM1	-1.53473	-2.85983	-0.209593	0.0244875	0.596238
THADA	1.96424	0.264219	3.66426	0.0246271	0.596911
EMC9	1.6316	0.222696	3.0533	0.0246276	0.596911
NCOA2	2.34628	0.313995	4.37856	0.0247375	0.598208
VPS39	2.13618	0.284798	3.98755	0.0248187	0.598809
SPATS2L	2.17267	0.28704	4.0583	0.0250134	0.600923
AC111182.1	1.94346	0.260809	3.6391	0.025077	0.600923
CPPED1	1.02316	0.134202	1.91211	0.025167	0.600923
MAP9	2.00489	0.25688	3.7432	0.0251812	0.600923
FGD3	2.11716	0.274726	3.95374	0.0252404	0.600923
LINC01970	1.66049	0.216989	3.10399	0.025246	0.600923
CYTIP	1.39946	0.183455	2.6169	0.0253519	0.601724
C1orf52	1.97795	0.252677	3.69594	0.0254172	0.601724
FMN1	2.03497	0.267016	3.81852	0.0254497	0.601724
MRPL2	2.12728	0.278328	3.98607	0.0255868	0.603621
AC099811.4	-1.62295	-3.07405	-0.20822	0.0257121	0.604202
NSMCE2	2.29827	0.292877	4.30367	0.0257755	0.604202
DDIT4	1.31645	0.169377	2.46767	0.0258428	0.604202
CLCN3	2.27123	0.287755	4.25471	0.0258968	0.604202
ARPC1B	2.17734	0.279125	4.08361	0.0259796	0.604202
RAVER2	-1.27908	-2.39688	-0.161291	0.0259951	0.604202
INPPL1	1.60482	0.202222	3.00742	0.0260098	0.604202
TPM2	1.27546	0.161309	2.39424	0.0263863	0.609077
HSPB1	2.35914	0.29487	4.43226	0.0264367	0.609077
IBTK	2.09829	0.262679	3.94652	0.0265709	0.609077
DUSP2	1.26639	0.157095	2.37783	0.0266211	0.609077
PELP1	1.91911	0.238255	3.6127	0.02663	0.609077
DHRSX	1.60515	0.196239	3.01407	0.0266326	0.609077
CENPJ	1.17077	0.142762	2.19879	0.0266856	0.609077
CLASP2	2.20289	0.271786	4.13995	0.0267241	0.609077
EDEM2	2.24223	0.272719	4.21173	0.0267374	0.609077
COPS4	1.99506	0.243264	3.75132	0.026971	0.609077
CD27	1.99848	0.243067	3.75608	0.0269876	0.609077
CDK13	1.33469	0.158891	2.50703	0.0270371	0.609077
ATPAF2	1.95191	0.233293	3.67052	0.0270912	0.609077
H2AFJ	1.7711	0.211487	3.32898	0.0271269	0.609077
EIF4EBP2	2.06913	0.250333	3.89637	0.0271747	0.609077
ABTB1	2.15605	0.258288	4.09352	0.0272388	0.609077
ADGRE1	1.34293	0.162442	2.53054	0.0272799	0.609077
TRIM25	2.16554	0.256028	4.07505	0.0273092	0.609077
PDS5B	-2.10346	-3.95797	-0.206377	0.0273098	0.609077
NUS1	2.22733	0.263918	4.19516	0.0275062	0.611231
ATP1A1	0.92361	0.107643	1.73958	0.0275944	0.611231
CPQ	-1.6354	-3.0806	-0.190202	0.0276358	0.611231
LACC1	0.920314	0.106699	1.73393	0.027698	0.611231
MXD1	2.23775	0.258457	4.21449	0.027777	0.611231
RHCE	1.05216	0.121438	1.98288	0.0277866	0.611231
ADIPOR1	2.30836	0.266118	4.3506	0.0278094	0.611231
DNAAF5	1.10474	0.126638	2.09842	0.0279856	0.61291
WARS	2.09119	0.241658	3.94503	0.0280013	0.61291
GEMIN7	1.95142	0.221523	3.68133	0.0281116	0.614059
ETS1	1.08054	0.122595	2.03892	0.0282556	0.614855
MEAF6	-1.93851	-3.65649	-0.218002	0.0282639	0.614855
TRIM56	2.03656	0.233666	3.84911	0.0283318	0.615072
BISPR	1.80141	0.200749	3.40207	0.0284696	0.616357
DDX11	1.65394	0.183066	3.12481	0.0286001	0.616357
HIST1H2AB	1.09919	0.121511	2.07687	0.0286242	0.616357
FOXN3	1.84078	0.206454	3.48025	0.0286332	0.616357
IQGAP2	1.79106	0.200802	3.39742	0.0286813	0.616357
CMAS	1.92197	0.209753	3.63419	0.0288692	0.616972
CBR4	1.38592	0.154576	2.63236	0.0289606	0.616972
TNFRSF4	2.232	0.244981	4.24074	0.0290289	0.616972
MED31	2.09193	0.223952	3.95449	0.0290814	0.616972
VANGL1	-1.10132	-2.08445	-0.118184	0.0291872	0.616972
TRAF5	2.09669	0.224663	3.96872	0.0292152	0.616972
TTC38	-1.16085	-2.19765	-0.124047	0.0292664	0.616972
STT3B	1.75034	0.187012	3.31367	0.0292692	0.616972
ICE2	2.20623	0.235578	4.17688	0.0292805	0.616972
PTGDR	1.12995	0.119845	2.13599	0.0292911	0.616972
CYSTM1	-2.18999	-4.14846	-0.235356	0.0294488	0.61746
PITPNB	1.98052	0.211217	3.75714	0.0296706	0.61746
CEBPA	1.06285	0.110725	2.01497	0.0297381	0.61746
CARD8	2.20443	0.229783	4.17834	0.0297822	0.61746
ZNF487	2.20845	0.223011	4.18947	0.0298436	0.61746
ITGAL	2.19127	0.225536	4.15701	0.0299597	0.61746
AC103724.4	2.08663	0.213158	3.95508	0.0299728	0.61746
NSA2	0.543921	0.0568109	1.03234	0.0299836	0.61746
DDX55	-2.14683	-4.07349	-0.220163	0.0300256	0.61746
RBM10	2.19748	0.22491	4.17004	0.0300617	0.61746
LRRC8A	1.94505	0.202487	3.69861	0.0300979	0.61746
ERICH1	2.27603	0.231921	4.32014	0.0301421	0.61746
HDAC6	1.36223	0.138317	2.58472	0.0302555	0.61746
YIF1B	1.60594	0.16402	3.05456	0.0302892	0.61746
MAP3K13	1.99722	0.206346	3.80615	0.0303129	0.61746
TRAF7	2.22632	0.220061	4.24136	0.0303319	0.61746
TAF4B	2.30583	0.232318	4.37947	0.0304604	0.61746
KCNK6	1.68316	0.166354	3.19997	0.0306891	0.61746
NFKBIA	0.710742	0.0714096	1.3541	0.0307725	0.61746
ZMIZ1	2.30005	0.225508	4.3747	0.0308308	0.61746
SWI5	1.78268	0.175325	3.38898	0.0308472	0.61746
SLC35E2A	1.57674	0.153802	2.99968	0.0309209	0.61746
PURB	-2.05615	-3.90885	-0.18723	0.0309947	0.61746
PXN	1.79181	0.17157	3.40707	0.0310314	0.61746
MRPS17	-1.89303	-3.60153	-0.184677	0.0310385	0.61746
RMND5B	1.63235	0.157477	3.10722	0.0311141	0.61746
PHC3	-1.74288	-3.3192	-0.170757	0.0311392	0.61746
GOLPH3	2.02728	0.194293	3.86027	0.0312286	0.61746
LARP1	2.1639	0.212206	4.12575	0.0312492	0.61746
ADAT1	1.3404	0.130646	2.55431	0.0313083	0.61746
LTA4H	1.74251	0.167978	3.31781	0.0313231	0.61746
PSMG1	-1.94498	-3.70618	-0.187184	0.0314352	0.61746
UBA5	2.22403	0.219588	4.2444	0.0314618	0.61746
FAM210B	1.59025	0.15254	3.02903	0.0314723	0.61746
NDUFS6	2.01431	0.182846	3.83333	0.0314848	0.61746
KIF23	1.46577	0.136164	2.79355	0.0315367	0.61746
MTERF3	-1.98449	-3.78301	-0.185963	0.0316153	0.61746
RREB1	2.26709	0.21232	4.32187	0.0316254	0.61746
CIDEB	1.15398	0.107441	2.20053	0.0317254	0.61746
SSBP3	2.17961	0.208064	4.17014	0.0317304	0.61746
MDFIC	2.27835	0.211775	4.34492	0.0317534	0.61746
VRK2	1.66835	0.152175	3.17872	0.0317571	0.61746
HLA-F	1.75795	0.165969	3.3764	0.0319563	0.620104
AP002387.2	2.18345	0.201822	4.18453	0.0321255	0.620104
HAPLN3	2.07927	0.19265	3.98177	0.032206	0.620104
MCM8	1.47124	0.135381	2.81502	0.0322314	0.620104
NPTN	2.14724	0.193921	4.10056	0.0322366	0.620104
RIOX2	1.7758	0.164379	3.40018	0.0322702	0.620104
SBDS	1.09847	0.100399	2.10179	0.0323019	0.620104
IL3RA	-1.05504	-2.01519	-0.0963772	0.0323696	0.620281
FBXO42	-2.07204	-3.96368	-0.138488	0.0327404	0.625138
GLI4	1.2022	0.105154	2.29925	0.0327613	0.625138
GADD45A	1.241	0.110205	2.38005	0.0327997	0.625138
C7orf50	2.01506	0.177306	3.86515	0.0330764	0.629282
ICAM1	1.51713	0.129627	2.90464	0.0331376	0.629319
GNG5	1.43	0.123574	2.73944	0.0332553	0.62942
TTC4	1.25298	0.106038	2.39992	0.0332893	0.62942
GLIPR1	1.79209	0.155525	3.43909	0.0333482	0.62942
FLYWCH2	2.0295	0.170674	3.88443	0.0333829	0.62942
MTA2	2.12984	0.178535	4.08115	0.0334394	0.62942
FAM173A	2.1801	0.184949	4.19116	0.0336399	0.632029
CYP2R1	1.57288	0.13465	3.02813	0.0336971	0.632029
PKD2	0.979403	0.0779703	1.89815	0.0338872	0.634349
MARCH5	1.83541	0.148866	3.52195	0.0339497	0.634349
ZNF738	1.82276	0.151035	3.50383	0.034	0.634349
TMEM168	1.4918	0.122002	2.86452	0.0341049	0.634491
ZNF385A	1.05118	0.0841442	2.01821	0.0341498	0.634491
ZNF571-AS1	1.63937	0.132855	3.14792	0.0342197	0.634491
TTLL3	1.59242	0.12661	3.05822	0.0342518	0.634491
IL32	1.58548	0.129141	3.05737	0.0343311	0.634491
NPIPB5	2.02819	0.159886	3.89649	0.0343799	0.634491
CHAMP1	-1.83009	-3.54167	-0.147878	0.034426	0.634491
ZBTB8OS	2.03506	0.158589	3.91152	0.0345514	0.63552
TMIGD2	1.99364	0.153545	3.83045	0.0346896	0.63552
NXT2	1.82277	0.140559	3.50498	0.0347066	0.63552
SYPL1	-1.58947	-3.05401	-0.118514	0.0348421	0.63552
PAK1	-1.87521	-3.60404	-0.132677	0.0348939	0.63552
HMG20B	1.78393	0.138688	3.44947	0.0349546	0.63552
PIGK	1.66206	0.121922	3.20354	0.0349661	0.63552
AC010969.2	-0.84202	-1.62041	-0.0636331	0.0350006	0.63552
TLNRD1	2.21211	0.169786	4.25964	0.0350492	0.63552
TENT5A	2.15186	0.16351	4.14139	0.0350808	0.63552
CCDC97	2.13854	0.162156	4.11723	0.0351404	0.63552
BCL2	2.12887	0.162894	4.10572	0.0352678	0.636144
COL1A1	-2.05391	-3.9561	-0.151719	0.0353271	0.636144
VSIG1	1.4418	0.106164	2.77743	0.0353723	0.636144
MED25	1.96417	0.14844	3.7876	0.0354146	0.636144
SLC39A10	2.05836	0.1494	3.96732	0.0355746	0.637524
HMBS	1.13307	0.084215	2.194	0.0356115	0.637524
C9orf72	2.12594	0.150309	4.10157	0.0359376	0.642279
LINC00476	2.17351	0.151947	4.19508	0.0360915	0.642878
CTNNBIP1	1.78606	0.127267	3.44648	0.0360923	0.642878
CCDC84	2.04811	0.128719	3.94852	0.0361778	0.643323
HAUS6	2.12856	0.145526	4.13716	0.0365488	0.647377
CEP112	1.23776	0.083501	2.39203	0.0365678	0.647377
ST7L	1.52006	0.104875	2.95296	0.0365888	0.647377
AP3S2	1.70105	0.113594	3.2885	0.0367011	0.647931
ARL2	1.65154	0.11245	3.19406	0.0367421	0.647931
KLHL7	-1.95777	-3.78618	-0.129363	0.0368385	0.648553
DTX3L	1.8853	0.127799	3.66737	0.036955	0.64867
SUCLA2	1.84858	0.119267	3.57436	0.0371162	0.64867
PLCG1	1.82129	0.115749	3.52682	0.0373343	0.64867
CGAS	2.08367	0.13153	4.03582	0.037419	0.64867
UBE2K	1.7303	0.112752	3.35923	0.0374406	0.64867
AKT1	2.10274	0.137998	4.09852	0.0374409	0.64867
TWF1	2.15466	0.135585	4.17374	0.0374581	0.64867
GBP5	2.12266	0.13092	4.11439	0.037705	0.64867
COA7	1.33379	0.0872698	2.59246	0.0377364	0.64867
HERC2	2.04321	0.125446	3.96098	0.0377606	0.64867
NDUFS4	1.84729	0.117392	3.59237	0.0377823	0.64867
KNTC1	-1.22717	-2.37952	-0.0748268	0.0378442	0.64867
TMF1	1.44243	0.089427	2.79728	0.0378505	0.64867
CREBL2	1.56239	0.0964828	3.04074	0.0380532	0.64867
SPRY2	1.44303	0.0862624	2.7998	0.0380818	0.64867
EXT1	1.55035	0.0925848	3.00812	0.0380937	0.64867
COMMD6	1.00959	0.0601886	1.95813	0.038134	0.64867
GIGYF2	1.9693	0.123196	3.8323	0.0381428	0.64867
HPS1	1.99705	0.123481	3.88519	0.0382295	0.64867
STK38	-2.13944	-4.15265	-0.126233	0.0382362	0.64867
SYMPK	2.00934	0.118494	3.90018	0.0382424	0.64867
PRCC	1.97528	0.119277	3.83888	0.0383428	0.64867
EMP1	1.80711	0.098945	3.50507	0.0384299	0.64867
RIN3	1.94563	0.111883	3.77635	0.0384813	0.64867
SLC43A3	1.12318	0.0647779	2.18159	0.0385016	0.64867
SLC25A22	1.4597	0.0824097	2.83683	0.0387217	0.64867
CXCL16	-1.81449	-3.52901	-0.0999644	0.0390192	0.64867
NDUFS2	1.97882	0.105532	3.84618	0.0391185	0.64867
LRRC42	1.55	0.0864225	3.01561	0.0391187	0.64867
PRKAB1	1.83781	0.100147	3.57548	0.03914	0.64867
AHCTF1	-1.81458	-3.53042	-0.0987287	0.0391569	0.64867
RTL10	1.41928	0.0771366	2.76143	0.0391689	0.64867
PGAP1	-2.20104	-4.2786	-0.111528	0.0391819	0.64867
RPL13	0.254842	0.0144427	0.496422	0.0391971	0.64867
FOSB	1.17586	0.0636961	2.28803	0.039205	0.64867
EEF1D	0.279207	0.0156399	0.543676	0.0392532	0.64867
UBE2D3	0.394253	0.0219352	0.767608	0.0392676	0.64867
TMED2	1.05151	0.0574053	2.04701	0.039361	0.64867
TMEM147	2.1115	0.105413	4.18494	0.039363	0.64867
AP000547.3	1.11689	0.053004	2.20772	0.0394038	0.64867
REEP6	-1.00796	-1.96253	-0.053397	0.0394461	0.64867
POLL	1.46358	0.0815155	2.86094	0.0394688	0.64867
FEM1B	2.07481	0.115126	4.05299	0.0394932	0.64867
COMT	1.68809	0.0842519	3.28748	0.0395337	0.64867
DNAJB9	1.54326	0.0829765	3.00974	0.03964	0.649411
RTN3	1.98437	0.101881	3.86687	0.039777	0.64962
LAMTOR2	2.11684	0.10763	4.12604	0.0398779	0.64962
ZNF512B	1.39678	0.0700037	2.72393	0.0400257	0.64962
JUNB	0.662986	0.0344345	1.29503	0.0401589	0.64962
TECPR1	1.8354	0.0949062	3.59749	0.0401931	0.64962
SUPT16H	1.39506	0.0649079	2.71848	0.0402482	0.64962
AP5B1	1.41318	0.0692657	2.75709	0.0402505	0.64962
MIIP	1.9767	0.0973404	3.85504	0.0402757	0.64962
TMEM99	1.23745	0.0628851	2.41811	0.0403168	0.64962
NOP16	1.59265	0.0780756	3.10683	0.0403606	0.64962
PLK3	1.34233	0.0642538	2.61816	0.0403828	0.64962
SMARCB1	-1.78309	-3.47584	-0.0777551	0.0404476	0.64962
EML5	0.974195	0.0467903	1.9016	0.0404516	0.64962
STOM	2.23724	0.112897	4.39003	0.0405094	0.64962
MRPL37	1.9875	0.0971092	3.89039	0.0406391	0.649901
ZBP1	1.4482	0.0677183	2.82868	0.0407115	0.649901
VASN	1.09757	0.0516458	2.1432	0.0407392	0.649901
VCL	2.10484	0.0978039	4.11187	0.0407719	0.649901
AC015967.1	0.958586	0.046041	1.8745	0.0408764	0.650591
AC137767.1	1.65107	0.074584	3.22756	0.0410376	0.651736
SMIM19	1.73341	0.0814164	3.40127	0.0410712	0.651736
RRAGC	-2.01781	-3.94254	-0.082386	0.0411656	0.65226
CDK2AP2	-2.01878	-3.94952	-0.0880348	0.0413602	0.653529
FAM241A	1.89513	0.0846902	3.71052	0.0414042	0.653529
HMGB1	-0.403475	-0.788575	-0.0166233	0.0414304	0.653529
MAPK8IP1	1.69028	0.0751279	3.31152	0.0415821	0.654759
PRR3	1.89217	0.0817482	3.70752	0.0417179	0.654759
ZDHHC3	2.1368	0.0938232	4.19557	0.041733	0.654759
C2CD2L	-1.15395	-2.26092	-0.0469728	0.0419614	0.654759
ZNF805	-2.11037	-4.13587	-0.0848712	0.0420633	0.654759
DUSP7	1.19566	0.0475112	2.3438	0.0421631	0.654759
SCAI	-1.60862	-3.15381	-0.0634311	0.0422266	0.654759
LINC01465	1.59726	0.0626355	3.13189	0.042272	0.654759
EPS15L1	1.74258	0.0597367	3.41257	0.0424014	0.654759
MOB3A	1.71854	0.049971	3.36659	0.0424221	0.654759
MTCH2	1.97593	0.0792661	3.89286	0.0424901	0.654759
LIAS	1.75892	0.0697386	3.45248	0.0425258	0.654759
CYP20A1	2.23725	0.0847984	4.3897	0.0425458	0.654759
GNG10	-1.03544	-2.03192	-0.0389506	0.0426055	0.654759
BRAP	2.0803	0.064641	4.07801	0.0426324	0.654759
TAF4	-1.46538	-2.87558	-0.0328963	0.0427024	0.654759
ARRDC1-AS1	1.21376	0.0447157	2.3828	0.0427681	0.654759
MTDH	0.95174	0.0367467	1.87102	0.0427819	0.654759
TMEM147-AS1	0.99079	0.0363945	1.94518	0.0427908	0.654759
PPP2CB	-1.50646	-2.95804	-0.0548695	0.0428558	0.654759
HOXB3	1.11214	0.0404654	2.18382	0.0428637	0.654759
TAGLN2	0.507633	0.0194165	0.997431	0.0428666	0.654759
NEDD8	1.52217	0.0564617	3.00457	0.0429269	0.654759
MFSD12	1.76687	0.062543	3.47119	0.043071	0.656015
KARS	-1.5831	-3.10925	-0.0571249	0.0432732	0.657994
SUN2	2.02638	0.0704026	3.98395	0.0433794	0.657994
MCTP2	-0.972722	-1.91247	-0.032973	0.0433869	0.657994
ERLEC1	1.60449	0.053092	3.1536	0.0434952	0.658694
SIRPG	1.03273	0.0332118	2.03224	0.0437542	0.660594
KIF3B	1.93588	0.0654705	3.81622	0.0437752	0.660594
RBBP4	1.6334	0.0547067	3.22459	0.0438073	0.660594
CRB3	1.06336	0.0328639	2.09386	0.0440199	0.661395
MCM3	1.50651	0.0463651	2.96665	0.0440474	0.661395
IFI44L	2.26516	0.0710933	4.46054	0.0440678	0.661395
NDUFB11	0.927861	0.0287997	1.82737	0.0441595	0.661395
NUDT15	1.7873	0.0575354	3.52498	0.0441852	0.661395
LINC00342	-1.02553	-2.02068	-0.0303699	0.0442945	0.661395
KLF4	1.7748	0.0520297	3.49485	0.0442965	0.661395
MTMR9	1.90731	0.0589468	3.76329	0.0443928	0.661901
KLHL12	-1.61263	-3.17739	-0.0468039	0.0444794	0.662262
HARS2	1.67114	0.0474497	3.29484	0.0445545	0.662452
AC239868.2	0.971217	0.024432	1.93736	0.0447696	0.664541
GATA3	1.46493	0.0427783	2.89528	0.0448713	0.664541
RORA	-1.84271	-3.63201	-0.0393766	0.0448828	0.664541
ZNF639	1.89123	0.0500535	3.73235	0.044961	0.664772
NAP1L5	2.13275	0.0290293	4.20814	0.0450539	0.665219
NUDT3	-1.90936	-3.76726	-0.0328034	0.0451383	0.665538
WDR13	-1.82458	-3.59833	-0.0367323	0.0452453	0.665538
TOP1MT	-1.33018	-2.63173	-0.0371225	0.0452636	0.665538
RPTOR	1.87724	0.0479249	3.71731	0.0454763	0.666652
AC006504.5	0.951087	0.0227816	1.87939	0.0455062	0.666652
THAP2	1.68941	0.0380757	3.33582	0.0455278	0.666652
DIP2B	-1.93682	-3.82823	-0.0459042	0.0456529	0.666768
KANSL3	1.84155	0.0455949	3.65533	0.0456681	0.666768
AC034236.2	1.34021	0.0336655	2.65498	0.0457241	0.666768
RPS14	0.262412	0.00632433	0.519403	0.0459162	0.667913
ADAM19	2.12606	0.0505684	4.21299	0.0459285	0.667913
C14orf28	1.54046	0.0341204	3.05794	0.0462198	0.67123
TMEM80	-1.50741	-2.9809	-0.0222306	0.0463908	0.672793
CCNL1	0.558212	0.0100724	1.10635	0.046786	0.677228
NOL8	-1.78999	-3.54731	-0.032743	0.0468242	0.677228
ZNF845	-1.58669	-3.14611	-0.0272755	0.0469721	0.677399
IRAK1	1.84563	0.0253881	3.6564	0.0470542	0.677399
GOLGB1	2.06671	0.0343143	4.09911	0.0471003	0.677399
SNX27	1.67575	0.0296778	3.32393	0.047104	0.677399
TFDP1	-1.87348	-3.71289	-0.0275154	0.047155	0.677399
RPL22	0.265159	0.00444402	0.526257	0.0473409	0.678155
YIPF3	-1.89224	-3.75311	-0.0256926	0.0474553	0.678155
CPSF3	1.72273	0.0256443	3.41981	0.0474761	0.678155
HAUS8	2.02243	0.0229757	4.01083	0.0475197	0.678155
LPAR6	2.18582	0.0317405	4.3399	0.0475561	0.678155
GOLGA8A	2.04149	0.0138558	4.05019	0.0476488	0.678155
CSK	1.94774	0.0237466	3.90508	0.0476548	0.678155
TMEM107	1.78313	0.0226071	3.54365	0.047961	0.678562
AC008124.1	2.02287	0.0270127	4.03486	0.0479663	0.678562
NT5C2	1.87738	0.0139163	3.79895	0.0479756	0.678562
DNPEP	1.85674	0.0261084	3.70643	0.0479775	0.678562
ERBIN	1.51181	0.0196127	3.00506	0.0480819	0.678562
RPS24	0.328522	0.00458058	0.653618	0.0481084	0.678562
RHOT1	1.67903	0.019709	3.33834	0.0481681	0.678562
ZNF780A	1.29777	0.0146353	2.58091	0.0482698	0.678562
ACBD6	1.98708	0.0207916	3.95337	0.0484496	0.678562
PCNX1	2.02759	0.0211725	4.03402	0.0484543	0.678562
ATF4	0.9216	0.00817275	1.8325	0.0484877	0.678562
MRPL46	1.97885	0.0239912	3.95311	0.0485067	0.678562
COPB2	1.6201	0.0160627	3.22414	0.0485709	0.678562
HIST1H2BB	1.17346	-0.00797703	2.33351	0.0485783	0.678562
EXOC3-AS1	-1.31577	-2.61696	-0.010436	0.0487162	0.678587
PRPS1	-1.52191	-3.0269	-0.00720347	0.0487262	0.678587
URB2	1.82913	0.0158594	3.6424	0.0488466	0.678587
MPHOSPH10	-1.43459	-2.85364	-0.00630103	0.0488526	0.678587
SEPT11	2.08435	0.0163487	4.15236	0.0490301	0.678587
IFITM3	1.85931	0.0145218	3.7041	0.0490375	0.678587
AL355816.2	1.02703	0.00797142	2.04609	0.0490483	0.678587
FLOT1	2.1425	-0.00590375	4.29554	0.0490914	0.678587
AC004865.2	0.886491	0.0055037	1.76748	0.0493939	0.679608
MIF4GD	1.90706	0.0110141	3.80311	0.0494904	0.679608
EIF3L	0.879397	0.00597323	1.75508	0.0495684	0.679608
IFI35	1.60059	0.00689567	3.22075	0.0496288	0.679608
CLEC2B	1.01887	0.00665912	2.03558	0.049666	0.679608
TOE1	1.66382	0.00718579	3.3176	0.0497043	0.679608
AFG3L2	1.58821	0.00634382	3.16758	0.0498431	0.679608
CLPB	1.61126	0.00666542	3.21585	0.0498563	0.679608
HIF1A	1.14105	0.00388714	2.27601	0.0498785	0.679608
SNHG10	1.68102	0.0108399	3.36388	0.0498988	0.679608
DYRK2	1.94108	0.00636071	3.8729	0.0499023	0.679608
MAN1B1-DT	1.78915	0.00872626	3.57495	0.050032	0.679608
AFAP1	1.77547	0.00540673	3.54554	0.0501007	0.679608
GRK6	1.68853	0.00698745	3.37368	0.0501191	0.679608
FOXK1	1.89287	0.00545966	3.78038	0.0502312	0.679608
TAF1A	-0.935092	-1.86814	-0.00203966	0.0502945	0.679608
MLLT6	1.27987	0.00353792	2.55701	0.0503357	0.679608
MTX3	1.82714	0.00300356	3.65127	0.0504152	0.679608
PNKP	2.02203	0.00520401	4.04233	0.0504845	0.679608
AC009812.3	-1.01115	-2.02133	-0.00096618	0.0505699	0.679608
CENPBD1	1.07636	-0.0192159	2.15344	0.0506975	0.679608
GSTZ1	-1.24922	-2.49797	-0.000469482	0.0507004	0.679608
IFT43	1.72639	0.00477666	3.46295	0.050711	0.679608
RBMX2	-1.99259	-3.98606	-0.00265807	0.0507523	0.679608
AC011444.2	1.09306	0.00141852	2.19005	0.0509935	0.679608
KIR3DL2	-0.989814	-1.97836	0.00942675	0.0510673	0.679608
INSIG2	-1.67572	-3.35126	0.0163071	0.0511297	0.679608
MTURN	-1.83895	-3.68272	0.0363588	0.0511446	0.679608
SLC8B1	-1.52231	-3.0444	0.017818	0.0512136	0.679608
ATL3	1.80243	-0.000411044	3.62943	0.0512746	0.679608
MOGS	1.70175	-0.00401123	3.40751	0.0513174	0.679608
CHPF	-1.61672	-3.23375	0.0115832	0.0513312	0.679608
PAQR3	-1.6465	-3.29743	0.00442789	0.0513926	0.679608
DHX15	-1.6861	-3.37692	0.00472209	0.0514178	0.679608
NPM1	0.329698	-0.000228689	0.662232	0.0515077	0.679608
AP002360.1	1.11583	-0.00373765	2.23539	0.0515422	0.679608
THOC1	1.77293	-0.00406769	3.55262	0.0515512	0.679608
PIK3C2B	1.9298	-0.00693912	3.86654	0.051598	0.679608
CEP78	1.69653	-0.00828311	3.40101	0.0519392	0.681733
RHD	-0.699798	-1.40407	0.00447293	0.0522336	0.681733
SPPL2B	1.94144	-0.00972652	3.92708	0.0523737	0.681733
IL17RC	1.20993	-0.00850777	2.42837	0.0523795	0.681733
OCEL1	1.66355	-0.0118648	3.33896	0.0524025	0.681733
TTF1	1.7934	-0.0224362	3.59762	0.0524255	0.681733
RPL37A	0.238275	-0.00170907	0.478048	0.0524367	0.681733
CDK10	1.73909	-0.0126927	3.49088	0.0524404	0.681733
MAP1A	1.62525	-0.0119607	3.26247	0.0524543	0.681733
SEC31A	1.8094	-0.0143981	3.63685	0.052591	0.681733
AL109741.1	1.68678	-0.0117777	3.38796	0.0526137	0.681733
PHPT1	1.99654	-0.0112351	4.02821	0.0526277	0.681733
CENPC	1.46195	-0.00987533	2.94098	0.0527278	0.681733
ZNF574	1.70933	-0.0146446	3.4333	0.0527304	0.681733
BIRC3	1.4567	-0.0167772	2.92361	0.0527934	0.681733
IRF9	1.99834	-0.0162848	4.04372	0.0529519	0.681733
ID1	2.24695	-0.022628	4.55832	0.053067	0.681733
SENP2	-1.79761	-3.61278	0.0172771	0.0530779	0.681733
SLC25A17	-1.04944	-2.10977	0.0108928	0.0531456	0.681733
KATNAL1	0.942942	-0.0099459	1.89583	0.0531842	0.681733
C7orf31	-0.963151	-1.93667	0.0103719	0.0532349	0.681733
HSP90AA1	0.440808	-0.00378064	0.889004	0.0533083	0.681733
IMMP2L	-1.64583	-3.31102	0.0193614	0.0534637	0.681733
NBEAL2	1.85601	-0.0221024	3.73412	0.0534969	0.681733
BAX	1.49698	-0.0157683	3.01862	0.0536484	0.681733
FBXW7	1.54821	-0.0184715	3.11674	0.0537256	0.681733
SCAF4	2.05819	-0.0271652	4.14354	0.053794	0.681733
PLD3	1.82061	-0.0250667	3.66628	0.0539255	0.681733
USP34	1.45246	-0.0295419	2.92349	0.0539331	0.681733
TJAP1	1.29291	-0.0379547	2.60144	0.053974	0.681733
PLEKHB1	1.00454	-0.0144117	2.0235	0.054059	0.681733
MT-CO1	0.496412	-0.00601155	1.00204	0.0540863	0.681733
CHCHD1	-2.03908	-4.11501	0.030151	0.0541606	0.681733
BRD2	0.905553	-0.0123898	1.82525	0.0541829	0.681733
LDHA	1.04763	-0.0138852	2.11311	0.0541856	0.681733
C12orf57	0.950491	-0.0138927	1.91678	0.054389	0.681733
TAF13	1.98193	-0.0312973	3.99515	0.0543931	0.681733
SLC35D1	-2.0537	-4.13741	0.0356947	0.0544124	0.681733
LINC01336	1.62714	-0.025888	3.28016	0.0544207	0.681733
XAF1	2.17055	-0.0332862	4.37547	0.0544275	0.681733
PNPLA8	0.941943	-0.0151076	1.89899	0.0544505	0.681733
FUBP3	1.94486	-0.0320283	3.92175	0.05455	0.681733
BNIP3	1.95522	-0.0322987	3.94273	0.0545618	0.681733
ZBTB26	-1.21371	-2.44758	0.0201705	0.0545849	0.681733
UPF3B	1.97451	-0.0334473	3.98247	0.05473	0.681844
MAPK8	-1.62712	-3.28366	0.0261558	0.0547377	0.681844
BCL2L11	1.92251	-0.0339809	3.879	0.0548301	0.681844
MCL1	1.03424	-0.0181407	2.08825	0.0549959	0.681844
GRK2	1.431	-0.0227584	2.8935	0.0550018	0.681844
VAMP5	1.85169	-0.0322004	3.75398	0.055091	0.681844
SUMO4	1.58066	-0.0270276	3.19894	0.0551173	0.681844
MTPAP	1.76634	-0.0407815	3.56275	0.0551867	0.681844
WDR45	1.98921	-0.0365974	4.0346	0.0552	0.681844
BANF1	1.68616	-0.0327458	3.40506	0.055236	0.681844
ZNF202	1.16159	-0.0229521	2.34614	0.055315	0.681907
SNX16	-1.14655	-2.31421	0.0267471	0.0554682	0.681907
NADK2	1.65923	-0.0350472	3.3535	0.0556331	0.681907
PRKDC	1.70165	-0.0317575	3.44889	0.0556372	0.681907
THAP6	1.40805	-0.0301597	2.84625	0.0557025	0.681907
ATP6V1C1	1.12453	-0.0242531	2.27332	0.0557379	0.681907
WDR12	1.42253	-0.0273902	2.89415	0.0557474	0.681907
PTPN20	-0.883708	-1.78702	0.0196036	0.0558811	0.681907
STK35	-1.79808	-3.63721	0.0410597	0.0560337	0.681907
DUSP22	1.7745	-0.0424655	3.58707	0.0560423	0.681907
DNAJB7	1.06161	-0.0282527	2.14531	0.0560432	0.681907
NUP85	-1.51979	-3.07448	0.0348977	0.0560635	0.681907
SCAMP1-AS1	1.83615	-0.0388681	3.72205	0.0560762	0.681907
HIPK2	2.01001	-0.0495394	4.06957	0.0564585	0.684203
GMEB2	1.99711	-0.0501577	4.04239	0.0565192	0.684203
CD53	1.74924	-0.0430436	3.5452	0.05673	0.684203
UBE2E3	1.81552	-0.0472521	3.6783	0.0567832	0.684203
STAMBPL1	1.78199	-0.0435295	3.62079	0.0567957	0.684203
ANKS6	1.13502	-0.0381452	2.29735	0.0568507	0.684203
RNF219	-1.85198	-3.75282	0.0488532	0.0568661	0.684203
ZNF720	1.30928	-0.0320761	2.66761	0.0569178	0.684203
EIF2B2	-1.73785	-3.52874	0.0424781	0.0569227	0.684203
YES1	-1.72802	-3.50044	0.0472935	0.0569559	0.684203
TM9SF3	1.5634	-0.0402939	3.17086	0.0569835	0.684203
AC005614.1	1.13258	-0.0307256	2.2959	0.0570428	0.684203
FGD6	-0.911628	-1.84822	0.0249633	0.0571028	0.684203
CCL3	-0.894013	-1.81224	0.0257817	0.057302	0.685649
TTC31	1.46097	-0.0382837	2.9758	0.0573527	0.685649
RNH1	-1.43658	-2.91228	0.0443689	0.0574853	0.685888
CARS2	1.85985	-0.0543311	3.77403	0.0575351	0.685888
PDZD4	1.68915	-0.0455457	3.43459	0.0575727	0.685888
MFAP1	1.99321	-0.0591807	4.04319	0.057695	0.685888
LMF1	-1.23117	-2.49914	0.0368016	0.0576958	0.685888
GNAQ	2.00958	-0.0596669	4.0834	0.0579339	0.68771
LGALS3	-0.852878	-1.73363	0.0262513	0.0581395	0.68771
SH3PXD2A	1.87028	-0.0574641	3.80401	0.058166	0.68771
GPRIN3	1.64724	-0.0506536	3.35726	0.0581883	0.68771
BCL2A1	1.61948	-0.0498535	3.29305	0.0582079	0.68771
ZMYM6	1.53324	-0.0469864	3.1181	0.0582377	0.68771
RASGRP3	1.50325	-0.0472692	3.05788	0.0583873	0.688017
CLASP1	1.86851	-0.0618376	3.79886	0.0584563	0.688017
DHFR	1.27828	-0.0432332	2.59979	0.0586293	0.688017
MRPL40	1.98331	-0.0662683	4.04415	0.0588738	0.688017
LINC01588	1.2455	-0.0435259	2.53453	0.0588976	0.688017
ALG2	1.87237	-0.0617701	3.82034	0.0589385	0.688017
PGP	1.86243	-0.064808	3.79235	0.0590997	0.688017
ANAPC1	1.90143	-0.0682396	3.87109	0.0591227	0.688017
TSC22D1	1.81561	-0.0653017	3.69652	0.0591413	0.688017
FGFBP3	1.56578	-0.0563773	3.18793	0.0591507	0.688017
FAM122C	1.83899	-0.0652227	3.74479	0.0592046	0.688017
OSBPL11	-1.93694	-3.94503	0.0711506	0.0593247	0.688017
CWC25	1.10435	-0.0402736	2.24932	0.059358	0.688017
LINC00685	1.43113	-0.0528065	2.91506	0.0593642	0.688017
PTPN7	1.59895	-0.0565182	3.26514	0.0595603	0.688017
RBM42	1.90215	-0.0737766	3.87385	0.059594	0.688017
TCF3	1.77147	-0.0645723	3.61373	0.0596024	0.688017
ZBTB37	-1.19953	-2.44462	0.0455681	0.0596253	0.688017
THAP9-AS1	1.97713	-0.0728336	4.0268	0.0596287	0.688017
ANKMY2	1.03104	-0.0392611	2.10133	0.0596471	0.688017
TMEM204	1.42513	-0.0539375	2.9038	0.05968	0.688017
ERCC6	1.77133	-0.0679291	3.61059	0.0597118	0.688017
GTPBP6	1.56988	-0.0587823	3.20285	0.0598177	0.688017
ATP5PO	0.346734	-0.0139814	0.706307	0.0598191	0.688017
PKNOX1	1.55438	-0.0607668	3.16952	0.0598906	0.688094
TNIP2	1.655	-0.0647359	3.38221	0.0603401	0.691376
SETD6	1.63994	-0.0678675	3.34774	0.0604415	0.691376
ABO	1.0854	-0.0437699	2.22543	0.060498	0.691376
AL021453.1	1.62167	-0.0700581	3.30849	0.0605073	0.691376
NCALD	1.63894	-0.0685992	3.34648	0.0605552	0.691376
PPCS	1.92268	-0.0778814	3.92987	0.060567	0.691376
FBXO31	1.83178	-0.0781674	3.74173	0.0607523	0.692167
PSMB1	0.867459	-0.0354539	1.77468	0.0607817	0.692167
PRKAR2B	0.928852	-0.0402711	1.89797	0.0609172	0.692167
MAPK8IP3	1.86168	-0.0774279	3.80104	0.0609265	0.692167
FAM200B	1.84516	-0.0773852	3.77567	0.0609623	0.692167
SNAP47	-1.68725	-3.44457	0.0813466	0.0610724	0.692622
AC239800.3	1.43102	-0.0710655	2.92324	0.0611839	0.692622
CEP63	-1.84466	-3.77028	0.0840486	0.0613173	0.692622
DVL2	1.52011	-0.0650636	3.11708	0.0613489	0.692622
PYURF	1.63415	-0.0700891	3.35774	0.0613771	0.692622
INCENP	1.10855	-0.0494375	2.26757	0.0613939	0.692622
ACD	1.74621	-0.080795	3.57095	0.0615251	0.693365
CCDC91	1.98415	-0.0875806	4.06836	0.0617162	0.694782
ID2	1.46413	-0.0692263	2.99986	0.062108	0.697036
SUSD4	1.60773	-0.07861	3.30005	0.0621391	0.697036
RPS10	0.342354	-0.016742	0.700889	0.0621409	0.697036
AL021368.2	1.23119	-0.0632137	2.55703	0.0623481	0.697036
AC008522.1	0.903158	-0.0469246	1.8495	0.0623738	0.697036
AC007728.2	1.11883	-0.0556217	2.29329	0.0624606	0.697036
ZNF700	1.21372	-0.0609157	2.48835	0.0625765	0.697036
FBRS	1.42325	-0.0727097	2.91686	0.0626023	0.697036
ZNF561	1.41389	-0.0711529	2.89894	0.0626094	0.697036
PCYT2	1.38237	-0.0699262	2.83467	0.0626729	0.697036
PEX7	1.26365	-0.06436	2.59165	0.0627578	0.697036
COMMD1	1.80752	-0.0927616	3.7078	0.0628525	0.697036
MIDN	0.979277	-0.050413	2.00897	0.0628916	0.697036
BCL9	0.945024	-0.0907623	1.93137	0.0629734	0.697036
MCM3AP	1.66432	-0.0890837	3.41332	0.0630264	0.697036
MRPS10	-1.672	-3.42852	0.0908514	0.0630577	0.697036
GID4	0.965488	-0.054655	1.97892	0.0631252	0.697036
RPL27	0.248599	-0.0126941	0.510484	0.0631358	0.697036
AGMAT	1.61914	-0.0958733	3.32061	0.0631639	0.697036
THAP11	1.65487	-0.0878396	3.3983	0.0634159	0.699089
MIS18A	1.64459	-0.0883288	3.37734	0.0635051	0.699346
IL10RA	1.89229	-0.102951	3.88753	0.0636081	0.699601
NBPF26	1.25993	-0.0692122	2.58906	0.0637378	0.699601
TRIB2	1.90442	-0.105123	3.91396	0.0638031	0.699601
SH2D2A	1.81722	-0.100512	3.73495	0.0638304	0.699601
AC099489.1	0.857427	-0.0476112	1.76247	0.0638838	0.699601
GPR65	2.00489	-0.115563	4.11879	0.0639236	0.699601
ZNF777	-1.74387	-3.58203	0.104009	0.0640254	0.699754
EGR1	1.54323	-0.108615	3.17079	0.0641458	0.699754
CHD7	1.54209	-0.0856054	3.17022	0.0642471	0.699754
C16orf58	1.40981	-0.0804647	2.90008	0.0642644	0.699754
CDC42EP3	1.93021	-0.110188	3.9706	0.0642672	0.699754
AC037459.2	0.778598	-0.0448536	1.60205	0.0643957	0.69986
WBP1L	1.20754	-0.0699686	2.48505	0.0644783	0.69986
SSNA1	1.40302	-0.0794556	2.88927	0.0644922	0.69986
CD81	-1.29244	-2.65755	0.0787232	0.0645544	0.69986
ZC3H7B	1.83461	-0.107257	3.77648	0.0646065	0.69986
BRF2	1.86792	-0.11757	3.84216	0.0646787	0.699927
TPR	1.38601	-0.0830581	2.8531	0.064862	0.700615
TMEM14C	1.77474	-0.103767	3.6845	0.0648955	0.700615
RAB14	1.21324	-0.0728699	2.49936	0.0650019	0.700615
SLC16A6	0.928912	-0.0564552	1.91273	0.0650367	0.700615
TTC21B	-1.76547	-3.63771	0.106772	0.0651043	0.700615
SLC9B2	-1.64047	-3.37496	0.112167	0.0651381	0.700615
HIST1H2AG	1.82618	-0.123574	3.75832	0.0652615	0.701231
ZNF281	1.81614	-0.10811	3.7509	0.0653485	0.701242
DUSP5	1.74191	-0.106027	3.59537	0.0655508	0.701242
COX7C	0.30265	-0.0191235	0.623938	0.065645	0.701242
SRSF5	0.413114	-0.0252888	0.854082	0.0657016	0.701242
PNP	1.46243	-0.101744	3.01582	0.0657802	0.701242
AKR1B1	-1.93356	-3.98638	0.119072	0.0657827	0.701242
PSMD2	-1.78349	-3.67773	0.115136	0.0658043	0.701242
SLC11A2	1.47782	-0.0940523	3.04969	0.0658889	0.701242
EIF4A3	1.05647	-0.0657195	2.18267	0.0659222	0.701242
GTF3A	0.563159	-0.0354804	1.1734	0.0659231	0.701242
STK17B	0.874617	-0.0559248	1.80685	0.0661811	0.701569
PIEZO1	2.00777	-0.12749	4.15339	0.066196	0.701569
CAPN10-DT	1.42043	-0.0896038	2.93605	0.0662195	0.701569
PKM	1.18766	-0.0764386	2.45302	0.066258	0.701569
GTPBP3	1.59223	-0.101517	3.28868	0.0662843	0.701569
PPP3CA	1.63853	-0.107126	3.38748	0.066598	0.703708
PRKRA	-1.29514	-2.67691	0.0866222	0.0666954	0.703708
SGSM2	1.57752	-0.105768	3.25948	0.0667012	0.703708
SHB	0.976427	-0.0657041	2.01856	0.0667972	0.703708
TSPAN2	1.62255	-0.110574	3.35283	0.0668178	0.703708
MAP3K11	1.83417	-0.124729	3.79307	0.066975	0.704223
TINCR	-0.85703	-1.77274	0.0586777	0.0670909	0.704223
LDLRAD4	-1.45282	-3.00296	0.106665	0.0672273	0.704223
AL133453.1	1.68458	-0.116781	3.48594	0.0673052	0.704223
CEP104	1.63354	-0.114005	3.38109	0.0674221	0.704223
CD52	1.10856	-0.0768388	2.3041	0.0675571	0.704223
UBA52	0.288648	-0.0197914	0.598264	0.0675786	0.704223
LLPH	1.40012	-0.0969861	2.90101	0.0675959	0.704223
HLA-A	0.452809	-0.0309614	0.940481	0.0677114	0.704223
POLR3GL	1.90278	-0.143639	3.95246	0.0677453	0.704223
KIFAP3	1.92322	-0.137173	3.9836	0.0678066	0.704223
GALNT10	1.87906	-0.134594	3.89272	0.0678827	0.704223
RAP1A	1.34893	-0.0968002	2.79465	0.067916	0.704223
C12orf65	1.82237	-0.131469	3.77478	0.0679756	0.704223
APMAP	1.94556	-0.141322	4.03245	0.0681362	0.704223
RPP25	-0.950699	-1.98066	0.0672799	0.0682214	0.704223
ZBTB7A	1.86923	-0.136641	3.87509	0.0682524	0.704223
KAT2A	1.29722	-0.0949099	2.68936	0.0682684	0.704223
LEO1	-1.46387	-3.03369	0.107512	0.0682718	0.704223
ALG3	1.88259	-0.134873	3.9059	0.0683041	0.704223
PRC1	1.2356	-0.0887709	2.56545	0.068324	0.704223
UPF3A	1.6876	-0.122657	3.5004	0.0684149	0.704223
TFB2M	1.77367	-0.130301	3.69129	0.06842	0.704223
GTF3C4	1.7601	-0.132716	3.64792	0.0684588	0.704223
EML2	1.4918	-0.115119	3.09476	0.0686071	0.704447
LYL1	1.10839	-0.0835208	2.31519	0.0688116	0.704447
PAM16	0.669943	-0.0506237	1.39051	0.0688728	0.704447
FUT8	1.74022	-0.128267	3.63499	0.0690012	0.704447
OBSCN	1.44688	-0.110498	3.00426	0.0690759	0.704447
NOP9	1.31053	-0.100933	2.72199	0.0692395	0.704447
AC020916.1	1.58623	-0.122173	3.29422	0.069258	0.704447
JAZF1	1.72254	-0.13202	3.57802	0.0692656	0.704447
FAM110A	1.40878	-0.107748	2.92748	0.0693336	0.704447
EEF1AKMT2	1.88686	-0.143269	3.95003	0.0693534	0.704447
WWC3	-1.83601	-3.81809	0.139191	0.0693848	0.704447
RAB3A	0.846377	-0.0661534	1.7576	0.0694232	0.704447
ZNF260	-1.48382	-3.08359	0.115943	0.0695228	0.704447
CD3G	1.2375	-0.0967198	2.58809	0.0695431	0.704447
AC004832.6	1.10111	-0.0861909	2.2884	0.0695578	0.704447
NAIF1	-1.47555	-3.06384	0.126373	0.0695806	0.704447
CCZ1	1.68624	-0.132715	3.50518	0.0697043	0.704447
PTP4A3	1.63933	-0.12792	3.40929	0.0697146	0.704447
PRELID1	1.31707	-0.100938	2.75041	0.0697813	0.704447
THRAP3	-1.40371	-2.9179	0.112285	0.0698718	0.704447
IL2RA	1.89624	-0.147959	3.96146	0.069874	0.704447
BRIX1	1.28109	-0.101617	2.66544	0.0700143	0.704755
TUSC2	1.81632	-0.143164	3.78393	0.0700836	0.704755
CWC27	1.77886	-0.143077	3.7008	0.0701038	0.704755
MIF	0.859469	-0.0690729	1.78889	0.0702591	0.705371
STYXL1	1.13137	-0.091864	2.3546	0.0702979	0.705371
OAZ1	1.30643	-0.102571	2.73122	0.0703881	0.705432
CAPNS1	1.86887	-0.149767	3.91012	0.070444	0.705432
SEC24B	1.72879	-0.147953	3.59618	0.070584	0.705432
SMC5-AS1	-1.09669	-2.29093	0.0878462	0.0706566	0.705432
ARFIP1	1.50165	-0.124155	3.12746	0.0706744	0.705432
DPEP2	1.52749	-0.126461	3.18144	0.0707027	0.705432
ZDHHC21	1.08546	-0.0913059	2.26223	0.0710403	0.707271
ABHD15	0.942795	-0.0786809	1.9639	0.0711686	0.707271
APBA2	1.62461	-0.136693	3.38703	0.0711855	0.707271
SH3D19	1.13821	-0.0934646	2.37893	0.0712169	0.707271
POLE	-1.22359	-2.55097	0.103788	0.0712201	0.707271
AC245014.3	1.64942	-0.147061	3.43673	0.0715395	0.70749
GABARAPL2	1.75529	-0.148583	3.67695	0.0716618	0.70749
AC069544.1	0.963587	-0.0835031	2.01068	0.0716886	0.70749
RBMS2	-1.02237	-2.13334	0.0886025	0.07169	0.70749
PRMT1	1.73987	-0.150811	3.63055	0.0716939	0.70749
TMEM161B-AS1	1.19903	-0.102141	2.51033	0.0718056	0.70749
COTL1	1.02103	-0.086672	2.1399	0.0718072	0.70749
DAPL1	1.12457	-0.0980568	2.3472	0.0718256	0.70749
AC008676.1	0.88892	-0.0767662	1.86312	0.0718552	0.70749
NUBP2	1.80736	-0.154487	3.78319	0.0719086	0.70749
AL391056.1	0.718472	-0.0637056	1.49997	0.072106	0.708775
ITPR2	1.69748	-0.151094	3.54606	0.0722902	0.708796
CNIH1	1.32608	-0.117375	2.77065	0.0722969	0.708796
NME1	1.69463	-0.148432	3.54319	0.0723084	0.708796
RAP2C	-1.50058	-3.13785	0.132422	0.0723888	0.70893
ACSL6	1.47241	-0.130203	3.0814	0.0726062	0.709484
CTNNB1	1.68282	-0.152043	3.5168	0.0726099	0.709484
GNA13	1.58774	-0.141773	3.32246	0.0727208	0.709484
HLA-E	0.380513	-0.0336078	0.79793	0.0727576	0.709484
ERMARD	-0.916079	-1.9155	0.0833435	0.0727948	0.709484
STX8	1.79294	-0.171496	3.74701	0.0728924	0.709484
ATG101	1.62778	-0.166976	3.40105	0.07306	0.709484
TRIM41	1.4837	-0.138798	3.10283	0.0731439	0.709484
CAMKK2	1.5239	-0.148157	3.18552	0.0731708	0.709484
PGAM5	1.62002	-0.147141	3.39367	0.0731708	0.709484
MCM6	1.8358	-0.17442	3.84097	0.0734347	0.709484
COMMD2	1.61846	-0.149092	3.39238	0.0734607	0.709484
SRGAP2	0.905728	-0.0861658	1.89473	0.0734657	0.709484
HDAC8	1.23405	-0.116146	2.58379	0.0735045	0.709484
AC007383.2	1.08176	-0.101406	2.26492	0.0735052	0.709484
TMEM165	1.64343	-0.153578	3.44041	0.073559	0.709484
KCTD15	0.917338	-0.0862647	1.92094	0.0735816	0.709484
FAM89B	1.6956	-0.157868	3.5579	0.0738377	0.710154
ZNF580	1.80425	-0.169108	3.78378	0.0738901	0.710154
ANKRD10	1.73161	-0.160973	3.63384	0.0739032	0.710154
ADNP	1.54381	-0.145662	3.23666	0.0739642	0.710154
IL21R-AS1	1.10298	-0.105667	2.31163	0.074036	0.710154
USP30-AS1	0.862252	-0.0827027	1.80729	0.0741203	0.710154
AC055713.1	-0.900881	-1.88867	0.0869047	0.0742078	0.710154
CD59	-1.74147	-3.64786	0.182127	0.0742222	0.710154
IDNK	1.06811	-0.103224	2.23944	0.0742531	0.710154
TSEN15	-1.75908	-3.68957	0.171405	0.0744593	0.710499
PELI2	1.7222	-0.163464	3.63382	0.0745139	0.710499
USP12	0.98596	-0.0972796	2.06751	0.0745695	0.710499
FAM20B	1.67038	-0.163647	3.5044	0.0745964	0.710499
ACAA1	1.8462	-0.181068	3.87346	0.0746239	0.710499
HDHD3	1.1133	-0.110779	2.33738	0.0749938	0.712499
PRKD2	1.67566	-0.166927	3.51824	0.0750233	0.712499
POMGNT2	-1.68689	-3.54195	0.16817	0.0750423	0.712499
MAGI3	-1.50678	-3.16279	0.156227	0.0751868	0.712499
MMP25-AS1	-1.19795	-2.51612	0.120218	0.0752136	0.712499
DGKQ	1.0377	-0.122738	2.17899	0.0752996	0.712499
CXorf65	-0.961259	-2.01932	0.0967991	0.0753037	0.712499
PRRT3	1.3109	-0.131998	2.77254	0.0754112	0.71253
TFPT	1.69958	-0.172525	3.57169	0.0755139	0.71253
AL138966.2	1.23498	-0.135936	2.59277	0.0755556	0.71253
ARL5B	1.88726	-0.192487	3.967	0.0756392	0.71253
BST2	1.91616	-0.196018	4.02833	0.0757183	0.71253
RAPGEF2	-1.77252	-3.72638	0.18133	0.075719	0.71253
GTF2H1	1.54458	-0.158354	3.24751	0.0757768	0.71253
LMAN1	1.45676	-0.147857	3.08149	0.0758918	0.712602
RBFA	1.78736	-0.18422	3.75894	0.0759187	0.712602
STAM-AS1	1.14088	-0.119767	2.42061	0.0761766	0.71316
HSPA8	0.888635	-0.0924135	1.86983	0.0762114	0.71316
DPY30	1.86031	-0.211925	3.91368	0.0762409	0.71316
TTL	1.42003	-0.147495	2.98843	0.0762521	0.71316
SCRN2	1.328	-0.138892	2.79489	0.0763141	0.71316
SRSF11	0.380101	-0.0406692	0.7999	0.0765921	0.715129
TMEM160	1.57382	-0.164299	3.32424	0.0767107	0.715607
TYW3	1.64384	-0.174619	3.46379	0.0768864	0.715736
NKAP	-1.79937	-3.78791	0.207041	0.0770195	0.715736
RPS15A	0.200791	-0.0215435	0.423206	0.0771233	0.715736
AC124068.2	1.17241	-0.126821	2.47164	0.0772494	0.715736
DTNB	1.05216	-0.116061	2.21796	0.0774857	0.715736
DUSP12	1.59633	-0.172652	3.37794	0.0777538	0.715736
GBP3	1.36503	-0.150367	2.88042	0.0777689	0.715736
ARHGEF7	-1.79858	-3.79375	0.217481	0.0777691	0.715736
MCM4	-1.49645	-3.15495	0.178357	0.0777694	0.715736
NAAA	1.80009	-0.198541	3.79872	0.0778051	0.715736
CDK5RAP2	1.61268	-0.174956	3.41829	0.0779152	0.715736
MAN2A2	-1.75061	-3.69531	0.233133	0.0780049	0.715736
BBOF1	-0.916093	-1.93425	0.101501	0.0780476	0.715736
ZNF462	1.74523	-0.194429	3.68489	0.0780963	0.715736
ATG4D	-1.7813	-3.75918	0.223274	0.0781137	0.715736
SLC25A16	1.69552	-0.186359	3.58833	0.0781636	0.715736
GSK3A	1.68869	-0.194336	3.56314	0.078166	0.715736
RPL18	0.250234	-0.0274929	0.52911	0.078194	0.715736
PDE6G	1.44221	-0.15882	3.06608	0.0782143	0.715736
RPL7	0.272267	-0.029767	0.576736	0.0782278	0.715736
ILKAP	1.82159	-0.20277	3.84827	0.0782639	0.715736
NCBP3	1.69965	-0.187826	3.59931	0.0782944	0.715736
CCDC50	1.94033	-0.217745	4.09841	0.07831	0.715736
IFITM1	1.12155	-0.131069	2.36633	0.0783427	0.715736
PLEKHF1	1.69397	-0.187769	3.59058	0.078444	0.715819
GCC1	1.87825	-0.212042	3.96855	0.0784866	0.715819
SIDT2	1.47192	-0.167654	3.1115	0.0787515	0.715865
IDS	0.879947	-0.0994952	1.86104	0.0787615	0.715865
SLC35E2B	1.27809	-0.1459	2.70207	0.0788181	0.715865
ARL14EP	1.63066	-0.187053	3.44836	0.0789642	0.715865
LAMP2	1.70014	-0.192369	3.60373	0.079021	0.715865
SSU72	1.47437	-0.168076	3.13828	0.0790798	0.715865
TARS2	1.26148	-0.145701	2.66866	0.0791722	0.715865
FAM160A2	-1.64333	-3.47699	0.189439	0.079225	0.715865
PIP4P2	1.70389	-0.197379	3.60515	0.0792617	0.715865
UBA7	-1.3335	-2.82103	0.164364	0.0792952	0.715865
ANXA2R	1.73123	-0.205764	3.66078	0.0793043	0.715865
FCER1G	-0.869684	-1.84017	0.11495	0.0793542	0.715865
NDUFAF8	1.11953	-0.129618	2.37009	0.0794214	0.715865
SSR1	1.5359	-0.183394	3.24881	0.0794942	0.715865
ING3	1.1218	-0.131137	2.37474	0.0795407	0.715865
NRGN	0.870201	-0.105184	1.84147	0.0795705	0.715865
POLR2F	-1.48528	-3.14341	0.182415	0.0799963	0.717347
STN1	-1.45883	-3.09109	0.201243	0.0800678	0.717347
METTL5	1.8544	-0.220495	3.92929	0.0800698	0.717347
AKT2	1.52595	-0.183912	3.23177	0.0801214	0.717347
ARL4A	1.11079	-0.131629	2.35461	0.0801382	0.717347
BAZ2B	1.80268	-0.215025	3.82038	0.0801694	0.717347
PRKCE	1.29137	-0.154315	2.73706	0.0802265	0.717347
PAG1	1.32876	-0.159662	2.81601	0.0802984	0.717347
CYTH3	1.48319	-0.177992	3.14438	0.0803611	0.717347
LTB4R	1.16634	-0.14021	2.47289	0.0804161	0.717347
AC087645.2	0.917811	-0.11055	1.94617	0.0804786	0.717347
USP30	1.67204	-0.202512	3.5466	0.080655	0.717994
DMAP1	1.57934	-0.188311	3.36661	0.0806975	0.717994
FKBP8	1.24062	-0.148638	2.63873	0.0808284	0.717994
ZFP36	1.08243	-0.132706	2.2968	0.0809736	0.717994
TSIX	0.726171	-0.114109	1.5438	0.0810296	0.717994
EXOSC2	1.67313	-0.204279	3.55949	0.0813242	0.717994
CENPF	0.69025	-0.0847376	1.46797	0.0815558	0.717994
PTGER2	1.70455	-0.212959	3.62057	0.0815729	0.717994
SEC11A	0.95901	-0.118226	2.03984	0.081607	0.717994
MFN2	-1.69801	-3.61888	0.276286	0.0817834	0.717994
SUPT7L	-1.66962	-3.54589	0.219607	0.0818362	0.717994
CRKL	1.85076	-0.232414	3.93393	0.0818385	0.717994
LIN7C	1.77008	-0.223551	3.76904	0.0820418	0.717994
ZXDC	-1.70227	-3.61795	0.217678	0.0820897	0.717994
ATF3	1.0937	-0.138689	2.32686	0.0822747	0.717994
AC090152.1	-1.55492	-3.30551	0.219894	0.0823027	0.717994
RNF6	1.51247	-0.199476	3.21508	0.0823147	0.717994
RASGRP1	-1.32679	-2.82329	0.168303	0.0823198	0.717994
RALGAPA1	1.64252	-0.209892	3.49359	0.0823314	0.717994
NOTCH2NL	-0.863469	-1.83485	0.114094	0.0823656	0.717994
KLHL18	1.53462	-0.19838	3.26319	0.0823794	0.717994
FBXO25	1.67608	-0.214257	3.56641	0.0824384	0.717994
DDX60	0.993364	-0.126262	2.13516	0.0824416	0.717994
UFD1	-1.41304	-3.00592	0.185801	0.0827259	0.717994
NAMPT	1.25964	-0.161986	2.68313	0.0828302	0.717994
EFL1	1.07977	-0.159003	2.29745	0.0829183	0.717994
SLC43A2	-1.13301	-2.41305	0.147038	0.0829568	0.717994
GPN2	-1.69902	-3.61626	0.224359	0.0829616	0.717994
ZNF71	-1.15528	-2.46071	0.150143	0.0830062	0.717994
BBS7	1.11345	-0.145118	2.37203	0.0831048	0.717994
DUSP3	1.10684	-0.202835	2.36667	0.0831125	0.717994
RPL37	0.185446	-0.0242851	0.39494	0.0831224	0.717994
DGLUCY	1.12766	-0.147088	2.40242	0.0831327	0.717994
TMEM87A	1.18654	-0.157046	2.52719	0.0832738	0.717994
GPR89B	0.962241	-0.124855	2.05423	0.0833057	0.717994
N4BP2L1	1.80473	-0.236614	3.84607	0.0833121	0.717994
PPP4R2	1.42106	-0.1852	3.04044	0.0833975	0.717994
CYHR1	1.66934	-0.217087	3.56346	0.0834327	0.717994
SF3B3	1.7496	-0.238447	3.72539	0.0834491	0.717994
SPN	1.72493	-0.228497	3.70483	0.0835062	0.717994
ATP5MC2	0.830331	-0.108946	1.77105	0.0835525	0.717994
VAT1	0.961924	-0.127145	2.05099	0.0835982	0.717994
RPS8	0.251454	-0.0327799	0.536816	0.0836	0.717994
RIC8B	-0.937229	-2.00208	0.124143	0.0839711	0.717994
DSE	1.30728	-0.17268	2.80705	0.084021	0.717994
EEF1B2	0.246997	-0.0326725	0.527531	0.0840366	0.717994
NEK11	0.965291	-0.129271	2.05985	0.0840641	0.717994
RPL3	0.22886	-0.0301582	0.489243	0.0840711	0.717994
SUDS3	-1.69924	-3.62694	0.228466	0.0842069	0.717994
BTN3A1	1.63452	-0.21993	3.48898	0.0842339	0.717994
BRPF1	-1.62158	-3.46137	0.2182	0.0842357	0.717994
IZUMO4	1.2461	-0.165289	2.66363	0.084242	0.717994
AC064836.3	0.915117	-0.123647	1.95388	0.0843849	0.717994
APOBEC3C	1.43736	-0.194267	3.06899	0.0843953	0.717994
FBL	0.469679	-0.0625858	1.00818	0.0844486	0.717994
AKR7A2	1.46224	-0.196346	3.13771	0.0846094	0.717994
SLC39A3	-1.59778	-3.41069	0.232567	0.0848123	0.717994
NDUFAF5	-1.67026	-3.57535	0.225454	0.0848689	0.717994
PTS	1.63908	-0.22151	3.51703	0.0848918	0.717994
SLC39A1	1.52541	-0.206139	3.2757	0.0849081	0.717994
ADAM15	1.40761	-0.193384	3.00859	0.0849938	0.717994
APOPT1	-1.76569	-3.76948	0.255516	0.0850938	0.717994
ARFGAP3	1.69934	-0.234134	3.6328	0.0850998	0.717994
FBRSL1	1.76766	-0.243982	3.7793	0.0851659	0.717994
DAGLB	-1.47095	-3.1429	0.20869	0.0852074	0.717994
NKRF	1.38973	-0.191781	2.99885	0.0852325	0.717994
NDUFA3	1.71199	-0.234	3.67106	0.0852743	0.717994
AKAP8	-1.69211	-3.61582	0.24248	0.0852938	0.717994
SHKBP1	1.63443	-0.224088	3.49986	0.0853373	0.717994
PCNX3	-1.45025	-3.10162	0.201115	0.0853407	0.717994
ARHGAP9	1.43539	-0.197401	3.07642	0.0853531	0.717994
CDC42EP4	-1.20357	-2.57448	0.167337	0.0854367	0.718129
ATXN10	1.8055	-0.251864	3.86286	0.0855619	0.718239
ACTR2	1.20992	-0.168557	2.58917	0.0856099	0.718239
TIMMDC1	1.43883	-0.201201	3.07886	0.0856528	0.718239
ASCC3	-1.57675	-3.37186	0.227346	0.0857895	0.718817
LRRC23	1.29409	-0.184921	2.76934	0.0860627	0.719837
MSN	1.36835	-0.191625	2.93832	0.0861047	0.719837
CSTF3	1.24966	-0.177059	2.67637	0.086151	0.719837
PABPC1L	-0.953463	-2.04213	0.135204	0.0861825	0.719837
WASHC5	1.6066	-0.229171	3.44237	0.0864094	0.721165
OTUD5	1.49215	-0.213306	3.1976	0.0864926	0.721292
CYBC1	1.33434	-0.189126	2.87689	0.0866685	0.722192
KDSR	1.78304	-0.25475	3.82861	0.0869132	0.723466
GPR171	1.84115	-0.267291	3.95961	0.0869577	0.723466
CSNK1G1	-1.29813	-2.78569	0.189416	0.0872928	0.725685
AVPI1	1.49599	-0.219071	3.21106	0.0874347	0.726297
KPNA5	-1.85206	-3.97392	0.29751	0.0875885	0.726379
AHNAK	1.18097	-0.176633	2.53462	0.0876686	0.726379
AP3B1	1.71371	-0.252779	3.68021	0.087723	0.726379
NAT10	1.55594	-0.235833	3.3385	0.0877669	0.726379
CD3D	0.862013	-0.127359	1.85138	0.0877887	0.726379
USP53	1.63513	-0.248683	3.50934	0.0878843	0.726379
RPS2	0.214896	-0.0315312	0.462518	0.0880743	0.726379
SBK1	1.5668	-0.23315	3.36676	0.0880761	0.726379
ZDHHC2	1.72834	-0.258393	3.7436	0.0881418	0.726379
AC024940.1	-0.876645	-1.88399	0.130695	0.0881517	0.726379
ITGB3BP	1.41607	-0.217503	3.03993	0.0882131	0.726379
C12orf4	-1.63177	-3.52348	0.242596	0.0886193	0.726379
TMEM191C	-1.10742	-2.38224	0.167399	0.0887151	0.726379
STAMBP	1.50178	-0.227016	3.23058	0.088716	0.726379
CWF19L2	1.42167	-0.218119	3.0563	0.0887252	0.726379
C8orf59	1.25038	-0.188442	2.69067	0.088744	0.726379
TMCO3	1.60189	-0.242371	3.44615	0.0887537	0.726379
TXNDC12	-1.64045	-3.52772	0.250707	0.0888067	0.726379
OPA3	-1.61733	-3.48025	0.245006	0.0888644	0.726379
EFNA3	-0.848449	-1.82562	0.128719	0.0888646	0.726379
NDUFV1	1.75138	-0.265985	3.76874	0.0889083	0.726379
NUP88	1.7022	-0.259254	3.66257	0.08895	0.726379
ABR	-1.15961	-2.49646	0.177239	0.0891724	0.727047
OSGIN2	1.57369	-0.255615	3.38587	0.0894609	0.727047
NR2C2	-1.59657	-3.43773	0.270481	0.0894671	0.727047
BTF3	0.35275	-0.0536657	0.760904	0.089482	0.727047
CSKMT	1.46361	-0.221432	3.16322	0.0895055	0.727047
TRRAP	1.72932	-0.266911	3.72555	0.0895808	0.727047
ELK1	1.74978	-0.269397	3.77026	0.0896295	0.727047
SUCO	1.40704	-0.217433	3.03152	0.089632	0.727047
AC005261.3	1.50649	-0.23331	3.24629	0.089724	0.727047
PRR7-AS1	-1.00135	-2.1578	0.155097	0.0897289	0.727047
EIF3G	0.338331	-0.0517569	0.730499	0.089785	0.727047
PSENEN	1.64215	-0.262333	3.58721	0.0900985	0.72728
TMEM128	1.05843	-0.165481	2.28234	0.0901264	0.72728
MPP7	1.57701	-0.249312	3.39851	0.0901307	0.72728
SHLD1	1.63057	-0.255	3.51614	0.0901376	0.72728
PMS1	0.942894	-0.148002	2.03379	0.0902955	0.72728
DTWD1	1.47834	-0.233532	3.19022	0.0905693	0.72728
RCE1	1.55756	-0.245058	3.36266	0.0905949	0.72728
BICDL1	1.46818	-0.230832	3.17019	0.0906088	0.72728
MARCKSL1	-1.02649	-2.21397	0.167289	0.0906903	0.72728
CHRAC1	0.752654	-0.118596	1.62547	0.0906969	0.72728
VAV1	1.59564	-0.250382	3.44942	0.0907754	0.72728
ING2	1.54685	-0.244125	3.34168	0.0908058	0.72728
RBM18	-1.67399	-3.61422	0.26625	0.0908649	0.72728
VDAC1	0.770366	-0.12263	1.66336	0.0909013	0.72728
ZNF710	-0.882509	-1.90585	0.140833	0.09101	0.72728
KLHL25	1.23539	-0.212228	2.66743	0.0911023	0.72728
DMAC1	1.56894	-0.248764	3.40733	0.091157	0.72728
ZNF148	1.62925	-0.260951	3.51945	0.0911698	0.72728
GRPEL1	1.26012	-0.202587	2.72176	0.0912188	0.72728
CDK6	1.57734	-0.272703	3.48796	0.0912517	0.72728
CEBPG	1.44744	-0.23152	3.12867	0.0913034	0.72728
AL365205.1	-1.27055	-2.74543	0.204336	0.0913501	0.72728
UTP14A	1.64425	-0.264996	3.58734	0.0913895	0.72728
AC008074.3	1.20034	-0.19415	2.59483	0.0916019	0.727988
PSMD6-AS2	-1.12595	-2.43352	0.183808	0.0917176	0.727988
MRPL48	1.50698	-0.245215	3.2785	0.0917489	0.727988
HSD17B12	1.26664	-0.206955	2.76392	0.0917528	0.727988
PRKRIP1	1.72106	-0.277205	3.7312	0.0919268	0.728347
NDUFA13	-1.11551	-2.41778	0.180199	0.0920622	0.728347
IFI16	1.54052	-0.251028	3.33391	0.0920823	0.728347
NOP58	0.890475	-0.146062	1.92624	0.0921072	0.728347
BRD3	1.72572	-0.282523	3.73396	0.0921411	0.728347
ACTR8	1.4081	-0.231025	3.04723	0.0922384	0.728514
DNAJA1	0.868581	-0.1427	1.87986	0.0922995	0.728514
GIMAP6	1.18232	-0.192021	2.56499	0.0924402	0.729082
TRUB1	-1.36144	-2.94792	0.225048	0.092577	0.729218
IER2	0.529817	-0.0884239	1.14668	0.0925947	0.729218
CRYBG3	0.882127	-0.144642	1.92117	0.0926673	0.729249
QSER1	1.2908	-0.212145	2.79966	0.0928278	0.729855
SELL	1.45023	-0.238981	3.14784	0.0929393	0.729855
MEGF9	-1.11329	-2.41212	0.185543	0.0929506	0.729855
NBPF12	-1.40408	-3.05188	0.23242	0.093184	0.73055
RBX1	-1.26595	-2.75719	0.210354	0.0931854	0.73055
PLAC8	0.801632	-0.133591	1.74259	0.0933554	0.73055
NKILA	0.596904	-0.10048	1.29429	0.0934107	0.73055
ALDH9A1	1.68774	-0.283435	3.66387	0.0934941	0.73055
GSKIP	1.66311	-0.278398	3.61661	0.0935758	0.73055
VRK3	1.62923	-0.272492	3.54706	0.0936282	0.73055
MRPL49	-1.3984	-3.03328	0.236668	0.0936418	0.73055
GPI	1.70259	-0.287225	3.71183	0.0937408	0.73055
FYCO1	1.25417	-0.212396	2.73361	0.0937862	0.73055
NTPCR	1.30297	-0.219011	2.83507	0.0938277	0.73055
AL139011.2	-0.731665	-1.5878	0.124466	0.0939002	0.73055
HNRNPA1L2	-1.36064	-2.95392	0.231273	0.0939911	0.73055
GOLGA3	1.73569	-0.305194	3.78381	0.0941011	0.73055
RNF8	1.57152	-0.268955	3.41122	0.094113	0.73055
LYRM1	1.71824	-0.295739	3.7288	0.0941401	0.73055
GLTP	1.29743	-0.220527	2.82007	0.0942212	0.730644
MLH1	1.55073	-0.267979	3.36846	0.0945512	0.732668
DUSP6	1.74444	-0.303309	3.7922	0.0949366	0.733764
DYNLRB1	-1.45197	-3.15324	0.270728	0.0949484	0.733764
DNAJC24	1.69804	-0.295414	3.6915	0.0949646	0.733764
GLCE	1.43221	-0.265288	3.11283	0.0949691	0.733764
VPS16	-1.47512	-3.20973	0.279846	0.0954084	0.736623
BLCAP	1.5952	-0.280863	3.47126	0.0955436	0.73685
C4orf3	1.56111	-0.272497	3.41064	0.0955767	0.73685
DCUN1D4	1.23021	-0.235882	2.67753	0.0957857	0.737925
COPZ1	1.50847	-0.264749	3.29198	0.0960021	0.738171
TRAF6	1.69275	-0.301368	3.68687	0.0960878	0.738171
GMNN	1.83786	-0.327221	4.00295	0.0960906	0.738171
DUSP1	0.426793	-0.07516	0.932196	0.0961999	0.738171
INPP4B	1.85772	-0.327299	4.06424	0.0962478	0.738171
ACVR2B	0.973041	-0.174156	2.12024	0.09635	0.738171
ABRACL	0.96683	-0.173394	2.10705	0.0964504	0.738171
SUV39H1	1.16921	-0.209979	2.5484	0.0965188	0.738171
UBE3D	-1.11462	-2.43536	0.198931	0.0965279	0.738171
DELE1	1.50165	-0.269942	3.27325	0.0965668	0.738171
SRBD1	1.07152	-0.19268	2.33572	0.0965824	0.738171
NDEL1	1.79054	-0.323234	3.9043	0.0967777	0.738209
SELENOW	1.56502	-0.283072	3.41312	0.096875	0.738209
ADAP1	0.899554	-0.16293	1.96204	0.0969441	0.738209
USP16	-0.406953	-0.88776	0.0738542	0.0970433	0.738209
ZBED5	1.63245	-0.29667	3.56157	0.0971132	0.738209
ADAM8	1.59994	-0.287878	3.49944	0.0971288	0.738209
FBXO28	-1.6795	-3.66335	0.308423	0.0972537	0.738209
COG3	1.13606	-0.20554	2.483	0.0972857	0.738209
STAT2	1.55425	-0.283531	3.39203	0.0973048	0.738209
HELZ	1.18817	-0.234255	2.59214	0.097351	0.738209
ZNF160	1.70672	-0.311792	3.72522	0.0973778	0.738209
ZMYM3	0.868556	-0.158811	1.89592	0.0974219	0.738209
ST13	0.991728	-0.182233	2.16569	0.0976744	0.738491
ST3GAL3	0.701562	-0.127271	1.53554	0.0976984	0.738491
SLC26A11	1.55614	-0.284262	3.41454	0.0978908	0.738491
RBAK-RBAKDN	-1.55677	-3.40121	0.287203	0.0979097	0.738491
AC074044.1	0.762756	-0.141756	1.66574	0.0979309	0.738491
PMEPA1	-1.60163	-3.49642	0.307357	0.0980556	0.738491
LRRC58	-1.59589	-3.4904	0.330236	0.0980786	0.738491
CRIM1	1.38474	-0.25647	3.02594	0.0980801	0.738491
MBD4	1.18769	-0.22011	2.59549	0.0981117	0.738491
DSTN	1.19965	-0.220435	2.62732	0.0981547	0.738491
ANAPC2	1.35502	-0.252037	2.96207	0.0983002	0.738506
TBC1D2B	1.57173	-0.301287	3.43472	0.0983631	0.738506
KLHL20	1.65175	-0.307617	3.61111	0.0983654	0.738506
TRMT10B	1.30904	-0.244835	2.86292	0.0985871	0.738678
CFD	-0.87845	-1.9213	0.164397	0.0986179	0.738678
CCP110	1.69361	-0.316988	3.7042	0.0986244	0.738678
SUSD6	-1.49204	-3.26617	0.278757	0.0987828	0.738678
SCAMP1	1.69387	-0.318047	3.70579	0.0987904	0.738678
ZNF407	-1.64104	-3.58753	0.316722	0.0988059	0.738678
MADD	1.65573	-0.309788	3.62984	0.0989371	0.738726
SCFD2	0.926584	-0.174514	2.02768	0.0989514	0.738726
MAP4K2	1.55998	-0.294946	3.41466	0.0991172	0.73931
RPS3	0.185512	-0.0347053	0.406853	0.0991775	0.73931
ASMTL	-1.74087	-3.80915	0.335672	0.0992386	0.73931
NXT1	1.1773	-0.223751	2.57819	0.099399	0.739986
SERF2	0.484591	-0.0916671	1.0686	0.099472	0.74001
RPL26	0.247376	-0.0474953	0.542162	0.0999033	0.741913
ZBTB11	-1.16488	-2.55183	0.22672	0.0999247	0.741913
ZNF593	1.6576	-0.31626	3.6374	0.0999374	0.741913
CASP3	1.63073	-0.323854	3.61536	0.100063	0.742325
MIGA2	1.43098	-0.281446	3.13492	0.100182	0.742455
MRPL1	1.7971	-0.345117	3.9629	0.10022	0.742455
QKI	0.998418	-0.193984	2.19082	0.100613	0.743197
ALDH6A1	-1.03972	-2.28153	0.202091	0.100635	0.743197
PAPOLA	1.07826	-0.210767	2.3655	0.100669	0.743197
ATOX1	-1.67356	-3.67009	0.331358	0.100674	0.743197
CHST11	1.27921	-0.247188	2.81317	0.100784	0.743197
GSDMD	1.5608	-0.302928	3.42857	0.100834	0.743197
EXT2	1.12229	-0.218961	2.46355	0.10084	0.743197
SFMBT2	1.63159	-0.317048	3.59647	0.10101	0.743197
NFATC2IP	-1.5827	-3.49145	0.307361	0.101015	0.743197
ZSWIM7	1.64934	-0.319925	3.62624	0.101033	0.743197
DNAJC7	1.49405	-0.29335	3.28145	0.101188	0.743197
SYT11	0.916805	-0.1933	2.01117	0.101225	0.743197
GATC	1.58109	-0.310987	3.47316	0.101285	0.743197
HPS4	1.57471	-0.307242	3.46945	0.1013	0.743197
PI4KA	1.60599	-0.316857	3.52883	0.101455	0.743814
AP4S1	1.3066	-0.258449	2.87165	0.101596	0.743886
EIF1AX	0.814285	-0.161997	1.78908	0.101605	0.743886
DPH3	1.50217	-0.296369	3.30598	0.101816	0.744277
C21orf2	1.52681	-0.304674	3.35649	0.101887	0.744277
MON1B	1.57977	-0.313811	3.49287	0.101962	0.744277
MAML1	1.6822	-0.335156	3.69955	0.101999	0.744277
RSAD2	1.4748	-0.290673	3.25793	0.102009	0.744277
ASH1L	1.29331	-0.256711	2.84773	0.10215	0.744798
TLN1	1.46299	-0.293171	3.21915	0.102323	0.745177
ZC3H4	1.33775	-0.266597	2.94222	0.102343	0.745177
RPS4X	0.245014	-0.0487894	0.540655	0.102604	0.745229
BHLHE40	1.7282	-0.345698	3.81525	0.102654	0.745229
EDF1	0.763325	-0.152906	1.68465	0.102667	0.745229
CHD2	-0.907638	-1.999	0.182587	0.102683	0.745229
DENND4B	1.66221	-0.335332	3.65975	0.102701	0.745229
RRP12	1.58978	-0.32118	3.50073	0.102782	0.745249
MAP3K14-AS1	-0.819724	-1.80545	0.166005	0.102918	0.745249
RAB15	0.860647	-0.174448	1.89574	0.102969	0.745249
STX10	1.73441	-0.351471	3.84648	0.102984	0.745249
SRSF8	1.66202	-0.338376	3.66242	0.103222	0.745405
SLBP	-1.29662	-2.85565	0.268359	0.103285	0.745405
PSMC1	-1.19524	-2.63349	0.246263	0.10344	0.745405
SERTAD1	0.844739	-0.174798	1.86133	0.103508	0.745405
PDCD7	1.45255	-0.294794	3.21751	0.103527	0.745405
LINC00324	1.23903	-0.254545	2.73261	0.103741	0.745405
MSH2	1.41357	-0.29299	3.11678	0.103835	0.745405
ZCCHC2	1.33512	-0.275218	2.94546	0.103938	0.745405
ZNF568	1.37373	-0.283374	3.03084	0.103978	0.745405
AC044849.1	0.996419	-0.204926	2.19937	0.103982	0.745405
ZNF829	1.31464	-0.268763	2.91753	0.104082	0.745405
ZPR1	1.38785	-0.284413	3.07138	0.104221	0.745405
VWA8	1.32183	-0.273972	2.91763	0.104256	0.745405
JPT1	1.59261	-0.330761	3.51598	0.104374	0.745405
ARSA	1.26937	-0.261764	2.81872	0.104408	0.745405
EIF4EBP1	-0.848848	-1.87451	0.176816	0.104548	0.745405
POLR2C	1.35614	-0.28783	2.99253	0.104557	0.745405
PINK1	-1.33056	-2.9483	0.275351	0.1046	0.745405
NDUFB6	1.39011	-0.287846	3.07529	0.104669	0.745405
SMARCA4	1.77716	-0.371219	3.92554	0.104712	0.745405
RPL21	0.217002	-0.04509	0.479925	0.1048	0.745405
INIP	1.53488	-0.31871	3.39695	0.104828	0.745405
HIST1H2AC	1.73806	-0.364112	3.84024	0.104884	0.745405
PMM1	1.50818	-0.316724	3.33244	0.104938	0.745405
LASP1	1.60469	-0.336916	3.54629	0.105015	0.745405
PPP1R11	1.5949	-0.339885	3.5224	0.105037	0.745405
KPNA3	1.25309	-0.263214	2.76939	0.105042	0.745405
PLA2G16	1.22183	-0.257183	2.70085	0.105165	0.745405
PDE9A	-1.51369	-3.34729	0.320415	0.105408	0.745405
FBXO6	0.89877	-0.190217	1.98776	0.10549	0.745405
GFER	-1.68268	-3.7187	0.362567	0.10552	0.745405
PITPNC1	1.16414	-0.245076	2.57844	0.105532	0.745405
NME7	0.973499	-0.206182	2.15318	0.105533	0.745405
G6PD	1.30432	-0.276275	2.88492	0.105539	0.745405
AC016876.1	0.954376	-0.20234	2.11109	0.105595	0.745405
LETM2	1.28569	-0.272755	2.84414	0.105633	0.745405
ASF1A	1.59384	-0.336898	3.52945	0.105714	0.745405
PSTK	1.63506	-0.348396	3.61751	0.105723	0.745405
DCAF12	0.842424	-0.179049	1.8639	0.105744	0.745405
SMCR5	-1.09491	-2.42389	0.234065	0.106093	0.74737
ESCO1	1.36149	-0.291888	3.01465	0.106225	0.747798
SRGAP2C	1.37251	-0.29531	3.04033	0.106485	0.748752
OGFOD1	1.45921	-0.314728	3.23315	0.106633	0.748752
DZIP3	1.56073	-0.336965	3.45841	0.106695	0.748752
MFSD9	0.720814	-0.155801	1.59743	0.106764	0.748752
CCDC117	1.56844	-0.336344	3.47202	0.106773	0.748752
OPA1	1.45842	-0.315332	3.23218	0.106783	0.748752
SLC16A10	1.55527	-0.338057	3.4486	0.107108	0.750535
CDKN1C	1.31216	-0.286096	2.91042	0.107299	0.750954
HBEGF	1.74369	-0.377608	3.88633	0.107309	0.750954
SUSD3	1.60246	-0.348529	3.55764	0.107407	0.751097
FAM149B1	1.14173	-0.249825	2.53328	0.107519	0.751097
S100Z	0.860151	-0.188476	1.90878	0.107606	0.751097
GNPTG	1.69252	-0.371125	3.75738	0.107667	0.751097
KTN1-AS1	0.814509	-0.17913	1.80815	0.107834	0.751097
HLA-C	0.267085	-0.05813	0.594394	0.107848	0.751097
RCC2	1.6052	-0.353691	3.56409	0.107953	0.751097
SAT2	1.60672	-0.354674	3.56766	0.107992	0.751097
TENT5C	1.48441	-0.328053	3.29688	0.108139	0.751097
GABARAPL1	0.979936	-0.217874	2.17578	0.108166	0.751097
ULK4	1.62293	-0.35904	3.63162	0.108179	0.751097
AC004918.1	1.29406	-0.286895	2.87501	0.108339	0.751097
RPS7	0.222217	-0.0488239	0.494821	0.108371	0.751097
LINC01560	-1.1296	-2.51016	0.250961	0.108471	0.751097
KLC4	-1.23468	-2.74402	0.274663	0.108553	0.751097
AC099778.1	1.31099	-0.289375	2.92761	0.108623	0.751097
LEF1	1.09685	-0.243806	2.43909	0.108655	0.751097
ATRX	1.65247	-0.368205	3.70368	0.108657	0.751097
MAP2K6	1.20602	-0.269008	2.68104	0.108723	0.751097
PROSER3	1.2065	-0.270369	2.68154	0.108745	0.751097
WDR76	1.20793	-0.270348	2.68621	0.108938	0.751235
EXOC5	1.67486	-0.373583	3.72692	0.108949	0.751235
KDM3B	1.63594	-0.369069	3.6377	0.109096	0.751235
AL392172.1	1.3694	-0.30863	3.04743	0.109383	0.751235
AP003774.4	1.00439	-0.225044	2.23818	0.109427	0.751235
SERINC3	1.47209	-0.335894	3.27461	0.109477	0.751235
ODF2L	1.3699	-0.309533	3.04933	0.109547	0.751235
THRA	1.70798	-0.386616	3.80258	0.109662	0.751235
SEC14L1	1.31443	-0.296581	2.92839	0.109692	0.751235
LINC01934	1.18609	-0.266297	2.65119	0.109748	0.751235
CTNND1	1.25109	-0.283643	2.78583	0.109764	0.751235
BTF3L4	0.845955	-0.191489	1.88437	0.109775	0.751235
PRKCSH	1.35021	-0.306614	3.00675	0.109811	0.751235
WDFY2	-1.72171	-3.83449	0.391065	0.109883	0.751235
JHY	-0.612234	-1.36357	0.139098	0.109901	0.751235
RBBP7	-1.27803	-2.8448	0.300778	0.109942	0.751235
ZNF624	-1.15604	-2.575	0.262922	0.109968	0.751235
FABP5	1.58642	-0.358232	3.54373	0.11005	0.751315
RBL1	1.63059	-0.380352	3.63065	0.110372	0.75165
TRIAP1	1.31279	-0.29863	2.93467	0.110385	0.75165
FAM215B	1.37608	-0.330857	3.06523	0.110419	0.75165
ADAM10	1.587	-0.363642	3.53764	0.110453	0.75165
ZNF513	-0.880989	-1.96395	0.201974	0.110487	0.75165
SKP2	-1.3088	-2.91809	0.299126	0.110574	0.75165
CPSF6	1.47184	-0.335834	3.28598	0.110595	0.75165
RPL36A	0.287193	-0.0665473	0.640162	0.110701	0.751886
ZFP36L2	0.471716	-0.107982	1.05484	0.110945	0.752045
PTPN9	-1.29081	-2.88715	0.342153	0.111048	0.752045
TXLNG	1.07353	-0.248036	2.39802	0.111277	0.752045
MUTYH	1.49811	-0.348065	3.34429	0.111365	0.752045
MTMR2	0.948907	-0.220712	2.11853	0.111439	0.752045
DDX39A	1.24574	-0.289838	2.78154	0.111459	0.752045
CNOT7	1.45497	-0.343024	3.24634	0.111468	0.752045
FHOD1	-1.14466	-2.55572	0.266409	0.111481	0.752045
B4GALT5	1.45778	-0.339322	3.25488	0.111488	0.752045
CCND3	1.4437	-0.339247	3.25268	0.111494	0.752045
RSPRY1	1.53542	-0.354681	3.43425	0.111503	0.752045
POLR2D	1.61948	-0.37773	3.61669	0.111623	0.752062
GNG2	1.15404	-0.269808	2.57714	0.111647	0.752062
RPS13	0.219617	-0.0509815	0.491313	0.111784	0.752503
COQ10B	1.27746	-0.300583	2.85385	0.111974	0.752968
PPIB	0.413045	-0.0968062	0.931478	0.112062	0.752968
MCM5	1.2316	-0.290435	2.75202	0.112114	0.752968
ZBTB17	-1.36659	-3.05438	0.321203	0.112137	0.752968
CRAMP1	-1.23553	-2.76202	0.290957	0.112265	0.753328
PPM1N	1.00877	-0.237794	2.25534	0.112332	0.753328
MOSPD2	-0.797708	-1.78413	0.188714	0.112574	0.754081
TMED7	1.25616	-0.296768	2.81046	0.112586	0.754081
BSG	1.64791	-0.388856	3.69565	0.112927	0.755053
KIDINS220	1.69385	-0.403808	3.82851	0.112942	0.755053
CD79A	1.02407	-0.24478	2.29138	0.112999	0.755053
SLC16A1-AS1	1.13073	-0.269418	2.53087	0.11306	0.755053
MPLKIP	1.6766	-0.399781	3.75298	0.11311	0.755053
PNISR	0.802514	-0.191492	1.79652	0.113158	0.755053
RCC1L	1.31241	-0.322197	2.93593	0.113386	0.756094
TMOD3	1.378	-0.330568	3.08656	0.113523	0.756535
VARS	1.222	-0.294667	2.73867	0.113879	0.757919
PSMB9	1.78164	-0.441721	4.00144	0.11398	0.757919
CORO7	1.14078	-0.27621	2.55859	0.114198	0.757919
RAB2A	0.895812	-0.216938	2.00932	0.114247	0.757919
RAMP1	1.67211	-0.403186	3.75742	0.114386	0.757919
PPP4C	1.42058	-0.343351	3.19074	0.114434	0.757919
NOP53	0.255469	-0.0618401	0.573799	0.11454	0.757919
BMS1	1.45519	-0.354446	3.26482	0.114578	0.757919
PFDN5	0.269633	-0.0653083	0.605797	0.114625	0.757919
ZNF682	1.39868	-0.35293	3.136	0.114783	0.757919
CAT	1.29216	-0.315776	2.90011	0.114808	0.757919
AC132192.2	1.29688	-0.34036	2.90724	0.114834	0.757919
ITCH-AS1	-0.675086	-1.51522	0.165049	0.114839	0.757919
RHOQ	1.5231	-0.372437	3.41864	0.114851	0.757919
CAMTA1	0.990326	-0.242481	2.22364	0.11495	0.757919
MRPL44	1.24564	-0.303984	2.79904	0.114996	0.757919
MIB2	1.6223	-0.393595	3.66179	0.115214	0.757919
CTSO	1.18863	-0.289101	2.67739	0.115241	0.757919
NR1D2	1.16286	-0.286939	2.61209	0.115374	0.757919
AC008549.2	1.03569	-0.255439	2.32683	0.115456	0.757919
PAPOLG	-1.57381	-3.54394	0.386394	0.115544	0.757919
KRR1	0.724664	-0.178479	1.62934	0.115565	0.757919
CXorf40B	-1.49957	-3.37472	0.409462	0.115584	0.757919
SUN1	1.45443	-0.357946	3.27117	0.115601	0.757919
SNRPC	1.14347	-0.28036	2.58277	0.115608	0.757919
SNX22	0.632992	-0.156675	1.42266	0.115708	0.757919
PLEKHM1	-1.26567	-2.84358	0.316368	0.115797	0.757919
XAB2	1.74184	-0.431829	3.91552	0.115823	0.757919
C7orf43	-0.949636	-2.1405	0.249875	0.115953	0.757919
PGAP3	-1.191	-2.67793	0.295936	0.115985	0.757919
RPLP2	0.238703	-0.0592034	0.537011	0.116006	0.757919
HIC2	-1.36211	-3.06139	0.341761	0.116015	0.757919
FYN	-0.884006	-1.98821	0.220194	0.116159	0.758226
POLB	1.49595	-0.381272	3.36251	0.116289	0.758226
RPS27A	0.192513	-0.0477005	0.43395	0.116346	0.758226
PRR5	-1.47836	-3.3251	0.370943	0.116358	0.758226
IL21R	-1.62518	-3.65664	0.406281	0.116419	0.758226
ELMOD2	-1.46871	-3.30501	0.367583	0.116501	0.758292
SMARCC2	1.53788	-0.383528	3.47089	0.116651	0.758803
LINC00667	1.66122	-0.419506	3.77102	0.116885	0.759359
LRRC57	1.54394	-0.38874	3.47662	0.116935	0.759359
HSPA1A	1.19853	-0.301839	2.69889	0.116951	0.759359
SIGMAR1	1.09008	-0.280559	2.49676	0.117081	0.759742
EIF2B1	1.53045	-0.383231	3.46108	0.117229	0.75999
JAG2	0.790094	-0.200104	1.78029	0.117361	0.75999
AL121944.1	1.47821	-0.375372	3.33113	0.117448	0.75999
PHF14	1.58181	-0.401364	3.56498	0.117496	0.75999
SNHG7	1.21063	-0.307404	2.72867	0.117549	0.75999
MDK	1.10812	-0.281676	2.49791	0.117628	0.75999
MYNN	1.56801	-0.396965	3.53467	0.117645	0.75999
STK26	-1.701	-3.83558	0.433582	0.11783	0.75999
NAIP	-0.962941	-2.17622	0.244212	0.118041	0.75999
CENPB	1.37186	-0.347934	3.10688	0.118046	0.75999
CHIC2	-1.50848	-3.4029	0.385932	0.118102	0.75999
C19orf66	1.54877	-0.393119	3.51428	0.118118	0.75999
CCDC14	1.36759	-0.350237	3.08542	0.118176	0.75999
HRAS	1.61971	-0.412498	3.65985	0.118217	0.75999
RRM2B	-1.2722	-2.87432	0.324409	0.118226	0.75999
MTPN	0.88011	-0.226457	1.9855	0.118265	0.75999
DDX24	0.370433	-0.0944804	0.839965	0.118451	0.760322
AL356234.2	0.898398	-0.230965	2.02776	0.11846	0.760322
C8orf33	1.68754	-0.432003	3.82136	0.118665	0.761177
RPS28	0.202552	-0.0525735	0.45741	0.118887	0.762138
UBE2D1	1.24793	-0.321593	2.82807	0.119063	0.762811
DTD2	1.14236	-0.296777	2.58149	0.119241	0.763284
TRAF2	1.55048	-0.403024	3.50399	0.119281	0.763284
MRPL12	-1.4684	-3.31929	0.38228	0.119353	0.763286
MTIF3	1.44389	-0.376246	3.26404	0.119467	0.763377
CNN2	1.02904	-0.266613	2.33578	0.119512	0.763377
MAP3K12	1.50887	-0.394391	3.41212	0.119699	0.763377
ATP5MC3	1.1982	-0.310815	2.71722	0.119726	0.763377
PARPBP	1.04952	-0.274429	2.37347	0.119727	0.763377
PCMTD2	1.64476	-0.433437	3.72022	0.119837	0.763378
CCDC85B	1.07874	-0.281212	2.44612	0.119904	0.763378
LCORL	-0.951071	-2.14919	0.259554	0.119954	0.763378
RCBTB2	1.51663	-0.399708	3.43144	0.120033	0.763378
BCL10	1.3052	-0.342912	2.95332	0.120087	0.763378
ITGB2-AS1	1.65238	-0.458387	3.78523	0.120272	0.7641
ZNF562	1.07901	-0.283351	2.45472	0.120416	0.764552
SFT2D1	1.47793	-0.390615	3.34648	0.12054	0.764666
NEK5	0.781616	-0.20668	1.76991	0.120578	0.764666
MGAT4B	-1.45393	-3.29341	0.407814	0.120791	0.765277
NHP2	1.04387	-0.277326	2.36465	0.120818	0.765277
YTHDF1	1.40537	-0.371334	3.19048	0.120978	0.765689
ACBD4	0.679104	-0.180631	1.53884	0.121027	0.765689
CD2AP	-1.55186	-3.51529	0.418365	0.121215	0.765886
PEF1	-1.58331	-3.58721	0.43013	0.121428	0.765886
TNFRSF1A	1.29284	-0.343159	2.93738	0.12144	0.765886
TLE1	1.44391	-0.386232	3.27398	0.121448	0.765886
LINC02035	-0.591456	-1.34252	0.157549	0.121474	0.765886
TBCD	1.57086	-0.420473	3.56219	0.121515	0.765886
CTC1	-1.15888	-2.62623	0.314934	0.121569	0.765886
PHYH	1.49904	-0.401955	3.40004	0.121651	0.765886
PDHX	0.957281	-0.257266	2.17183	0.121826	0.765886
AQP3	1.75592	-0.469109	3.98798	0.121851	0.765886
SSR3	1.08047	-0.289992	2.4729	0.121856	0.765886
CCL5	0.788887	-0.212245	1.80554	0.121924	0.765886
PHACTR2	1.31746	-0.355259	2.99019	0.122088	0.766437
FAM118A	1.32244	-0.356198	3.00331	0.122156	0.766437
MYO9A	1.4288	-0.386414	3.24402	0.122318	0.766859
FAS	1.57276	-0.426587	3.57079	0.122368	0.766859
NFIA	-0.713625	-1.62095	0.193698	0.122602	0.767786
EFHC1	-0.821017	-1.87401	0.220229	0.122661	0.767786
LFNG	1.45472	-0.39765	3.33909	0.122987	0.769378
SMARCD2	-1.49652	-3.40195	0.408896	0.123124	0.769502
SRD5A1	0.904659	-0.247428	2.05675	0.123203	0.769502
USP25	1.62486	-0.444529	3.69425	0.123225	0.769502
SLC26A2	1.21616	-0.333023	2.76534	0.123298	0.769507
TVP23C	0.945092	-0.259344	2.14953	0.123466	0.769718
NUP54	-1.19041	-2.70647	0.328887	0.123477	0.769718
EXOC1	1.43276	-0.393864	3.25938	0.123607	0.770076
WDR1	1.35327	-0.377159	3.07711	0.123748	0.770505
CHD9	1.53725	-0.421571	3.50609	0.123987	0.771115
CGGBP1	1.37194	-0.379197	3.12307	0.12404	0.771115
AC010998.2	-0.673671	-1.53368	0.186337	0.1241	0.771115
LAX1	1.29252	-0.363664	2.9407	0.124205	0.771115
FAM120AOS	1.46767	-0.409582	3.34042	0.124209	0.771115
PGGT1B	1.52395	-0.423291	3.47119	0.124436	0.771606
ABCA2	1.15041	-0.319806	2.62063	0.124504	0.771606
DECR1	1.50733	-0.419041	3.43369	0.124507	0.771606
SNHG9	0.934185	-0.262794	2.12742	0.124672	0.772184
INPP5K	-1.34348	-3.05963	0.381554	0.124869	0.772746
PRMT5	1.15667	-0.323661	2.63701	0.125034	0.772746
ERI1	-1.005	-2.29606	0.279192	0.125039	0.772746
NGDN	1.05826	-0.296541	2.41306	0.125148	0.772746
LY75	0.930725	-0.260973	2.12242	0.125201	0.772746
SPCS3	0.696727	-0.19427	1.59377	0.125216	0.772746
EXOC6B	-1.01944	-2.32498	0.2861	0.125273	0.772746
AC008440.2	0.756459	-0.238956	1.72757	0.125435	0.772904
NEDD1	-1.46767	-3.34878	0.412752	0.125444	0.772904
SREBF2	1.58265	-0.450216	3.64453	0.126133	0.775771
ST6GALNAC4	0.980791	-0.278352	2.23993	0.12619	0.775771
GPS2	1.54072	-0.43526	3.53161	0.126192	0.775771
HS6ST1	1.34913	-0.382943	3.08121	0.126202	0.775771
PTPN2	1.07706	-0.307824	2.46	0.126413	0.776619
PARP3	0.787143	-0.224413	1.7987	0.126566	0.777113
TP53TG1	1.62204	-0.470172	3.74415	0.126871	0.777845
MIR222HG	1.02269	-0.303059	2.33571	0.126888	0.777845
CENPM	-0.878531	-2.00716	0.258728	0.126905	0.777845
PTEN	1.24752	-0.356386	2.8592	0.127178	0.778016
ZNF250	-1.21941	-2.78989	0.351079	0.127384	0.778016
C19orf70	1.26418	-0.365277	2.89495	0.12774	0.778016
TTC33	-1.25297	-2.86827	0.362323	0.12775	0.778016
QRSL1	-1.47455	-3.37594	0.426835	0.127837	0.778016
FUS	0.301474	-0.0867918	0.692453	0.127838	0.778016
PTPN4	1.61983	-0.470562	3.70839	0.127871	0.778016
TMEM251	-1.10848	-2.53816	0.321196	0.127922	0.778016
NFS1	-0.783397	-1.79393	0.227135	0.127973	0.778016
CAPG	1.56526	-0.451186	3.59359	0.128024	0.778016
TBRG1	-1.55586	-3.56088	0.458157	0.128054	0.778016
LINC01678	-0.994654	-2.27806	0.288753	0.12808	0.778016
AOAH	-1.01894	-2.3341	0.296223	0.1282	0.778016
HEATR6	1.27392	-0.370494	2.91833	0.128233	0.778016
NPM3	1.37141	-0.402426	3.14032	0.128272	0.778016
MYEF2	-1.604	-3.67398	0.48186	0.128305	0.778016
FAM83D	1.08832	-0.316816	2.49346	0.128313	0.778016
TRIM38	1.68739	-0.491266	3.86605	0.128323	0.778016
COX17	1.48383	-0.4306	3.40275	0.128326	0.778016
SLAMF1	1.62314	-0.473418	3.7197	0.128477	0.778428
UPRT	1.4051	-0.410543	3.22101	0.128564	0.778428
C21orf91	1.49764	-0.445745	3.43172	0.128786	0.778428
ZNF184	1.15558	-0.338717	2.64989	0.128897	0.778428
ERCC1	1.30949	-0.381803	3.01785	0.129064	0.778428
ALG6	0.868141	-0.260662	2.02423	0.129145	0.778428
IMPDH2	1.59934	-0.467462	3.67298	0.129171	0.778428
AL162231.1	1.06641	-0.313746	2.44657	0.129216	0.778428
KIAA1958	-1.39251	-3.19478	0.409757	0.129231	0.778428
CCDC47	-1.19852	-2.74881	0.354869	0.129247	0.778428
NADK	-1.21258	-2.78214	0.370655	0.129325	0.778428
NPIPB11	0.991082	-0.301597	2.2733	0.129336	0.778428
HSPA1B	1.08784	-0.32054	2.49623	0.129347	0.778428
SNRPD2	0.871569	-0.257517	2.00033	0.129445	0.778579
SSR2	0.313346	-0.0918906	0.721279	0.129581	0.778953
CHUK	1.51179	-0.445716	3.49061	0.129775	0.779675
SRPRA	1.06866	-0.31896	2.45526	0.130235	0.781573
ULK1	1.417	-0.418366	3.26732	0.130238	0.781573
ERVH48-1	-0.834877	-1.91954	0.249785	0.130668	0.78318
RAB8A	0.981767	-0.293648	2.2584	0.130715	0.78318
GPBAR1	-0.570216	-1.31138	0.17095	0.130846	0.78318
ARF4-AS1	0.982942	-0.295697	2.25919	0.130867	0.78318
AC092849.1	1.01997	-0.30528	2.34765	0.130906	0.78318
MRPS5	1.54148	-0.462755	3.54572	0.130963	0.78318
TONSL	0.741018	-0.223288	1.70532	0.131291	0.78318
ANO10	0.888628	-0.267797	2.04505	0.131301	0.78318
TLR2	0.81675	-0.246137	1.87964	0.131301	0.78318
CHURC1	1.26885	-0.385788	2.91863	0.131308	0.78318
GOLGA2	1.55488	-0.466746	3.58356	0.131352	0.78318
PELI1	1.2238	-0.369441	2.81599	0.131391	0.78318
CFP	1.2677	-0.382528	2.91977	0.131502	0.783351
TMCO4	1.04576	-0.316237	2.40776	0.131604	0.783351
PHF21A	1.28859	-0.387623	2.98173	0.131641	0.783351
CDYL	1.48319	-0.461715	3.41303	0.131838	0.784084
NEK7	1.33257	-0.405339	3.07878	0.132167	0.785601
F11R	-1.19143	-2.74459	0.366389	0.132296	0.785929
CDR2	-1.34943	-3.10758	0.422727	0.132373	0.785943
EIF3H	0.234309	-0.0712689	0.54108	0.132567	0.78657
MED16	1.45463	-0.443669	3.37188	0.132658	0.78657
OS9	1.36804	-0.417769	3.15728	0.1327	0.78657
CCT7	0.997558	-0.306995	2.30049	0.132805	0.786752
BTG3	1.23942	-0.378079	2.86957	0.132945	0.787143
SF3B4	-1.26372	-2.9147	0.391175	0.13306	0.787381
CFAP45	0.747334	-0.229925	1.72459	0.13314	0.78742
FAM45A	1.53392	-0.470325	3.55847	0.133256	0.787513
TRMT10A	0.967762	-0.298285	2.23381	0.133304	0.787513
ZNF212	0.928791	-0.285289	2.14727	0.133403	0.787657
FEZ2	-1.17519	-2.71262	0.368469	0.133769	0.788387
GBP4	1.47713	-0.457896	3.44335	0.133843	0.788387
ZFAND2B	1.49031	-0.459708	3.46277	0.133924	0.788387
SAP30BP	-0.94596	-2.18533	0.295473	0.134065	0.788387
ANP32A	1.32749	-0.413535	3.06803	0.134128	0.788387
AC004922.1	-0.657809	-1.54375	0.207095	0.134175	0.788387
RELL2	0.836068	-0.260429	1.93257	0.13426	0.788387
AL390728.6	1.13002	-0.354771	2.64101	0.134327	0.788387
RAB27B	1.10269	-0.344094	2.54948	0.134423	0.788387
EIF3E	0.31165	-0.0968997	0.722491	0.134639	0.788387
HVCN1	0.768447	-0.24145	1.77834	0.135054	0.788387
HDAC5	-1.54363	-3.57062	0.491493	0.135171	0.788387
AL031846.2	-0.710265	-1.64607	0.232438	0.135188	0.788387
HNRNPA1P48	1.49452	-0.476025	3.45777	0.135283	0.788387
SMYD2	1.50016	-0.472759	3.47309	0.135327	0.788387
PPP1R21	0.853376	-0.268935	1.97569	0.135327	0.788387
MFSD14A	1.0804	-0.340577	2.50138	0.135354	0.788387
FZD6	1.10286	-0.378942	2.55067	0.135394	0.788387
SMIM7	-1.47929	-3.42394	0.469791	0.135423	0.788387
SH3BP5L	0.905399	-0.284351	2.10352	0.135522	0.788387
RFXANK	-1.45497	-3.36674	0.472633	0.135565	0.788387
CTBP1-DT	1.39215	-0.439867	3.22416	0.135568	0.788387
NELFE	1.25401	-0.394525	2.90865	0.13559	0.788387
ENY2	0.711832	-0.225023	1.64869	0.135613	0.788387
DTX2	0.663403	-0.209909	1.53671	0.135699	0.788387
IPCEF1	1.55397	-0.492073	3.60002	0.13577	0.788387
ERP29	0.900585	-0.284148	2.093	0.135794	0.788387
PTPRK	-1.11468	-2.58238	0.368418	0.135838	0.788387
ATP6V1B2	-1.46887	-3.4006	0.476914	0.135856	0.788387
PLAG1	-1.30447	-3.02035	0.420426	0.135876	0.788387
RTTN	-1.32991	-3.08209	0.422267	0.136022	0.788387
KAT6B	1.45471	-0.461992	3.37141	0.136042	0.788387
GRAMD2B	-1.11694	-2.58861	0.354736	0.136046	0.788387
PTPN22	1.34145	-0.424717	3.11233	0.136052	0.788387
HDAC3	-1.49716	-3.47052	0.476194	0.136183	0.788694
RBCK1	1.26839	-0.401968	2.94851	0.136413	0.788694
CCR4	1.09357	-0.3479	2.53819	0.136461	0.788694
TSR2	1.29664	-0.41176	3.0125	0.136465	0.788694
SS18	-1.56062	-3.61817	0.501825	0.136556	0.788694
BCAP31	1.37266	-0.436347	3.19243	0.136646	0.788694
TRIM37	1.38755	-0.450623	3.26227	0.136695	0.788694
MTF1	1.22992	-0.412646	2.85159	0.136826	0.788694
ALG13	0.97945	-0.316539	2.27192	0.136944	0.788694
SPATC1L	0.855074	-0.27862	1.98287	0.137015	0.788694
RPF2	1.56533	-0.50135	3.65854	0.13703	0.788694
ULK3	1.36897	-0.439611	3.17755	0.137079	0.788694
OSGEP	1.42242	-0.457834	3.30198	0.13712	0.788694
FANCI	0.626394	-0.201453	1.45424	0.13722	0.788694
ELAC1	0.917877	-0.29578	2.13153	0.137406	0.788694
RGL2	0.990016	-0.319027	2.29906	0.137407	0.788694
CLMP	0.793884	-0.256191	1.84396	0.137542	0.788694
MRPL11	-1.16867	-2.71403	0.390956	0.137556	0.788694
PPP1R10	1.35657	-0.439191	3.17507	0.137668	0.788694
TWISTNB	0.900015	-0.289849	2.09539	0.137752	0.788694
YLPM1	1.52615	-0.494181	3.54648	0.137865	0.788694
CD99L2	-0.610901	-1.41787	0.202649	0.137928	0.788694
EP400	1.48673	-0.480005	3.46613	0.138139	0.788694
PTPN23	0.965934	-0.313406	2.24807	0.138309	0.788694
RNF214	1.12888	-0.367636	2.62539	0.138409	0.788694
GCNA	-1.08061	-2.51716	0.35083	0.138433	0.788694
CCDC125	0.914729	-0.299908	2.1519	0.138554	0.788694
MRPS25	1.46589	-0.47644	3.4149	0.138589	0.788694
EMB	1.14879	-0.37524	2.68971	0.138695	0.788694
AC010761.1	0.770009	-0.251597	1.79162	0.138726	0.788694
ZNF652	1.59783	-0.522251	3.71793	0.138756	0.788694
CCL28	-1.44631	-3.36384	0.477503	0.138818	0.788694
ATP11C	1.27663	-0.41775	2.97101	0.138867	0.788694
CNTROB	-0.929901	-2.1648	0.304994	0.139089	0.788694
RC3H1	-1.28969	-3.00035	0.434272	0.13912	0.788694
TMEM53	-0.617226	-1.43702	0.203046	0.139136	0.788694
TMBIM4	1.37121	-0.447217	3.20954	0.139145	0.788694
PIGN	0.928237	-0.304876	2.16135	0.139224	0.788694
TNFRSF14-AS1	0.925216	-0.306781	2.15353	0.13931	0.788694
JMJD1C	0.692339	-0.228415	1.61223	0.139377	0.788694
BOP1	1.30906	-0.430992	3.04911	0.139456	0.788694
CTSZ	1.36457	-0.450487	3.17962	0.139718	0.788694
C11orf71	1.1098	-0.36873	2.58503	0.139726	0.788694
ADH5	1.3068	-0.42979	3.04974	0.139753	0.788694
ACSL5	-0.840285	-1.95819	0.277618	0.139793	0.788694
SF3A2	1.41162	-0.464157	3.29928	0.139857	0.788694
RNF207	1.12557	-0.371936	2.63025	0.140208	0.788694
GNG4	1.39659	-0.466091	3.25586	0.140266	0.788694
TRBV12-3	0.639204	-0.218414	1.49226	0.140349	0.788694
KPNB1	1.20701	-0.4001	2.81951	0.140425	0.788694
IFT20	1.34459	-0.445932	3.15495	0.140467	0.788694
SH2D1A	-1.41642	-3.30377	0.473438	0.140548	0.788694
BTD	1.23077	-0.409108	2.89695	0.140553	0.788694
CTDSP2	-1.49216	-3.48158	0.497267	0.140634	0.788694
BX255925.3	0.77621	-0.257725	1.8147	0.140762	0.788694
TBC1D32	0.704267	-0.235252	1.64379	0.140864	0.788694
ZNF529	1.47521	-0.490899	3.44904	0.140925	0.788694
HIST1H2BD	1.2365	-0.413609	2.88661	0.141	0.788694
LUZP1	1.19864	-0.400673	2.80066	0.141124	0.788694
MICAL3	1.14831	-0.382721	2.69255	0.141209	0.788694
U2AF1L5	-0.758142	-1.77014	0.256661	0.141399	0.788694
TRGC1	1.45946	-0.490506	3.4115	0.141534	0.788694
C19orf47	0.807186	-0.2715	1.88587	0.141544	0.788694
GAK	1.45309	-0.493163	3.39343	0.141569	0.788694
ARL4D	1.04286	-0.350873	2.43658	0.141573	0.788694
ZFAND2A	0.783206	-0.265308	1.82939	0.14163	0.788694
PRKD3	1.28697	-0.433339	3.00728	0.141649	0.788694
NAA16	-1.05548	-2.46595	0.355213	0.141666	0.788694
FAM83F	-0.987359	-2.30754	0.335699	0.141757	0.788694
TMEM141	1.36576	-0.458011	3.20072	0.14181	0.788694
ZRANB2	1.08948	-0.367769	2.54698	0.141824	0.788694
CCDC90B	1.37	-0.46352	3.20224	0.141861	0.788694
C4orf46	1.15058	-0.387032	2.69398	0.14197	0.788694
RNF103	1.42878	-0.485265	3.34025	0.142107	0.788694
RNF130	1.37082	-0.477532	3.20202	0.142111	0.788694
ARL2BP	1.13441	-0.382011	2.65881	0.14219	0.788694
PHYKPL	1.5617	-0.52889	3.65229	0.142222	0.788694
LMOD3	1.0161	-0.344119	2.40312	0.142265	0.788694
S100B	1.41064	-0.478091	3.29937	0.142297	0.788694
MGME1	0.908895	-0.308114	2.1259	0.14232	0.788694
ERCC5	1.01362	-0.36198	2.36917	0.142365	0.788694
TLE4	0.838215	-0.287072	1.9597	0.142391	0.788694
RAD51B	-0.768249	-1.79726	0.260766	0.142446	0.788694
ZBED4	-1.32513	-3.10163	0.475266	0.142748	0.788694
AKAP5	0.809686	-0.275765	1.89514	0.142785	0.788694
THUMPD1	1.09059	-0.372928	2.552	0.142822	0.788694
TENT2	1.22144	-0.41642	2.85931	0.142886	0.788694
CCDC141	0.733209	-0.250341	1.71676	0.143035	0.788694
PHACTR4	1.49743	-0.509461	3.5185	0.143121	0.788694
C2CD5	1.05121	-0.359267	2.46169	0.143132	0.788694
ZC3H12D	1.15217	-0.391387	2.70766	0.143163	0.788694
LINC01679	-0.701699	-1.64345	0.240052	0.143231	0.788694
SFMBT1	1.36046	-0.465448	3.18913	0.143353	0.788694
ALCAM	0.993059	-0.340342	2.32646	0.143413	0.788694
HDX	-0.842079	-1.982	0.331186	0.143416	0.788694
JTB	0.870692	-0.297039	2.04979	0.143466	0.788694
CASC4	1.45474	-0.497952	3.41117	0.143507	0.788694
HIST1H2AL	1.18368	-0.404829	2.77683	0.143518	0.788694
RANGAP1	1.19694	-0.409856	2.80678	0.143533	0.788694
TBCA	1.18391	-0.407141	2.77445	0.143593	0.788694
CD37	0.283793	-0.0968501	0.667371	0.143638	0.788694
FAAP24	1.02004	-0.350656	2.39074	0.143721	0.788694
HCLS1	1.42057	-0.48853	3.32968	0.143759	0.788694
VPS54	0.83916	-0.292049	2.00009	0.143839	0.788694
RBM28	1.49168	-0.513728	3.49709	0.143905	0.788694
DDX3Y	0.7594	-0.267899	1.7803	0.144123	0.788881
TFAP4	1.06772	-0.367069	2.50864	0.144174	0.788881
ARRDC4	0.909942	-0.314456	2.13434	0.144253	0.788881
RPL24	0.188803	-0.0650789	0.443436	0.144322	0.788881
ORAOV1	-1.27204	-2.98406	0.43997	0.14434	0.788881
ANAPC5	1.12191	-0.390353	2.66767	0.144507	0.788881
TTC1	1.55336	-0.538495	3.66451	0.144594	0.788881
TP63	0.961663	-0.333936	2.25726	0.144744	0.788881
COL9A2	0.844347	-0.29358	1.98227	0.144877	0.788881
C6orf106	1.4866	-0.517614	3.49081	0.14502	0.788881
RNF167	1.51399	-0.525016	3.57875	0.145028	0.788881
FASN	1.22224	-0.426031	2.87069	0.145032	0.788881
AL359711.2	1.36907	-0.474625	3.22624	0.145089	0.788881
FAAP100	1.15862	-0.403804	2.72105	0.145118	0.788881
PCBP2	0.251133	-0.0878638	0.590046	0.145363	0.788881
FKBP4	1.38255	-0.483392	3.24848	0.145446	0.788881
BEX3	1.54121	-0.537166	3.6237	0.145482	0.788881
RUNX1	1.4251	-0.504995	3.3546	0.1455	0.788881
CNOT10	1.52019	-0.532496	3.57287	0.145636	0.788881
UROS	1.38319	-0.482004	3.26069	0.145665	0.788881
HSD17B4	-0.898947	-2.12881	0.363905	0.145704	0.788881
EIF1	0.256693	-0.089632	0.60438	0.145748	0.788881
COX6C	0.668168	-0.234055	1.57157	0.145755	0.788881
ELOC	1.10074	-0.385589	2.60277	0.145863	0.788881
STX6	-1.14761	-2.70949	0.400933	0.145979	0.788881
SNX18	-1.35406	-3.18526	0.477139	0.146251	0.788881
BAK1	1.46163	-0.513504	3.444	0.146319	0.788881
CAST	0.909585	-0.322042	2.14065	0.146562	0.788881
WDR27	0.882119	-0.311833	2.07607	0.146583	0.788881
SLC35E3	1.16847	-0.41357	2.75051	0.146712	0.788881
C17orf75	1.12092	-0.396788	2.63863	0.146724	0.788881
MFSD10	1.39716	-0.491735	3.3019	0.146737	0.788881
POU2F2	1.54456	-0.546841	3.63596	0.146741	0.788881
MTMR10	1.42882	-0.507455	3.36509	0.147069	0.788881
TMEM175	0.958957	-0.340658	2.25857	0.147092	0.788881
APPL2	-1.42768	-3.36299	0.507633	0.147189	0.788881
AC116407.2	1.40185	-0.498984	3.30269	0.147301	0.788881
PDE4B	1.08747	-0.387105	2.5638	0.147403	0.788881
EVA1B	1.18176	-0.42134	2.78575	0.147422	0.788881
YIF1A	1.25897	-0.446104	2.98254	0.147474	0.788881
TTC7A	1.58736	-0.566084	3.7408	0.147499	0.788881
XPO4	-1.06736	-2.5155	0.380776	0.147536	0.788881
SLTM	0.791207	-0.282188	1.86617	0.147655	0.788881
SNX30	1.27875	-0.458111	3.03899	0.147703	0.788881
SLC25A44	1.27287	-0.45489	3.00063	0.14772	0.788881
PKD1	1.3204	-0.473765	3.11228	0.147723	0.788881
SLC25A42	1.09412	-0.391198	2.57943	0.147772	0.788881
CYB561	1.58531	-0.567092	3.73771	0.147822	0.788881
DNAJA3	1.10982	-0.397618	2.61727	0.147985	0.788881
HDLBP	1.55788	-0.558366	3.67413	0.148027	0.788881
ANKRD52	-1.16904	-2.75715	0.419072	0.148045	0.788881
PPIA	0.295727	-0.10535	0.699549	0.148056	0.788881
UTP23	1.51003	-0.541519	3.56157	0.148086	0.788881
TMEM119	0.720756	-0.258625	1.70014	0.148148	0.788881
CMTM3	1.1721	-0.421349	2.76595	0.148258	0.788881
RAC2	0.823378	-0.29535	1.94709	0.148523	0.788881
DENND2C	0.732595	-0.264033	1.72922	0.148613	0.788881
MUT	0.839214	-0.302565	1.98099	0.148651	0.788881
PRR13	0.96358	-0.346936	2.28443	0.148741	0.788881
ITFG1	1.33041	-0.482102	3.14209	0.148962	0.788881
PSMB10	1.22552	-0.451242	2.89159	0.148977	0.788881
CEBPZOS	1.53062	-0.552131	3.61978	0.148995	0.788881
[truncated: 8,619 more rows]

## Sheet: Age
gene	coef	p	fdr
USP46-AS1	0.00496259	1.73792e-08	0.000184497
EFNB1	0.00679084	7.56189e-06	0.0401385
AFDN	0.00468943	7.10906e-05	0.251566
EEF1D	0.0012206	0.000162981	0.342558
CDIPT	0.00756059	0.000176759	0.342558
TTC21B	-0.00813945	0.000193608	0.342558
CLPTM1L	0.00767472	0.000257053	0.360101
RNF216	-0.00811776	0.000271365	0.360101
COA5	0.00678287	0.000410286	0.416371
DERL1	0.00529706	0.000414459	0.416371
FAM27C	0.00392081	0.000475476	0.416371
MED6	-0.00432521	0.000476986	0.416371
THAP2	0.00673312	0.000603608	0.416371
ZBTB11	-0.00556649	0.00062622	0.416371
RANGAP1	0.00649874	0.000651285	0.416371
FAM241A	0.0071944	0.000680981	0.416371
CLK3	-0.00765202	0.000691461	0.416371
LPCAT3	0.00724329	0.000755585	0.416371
PARD3	0.0058091	0.000809586	0.416371
NAA16	-0.00545771	0.000813472	0.416371
PKP2	0.00335259	0.000847723	0.416371
FAM20B	0.0070573	0.000862863	0.416371
PPP1R15A	0.00143777	0.00105983	0.468885
ENO2	0.0060491	0.00106003	0.468885
PMAIP1	0.00607452	0.00112863	0.479263
POLDIP3	-0.00716386	0.00127713	0.521463
VASN	0.00394877	0.0013991	0.541016
RPL36AL	0.00129983	0.00142695	0.541016
RAMMET	-0.00528041	0.00160303	0.580224
SUPT16H	0.00499083	0.00163967	0.580224
IMMP2L	-0.00598002	0.00178299	0.597826
AP005329.1	0.0035098	0.00192909	0.597826
NDUFS4	0.00634593	0.00195033	0.597826
NUDT11	0.00320367	0.00198015	0.597826
DIP2B	-0.0067025	0.00205323	0.597826
USP30-AS1	0.00342037	0.00205773	0.597826
SMARCC1	-0.00489102	0.00210305	0.597826
RIOX2	0.00580886	0.00213992	0.597826
CEP152	-0.00335013	0.00225939	0.60851
FEM1C	-0.00657982	0.0022928	0.60851
TPD52	0.0068286	0.00237398	0.614687
KARS	-0.00528877	0.00251938	0.62424
KLHL12	-0.00542964	0.00257633	0.62424
MOB3A	0.00576423	0.00263946	0.62424
ERMARD	-0.00343814	0.00269331	0.62424
FAM160A2	-0.00635058	0.00272105	0.62424
ATP10D	0.0032995	0.00276369	0.62424
SYPL1	-0.00515036	0.00317092	0.684397
RILP	0.00334409	0.00321375	0.684397
FAM209B	0.00341402	0.00329073	0.684397
TCF19	0.00330652	0.00330601	0.684397
LAMP3	0.00306785	0.00339718	0.684397
KLF4	0.00595198	0.00345916	0.684397
HIPK3	0.00655344	0.00360453	0.684397
CCT3	0.00375622	0.00365755	0.684397
HDAC6	0.00412267	0.00368501	0.684397
MTG2	0.00474526	0.00372923	0.684397
TCEAL4	0.00541089	0.00380797	0.684397
PIAS2	-0.00634037	0.00384819	0.684397
EIF2B3	-0.00472287	0.00392806	0.684397
RHOB	0.00712798	0.00394179	0.684397
ACSL6	0.00534909	0.00407616	0.684397
AC005838.2	0.0030532	0.00414369	0.684397
C2CD2L	-0.00362741	0.0041535	0.684397
PFDN5	0.00114498	0.00424417	0.684397
S100A9	0.00447943	0.00425492	0.684397
PDK1	-0.0066716	0.00448302	0.69295
ST8SIA4	0.00593555	0.00449531	0.69295
STAT5B	0.00614483	0.00450391	0.69295
PMS1	0.00352413	0.00468598	0.705393
DNAAF5	0.00318042	0.00471768	0.705393
DUT	-0.00610351	0.0049338	0.727462
FANCM	0.00544307	0.00512023	0.734498
ACBD3	-0.0048318	0.00536172	0.734498
SBNO2	0.00603038	0.0054158	0.734498
RER1	0.00609755	0.00548872	0.734498
TOE1	0.00540017	0.00551631	0.734498
CAPRIN2	-0.00438266	0.00560081	0.734498
AC040169.1	0.00569175	0.00573844	0.734498
MLLT10	-0.0056459	0.00578212	0.734498
BEST1	-0.00582234	0.00578791	0.734498
FAM3C	0.00609207	0.0057932	0.734498
ANKRD16	0.00382212	0.00581997	0.734498
AGA	0.00617422	0.00583504	0.734498
SNX18	-0.00575359	0.00588097	0.734498
RPL37	0.000691116	0.0060184	0.740331
PGAP1	-0.0065493	0.00618536	0.740331
GHDC	0.00327457	0.00621134	0.740331
COX6B2	0.00279704	0.00627663	0.740331
AL139011.1	0.00327305	0.00634661	0.740331
SAMD12	0.00239717	0.00642859	0.740331
MED29	0.00635411	0.00644681	0.740331
RAB5B	-0.00448799	0.00651402	0.740331
METRNL	0.00642617	0.0065553	0.740331
UBL4A	-0.00456605	0.00666731	0.745055
KDM1A	0.00542704	0.00680252	0.745295
AC004982.2	0.00297866	0.00680988	0.745295
HDX	-0.00351842	0.00693519	0.749071
TBCEL	0.00269554	0.00698549	0.749071
XPO4	-0.00441422	0.00744811	0.767892
TNFSF8	0.00516187	0.00753754	0.767892
SEC23B	0.00600982	0.00756015	0.767892
TMEM156	-0.00669305	0.00758713	0.767892
DOCK2	-0.00536484	0.00760203	0.767892
ST6GALNAC6	0.00332552	0.00762805	0.767892
VAV3	-0.00487957	0.00771332	0.767892
CSAD	-0.0057473	0.00773968	0.767892
RPS12	0.00070077	0.00788798	0.772626
PSMG1	-0.00538991	0.00793295	0.772626
RGL2	0.00394468	0.00812087	0.78241
DUSP2	0.00335194	0.00818082	0.78241
MYBL1	0.00332167	0.00830635	0.786421
BTN3A1	0.00556204	0.00840936	0.786421
RPS6	0.000771055	0.00856525	0.786421
BCL2A1	0.00510334	0.00861934	0.786421
TMED2	0.00306206	0.00875908	0.786421
ZNF628	0.00516577	0.0088639	0.786421
AOAH	-0.00391541	0.00888106	0.786421
HIST1H2AB	0.00290957	0.00890558	0.786421
RPS6KC1	-0.00384263	0.00895643	0.786421
AC107871.1	-0.00318566	0.00896354	0.786421
INTS3	0.00300335	0.00924868	0.786583
ATP5F1C	-0.00392081	0.00926232	0.786583
SEPT6	-0.00555363	0.00927424	0.786583
ANTXR2	0.00428757	0.00935717	0.786583
BBIP1	0.00528721	0.00949282	0.786583
WDR6	0.0054217	0.00953528	0.786583
SP110	-0.00544704	0.00960301	0.786583
GBP5	0.00584691	0.00983078	0.786583
AF001548.2	0.00238974	0.0098854	0.786583
PCAT1	0.00295125	0.0100112	0.786583
AFF4	0.00378499	0.0101275	0.786583
PEF1	-0.00595785	0.010178	0.786583
CASP4	0.00415264	0.0103972	0.786583
HMGB1	-0.00116951	0.0104292	0.786583
RRAGC	-0.00566489	0.0104554	0.786583
CSNK1G1	-0.00432665	0.010497	0.786583
KPNA6	-0.00463187	0.0105275	0.786583
SEMA4A	0.00348913	0.0105913	0.786583
PAQR3	-0.00479465	0.0106083	0.786583
RPS14	0.000779962	0.010687	0.786583
LEO1	-0.00467498	0.0106988	0.786583
TXNDC12	-0.00554929	0.0107108	0.786583
TBC1D22A	0.00529045	0.0107685	0.786583
ZXDC	-0.00556707	0.0107909	0.786583
SSR2	0.00122383	0.010879	0.786583
FNDC3A	-0.00601927	0.0108918	0.786583
HPRT1	0.00547256	0.0111071	0.790925
BIRC3	0.00434994	0.0111191	0.790925
CEP70	0.00382942	0.0111858	0.790925
KIAA1143	-0.00387631	0.011294	0.790925
FLYWCH1	0.00475438	0.0113881	0.790925
AC062017.1	0.00372827	0.0114511	0.790925
RASGRP3	0.00454185	0.0114735	0.790925
AC074117.1	-0.00358524	0.0115581	0.791616
CCT7	0.00387386	0.0117278	0.795167
PTPRE	-0.00574092	0.0117597	0.795167
WDR4	-0.00326476	0.0120169	0.802752
AC027644.3	0.00469533	0.0123394	0.802752
EPS15L1	0.00482953	0.0123528	0.802752
LINC00324	0.00424025	0.0124059	0.802752
PSMC3	0.00377178	0.0124911	0.802752
TMEM86B	0.00352114	0.0125468	0.802752
AC018645.2	0.00247085	0.0125941	0.802752
CLASP2	0.00549016	0.0125947	0.802752
LRRFIP2	-0.00539783	0.0128201	0.802752
NFATC2IP	-0.00540852	0.0128234	0.802752
COQ10A	0.00537584	0.0128704	0.802752
GABARAPL1	0.0034665	0.0128841	0.802752
SLC11A2	0.00442919	0.0130474	0.802752
RPS27A	0.000708147	0.0131509	0.802752
AC037459.2	0.00231483	0.0132545	0.802752
TRAF1	0.00562679	0.0132782	0.802752
ZNF346	-0.0038564	0.0133585	0.802752
MBP	0.00466886	0.0133769	0.802752
RPL11	0.000725069	0.0134058	0.802752
HMGN4	-0.00386165	0.0134126	0.802752
STK38	-0.00564631	0.0134599	0.802752
HAR1A	-0.00329931	0.0135787	0.805317
PIGL	0.00398298	0.01385	0.807309
YWHAQ	0.00336185	0.0139162	0.807309
TIGAR	-0.0051607	0.0139469	0.807309
RBM14-RBM4	0.00292925	0.0141015	0.807309
POLM	0.00416649	0.0141241	0.807309
AP4S1	0.00435591	0.0141561	0.807309
ARHGAP9	0.00458144	0.0141898	0.807309
SAP18	0.00130426	0.0142207	0.807309
VSIG1	0.00370555	0.0144539	0.816185
MRE11	-0.00505837	0.0147005	0.823185
EIF1AD	0.00541302	0.0147394	0.823185
SPHK1	0.00406407	0.0148105	0.823185
AC111182.1	0.004775	0.0152968	0.832492
MRPL12	-0.0051953	0.0153247	0.832492
SIRT7	-0.00399305	0.0154842	0.832492
MRPL16	0.00505091	0.0154962	0.832492
USP18	0.00416015	0.0155404	0.832492
UTY	0.00434137	0.0155735	0.832492
GALNT3	-0.00396727	0.0157111	0.832492
TCF3	0.00508888	0.0157418	0.832492
SHOC2	-0.00514423	0.0157706	0.832492
LNX1	0.00304962	0.0158154	0.832492
DDX18	-0.00398105	0.0159271	0.832492
NDE1	0.00492898	0.0160111	0.832492
PLOD3	0.00390025	0.0160884	0.832492
PPM1A	0.00405393	0.0163325	0.832492
AL021368.2	0.0035805	0.0163902	0.832492
SETD1A	-0.00530702	0.0164564	0.832492
SASH3	-0.00510415	0.0165191	0.832492
TMEM128	0.00332245	0.0166137	0.832492
PYURF	0.00473442	0.0166271	0.832492
MBTPS1	-0.0039344	0.016825	0.832492
NOP58	0.00289774	0.0168622	0.832492
RPL35A	0.000962051	0.0168995	0.832492
GID4	0.00285137	0.0172979	0.832492
NRARP	0.00464492	0.0173712	0.832492
VANGL1	-0.00264534	0.0175552	0.832492
RPL18	0.000781996	0.0176518	0.832492
NEURL1	0.0030027	0.0177292	0.832492
AC011476.3	0.00244318	0.0177676	0.832492
RAD51B	-0.00276225	0.0178137	0.832492
SVIP	0.00426526	0.0178514	0.832492
CYHR1	0.00512058	0.0179368	0.832492
TMEM126B	-0.00504218	0.0179509	0.832492
POU5F2	-0.00266008	0.0179554	0.832492
DYNLRB1	-0.00464234	0.0180438	0.832492
STARD3NL	-0.005663	0.0181138	0.832492
ZNF141	0.00497118	0.0181285	0.832492
APOO	0.00323412	0.0181396	0.832492
CYB5D1	0.00493005	0.0181783	0.832492
S100A13	0.00486158	0.0183052	0.832492
RAPGEF2	-0.00521867	0.0183697	0.832492
NPEPPS	-0.00412378	0.0185959	0.832492
PIM2	0.00414183	0.0186437	0.832492
RPL8	0.00072277	0.0187015	0.832492
UTP11	-0.00494902	0.018716	0.832492
C5AR1	0.00176453	0.0187232	0.832492
ALCAM	0.00354736	0.0188195	0.832492
EXOSC1	-0.0048176	0.0189363	0.832492
ENPP4	-0.00296114	0.018958	0.832492
CASP9	0.00508207	0.0190957	0.832492
ASH1L	0.00423818	0.0190968	0.832492
MSL3	-0.00492181	0.0190975	0.832492
C16orf54	-0.00351464	0.019253	0.832492
RPL13	0.000668801	0.019264	0.832492
YTHDF2	-0.00245972	0.0195822	0.832492
TMEM231	0.00437871	0.0200144	0.832492
NAP1L1	0.000904527	0.020151	0.832492
ADAL	0.00386556	0.0202094	0.832492
SMARCD2	-0.00500896	0.0202217	0.832492
TMX1	-0.00503499	0.0202469	0.832492
ICMT	-0.00277626	0.020433	0.832492
FARSB	0.00419266	0.0205525	0.832492
UBN1	0.00492067	0.0206444	0.832492
NFKBIA	0.00171075	0.0206549	0.832492
SLA2	0.00362563	0.0207292	0.832492
GPN2	-0.00505828	0.020776	0.832492
ZNF260	-0.00418421	0.0208382	0.832492
BTF3	0.00111	0.0208573	0.832492
STARD5	-0.00233581	0.020983	0.832492
RPL7	0.000822815	0.0211041	0.832492
CLDN15	0.00249061	0.0211426	0.832492
MDC1	0.0048493	0.0211829	0.832492
POLR2K	0.00410586	0.0212243	0.832492
MAP4K5	0.00515982	0.0213904	0.832492
RPL21	0.000712147	0.0214864	0.832492
TNFRSF4	0.00525719	0.0215762	0.832492
SH3BGRL	0.00429599	0.0216204	0.832492
RAD54L2	0.00494554	0.0216601	0.832492
CLP1	-0.00494737	0.021666	0.832492
TIMM10	-0.00500407	0.0216733	0.832492
NORAD	0.00239242	0.0216861	0.832492
LBH	-0.00452285	0.0217689	0.832492
MAGI3	-0.0043202	0.0222846	0.832492
SEC16A	0.00440839	0.0224024	0.832492
CDC37	0.00384635	0.0224907	0.832492
TCTEX1D4	0.00265562	0.0225785	0.832492
VPS28	0.00365669	0.0227887	0.832492
RPS28	0.000688851	0.0228042	0.832492
SLC25A4	0.00336336	0.0228421	0.832492
ZC3H12A	0.00512154	0.0228737	0.832492
AC127496.5	0.00216837	0.0228935	0.832492
GMPPA	0.00298262	0.0229255	0.832492
CXorf65	-0.00272191	0.0229494	0.832492
ID1	0.00589105	0.0230549	0.832492
ECHDC2	-0.00491396	0.0230854	0.832492
FUS	0.00101512	0.0230881	0.832492
RPS3A	0.000754194	0.0231102	0.832492
IGSF9B	0.00305774	0.0232077	0.832492
ISCU	0.00239934	0.0232759	0.832492
TAPT1	0.00418056	0.02331	0.832492
CINP	-0.00513639	0.0233492	0.832492
MAPK1	0.00492797	0.02346	0.832492
SMCR5	-0.0034039	0.0235332	0.832492
NRM	-0.00404614	0.0235501	0.832492
RBM33	-0.00231304	0.0236692	0.832492
AKAP5	0.00277735	0.0236693	0.832492
ZMYM6	0.00405526	0.0237778	0.832492
LRRC58	-0.00486229	0.0237905	0.832492
WIPI2	0.00421028	0.023916	0.832492
COPS4	0.00454532	0.0239722	0.832492
ABRAXAS1	-0.00489252	0.0240553	0.832492
ZNF780B	0.0030095	0.0240574	0.832492
AGO3	-0.00517484	0.0241042	0.832492
SLC33A1	0.00358841	0.0242486	0.832492
LAMP1	-0.00400626	0.024295	0.832492
MRPL30	-0.00466597	0.0243864	0.832492
SEMA7A	-0.00218842	0.0244201	0.832492
MTPAP	0.00470563	0.024548	0.832492
UBE2G2	-0.00428502	0.0245643	0.832492
COQ7	0.0051001	0.024662	0.832492
ZNF426	0.00449973	0.0247088	0.832492
SMARCB1	-0.0044795	0.0247302	0.832492
ZNF513	-0.00274754	0.0248347	0.832492
QSER1	0.00387232	0.0248728	0.832492
GLRX	0.0049957	0.0249261	0.832492
NDUFAF5	-0.00489464	0.0250631	0.832492
RPS10	0.00095191	0.0250917	0.832492
RBMS2	-0.00281115	0.0252058	0.832492
PGAM5	0.00458733	0.0252604	0.832492
CUL3	-0.00280644	0.0254118	0.832492
FBL	0.00139261	0.0255922	0.832492
PLAUR	0.00488533	0.0256513	0.832492
RPUSD4	-0.00456468	0.0256823	0.832492
SURF6	-0.00520666	0.025696	0.832492
RPL36A	0.000933727	0.0257388	0.832492
HNRNPA1L2	-0.00402286	0.0257618	0.832492
FASN	0.00428984	0.0257687	0.832492
SLC25A36	-0.00295477	0.0260142	0.832492
THAP6	0.00361797	0.0260388	0.832492
GNG5	0.00339561	0.0261127	0.832492
ECPAS	0.00476314	0.0261348	0.832492
NPM1	0.000862854	0.0261588	0.832492
SLFN12	0.00277966	0.026174	0.832492
TCIRG1	0.00460455	0.0262067	0.832492
UBIAD1	0.00457855	0.0262895	0.832492
MFSD12	0.00427772	0.0263668	0.832492
RPS13	0.000707765	0.0265238	0.832492
PCNX1	0.00502975	0.0265468	0.832492
RPL22	0.000682225	0.0266337	0.832492
SCML1	0.00472245	0.0266623	0.832492
DNAJB11	-0.00427854	0.0268185	0.834912
YARS2	-0.00471141	0.0270332	0.838841
FAM157C	-0.00246148	0.0271276	0.838841
ADAM9	0.00348775	0.0271817	0.838841
SS18L1	-0.00281091	0.0274204	0.839
DR1	-0.00417287	0.0275101	0.839
THAP11	0.00444658	0.0275277	0.839
LRRC59	-0.00475074	0.0275664	0.839
AC034236.2	0.00330252	0.027582	0.839
TMUB1	0.00479471	0.0277174	0.839184
ZIK1	-0.00365654	0.0277462	0.839184
RPL30	0.00071744	0.0280768	0.839709
NIPAL3	0.00391782	0.0281166	0.839709
EYS	0.00278883	0.0282113	0.839709
PDE4B	0.00375962	0.0282347	0.839709
SZRD1	-0.00390545	0.0282538	0.839709
ABAT	-0.00438808	0.0283194	0.839709
MEMO1	0.00338131	0.0283665	0.839709
AC004825.2	-0.0046114	0.0285648	0.839709
NUS1	0.00492686	0.02865	0.839709
SLFN13	-0.00319177	0.0288039	0.839709
STARD7	0.00286582	0.0289762	0.839709
ZNF235	-0.00242906	0.0289822	0.839709
RPL4	0.00121542	0.0290057	0.839709
TSPAN14	-0.00465944	0.0290353	0.839709
GPR108	-0.00461475	0.0291607	0.839709
FBXO9	-0.00454597	0.0292025	0.839709
UHMK1	0.00442396	0.0296045	0.839709
NACA	0.00100206	0.0296783	0.839709
FAM91A1	-0.00488374	0.0297091	0.839709
AL365205.1	-0.00362108	0.0297146	0.839709
RRAGB	0.00318117	0.0300207	0.839709
OGT	-0.0048191	0.0302532	0.839709
FBXW5	-0.00489237	0.0303035	0.839709
CENPE	-0.00323897	0.0303043	0.839709
NDUFA13	-0.00328714	0.0303921	0.839709
STK19	0.00482451	0.0304199	0.839709
TMEM87B	0.00374521	0.030587	0.839709
CARD8	0.00485302	0.030633	0.839709
ECI1	-0.00472723	0.0307333	0.839709
CAMTA1	0.00310331	0.0308056	0.839709
TTC38	-0.00252592	0.0309539	0.839709
IFITM2	-0.00309091	0.0310282	0.839709
NSA2	0.00121115	0.0310682	0.839709
PIDD1	0.00378633	0.0312459	0.839709
RALB	-0.00406501	0.0314013	0.839709
USP49	0.00291669	0.0314525	0.839709
PLEKHA2	-0.0042125	0.0314696	0.839709
WAC	-0.00292399	0.031475	0.839709
TIMM17A	-0.00418036	0.0315872	0.839709
NPIPB11	0.00315329	0.0316952	0.839709
C7orf50	0.0045693	0.0318142	0.839709
EEF1G	-0.00378443	0.0320192	0.839709
IL21R-AS1	0.00292492	0.0320566	0.839709
IL17RC	0.00294795	0.0320944	0.839709
ANKRD13C	0.0050105	0.0320949	0.839709
ARHGAP45	-0.00303598	0.0321239	0.839709
ITGA4	-0.00448578	0.0321446	0.839709
ALDH9A1	0.00477029	0.032145	0.839709
ATP13A3	0.00475419	0.0322378	0.839709
COX7C	0.000811116	0.0324441	0.839709
HSP90AB1	0.00126198	0.0324562	0.839709
CCDC59	0.00220431	0.0324819	0.839709
RNF168	-0.0043847	0.0325182	0.839709
WDR12	0.00353022	0.0325234	0.839709
RPS4X	0.000740977	0.0327869	0.839709
DNAJC16	0.00335744	0.0328933	0.839709
RPL36	0.000619144	0.0329065	0.839709
MYO1G	0.00458155	0.0329399	0.839709
NSMCE2	0.00482543	0.0330162	0.839709
RPL14	0.000659099	0.0330751	0.839709
GFOD2	0.00349229	0.0331208	0.839709
NT5DC1	0.00480208	0.0333054	0.839709
NACC1	0.00394011	0.0333063	0.839709
EEF2	0.000821107	0.0333265	0.839709
C11orf71	0.00357884	0.0333888	0.839709
APOPT1	-0.00485042	0.0334562	0.839709
GARS	-0.0043237	0.0334889	0.839709
ATP5MC3	0.00371502	0.0338502	0.839709
AL445686.2	-0.00460628	0.033852	0.839709
VEZF1	0.00460907	0.0338635	0.839709
RAB33B	-0.00433423	0.034016	0.839709
MTERF3	-0.00429882	0.0341653	0.839709
FAM160B1	-0.00503799	0.0343026	0.839709
PNP	0.00374948	0.0344106	0.839709
DNAJC15	-0.0037469	0.0344108	0.839709
PDCD7	0.00429012	0.0344919	0.839709
FBXO3	-0.00472545	0.0346612	0.839709
GINM1	-0.00379028	0.0348441	0.839709
AC009403.1	0.00380275	0.0348787	0.839709
FAM126A	0.00395977	0.0349238	0.839709
GANAB	-0.00471092	0.0349458	0.839709
FBXO28	-0.00472414	0.0349484	0.839709
COPZ1	0.00436563	0.0351392	0.839709
ATP5PO	0.000890829	0.0352013	0.839709
AL138966.2	0.00330033	0.0353872	0.839709
RASSF6	0.00269603	0.0354437	0.839709
THAP12	0.00344205	0.035495	0.839709
RPS6KB2	-0.00470752	0.0357343	0.839709
NCOA2	0.00481441	0.0357407	0.839709
GNL1	0.00447463	0.0357677	0.839709
SLC35G1	0.00229634	0.0357867	0.839709
MYSM1	-0.00449291	0.0358688	0.839709
NEK7	0.0041136	0.035981	0.839709
RUNX3	0.00280054	0.03599	0.839709
CKLF	0.00455469	0.0360059	0.839709
HPS4	0.00455154	0.0360841	0.839709
NAT10	0.00426815	0.0362036	0.839709
AC078883.3	-0.00281709	0.036251	0.839709
MICAL3	0.00367693	0.0362711	0.839709
NABP1	0.00421899	0.0363338	0.839709
DVL1	0.00359627	0.036591	0.839709
CALM3	-0.00387986	0.036625	0.839709
WASHC5	0.00432682	0.0366603	0.839709
NIPBL	-0.00256978	0.0367264	0.839709
FASTK	0.0045523	0.0367808	0.839709
EFHC1	-0.0025407	0.0367816	0.839709
HIST1H2BH	-0.0027098	0.0367957	0.839709
UFD1	-0.0038772	0.0368425	0.839709
RNF20	-0.00409098	0.0369105	0.839709
ZBTB48	-0.00302312	0.0371141	0.839709
CMAS	0.00402553	0.0371188	0.839709
GRAP	-0.0043993	0.0371196	0.839709
CDK5RAP2	0.00431473	0.0371598	0.839709
TAF9	0.00389586	0.0371941	0.839709
COPS3	0.00285271	0.0372198	0.839709
ZNF529	0.00474263	0.0372554	0.839709
MAP3K7CL	-0.00221222	0.0372605	0.839709
EML2	0.00376429	0.0373318	0.839709
PLPP6	-0.0024417	0.0373981	0.839709
AIF1	-0.00447645	0.0374085	0.839709
NARS2	0.00291558	0.0374111	0.839709
UTP3	-0.004118	0.0374176	0.839709
SSBP3	0.00474508	0.0375229	0.839709
NMI	0.00413189	0.0376454	0.839709
FBXL8	0.00258559	0.0378515	0.839709
PCBP1	-0.00273554	0.0379558	0.839709
ATP1B1	-0.00416646	0.0380058	0.839709
PBXIP1	-0.0038748	0.038018	0.839709
RPN1	-0.00470177	0.0380384	0.839709
GPATCH8	-0.0044222	0.0380463	0.839709
SDR42E2	0.00427415	0.0381778	0.839974
LARS	-0.00436054	0.0382648	0.839974
RPS2	0.000603723	0.0384415	0.839974
PHC2	0.00442836	0.0384618	0.839974
FAU	0.000685706	0.0386068	0.839974
TNFAIP8L1	-0.00417997	0.038645	0.839974
CCDC28A	-0.00467628	0.0387863	0.839974
ZC3H18	0.00407279	0.0388437	0.839974
SCAPER	-0.0044616	0.0390288	0.839974
NOP16	0.00365362	0.0391104	0.839974
AC136475.3	0.00460843	0.0391436	0.839974
RPS20	0.000657571	0.0391958	0.839974
BICRA	-0.00378876	0.039261	0.839974
AC087190.1	0.0043252	0.0393327	0.839974
TXN	0.00265425	0.0393473	0.839974
RPS3	0.000537019	0.0393706	0.839974
M6PR	0.00474618	0.0394035	0.839974
SCAF4	0.00483899	0.0395791	0.842027
LTB	0.00129754	0.0397613	0.842043
RALGAPB	0.0042779	0.039814	0.842043
CPQ	-0.00334908	0.0398348	0.842043
WWOX	0.00434606	0.0399067	0.842043
EIF4ENIF1	0.00318987	0.0401401	0.842043
SLIRP	-0.00417376	0.040165	0.842043
CHIC2	-0.00438144	0.0402159	0.842043
MTRF1	0.00249255	0.0403239	0.842043
TSEN34	-0.00443361	0.040331	0.842043
SOS2	-0.00455443	0.040373	0.842043
SLC35A5	0.00254375	0.040639	0.843178
PTGER2	0.00445938	0.040763	0.843178
CCDC146	-0.00232478	0.0409553	0.843178
CDK9	-0.00421094	0.0410127	0.843178
CEP83	-0.0040517	0.0410286	0.843178
GRIPAP1	0.00475389	0.0410689	0.843178
PLIN3	-0.00397914	0.0411744	0.843178
NHLRC2	-0.00316365	0.0411892	0.843178
LRRC57	0.00444187	0.0414494	0.843178
ZNF682	0.00403057	0.0417095	0.843178
TSTD1	-0.00373099	0.0417558	0.843178
PSMC2	0.00324436	0.0417595	0.843178
RASGRP1	-0.00343605	0.0419534	0.843178
PCMT1	0.00445932	0.0421155	0.843178
PPM1K	-0.00474275	0.0421245	0.843178
RUVBL1	0.00395331	0.0422743	0.843178
LRP5L	-0.00292717	0.0424102	0.843178
BUD13	-0.00467949	0.0424537	0.843178
NPTX1	-0.00280749	0.0426397	0.843178
AC103724.4	0.00439149	0.0427015	0.843178
RPS15A	0.000531842	0.0427064	0.843178
CYTIP	0.00282828	0.0427156	0.843178
AC048341.1	0.00318288	0.0427469	0.843178
TMED5	0.00398636	0.0427917	0.843178
BCL3	-0.00318739	0.0428186	0.843178
ZNF563	-0.00318263	0.0428323	0.843178
UBL5	0.0029056	0.0428575	0.843178
NOL8	-0.00408959	0.042874	0.843178
DNAAF2	0.00477933	0.0430217	0.843178
EID1	0.00274363	0.043103	0.843178
BRK1	0.00315377	0.0432535	0.843178
TMEM138	-0.00449914	0.0432797	0.843178
LRCH4	-0.00430861	0.0433061	0.843178
REV1	-0.00436082	0.0433193	0.843178
CHI3L2	-0.00282942	0.0433545	0.843178
TGFBR1	-0.00417137	0.0433759	0.843178
EIF3F	0.00105011	0.0433891	0.843178
BBS7	0.00286317	0.0435022	0.843178
ZSCAN5A	-0.00235839	0.0436166	0.843178
MORN3	-0.00383158	0.0436485	0.843178
HSPA5	0.00248401	0.0437374	0.843178
RPL3	0.000616561	0.0437827	0.843178
B9D2	-0.00419546	0.0439284	0.843178
TSEN15	-0.00437964	0.0440674	0.843178
TBC1D32	0.00213144	0.044069	0.843178
FZD6	0.00334608	0.044081	0.843178
RPLP2	0.0007042	0.0445171	0.846673
MZT2A	0.00205923	0.0445412	0.846673
EDEM2	0.00445395	0.0447264	0.846673
KMT2C	0.00313864	0.0450648	0.846673
CD82	0.00411852	0.0451301	0.846673
CEP350	0.00393999	0.045162	0.846673
CHPF	-0.00370912	0.045227	0.846673
MUT	0.00257536	0.0452701	0.846673
CTPS1	0.00440715	0.0453469	0.846673
RPL27	0.000616051	0.045373	0.846673
RACK1	0.000752651	0.0454289	0.846673
KLHL21	-0.0044056	0.0455371	0.846673
NECTIN1	-0.003516	0.0455847	0.846673
RPL19	0.000769063	0.0456005	0.846673
RPL35	0.00060331	0.0456696	0.846673
RPL32	0.000570226	0.0457902	0.846673
CASP10	0.00367616	0.0462553	0.846673
GABARAP	-0.00314035	0.0465393	0.846673
PHC3	-0.00359308	0.0466272	0.846673
SEC61A1	-0.0036508	0.0466443	0.846673
KRI1	0.00426385	0.046652	0.846673
CNOT1	0.00259475	0.0467185	0.846673
ERAP2	-0.00426815	0.0468183	0.846673
TNFRSF14-AS1	0.00277752	0.0469531	0.846673
ERMAP	-0.00197581	0.0470895	0.846673
CPPED1	0.00198711	0.0471832	0.846673
RPS25	0.000548675	0.0472128	0.846673
CHD4	-0.00386272	0.0472288	0.846673
MAP2K5	-0.0028716	0.0472727	0.846673
KPNA5	-0.00477197	0.0473996	0.846673
FOXN2	0.00458707	0.0475176	0.846673
COPB1	0.00395469	0.0476409	0.846673
RCC2	0.00436676	0.0477762	0.846673
EDC4	0.00214093	0.0478115	0.846673
PIBF1	0.00423738	0.0478642	0.846673
CDC34	-0.00416166	0.0479913	0.846673
TTC27	0.00309558	0.0480465	0.846673
UBXN2A	0.00389604	0.0480885	0.846673
TMEM189	-0.00352224	0.0482825	0.846673
ILKAP	0.00462127	0.0483919	0.846673
SUMO4	0.00361065	0.048416	0.846673
LINC00909	-0.00429504	0.0484765	0.846673
MPPE1	0.00474084	0.0485906	0.846673
CBX5	0.00425648	0.048606	0.846673
MAPK14	0.00410148	0.048618	0.846673
FLYWCH2	0.0041237	0.0486392	0.846673
SMURF1	0.0036339	0.0486666	0.846673
DBF4	-0.00272492	0.0487521	0.846673
NDUFB11	0.00205643	0.0487579	0.846673
GNB2	-0.00419469	0.0488109	0.846673
TUBGCP5	0.00450389	0.0488306	0.846673
RAB8A	0.00292275	0.0488565	0.846673
EIF3H	0.000706766	0.048866	0.846673
RDH11	0.00421296	0.048877	0.846673
LNX2	0.00335836	0.0488814	0.846673
AL117332.1	-0.00289697	0.0489062	0.846673
SOD1	0.0019658	0.049228	0.846673
NR1D2	0.0032684	0.049305	0.846673
CCNT2	-0.00392986	0.0495573	0.846673
EFR3A	0.00434983	0.0496195	0.846673
HPGD	-0.00445222	0.0496839	0.846673
STMN3	-0.00425529	0.0497194	0.846673
TGOLN2	-0.00305164	0.0500936	0.846673
LCORL	-0.00269834	0.0503139	0.846673
SH3BP5L	0.00267641	0.0503609	0.846673
NCOA3	0.00452837	0.0503914	0.846673
CISD3	-0.00427236	0.0504596	0.846673
MVD	-0.00436974	0.0505013	0.846673
APMAP	0.00459244	0.0506257	0.846673
AC024940.1	-0.00221673	0.05063	0.846673
COA4	0.0044535	0.050688	0.846673
HK2	0.00265702	0.0507226	0.846673
SNX6	-0.00249211	0.0507242	0.846673
PPP1R35	0.00451578	0.0507552	0.846673
ATOX1	-0.00441204	0.0508459	0.846673
PLAA	-0.00435106	0.0508899	0.846673
MRPS10	-0.00396136	0.0509775	0.846673
HDGFL3	0.00451079	0.0510903	0.846673
ESYT1	0.00365009	0.0511402	0.846673
ST6GALNAC4	0.0027645	0.0511475	0.846673
TWF2	0.00432148	0.0511624	0.846673
RPL38	0.00062488	0.0512877	0.846673
MOB1B	-0.00414666	0.0513389	0.846673
DUSP12	0.00398183	0.0514295	0.846673
CRYZL1	0.00468652	0.0515184	0.846673
AGPAT2	0.00304645	0.0515646	0.846673
POLE3	0.00307535	0.0518027	0.846673
ATP1B3	0.00303244	0.0519808	0.846673
CYTH1	-0.00279251	0.0521522	0.846673
ZNF407	-0.00426664	0.0522535	0.846673
NDRG2	0.00221102	0.0523445	0.846673
TYW1	-0.00449236	0.0523592	0.846673
WDR89	-0.00356895	0.0523964	0.846673
DGKE	0.0042354	0.0524702	0.846673
IER3IP1	-0.00426025	0.0524732	0.846673
WDSUB1	0.00308674	0.0525151	0.846673
WARS	0.00404062	0.0526177	0.846673
ZBED4	-0.00390586	0.0526854	0.846673
SAMD15	0.0028592	0.0528444	0.846673
RFXANK	-0.00425942	0.0528473	0.846673
HAT1	0.00376174	0.0528487	0.846673
DCAF15	-0.00434878	0.0528812	0.846673
ARL4D	0.00303535	0.0529977	0.846673
ITGAM	0.002967	0.0529982	0.846673
PER3	-0.00276548	0.053054	0.846673
SPOUT1	0.00343267	0.0532209	0.846673
SAFB2	0.00256632	0.0532554	0.846673
TAGAP	-0.00244802	0.0533219	0.846673
COG2	0.00400308	0.0533863	0.846673
PSMB1	0.00202071	0.0534134	0.846673
RBX1	-0.00326632	0.0534517	0.846673
RGPD2	-0.00219736	0.0534983	0.846673
ATF4	0.00201926	0.053515	0.846673
MRPS30	0.00258223	0.0535238	0.846673
USP11	0.00383595	0.0535786	0.846673
CAT	0.00349205	0.0536507	0.846673
SV2A	0.00208167	0.053669	0.846673
HOPX	-0.00445457	0.0536747	0.846673
NELFB	0.00382934	0.0538329	0.847095
MGMT	-0.00414348	0.0539078	0.847095
SNAI3	-0.0033869	0.0542773	0.847095
BCL7A	-0.00412527	0.0543457	0.847095
PTPN2	0.00304724	0.054469	0.847095
NDUFA8	0.0040733	0.0545946	0.847095
HLA-C	0.000736838	0.0546241	0.847095
FBLIM1	-0.00198941	0.0546936	0.847095
ATXN7L1	-0.00381597	0.0547135	0.847095
VPS11	-0.00390526	0.0549347	0.847095
DAPL1	0.00264034	0.0549734	0.847095
CHMP1B	0.00213569	0.0549767	0.847095
PLXNA3	-0.00326744	0.0550632	0.847095
GIMAP4	-0.00417531	0.0551174	0.847095
ACAT1	-0.00411543	0.0551278	0.847095
RPP25	-0.00225334	0.0551553	0.847095
SNW1	-0.00280398	0.0552817	0.847095
TYW1B	0.00300258	0.0553522	0.847095
NME3	-0.00420145	0.0553571	0.847095
SMG7	-0.00457889	0.0553589	0.847095
DCAF13	-0.00401321	0.0553772	0.847095
YOD1	-0.00317297	0.0556226	0.849484
LINC00685	0.003194	0.0557647	0.849484
BBC3	0.0041158	0.0557734	0.849484
PRDX5	-0.00259069	0.0562908	0.849677
UTP4	-0.00407113	0.0562942	0.849677
KIAA2013	-0.004004	0.0563659	0.849677
ANKFY1	0.00401648	0.0563711	0.849677
TUBA1C	0.0040456	0.0564597	0.849677
H2AFX	-0.00333509	0.0564912	0.849677
ANAPC7	-0.0035238	0.0565311	0.849677
TMEM168	0.00299124	0.0565701	0.849677
SIGMAR1	0.00296299	0.0565793	0.849677
TRIM5	-0.00211246	0.0565864	0.849677
CNOT9	-0.00394069	0.056978	0.851297
ARMC2	0.00224252	0.0569802	0.851297
SLC36A1	0.00157304	0.0570187	0.851297
GPR89A	0.00338104	0.0570968	0.851297
TDP2	0.00371213	0.0571053	0.851297
PHKA2	-0.00316945	0.0573662	0.851297
ALG5	0.0034292	0.0574101	0.851297
NOP56	0.00283888	0.0574343	0.851297
OGA	-0.00376728	0.0574767	0.851297
RFC5	-0.0024675	0.0575895	0.851297
GPR137B	-0.00403076	0.0576971	0.851297
ATPAF1	0.0034907	0.0578083	0.851297
KIR3DL2	-0.00218613	0.05781	0.851297
GTF2H1	-0.00363436	0.057817	0.851297
CPNE1	0.00431211	0.0584748	0.854804
PTPRK	-0.00315747	0.0585064	0.854804
CPSF2	-0.00304778	0.0585476	0.854804
MED12	-0.00258668	0.0586079	0.854804
AVEN	-0.00392405	0.0586138	0.854804
CYTH4	-0.00439507	0.058744	0.854804
HDAC3	-0.00419475	0.0587953	0.854804
NUCB1	0.00386419	0.0589015	0.854804
CDK19	0.00293978	0.058909	0.854804
RPL27A	0.000514038	0.0589461	0.854804
ZNF805	-0.0043025	0.0589725	0.854804
AC011446.2	0.002136	0.0590799	0.854804
WASHC1	0.00429384	0.0593589	0.854804
ARFRP1	-0.00332245	0.0594352	0.854804
CDC7	0.00308233	0.059436	0.854804
VASP	0.00400386	0.0594404	0.854804
HPS1	0.00404669	0.0594545	0.854804
SRBD1	0.00267961	0.0595046	0.854804
D2HGDH	-0.00423707	0.0597736	0.856548
SLC25A25	0.00288756	0.0597873	0.856548
NDEL1	0.00446902	0.0601369	0.859416
VMP1	0.00427052	0.0601688	0.859416
PITPNB	0.00383996	0.0606085	0.859416
ERLIN1	0.00272117	0.0607179	0.859416
RPS16	0.000596893	0.0607309	0.859416
LIMA1	-0.00239422	0.0608617	0.859416
IRGQ	0.00368249	0.0608678	0.859416
TUBE1	0.00382383	0.0608691	0.859416
KDELR1	0.00410912	0.0609415	0.859416
CTC1	-0.00316013	0.0610217	0.859416
PPM1N	0.00262476	0.0611683	0.859416
RBL2	-0.00420292	0.0612009	0.859416
DCTN5	0.00398973	0.0612291	0.859416
EIF1	0.000760026	0.0612582	0.859416
RNPEP	0.00321376	0.0614467	0.859416
NIN	-0.00395252	0.0614858	0.859416
DUSP16	0.00414366	0.061494	0.859416
GGT1	-0.00193588	0.0617463	0.859416
LIG4	0.00260428	0.0618675	0.859416
DCUN1D5	-0.00443663	0.0619219	0.859416
IDS	0.00208874	0.0619448	0.859416
EFHD2	0.00312882	0.0619756	0.859416
NMT2	0.00373564	0.0620375	0.859416
ZKSCAN8	0.00340327	0.0622051	0.859416
HUS1	0.00359522	0.0622444	0.859416
ARHGEF3	-0.00402112	0.062263	0.859416
ERLEC1	0.00334447	0.0623123	0.859416
MRPL39	-0.00393014	0.0623394	0.859416
AL451085.2	0.00290009	0.0623905	0.859416
TTI1	0.00341629	0.0624161	0.859416
ZC3H12D	0.003286	0.0627381	0.860096
ETFDH	0.00427004	0.0627472	0.860096
EEF1A1	0.000511992	0.0627775	0.860096
AL359915.2	-0.00244923	0.0627896	0.860096
MEAF6	-0.00365464	0.0629389	0.860555
TMEM8A	-0.00439812	0.0630182	0.860555
CTBP1-AS	0.00164111	0.0630663	0.860555
FAM184B	0.0026741	0.0631847	0.860841
ZNF385A	0.00201859	0.0633844	0.860841
NADSYN1	0.00411132	0.0634148	0.860841
RNF220	-0.00272589	0.0634729	0.860841
SPATS2L	0.00393115	0.0637076	0.860841
TRIP4	-0.00394956	0.0637685	0.860841
FAM131A	0.00234962	0.0638698	0.860841
ZNHIT2	0.00327513	0.0639668	0.860841
BCKDHB	-0.0026714	0.0642311	0.860841
PLAG1	-0.00358249	0.0643358	0.860841
NBPF1	0.0019503	0.0644438	0.860841
MRPL50	-0.00406061	0.0644551	0.860841
DTNB	0.00248158	0.0645598	0.860841
MCTS1	0.00385233	0.0646935	0.860841
TOX	-0.00409965	0.0647837	0.860841
ING1	-0.00382591	0.0648833	0.860841
FBXO22	-0.00350352	0.0648838	0.860841
MKLN1	-0.00423943	0.0649012	0.860841
GZMA	-0.00322866	0.0649168	0.860841
COMMD6	0.002002	0.0650243	0.860841
PSMD6-AS1	0.00231597	0.0650722	0.860841
CTSO	0.00314506	0.0650957	0.860841
TRNT1	-0.0036589	0.065204	0.860841
SFMBT2	0.0041062	0.0652375	0.860841
ATP9A	-0.00206574	0.0653143	0.860841
SEC11C	-0.00292815	0.0653544	0.860841
FGD6	-0.00194022	0.0653677	0.860841
RHOF	-0.0035922	0.0653764	0.860841
AC026801.2	0.00313042	0.0655076	0.860841
GPR65	0.00438381	0.0655199	0.860841
LINC00309	0.0025316	0.065654	0.861233
ZFPL1	0.00397426	0.0657777	0.861233
DALRD3	0.00415235	0.0657931	0.861233
MCU	-0.00253089	0.0662383	0.863464
PPP1R18	-0.00391377	0.066334	0.863464
BACH1	-0.00412927	0.0664503	0.863464
SNHG25	-0.00349054	0.0665311	0.863464
PCID2	-0.00424998	0.066616	0.863464
COX16	-0.00412088	0.0666301	0.863464
ALG6	0.00235524	0.0667963	0.863464
TNFRSF12A	-0.00357467	0.0668306	0.863464
YJEFN3	-0.00322254	0.0668793	0.863464
ZNF646	-0.00205124	0.0669093	0.863464
CCNK	-0.00220861	0.0669586	0.863464
IKBKB	-0.00418917	0.0669712	0.863464
DUS2	-0.00247816	0.0671552	0.863464
RRAGD	0.00319052	0.067254	0.863464
PLCL1	0.00413795	0.0672567	0.863464
NFS1	-0.00207815	0.0673071	0.863464
C12orf65	0.00414155	0.0674185	0.863464
ABCF3	-0.00400198	0.0674276	0.863464
CDK13	0.00247628	0.0676794	0.864052
ITPKB	0.00303506	0.0676941	0.864052
DNAJC7	0.00366945	0.0677674	0.864052
LINC01970	0.0029631	0.0677991	0.864052
HAUS2	0.00338327	0.0682762	0.868985
RAB30-AS1	-0.00368174	0.0683661	0.868985
ZBTB26	-0.00252613	0.0685096	0.868985
RPS9	0.000540322	0.0685136	0.868985
CBFA2T2	0.00338952	0.0686511	0.86969
CDK8	0.0035877	0.0691608	0.874375
HIC1	0.00333356	0.0691857	0.874375
DDAH2	-0.00365941	0.0694772	0.877015
FAM173A	0.0041193	0.0696372	0.877657
UBA52	0.000654451	0.0697309	0.877657
FOXK1	0.00392521	0.0699161	0.877657
DYRK1A	0.00248201	0.0701717	0.877657
CCDC47	-0.00324065	0.0702159	0.877657
EBF1	0.00241398	0.0702404	0.877657
C6orf47	-0.0028472	0.0702539	0.877657
ZMYND11	0.00394526	0.0702802	0.877657
TNIP1	-0.00325515	0.0704342	0.877657
SDHC	-0.00424684	0.0704496	0.877657
MTMR9	0.00383428	0.0705751	0.877657
LINC00665	-0.00224102	0.0706078	0.877657
IMMP1L	0.00333712	0.0707531	0.877657
R3HDM1	0.00417268	0.0707755	0.877657
UBA3	-0.00406648	0.0708163	0.877657
TPT1	0.00048022	0.0709223	0.877657
EMP1	0.00357805	0.0709335	0.877657
HOXB4	0.00295073	0.0710289	0.877815
ZNF92	-0.00338389	0.0713425	0.880481
LCMT2	0.00205008	0.0714105	0.880481
EXOSC10	0.00361489	0.0716154	0.881983
FYCO1	0.00297667	0.0717762	0.882346
MSL1	-0.00407368	0.0719068	0.882346
TBC1D4	-0.00378048	0.0719554	0.882346
PRKDC	0.00361422	0.0719774	0.882346
CCDC9	-0.00378469	0.072069	0.882451
TSPYL1	0.00295807	0.0725949	0.886664
PTPN23	0.00263169	0.0726146	0.886664
ZFAND4	-0.00389499	0.0726917	0.886664
KRTCAP2	-0.00394516	0.0728154	0.886664
TMEM185B	-0.00375404	0.0728307	0.886664
FHL1	-0.00402306	0.0729223	0.886762
SACS	-0.00379244	0.0731017	0.887926
FXYD7	0.0040752	0.0732375	0.888115
TXN2	0.00356232	0.0732845	0.888115
ANKRD52	-0.00319262	0.073542	0.889309
ERRFI1	0.00252344	0.0735506	0.889309
LYRM7	-0.00333266	0.0740158	0.891125
TNFRSF25	-0.00348624	0.0740642	0.891125
MT-ND1	0.000614916	0.0742257	0.891125
AC004922.1	-0.00175515	0.074319	0.891125
GPM6B	-0.00334232	0.0743644	0.891125
NUP107	0.0038367	0.0744096	0.891125
GCDH	0.00228747	0.0745804	0.891125
AC136475.1	0.00155293	0.0746194	0.891125
NUDT19	-0.00301425	0.0746675	0.891125
EPGN	-0.00216918	0.0746686	0.891125
DUSP1	0.00104484	0.0747095	0.891125
MORN2	0.00374744	0.0747231	0.891125
LMNA	0.00168732	0.0748128	0.891125
EXO5	-0.00161294	0.0749589	0.891125
TMBIM4	0.00375263	0.0749953	0.891125
ZFAND2A	0.00214351	0.0750438	0.891125
UBL7	-0.00375999	0.0751551	0.891417
NIFK-AS1	0.00339659	0.0753219	0.891417
SSR3	0.0027613	0.0755056	0.891417
DYNLL1	0.00307686	0.0755601	0.891417
GSTP1	0.0041976	0.0758703	0.891417
HCFC2	-0.00385577	0.0760045	0.891417
ZBTB14	-0.00336328	0.0761775	0.891417
KCNN4	0.00196897	0.0761863	0.891417
AC068338.3	0.00260251	0.0764084	0.891417
ADIPOR1	0.00406443	0.0764106	0.891417
SUMO3	0.00175784	0.0764321	0.891417
AP5B1	0.00267437	0.0764382	0.891417
ZNF71	-0.00259672	0.0765552	0.891417
MGST3	0.00325819	0.0765653	0.891417
TRMT10C	0.00299181	0.0766438	0.891417
CCDC7	-0.0030853	0.0766733	0.891417
PCK2	-0.00226666	0.0768792	0.891417
EXTL2	-0.00259295	0.0768982	0.891417
BRMS1	-0.00394768	0.0769406	0.891417
ARL2BP	0.00311029	0.0772629	0.891417
ISCA2	0.00411165	0.0773389	0.891417
CEP162	-0.00240249	0.0773997	0.891417
RASSF5	0.00291941	0.0774151	0.891417
TMED10	0.00205374	0.0775917	0.891417
KCNMB4	-0.00335674	0.0776382	0.891417
SERPINB6	0.00344313	0.0776809	0.891417
NDUFS8	0.00378231	0.0778369	0.891417
RPUSD3	-0.002527	0.0779364	0.891417
VMAC	-0.00280442	0.0779435	0.891417
METTL22	0.00245625	0.0781046	0.891417
RBL1	0.00402876	0.0782071	0.891417
SCAMP1-AS1	0.00376771	0.0783257	0.891417
STAT6	-0.00355347	0.0783742	0.891417
HECA	-0.00243973	0.0784782	0.891417
ZMAT1	-0.00307198	0.0785151	0.891417
MAP4K3	-0.00332665	0.0786037	0.891417
DTD1	0.00388351	0.0786641	0.891417
MICB	0.00354641	0.0789292	0.891417
SRSF11	0.000847897	0.0789543	0.891417
EIF2B2	-0.0035981	0.0789826	0.891417
C19orf47	0.00212761	0.0790171	0.891417
AP3S2	0.00313105	0.0790232	0.891417
CBWD5	0.00366026	0.0790531	0.891417
MOSPD2	-0.00194428	0.0792217	0.891417
AC124016.1	-0.00352643	0.0793237	0.891417
MAP7	0.00204855	0.0794524	0.891417
IQCB1	0.00383289	0.0796185	0.891417
SNX11	0.0034312	0.0796921	0.891417
CORO1C	-0.00246559	0.0798014	0.891417
YWHAE	-0.00237176	0.0798798	0.891417
TAF5	0.00305698	0.0802682	0.891417
RPS15	0.000560063	0.0803052	0.891417
RIOK2	-0.00385405	0.0804494	0.891417
SFXN5	0.00225945	0.0806548	0.891417
P2RX4	-0.00372979	0.0806817	0.891417
SMIM37	-0.00338452	0.0807045	0.891417
TMEM199	-0.00359113	0.0807149	0.891417
NDUFS5	0.00231768	0.0808084	0.891417
HABP4	0.00400346	0.0809126	0.891417
CGGBP1	0.00343036	0.0810436	0.891417
ZXDB	-0.00388272	0.0811016	0.891417
STRIP1	-0.00364884	0.0811445	0.891417
PLEKHG2	0.00329065	0.0812234	0.891417
IVD	-0.00268649	0.0813105	0.891417
EPSTI1	-0.00377739	0.0813364	0.891417
NFIA	-0.00177549	0.0813608	0.891417
EIF3E	0.000826395	0.0817461	0.891417
DNAJC10	-0.00385798	0.0820345	0.891417
NFYB	0.00372089	0.082098	0.891417
GNG10	-0.00194491	0.0821378	0.891417
ZNF622	-0.00301931	0.082237	0.891417
FAM110A	0.00298755	0.0822639	0.891417
AC072061.1	0.00184677	0.0822888	0.891417
AC027097.1	0.00201782	0.0823093	0.891417
CD99	-0.000938939	0.0823284	0.891417
PXMP2	-0.00315736	0.0823528	0.891417
TMEM123	-0.000884692	0.0823685	0.891417
ZNF326	0.00318395	0.0823761	0.891417
PSMA3-AS1	-0.00307745	0.0823907	0.891417
THEMIS	-0.0031454	0.082414	0.891417
DAG1	-0.00376136	0.0825291	0.891417
MAPKAPK2	0.0023784	0.0825862	0.891417
NAP1L5	0.00407988	0.0827161	0.891417
GEMIN7	0.00336675	0.0829951	0.891417
MTIF2	-0.00378469	0.0831293	0.891417
AC090152.1	-0.00344956	0.0833906	0.891417
TMEM11	-0.00305287	0.083441	0.891417
AP2A2	-0.00376795	0.0835867	0.891417
SPEF2	-0.00235454	0.0838151	0.891417
SFI1	0.00371741	0.0838676	0.891417
GOLGA8A	0.00396633	0.0840087	0.891417
ZNF710	-0.0019827	0.0843579	0.891417
IVNS1ABP	-0.00239603	0.0843859	0.891417
CTDSP2	-0.00385334	0.084446	0.891417
UPF2	-0.00348519	0.0844881	0.891417
NBR1	-0.00394121	0.0850393	0.891417
NDUFV2-AS1	-0.00320109	0.0850428	0.891417
TBC1D10C	-0.00362074	0.0850433	0.891417
MYADM	-0.00223497	0.085076	0.891417
NBAS	-0.00377428	0.085209	0.891417
SNX5	-0.00421741	0.08521	0.891417
UTP23	0.00396297	0.0852685	0.891417
RPL10A	0.000715498	0.0853291	0.891417
GRB2	0.00291531	0.0853651	0.891417
DCAF12	0.00197249	0.0853752	0.891417
CPEB4	0.00385729	0.085388	0.891417
EEF1B2	0.000564922	0.085415	0.891417
ABHD13	0.00420092	0.0855983	0.891417
FBXL5	0.00374613	0.0856922	0.891417
CCNYL1	-0.00364779	0.0858283	0.891417
NCBP2	0.00410503	0.0859167	0.891417
ZNF761	-0.00334744	0.085974	0.891417
LIG1	-0.00365263	0.086098	0.891417
ATP5PD	0.00285749	0.0861561	0.891417
PTP4A3	0.00343865	0.0861805	0.891417
SWSAP1	0.00301454	0.0862968	0.891417
CRLF3	0.00356785	0.0863494	0.891417
HLA-G	0.00310677	0.0864993	0.891417
CENPK	0.00381369	0.0865756	0.891417
TNFAIP3	0.000898771	0.0865908	0.891417
ZNF684	-0.00347002	0.0866364	0.891417
DNAJB12	0.00380949	0.0867178	0.891417
PGAP2	-0.00345269	0.0867737	0.891417
MRPS11	-0.00398205	0.0870659	0.891417
UBA5	0.00386526	0.0873178	0.891417
TAP1	0.00383296	0.0873864	0.891417
XRCC5	0.00274167	0.0873913	0.891417
CEP63	-0.00373259	0.0874283	0.891417
CSNK2A2	-0.00328357	0.0874436	0.891417
SSB	-0.0017146	0.0875204	0.891417
PLK3	0.00250701	0.087551	0.891417
RPL41	0.000521317	0.087563	0.891417
SLC3A2	0.000864783	0.0875894	0.891417
MTX3	0.00349462	0.087824	0.891417
NAPB	0.00228866	0.0879238	0.891417
PRMT7	0.00294948	0.0879959	0.891417
C7orf43	-0.00227317	0.0879975	0.891417
SEC14L1	0.00316581	0.0880184	0.891417
CD55	-0.00111698	0.088077	0.891417
KIDINS220	0.00407205	0.0880771	0.891417
TMEM41A	-0.00365687	0.0881253	0.891417
ANKRD42	-0.0028032	0.0881349	0.891417
KIF5C	0.0023782	0.0881893	0.891417
INTS6-AS1	-0.00348289	0.0882958	0.891417
AL355075.4	0.00239129	0.0883776	0.891417
USP39	-0.00401102	0.0885415	0.891417
SETD9	-0.00360474	0.088589	0.891417
TOMM20	0.000837097	0.0887586	0.891417
TNPO3	-0.00372061	0.0888431	0.891417
TINF2	0.00355454	0.0888967	0.891417
TRIM28	-0.0028915	0.0889745	0.891417
SSU72	0.00320834	0.0890542	0.891417
MGAT4A	-0.00244478	0.0892364	0.891417
USP2	0.00237446	0.0893434	0.891417
RTN3	0.00358754	0.089464	0.891417
ITCH-AS1	-0.00160057	0.0895648	0.891417
ZBTB39	-0.00292673	0.0896581	0.891417
AL021453.1	0.00327498	0.0899495	0.891417
LINC02001	-0.00349894	0.0899529	0.891417
RCE1	0.00348883	0.0900806	0.891417
UNC119B	-0.00323607	0.0901261	0.891417
CNIH4	0.00363191	0.090142	0.891417
TKTL1	0.0027485	0.0901565	0.891417
NCBP3	0.00363294	0.0902066	0.891417
TRAPPC6A	-0.00367304	0.0902562	0.891417
SNX13	-0.00384858	0.0902676	0.891417
FOXK2	0.00332346	0.0902731	0.891417
RBM18	-0.00368486	0.0905507	0.891417
NUP210	-0.00381716	0.0905811	0.891417
ALG13	0.00251066	0.0906124	0.891417
MCF2L	-0.00138005	0.0906255	0.891417
SLC16A4	-0.00202497	0.0907729	0.891417
TMEM161B-AS1	0.0025042	0.0907967	0.891417
HSD17B4	-0.0023155	0.0911217	0.891417
PUM1	-0.00276483	0.0912101	0.891417
AL109741.1	0.00324022	0.0912565	0.891417
RPL9	0.000449759	0.0912879	0.891417
C1orf52	0.00326564	0.0913066	0.891417
LAMP2	0.00364034	0.0913233	0.891417
AC007228.2	-0.00242458	0.0913329	0.891417
DYNC1I2	-0.00358518	0.0914239	0.891417
CDC42EP4	-0.00259552	0.0915368	0.891417
ATIC	-0.00374189	0.0915849	0.891417
AC008074.3	0.00263944	0.0916244	0.891417
MTERF1	-0.00296966	0.0918675	0.891417
USP12	0.00210236	0.0918906	0.891417
TTC5	-0.00361742	0.0919534	0.891417
DDX20	0.00379289	0.0919809	0.891417
BAZ2A	-0.00393194	0.0919909	0.891417
DHX15	-0.00319616	0.0920383	0.891417
MAP3K14-AS1	-0.00186294	0.0921051	0.891417
MACF1	-0.00340882	0.0921984	0.891417
DYRK1B	0.00289043	0.0922509	0.891417
GRAMD1B	-0.00409104	0.0924088	0.891417
RAB27A	0.00390818	0.0924596	0.891417
RPL39	0.000638903	0.0927383	0.891417
TCAP	-0.00239929	0.0927824	0.891417
FBXO25	0.00356161	0.0930871	0.891417
MYPOP	0.00205062	0.0933599	0.891417
WDR1	0.00336267	0.0933911	0.891417
MTDH	0.00175914	0.0934166	0.891417
YDJC	-0.0039922	0.0934184	0.891417
CHAF1A	0.00259823	0.0937105	0.891417
TTC32	-0.0037431	0.093775	0.891417
PBX3	-0.00329987	0.0938778	0.891417
WDR5B	-0.00215264	0.0939459	0.891417
WASL	-0.00351828	0.0940468	0.891417
TAF4	-0.00266579	0.0942464	0.891417
TRIM25	0.00358331	0.0943822	0.891417
GRB10	-0.00231629	0.0945623	0.891417
ADPRM	0.00355432	0.0945736	0.891417
IRX5	-0.00171313	0.094593	0.891417
SNAPIN	0.00342542	0.0946313	0.891417
TPD52L2	-0.00366153	0.09489	0.891417
ITFG1	0.00348286	0.0949278	0.891417
ZNF416	0.00220722	0.0950236	0.891417
PDP1	0.00349899	0.0950676	0.891417
MRPS27	0.00381394	0.0951135	0.891417
THAP3	-0.00296651	0.0951142	0.891417
CD79A	0.00243448	0.095115	0.891417
PARP11	-0.0030432	0.0951512	0.891417
TMEM14C	0.00359084	0.0953002	0.891417
MRPL17	0.00327636	0.0953626	0.891417
DESI2	0.00380277	0.0954253	0.891417
APC	-0.0038093	0.0954482	0.891417
UROS	0.00358589	0.095514	0.891417
SMIM19	0.00313071	0.0955431	0.891417
NUP155	-0.00333133	0.0955951	0.891417
MTA2	0.00364797	0.0956034	0.891417
RNF4	-0.00325348	0.0956742	0.891417
KDM5B	-0.00348093	0.0956929	0.891417
PRMT1	0.00353357	0.0957006	0.891417
CCDC120	0.00277136	0.0957022	0.891417
GNS	-0.00179292	0.0957023	0.891417
RREB1	0.00383909	0.0957997	0.891417
OSBPL10	-0.00313849	0.0958658	0.891417
SNRNP27	0.00355171	0.0958761	0.891417
CYB5D2	-0.00303222	0.0959281	0.891417
MCTP2	-0.0017549	0.0959668	0.891417
VRK3	0.00362795	0.0960697	0.891417
ERBIN	0.00287981	0.0961156	0.891417
SLC30A1	-0.0036266	0.0961803	0.891417
SIVA1	0.00230267	0.0961959	0.891417
RPS27	0.00058768	0.0963845	0.891417
CENPW	-0.00214358	0.0965737	0.891417
ZNF782	0.00186438	0.096579	0.891417
WRAP53	0.0023501	0.0966501	0.891417
FNDC3B	0.00337152	0.0967329	0.891417
SURF1	-0.00311004	0.0967842	0.891417
PRH1	0.00304245	0.0968595	0.891417
PSMD13	-0.00303289	0.0969644	0.891417
BBS2	-0.00328135	0.0969764	0.891417
WDR13	-0.00341632	0.096988	0.891417
ZNF124	-0.0033451	0.0971217	0.891417
MTMR1	0.00322709	0.0973257	0.891417
WWC3	-0.00372261	0.0974927	0.891417
PCSK5	-0.00307414	0.0975347	0.891417
SERTAD1	0.00190251	0.097585	0.891417
SELENOH	-0.00327732	0.097602	0.891417
SBDS	0.00187262	0.0977737	0.891417
PLB1	-0.00198547	0.0978134	0.891417
AC044849.1	0.00227862	0.0978337	0.891417
SUFU	0.00331978	0.0978707	0.891417
SRRM2	0.00182049	0.0981305	0.891417
EIF3G	0.000753888	0.0981407	0.891417
DENND1C	-0.00376975	0.0982263	0.891417
JUNB	0.00120135	0.0983546	0.891417
NUP88	0.00371295	0.0983935	0.891417
ZSWIM1	0.00205637	0.0984329	0.891417
AL139393.2	0.0028586	0.0986308	0.891417
CCDC159	0.00298689	0.0987765	0.891417
TMBIM1	0.00345719	0.0988113	0.891417
RNF41	-0.00361422	0.0988392	0.891417
PTPN6	-0.00360296	0.0989294	0.891417
C12orf57	0.00182168	0.0990764	0.891417
MAP10	-0.00201543	0.0991039	0.891417
MCUB	-0.00246283	0.0991939	0.891417
FGD5-AS1	0.00369615	0.0992101	0.891417
ZNF93	0.00271432	0.0993166	0.891417
YPEL3	-0.00304875	0.0993486	0.891417
MRPL36	-0.00363891	0.0998474	0.891417
EMC7	-0.0028069	0.09988	0.891417
C6orf106	0.00369517	0.10018	0.891417
TSTA3	-0.00364022	0.100426	0.891417
MLLT6	0.00243297	0.100481	0.891417
ATXN10	0.0037895	0.100503	0.891417
VPS50	0.00323748	0.1006	0.891417
FOXN3	0.00306578	0.100727	0.891417
ZBTB45	0.00173578	0.101001	0.891417
RRM2B	-0.00295103	0.101057	0.891417
ZNF609	0.00326419	0.101084	0.891417
SYMPK	0.00347646	0.10111	0.891417
HELQ	-0.00367725	0.101277	0.891417
HIF1A	0.00215295	0.101371	0.891417
MFN1	-0.00314767	0.101499	0.891417
TMTC3	-0.00255798	0.101512	0.891417
MT-ND2	0.000640399	0.101701	0.891417
PAPOLA	0.00241462	0.101842	0.891417
PTAR1	-0.00356242	0.101885	0.891417
WDFY2	-0.00387552	0.101888	0.891417
USP8	-0.00359192	0.101959	0.891417
ARHGAP11A	-0.00193317	0.10196	0.891417
B3GNT2	-0.00361355	0.102067	0.891417
KPNA4	0.00229896	0.102279	0.891417
RNF130	0.0034385	0.102312	0.891417
TMA7	-0.000753715	0.102423	0.891417
TOMM7	0.000515767	0.102612	0.891417
UTRN	-0.00253855	0.102766	0.891417
SCAND1	0.00164406	0.102799	0.891417
MRPL23	-0.00325545	0.102799	0.891417
BST2	0.00386383	0.102809	0.891417
ARRDC3	0.00350516	0.103021	0.891417
SAT2	0.00364317	0.103067	0.891417
ATF5	0.00362352	0.103146	0.891417
NUDT3	-0.00342433	0.103506	0.891417
BLK	-0.0035426	0.103538	0.891417
ZNF254	0.00326177	0.103562	0.891417
SPART	0.00356865	0.103602	0.891417
CYB5B	0.00334419	0.103658	0.891417
CCNJ	0.00268048	0.103774	0.891417
TSC22D1	0.00343087	0.103786	0.891417
AL031777.3	-0.00330152	0.103837	0.891417
ENO1	0.00223294	0.103887	0.891417
ST3GAL3	0.0015548	0.103902	0.891417
KNL1	-0.00219847	0.103918	0.891417
MTMR10	0.00352952	0.104011	0.891417
CMSS1	-0.00362749	0.10424	0.891417
ELL2	0.0030328	0.104372	0.891417
INPPL1	0.00255124	0.104739	0.891417
CBR3	-0.0037207	0.104778	0.891417
UMPS	-0.00346069	0.104804	0.891417
BAK1	0.0036187	0.104816	0.891417
ZNF549	-0.00288834	0.104883	0.891417
SMOX	-0.00271723	0.104908	0.891417
SOX12	0.00217234	0.104978	0.891417
WDR11	0.00304521	0.105043	0.891417
RPL17	0.00164024	0.10508	0.891417
PGAM1	0.00311536	0.10509	0.891417
CMTM6	-0.00122893	0.105142	0.891417
AK2	-0.00311852	0.105205	0.891417
GEMIN4	0.00288522	0.105319	0.891417
FO393401.1	-0.00305849	0.105477	0.891417
TBC1D10B	0.00222774	0.105506	0.891417
SLC41A3	0.00321092	0.105598	0.891417
ERO1A	-0.00339834	0.105624	0.891417
SIK2	0.0024278	0.105689	0.891417
SPECC1L	-0.00223675	0.10575	0.891417
TERF2IP	-0.00210645	0.105789	0.891417
NEMP2	-0.0019259	0.105802	0.891417
ELAVL1	-0.0030427	0.105929	0.891417
SGSM2	0.00313372	0.105954	0.891417
ACTR3C	-0.00169873	0.105982	0.891417
KPNB1	0.0029288	0.106057	0.891417
KHDC4	-0.00346207	0.106207	0.891417
MAN2C1	-0.00348665	0.106326	0.891417
ERICH1	0.00369981	0.106429	0.891417
ARRB1	-0.00184983	0.106557	0.891417
APIP	-0.00339801	0.106696	0.891417
TMEM209	-0.0034997	0.106755	0.891417
CRIP1	-0.00277746	0.106931	0.891417
CERS4	-0.00313411	0.107122	0.891417
TVP23C	0.00217544	0.107152	0.891417
DXO	-0.00262904	0.107366	0.891417
F12	-0.00179697	0.107797	0.891417
GTF2H5	-0.00351065	0.107825	0.891417
CYP51A1	-0.00305716	0.107833	0.891417
MYO1F	-0.00366606	0.107834	0.891417
HLA-B	0.000643216	0.10798	0.891417
AC009118.3	0.00175506	0.108016	0.891417
DDX19B	-0.00341475	0.108451	0.891417
RPS7	0.000509018	0.108478	0.891417
PTPRA	-0.00351097	0.10855	0.891417
EXOC7	-0.00366094	0.10862	0.891417
EGR1	0.00301084	0.108658	0.891417
REC8	-0.00340447	0.108731	0.891417
SLC2A4RG	-0.00280965	0.10876	0.891417
QRSL1	-0.00341824	0.10877	0.891417
KIAA0040	0.00316524	0.108786	0.891417
CXCL8	0.00195458	0.108886	0.891417
MBNL1	0.000940805	0.10889	0.891417
AC099811.4	-0.00259563	0.108916	0.891417
THUMPD2	-0.00387469	0.109002	0.891417
SLC8B1	-0.00281199	0.109189	0.891417
CIB1	0.00180608	0.109233	0.891417
CHD8	-0.00342509	0.109242	0.891417
TOGARAM1	-0.0031067	0.109311	0.891417
RPL18A	0.000423134	0.109381	0.891417
RYBP	-0.00256177	0.109424	0.891417
ATM	0.00359559	0.10948	0.891417
USP16	-0.000862503	0.109526	0.891417
TSR1	-0.0029841	0.109846	0.891417
AC008549.2	0.00231395	0.109853	0.891417
ZDHHC17	0.0037843	0.110049	0.891417
LINC02035	-0.00137583	0.110069	0.891417
AC137630.3	0.00168994	0.110073	0.891417
AC243960.1	0.00368406	0.110132	0.891417
ADAP1	0.00190254	0.110152	0.891417
CNIH3	-0.00162292	0.11026	0.891417
SULT1A1	-0.00202116	0.110263	0.891417
CORO7	0.00263887	0.110278	0.891417
FBXO5	0.00309599	0.110317	0.891417
STX17	-0.00323629	0.110331	0.891417
RPUSD1	-0.00326922	0.110358	0.891417
ENTPD5	0.00182891	0.110467	0.891417
PLCL2	0.0034127	0.110523	0.891417
FAM83F	-0.00236017	0.110716	0.891417
SUPT7L	-0.00342632	0.110755	0.891417
PRKCB	0.00368135	0.11078	0.891417
NDST2	0.00288956	0.110813	0.891417
Z93241.1	-0.00382655	0.110824	0.891417
ZNF598	0.00352993	0.110835	0.891417
SRF	0.00358453	0.110852	0.891417
FKBPL	0.00165877	0.110867	0.891417
MOV10	-0.00288208	0.110893	0.891417
CNTROB	-0.00220646	0.110915	0.891417
PRKRIP1	0.00361486	0.110952	0.891417
MTHFD2	-0.00365466	0.111355	0.891417
TRABD2A	0.00356414	0.111509	0.891417
ZMIZ2	0.00304003	0.111581	0.891417
CCDC66	-0.00335786	0.111617	0.891417
ZNF527	0.00266167	0.111626	0.891417
SPHK2	0.00291819	0.111637	0.891417
SCAI	-0.00275469	0.111703	0.891417
SETD6	0.00304334	0.111848	0.891417
AL161421.1	0.00320646	0.11189	0.891417
SACM1L	-0.00358129	0.111912	0.891417
FGD3	0.00332428	0.112012	0.891417
SAT1	0.00206072	0.112284	0.891417
INTS4	-0.0035123	0.112291	0.891417
FOS	0.00107219	0.112354	0.891417
SLK	-0.00346032	0.112374	0.891417
ZNF891	0.00253438	0.112448	0.891417
HIST1H1D	0.00263942	0.112486	0.891417
HIST1H2BG	-0.00273196	0.112506	0.891417
NDUFS3	-0.00290455	0.112771	0.891417
NENF	0.00302997	0.112932	0.891417
PSME3	-0.00367072	0.112956	0.891417
SIN3A	-0.00283863	0.113065	0.891417
SCFD1	-0.00293974	0.113107	0.891417
GAS7	-0.00360477	0.113157	0.891417
GTF2H2	-0.00255019	0.113216	0.891417
NPRL3	0.00325106	0.113292	0.891417
AGAP1	0.00227521	0.1135	0.891417
LY86	-0.00178236	0.113551	0.891417
CD69	0.00205029	0.113559	0.891417
HARS2	0.00287882	0.113641	0.891417
ENC1	-0.00324365	0.11369	0.891417
AIFM1	-0.00206106	0.113847	0.891417
UBE2I	0.00108211	0.113873	0.891417
PPP1R3F	-0.00162227	0.113966	0.891417
PLEKHA5	-0.00302934	0.114008	0.891417
FAM200A	-0.00130676	0.11407	0.891417
PRKCD	0.00289514	0.114136	0.891417
SLC16A7	-0.00378461	0.114309	0.891417
ATXN1	-0.00367501	0.11436	0.891417
FAM120AOS	0.00335703	0.114622	0.891417
ZFR	0.00303376	0.114672	0.891417
CHEK1	-0.00327594	0.114705	0.891417
USP15	-0.00164972	0.115085	0.891417
CRTC2	-0.00368774	0.115129	0.891417
APEX1	-0.00278742	0.115362	0.891417
EPN2	0.00200045	0.115391	0.891417
STRAP	0.0020365	0.115547	0.891417
RIOK1	0.00266615	0.115575	0.891417
EIF1AY	0.00311075	0.115718	0.891417
IKBKE	-0.00312255	0.115803	0.891417
NAB1	-0.00278797	0.115855	0.891417
HAUS6	0.0035463	0.115955	0.891417
IDE	-0.00196634	0.11601	0.891417
RASSF3	-0.00318099	0.116155	0.891417
RPL34	0.0004906	0.116242	0.891417
PARPBP	0.00232983	0.116318	0.891417
PRCC	0.00335531	0.116408	0.891417
SNHG7	0.00266975	0.116537	0.891417
SMU1	-0.00221882	0.116644	0.891417
MBD5	0.00367235	0.116737	0.891417
AL645728.1	0.00342059	0.116903	0.891417
NMT1	-0.00328505	0.116966	0.891417
RPL5	0.000464187	0.117085	0.891417
DIDO1	-0.00359608	0.117253	0.891417
UQCRC2	0.00310081	0.117276	0.891417
RAB11FIP1	0.00351448	0.11735	0.891417
HELZ	0.0024768	0.117408	0.891417
TIMM50	-0.00321443	0.117429	0.891417
DNAAF4	0.00177625	0.117451	0.891417
CNOT3	0.00311547	0.117623	0.891417
VAMP8	0.00259895	0.117625	0.891417
RPS29	0.000455101	0.117708	0.891417
PELO	-0.0033725	0.117825	0.891417
DHX9	-0.0025127	0.11788	0.891417
PTPA	-0.00313632	0.117882	0.891417
RUFY3	-0.0028005	0.117974	0.891417
SELL	-0.00305012	0.117991	0.891417
WASHC2C	-0.00352489	0.118047	0.891417
RTL6	0.00207625	0.118066	0.891417
LIMS2	-0.00361777	0.11811	0.891417
ELMSAN1	0.00317168	0.118229	0.891417
SLC25A19	0.00264647	0.118237	0.891417
MRPS17	-0.00303594	0.118273	0.891417
ATG4D	-0.00354534	0.118278	0.891417
ZFYVE19	0.00194049	0.11832	0.891417
REEP6	-0.00167038	0.118346	0.891417
HERC3	-0.00300504	0.118423	0.891417
COIL	-0.00354033	0.118447	0.891417
SH3BP5-AS1	0.00177914	0.118528	0.891417
STAP1	-0.00239907	0.118662	0.891417
MLX	0.00343494	0.118679	0.891417
CANT1	-0.00365963	0.118798	0.891417
COX6B1	0.00236107	0.11896	0.891417
PDPK1	0.00337381	0.118986	0.891417
MIS18BP1	-0.00358573	0.11913	0.891417
RBM4	-0.00299941	0.119205	0.891417
HEATR1	-0.00365338	0.119264	0.891417
RANBP2	0.00196701	0.119337	0.891417
C9orf16	-0.00158973	0.119359	0.891417
ACAD8	-0.00265712	0.119513	0.891417
POU2F1	0.00370643	0.11961	0.891417
FEZ2	-0.00274758	0.119673	0.891417
NFKBIL1	0.00315496	0.119674	0.891417
ANAPC15	0.00315983	0.119721	0.891417
CSGALNACT1	-0.00321858	0.119763	0.891417
RPL7A	0.000532506	0.119891	0.891417
UNC50	-0.00328165	0.119993	0.891417
ZNF222	0.00249694	0.120103	0.891417
NSRP1	-0.00340603	0.120296	0.891417
MRPL49	-0.00293732	0.120398	0.891417
VASH1	0.00244368	0.120479	0.891417
RPL10	0.000502714	0.12051	0.891417
HECTD2	0.00175877	0.120523	0.891417
PCBD2	-0.00276462	0.12056	0.891417
EXD2	-0.00275213	0.120625	0.891417
IFT43	0.00308808	0.120688	0.891417
TXLNG	0.00236711	0.12083	0.891417
TIMM29	0.00353071	0.120833	0.891417
TTI2	-0.00340908	0.120893	0.891417
NRP2	-0.00354053	0.120987	0.891417
AC093673.1	0.00360538	0.121039	0.891417
AC004812.2	0.00232848	0.121155	0.891417
LIPT1	0.00301911	0.121157	0.891417
PRADC1	-0.00275967	0.121224	0.891417
ABHD11	-0.00235033	0.121263	0.891417
RPS8	0.000514923	0.121442	0.891417
HIST1H3B	0.00234941	0.121445	0.891417
ARFGAP2	-0.00273371	0.121511	0.891417
MTFP1	-0.00320436	0.121534	0.891417
DESI1	0.00357329	0.121548	0.891417
CWC27	-0.00333357	0.121567	0.891417
DOPEY1	-0.00181032	0.121639	0.891417
SPTBN4	-0.00125848	0.121708	0.891417
GADD45A	0.00197558	0.121745	0.891417
CD99L2	-0.00140436	0.121829	0.891417
QARS	0.00274987	0.121868	0.891417
EBPL	-0.00291363	0.121869	0.891417
DENND4A	-0.00329039	0.121879	0.891417
FEM1B	0.00347357	0.121932	0.891417
COX17	0.00339581	0.121939	0.891417
ARL16	-0.00313698	0.122008	0.891417
RASSF2	-0.00325419	0.12215	0.891417
ZBTB37	-0.00215595	0.122188	0.891417
LAMB1	-0.00193757	0.122282	0.891417
HPS3	0.00263318	0.122309	0.891417
MRTO4	-0.00338442	0.122419	0.891417
GNL2	0.00336978	0.122556	0.891417
ATN1	0.00345468	0.122655	0.891417
MTR	0.00376045	0.122681	0.891417
MVP	0.00339666	0.12275	0.891417
ASH2L	0.00266162	0.122762	0.891417
ERI1	-0.00223317	0.122856	0.891417
PABPC1L	-0.00188111	0.122964	0.891417
ATP11B	0.00308804	0.123043	0.891417
ASMTL	-0.00361019	0.123163	0.891417
ZNF367	0.00199226	0.123245	0.891417
ZMAT3	-0.00338772	0.123319	0.891417
FAM214A	-0.00335301	0.123339	0.891417
ANKRD55	-0.00236133	0.123403	0.891417
RPS21	0.000476788	0.123584	0.891417
EIF3L	0.00153806	0.123589	0.891417
PDAP1	-0.00314371	0.12373	0.891417
POLG2	-0.00237237	0.123789	0.891417
ZCCHC2	0.00277577	0.123859	0.891417
PCBP2	0.000594646	0.123988	0.891417
TAF4B	0.00360834	0.124017	0.891417
ATRAID	0.00291431	0.124022	0.891417
AP002387.2	0.00345548	0.124231	0.89231
PIGU	-0.00176265	0.124423	0.892514
TBL1XR1	-0.00321025	0.124516	0.892514
TMF1	0.0023439	0.12478	0.892514
FBXO31	0.00328261	0.124941	0.892514
NAE1	-0.00297784	0.125069	0.892514
VTA1	-0.00340602	0.125121	0.892514
AFG3L2	0.00282066	0.125125	0.892514
ZRSR2	0.00333319	0.125401	0.892514
GPAA1	-0.00342543	0.125414	0.892514
TMEM167B	-0.00275569	0.12551	0.892514
USP13	0.00201509	0.125591	0.892514
RAD18	-0.00307613	0.125696	0.892514
SCLT1	0.00359193	0.125733	0.892514
RPL13A	0.000400292	0.125822	0.892514
RIPOR2	0.00330887	0.125934	0.892514
KIF13B	-0.00308206	0.125947	0.892514
RNF103	0.00332557	0.126023	0.892514
ZNF227	-0.00297387	0.126038	0.892514
AP2A1	-0.00302012	0.126151	0.892514
LETM2	0.00266815	0.126381	0.892514
APTR	0.00156576	0.126502	0.892514
ADD3	-0.00206129	0.126511	0.892514
TFDP1	-0.00323194	0.126683	0.892514
PDIK1L	0.00276251	0.126824	0.892514
SPPL2A	0.00320637	0.126845	0.892514
SYNGR3	-0.00194322	0.126885	0.892514
ANAPC1	0.00336649	0.12701	0.892514
AHCTF1	-0.00293265	0.127014	0.892514
WDR83	-0.0031808	0.127079	0.892514
CYP20A1	0.00367763	0.127141	0.892514
AC145207.2	-0.00136378	0.127179	0.892514
RITA1	-0.00231117	0.127338	0.892514
CTDSPL2	0.00293733	0.12738	0.892514
MRPL2	0.00325047	0.127424	0.892514
ELP5	0.00317002	0.127454	0.892514
PPP1CC	0.0028046	0.127522	0.892514
CBWD2	0.00258735	0.127553	0.892514
ALKBH8	-0.00251197	0.12765	0.892514
GLI4	0.00187115	0.127789	0.892514
CCDC93	0.00307702	0.127795	0.892514
CABLES2	0.0020595	0.127999	0.892514
METAP1D	-0.0018316	0.128061	0.892514
FOXJ1	-0.00165219	0.128162	0.892514
C19orf54	0.00169915	0.128212	0.892514
KHDRBS3	-0.00241342	0.128223	0.892514
PURB	-0.0032401	0.128257	0.892514
SLC35D2	0.00352577	0.12826	0.892514
ATP6V1E1	-0.00370602	0.128541	0.892514
ARMC6	-0.00189326	0.128548	0.892514
CIC	0.00329441	0.128601	0.892514
GUK1	0.000702952	0.12865	0.892514
ADD1	-0.00320686	0.128741	0.892514
STK35	-0.00312841	0.128804	0.892514
ALS2CL	-0.00196594	0.128827	0.892514
VPS33A	0.00307674	0.128945	0.892514
COX18	-0.00299561	0.129007	0.892514
SH2D2A	0.00325996	0.129051	0.892514
MFSD14C	0.00324693	0.129452	0.894441
ARMCX3	0.00333492	0.129499	0.894441
ANAPC2	0.00272704	0.129713	0.895341
SPOCK2	0.000931114	0.12988	0.895912
ARRDC4	0.00207404	0.130381	0.897967
ZNF562	0.00236067	0.130436	0.897967
GFM2	0.00199873	0.13055	0.897967
POLR3B	-0.00221883	0.130675	0.897967
CSNK1D	0.00282762	0.130699	0.897967
ZNF667-AS1	-0.00284991	0.130834	0.897967
ATG3	-0.00309404	0.130873	0.897967
CUTC	-0.00303823	0.13089	0.897967
DSE	0.00259211	0.131052	0.897967
CARMIL2	-0.00255525	0.131181	0.897967
ZNF624	-0.00239665	0.131482	0.897967
CARF	-0.00215979	0.131482	0.897967
ZBTB16	-0.00322724	0.131517	0.897967
NPTN	0.00329883	0.131523	0.897967
PITRM1	-0.00289828	0.13185	0.897967
AC092053.2	-0.00288926	0.131966	0.897967
POLDIP2	0.00344485	0.132061	0.897967
RANBP9	-0.00330826	0.132116	0.897967
NLK	0.00214676	0.132207	0.897967
C14orf28	0.0025845	0.132264	0.897967
FAM57A	0.00158574	0.132503	0.897967
KBTBD11	0.00244704	0.132537	0.897967
CDK6	0.00311345	0.132546	0.897967
SLC35D1	-0.00351541	0.132667	0.897967
GIGYF2	0.00319605	0.132774	0.897967
IFIT5	-0.00315623	0.132802	0.897967
TNPO2	-0.00239376	0.132819	0.897967
JMJD1C	0.00158328	0.132956	0.897967
DCUN1D4	0.00245982	0.132964	0.897967
AL512791.2	0.00197898	0.133194	0.897967
UQCRC1	-0.0031192	0.133226	0.897967
TSIX	0.00139922	0.133283	0.897967
ZNF639	0.00309487	0.133303	0.897967
AKT2	0.00295069	0.133377	0.897967
CAPN1	-0.00339312	0.133669	0.897967
EPG5	-0.00325828	0.133684	0.897967
IL21R	-0.00341132	0.133694	0.897967
MSMO1	0.00299448	0.133734	0.897967
RBM6	-0.00339344	0.133759	0.897967
PLPP5	-0.00348496	0.133765	0.897967
ZBTB17	-0.00283335	0.133811	0.897967
DEXI	0.0031221	0.133832	0.897967
KRTCAP3	0.0017674	0.13395	0.897967
AC232271.1	0.00161895	0.133976	0.897967
TMEM222	0.00320623	0.133992	0.897967
COA1	0.00340947	0.134069	0.897967
HSD17B12	0.00249683	0.13418	0.898145
MYO5A	0.00310749	0.134337	0.89821
LYL1	0.00202379	0.134436	0.89821
MX1	-0.00349157	0.134444	0.89821
TBC1D14	-0.00336397	0.134708	0.899408
TRIM35	0.00177833	0.134922	0.900109
ACOX1	-0.00241051	0.135167	0.900109
CCT8	0.00224233	0.135202	0.900109
SMYD5	-0.00300351	0.135212	0.900109
ZNF692	-0.00180636	0.135237	0.900109
MCM3	0.00244139	0.135348	0.900277
CERS6	-0.00350853	0.135432	0.900277
ORAOV1	-0.00286065	0.1356	0.900831
FAM133B	0.000813078	0.135889	0.901634
ASB1	0.00252994	0.135891	0.901634
WWC1	-0.00129939	0.136074	0.902287
RRM1	0.00347925	0.136165	0.90233
H3F3B	0.000633942	0.136522	0.903196
FXR1	0.00245114	0.136546	0.903196
LARP1	0.00332768	0.136607	0.903196
ZDHHC3	0.00346884	0.136706	0.903196
DBP	0.00309508	0.136722	0.903196
TUBA1B	-0.00100527	0.136866	0.903498
AP005482.1	-0.00185064	0.137003	0.903498
GPHN	-0.00248765	0.137121	0.903498
GCA	0.0020868	0.1373	0.903498
ELK3	-0.00319353	0.137302	0.903498
BDH2	-0.00303477	0.137427	0.903498
BTRC	-0.00251861	0.137456	0.903498
KIF1BP	-0.00248112	0.137569	0.903498
CASP8	-0.0027655	0.137621	0.903498
PXN	0.00269886	0.137712	0.903498
ITGA3	0.00180656	0.137755	0.903498
IFT20	0.00304857	0.137789	0.903498
IMP3	0.00192408	0.137884	0.903568
VPS16	-0.0029123	0.138089	0.903652
AL450326.1	0.00191221	0.138167	0.903652
ASPH	-0.00268678	0.138228	0.903652
SLC19A2	-0.00180543	0.138238	0.903652
KCTD5	0.00344986	0.138361	0.903902
SPATA33	0.00246892	0.138487	0.904166
CDC37L1	-0.00335422	0.138743	0.904384
AL133453.1	-0.00298557	0.138747	0.904384
HIST1H2BC	-0.00317606	0.138787	0.904384
ELK4	0.0033538	0.138861	0.904384
HNRNPM	0.00225397	0.139126	0.905083
AC005070.3	-0.00237828	0.139159	0.905083
HOXB-AS1	-0.00197427	0.13925	0.905083
CRABP2	0.0017565	0.139309	0.905083
TRIM27	-0.00243127	0.13948	0.90521
SFPQ	0.000667468	0.139639	0.90521
MED24	0.00281886	0.13973	0.90521
ZNF90	-0.00256863	0.13982	0.90521
ANKRD44	-0.003166	0.139846	0.90521
ADGRE1	0.00197728	0.139896	0.90521
HDAC1	-0.00333556	0.139926	0.90521
SNHG10	0.00280104	0.140086	0.905237
CTR9	0.00228268	0.1401	0.905237
AC006504.5	0.00153287	0.140194	0.905295
AL136987.1	0.00229664	0.140487	0.906634
ENO3	-0.00172718	0.140755	0.906779
PUS7	-0.00265527	0.140763	0.906779
H2AFJ	0.00261035	0.140782	0.906779
PARP12	-0.00330971	0.141092	0.906779
LINC00921	-0.00132657	0.141109	0.906779
SIK1	-0.00326579	0.141194	0.906779
MBIP	-0.0034413	0.141445	0.906779
SEC24C	-0.00312596	0.141568	0.906779
SV2C	-0.00179911	0.141659	0.906779
MTPN	0.00186414	0.141664	0.906779
AC100810.1	-0.00347341	0.141673	0.906779
SUDS3	-0.00317111	0.141676	0.906779
AL139274.2	0.00225751	0.141754	0.906779
ZDHHC14	-0.00211201	0.141777	0.906779
AC098850.3	-0.001745	0.141953	0.906779
PHF20L1	-0.00305302	0.141977	0.906779
MUS81	0.00235473	0.141984	0.906779
RPS18	0.000516772	0.142297	0.906779
PANK2	-0.0032802	0.142303	0.906779
MED23	0.00262093	0.142381	0.906779
GORASP2	0.00327696	0.142635	0.906779
UBE2D3	0.000634691	0.142754	0.906779
LENG8	-0.00283191	0.142842	0.906779
SYNGR2	-0.00295017	0.142867	0.906779
HEXB	0.00314898	0.142871	0.906779
GTF2E2	-0.00332408	0.142894	0.906779
CDK17	-0.0024213	0.142931	0.906779
SEMA4D	-0.00271422	0.14312	0.906779
FAM199X	0.00346634	0.143162	0.906779
YIPF1	-0.00279964	0.14319	0.906779
Z93930.2	-0.00253087	0.143395	0.906779
FBXW2	-0.00316258	0.143397	0.906779
BAG1	0.00265022	0.143439	0.906779
CIAPIN1	0.00330716	0.143485	0.906779
PLEKHB2	0.00209781	0.143593	0.906779
TRIM16	0.002095	0.143794	0.906779
CDC42EP3	0.00333804	0.143845	0.906779
TMED3	-0.00307551	0.143914	0.906779
LNPK	-0.00306408	0.144006	0.906779
PSMD5	-0.00319973	0.144006	0.906779
ZNF431	-0.0034055	0.144012	0.906779
LYRM9	-0.00279846	0.144192	0.907308
DIP2A	0.00283867	0.144302	0.907308
SLBP	-0.00258446	0.144352	0.907308
AGMAT	0.00282147	0.144515	0.907794
FRAT1	0.00323709	0.144605	0.907819
RPL7L1	0.00253714	0.144843	0.908705
FAM216A	0.00126012	0.144958	0.908705
ZBTB34	0.00163859	0.145024	0.908705
LINC01679	-0.00153533	0.145221	0.908705
RNF44	-0.00271041	0.145252	0.908705
SGTB	-0.00296891	0.145259	0.908705
TSEN54	0.00348361	0.145425	0.909208
CNTRL	-0.00320428	0.145614	0.909344
TNFAIP1	0.00216444	0.146074	0.909344
BCLAF3	-0.0023963	0.146106	0.909344
RAC2	-0.00185131	0.146138	0.909344
ZAP70	-0.00274105	0.146201	0.909344
LGALS9	-0.00306441	0.146232	0.909344
PIK3R5	-0.00335007	0.146306	0.909344
PARD6B	0.00274818	0.14643	0.909344
DYNLL2	0.00197075	0.146703	0.909344
TLE2	-0.00304904	0.146785	0.909344
RAP1GDS1	-0.00320365	0.146881	0.909344
ZKSCAN1	0.00344622	0.146972	0.909344
ILF2	0.00137778	0.146977	0.909344
ITPR1	-0.00208298	0.147122	0.909344
AL137077.2	-0.00162461	0.14713	0.909344
VPS8	-0.00271604	0.147229	0.909344
TMEM19	-0.00229161	0.147268	0.909344
NAGK	-0.00277567	0.147615	0.909344
DCAF1	-0.00303954	0.147632	0.909344
HNRNPUL1	0.00171127	0.147636	0.909344
TAF1A	-0.00151145	0.147767	0.909344
ZNF76	-0.003001	0.147876	0.909344
ATP6V0C	-0.00206523	0.147912	0.909344
AL359711.2	0.00305062	0.148134	0.909344
PDGFA	-0.00295073	0.148159	0.909344
PUS7L	0.0034799	0.148177	0.909344
NTNG2	0.00197883	0.148289	0.909344
KAT8	-0.00328598	0.148331	0.909344
ADNP	0.0027816	0.148399	0.909344
NAPA	-0.00270701	0.148416	0.909344
KNTC1	-0.00186337	0.148477	0.909344
AL450384.2	-0.00152031	0.148492	0.909344
VOPP1	0.00317724	0.148497	0.909344
MRPL11	-0.00252991	0.148619	0.909344
PGRMC1	-0.00346145	0.148811	0.909344
ISOC2	-0.00199089	0.148923	0.909344
ERP29	0.0019395	0.149026	0.909344
NDUFV3	-0.00306273	0.149037	0.909344
GLT8D1	-0.00272721	0.14907	0.909344
TCF7	-0.00233593	0.149205	0.909344
CCNL2	0.00294661	0.149206	0.909344
DDX52	-0.00298513	0.149308	0.909344
STPG1	-0.00190795	0.149413	0.909344
ZC3H10	0.00199767	0.149417	0.909344
MIR181A1HG	-0.00317432	0.149528	0.909344
C1QBP	0.00180787	0.149592	0.909344
RRP15	0.00317259	0.149596	0.909344
SSH1	0.00296801	0.14963	0.909344
IFIT1	-0.00278117	0.150025	0.909344
TSC1	-0.00300511	0.150036	0.909344
ANKRD37	-0.00322591	0.150052	0.909344
AP003696.1	0.00139855	0.15013	0.909344
FLCN	-0.00236232	0.150309	0.909344
TMEM33	-0.00318554	0.150409	0.909344
GCFC2	-0.00324808	0.150573	0.909344
AK1	-0.00174651	0.150626	0.909344
CACTIN	0.0026214	0.150634	0.909344
AC012615.1	-0.00329707	0.150647	0.909344
CCDC90B	-0.0030033	0.15067	0.909344
BCL2L13	0.00320073	0.15074	0.909344
ARL4A	0.00204045	0.150762	0.909344
FAM118B	-0.00167631	0.150802	0.909344
RAB11FIP5	0.00163865	0.150945	0.909344
KIT	-0.00157786	0.150986	0.909344
UQCC1	0.00193488	0.151015	0.909344
GCSH	0.00280608	0.15114	0.909581
TMEM101	0.00281668	0.15144	0.910304
CMPK2	-0.00277744	0.151516	0.910304
KNSTRN	-0.00152865	0.151585	0.910304
ZNF680	-0.00226028	0.151603	0.910304
KANK3	-0.00128646	0.151895	0.910582
PSTK	0.00317843	0.151908	0.910582
WDR55	-0.00309209	0.151977	0.910582
ZNF799	0.00136325	0.151992	0.910582
PEA15	0.00198016	0.152151	0.911018
LY96	-0.00263716	0.15262	0.912959
AP5S1	-0.00270991	0.152808	0.912959
FAM219A	0.00140359	0.152961	0.912959
RCN2	0.00230481	0.152999	0.912959
PDLIM5	-0.00313919	0.153144	0.912959
DECR1	-0.00307894	0.153163	0.912959
SLC16A10	0.00302507	0.153307	0.912959
RPS6KA1	-0.00273013	0.1535	0.912959
ANXA2	0.00334302	0.153767	0.912959
JARID2-AS1	-0.00152227	0.15385	0.912959
RCHY1	0.00320181	0.153887	0.912959
WDR73	-0.00305453	0.153923	0.912959
ILF3	-0.00178748	0.154113	0.912959
PWWP2A	-0.00333163	0.154154	0.912959
SPRYD7	0.0018031	0.154171	0.912959
POLR2D	0.00318416	0.154182	0.912959
PRDM10	-0.00208794	0.154266	0.912959
TPR	0.00237092	0.154321	0.912959
ATG16L1	0.00310282	0.154426	0.912959
ZXDA	0.00230988	0.154492	0.912959
MAPK8	-0.00268571	0.154501	0.912959
CBL	-0.0030829	0.154503	0.912959
TUBGCP3	-0.00286979	0.154522	0.912959
SEL1L3	-0.00223294	0.154539	0.912959
BX284668.6	0.00262174	0.15483	0.91378
ZNF106	0.00294723	0.154936	0.91378
NOP53	0.000525816	0.155225	0.91378
SETD3	-0.00295785	0.155295	0.91378
OSGEP	0.00302001	0.155308	0.91378
MFN2	-0.00306314	0.155311	0.91378
SLC9A9	0.00213709	0.155442	0.91378
FAM169A	0.00298438	0.155478	0.91378
GMPS	-0.00280031	0.15563	0.91378
RPS23	0.000387401	0.155699	0.91378
RASA1	0.00275548	0.155801	0.91378
DGKD	0.0030069	0.155834	0.91378
DICER1-AS1	-0.0015899	0.155871	0.91378
CEP170	-0.0034649	0.155927	0.91378
C4orf3	0.00295377	0.156051	0.91378
KCNK6	0.00240716	0.156055	0.91378
ZNF655	0.00238333	0.15637	0.915118
MIAT	-0.00160733	0.156618	0.915417
KDM3B	0.00319271	0.156665	0.915417
CRCP	0.00305591	0.156693	0.915417
LINC00861	-0.00315055	0.156769	0.915417
MIR22HG	0.00283167	0.157159	0.915417
BRMS1L	-0.00283783	0.1572	0.915417
PIK3CA	-0.00179757	0.157232	0.915417
UBE2E3	0.00294736	0.15728	0.915417
SNHG8	0.00154979	0.157281	0.915417
DNAJC9	0.0024417	0.157334	0.915417
APOBR	0.00176395	0.157431	0.915417
ZC3H6	0.00328786	0.157456	0.915417
TMEM204	0.00239056	0.157751	0.915605
PPP1R21	0.0017734	0.157826	0.915605
TTC1	0.00333334	0.157852	0.915605
TMEM87A	0.00215905	0.157978	0.915605
ERGIC2	-0.00301146	0.158005	0.915605
NRIP3	0.00313735	0.158039	0.915605
AC132192.2	0.0025658	0.158294	0.915605
SLC25A30	0.00267494	0.158362	0.915605
TPRN	-0.00241162	0.158607	0.915605
SRPRA	0.00224508	0.158619	0.915605
ZNF764	-0.00233004	0.158749	0.915605
UBA6	0.00320453	0.158831	0.915605
IBTK	0.00297633	0.158908	0.915605
NFIC	-0.00311541	0.158922	0.915605
TRAF6	0.0031402	0.159233	0.915605
PSMF1	0.0027976	0.159316	0.915605
SELENOF	0.00202623	0.159334	0.915605
CMC4	-0.00204258	0.159508	0.915605
ANKAR	-0.00260386	0.159521	0.915605
TRIP11	-0.00342948	0.159643	0.915605
CNIH1	0.00229752	0.159672	0.915605
KMT5A	-0.003276	0.159846	0.915605
RYK	-0.00297091	0.15995	0.915605
SYVN1	-0.00299363	0.15998	0.915605
COL1A1	-0.00298714	0.160375	0.915605
UBE2L3	0.00149652	0.160556	0.915605
AC015982.1	-0.0021571	0.160573	0.915605
MPP5	0.00288748	0.160591	0.915605
AMD1	-0.00140342	0.160678	0.915605
EDF1	0.00145951	0.160719	0.915605
FAM69A	-0.00199082	0.160796	0.915605
RNF14	-0.00252508	0.160877	0.915605
MEF2A	0.00310157	0.160945	0.915605
EIF5A	0.00155288	0.161047	0.915605
TOB1	-0.00223337	0.161302	0.915605
MAPT	-0.00118025	0.161345	0.915605
SLC16A1-AS1	0.0021935	0.161362	0.915605
SIRT6	-0.00280542	0.16169	0.915605
IRF4	-0.00234484	0.161749	0.915605
ARL3	0.00242904	0.161876	0.915605
OSBP	0.00244841	0.161947	0.915605
PSMB5	0.00305425	0.162056	0.915605
CCNL1	0.000857274	0.162063	0.915605
ELP3	-0.00245021	0.162109	0.915605
TRRAP	0.00312122	0.162173	0.915605
ITFG2	-0.00326703	0.162178	0.915605
AXIN1	0.00319946	0.162317	0.915605
COA3	0.00213221	0.162378	0.915605
MCM7	0.00329477	0.16249	0.915605
PPP2R5E	-0.00283215	0.162509	0.915605
PCGF5	0.00148809	0.162648	0.915605
GFER	-0.00324891	0.162676	0.915605
USO1	-0.00294732	0.162677	0.915605
NOL7	0.00137586	0.162777	0.915605
CISH	0.00194313	0.163006	0.915605
SERPINB8	-0.00286475	0.1631	0.915605
FAM177A1	0.00199783	0.16318	0.915605
RORA-AS1	0.00151971	0.163223	0.915605
TMEM30A	-0.0027741	0.163278	0.915605
PNPLA8	0.00149127	0.163599	0.915605
P2RY14	-0.00154035	0.163615	0.915605
PLEKHA8	-0.00171067	0.163649	0.915605
FAM161B	0.00197298	0.163665	0.915605
NUBP1	0.0027251	0.163746	0.915605
CDCA7L	-0.00209909	0.163851	0.915605
CHN2	-0.00206943	0.163855	0.915605
RGPD5	0.00292989	0.16401	0.915605
TTLL4	-0.00184301	0.164057	0.915605
MFF	0.00227649	0.164321	0.915605
EMC8	0.00278246	0.164501	0.915605
PYGO2	0.0023861	0.164517	0.915605
CTSF	0.00220075	0.164632	0.915605
IDNK	0.00181981	0.164821	0.915605
PHF2	0.00294615	0.164834	0.915605
VPS41	-0.00216741	0.164838	0.915605
XPO7	-0.00274491	0.164912	0.915605
ELF4	0.00263762	0.164988	0.915605
RPS19	0.000408552	0.165043	0.915605
MRPS18B	-0.00322522	0.165049	0.915605
PRKD3	-0.00266961	0.165306	0.915605
LMNB1	-0.0030368	0.165396	0.915605
ZDHHC20	0.00269117	0.165647	0.915605
POLR2C	0.00260498	0.165844	0.915605
ENTPD3-AS1	0.00132569	0.166043	0.915605
TPMT	0.00309652	0.16612	0.915605
MINDY2	0.00282796	0.166172	0.915605
LINC02328	-0.00179342	0.166197	0.915605
DPP9	0.00301791	0.166231	0.915605
SIRT1	0.00302896	0.166497	0.915605
PLXNA1	-0.00216473	0.166518	0.915605
DIAPH1	-0.00266787	0.166627	0.915605
GIMAP7	-0.00244878	0.166823	0.915605
CCNE1	-0.00210954	0.166831	0.915605
MBNL3	-0.00235404	0.166848	0.915605
FBXL6	0.00198208	0.167083	0.915605
GNL3	0.00238599	0.167137	0.915605
AL450998.2	-0.00302503	0.167216	0.915605
SYTL2	0.00260397	0.167225	0.915605
ARL17A	0.00213729	0.16737	0.915605
C12orf73	-0.00177529	0.167571	0.915605
TRMU	0.00279857	0.167578	0.915605
TRAF3IP2-AS1	-0.00199203	0.167737	0.915605
UTP14C	0.00197795	0.167746	0.915605
GMEB1	-0.00333262	0.167798	0.915605
TMEM217	-0.00166243	0.167892	0.915605
BTF3L4	0.00163613	0.167908	0.915605
GALNT10	0.00310533	0.167926	0.915605
BIN3	0.00297207	0.167927	0.915605
CEBPG	0.0026456	0.167934	0.915605
INCENP	0.00181693	0.168014	0.915605
HERC4	-0.00309526	0.168062	0.915605
UQCC2	-0.00250445	0.168109	0.915605
AC013394.1	0.00261366	0.168116	0.915605
ADAMTS17	-0.00134507	0.168232	0.915605
NOP2	-0.00164063	0.168266	0.915605
LINC00672	0.00206605	0.168324	0.915605
SYNJ1	0.0028391	0.168552	0.915605
ODF2	-0.00294663	0.16861	0.915605
FAM122C	0.00295337	0.168656	0.915605
TMEM161A	-0.00261905	0.168694	0.915605
CXXC1	0.00298969	0.168741	0.915605
ENDOG	0.00241394	0.168834	0.915605
PPP1R9B	-0.00281075	0.168925	0.915605
DHX30	-0.00284562	0.169025	0.915605
MAFF	-0.00299368	0.169081	0.915605
MAP4	0.00326679	0.16931	0.915605
CHMP4A	-0.00252288	0.169353	0.915605
HVCN1	0.00155191	0.16941	0.915605
SARM1	-0.00147615	0.169487	0.915605
CHAF1B	-0.00183826	0.16949	0.915605
GLIPR1	0.0025366	0.169521	0.915605
IQGAP2	0.00248341	0.169594	0.915605
NNT-AS1	-0.00206594	0.169595	0.915605
ADGRE5	-0.00153568	0.1697	0.915605
TMEM120A	-0.0021128	0.16984	0.915605
DLGAP4	-0.00283816	0.169851	0.915605
MIF	0.00144896	0.170077	0.915605
BBOF1	-0.00159389	0.17019	0.915605
SQOR	0.00283617	0.170191	0.915605
PAXBP1	-0.00265265	0.170434	0.915605
CLPX	-0.00304421	0.170539	0.915605
ZNF687	0.0026213	0.170582	0.915605
ZNF585A	0.00138112	0.1706	0.915605
TMEM173	-0.0027649	0.170611	0.915605
LINC00893	-0.00184821	0.170628	0.915605
LYRM4	0.0027614	0.170697	0.915605
CCDC137	0.00315809	0.17078	0.915605
RBBP7	-0.00241947	0.170792	0.915605
AC132192.1	-0.00220613	0.17089	0.915605
EFNB2	-0.00254074	0.171254	0.915605
SLC35E3	0.00242024	0.171302	0.915605
YJU2	-0.00253266	0.171342	0.915605
DNAJB14	-0.00251658	0.171439	0.915605
H2AFY	-0.00218493	0.171498	0.915605
CBLL1	-0.0028852	0.17151	0.915605
PDE9A	-0.00280292	0.171629	0.915605
MT-ND5	0.000599967	0.171633	0.915605
SNX19	-0.00293679	0.171638	0.915605
JAML	-0.00225756	0.171753	0.915605
MKL1	-0.0028056	0.17191	0.915605
ATP5MC2	0.00145976	0.172119	0.915605
EFNA4	-0.0015439	0.172122	0.915605
MYCBP	-0.00222293	0.172139	0.915605
ZNF524	-0.00307983	0.172186	0.915605
RNF6	0.00265516	0.172206	0.915605
PTBP2	0.00279936	0.17226	0.915605
MRPS18C	-0.00324745	0.172274	0.915605
ERN1	-0.00258824	0.1723	0.915605
ZFAND2B	0.00301799	0.172345	0.915605
NOTCH2	-0.00264467	0.172357	0.915605
PHF12	0.00267968	0.172446	0.915605
ADM	-0.00130007	0.172528	0.915605
CNP	-0.00282945	0.172572	0.915605
[truncated: 8,619 more rows]

## Sheet: Sex
gene	coef	p	fdr
RPS4Y1	8.92199	8.46685e-10	5.20488e-06
DDX3Y	7.39145	9.80574e-10	5.20488e-06
XIST	-7.05783	3.65925e-09	1.29489e-05
DDX3X	-0.76841	3.54391e-07	0.000940555
CUL4B	-2.53371	8.42278e-06	0.0178832
DDN-AS1	-1.55205	1.56061e-05	0.0276124
UTY	4.14268	6.73729e-05	0.102176
ZFY	4.35752	0.00011836	0.157063
SEMA4A	-1.55534	0.000144649	0.170622
MRPS24	-1.94594	0.000164291	0.174411
PMS1	-1.38129	0.000196495	0.189635
AL035587.1	-1.27259	0.000235794	0.196677
DTX2	-1.08896	0.000240844	0.196677
PKP2	-1.06889	0.000291252	0.220852
ITPR2	-2.21632	0.000396819	0.280842
FANCI	-0.986399	0.000428184	0.2841
TSIX	-2.10836	0.000508438	0.317504
ZNF354C	-1.11746	0.000652159	0.384629
PHF13	-1.21825	0.000727873	0.40227
BET1L	-1.77821	0.000757856	0.40227
EIF1AY	3.83059	0.000905216	0.457608
RHBDD3	-1.42365	0.00104218	0.502898
IFIT2	-2.12203	0.0011316	0.519048
FBXW9	-0.869329	0.00117343	0.519048
TINCR	-0.984845	0.00135864	0.52602
SOCS7	-1.32456	0.00137492	0.52602
TTTY15	3.65027	0.00138993	0.52602
APOO	-1.29271	0.00143516	0.52602
CYP2S1	-0.996348	0.00143694	0.52602
FGD6	-0.994641	0.00154713	0.53224
NEDD4	-1.57545	0.00155421	0.53224
PIGW	-1.48089	0.00169308	0.535141
S100B	-1.98628	0.00170741	0.535141
TKFC	-1.06304	0.0017139	0.535141
POLR3D	-1.88831	0.00179596	0.544741
ZNF780A	-1.33024	0.00196696	0.547901
AFF1	-2.01405	0.0019933	0.547901
USP9Y	1.77846	0.00202426	0.547901
PPP1R2C	-0.509495	0.00204806	0.547901
ZNF583	-1.29862	0.00218457	0.547901
PEX6	-1.4108	0.00220946	0.547901
AC009061.2	-0.857935	0.00221742	0.547901
KCNQ1OT1	-1.88654	0.00221927	0.547901
GALC	-1.67522	0.00228699	0.551789
AC109347.1	-0.759261	0.00239631	0.559987
DERA	-1.46082	0.00242647	0.559987
NEK4	-1.21121	0.0025707	0.58065
AC092140.1	-1.48637	0.00265455	0.586948
SACS	-1.88532	0.00274588	0.586948
AKR1A1	-1.87336	0.00279285	0.586948
FAM104B	-1.71945	0.00281974	0.586948
ETV5	-0.956541	0.00297007	0.606351
ZNF614	-1.08463	0.0031167	0.606846
PABPC1L	-1.07	0.00324186	0.606846
PRKAB1	-1.70189	0.00334501	0.606846
ZNF146	-1.87752	0.00349425	0.606846
TMEM231	-1.62031	0.00349934	0.606846
SLC30A4	-1.05338	0.0035046	0.606846
FMNL3	-1.20388	0.00354255	0.606846
DNAJB4	-1.30879	0.0035609	0.606846
AC010761.1	-0.992851	0.00358272	0.606846
SWAP70	-1.63395	0.00360938	0.606846
GBA	-0.891594	0.00369441	0.606846
NTHL1	-0.971295	0.00373783	0.606846
CCDC85C	-1.70945	0.00385189	0.606846
ZFP30	-2.08275	0.00390124	0.606846
AKAP7	-1.61287	0.00392761	0.606846
CPLANE1	-1.17383	0.00401697	0.606846
EAF2	-1.35702	0.00403752	0.606846
IKBKG	-1.63172	0.00409459	0.606846
INPP5B	-1.43924	0.00422054	0.606846
GLA	-1.48754	0.00422872	0.606846
AC083880.1	-1.13027	0.00426735	0.606846
SELENOI	-1.87253	0.00427581	0.606846
ALKBH2	-1.57292	0.00428725	0.606846
PAQR3	-1.56791	0.00437192	0.609224
AL355075.4	-1.1846	0.00446498	0.609224
RARA-AS1	-1.38746	0.00452517	0.609224
RBM12B	-1.42601	0.00458882	0.609224
RETSAT	-1.37706	0.00461873	0.609224
C17orf80	-0.904777	0.00464838	0.609224
RSPH4A	-0.742924	0.00473061	0.612134
B3GAT2	-1.6491	0.0047859	0.612134
AC006480.2	-1.06673	0.00491677	0.621386
POLR1B	-1.83807	0.00504889	0.630576
MIAT	-0.942792	0.00522623	0.645135
ATP10D	-0.887341	0.00555765	0.671255
TBC1D2B	-2.51055	0.00556429	0.671255
AC005076.1	-1.0877	0.00571676	0.67236
PARP11	-1.49205	0.00579143	0.67236
TAF6	-1.44116	0.00584473	0.67236
GATC	-1.73432	0.00585483	0.67236
HCG11	-0.931683	0.00589012	0.67236
HSPA1B	-1.28488	0.00607928	0.68219
PAWR	-2.17013	0.00612363	0.68219
USP51	-1.02293	0.00616901	0.68219
PDHX	-1.10373	0.00626983	0.686191
NOP14-AS1	-1.08553	0.00653519	0.696213
POLR2G	-1.75355	0.00656766	0.696213
EIF2AK4	-1.6757	0.00658006	0.696213
MTUS1	-1.17394	0.00665639	0.696213
GTF2H1	-1.53481	0.00668931	0.696213
VDR	-1.27073	0.00687078	0.702838
GIMAP5	-2.2087	0.00692686	0.702838
CNEP1R1	-1.67914	0.00695889	0.702838
ILF3-DT	-1.66433	0.00703641	0.702838
KDM5D	2.22385	0.00708399	0.702838
SKAP2	-1.08623	0.00729999	0.717562
ZNF507	-1.80317	0.00748841	0.7211
TPST1	-1.41557	0.00759254	0.7211
RILPL1	-1.04751	0.00764336	0.7211
AP003696.1	-0.768938	0.00766586	0.7211
SOCS4	-1.74313	0.00767561	0.7211
ZNF839	-1.18444	0.00790765	0.733301
MYBL1	-0.97432	0.00794363	0.733301
SLC25A17	-0.932376	0.00807271	0.734351
PHTF1	-1.60794	0.00809335	0.734351
SARDH	-0.912196	0.00827756	0.739697
BPNT1	-1.03565	0.00829163	0.739697
UVSSA	-1.47964	0.00850278	0.752212
NANOS1	-1.09947	0.00860311	0.754798
TRUB1	-1.37843	0.0088205	0.767528
HIC1	-1.41188	0.00911577	0.786772
BDP1	-1.09917	0.0093721	0.791823
SYMPK	-1.62915	0.00937579	0.791823
ZIK1	-2.07829	0.00939805	0.791823
TLCD1	-1.50474	0.00953187	0.796775
AXIN2	-1.41596	0.00975845	0.807127
AL031848.2	-0.813259	0.00980778	0.807127
SLC23A2	-1.92216	0.0099459	0.810336
GCDH	-0.972738	0.0101798	0.810336
FAM168B	-1.60105	0.0101889	0.810336
AF001548.2	-0.693553	0.0102175	0.810336
TRANK1	-1.83688	0.0102284	0.810336
NDUFAF1	-1.2144	0.0105292	0.819224
EIF1AX	-1.09961	0.0105539	0.819224
LINC02193	-0.971255	0.0106448	0.819224
COL24A1	-1.6918	0.0106493	0.819224
EIF2S3	-0.397659	0.0107897	0.820194
AQP3	-2.49529	0.0108164	0.820194
DOCK9	-1.69367	0.0109072	0.821001
ZNF567	-1.61222	0.0109991	0.821001
GTF2H2C	-0.922881	0.0110591	0.821001
ZBED1	-1.63086	0.0112784	0.831472
CDK8	-1.46701	0.0116792	0.848168
SLC25A44	-1.44268	0.0116923	0.848168
GPR82	-0.99463	0.0117446	0.848168
NF1	-1.37661	0.0119948	0.851366
PRUNE1	-0.883719	0.0120073	0.851366
TYW5	-1.6947	0.0121654	0.851366
CERK	-1.57371	0.0122735	0.851366
DGLUCY	-1.05651	0.0123025	0.851366
WARS2	-1.90811	0.0124539	0.851366
MAST2	-1.39949	0.0124594	0.851366
MFSD1	-1.28803	0.0125478	0.851366
AC009163.7	-0.903441	0.0125805	0.851366
SMG9	-1.12576	0.0125909	0.851366
AL158212.2	-0.395794	0.0131395	0.882842
ATPAF1	1.33826	0.0134083	0.894209
BLCAP	1.53385	0.0134772	0.894209
ALCAM	-1.08761	0.0136894	0.902652
POLG	-2.05093	0.0143712	0.926535
AL136040.1	-1.14369	0.0144238	0.926535
LGALS8-AS1	-0.893868	0.0144704	0.926535
DENND2C	-0.804932	0.0146031	0.926535
PTCH2	-1.16389	0.0147031	0.926535
MPV17	-1.01151	0.0147093	0.926535
PLXND1	-1.41856	0.0147628	0.926535
NDC1	-1.14926	0.0148579	0.926535
ZNF680	-1.13465	0.0148641	0.926535
AP3S2	-1.27781	0.0149244	0.926535
ATP6V0A1	-1.32142	0.0152487	0.937001
URB1-AS1	-1.36738	0.0152695	0.937001
NGRN	-1.57099	0.0154742	0.942323
TMEM250	-0.942291	0.0155672	0.942323
ADCK5	-0.768692	0.0156648	0.942323
NOP2	-0.850217	0.0157113	0.942323
FBRSL1	-1.60414	0.0158492	0.943494
TUSC3	-0.782371	0.0159907	0.943494
AL445248.1	-0.851092	0.0160795	0.943494
AHCYL1	-1.15674	0.0161535	0.943494
TEX10	-1.27859	0.0162182	0.943494
RABL3	-1.35708	0.0163383	0.943494
CRACR2A	-1.36758	0.0163529	0.943494
NCOA2	-1.60624	0.0167654	0.951259
CCR6	-1.09195	0.0167819	0.951259
ZNF461	-1.19837	0.016808	0.951259
AL139011.1	-1.06499	0.016846	0.951259
PCYT1A	-1.47903	0.0170706	0.952067
LACC1	-0.641073	0.0170912	0.952067
LRRC23	-1.62755	0.0171403	0.952067
GALNT3	-1.14003	0.017219	0.952067
SMN2	-1.92199	0.0173265	0.95305
HILPDA	-1.23033	0.0176178	0.958343
IFFO2	-1.43366	0.0176376	0.958343
TXLNA	-1.54198	0.0178297	0.958343
IPO8	1.35766	0.0179205	0.958343
NOP9	-1.10266	0.0180208	0.958343
ZBTB41	-1.31513	0.0180259	0.958343
TXNDC9	-1.5369	0.0180547	0.958343
AL645728.1	-2.03183	0.0183657	0.967575
WDR55	-2.02746	0.0185463	0.967575
ZNF329	-1.3004	0.0185837	0.967575
PRKAR2B	-0.753239	0.0185932	0.967575
ASCC1	-1.95685	0.0187399	0.970453
IFIT3	-1.74438	0.0189363	0.97586
CNTROB	-0.951218	0.0196326	0.998568
CCDC102A	-0.995443	0.0199482	0.998568
PXYLP1	-0.984233	0.0201181	0.998568
AC024257.3	-0.887396	0.0201323	0.998568
BTN3A2	1.67763	0.0202851	0.998568
GIMAP8	-0.807539	0.0204392	0.998568
LINC00528	-0.861252	0.0204708	0.998568
LY96	1.25668	0.0208301	0.998568
MXRA7	-1.51338	0.0209422	0.998568
TTLL10	-1.27608	0.0210775	0.998568
ACTR8	-1.24605	0.0212323	0.998568
MTA2	-1.48105	0.0214282	0.998568
TARDBP	-1.45255	0.0222541	0.998568
FUNDC1	-1.45903	0.0225107	0.998568
AL031283.1	-0.629493	0.0225918	0.998568
AL445686.2	-1.44624	0.0226473	0.998568
POGK	-1.97057	0.0228399	0.998568
IL2RB	-1.60681	0.023129	0.998568
RIPK1	-1.85455	0.0233141	0.998568
DPY19L3	-1.1761	0.0234691	0.998568
NIPBL	-0.814729	0.0235011	0.998568
FAM83D	-1.048	0.0237074	0.998568
ZNF468	-1.33231	0.0237226	0.998568
LRRN1	-0.763344	0.0238976	0.998568
MAP3K14-AS1	-0.733847	0.0239558	0.998568
YEATS2	-1.40952	0.0239558	0.998568
LGALS8	-1.28954	0.0240307	0.998568
SPCS2	-1.32755	0.0243543	0.998568
SMG8	-1.34361	0.0244757	0.998568
CSTF2	-1.05784	0.0246683	0.998568
CEP152	-0.70694	0.0248581	0.998568
ZNF816	-0.747296	0.0249779	0.998568
DDI2	-2.03979	0.0251618	0.998568
LCP1	-0.966823	0.0253114	0.998568
CXXC1	-1.42762	0.0257492	0.998568
ZNF530	-1.10516	0.0261148	0.998568
LRRC1	-0.810684	0.026277	0.998568
CNTRL	-1.43976	0.0263704	0.998568
KIAA0586	-1.42726	0.0263974	0.998568
STX6	-1.71496	0.0267817	0.998568
C2CD3	1.18477	0.0268517	0.998568
AL137003.1	-0.85057	0.0268793	0.998568
NTMT1	-1.67939	0.0272618	0.998568
TRMT10B	1.13022	0.0272689	0.998568
UBL7	-1.36788	0.0272995	0.998568
TRIM52	-1.73188	0.0275839	0.998568
RASL11B	-0.841238	0.0276357	0.998568
TSTA3	-1.43137	0.0278743	0.998568
ANKRD54	-1.41068	0.028011	0.998568
LONRF1	-1.23774	0.0280214	0.998568
ZNF891	-1.03063	0.0280797	0.998568
AC048341.1	-1.00835	0.0280898	0.998568
IFI44	-1.51719	0.0281541	0.998568
CDK5RAP3	-1.38929	0.0285857	0.998568
TCTEX1D2	-1.19452	0.0287085	0.998568
SNHG12	-1.68392	0.028886	0.998568
VASH1	-1.01043	0.0289574	0.998568
ASB3	-0.978351	0.0294097	0.998568
EEF2K	-1.29063	0.0295389	0.998568
METTL17	-1.73873	0.0298156	0.998568
COMMD4	-1.31217	0.0298316	0.998568
NPIPB5	-1.33584	0.0299044	0.998568
AGBL2	-0.709358	0.0299924	0.998568
REV3L	-1.5182	0.0300022	0.998568
EXD3	-0.820764	0.0301558	0.998568
PUDP	-0.699328	0.0301959	0.998568
RPF2	-2.06138	0.0302077	0.998568
ZNF254	1.71282	0.0303827	0.998568
RXRB	-1.38315	0.0304362	0.998568
ZNF124	-1.28089	0.0304545	0.998568
IFI16	-1.54125	0.030875	0.998568
ITPR3	-1.26369	0.0308984	0.998568
NQO2	-1.37533	0.0308988	0.998568
ZNHIT6	-1.40179	0.0309478	0.998568
ZNF160	-1.43158	0.0312116	0.998568
ZNF408	-1.32763	0.031258	0.998568
GRAMD1B	-1.5361	0.031276	0.998568
ELMSAN1	-1.28412	0.0313304	0.998568
TBC1D10A	-1.82415	0.0313735	0.998568
SLC37A1	-1.38937	0.0314369	0.998568
CCNT2	-1.52967	0.0315876	0.998568
SYNJ2BP	-1.21768	0.031675	0.998568
HYOU1	-1.31475	0.0317687	0.998568
BX890604.1	-1.26911	0.0319285	0.998568
ZNF569	-1.3504	0.0319755	0.998568
GDF11	-1.56666	0.0320919	0.998568
TMEM191B	-1.29967	0.0322644	0.998568
PTPN11	-1.77165	0.0323112	0.998568
AC093635.1	-1.03413	0.0324003	0.998568
PPIL1	-1.06945	0.0327363	0.998568
PARD6A	-1.20435	0.0329467	0.998568
CCDC71	-0.633103	0.0329857	0.998568
CDKN2AIP	-1.25248	0.0330016	0.998568
DDX47	-1.45677	0.0330546	0.998568
TSC22D2	-1.32374	0.0333535	0.998568
RBM42	-1.93835	0.0335096	0.998568
PTGDS	-0.986544	0.0336652	0.998568
MAT2A	-1.86811	0.0338034	0.998568
PAK4	-1.53168	0.0338893	0.998568
MED25	-1.86773	0.0339128	0.998568
ENTR1	-1.38545	0.0343629	0.998568
AC055713.1	-0.687005	0.03452	0.998568
PPP3R1	-1.40212	0.0346645	0.998568
PPFIA1	-1.26276	0.0348681	0.998568
PAXBP1	-1.57283	0.0349658	0.998568
FBXO32	-1.39073	0.0350983	0.998568
AC123595.1	-1.34534	0.0352561	0.998568
TMEM173	-1.5437	0.0353988	0.998568
MSANTD3	-1.30423	0.035421	0.998568
TP53BP1	-1.91907	0.0354747	0.998568
MYH11	-0.789325	0.0355076	0.998568
ISOC2	-1.00978	0.0357379	0.998568
RRP7A	-1.34956	0.0358071	0.998568
AC020928.1	-1.08286	0.0359502	0.998568
METTL21A	-1.34632	0.036303	0.998568
BBIP1	-1.23378	0.0363568	0.998568
MCM3	-1.00394	0.0365697	0.998568
ROGDI	-1.07042	0.0367522	0.998568
LINC00324	-1.02518	0.0368817	0.998568
LINC01001	-0.801849	0.0369042	0.998568
ABCB10	-1.05204	0.037022	0.998568
TAF12	1.72623	0.037105	0.998568
SASH3	-1.70095	0.0371701	0.998568
C17orf67	-1.21145	0.0371925	0.998568
GDAP2	-1.84069	0.0373305	0.998568
SLC25A15	-0.731159	0.0375184	0.998568
AC020911.2	-1.36219	0.0377123	0.998568
KCTD7	1.52166	0.0378101	0.998568
PARP2	-1.01468	0.03792	0.998568
SREBF1	-1.49022	0.0379262	0.998568
WIZ	-1.12124	0.038109	0.998568
AC007216.2	-0.885249	0.0381945	0.998568
AL157938.3	-1.32179	0.0382745	0.998568
FBXL22	-1.51116	0.0385827	0.998568
SRSF1	-1.36446	0.0385934	0.998568
MON2	-1.24586	0.0386125	0.998568
R3HDM1	-1.39665	0.0387331	0.998568
TEPSIN	-1.21191	0.0389023	0.998568
ATP11A	-1.27983	0.0390762	0.998568
SHLD2	-1.37346	0.0391866	0.998568
FLVCR1	-1.11259	0.0394468	0.998568
C6orf106	1.3568	0.0394683	0.998568
LINC01465	-1.03881	0.0394852	0.998568
AP003352.1	-0.828193	0.0396493	0.998568
VAV1	-2.26217	0.0396697	0.998568
PREX1	-1.68773	0.0398173	0.998568
TP63	-0.875198	0.0398828	0.998568
PCNX4	-1.33393	0.0399692	0.998568
LPIN2	-1.05013	0.0401245	0.998568
MANBAL	-0.773953	0.0401747	0.998568
DUSP16	-2.00895	0.0401961	0.998568
SPICE1	-0.92826	0.0404635	0.998568
NEMP2	-0.715275	0.0404751	0.998568
ZBED3	-1.11	0.0405712	0.998568
ATN1	-1.34446	0.0406028	0.998568
FNDC3B	-1.9717	0.040654	0.998568
CEP70	-0.89377	0.0406932	0.998568
INF2	-1.36535	0.0407412	0.998568
DUSP7	-0.771815	0.0408313	0.998568
GOLGB1	-1.36591	0.0408781	0.998568
TTC33	-1.08509	0.0409682	0.998568
MBD6	-0.898109	0.0409869	0.998568
CLIP1	-1.33732	0.0410094	0.998568
KDM6A	-1.90705	0.04108	0.998568
TRNT1	-2.0853	0.0411035	0.998568
KIFC2	-0.777381	0.0411328	0.998568
MICU3	-0.978272	0.0414328	0.998568
SDE2	-1.25965	0.041465	0.998568
AC099489.1	-0.60608	0.0415814	0.998568
ZNF398	-1.0792	0.0416287	0.998568
CHCHD3	-1.70588	0.0419382	0.998568
SH2D2A	-1.28	0.0422416	0.998568
CLCN3	-1.32269	0.0424221	0.998568
QTRT2	-1.61362	0.042523	0.998568
CASTOR1	-0.879494	0.0426648	0.998568
FBXO46	-1.7232	0.0429265	0.998568
FADS1	-1.14822	0.0429576	0.998568
ARHGAP31	-1.11229	0.04331	0.998568
RRP8	1.35744	0.0433173	0.998568
BRCA2	-1.0357	0.0433841	0.998568
AL391069.3	-1.24198	0.043578	0.998568
KANSL1L	-0.680022	0.043937	0.998568
FBXO3	1.31092	0.0441548	0.998568
BHLHE40	-1.81564	0.0441737	0.998568
TMEM14A	-0.961916	0.0442445	0.998568
NRGN	-0.725405	0.0442841	0.998568
DHRS13	-0.916136	0.0444439	0.998568
TIAM1	-1.6576	0.044567	0.998568
NPIPA1	-1.27701	0.0447183	0.998568
GIMAP4	-1.27143	0.0454139	0.998568
FBXO44	-0.917756	0.0455762	0.998568
DENND4A	-1.4285	0.045703	0.998568
HSP90B1	-0.686553	0.0459556	0.998568
TBL3	-1.03448	0.0459569	0.998568
RARS2	1.27677	0.0459899	0.998568
SRCAP	-1.06822	0.0460508	0.998568
RBM14-RBM4	-0.688286	0.0463307	0.998568
MAP1A	-1.07057	0.0464827	0.998568
CAB39L	-0.648317	0.046523	0.998568
PKIA	-1.35997	0.0468085	0.998568
CNN3	-1.00256	0.0470136	0.998568
ANAPC1	-1.28392	0.0471547	0.998568
BRCC3	-1.46038	0.047221	0.998568
MIA2	-1.34769	0.0473832	0.998568
AP3M1	-1.2971	0.0474175	0.998568
NDFIP2	-1.31187	0.0475472	0.998568
AC004556.1	-0.709851	0.0475709	0.998568
GNL1	-1.59434	0.0478489	0.998568
SPATA5L1	0.99581	0.0478831	0.998568
FAM117B	-1.32042	0.0479057	0.998568
AIFM1	-0.937129	0.0480157	0.998568
ARL16	-1.40166	0.0481242	0.998568
MLST8	-1.49267	0.048129	0.998568
PCNX1	-1.30104	0.0482909	0.998568
ALAD	-1.07235	0.0485653	0.998568
MRPS16	-1.35814	0.0486896	0.998568
RBM28	-1.29782	0.0487223	0.998568
DENND3	-1.53558	0.0488306	0.998568
IL6ST	-0.355579	0.049009	0.998568
RCBTB2	1.23742	0.049036	0.998568
APPL1	-1.63757	0.0494514	0.998568
SRP54	-1.2299	0.0497811	0.998568
DGKQ	-0.899763	0.0500858	0.998568
ERBB2	-0.574306	0.0500975	0.998568
MIR181A1HG	1.26402	0.0504247	0.998568
RPP38	-1.34328	0.0507102	0.998568
AC006333.2	-0.851667	0.0508043	0.998568
PPP1R16B	-1.37179	0.0512245	0.998568
ILF3	-0.717269	0.0512524	0.998568
NPAS2	-0.69133	0.0513448	0.998568
UBE2T	-0.906382	0.0513714	0.998568
STRIP1	-1.19038	0.0516105	0.998568
BRMS1L	-1.46841	0.0517863	0.998568
EXOSC7	-1.64012	0.0519262	0.998568
PTGES2	1.3834	0.0519775	0.998568
CDK10	-1.11684	0.0520789	0.998568
ZNF202	-0.755136	0.0520981	0.998568
ATP6V1C1	-0.732271	0.0521206	0.998568
MAPK13	-1.51111	0.0521341	0.998568
C1RL-AS1	-0.764129	0.0522411	0.998568
KLRB1	-0.959462	0.0524659	0.998568
APC	-1.2956	0.0525811	0.998568
ZNF71	-0.830195	0.0526512	0.998568
SULF2	-1.04508	0.0526607	0.998568
IQCN	-0.656566	0.0527115	0.998568
ZNF3	-1.7684	0.0528404	0.998568
ACVR2B	-0.728945	0.0528486	0.998568
GZMA	0.987929	0.0530118	0.998568
MED26	-1.24005	0.0531993	0.998568
UCHL5	-1.76569	0.0533993	0.998568
NKX3-1	-1.02785	0.0536634	0.998568
AC127070.1	-1.24643	0.053858	0.998568
ZSCAN30	-0.631844	0.0538679	0.998568
MFSD6	-1.1006	0.054009	0.998568
PPARD	-1.20693	0.0541787	0.998568
HAGHL	0.854186	0.0542277	0.998568
ZNF667	-1.04661	0.0545413	0.998568
CFP	-2.09171	0.0545586	0.998568
LUZP1	-1.32087	0.0547315	0.998568
POLDIP3	-1.55567	0.0547412	0.998568
C12orf45	-1.45141	0.0551063	0.998568
DPP9	-1.69754	0.0551771	0.998568
NETO2	-0.495581	0.0552204	0.998568
UBR7	-1.04682	0.0553131	0.998568
HYLS1	-0.856257	0.055399	0.998568
CEP290	-1.26652	0.0556696	0.998568
HEXA-AS1	-0.702595	0.05609	0.998568
AC136475.3	-1.24155	0.0561448	0.998568
CCNJ	-1.4923	0.0565986	0.998568
ETV6	-0.881558	0.0566036	0.998568
GRIPAP1	-1.94851	0.0566841	0.998568
ANTXR2	-1.30291	0.0567841	0.998568
ZFYVE16	-1.71318	0.0568357	0.998568
ARF4-AS1	-0.931168	0.0569415	0.998568
DHX38	-1.62509	0.0570365	0.998568
FAM210B	-1.08174	0.0571878	0.998568
MIR222HG	-1.48101	0.0572109	0.998568
ARPC1A	1.74557	0.0572379	0.998568
VPS37B	-0.810338	0.0572598	0.998568
LCMT2	-0.631143	0.0572782	0.998568
FTX	-1.60019	0.0573831	0.998568
CRISPLD2	-0.705524	0.0574075	0.998568
AL121992.1	-0.753215	0.0574968	0.998568
DNAJA4	-1.24882	0.0576803	0.998568
SCAMP1	-1.25242	0.0577248	0.998568
RALBP1	-1.7836	0.0577294	0.998568
AC008741.2	-0.817143	0.0577745	0.998568
ZNF197	-0.82608	0.0578964	0.998568
TRAV36DV7	-0.606705	0.0579368	0.998568
ARMCX6	-1.21125	0.0580547	0.998568
DEDD	-1.67102	0.0581857	0.998568
HLA-G	-1.00305	0.0582465	0.998568
FBXO4	-0.943633	0.0583596	0.998568
ICOSLG	-1.18927	0.0589373	0.998568
LINC00665	-0.860737	0.0590558	0.998568
NIPA1	-0.953694	0.0592084	0.998568
ALG10	-0.599753	0.0593572	0.998568
PLXNA3	-0.935378	0.0595175	0.998568
NEIL1	-1.45023	0.0595321	0.998568
NDUFAF5	-1.76757	0.0596163	0.998568
CNIH3	-0.559694	0.0597754	0.998568
CTNNBL1	-1.62998	0.0597972	0.998568
USP33	1.2451	0.0602448	0.998568
AC091814.1	-0.84267	0.0605771	0.998568
GRK5	-1.33763	0.0606632	0.998568
LFNG	-1.82593	0.0610122	0.998568
ERCC4	-0.99408	0.0610124	0.998568
FES	-0.65627	0.0610398	0.998568
GDPD5	-1.58995	0.0610782	0.998568
KRTCAP3	-0.646722	0.0611182	0.998568
ENO1-AS1	-0.531027	0.0612338	0.998568
C18orf32	1.41972	0.0613925	0.998568
WDR4	-0.701871	0.0614662	0.998568
PCED1A	-1.11413	0.061943	0.998568
LIMD1	-0.602019	0.0623905	0.998568
C20orf27	-1.22134	0.0625409	0.998568
RASA1	-1.05888	0.0627079	0.998568
CCDC28B	-0.923893	0.0628649	0.998568
SLC35A1	-0.673761	0.0629908	0.998568
ZNF26	-1.5547	0.0630267	0.998568
MFAP1	-1.40933	0.0630954	0.998568
GOLGA1	-0.805984	0.0631617	0.998568
WDR27	-0.726929	0.0632938	0.998568
C17orf100	-0.890658	0.0635872	0.998568
TENT4A	-1.60995	0.0636792	0.998568
TSPO	-1.13822	0.063847	0.998568
TENT5C	-1.09816	0.0645536	0.998568
TTC21B	-1.13409	0.0646217	0.998568
AC009812.1	-1.03504	0.064696	0.998568
MTX2	-0.818295	0.065008	0.998568
ATG3	-1.10578	0.0651093	0.998568
NCKAP1L	-1.63364	0.065186	0.998568
TSN	-1.07384	0.0651865	0.998568
AL135925.1	-1.23455	0.0652089	0.998568
AC005261.3	-1.0514	0.0652342	0.998568
UBE3A	-1.01948	0.0652598	0.998568
RCC2	-1.18341	0.06532	0.998568
TMEM184B	-1.6494	0.0656619	0.998568
NDUFV3	-1.14423	0.0656906	0.998568
RTN3	-1.135	0.0658446	0.998568
KIF13B	-1.08397	0.0658828	0.998568
MSANTD4	-0.734629	0.0659173	0.998568
AC093462.1	-1.05545	0.0659933	0.998568
NME4	1.48368	0.0661309	0.998568
ZNF107	-1.17174	0.0662259	0.998568
ZNF518A	-1.48468	0.0663706	0.998568
QKI	-0.717434	0.0663945	0.998568
F8A1	-1.25706	0.0664102	0.998568
SEC24A	-1.79226	0.0665446	0.998568
CEP63	-1.57984	0.0668031	0.998568
LEAP2	-0.922501	0.0668458	0.998568
ALDH3A2	-0.97665	0.0668837	0.998568
EPM2A	-0.694049	0.0669049	0.998568
TXNDC12	-1.55463	0.066914	0.998568
VSIG1	-0.801593	0.0670643	0.998568
PSMA6	-1.18509	0.0671822	0.998568
CMPK2	-1.45703	0.067199	0.998568
XPO7	-1.05918	0.0674179	0.998568
SAMD15	-0.786174	0.0674795	0.998568
MTAP	0.752081	0.0677544	0.998568
LSG1	-1.6744	0.0678663	0.998568
MAP10	-0.651595	0.0680271	0.998568
SLAIN2	-1.29544	0.0681472	0.998568
F8A3	-0.572507	0.0683995	0.998568
ANAPC10	1.30436	0.0684236	0.998568
RXYLT1	-0.737692	0.068492	0.998568
CPNE5	-1.05365	0.0686294	0.998568
PGM2	-1.09544	0.0686406	0.998568
POU3F1	0.868296	0.0687186	0.998568
PDCD10	-1.47397	0.0687912	0.998568
SSTR3	-0.633405	0.0688003	0.998568
XIAP	1.22037	0.0688186	0.998568
ABCF1	-0.849261	0.0688996	0.998568
NME3	-1.16008	0.0692462	0.998568
AL359962.2	-0.933537	0.0693057	0.998568
UQCC2	-1.25075	0.0694541	0.998568
ODF2L	-0.998717	0.0695411	0.998568
DHX15	-1.00478	0.0697333	0.998568
EIF1AD	-1.42786	0.0699476	0.998568
HIST1H2AG	-1.57884	0.0699993	0.998568
PDE8A	-1.13225	0.0700493	0.998568
QSOX1	-1.01223	0.0700687	0.998568
WAC-AS1	1.26091	0.0700765	0.998568
DHRSX	0.83572	0.0702371	0.998568
TENT2	-0.971338	0.0702897	0.998568
MDFIC	-1.22505	0.0704102	0.998568
TMEM102	-1.33398	0.0705092	0.998568
TRAF1	-1.18554	0.0707162	0.998568
TRMT2B	1.04618	0.0709669	0.998568
LIPT2	0.732661	0.0710187	0.998568
CRYZ	-0.550846	0.0710976	0.998568
MFSD14B	-1.13607	0.0712283	0.998568
NR2C2AP	-1.39626	0.0712418	0.998568
URB2	-1.07111	0.071383	0.998568
TMEM126B	-1.40541	0.0717781	0.998568
COX18	-1.03913	0.0718366	0.998568
PEX26	-1.16971	0.0719835	0.998568
RFX7	-1.08756	0.072019	0.998568
NADK2	-0.997791	0.0722238	0.998568
ZNF444	-1.15596	0.0722562	0.998568
NKIRAS2	-1.62392	0.0723182	0.998568
RNF181	-0.947395	0.0723332	0.998568
AL731577.1	-0.833572	0.0726165	0.998568
HMGCL	-0.731338	0.0727159	0.998568
NOL6	-0.98035	0.0727586	0.998568
KCTD2	-1.07972	0.0727951	0.998568
MSMO1	1.62481	0.0728241	0.998568
IP6K2	1.15316	0.0729938	0.998568
SYAP1	-0.853021	0.0732103	0.998568
IFIH1	-1.15902	0.0733839	0.998568
FARP1	-1.02015	0.0734507	0.998568
CPQ	0.847167	0.0735236	0.998568
FAN1	-0.617703	0.073573	0.998568
GRPEL2	-0.847809	0.0739371	0.998568
UBN2	-1.09331	0.0739804	0.998568
OAT	-1.04779	0.0741245	0.998568
FAM43A	-1.65262	0.0742909	0.998568
DTX3	1.19752	0.0743245	0.998568
MTHFD2L	-1.5211	0.0745083	0.998568
EDA	-0.897967	0.0750063	0.998568
CD82	-1.27066	0.0752075	0.998568
COLEC12	-0.598308	0.075473	0.998568
LZTFL1	-1.61041	0.0756671	0.998568
OTUD3	-1.41268	0.0758948	0.998568
ERO1A	-1.0883	0.076055	0.998568
GFM1	-1.79193	0.0761568	0.998568
SRF	-1.16422	0.0763404	0.998568
SCNM1	1.09421	0.0764019	0.998568
STK40	-1.25154	0.0764653	0.998568
RABL2B	-1.1098	0.0764977	0.998568
ANKRD55	0.793635	0.0765252	0.998568
ZGPAT	-0.636619	0.0766425	0.998568
CDC73	-1.45535	0.076875	0.998568
CEP85	-0.55328	0.07726	0.998568
TRAPPC8	-1.09705	0.0773058	0.998568
DNAJC25	-1.13139	0.0774757	0.998568
PPP6C	-1.13872	0.0776295	0.998568
SFXN5	-1.16222	0.0779799	0.998568
ZFYVE1	-0.821724	0.0779908	0.998568
CXorf56	-1.12416	0.0780094	0.998568
NOLC1	-0.917502	0.0780233	0.998568
ZMYM5	-1.2108	0.0780763	0.998568
MEAF6	1.39761	0.0781264	0.998568
HNRNPA3	-0.555698	0.07821	0.998568
BAG4	-1.4674	0.0782375	0.998568
POU2F2	-1.20534	0.078391	0.998568
CITED4	-1.22797	0.0784499	0.998568
HIST1H2BK	-0.758515	0.0786457	0.998568
NAAA	-1.15068	0.0786938	0.998568
TM9SF3	-1.14717	0.0788173	0.998568
AC147651.4	-0.692437	0.0793447	0.998568
RIC8A	-1.47233	0.0793472	0.998568
GAK	-1.47635	0.079443	0.998568
TSTD2	-1.34038	0.0795582	0.998568
TRAPPC6B	-1.23002	0.0799259	0.998568
ZNF512B	-0.7606	0.0799562	0.998568
LBH	-0.998647	0.0799791	0.998568
CEP76	-1.35442	0.0799866	0.998568
TAF4B	-1.53527	0.0800129	0.998568
ZNF250	-0.900055	0.0800401	0.998568
AC099811.4	-1.35163	0.0802198	0.998568
SLC7A1	-1.17088	0.0803403	0.998568
ANKRD13D	-1.63892	0.0803634	0.998568
SMC4	-1.08572	0.0804683	0.998568
EIF5B	-0.919288	0.0807169	0.998568
GLYCTK	-1.01186	0.0808449	0.998568
RPP30	-1.96889	0.0811178	0.998568
ANKRD44	-1.09377	0.0811457	0.998568
GATAD1	1.04046	0.0812829	0.998568
ZNF84	-1.10374	0.0813836	0.998568
PPP4R3A	-0.983229	0.0815063	0.998568
FAM20B	-1.04582	0.0815347	0.998568
UPF3B	-1.32026	0.081597	0.998568
LRRFIP1	-0.508389	0.0817422	0.998568
ACBD6	-1.12005	0.0818526	0.998568
PRR7	-0.902112	0.0821144	0.998568
WDR11	-1.7291	0.0823247	0.998568
SMARCC2	-1.30972	0.0823953	0.998568
FOXO4	-0.706556	0.0824608	0.998568
RAC3	-0.991279	0.0827741	0.998568
NLRC5	-1.18705	0.0828815	0.998568
IPO7	-1.11559	0.0832579	0.998568
RAD21	-0.552644	0.083401	0.998568
SIPA1L2	-1.22953	0.0835162	0.998568
AC072061.1	-0.724131	0.0835793	0.998568
NUDT11	-0.859993	0.0836329	0.998568
PATL2	-1.0904	0.0837434	0.998568
PLEKHF2	-1.36948	0.0838971	0.998568
TMEM121	0.978695	0.0841793	0.998568
FASTKD1	-0.74984	0.0843347	0.998568
POLDIP2	1.15384	0.0843816	0.998568
NT5E	-1.05695	0.0844787	0.998568
USP31	-0.7268	0.0847094	0.998568
POLRMT	-0.957775	0.0847527	0.998568
RFWD3	-1.06552	0.084823	0.998568
SMC1A	-2.11507	0.084878	0.998568
RGPD2	-0.703587	0.0850602	0.998568
VPS41	-0.786193	0.0851066	0.998568
RAB9A	-1.14767	0.0853512	0.998568
ZNF354B	-0.875788	0.0855028	0.998568
BTG2	-0.611017	0.0856895	0.998568
CTSF	-0.795564	0.0860031	0.998568
ANP32E	-0.923501	0.0860802	0.998568
MTFR1L	-1.2012	0.0862019	0.998568
SLC38A2	-0.435316	0.0862969	0.998568
NDEL1	-1.18567	0.0865279	0.998568
LUCAT1	-1.14941	0.0865751	0.998568
AC104596.1	-0.683057	0.0868543	0.998568
AC073389.1	-1.23259	0.0872758	0.998568
DCAF6	-0.790295	0.0872981	0.998568
ZNF821	-0.972858	0.0873282	0.998568
ATP1B3	-0.775217	0.0874715	0.998568
NUDT5	-1.58908	0.0875061	0.998568
SULT1A1	0.6313	0.0875239	0.998568
OAS3	-0.844046	0.0876994	0.998568
FADS3	-1.14739	0.0879925	0.998568
UBE2Q1	-1.15157	0.088158	0.998568
FOSB	-0.620487	0.0882011	0.998568
ATAD1	-1.42138	0.0882622	0.998568
YJEFN3	-0.87196	0.0885194	0.998568
SERPINB1	0.993427	0.0885769	0.998568
CORO1C	0.697909	0.0888084	0.998568
MRPL58	-1.86917	0.0888939	0.998568
PI4KA	-1.07038	0.0888983	0.998568
MPP7	1.43785	0.0889303	0.998568
PPP1R10	-1.21728	0.088996	0.998568
MTF2	-1.25574	0.0892345	0.998568
RASSF2	-1.04485	0.0892609	0.998568
CFL2	-1.20754	0.0892884	0.998568
ZBTB33	-1.08451	0.0893137	0.998568
DDX59	-1.29336	0.0893764	0.998568
PAN2	0.735753	0.0895253	0.998568
CMTM6	-0.375655	0.0896402	0.998568
NUAK2	-0.885933	0.0898583	0.998568
AP000254.1	-0.540938	0.0899101	0.998568
CRIPT	-1.52795	0.0902489	0.998568
IFFO1	0.90862	0.0902785	0.998568
GGT1	-0.510593	0.0903565	0.998568
VAT1	-0.60329	0.0904359	0.998568
PATL1	-0.950668	0.090573	0.998568
SLC16A1	-1.47932	0.0906285	0.998568
KIAA1958	-0.997585	0.0906836	0.998568
SLC16A1-AS1	-0.774908	0.0907224	0.998568
C1orf74	-0.525718	0.0907368	0.998568
SPG7	-1.29667	0.0908892	0.998568
C21orf91	-1.43148	0.0910562	0.998568
AC104506.1	-0.620686	0.09108	0.998568
CHMP1A	-1.66616	0.091431	0.998568
TNFSF14	-1.03953	0.0918832	0.998568
ARHGAP19	-0.545702	0.0918836	0.998568
TIMM13	-1.34407	0.0918984	0.998568
HERPUD1	-0.635326	0.0919016	0.998568
MRPL36	1.08696	0.0919721	0.998568
SARS	-1.7898	0.0919785	0.998568
IL17RC	-0.671668	0.0919855	0.998568
CCDC65	-0.50964	0.0922481	0.998568
AQR	-1.16368	0.0924284	0.998568
WDR74	-1.63679	0.0924318	0.998568
STT3B	-0.860416	0.0924945	0.998568
ACOT13	-1.12281	0.0925814	0.998568
WIPF2	-1.3837	0.0926737	0.998568
GRHL1	-0.650337	0.0927107	0.998568
FLOT2	1.10431	0.0927731	0.998568
ADGRL1	-1.44874	0.0929628	0.998568
TLK1	-0.904768	0.093021	0.998568
AL121944.1	-1.28763	0.0930954	0.998568
PLEKHF1	-1.57531	0.093284	0.998568
PRKCQ	-1.38392	0.0933136	0.998568
PRR12	0.877264	0.0933511	0.998568
EXOSC5	-0.72449	0.0933531	0.998568
TRAPPC13	-0.984008	0.0934722	0.998568
FAM13B	-1.20046	0.0936178	0.998568
SLC36A1	-0.402733	0.0937679	0.998568
FAM208B	-1.4854	0.0942086	0.998568
CD44	-0.376681	0.0943908	0.998568
CCT6A	-1.00756	0.094509	0.998568
CLCN6	-0.658197	0.0945454	0.998568
ZNF510	-0.666772	0.0947608	0.998568
LRIG2	-0.858346	0.0950162	0.998568
C12orf73	-0.627652	0.0952547	0.998568
PTCD1	-0.671715	0.0952685	0.998568
ACSS1	-1.09512	0.0955045	0.998568
FAM78A	-0.833168	0.095547	0.998568
MID1IP1	-1.06333	0.0955985	0.998568
FZD8	-1.29677	0.0957427	0.998568
NTNG2	0.666429	0.0957563	0.998568
APOBEC3C	0.888712	0.0958529	0.998568
TCAF2	-1.54425	0.0959923	0.998568
GLRX	-1.07187	0.0962654	0.998568
ZDHHC20	-1.10618	0.0963531	0.998568
LINC00476	-1.0992	0.0964155	0.998568
LENG9	-0.865011	0.0964387	0.998568
FAM169A	-1.48303	0.0969332	0.998568
SAMD10	-0.687906	0.0970233	0.998568
AP001160.1	-0.761047	0.097082	0.998568
PDE4D	-0.611616	0.0971038	0.998568
IPO9	-1.00871	0.0971503	0.998568
DBNL	-1.14565	0.0971518	0.998568
LZIC	-1.15101	0.097233	0.998568
BICRAL	-0.982197	0.0974354	0.998568
AC037459.2	-0.446341	0.0974432	0.998568
NUDT8	-0.592586	0.0975667	0.998568
AC245297.3	-1.16245	0.0978257	0.998568
COMMD1	-1.02882	0.0978265	0.998568
SMARCA2	0.834151	0.0979262	0.998568
AC098818.2	-0.829331	0.09804	0.998568
CHCHD7	-1.19679	0.0981004	0.998568
EMB	-1.05209	0.0981649	0.998568
KSR1	0.673091	0.0981705	0.998568
GLIPR1	-1.14557	0.0982264	0.998568
ZNF611	-0.925076	0.0982274	0.998568
AP004609.3	0.978403	0.0984822	0.998568
KRI1	-1.02807	0.0984983	0.998568
ARFGAP2	0.85132	0.0985447	0.998568
CSF1	-0.786697	0.0985517	0.998568
OGFOD1	-0.956884	0.0990448	0.998568
PFKFB3	-1.66696	0.0992091	0.998568
ICE1	-1.09042	0.0992852	0.998568
DNM2	-0.968349	0.0993768	0.998568
CBX5	1.03286	0.0993771	0.998568
MCMBP	-1.43598	0.0993922	0.998568
PLCB1	-0.962142	0.0994258	0.998568
HSDL1	-0.902439	0.0994741	0.998568
NUPL2	-1.42294	0.0995627	0.998568
MYSM1	-1.21599	0.0996832	0.998568
AC078846.1	-0.622051	0.0997186	0.998568
APOL6	-1.4723	0.0997389	0.998568
RDH5	0.597862	0.100251	0.998568
B4GALT3	-1.0892	0.100275	0.998568
OGA	-0.946834	0.100452	0.998568
ACAT1	1.02414	0.100495	0.998568
HMGXB3	-1.8198	0.10056	0.998568
ZCCHC17	-1.17915	0.100582	0.998568
MIOS	-1.07149	0.100646	0.998568
EXOC8	-1.44876	0.100676	0.998568
LPCAT4	-1.16336	0.100823	0.998568
SLC9A8	-1.26411	0.100859	0.998568
KIAA1191	-1.0804	0.100974	0.998568
AVL9	-1.02021	0.101347	0.998568
LYRM9	-0.917101	0.101368	0.998568
SIL1	-1.0211	0.101547	0.998568
PSEN1	-1.02572	0.101618	0.998568
BAHD1	0.876457	0.101832	0.998568
EPS8L2	1.29794	0.101906	0.998568
ATG7	0.637411	0.102062	0.998568
FLI1	-1.44412	0.102116	0.998568
RBM11	-0.628026	0.10219	0.998568
GSK3B	-1.03723	0.102486	0.998568
C20orf204	-0.642046	0.1027	0.998568
DHODH	0.615067	0.102704	0.998568
INTS3	-0.541224	0.10272	0.998568
CDK11A	-1.38158	0.10284	0.998568
PARN	-0.995586	0.102894	0.998568
CLDN1	0.890148	0.102919	0.998568
DDX50	-1.45394	0.103166	0.998568
AL450306.1	-0.502944	0.10329	0.998568
B3GNT2	1.04946	0.103401	0.998568
MYO18A	-0.62133	0.103414	0.998568
NASP	-0.852927	0.103539	0.998568
ZNF563	0.741767	0.103707	0.998568
HIST1H1B	0.635703	0.10386	0.998568
TTC39B	1.11132	0.103893	0.998568
SLC25A23	0.627311	0.104003	0.998568
OS9	-1.50641	0.10421	0.998568
FAM172A	-1.51194	0.104347	0.998568
NME7	-0.626333	0.104366	0.998568
USP7	-0.945998	0.104377	0.998568
KLF11	-1.2387	0.104396	0.998568
ETHE1	-1.38169	0.104505	0.998568
AL138724.1	1.0582	0.104571	0.998568
ZNF189	-0.498305	0.104648	0.998568
AC091271.1	-1.43202	0.104653	0.998568
FBXW2	1.32343	0.104768	0.998568
DNAJB14	-0.872609	0.104783	0.998568
GNG10	0.528138	0.104966	0.998568
AC008735.2	-0.595827	0.105306	0.998568
ATP7A	-0.972441	0.105532	0.998568
ZNF227	-1.13597	0.105557	0.998568
C15orf61	-1.8109	0.105804	0.998568
THAP9-AS1	-1.18414	0.105936	0.998568
DNM1L	-1.32263	0.105967	0.998568
SMG7	-1.12068	0.106461	0.998568
CAVIN1	-0.753471	0.106763	0.998568
RHPN1	-0.875637	0.106808	0.998568
ST6GALNAC6	-0.576579	0.107019	0.998568
DENND4C	-1.26326	0.107349	0.998568
SRGAP2C	-0.877437	0.107503	0.998568
PCNT	-1.08005	0.107558	0.998568
PARD6B	-1.60916	0.10756	0.998568
IRAK4	-1.06131	0.107577	0.998568
ACSL4	-1.1976	0.107677	0.998568
SELENOH	1.12559	0.107713	0.998568
TSHZ2	0.657514	0.107726	0.998568
CBFB	1.08204	0.10775	0.998568
CDKN1A	-0.881707	0.10801	0.998568
AP4S1	-0.821535	0.108276	0.998568
REEP6	-0.500867	0.108421	0.998568
OASL	-1.82971	0.108479	0.998568
PRKAB2	-0.954073	0.108712	0.998568
CLSPN	-0.784516	0.108765	0.998568
URI1	-0.569628	0.108869	0.998568
ZNF480	-1.0457	0.109299	0.998568
GJB6	0.54392	0.10937	0.998568
CDC37L1-DT	-1.27628	0.109396	0.998568
THAP2	-1.48313	0.109737	0.998568
ACAP2	-0.930078	0.109906	0.998568
VPS35L	0.662388	0.109921	0.998568
ACSF3	-1.25166	0.11009	0.998568
NCL	-0.245657	0.110098	0.998568
MAK16	-1.14292	0.110183	0.998568
IQCB1	-1.44286	0.110236	0.998568
TNFRSF4	-1.47426	0.110254	0.998568
LYSMD2	-1.03786	0.110436	0.998568
DDX39A	-0.931743	0.11049	0.998568
HTATIP2	-1.20598	0.110725	0.998568
TSPAN14	-0.984699	0.110818	0.998568
PWWP2B	-1.05125	0.110957	0.998568
WDR3	-0.826184	0.111295	0.998568
DEPDC5	-0.786281	0.11134	0.998568
CENPW	0.771233	0.11174	0.998568
ACSL5	-0.580854	0.111845	0.998568
AP3M2	-0.880597	0.112042	0.998568
NEXN	-0.611368	0.112125	0.998568
TGFBR1	-0.951327	0.112148	0.998568
GBP3	-0.786696	0.112155	0.998568
SLC9A1	-0.849299	0.112282	0.998568
TFCP2	0.81431	0.11229	0.998568
FAM210A	-1.08224	0.112412	0.998568
NSMF	-1.29808	0.112432	0.998568
GMFB	-1.4017	0.112434	0.998568
STAT5A	-1.52646	0.11267	0.998568
TNIP1	-0.829688	0.112821	0.998568
SH3BP2	-0.851139	0.11304	0.998568
FNIP2	-1.03291	0.113087	0.998568
FAM69A	-0.656918	0.113166	0.998568
USP15	-0.521181	0.113225	0.998568
TTPAL	-0.957117	0.113479	0.998568
PRR14	1.02557	0.113492	0.998568
THOC1	-1.15648	0.113549	0.998568
HNRNPAB	-0.81934	0.113579	0.998568
MCM5	-0.944281	0.113654	0.998568
COQ8B	-0.941059	0.113658	0.998568
ZRANB2	-1.22184	0.114038	0.998568
TRAV6	-0.462396	0.114119	0.998568
CCDC7	-1.07663	0.114121	0.998568
SAC3D1	1.04084	0.114256	0.998568
SORL1	-0.65111	0.114283	0.998568
COL18A1	1.59769	0.114431	0.998568
TMEM134	-1.05446	0.114526	0.998568
WASHC3	-1.0502	0.114698	0.998568
CFD	0.537315	0.114828	0.998568
PEA15	-0.762534	0.114928	0.998568
DDX52	-1.50583	0.114988	0.998568
WRN	-1.28661	0.11499	0.998568
RRP1	-1.04113	0.115253	0.998568
IVNS1ABP	-0.873525	0.115332	0.998568
FAM120B	-0.965736	0.115364	0.998568
CHUK	-1.22121	0.11574	0.998568
CASP3	-1.24637	0.1158	0.998568
PWP1	-0.809455	0.116047	0.998568
MED14OS	0.933829	0.116051	0.998568
NIP7	-1.44262	0.11623	0.998568
DCAF15	-1.20221	0.1165	0.998568
PUS10	-0.627766	0.116506	0.998568
UBL4A	1.33699	0.116579	0.998568
CHI3L2	0.823429	0.116602	0.998568
INO80E	-1.31089	0.116605	0.998568
SNX19	0.984839	0.116658	0.998568
AL137145.1	-0.520794	0.116751	0.998568
TENT5A	-1.27144	0.116904	0.998568
RNF11	-1.26906	0.117004	0.998568
SRSF11	-0.340885	0.117061	0.998568
MED15	-1.10629	0.117182	0.998568
SH3YL1	-0.814587	0.117218	0.998568
CD99	0.554754	0.117307	0.998568
DNAJC9	-1.42936	0.117317	0.998568
TBC1D9B	-0.934416	0.117335	0.998568
SLC39A10	-0.976075	0.117572	0.998568
TOB2	-1.4096	0.117573	0.998568
LASP1	-0.992663	0.117609	0.998568
PBX4	-1.23433	0.117638	0.998568
NPTX1	-1.29765	0.117888	0.998568
BORA	0.62352	0.118037	0.998568
CHST7	-1.28354	0.118164	0.998568
FTO	-0.830597	0.118215	0.998568
KATNAL1	-0.486244	0.118299	0.998568
GABARAP	-0.714573	0.11838	0.998568
COG8.1	0.541707	0.118407	0.998568
SAFB2	-0.963208	0.11885	0.998568
ARFGEF2	-1.38671	0.118868	0.998568
MICAL1	-1.50458	0.119041	0.998568
ATP2B4	-1.27931	0.119242	0.998568
PGRMC1	-1.09038	0.119249	0.998568
NEPRO	-1.07264	0.119317	0.998568
TAF5	-0.930379	0.119525	0.998568
CCDC96	0.823069	0.119723	0.998568
TAF1A	0.473854	0.120033	0.998568
CAPRIN1	-1.13225	0.120149	0.998568
RMND1	-1.07092	0.120274	0.998568
SKIL	-0.978794	0.120276	0.998568
PABPC1	-0.355053	0.120286	0.998568
CARD8-AS1	0.838421	0.120462	0.998568
ZNF445	-0.714332	0.120482	0.998568
GIMAP1	-1.02269	0.120497	0.998568
NIT1	-0.597584	0.120606	0.998568
ULBP2	-0.86212	0.120803	0.998568
XPO4	-0.733799	0.120849	0.998568
Z93930.2	-0.782949	0.120875	0.998568
ALDH9A1	-1.09658	0.120914	0.998568
HSP90AB1	-0.435342	0.121174	0.998568
TRMO	0.869806	0.121484	0.998568
MT-CO2	0.380837	0.121537	0.998568
TAPT1	-0.963112	0.121546	0.998568
OTUD4	-1.30732	0.121772	0.998568
SCOC	1.48869	0.121866	0.998568
OPA1	-0.896262	0.121884	0.998568
CASC4	-1.19695	0.121913	0.998568
CBR3	-1.03345	0.121973	0.998568
CLK1	-0.55618	0.122017	0.998568
AC068338.3	-0.660317	0.122125	0.998568
TSEN2	0.588625	0.122577	0.998568
SLC20A1	-0.95102	0.12261	0.998568
LINC01252	0.491651	0.122621	0.998568
ALDH7A1	-1.03248	0.1228	0.998568
MUT	-0.575458	0.122823	0.998568
TTL	-1.05434	0.122925	0.998568
IGF1R	-1.03011	0.122968	0.998568
AL158152.1	-0.702223	0.122968	0.998568
ANKIB1	-1.36839	0.12301	0.998568
ZFYVE27	1.0314	0.12314	0.998568
SLC9A9	-0.677043	0.123172	0.998568
UNC13D	-1.00812	0.12335	0.998568
ARMH3	-0.985881	0.123395	0.998568
FAM229A	0.868875	0.123401	0.998568
CHST12	0.899795	0.123422	0.998568
C22orf46	-0.886124	0.123481	0.998568
TOP3A	-1.44461	0.123663	0.998568
CCDC127	0.934925	0.123713	0.998568
ADAM9	-0.702391	0.123795	0.998568
SYNGAP1	-0.856351	0.123815	0.998568
PPP1R18	-0.953084	0.123829	0.998568
MIA3	-0.91612	0.123831	0.998568
C5orf22	-1.23314	0.123851	0.998568
CENPL	-0.920032	0.123923	0.998568
GART	1.22531	0.123941	0.998568
SPRYD3	-0.82231	0.123969	0.998568
RFTN1	-1.48135	0.124003	0.998568
LDLRAD4	1.12479	0.124026	0.998568
HAR1B	-0.758541	0.124108	0.998568
UBE2M	-0.642811	0.124122	0.998568
ETAA1	-0.820101	0.124246	0.998568
NBPF26	-0.667266	0.124271	0.998568
TMEM65	-0.938882	0.124394	0.998568
SLC39A8	-1.47323	0.124461	0.998568
PLAG1	1.00915	0.124576	0.998568
ANO6	-0.854276	0.124695	0.998568
NRROS	-0.809514	0.1248	0.998568
CNPPD1	-1.01279	0.124908	0.998568
TMOD3	-0.855988	0.125033	0.998568
REEP3	-0.85371	0.125052	0.998568
ERG28	-1.30773	0.125211	0.998568
VPS13A	-1.47281	0.125484	0.998568
FURIN	-1.75777	0.125494	0.998568
BNIP2	-0.572797	0.125522	0.998568
SERBP1	-0.480898	0.125584	0.998568
ZDHHC23	-0.850847	0.125667	0.998568
MEF2A	-1.35927	0.125803	0.998568
AC009053.2	-0.944148	0.125998	0.998568
SLF1	-1.04908	0.126024	0.998568
MED21	1.08935	0.126464	0.998568
TMBIM1	-1.92209	0.126477	0.998568
MTSS1	-1.0167	0.126519	0.998568
DGKE	-0.967857	0.126659	0.998568
CCDC18	0.862017	0.12669	0.998568
CNIH1	-0.919584	0.126707	0.998568
AL162741.1	-0.539005	0.126919	0.998568
ZC3HAV1	-0.75629	0.127172	0.998568
C18orf25	1.22516	0.127313	0.998568
ZNF420	-0.901185	0.127337	0.998568
ARHGAP10	1.01611	0.127394	0.998568
LRIG1	-0.975195	0.127644	0.998568
FOXO3	-1.20312	0.127858	0.998568
CNOT6L	-0.676772	0.127942	0.998568
BRD7	-0.948543	0.128162	0.998568
KRBOX4	-0.907015	0.128162	0.998568
AP5S1	-0.841395	0.128256	0.998568
EXT2	-0.66615	0.12828	0.998568
RGS1	-0.435156	0.128366	0.998568
ENGASE	-0.625144	0.12853	0.998568
UBAC2	-1.18208	0.128701	0.998568
SH3KBP1	0.880839	0.128859	0.998568
PTPRC	-0.51005	0.129028	0.998568
ZNF555	-0.540189	0.129051	0.998568
ZNF814	-1.12238	0.129613	0.998568
HYKK	-0.72412	0.129637	0.998568
DPP8	1.34064	0.129741	0.998568
HIST1H3I	0.548543	0.129823	0.998568
PPP2R1B	-1.05708	0.129888	0.998568
MED14	-1.03123	0.129994	0.998568
KCTD10	-0.925215	0.130287	0.998568
JMJD4	-0.762508	0.130417	0.998568
EIF4EBP1	0.506493	0.130445	0.998568
AL121601.1	-0.593838	0.130804	0.998568
RHEBL1	0.618095	0.130868	0.998568
DOCK11	-1.1297	0.131092	0.998568
ARHGEF19	0.418055	0.131145	0.998568
SMG1	-0.967035	0.131338	0.998568
CMTR1	-0.814006	0.131353	0.998568
AC016831.5	-1.07459	0.131395	0.998568
ZNF527	1.48563	0.131732	0.998568
GINM1	-0.845064	0.131752	0.998568
RAP2C	0.895807	0.13176	0.998568
GALK2	-0.759482	0.131883	0.998568
HIST1H2BB	-1.17912	0.132004	0.998568
PAM	-0.66568	0.132014	0.998568
CTNNAL1	-0.969648	0.132022	0.998568
ICOS	-0.72195	0.132185	0.998568
AC092053.2	-1.0723	0.132195	0.998568
KIF2A	-0.819027	0.132195	0.998568
ZNF274	-1.52934	0.132211	0.998568
DCAKD	0.682242	0.132288	0.998568
GCH1	-0.865857	0.132301	0.998568
POLR3K	0.779253	0.132313	0.998568
PAF1	-1.20524	0.132542	0.998568
NBAS	-0.95929	0.132569	0.998568
AK1	0.532922	0.132792	0.998568
RAB11FIP3	0.841631	0.132994	0.998568
PIBF1	-1.15986	0.133024	0.998568
CUTC	-0.880473	0.133214	0.998568
SNX22	-0.387078	0.133259	0.998568
NUTF2	0.842946	0.133288	0.998568
IFI44L	-1.38573	0.133338	0.998568
UHRF2	-0.911328	0.133425	0.998568
KAT7	-1.20761	0.133432	0.998568
CCND2	-0.542136	0.133509	0.998568
AL359915.2	-0.573261	0.13363	0.998568
DMTF1	-1.03676	0.133775	0.998568
ZMYM1	-0.723258	0.133961	0.998568
NECAB3	-0.489886	0.134091	0.998568
AC132872.1	-0.718146	0.134292	0.998568
JADE1	-0.860842	0.134296	0.998568
AL669831.5	-0.892576	0.134481	0.998568
BIVM	0.520025	0.134599	0.998568
EPM2AIP1	-1.26942	0.134844	0.998568
BCKDHA	-0.556476	0.134911	0.998568
EIF3J-DT	-1.13921	0.134975	0.998568
AC112907.3	-0.631443	0.13516	0.998568
FUBP3	-0.964133	0.1352	0.998568
PTPN4	-1.29124	0.135332	0.998568
RAD9A	-0.977951	0.135402	0.998568
AC096586.1	0.51298	0.135455	0.998568
PRKAG2	-1.00935	0.135618	0.998568
SERPINB9	-1.11165	0.135649	0.998568
TBC1D32	-0.457588	0.13572	0.998568
CYB561	-1.0479	0.135872	0.998568
JAKMIP2	0.541735	0.135947	0.998568
GSTO2	-0.696724	0.136105	0.998568
DDX41	-0.970029	0.136142	0.998568
GUCY1A1	0.820587	0.136156	0.998568
TMEM131L	-1.29406	0.136229	0.998568
RHOT1	-0.807051	0.13625	0.998568
ZNF568	-0.805074	0.136682	0.998568
RNPEP	-0.946737	0.136697	0.998568
PGGHG	-1.35355	0.136718	0.998568
GNL3L	0.84303	0.136868	0.998568
DARS	-1.14936	0.136988	0.998568
USP3	-0.960438	0.137111	0.998568
RAB29	-0.996923	0.137261	0.998568
TNFSF13B	-0.691361	0.137548	0.998568
LEPROT	-0.969709	0.138126	0.998568
XPO5	0.897658	0.138206	0.998568
PPP4R3B	-0.826889	0.138277	0.998568
SDCCAG8	-0.917707	0.138514	0.998568
ZRSR2	-1.38002	0.138724	0.998568
ANXA4	0.531869	0.138736	0.998568
USP34	-0.82338	0.138824	0.998568
LIN54	0.923502	0.138844	0.998568
NXF1	-1.2243	0.138988	0.998568
VPS39	-0.89394	0.139069	0.998568
ZNF439	-0.719346	0.139095	0.998568
HDAC10	-0.920195	0.139348	0.998568
PSMD5	-1.21042	0.139423	0.998568
SAP30L	1.15603	0.13951	0.998568
SYNE2	-0.94651	0.139543	0.998568
CBFA2T2	0.798763	0.139587	0.998568
AC116366.1	-1.37146	0.139698	0.998568
CLTC	-1.16243	0.139704	0.998568
EBPL	1.1743	0.139838	0.998568
PEX5	0.669051	0.139937	0.998568
CNOT10	-0.988677	0.140039	0.998568
SLC39A7	0.81681	0.140639	0.998568
AC084033.3	-1.24741	0.140667	0.998568
CDC16	0.741242	0.140713	0.998568
ARFGAP3	-0.929598	0.140736	0.998568
MNT	-1.12982	0.141112	0.998568
RASA2	-1.21424	0.141125	0.998568
SLC37A4	0.4885	0.141127	0.998568
PLCG1	-0.818996	0.141221	0.998568
HIST1H2BN	1.21162	0.14124	0.998568
PI4KB	-1.05832	0.141269	0.998568
PAM16	-0.345941	0.141304	0.998568
AC027307.3	-0.796264	0.141403	0.998568
ZNF557	-0.921996	0.141481	0.998568
GPR137	-0.972473	0.141561	0.998568
AL606760.3	-0.547603	0.141672	0.998568
MPP6	1.13702	0.141721	0.998568
NAA35	1.14355	0.141804	0.998568
SLC43A3	-0.507442	0.14184	0.998568
MTA1	-1.20777	0.14193	0.998568
RAD17	-1.07405	0.141972	0.998568
ZNF516	0.696664	0.141999	0.998568
THAP12	-1.20731	0.142021	0.998568
CACTIN	-0.781053	0.142027	0.998568
CPSF4	-1.34994	0.142137	0.998568
ERCC1	-1.55467	0.142162	0.998568
WDR75	-1.13605	0.142197	0.998568
CYP2R1	0.938814	0.142247	0.998568
EPHA4	-1.00701	0.142309	0.998568
NFKBIZ	-1.2428	0.142337	0.998568
SELENOW	-0.884904	0.142349	0.998568
AC008440.2	-0.722846	0.142359	0.998568
SNHG7	-0.726792	0.14239	0.998568
SUCLG2	-0.959441	0.142585	0.998568
HCAR1	0.540893	0.142705	0.998568
FASLG	-0.552399	0.142913	0.998568
XRCC4	-0.545623	0.142985	0.998568
C11orf96	1.03493	0.143004	0.998568
ZNF699	-1.17564	0.143017	0.998568
IFI6	-1.10929	0.143068	0.998568
ZFP90	-1.08279	0.143315	0.998568
ATG10	-0.914922	0.143381	0.998568
AL662844.4	-1.22372	0.143576	0.998568
AC016876.1	0.551649	0.143925	0.998568
STX3	1.13208	0.143946	0.998568
UBXN4	-0.561245	0.143982	0.998568
PKD2L2	-0.568834	0.143983	0.998568
AL512770.1	-0.491813	0.144092	0.998568
ADAM19	-1.39386	0.144224	0.998568
RCOR1	-0.914124	0.144439	0.998568
RECQL	-0.943364	0.14444	0.998568
RBM43	-1.11358	0.144448	0.998568
AC060780.1	-0.968539	0.144484	0.998568
UHRF1BP1L	-1.18124	0.144698	0.998568
ARHGEF1	0.978615	0.14473	0.998568
PITRM1	0.925332	0.144809	0.998568
GCLC	-1.07176	0.144841	0.998568
SNAP23	-1.19595	0.145116	0.998568
STIM2	-0.981543	0.145119	0.998568
TFB2M	-1.00564	0.145154	0.998568
HIVEP2	-0.968612	0.145156	0.998568
ANKDD1A	-0.614827	0.145156	0.998568
ZNF587B	-1.21698	0.14548	0.998568
ITSN2	-1.41863	0.145506	0.998568
WDR12	-0.892369	0.145667	0.998568
MAFG	1.24432	0.145714	0.998568
ABR	0.634641	0.14574	0.998568
VPS33B	-0.660345	0.145759	0.998568
MOCS2	-1.10052	0.145794	0.998568
ZCCHC2	-0.764247	0.145858	0.998568
ARPC4	-0.720564	0.145894	0.998568
CTSZ	-0.861306	0.145903	0.998568
PPP5C	0.786044	0.14594	0.998568
SCARB2	-1.0136	0.145981	0.998568
DAPL1	-0.580046	0.145993	0.998568
AL355472.1	1.39377	0.146098	0.998568
GTF2E1	-0.834826	0.146543	0.998568
STX5	-1.24794	0.146586	0.998568
SGK1	-0.838916	0.146591	0.998568
RHCE	-0.440261	0.147165	0.998568
ZNF829	-1.15616	0.147301	0.998568
TCEAL3	0.723147	0.147305	0.998568
SATB1	-0.315874	0.147393	0.998568
ZNF302	-1.12311	0.147446	0.998568
MAP9	-1.22896	0.147531	0.998568
PSMB4	-0.945263	0.147675	0.998568
TRIM73	-0.718201	0.147676	0.998568
SKP2	-0.832092	0.147735	0.998568
POLE3	-0.995839	0.147848	0.998568
LACTB	0.931134	0.147852	0.998568
PSME2	-0.644271	0.147981	0.998568
SPTY2D1OS	-0.498199	0.148043	0.998568
AC005523.2	-1.32959	0.148052	0.998568
CTR9	-0.816525	0.148068	0.998568
ERAP1	-0.879389	0.148112	0.998568
ZDHHC16	-0.416714	0.148134	0.998568
POU5F2	0.467873	0.148429	0.998568
DKC1	-1.43754	0.148459	0.998568
CLPTM1	-1.28785	0.148475	0.998568
SUPT5H	-0.945715	0.148487	0.998568
AC005332.7	1.03306	0.148615	0.998568
AC005837.1	-0.458251	0.148616	0.998568
SETD4	-0.790673	0.148692	0.998568
GSE1	-0.934675	0.148716	0.998568
ZNF761	1.09082	0.148744	0.998568
AL137077.2	-0.471736	0.148783	0.998568
HMBOX1	-1.14817	0.14881	0.998568
AC108134.3	-0.820034	0.148847	0.998568
NAA25	-1.08018	0.148918	0.998568
ADAT2	-0.776794	0.148994	0.998568
EIF3J	-0.452813	0.149027	0.998568
IARS	-1.16844	0.149363	0.998568
PSKH1	-0.544437	0.149392	0.998568
NDRG2	-0.476162	0.149437	0.998568
SGPP1	-0.696906	0.149483	0.998568
KLF10	-1.03699	0.149504	0.998568
FP565260.6	0.643046	0.149646	0.998568
CFAP45	-0.459316	0.149733	0.998568
ZDHHC24	0.81903	0.149736	0.998568
POLA2	0.475018	0.149759	0.998568
AC023908.3	-0.490022	0.149766	0.998568
SIRT3	0.623946	0.150074	0.998568
SKIV2L	-0.945898	0.150281	0.998568
GALNT12	-0.652043	0.150338	0.998568
TRGC1	-1.41347	0.150353	0.998568
TMEM106B	-0.97842	0.150416	0.998568
SH2D3A	-0.998526	0.150433	0.998568
PQLC3	-0.828398	0.150508	0.998568
NUP188	0.85789	0.150765	0.998568
COX20	-0.803161	0.150877	0.998568
COQ4	0.947413	0.15107	0.998568
RAB2B	-1.08084	0.151166	0.998568
FAM129A	-0.962957	0.151352	0.998568
RAB15	0.484376	0.151493	0.998568
TSPOAP1	-0.791666	0.151497	0.998568
ZNF593	-1.03682	0.151598	0.998568
PDE1B	-0.645561	0.151758	0.998568
SEC61A1	-1.66497	0.152045	0.998568
PEX3	-0.636619	0.152205	0.998568
LINC01473	-0.42623	0.152249	0.998568
ELP5	1.99371	0.152342	0.998568
COMMD9	1.12406	0.152346	0.998568
PICALM	0.94721	0.152361	0.998568
MTMR12	-1.06023	0.152388	0.998568
KLHL15	-1.3211	0.152505	0.998568
SAAL1	-1.01396	0.152654	0.998568
RARG	-0.951952	0.152695	0.998568
PTCD3	1.23598	0.152936	0.998568
SLC36A4	-1.0101	0.152972	0.998568
XPO1	-0.933999	0.153001	0.998568
COA7	-0.856888	0.153042	0.998568
GTF2F2	-1.30892	0.15311	0.998568
DHX32	-0.558178	0.153119	0.998568
NLRC3	-0.897516	0.153403	0.998568
NDUFAF8	-0.852915	0.153456	0.998568
POM121	-1.18944	0.153533	0.998568
ADCY3	-0.573512	0.153542	0.998568
TSPAN15	-0.62311	0.153748	0.998568
ZNF460	-1.03817	0.153792	0.998568
TBC1D19	-0.970172	0.15391	0.998568
FAM208A	-0.961638	0.153914	0.998568
ZNF708	-0.975332	0.154095	0.998568
SEC14L2	-1.28655	0.15413	0.998568
DCTN6	-1.0541	0.154229	0.998568
KBTBD8	-0.633191	0.15423	0.998568
RAD51B	-0.478087	0.1544	0.998568
BICDL1	-1.18405	0.154446	0.998568
SLC38A10	-0.802825	0.154467	0.998568
GBE1	-0.778235	0.154606	0.998568
TAF9B	-0.942198	0.15468	0.998568
GBP2	-1.13641	0.154693	0.998568
XCL1	0.587911	0.154733	0.998568
C1GALT1C1	-0.575732	0.154738	0.998568
PHF7	0.504504	0.154751	0.998568
ZNF710	-0.4748	0.154957	0.998568
MMAB	-0.694286	0.155162	0.998568
APPL2	-0.897408	0.155192	0.998568
AC022021.1	-0.457757	0.155212	0.998568
ABI2	-1.19246	0.155267	0.998568
NFKBIE	-1.12378	0.15528	0.998568
CCDC9	-0.994622	0.155434	0.998568
HEATR3	-0.746352	0.155492	0.998568
DNAJB12	-1.09355	0.155547	0.998568
HMGN3	-0.807314	0.155575	0.998568
SSBP1	-0.764835	0.155671	0.998568
GCLM	-1.07943	0.155713	0.998568
ZNF330	-1.63151	0.155772	0.998568
ATG5	-1.11981	0.155837	0.998568
C9orf72	-0.914096	0.156087	0.998568
GEMIN6	-0.663226	0.15612	0.998568
HERC6	-0.602922	0.156269	0.998568
KLHL28	-1.55992	0.156444	0.998568
HERC1	-0.667966	0.156567	0.998568
ING1	-1.06173	0.156587	0.998568
ZNF75A	-1.35332	0.156684	0.998568
TBCE	-0.878336	0.156718	0.998568
ENTPD4	1.08121	0.156729	0.998568
FAAH2	-0.986186	0.156753	0.998568
GNA13	-1.19019	0.156781	0.998568
DPH3	-1.42373	0.156823	0.998568
MGME1	-0.562075	0.156826	0.998568
EVI5	0.585024	0.156846	0.998568
AFDN	-0.464226	0.156869	0.998568
TLR1	-0.755919	0.157027	0.998568
AC009126.1	-0.516214	0.157045	0.998568
TAOK1	-1.27481	0.157158	0.998568
AC092683.1	-0.806892	0.157361	0.998568
STRN4	-1.05114	0.157457	0.998568
RBM12	-1.1963	0.157509	0.998568
PSPH	-0.670865	0.157516	0.998568
FANCB	-0.922385	0.157594	0.998568
R3HCC1L	-0.953455	0.157618	0.998568
ERVH48-1	0.499793	0.157774	0.998568
AC040977.1	0.466292	0.157822	0.998568
SETD5	-0.961327	0.157965	0.998568
MT-ND4	0.310782	0.157986	0.998568
HOXB3	-0.493537	0.158001	0.998568
DNAJC24	-0.917548	0.158221	0.998568
INPPL1	-0.645172	0.158485	0.998568
PEAK1	-0.706043	0.158502	0.998568
ZNF813	0.5132	0.158651	0.998568
MAP3K12	-0.874773	0.158811	0.998568
CC2D1B	0.694938	0.158882	0.998568
WASHC5	-0.843248	0.159058	0.998568
ASH1L	-1.26925	0.15925	0.998568
RPS6KA4	-0.862033	0.159316	0.998568
STX16	-0.905673	0.159331	0.998568
AC231981.1	-0.602477	0.159385	0.998568
TBPL1	-1.16822	0.159389	0.998568
ZNF584	0.742357	0.15951	0.998568
MT-CO1	0.389618	0.159544	0.998568
HECTD3	0.689562	0.159609	0.998568
FUOM	-0.772334	0.159659	0.998568
PRMT2	-0.79585	0.159668	0.998568
DNAJC13	-0.76307	0.159799	0.998568
LYZ	0.681	0.159831	0.998568
PCYOX1	0.774796	0.159847	0.998568
MBTD1	-0.903214	0.160042	0.998568
RPAP2	-1.14745	0.160081	0.998568
HADHB	-1.0811	0.160463	0.998568
VIRMA	-1.16484	0.160619	0.998568
BYSL	-0.824335	0.160702	0.998568
SCAMP2	1.42989	0.160713	0.998568
ZKSCAN8	-0.742119	0.160917	0.998568
IGSF8	0.507023	0.161095	0.998568
IRF2	-0.722157	0.161284	0.998568
MCL1	-0.578852	0.161321	0.998568
CRYBG1	-1.27177	0.1615	0.998568
ZNF14	-0.917679	0.161585	0.998568
KPNA3	-0.692035	0.161713	0.998568
JPX	-0.964084	0.16172	0.998568
MANBA	1.01534	0.161916	0.998568
CCDC186	-0.564822	0.162172	0.998568
PSMC4	-1.18386	0.162221	0.998568
SETD3	-0.847881	0.162285	0.998568
PARP15	-0.917824	0.162412	0.998568
CREB3L2	-1.01507	0.162463	0.998568
TMSB4Y	0.518218	0.162575	0.998568
FEM1A	-0.927964	0.162655	0.998568
TMOD2	-0.644139	0.163013	0.998568
GPRIN3	-1.02331	0.163218	0.998568
NDUFS1	-1.03679	0.163468	0.998568
HSPD1	-0.961598	0.163784	0.998568
RETREG1	-1.17673	0.163875	0.998568
TMEM164	0.623308	0.163903	0.998568
KATNB1	-0.608653	0.163912	0.998568
UHMK1	-1.04604	0.163952	0.998568
SUGT1	-0.987147	0.164221	0.998568
IMMP1L	-0.841584	0.164281	0.998568
TLR2	-0.482058	0.164322	0.998568
TRPM7	-1.01007	0.164393	0.998568
AIMP2	0.845084	0.164583	0.998568
DUSP6	-0.927827	0.164727	0.998568
FBXL20	-0.835981	0.16473	0.998568
IL3RA	0.478295	0.164789	0.998568
ANKRD26	-0.85872	0.164792	0.998568
LINC00861	0.900837	0.164838	0.998568
DCAF12	-0.462607	0.164924	0.998568
LYST	0.713792	0.164979	0.998568
ZNF519	0.473315	0.164981	0.998568
TGFBR3	-1.058	0.16518	0.998568
SSBP2	-0.907339	0.165401	0.998568
BCOR	-1.37615	0.16544	0.998568
BLMH	-0.915862	0.165494	0.998568
TRIM14	-0.634834	0.165507	0.998568
NUP58	-0.685727	0.165523	0.998568
ACVR1B	-0.788672	0.165528	0.998568
ATP6V1B2	-1.37556	0.165585	0.998568
GBF1	-1.22424	0.165659	0.998568
KIAA0232	-1.02128	0.165709	0.998568
COG6	0.630697	0.165763	0.998568
LIMS1	-1.13782	0.165896	0.998568
KBTBD3	0.79102	0.165975	0.998568
LMNB1	-0.883938	0.166108	0.998568
TANC2	-0.792458	0.166114	0.998568
BBS7	-0.568314	0.166149	0.998568
MRPL32	-0.792801	0.166399	0.998568
MT-CYB	0.366498	0.16642	0.998568
CCDC167	0.889894	0.166498	0.998568
PKNOX1	-0.728391	0.166685	0.998568
CHP1	-1.19233	0.166922	0.998568
C5orf51	0.862291	0.166939	0.998568
GEMIN7	-0.779646	0.166953	0.998568
RNASEH1	-0.800681	0.167128	0.998568
ARMC7	-0.595451	0.167181	0.998568
PTGER4	-0.710863	0.167297	0.998568
PLB1	0.627155	0.167299	0.998568
XPNPEP1	-1.1648	0.167362	0.998568
BISPR	-0.72064	0.167394	0.998568
RAB3IP	0.883629	0.167416	0.998568
DR1	-0.908418	0.167528	0.998568
JAM3	-1.00774	0.167531	0.998568
NUP153	-1.06755	0.167589	0.998568
ZNF266	-0.982951	0.167766	0.998568
PRPF18	-0.910683	0.167815	0.998568
MTREX	-1.40839	0.167911	0.998568
PDHA1	-1.44075	0.168098	0.998568
CDCA7L	0.605827	0.168113	0.998568
CPSF3	-0.762398	0.168302	0.998568
PRKD2	-0.827753	0.168307	0.998568
NEMF	-0.867043	0.168336	0.998568
BRWD3	-0.964258	0.168436	0.998568
GTPBP6	1.12895	0.16844	0.998568
OSGIN2	-1.35626	0.16862	0.998568
PIK3R1	-0.534699	0.168649	0.998568
TMEM19	0.63413	0.168699	0.998568
COX16	-1.09481	0.168719	0.998568
CA11	-1.04012	0.168966	0.998568
MAP4K3	-0.755092	0.169149	0.998568
EFCAB2	-0.864774	0.16926	0.998568
PLCG2	-2.06099	0.169593	0.998568
SIRT1	-0.876528	0.169662	0.998568
CTSC	-1.09087	0.169751	0.998568
MTG1	0.621399	0.16976	0.998568
MPZL3	-1.34484	0.169762	0.998568
COPRS	-0.727718	0.169779	0.998568
IL6R	-0.700111	0.169799	0.998568
AC010618.3	-0.496542	0.169858	0.998568
CCDC90B	1.20704	0.169927	0.998568
CCDC22	-0.680982	0.170018	0.998568
PIP4K2A	-0.906543	0.170154	0.998568
DNAAF4	-0.578213	0.170178	0.998568
MZF1-AS1	-1.52163	0.170227	0.998568
PMM2	-1.17859	0.170278	0.998568
NME2	-0.811938	0.170281	0.998568
ZNF850	0.459407	0.170304	0.998568
EPS15L1	-1.07375	0.170525	0.998568
MED13	-1.10146	0.170641	0.998568
GTF2H5	-0.869715	0.170797	0.998568
CAPN2	-1.08703	0.17107	0.998568
NCKAP5L	-1.1144	0.171107	0.998568
RBM15	1.21794	0.171112	0.998568
FAM214A	-1.15785	0.171123	0.998568
MRPL13	-1.63987	0.171123	0.998568
AP002387.2	-1.14883	0.171193	0.998568
SMIM37	-1.02814	0.171221	0.998568
PDP1	-0.991887	0.171385	0.998568
VPS54	-0.703985	0.171542	0.998568
CCT4	-0.677511	0.171652	0.998568
NDUFB2-AS1	-0.494708	0.17169	0.998568
BAZ1B	-0.98664	0.171741	0.998568
GRAMD4	-0.573444	0.171894	0.998568
AL356234.2	-0.502974	0.171959	0.998568
SPECC1	-0.769804	0.171966	0.998568
FBXO42	1.05144	0.172097	0.998568
AC004148.2	-0.76764	0.172125	0.998568
CPD	-0.899936	0.172378	0.998568
HNRNPU	-0.609157	0.17238	0.998568
FLNB	-1.13536	0.172453	0.998568
IL4I1	-0.763392	0.172647	0.998568
MYO1D	-0.462424	0.172965	0.998568
TNFAIP3	-0.237952	0.173126	0.998568
MAGED1	0.682677	0.173338	0.998568
ZNF846	-0.869005	0.17339	0.998568
CARMIL2	0.670722	0.173546	0.998568
NRBF2	0.632644	0.173557	0.998568
AP000766.1	-0.637391	0.173642	0.998568
SUDS3	-0.854859	0.173774	0.998568
CEBPG	-1.1178	0.173877	0.998568
AP006621.3	0.478052	0.173909	0.998568
CYTH3	-0.736215	0.174035	0.998568
DNAJC3-DT	-0.699158	0.174303	0.998568
RNF25	-0.672723	0.17434	0.998568
BOLA1	0.433356	0.174718	0.998568
ZNF626	-0.69397	0.174853	0.998568
AC004854.2	-1.07293	0.174862	0.998568
RMND5A	-1.02407	0.17518	0.998568
TAF13	-0.889407	0.175386	0.998568
LTA4H	-1.65906	0.175446	0.998568
DPF3	-0.427662	0.175522	0.998568
PRCC	-1.37386	0.175679	0.998568
AC087645.2	0.453893	0.175779	0.998568
MYPOP	-0.480789	0.17578	0.998568
ZNF675	-1.37014	0.175787	0.998568
ELAC2	-1.2108	0.175815	0.998568
ZNF346	-0.60588	0.176009	0.998568
ANKMY2	0.472142	0.176016	0.998568
PSMD14	-0.951027	0.176054	0.998568
RABEP1	-0.982828	0.176394	0.998568
LMNA	-0.641949	0.176647	0.998568
SYTL1	-0.94947	0.176751	0.998568
ABCA5	-0.899214	0.176797	0.998568
PRELID1	-0.930305	0.177059	0.998568
CRLS1	-0.969415	0.177063	0.998568
THBS3	0.438181	0.177133	0.998568
VPS26B	-1.13894	0.177273	0.998568
GIMAP6	-0.749995	0.177335	0.998568
POLR1C	-0.944815	0.177484	0.998568
RBM5	-0.782309	0.177667	0.998568
SYNCRIP	-0.816446	0.177692	0.998568
SEM1	-1.11702	0.177721	0.998568
SYNJ2	-0.941193	0.177794	0.998568
ARIH1	-0.980465	0.177981	0.998568
SLC16A4	0.588259	0.17808	0.998568
PNN	-0.412859	0.178093	0.998568
AC011444.2	-0.725791	0.178098	0.998568
LRRC8C	-1.16262	0.178256	0.998568
MYNN	-0.933321	0.178281	0.998568
NR3C1	-0.728029	0.17841	0.998568
HIST1H1D	-0.650448	0.178712	0.998568
PSMA7	-0.77076	0.178785	0.998568
KIAA0513	0.560263	0.179012	0.998568
AC004687.1	-0.915783	0.179268	0.998568
INAFM2	-0.696326	0.17929	0.998568
ANKHD1-EIF4EBP3	0.40443	0.179309	0.998568
CEBPZOS	1.00849	0.179568	0.998568
AKAP1	-0.82031	0.1796	0.998568
SMIM29	0.873587	0.179629	0.998568
TM7SF3	0.671796	0.179752	0.998568
ARMCX4	0.569047	0.179849	0.998568
CDKN1B	-0.912275	0.179919	0.998568
MEPCE	-1.18375	0.17992	0.998568
CYBC1	1.19771	0.179922	0.998568
CMC1	-0.648897	0.179966	0.998568
DFFA	-1.04129	0.180159	0.998568
AMPD2	-1.0938	0.180275	0.998568
NOA1	-1.37383	0.180342	0.998568
BROX	-1.32945	0.18076	0.998568
MEA1	-0.875793	0.180904	0.998568
ZBTB14	-0.736266	0.181005	0.998568
BZW2	-1.3592	0.181297	0.998568
LAMB1	-0.487608	0.18138	0.998568
DIRC2	-0.577477	0.181382	0.998568
EXOC1	-0.795469	0.181543	0.998568
LINC00239	-0.600017	0.181641	0.998568
IRAK2	-1.14208	0.181717	0.998568
LRWD1	-0.581222	0.181786	0.998568
ATP2A2	-1.22072	0.18186	0.998568
RELL2	-0.477054	0.181954	0.998568
AF117829.1	0.517995	0.182029	0.998568
ZNF667-AS1	-1.05478	0.182098	0.998568
GTF2B	-0.466566	0.182103	0.998568
TXNL4A	-1.02287	0.182214	0.998568
TNFRSF9	-0.603684	0.18236	0.998568
LRRC47	-1.04197	0.182429	0.998568
KAT6A	-0.683357	0.18248	0.998568
RRAD	0.637656	0.182945	0.998568
AC010969.2	0.337767	0.183087	0.998568
FNDC10	-0.543045	0.183095	0.998568
DECR2	0.457358	0.183349	0.998568
SLC6A6	-1.20788	0.183407	0.998568
DNAJB11	-0.923051	0.183526	0.998568
PRPF39	-1.50762	0.183532	0.998568
CYB5D1	-0.986755	0.183599	0.998568
TEX261	-0.633894	0.183769	0.998568
TIMM9	-1.17648	0.183777	0.998568
PPM1F	0.444683	0.183804	0.998568
CCSER2	0.629063	0.18387	0.998568
ZNF558	-0.526051	0.183915	0.998568
RRP36	-1.03841	0.183999	0.998568
FOSL2	-0.63605	0.184156	0.998568
CAST	-0.728392	0.18418	0.998568
NAA15	-1.093	0.184225	0.998568
NEAT1	-0.302547	0.184331	0.998568
FBXO6	-0.471182	0.184338	0.998568
MRPL14	-1.20931	0.184386	0.998568
KDM1A	-1.28432	0.184422	0.998568
ZW10	-0.39046	0.184475	0.998568
DLAT	-0.82314	0.184627	0.998568
YIPF6	-1.09767	0.184684	0.998568
EIF2B2	-1.21117	0.184722	0.998568
NECAP1	-1.09743	0.1849	0.998568
CUL9	-0.65813	0.185071	0.998568
PDGFA	-0.997365	0.18508	0.998568
TIMM17B	1.30529	0.185086	0.998568
ZNF462	-0.837791	0.185093	0.998568
TMEM91	-0.628499	0.185229	0.998568
MBD5	-0.902082	0.185255	0.998568
RAB33B	-0.781932	0.185439	0.998568
SMCHD1	-0.448995	0.185494	0.998568
AC118553.2	-0.55778	0.185498	0.998568
MPHOSPH9	-0.867321	0.185564	0.998568
SMN1	-1.02374	0.185982	0.998568
C1orf52	-0.836059	0.186145	0.998568
EIF2S2	-0.67865	0.186156	0.998568
FANCA	0.398047	0.186194	0.998568
KDELR2	-1.046	0.186203	0.998568
SEC13	-1.47511	0.18625	0.998568
SMAD2	-1.30579	0.186269	0.998568
SCAND1	-0.495866	0.186285	0.998568
SQSTM1	-0.617523	0.18633	0.998568
SKP1	-0.330002	0.186373	0.998568
SNTA1	-0.626313	0.186457	0.998568
POLR1A	-0.810943	0.186489	0.998568
PPM1B	-1.17197	0.18671	0.998568
ALMS1	-0.904489	0.186845	0.998568
S100A13	1.06723	0.186855	0.998568
NSUN4	-1.06644	0.186936	0.998568
HSPA14	-0.993662	0.187082	0.998568
ARHGAP11A	0.51907	0.187145	0.998568
TMEM256	-1.23189	0.187269	0.998568
PLCXD1	-0.438719	0.187338	0.998568
VPS13D	-1.10156	0.187496	0.998568
RABGGTB	-0.755164	0.187739	0.998568
CNP	-0.992289	0.187816	0.998568
VAPB	-1.05086	0.187872	0.998568
TOMM40	-1.09663	0.187905	0.998568
EGR1	-1.22385	0.18803	0.998568
ARRDC3	-1.39002	0.188038	0.998568
APOL2	-0.648739	0.188042	0.998568
DIAPH2	-0.93468	0.188114	0.998568
SPTBN1	-1.09104	0.188128	0.998568
TRBV4-2	-0.301729	0.188286	0.998568
C7orf31	0.417297	0.188414	0.998568
TRPV2	-0.877369	0.188475	0.998568
SEMA4B	-0.459358	0.188521	0.998568
NUP214	-1.09152	0.188589	0.998568
ZSCAN26	0.690259	0.188636	0.998568
KIAA1147	0.869367	0.188641	0.998568
CMC4	0.602308	0.188727	0.998568
MX1	0.89179	0.18901	0.998568
HMOX2	-1.29273	0.189159	0.998568
RPA3	-0.892302	0.18945	0.998568
RNF8	-0.87976	0.189535	0.998568
FAM71F2	-0.380899	0.189818	0.998568
ZDHHC8	0.723777	0.189829	0.998568
CD84	0.656825	0.189835	0.998568
RAB40B	-0.811319	0.189932	0.998568
PDE12	-0.875372	0.189992	0.998568
EVI2A	-0.772539	0.190003	0.998568
GARS	-0.769475	0.19005	0.998568
PRMT9	-1.01884	0.190202	0.998568
BZW1	-0.260744	0.190248	0.998568
RAB12	-0.534212	0.190316	0.998568
GCA	-0.535335	0.190336	0.998568
RAB14	-0.54882	0.190375	0.998568
G2E3	-1.05499	0.190481	0.998568
SEPT11	-0.88214	0.190542	0.998568
USP5	-0.740945	0.190641	0.998568
SNRNP200	-0.927628	0.190716	0.998568
NFIA	0.386854	0.190744	0.998568
PIGM	0.603271	0.190796	0.998568
HECTD2	0.431034	0.190819	0.998568
EGLN1	-1.34608	0.190945	0.998568
KMT2E-AS1	-1.38882	0.19101	0.998568
PI16	0.546649	0.191062	0.998568
MAN1B1	-0.790479	0.191064	0.998568
UNC119	-0.847125	0.19152	0.998568
JMY	-0.842696	0.191703	0.998568
MRPS18C	-1.23056	0.191742	0.998568
FGFR1OP2	-1.3128	0.191781	0.998568
KIF21A	-0.38433	0.191968	0.998568
GSKIP	-0.933449	0.192053	0.998568
LY86	0.427077	0.192214	0.998568
SLC5A6	1.16265	0.192225	0.998568
RHBDD1	-0.565727	0.192246	0.998568
NRARP	-0.731893	0.192472	0.998568
USP4	0.986931	0.192641	0.998568
EFNB1	-0.539998	0.192662	0.998568
MOSPD3	-0.784462	0.192691	0.998568
MT-ATP6	0.384009	0.192797	0.998568
ANKLE2	-1.16338	0.193049	0.998568
TAF7	-0.604368	0.193075	0.998568
XKR6	0.40356	0.193139	0.998568
MYH10	-0.556719	0.193212	0.998568
PGAP1	-1.07523	0.193358	0.998568
E2F5	-0.427597	0.1934	0.998568
PRKCZ	1.00024	0.193472	0.998568
AGTRAP	0.949177	0.193512	0.998568
DZANK1	0.473118	0.193517	0.998568
C1orf50	-0.703597	0.193711	0.998568
PLGLB1	0.418255	0.193772	0.998568
MRPL50	-0.970501	0.194113	0.998568
AKAP13	-0.498922	0.194428	0.998568
SH3PXD2A	-0.88955	0.194566	0.998568
SGTA	-1.12128	0.194586	0.998568
SLC3A1	0.395336	0.194587	0.998568
AC009118.3	-0.411717	0.194592	0.998568
CAMSAP1	-0.978892	0.194732	0.998568
C8orf82	-0.664125	0.194815	0.998568
PTPN9	0.950152	0.194874	0.998568
AKAP9	-0.846998	0.194882	0.998568
SUPT20H	-0.797199	0.195211	0.998568
PARP10	-0.597406	0.195345	0.998568
CLINT1	-1.08548	0.195403	0.998568
AL109955.1	1.05407	0.195422	0.998568
MARCH3	0.871556	0.195503	0.998568
LINC002481	-0.523732	0.195573	0.998568
SFXN3	0.829341	0.195613	0.998568
GZF1	-0.92733	0.195619	0.998568
RNF149	-1.30462	0.195622	0.998568
CDK19	1.33238	0.19572	0.998568
AC133550.2	-0.448468	0.195734	0.998568
SIRT5	0.449103	0.19586	0.998568
CDC42EP4	0.577554	0.196017	0.998568
SLC30A9	-0.805659	0.196071	0.998568
RNF14	-0.678003	0.196172	0.998568
EVA1A	-0.483518	0.196214	0.998568
TSPAN5	-0.695814	0.196402	0.998568
POLI	-0.518949	0.196434	0.998568
TBC1D7	-1.14916	0.196443	0.998568
PPP2R5C	-0.43617	0.196601	0.998568
NXT2	-0.70762	0.196692	0.998568
QRICH1	-0.775342	0.196876	0.998568
TRAF3IP2-AS1	0.542865	0.196905	0.998568
SLC25A19	-0.686882	0.197015	0.998568
CWC27	-0.807784	0.197064	0.998568
ACTR3	-1.09842	0.197106	0.998568
ZFYVE28	-0.786567	0.197147	0.998568
LLPH	-0.837558	0.197163	0.998568
SNTB2	-0.612422	0.19723	0.998568
ZSWIM8	-0.792032	0.197249	0.998568
NECAP2	0.502945	0.197298	0.998568
AC008555.5	-0.752337	0.197357	0.998568
ETS2	0.786527	0.197384	0.998568
LINC00987	0.391027	0.197421	0.998568
BORCS5	-0.927758	0.197425	0.998568
POLB	-1.08042	0.197567	0.998568
CAPN10	-0.704734	0.197633	0.998568
AC015802.6	-1.16549	0.197644	0.998568
PRNCR1	-0.672192	0.197708	0.998568
ADAL	-0.617021	0.197746	0.998568
FAM177A1	-0.732583	0.197759	0.998568
WNT10A	0.843518	0.197928	0.998568
AL731569.1	0.403538	0.198104	0.998568
NRDE2	-0.997635	0.198106	0.998568
SLC30A7	-1.13981	0.198223	0.998568
FAM98B	-1.01843	0.198326	0.998568
GLYR1	-0.823249	0.198355	0.998568
YTHDC1	-0.694909	0.19838	0.998568
AC009948.1	0.513431	0.198474	0.998568
CNPY2	-1.10795	0.1985	0.998568
GBP5	-0.834108	0.198662	0.998568
GINS3	-0.395389	0.198691	0.998568
GPX7	-1.22475	0.198735	0.998568
CCNL1	-0.229345	0.199063	0.998568
STX10	-1.1227	0.199065	0.998568
FBLIM1	0.432202	0.19913	0.998568
USP16	-0.201127	0.199164	0.998568
AC016831.7	-0.600603	0.199217	0.998568
KNOP1	-0.817621	0.199317	0.998568
AC136475.5	0.733494	0.199434	0.998568
EXOC4	-1.16175	0.199527	0.998568
FOXK1	-1.17728	0.199652	0.998568
AC005034.3	-0.390394	0.199655	0.998568
HNRNPA2B1	-0.406002	0.199701	0.998568
PCBD2	-0.664094	0.199717	0.998568
DDX6	-0.603829	0.199925	0.998568
ITGAM	0.635399	0.199961	0.998568
ZXDA	0.605398	0.199991	0.998568
TOX2	0.756761	0.200205	0.998568
RITA1	-0.564654	0.200336	0.998568
CASP8	-0.694127	0.200339	0.998568
TIAL1	-1.06772	0.200459	0.998568
GSPT1	-0.63229	0.200521	0.998568
ZNF624	0.591759	0.200521	0.998568
WWOX	-0.950743	0.20053	0.998568
CCDC82	-1.24069	0.200659	0.998568
CIAPIN1	0.841848	0.200749	0.998568
KCTD12	0.973657	0.200766	0.998568
SLC9B2	-0.911278	0.201136	0.998568
C19orf54	0.415329	0.201155	0.998568
GNL3	-1.18862	0.201186	0.998568
PHIP	-0.765431	0.201238	0.998568
DENND4B	0.831661	0.201263	0.998568
PRPF4B	-0.50605	0.201268	0.998568
RBMXL1	-1.0412	0.20147	0.998568
ZBP1	-0.574379	0.201553	0.998568
ZBTB18	-0.8333	0.201631	0.998568
AC139887.2	-0.617837	0.20164	0.998568
TIPARP	-0.672629	0.201683	0.998568
WASHC2C	-1.03598	0.201688	0.998568
RIT1	-0.988215	0.201772	0.998568
UBE2Z	-0.774512	0.201897	0.998568
NDUFA11	0.989314	0.201917	0.998568
ABHD5	-0.749076	0.201927	0.998568
SLFN11	-0.635753	0.201999	0.998568
SEC61A2	-0.779955	0.202024	0.998568
KPNA1	-1.23479	0.202184	0.998568
MMAA	0.635323	0.202235	0.998568
AC002467.1	0.622969	0.202295	0.998568
MGA	-0.805207	0.202335	0.998568
AAAS	0.391678	0.202485	0.998568
BCR	1.46108	0.202556	0.998568
MT-CO3	0.370816	0.20257	0.998568
TBL1X	-1.20018	0.202676	0.998568
GRN	0.659201	0.202695	0.998568
GPAT4	-1.06994	0.2027	0.998568
ARHGAP32	0.713732	0.202753	0.998568
TM2D3	-1.07663	0.202913	0.998568
ZSCAN5A	-0.430258	0.202918	0.998568
FKBP2	0.888828	0.202919	0.998568
ZNF43	-0.933474	0.203012	0.998568
FUBP1	-0.845878	0.203094	0.998568
ADPRHL2	0.816545	0.203097	0.998568
ACLY	-0.72445	0.203239	0.998568
TRMT61B	-0.856056	0.203423	0.998568
YME1L1	-0.304667	0.203433	0.998568
CNPY4	-0.523043	0.203477	0.998568
LRRC4	0.463151	0.203486	0.998568
TMEM254	0.583623	0.203529	0.998568
BAZ1A	-1.11944	0.203544	0.998568
UBE2G2	-0.908951	0.203548	0.998568
PES1	-0.813573	0.203592	0.998568
AC025164.1	-1.34982	0.203614	0.998568
MRPL39	-1.03165	0.2037	0.998568
UBR4	-0.790914	0.203834	0.998568
SLC5A3	0.884296	0.203953	0.998568
HSD17B1	0.400263	0.204028	0.998568
CHMP1B	-0.409149	0.204087	0.998568
NCOR1	-0.588811	0.204126	0.998568
CDC23	0.66738	0.204206	0.998568
SOS1	-0.997029	0.204226	0.998568
RAPH1	-0.939813	0.204629	0.998568
MTF1	-1.35624	0.204806	0.998568
FEN1	1.24947	0.204814	0.998568
GKAP1	-0.850622	0.204862	0.998568
DBI	0.901314	0.20487	0.998568
SNX30	-0.844635	0.204924	0.998568
NDUFAF3	-0.969397	0.205027	0.998568
SLC25A22	-0.568432	0.205116	0.998568
PPP3CA	-0.880583	0.205207	0.998568
LARP1	-1.23872	0.205216	0.998568
TMEM175	-0.536224	0.205296	0.998568
ACTL6A	-0.606589	0.205307	0.998568
AC011476.3	0.42128	0.20534	0.998568
TTC17	-0.905671	0.205345	0.998568
AC012360.1	0.390695	0.205387	0.998568
RUVBL2	-0.823318	0.20551	0.998568
SLC7A6	-0.790012	0.205644	0.998568
LRP5L	0.52761	0.205661	0.998568
LUC7L	-0.645711	0.205704	0.998568
GPR146	-0.697006	0.205769	0.998568
GALNT6	-0.800388	0.205876	0.998568
GSTCD	-0.293787	0.205985	0.998568
KLHL5	-0.867341	0.205994	0.998568
VAMP2	0.233268	0.206001	0.998568
AC003681.1	-0.802453	0.206073	0.998568
SLC15A4	0.969285	0.206109	0.998568
ICK	0.750021	0.206452	0.998568
LNX1	-0.45869	0.2065	0.998568
EXO5	0.366975	0.206503	0.998568
NET1	-1.11906	0.206583	0.998568
ZNF292	-0.620893	0.206588	0.998568
PIK3CD	-1.22319	0.206673	0.998568
UTP4	-1.28985	0.206803	0.998568
CRKL	-0.856603	0.206822	0.998568
RNF4	-0.950864	0.206913	0.998568
PTOV1	-0.817564	0.207194	0.998568
SRD5A3	0.530496	0.2072	0.998568
PPARA	-0.542119	0.207291	0.998568
MRPL42	-1.11093	0.207423	0.998568
ARL8A	-0.860411	0.20746	0.998568
YTHDF3-AS1	0.641283	0.207621	0.998568
AP001157.1	-0.736174	0.207636	0.998568
HMGB3	-1.18908	0.207644	0.998568
UPF3A	0.842985	0.20767	0.998568
SLA2	-0.56836	0.207723	0.998568
CFH	-0.645024	0.207817	0.998568
CDK7	0.859924	0.20785	0.998568
CCNE1	0.645363	0.208019	0.998568
N4BP3	-1.29144	0.208088	0.998568
NMD3	-1.07537	0.2081	0.998568
LIX1L-AS1	-0.348371	0.208191	0.998568
DNTTIP2	-0.707284	0.208267	0.998568
TMEM87A	-0.787448	0.208277	0.998568
SNX17	1.22645	0.208384	0.998568
SECISBP2L	-0.867146	0.208467	0.998568
COPB2	-0.657138	0.208491	0.998568
RSF1	-0.619109	0.208528	0.998568
COX10	-1.12331	0.208547	0.998568
AL133338.1	-0.644869	0.208637	0.998568
ACOT2	-0.5458	0.20867	0.998568
HGSNAT	-1.3129	0.20876	0.998568
SLFN13	0.528991	0.208922	0.998568
TNIK	-0.851001	0.208999	0.998568
TAF3	-0.870029	0.209077	0.998568
SNED1	-0.659823	0.20921	0.998568
ZBTB37	0.508846	0.209589	0.998568
COPS5	-0.758699	0.209806	0.998568
KCNK12	-0.476732	0.209891	0.998568
NUP107	-0.781731	0.209953	0.998568
MX2	-0.852993	0.210124	0.998568
DCBLD1	0.353426	0.210168	0.998568
POLR2B	-0.783008	0.210238	0.998568
NUB1	-0.802417	0.21058	0.998568
EAF1-AS1	0.483449	0.210593	0.998568
TGS1	-1.14354	0.210625	0.998568
REPIN1	0.722088	0.210638	0.998568
RPN1	-0.819316	0.210715	0.998568
MAPT	-0.307078	0.210761	0.998568
ZC3H7A	-0.746906	0.211062	0.998568
SDHC	-0.977628	0.211207	0.998568
BRD2	-0.562962	0.211257	0.998568
[truncated: 8,619 more rows]

## Sheet: Status.Age
gene	coef	p	fdr
DNAJC9	-0.01054	2.95188e-05	0.998568
USP46-AS1	-0.00494676	3.2886e-05	0.998568
ARHGEF4	0.00519294	8.57918e-05	0.998568
HPRT1	-0.0120464	0.000124731	0.998568
EFNB1	-0.00796262	0.000164209	0.998568
IFRD1	-0.00641233	0.000180293	0.998568
SMURF1	-0.0100167	0.000184997	0.998568
USP18	-0.00910241	0.000280524	0.998568
COQ10A	-0.0112796	0.000305498	0.998568
UTY	-0.00929414	0.000319683	0.102176
NDE1	-0.0103546	0.000329163	0.998568
NELFB	-0.0102659	0.000424153	0.998568
LPCAT3	-0.0106914	0.000491283	0.998568
TRIM4	-0.00907264	0.000543717	0.998568
ATP1A1	-0.00460978	0.000602149	0.998568
SH3BGRL	-0.00931428	0.000619982	0.998568
MFSD12	-0.00956662	0.000648988	0.998568
MTG2	-0.00780813	0.000662589	0.998568
KDM1A	-0.00954211	0.000694032	0.998568
RIN3	-0.0102023	0.000704059	0.998568
TCF19	-0.00544333	0.000758449	0.998568
TMEM222	-0.0102732	0.000845811	0.998568
FAM3C	-0.010566	0.000887843	0.998568
CENPW	0.00616722	0.000986816	0.998568
TPD52	-0.0105398	0.00103881	0.998568
PPP1R15A	-0.0019613	0.00114453	0.998568
IRF1	-0.00329991	0.00117194	0.998568
FAM126A	-0.00882959	0.00120707	0.998568
TMEM231	-0.00878852	0.00125931	0.606846
NCBP3	-0.00997068	0.00130603	0.998568
PRH1	-0.00853209	0.00141274	0.998568
PMAIP1	-0.0084635	0.00141508	0.998568
HIST1H1D	-0.00770605	0.00151028	0.998568
SYPL1	0.00759265	0.00152168	0.998568
FOS	-0.00301762	0.00152495	0.998568
PKP2	-0.00449169	0.00160103	0.220852
FASTK	-0.00996139	0.00163113	0.998568
AC010969.2	0.00399215	0.00171392	0.998568
SARM1	0.00489022	0.00184848	0.998568
UTP14C	-0.0064851	0.00196486	0.998568
SLC33A1	-0.00696116	0.00199143	0.998568
CDIPT	-0.00844682	0.00199318	0.998568
HDAC6	-0.00613408	0.00216795	0.998568
CACTIN	-0.0081527	0.00218996	0.998568
FERMT3	-0.00872041	0.00220055	0.998568
EFR3A	-0.00981154	0.0022053	0.998568
PIM2	-0.00758314	0.00221444	0.998568
CBFA2T2	-0.00823421	0.00232446	0.998568
LRRC57	-0.00960598	0.00232741	0.998568
SEC16A	-0.00814777	0.00239348	0.998568
AFDN	-0.00498053	0.00239861	0.998568
ENPP4	0.00550089	0.00248376	0.998568
SPHK1	-0.00722509	0.00259198	0.998568
SUMO4	-0.00790181	0.00265745	0.998568
ZC3H12A	-0.00946719	0.00271006	0.998568
ARHGEF19	0.00414648	0.0027172	0.998568
TMEM87B	-0.00737622	0.00274918	0.998568
RUFY3	0.00763823	0.00301005	0.998568
CPQ	0.00697751	0.00304744	0.998568
FAM209B	-0.0048583	0.00327944	0.998568
THAP12	-0.00673868	0.00329018	0.998568
NET1	-0.00774346	0.00330478	0.998568
GNL2	-0.00926452	0.00336423	0.998568
NT5DC1	-0.00954545	0.003366	0.998568
MRPL37	-0.0090308	0.00338693	0.998568
SMU1	0.0058662	0.00354524	0.998568
NRARP	-0.00817138	0.0035814	0.998568
M6PR	-0.00967944	0.00361379	0.998568
AC107871.1	0.0050692	0.00364991	0.998568
EIF3H	-0.00143717	0.00376359	0.998568
PLCL2	-0.00899125	0.00377819	0.998568
HIST1H2BH	0.00541374	0.00383031	0.998568
FBXL8	-0.00518554	0.00386847	0.998568
ITGAM	-0.00640201	0.00387699	0.998568
COX6B2	-0.00420617	0.00396712	0.998568
CDC26	-0.00890324	0.00398493	0.998568
IRGQ	-0.00817426	0.00401722	0.998568
UBIAD1	-0.00855565	0.00403473	0.998568
KNOP1	-0.00913583	0.00406946	0.998568
HIPK3	-0.00901251	0.0041824	0.998568
NCOA2	-0.00946521	0.00418342	0.951259
EIF4ENIF1	-0.00630562	0.00427528	0.998568
ANTXR2	-0.00665162	0.00428011	0.998568
ZNF33A	-0.00805496	0.00446725	0.998568
INTS3	-0.00468794	0.00447038	0.998568
KIR3DL2	0.00456309	0.00448258	0.998568
DNAAF5	-0.00452357	0.00448843	0.998568
AKAP11	-0.00719208	0.00455057	0.998568
PITPNB	-0.0081539	0.00455381	0.998568
GHDC	-0.0048322	0.0046065	0.998568
AC004982.2	-0.00444582	0.00462116	0.998568
JAK3	-0.00876995	0.00479546	0.998568
WDR59	-0.0066374	0.00489847	0.998568
RAD54L2	-0.00869683	0.00491371	0.998568
MCTS1	-0.00823432	0.00496527	0.998568
LPCAT1	0.00401743	0.0049765	0.998568
TUBGCP4	-0.00715989	0.00504282	0.998568
HCAR1	0.00454841	0.00505008	0.998568
FBXO25	-0.00860475	0.00506983	0.998568
CKLF	-0.00851181	0.00513996	0.998568
TECPR1	-0.00791604	0.0051792	0.998568
SSBP3	-0.00893331	0.00527868	0.998568
NDRG2	-0.00458234	0.00530923	0.998568
MT-ATP8	-0.00756405	0.00531664	0.998568
HPS4	-0.00851357	0.0053301	0.998568
ZNF628	-0.00783312	0.00541412	0.998568
TCTEX1D4	-0.00457172	0.00543581	0.998568
ZNF780B	-0.00525851	0.00550018	0.998568
DNMT3A	-0.00868379	0.00551762	0.998568
EIF1AD	-0.0087825	0.00554244	0.998568
C9orf40	0.00270442	0.00557294	0.998568
ENO2	-0.00720468	0.00559148	0.998568
CD226	-0.00878433	0.00560488	0.998568
SLC3A2	-0.00194037	0.00562822	0.998568
AUTS2	-0.0072699	0.00585206	0.998568
DDB2	-0.00678484	0.00585244	0.998568
ADAM9	-0.00624658	0.00587058	0.998568
FRAT1	-0.00876101	0.00599522	0.998568
CST7	-0.00899471	0.00600107	0.998568
ST6GALNAC6	-0.00487871	0.00600458	0.998568
ZBTB11	0.00616607	0.00616169	0.998568
NUDT3	0.00826796	0.00616845	0.998568
PTOV1	-0.0088386	0.0061789	0.998568
IGSF9B	-0.00514767	0.00623968	0.998568
RCHY1	-0.00888917	0.0063155	0.998568
CHAF1A	-0.00588025	0.00631873	0.998568
NORAD	-0.00405037	0.00633452	0.998568
RHOB	-0.00950627	0.00639199	0.998568
AP005329.1	-0.00418385	0.00654591	0.998568
MAPK14	-0.00800058	0.0066232	0.998568
HIST1H2AB	-0.00429916	0.00668617	0.998568
GMPPA	-0.00509126	0.0067483	0.998568
ATRX	-0.00886861	0.00684326	0.998568
C7orf50	-0.0080467	0.00689657	0.998568
PGAM5	-0.00772578	0.00694861	0.998568
NPTN	-0.00853982	0.00699259	0.998568
VASN	-0.00455489	0.00707417	0.999155
LTB	-0.00236894	0.00711724	0.998568
ZFPL1	-0.00811452	0.0071712	0.998568
PARD3	-0.00651619	0.0072633	0.998568
PIBF1	-0.00828356	0.00729838	0.998568
F11R	0.0067469	0.00737963	0.998568
AC062017.1	-0.00560716	0.00752699	0.998568
CARM1	-0.00767204	0.0076437	0.998568
TMEM80	0.00635291	0.00773377	0.998568
MVP	-0.00840879	0.00774757	0.998568
UBXN2A	-0.00750024	0.00775337	0.998568
LARP1B	-0.00865317	0.00791288	0.998568
NIPAL3	-0.00653916	0.00792517	0.998568
RILP	-0.00426169	0.00793308	0.998568
ZNF562	-0.00583974	0.00808071	0.998568
TUBE1	-0.00775612	0.00827204	0.998568
NBEAL2	-0.00803035	0.008275	0.998568
EPS15L1	-0.00716108	0.00828221	0.998568
CSAD	0.0080988	0.00830541	0.998568
ZFYVE28	-0.00799611	0.00833104	0.998568
LIPA	-0.0077854	0.00839061	0.998568
ECPAS	-0.00793603	0.00846412	0.998568
CMC2	0.00698638	0.00848277	0.998568
FANCM	-0.00725728	0.00848323	0.998568
COA1	-0.00857188	0.0085297	0.998568
RAB11FIP5	-0.00426648	0.00856089	0.998568
ZNF426	-0.00753388	0.00862871	0.998568
PGAP1	0.00883174	0.0087603	0.998568
ARF6	-0.00545813	0.00885095	0.998568
THAP9-AS1	-0.00870092	0.00890952	0.998568
SLC35A5	-0.00465708	0.00903364	0.998568
MAP7	-0.00439433	0.0090388	0.998568
ALG8	-0.00655054	0.00904293	0.998568
GIGYF2	-0.00779691	0.00909674	0.998568
CMAS	-0.00722251	0.00914132	0.998568
AGPAT2	-0.00584639	0.00934058	0.998568
PHTF2	-0.00829367	0.00937976	0.998568
ARMC2	-0.00440098	0.00938691	0.998568
BRD3	-0.00843837	0.00940198	0.998568
HMGB1	0.00161103	0.00949119	0.998568
TMEM168	-0.00572088	0.00981516	0.998568
TSC22D1	-0.00785465	0.00982896	0.998568
EDEM2	-0.00821362	0.00992323	0.998568
AL158163.2	-0.00536432	0.00994968	0.998568
MIIP	-0.00782503	0.0100588	0.998568
USP12	-0.00447996	0.0102371	0.998568
RGL2	-0.00543509	0.0102407	0.998568
EBF1	-0.00491196	0.0102532	0.998568
NAA16	0.00586016	0.0103392	0.998568
APBA2	-0.00727735	0.0103865	0.998568
TUBA1C	-0.00754177	0.0105029	0.998568
URB2	-0.00749333	0.0105858	0.998568
ZNF563	0.00575607	0.0106665	0.998568
UGP2	-0.00799112	0.010767	0.998568
CYFIP2	-0.00650505	0.0107713	0.998568
TXN2	-0.0071312	0.0109075	0.998568
ERICH1	-0.00840704	0.0109453	0.998568
TNFRSF4	-0.00816954	0.0109609	0.998568
LNX1	-0.00457459	0.0111115	0.998568
HSP90AB1	-0.00208592	0.0111361	0.998568
SULT1B1	-0.00550874	0.0111363	0.998568
C11orf49	-0.0050183	0.0111483	0.998568
MFGE8	-0.00811819	0.0111971	0.998568
TRUB1	0.00650352	0.0111979	0.767528
CLASP2	-0.0079349	0.0112117	0.998568
TAZ	-0.00778726	0.0112331	0.998568
FBXL5	-0.00795379	0.0112664	0.998568
TNFSF13B	-0.00430428	0.0113487	0.998568
DYRK1B	-0.00606193	0.0113943	0.998568
ORC2	-0.00589717	0.0115151	0.998568
POU2F1	-0.0086764	0.0115292	0.998568
ZNF83	-0.00812393	0.0115575	0.998568
FAM27C	-0.00393488	0.0115707	0.998568
AC040169.1	-0.00714479	0.0116591	0.998568
CDK6	-0.00746071	0.0116679	0.998568
TXNDC12	0.00766473	0.0119768	0.998568
ANKRD13C	-0.00831033	0.012035	0.998568
PMS1	-0.00441654	0.012198	0.189635
OGFOD1	-0.00717985	0.0122212	0.998568
ADAMTS17	0.00353056	0.0122737	0.998568
CARD8	-0.00798487	0.0122864	0.998568
PGAP2	0.00702592	0.0122896	0.998568
FLYWCH1	-0.00668615	0.0123152	0.998568
SEMA7A	0.0034766	0.0123216	0.998568
PSMG4	-0.00704535	0.0125229	0.998568
JUNB	-0.00253079	0.0125563	0.998568
UTP3	0.0069112	0.0125789	0.998568
CCDC126	-0.00561289	0.0125926	0.998568
MED6	0.00416217	0.0126039	0.998568
AHCTF1	0.00691138	0.0126256	0.998568
ZNF274	-0.00701175	0.0126613	0.998568
MAPK1	-0.00773792	0.0127106	0.998568
CPNE1	-0.00815114	0.0127223	0.998568
TRAP1	-0.006588	0.012778	0.998568
C15orf61	-0.00757811	0.0127987	0.998568
NDUFA8	-0.00740477	0.0128769	0.998568
VSIG1	-0.00535841	0.0129692	0.998568
CYBA	-0.00363644	0.013051	0.998568
IMMP1L	-0.0065898	0.0131244	0.998568
AL021368.2	-0.00516289	0.0131707	0.998568
PIGL	-0.00546696	0.0131789	0.998568
IBTK	-0.00733002	0.0132845	0.998568
AP001157.1	-0.00716707	0.0133164	0.998568
LRRC8A	-0.00694561	0.0133833	0.998568
AC027644.3	-0.00659795	0.0133932	0.998568
MFAP1	-0.00817518	0.0137314	0.998568
SLC25A19	-0.00601837	0.0137464	0.998568
RIOX2	-0.00640921	0.0137544	0.998568
H3F3B	-0.00145261	0.0137649	0.998568
MID1IP1	-0.00774755	0.0138656	0.998568
SLC39A3	0.00719355	0.0139545	0.998568
ZFYVE19	-0.00439786	0.0139924	0.998568
HERC2	-0.00760525	0.014004	0.998568
LYRM4	-0.00686817	0.0141392	0.998568
MRPL49	0.00643633	0.0143051	0.998568
LINC00672	-0.00529942	0.0143283	0.998568
PIDD1	-0.00615288	0.0144694	0.998568
NSA2	-0.00191833	0.0145665	0.998568
RIC8B	0.00419141	0.01461	0.998568
ATP2C1	-0.0073026	0.0146117	0.998568
RHOT2	-0.00694391	0.0146699	0.998568
AC006480.2	-0.00448403	0.0146925	0.621386
KIAA1143	0.00517033	0.014705	0.998568
EIF2AK4	-0.00729887	0.0147562	0.696213
FAM111A	-0.00647596	0.0148151	0.998568
OBSCN	-0.0061223	0.0148251	0.998568
LINC00324	-0.00586686	0.0149009	0.998568
DUSP2	-0.00436688	0.0149466	0.998568
RTTN	0.00687834	0.0149613	0.998568
DERL1	-0.00483988	0.0149707	0.998568
NMT2	-0.00670572	0.0150364	0.998568
FBXO42	0.00740673	0.0151912	0.998568
AASDH	-0.00730116	0.0152705	0.998568
FOXN3	-0.00638896	0.0153016	0.998568
SFI1	-0.00748597	0.0153285	0.998568
EEF1D	-0.00102576	0.0153555	0.998568
RASGRP1	0.00584778	0.0154393	0.998568
LINC00342	0.00388679	0.0154577	0.998568
NSMCE2	-0.0078286	0.015507	0.998568
NR4A2	-0.00264107	0.0156524	0.998568
CCT3	-0.00423455	0.0156641	0.998568
BMS1	-0.00704409	0.0157941	0.998568
RGS19	-0.00739295	0.0159244	0.998568
SWSAP1	-0.00590651	0.0160102	0.998568
KCTD5	-0.00807696	0.0160108	0.998568
ENTPD3-AS1	-0.00332213	0.0160701	0.998568
ATG16L1	-0.00755724	0.0161014	0.998568
AFF4	-0.00489955	0.0161157	0.998568
SLC35G1	-0.00376184	0.0161262	0.998568
IL17RC	-0.00472344	0.0162104	0.998568
FGD3	-0.00708716	0.0166849	0.998568
IFIH1	-0.00762483	0.0167012	0.998568
LINC01560	0.00532609	0.0167117	0.998568
DHX15	0.00652258	0.0167192	0.998568
RPL8	-0.000991891	0.0167344	0.998568
CPPED1	-0.00342555	0.0168335	0.998568
MXD1	-0.00761113	0.0168556	0.998568
AP5B1	-0.00517668	0.0168744	0.998568
ATRAID	-0.00651503	0.0168808	0.998568
MCM3	-0.00562374	0.0168869	0.998568
ZNF571	-0.00770786	0.0169555	0.998568
TRAF1	-0.0077053	0.0169689	0.998568
AF001548.2	-0.00313126	0.0171079	0.810336
MIF4GD	-0.00728167	0.0171924	0.998568
EGR1	-0.00624115	0.0171998	0.998568
FUS	-0.00149026	0.017254	0.998568
GATD1	-0.00546209	0.0173066	0.998568
AL031846.2	0.00358344	0.0174819	0.998568
RER1	-0.00714795	0.0177043	0.998568
CCL3	0.00351145	0.0178371	0.998568
PDIA5	0.00314559	0.0178555	0.998568
DUSP1	-0.00190935	0.0179127	0.998568
SMS	-0.00608922	0.0180398	0.998568
TCEA3	-0.0064911	0.0181123	0.998568
DNAJC15	0.00585406	0.0181872	0.998568
FAM241A	-0.00688547	0.0182895	0.998568
ADGRE1	-0.00449114	0.0183955	0.998568
NDUFS4	-0.00655979	0.0183975	0.998568
ST7L	-0.00536622	0.0184151	0.998568
SKP2	0.00611863	0.0184476	0.998568
AFAP1	-0.00671724	0.0185042	0.998568
TAPT1	-0.00616131	0.0185581	0.998568
RNF14	0.00610111	0.0186588	0.998568
NPM3	-0.00668301	0.0187197	0.998568
SEPT11	-0.00782131	0.0188902	0.998568
UBAP1	-0.00696443	0.0188913	0.998568
GNLY	0.00398723	0.0189863	0.998568
ACTR8	-0.00619407	0.0189866	0.998568
GID4	-0.00381562	0.0190867	0.998568
NUDT11	-0.00330058	0.019095	0.998568
DIRC2	-0.00499448	0.019326	0.998568
CCL28	0.00721995	0.0193453	0.998568
ZMYM6	-0.00595604	0.0195588	0.998568
CEP78	-0.00638792	0.0200951	0.998568
SMC5-AS1	0.00444208	0.0201637	0.998568
RASA1	-0.00648789	0.0202375	0.998568
TMEM101	-0.00642227	0.0204142	0.998568
MRPS27	-0.007598	0.0205291	0.998568
SBNO2	-0.00683806	0.020614	0.998568
GFOD2	-0.00529432	0.0207496	0.998568
LAMP3	-0.00339686	0.0210948	0.998568
STRN3	-0.00638861	0.0212548	0.998568
SPATS2L	-0.00698488	0.0213836	0.998568
TTC9C	-0.00588314	0.021407	0.998568
SMARCB1	0.00624437	0.021465	0.998568
UBN1	-0.00672457	0.0214977	0.998568
COX10	-0.00650344	0.0216486	0.998568
CMC1	-0.00548783	0.0216487	0.998568
MLLT6	-0.0046963	0.0216492	0.998568
GLRX	-0.0072794	0.0217196	0.998568
USP30-AS1	-0.00347973	0.021791	0.998568
AC111182.1	-0.00619451	0.0219045	0.998568
ITPR2	-0.00681035	0.0220761	0.280842
ZMIZ1	-0.0076233	0.0224062	0.998568
NHLRC3	-0.00628593	0.0224315	0.998568
EEPD1	-0.00646607	0.022495	0.998568
CDK8	-0.00644942	0.0225185	0.848168
ZNF512	-0.00342579	0.0225597	0.998568
XAF1	-0.00807102	0.0227637	0.998568
MTCH2	-0.0069381	0.0227641	0.998568
AC034236.2	-0.00479087	0.0227734	0.998568
FAM110A	-0.00555886	0.022779	0.998568
ZNF487	-0.00725913	0.0227857	0.998568
SLC44A1	-0.00664418	0.0228365	0.998568
MAP3K13	-0.00654376	0.0228377	0.998568
WDR76	-0.00540802	0.0229903	0.998568
EIF4E2	-0.00610248	0.0230439	0.998568
AC020916.1	-0.00623057	0.023119	0.998568
GRAMD2B	0.00537716	0.023155	0.998568
AC022167.3	-0.004159	0.023326	0.998568
AC008124.1	-0.00728052	0.023415	0.998568
RBM10	-0.00718887	0.0234967	0.998568
WASHC5	-0.00668779	0.0235476	0.998568
BRAP	-0.00726806	0.0235688	0.998568
AC116407.2	-0.00692059	0.02363	0.998568
SUN1	-0.00657512	0.0236664	0.998568
AC093673.1	-0.00742534	0.0236848	0.998568
SMPD1	-0.00583192	0.0237785	0.998568
SLC35E3	-0.00574762	0.0239188	0.998568
ATP6V1E1	0.00790693	0.0239684	0.998568
MAF	-0.00715517	0.0239846	0.998568
DHRSX	-0.00511319	0.0240644	0.998568
ELMSAN1	-0.00657532	0.0240732	0.998568
LMNA	-0.00296368	0.0240848	0.998568
LINC00685	-0.00537804	0.0242524	0.998568
AC037459.2	-0.00298314	0.0243076	0.998568
ZXDC	0.00694924	0.0243904	0.998568
AC090152.1	0.0063377	0.0244606	0.998568
SFMBT2	-0.00704311	0.0245623	0.998568
TSHZ2	0.00451962	0.0246416	0.998568
NOL8	0.00633256	0.0246881	0.998568
FASN	-0.00592502	0.0247572	0.998568
BISPR	-0.00576965	0.025006	0.998568
THAP6	-0.00518213	0.0250586	0.998568
VRK2	-0.00544358	0.0251621	0.998568
AL355075.4	-0.00449504	0.0253884	0.609224
GPR89A	-0.00555631	0.0255205	0.998568
PLEKHB2	-0.00460182	0.0255364	0.998568
MED25	-0.00652364	0.02556	0.998568
GLI4	-0.00393868	0.0255673	0.998568
PCAT1	-0.00361742	0.0256147	0.998568
CXCR5	-0.00547755	0.0256643	0.998568
HACD4	-0.00652129	0.0258275	0.998568
LGALS3	0.00314828	0.0258882	0.998568
CFDP1	-0.00676286	0.0259025	0.998568
TOE1	-0.00590127	0.025968	0.998568
GPAM	-0.00497098	0.0260027	0.998568
AC009948.1	0.00369675	0.0261603	0.998568
ING4	-0.0062013	0.0262161	0.998568
AKAP5	-0.00387937	0.0262201	0.998568
ELF4	-0.00606675	0.0262986	0.998568
GSTZ1	0.00445593	0.0264503	0.998568
NUCB1	-0.00627057	0.0266644	0.998568
KARS	0.00544257	0.0269054	0.998568
FAM20B	-0.00652095	0.0269768	0.998568
UBOX5	-0.00492567	0.0269998	0.998568
NARF	-0.00706637	0.0271253	0.998568
MRPL2	-0.0065508	0.0271549	0.998568
ICE2	-0.00699781	0.0271656	0.998568
SLFN12	-0.00392574	0.0272292	0.998568
SNHG7	-0.00538221	0.0273972	0.998568
RPP25	0.00360363	0.0274592	0.998568
RHD	0.00249503	0.0275151	0.998568
ST8SIA4	-0.0064303	0.0275277	0.998568
NAA35	0.00688647	0.0275384	0.998568
CNBD2	-0.00701687	0.0276595	0.998568
TSPAN2	-0.00612277	0.0276719	0.998568
CASP4	-0.00496873	0.0277029	0.998568
TPP1	-0.00509258	0.0278292	0.998568
SWI5	-0.00568429	0.0279015	0.998568
HNRNPA1L2	0.00562395	0.0280787	0.998568
NCOA3	-0.00725081	0.0281736	0.998568
SLC35E2A	-0.00501635	0.0282586	0.998568
IFT43	-0.00604906	0.0284302	0.998568
CCZ1	-0.00639907	0.0285348	0.998568
FBRS	-0.00526084	0.0285881	0.998568
TMIGD2	-0.00643989	0.0285899	0.998568
DCAF12	-0.003593	0.0286015	0.998568
ICMT	0.00367154	0.0286736	0.998568
ZSCAN5A	0.00364338	0.0288199	0.998568
FYCO1	-0.00515023	0.0289571	0.998568
ZNF713	0.00384323	0.0290002	0.998568
ZNF891	-0.00499514	0.0290936	0.998568
CDK19	-0.00464915	0.0291079	0.998568
DUSP5	-0.00646509	0.0291153	0.998568
RBX1	0.00516572	0.0292934	0.998568
HARS2	-0.00568287	0.0293769	0.998568
NEURL1	-0.00391111	0.0294126	0.998568
H2AFJ	-0.00543434	0.0296715	0.998568
NAPA-AS1	0.00424403	0.0297375	0.998568
UBE3D	0.00458965	0.0297407	0.998568
SNRPC	-0.00496422	0.0298026	0.998568
NDUFA13	0.00450442	0.0298582	0.998568
TLNRD1	-0.00712355	0.0298594	0.998568
ZFAND2B	-0.00680372	0.029995	0.998568
MTERF3	0.00626886	0.0300285	0.998568
HAUS8	-0.00694209	0.0301336	0.998568
NDUFA3	-0.00677629	0.0301651	0.998568
CIC	-0.00673978	0.030198	0.998568
CEP112	-0.00401742	0.0302601	0.998568
ULK4	-0.00687891	0.0303528	0.998568
ILKAP	-0.00701956	0.0303528	0.998568
XPNPEP1	-0.00563511	0.0304343	0.998568
NT5C2	-0.00643178	0.0306538	0.998568
GPR107	-0.00656894	0.0306543	0.998568
NAGK	0.00574041	0.0307205	0.998568
CEP70	-0.00460861	0.0308077	0.998568
NPIPB5	-0.00647911	0.0308443	0.998568
ATPAF1	-0.00566892	0.030932	0.894209
TPMT	-0.00679449	0.0310226	0.998568
KLHL18	-0.00597389	0.0310491	0.998568
CD69	-0.00400042	0.0312071	0.998568
GTPBP3	-0.00587306	0.0312316	0.998568
POLE3	-0.00473808	0.0314478	0.998568
THOC6	-0.00620192	0.0315252	0.998568
RSBN1L	-0.00708827	0.031613	0.998568
FAM173A	-0.00689042	0.0316193	0.998568
ALDH9A1	-0.00681205	0.0316433	0.998568
HDAC8	-0.0046577	0.0316528	0.998568
MTRF1	-0.00366452	0.0316797	0.998568
SH3BP5L	-0.00409907	0.031763	0.998568
UROS	-0.00641925	0.0317702	0.998568
AC136475.3	-0.00683277	0.0317725	0.998568
SIK2	-0.00461493	0.0317895	0.998568
PSTK	-0.00683494	0.0318018	0.998568
SPEF2	0.00418086	0.0318629	0.998568
CYP20A1	-0.0074155	0.031926	0.998568
HVCN1	-0.00347753	0.0320075	0.998568
RASGRP3	-0.00532807	0.0321119	0.998568
PLEKHM1	0.00540176	0.0322132	0.998568
CLDN15	-0.00328204	0.0322632	0.998568
DAGLB	0.00575275	0.0322738	0.998568
UFD1	0.00545608	0.0323262	0.998568
FMNL3	-0.00424963	0.0324187	0.606846
ACAP2	-0.00611324	0.0324611	0.998568
TIMM10	0.00645819	0.0324748	0.998568
HIST1H2AG	-0.00664801	0.0327096	0.998568
MLH1	-0.00622354	0.032822	0.998568
RPAP3	-0.00612935	0.0328274	0.998568
AFG3L2	-0.00538328	0.0328794	0.998568
CWF19L2	-0.00558136	0.032983	0.998568
AP002387.2	-0.00677935	0.0330663	0.998568
ITGAL	-0.00672566	0.0330863	0.998568
SEC61A1	0.00534278	0.0331591	0.998568
PPM1N	-0.00426052	0.0332676	0.998568
NFATC2IP	0.00645708	0.0334014	0.998568
PDCD7	-0.0059531	0.033402	0.998568
TBC1D10B	-0.00419157	0.0334216	0.998568
SETD1A	0.00651239	0.0335307	0.998568
ATP6V1C1	-0.00391968	0.0335584	0.998568
AC008074.3	-0.00475734	0.0335828	0.998568
BBS7	-0.004292	0.0336491	0.998568
ARRDC3	-0.00633206	0.0337013	0.998568
AP4S1	-0.00533271	0.0337927	0.998568
PGM2	-0.00530351	0.0338278	0.998568
ZNF593	-0.00672709	0.0339369	0.998568
TMCO3	-0.0062762	0.0340095	0.998568
CCNJ	-0.00489398	0.0340955	0.998568
GLIPR1	-0.00557609	0.034104	0.998568
EIF2B3	0.00486199	0.0344072	0.998568
TRRAP	-0.00677383	0.0345116	0.998568
AQP3	-0.00756569	0.034587	0.820194
WAS	-0.00637492	0.0347029	0.998568
RGS1	-0.00153913	0.0347103	0.998568
VPS41	0.00472855	0.0347173	0.998568
UBE2J1	-0.00505614	0.0347243	0.998568
STX7	-0.00519648	0.0348063	0.998568
PHKA2	0.00499107	0.0350343	0.998568
TRIM25	-0.00645938	0.0350609	0.998568
IZUMO4	-0.00475812	0.0350633	0.998568
ANXA4	-0.00371994	0.0352049	0.998568
IQGAP2	-0.00537057	0.0352499	0.998568
ALG3	-0.00682695	0.0353368	0.998568
NMI	-0.00574149	0.0353804	0.998568
C6orf226	0.00586376	0.0354211	0.998568
CXCL16	0.00578782	0.0354275	0.998568
SSR2	-0.00136135	0.0355593	0.998568
SLC35F2	-0.00593753	0.0356076	0.998568
HINT2	-0.00589781	0.035636	0.998568
ERCC1	-0.00568509	0.0357169	0.998568
PNPT1	-0.00675652	0.0357451	0.998568
TAF1A	0.0031413	0.0359091	0.998568
DTX3L	-0.00590079	0.0359132	0.998568
MAPK8	0.00555484	0.0359549	0.998568
DALRD3	-0.00657177	0.0360082	0.998568
RBM14-RBM4	-0.00353908	0.0360182	0.998568
ERBIN	-0.00499448	0.0360988	0.998568
RRBP1	-0.0067128	0.0361969	0.998568
SUCLA2	-0.0057783	0.0362476	0.998568
C7orf31	0.00327008	0.0363212	0.998568
TNFAIP3	-0.00156253	0.0363217	0.998568
SDR39U1	-0.00639112	0.0363977	0.998568
ATP5PO	-0.00120064	0.0365079	0.998568
NDUFS2	-0.00625055	0.0365909	0.998568
NBN	-0.0065239	0.0366374	0.998568
KLRB1	-0.00505353	0.0366842	0.998568
ZFP36L2	-0.00193682	0.0368831	0.998568
MSRA	-0.0062661	0.0369435	0.998568
NDUFS8	-0.00618749	0.037014	0.998568
EIF2B2	0.00594848	0.0370298	0.998568
EIF4EBP2	-0.00606132	0.0371955	0.998568
TSNAX	-0.00653347	0.0372533	0.998568
NPRL3	-0.00612073	0.0372875	0.998568
SRBD1	-0.00422253	0.0373555	0.998568
LRRC8B	0.00625913	0.0375575	0.998568
NBPF26	-0.00443387	0.0375873	0.998568
VPS28	-0.00463518	0.0376068	0.998568
CD27	-0.00582631	0.0376471	0.998568
LINC02256	-0.00571145	0.0376888	0.998568
BCL2	-0.00653222	0.0377681	0.998568
COA7	-0.00416236	0.0378193	0.998568
DPY19L1	-0.0032918	0.0378361	0.998568
CTDSPL2	-0.00556192	0.0378906	0.998568
PRKAB1	-0.00578702	0.037897	0.606846
CTNNBIP1	-0.00553089	0.0380124	0.998568
DPY30	-0.00682967	0.0380379	0.998568
HSD17B12	-0.00489072	0.038147	0.998568
STK38	0.00669414	0.0381912	0.998568
NKRF	-0.00524419	0.0382566	0.998568
EPM2AIP1	-0.00671236	0.0382635	0.998568
B2M	-0.00125888	0.0383947	0.998568
RAMMET	0.00463645	0.0384468	0.998568
C8orf59	-0.00476545	0.0384534	0.999509
VPS54	-0.00373847	0.03861	0.998568
C6orf89	-0.00616813	0.038614	0.998568
CLPTM1L	-0.00575026	0.0386917	0.998568
ING2	-0.00593241	0.0387221	0.998568
SHKBP1	-0.00615755	0.0387459	0.998568
CXorf38	-0.00702885	0.0387525	0.998568
COA5	-0.00532559	0.0387561	0.998568
NEDD8	-0.00485848	0.0387565	0.998568
TRAF7	-0.00663573	0.0387916	0.998568
CEP85L	-0.0054253	0.0388064	0.998568
RNH1	0.00487338	0.0388818	0.998568
HNRNPA1P48	-0.00648634	0.038943	0.998568
ZNF700	-0.00421869	0.0390661	0.998568
AC004865.2	-0.00291577	0.0390701	0.998568
CD55	0.00191483	0.0391966	0.998568
ABCF3	0.00643759	0.0392479	0.998568
NGDN	-0.00447799	0.0393232	0.998568
TRIM39	-0.00593092	0.0395278	0.998568
BCL2A1	-0.0054981	0.0395792	0.998568
SRGAP2	-0.00325202	0.0396447	0.998568
FBL	-0.00174824	0.0398663	0.998568
BCL2L11	-0.00644679	0.0399164	0.998568
ZNF71	0.00430115	0.039931	0.998568
TRIB2	-0.00661694	0.0400523	0.998568
TRGC2	-0.0063225	0.04017	0.998568
RIPOR2	-0.00635241	0.0401701	0.998568
TVP23C	-0.0039589	0.040396	0.998568
TTC21B	0.00615361	0.0404062	0.998568
HACD2	-0.00652748	0.0404675	0.998568
RNF103	-0.00627226	0.0404934	0.998568
RRP12	-0.00627739	0.0405135	0.998568
LY6E	-0.00261804	0.0405419	0.998568
INPPL1	-0.00460614	0.040569	0.998568
TNFRSF1A	-0.00536177	0.0405712	0.998568
MAGI3	0.00543653	0.0406632	0.998568
EXT1	-0.00478367	0.0407183	0.998568
ALG6	-0.00367811	0.0407537	0.998568
DDX60	-0.00366134	0.0407878	0.998568
PNPLA7	0.00313262	0.0408493	0.998568
ARPC1B	-0.00620753	0.0409433	0.998568
AKR1A1	-0.00614393	0.0410045	0.586948
ZNF14	-0.00658609	0.0410156	0.998568
SIRT1	-0.00641204	0.0410645	0.998568
PRPS1	0.00491524	0.0410736	0.998568
FBXO34	0.00473772	0.0411048	0.998568
MEAF6	0.00561606	0.0411186	0.998568
SLBP	0.00510119	0.0411984	0.998568
ZNF385A	-0.00316518	0.0412225	0.998568
SF3B4	0.00538001	0.0412396	0.998568
WDR12	-0.00475181	0.0413115	0.998568
MTX3	-0.00596686	0.0413439	0.998568
ZNF580	-0.0064287	0.0414932	0.998568
GRK6	-0.00548747	0.0415114	0.998568
PLOD3	-0.00464103	0.0415456	0.998568
RBMS2	0.00362834	0.041656	0.998568
TFPT	-0.00611408	0.0416584	0.998568
SLC25A38	-0.00610046	0.0416794	0.998568
SNX27	-0.00536115	0.0417173	0.998568
ADIPOR1	-0.00666543	0.0417859	0.998568
ELK4	-0.00658552	0.042011	0.998568
TBC1D32	-0.00306208	0.0420654	0.998568
MGST3	-0.00509031	0.0424283	0.998568
AC074117.1	0.00406501	0.0424796	0.998568
LGALS8-AS1	-0.00359421	0.0425017	0.926535
FAM215B	-0.00548166	0.0425841	0.998568
NUP107	-0.00622148	0.0426393	0.998568
ATP5PD	-0.00470844	0.0429624	0.998568
RBM42	-0.00639233	0.0430934	0.998568
TAF4B	-0.00671371	0.0431681	0.998568
IL21R-AS1	-0.0039163	0.0432419	0.998568
SEC24B	-0.00604247	0.0433353	0.998568
CFAP45	-0.00316438	0.0433815	0.998568
TMEM147	-0.00644574	0.0434508	0.998568
TM9SF3	-0.00518813	0.0435186	0.998568
USP42	-0.00606266	0.0437044	0.998568
CLASP1	-0.00623816	0.0437847	0.998568
AC010761.1	-0.0033	0.0438747	0.606846
ACBD6	-0.00634825	0.0439807	0.998568
TSPO	-0.00604652	0.0440522	0.998568
FAM133B	-0.00151834	0.0441011	0.998568
FARSB	-0.00505436	0.0442358	0.998568
RACK1	-0.00102408	0.0442381	0.998568
PURB	0.00595415	0.0443758	0.998568
RRAGB	-0.00418319	0.0443811	0.998568
VANGL1	0.00316462	0.044598	0.998568
AP3S2	-0.00510889	0.0446375	0.926535
UHRF1BP1L	-0.00591634	0.0447696	0.998568
CASP2	-0.00629161	0.0447866	0.998568
AL136987.1	-0.00447486	0.0448532	0.998568
HLA-E	-0.00132576	0.0448606	0.998568
C9orf72	-0.00634999	0.0449045	0.998568
UPRT	-0.00581375	0.0449077	0.998568
GNL1	-0.00601152	0.0450857	0.998568
TMED4	-0.0038816	0.045453	0.998568
LRRC42	-0.00468759	0.0454852	0.998568
TCEAL4	-0.00501391	0.0455196	0.998568
PDSS2	-0.00483748	0.0455694	0.998568
RASSF6	-0.00348426	0.0455942	0.998568
HLA-C	-0.00103623	0.0456521	0.998568
KLHL12	0.00501454	0.0456718	0.998568
MAP3K10	0.00398444	0.0456963	0.998568
ULK1	-0.00587254	0.0457376	0.998568
ANKRD16	-0.00382657	0.0457391	0.998568
CD82	-0.00581881	0.0457981	0.998568
CRB3	-0.00329785	0.0458141	0.998568
NAAA	-0.00639428	0.0458744	0.998568
AC103724.4	-0.00595445	0.0460147	0.998568
RCC2	-0.00626102	0.0460817	0.998568
ATP13A3	-0.0062712	0.0461066	0.998568
DMAC1	-0.00579611	0.0461182	0.998568
LSP1	-0.0046574	0.0462274	0.998568
TMEM86B	-0.00396786	0.0462395	0.998568
PHF21A	-0.00533937	0.0462922	0.998568
MZT1	-0.00408993	0.0464068	0.998568
ANKFY1	-0.00596951	0.0464336	0.998568
ENO1	-0.00390636	0.0466057	0.998568
MBOAT1	-0.00272041	0.0466559	0.998568
MRPL46	-0.00623244	0.0467061	0.998568
PLCG1	-0.00543463	0.046731	0.998568
RNF43	-0.00418885	0.0468522	0.998568
FAM160A2	0.0058337	0.0469442	0.998568
MYO1G	-0.00585086	0.0470617	0.998568
KIF5B	-0.00296754	0.0470683	0.998568
CCNL1	-0.00174353	0.0471116	0.998568
AC015967.1	-0.00289005	0.0474617	0.998568
MOGS	-0.00541519	0.0475296	0.998568
ARHGEF6	-0.00651648	0.0477516	0.998568
GBP5	-0.00631588	0.0477756	0.998568
DDX55	0.00610913	0.0477899	0.998568
TMEM128	-0.0038774	0.0479811	0.998568
STK25	-0.00612046	0.0481871	0.998568
MED29	-0.00647504	0.0482013	0.998568
OPA1	-0.00561274	0.0482366	0.998568
AL139011.1	-0.0033321	0.0482624	0.951259
FAM122C	-0.00602237	0.0483203	0.998568
ERLEC1	-0.00487945	0.0483623	0.998568
YIF1B	-0.0045639	0.0484013	0.998568
CCNT2	0.00561728	0.0484785	0.998568
PREX1	-0.00662543	0.0485711	0.998568
PTP4A3	-0.00557997	0.0485886	0.998568
DAPL1	-0.00386253	0.0485907	0.998568
RAB27A	-0.00649502	0.048822	0.998568
SBDS	-0.00314352	0.0492339	0.998568
C6orf106	-0.00631315	0.0492367	0.998568
ITGA3	-0.00342444	0.0492518	0.998568
CDC42EP3	-0.00642216	0.0494077	0.998568
FBXL17	0.00518853	0.0494397	0.998568
AC242426.2	0.00360366	0.0496369	0.998568
ATP10D	-0.00302252	0.0497571	0.671255
FOXK1	-0.00591162	0.0497822	0.998568
USP16	0.00151021	0.0498678	0.998568
SIGMAR1	-0.00428112	0.0499601	0.998568
ANAPC2	-0.00504537	0.0499729	0.998568
ST3GAL3	-0.0025964	0.0500582	0.998568
DDX60L	-0.00619576	0.0500959	0.998568
SNAP47	0.00549454	0.0501467	0.998568
SIRT5	-0.00334152	0.0502446	0.998568
LFNG	-0.00578467	0.0504116	0.998568
SLC35E2B	-0.00446033	0.0504887	0.998568
TMEM107	-0.00551382	0.0505147	0.998568
MAP4K2	-0.00577557	0.0506978	0.998568
LACC1	-0.00254537	0.0507635	0.952067
TNFRSF14-AS1	-0.00384241	0.0507871	0.998568
LINC01970	-0.00451521	0.0508002	0.998568
RTCA	-0.00619587	0.050836	0.998568
WWC3	0.00617608	0.0508646	0.998568
SVIP	-0.00483213	0.0509634	0.998568
TAF5L	-0.00633705	0.0509999	0.998568
GOSR2	0.00544196	0.0510036	0.998568
DIP2A	-0.00524128	0.0510038	0.998568
ACAP3	-0.00537205	0.0511028	0.998568
C16orf54	0.00412174	0.0511255	0.998568
MSMO1	-0.00543333	0.0512014	0.998568
GPN2	0.00598881	0.0512104	0.998568
UBA7	0.00464551	0.0512897	0.998568
AC055713.1	0.00308227	0.051348	0.998568
FLYWCH2	-0.00579949	0.0513682	0.998568
VAV1	-0.00574332	0.0514513	0.998568
PTPN9	0.00494403	0.0515017	0.998568
SCLT1	-0.00639666	0.0515184	0.998568
KRI1	-0.00593022	0.051621	0.998568
PHIP	-0.00572899	0.051642	0.998568
TLR2	-0.00331059	0.0517621	0.998568
SLC43A2	0.00398653	0.0517871	0.998568
STX10	-0.00648179	0.0519938	0.998568
CASP9	-0.00573385	0.0521912	0.998568
CCDC59	-0.00275659	0.0522337	0.998568
CCDC66	0.00585269	0.0522508	0.998568
PTPN7	-0.00513137	0.0522739	0.998568
TM2D3	-0.00588826	0.0523526	0.998568
ERI1	0.00399693	0.0523724	0.998568
RASA4	-0.00479836	0.0524912	0.998568
PRR3	-0.00562436	0.0526943	0.998568
ASMTL	0.00641435	0.052713	0.998568
ZBP1	-0.00428098	0.0527689	0.998568
POLE	0.00411586	0.0527939	0.998568
USP11	-0.00547462	0.0528153	0.998568
TSEN34	0.00579944	0.0528468	0.998568
CYB5B	-0.00567802	0.052986	0.998568
PTS	-0.00576172	0.0531885	0.998568
DDX39A	-0.0047512	0.0532031	0.998568
UBE2E3	-0.00576075	0.0534057	0.998568
HAUS6	-0.00611923	0.0534656	0.998568
TSGA10	0.00549275	0.0535011	0.998568
WSB2	-0.00551245	0.0535991	0.998568
CDK5RAP2	-0.00550972	0.0537385	0.998568
SPHK2	-0.00502728	0.0537528	0.998568
MTMR9	-0.00569674	0.0538039	0.998568
KIF23	-0.00409704	0.0539288	0.998568
NPIPB11	-0.00395038	0.054041	0.998568
CTSO	-0.00455199	0.0541012	0.998568
TMED2	-0.00305032	0.0542055	0.998568
CEP152	0.00294277	0.0544513	0.998568
QSER1	-0.00462612	0.0545104	0.998568
AGL	-0.00594922	0.0545264	0.998568
DAAM1	-0.00655016	0.0547098	0.998568
ZNF236	-0.00575075	0.054721	0.998568
CLEC11A	-0.0058335	0.054763	0.998568
TMEM216	-0.00480243	0.0547885	0.998568
THAP11	-0.00533824	0.0548145	0.998568
ADAP1	-0.00326206	0.0551084	0.998568
BPTF	-0.00466106	0.0553318	0.998568
BEST1	0.00567075	0.0554136	0.998568
STAT5B	-0.00557954	0.0554451	0.998568
QDPR	-0.00425668	0.0555395	0.998568
CNOT9	0.00546444	0.0556316	0.998568
NOP16	-0.00461075	0.0556672	0.998568
PELP1	-0.00514572	0.0556859	0.998568
MLX	-0.0059517	0.0556902	0.998568
MAP3K11	-0.00599532	0.0558591	0.998568
CIDEB	-0.00320038	0.0560551	0.998568
ATOX1	0.0061122	0.0560743	0.998568
RPL22	-0.000792091	0.056086	0.998568
ZNF3	-0.00588464	0.0561075	0.998568
SLC39A4	-0.00379455	0.0561285	0.998568
TTL	-0.00478033	0.0564406	0.998568
HK2	-0.00368655	0.0565314	0.998568
BBOF1	0.00309588	0.0565533	0.998568
PPP1R7	0.00446082	0.056775	0.998568
COMT	-0.00486924	0.0571317	0.998568
POT1	-0.0026468	0.0573461	0.998568
RPL36AL	-0.00103109	0.0575308	0.998568
YWHAQ	-0.00350499	0.0576351	0.998568
WASHC1	-0.00615015	0.0576664	0.998568
ATF4	-0.00276121	0.0576789	0.998568
DYRK2	-0.0058689	0.057768	0.998568
NFKBIA	-0.00193839	0.0577708	0.998568
DDX19A	-0.00611724	0.0579322	0.998568
MRPS10	0.00531019	0.0581655	0.998568
SASS6	-0.00387712	0.0584033	0.998568
FEN1	0.00571375	0.0584039	0.998568
SNX5	0.00647296	0.0584132	0.998568
CTBP1-DT	-0.00554796	0.058425	0.998568
PARP2	-0.00450186	0.0584322	0.998568
IFI44L	-0.00663506	0.0584475	0.998568
MEF2D	-0.00499969	0.058549	0.998568
NUBP2	-0.00592919	0.0586196	0.998568
INAFM2	0.00481132	0.058712	0.998568
GCDH	-0.00345423	0.0587293	0.810336
GRK2	-0.00440293	0.0588264	0.998568
BANF1	-0.00519585	0.0588786	0.998568
RAD17	-0.00594904	0.0591639	0.998568
RREB1	-0.00620248	0.0592227	0.998568
TMEM126A	0.00485241	0.0593804	0.998568
KIAA0040	-0.00517203	0.0593912	0.998568
C16orf58	-0.00449457	0.0594391	0.998568
GPS2	-0.00595984	0.059576	0.998568
PKNOX1	-0.00486767	0.0596177	0.998568
THADA	-0.00511806	0.0598807	0.998568
NRIP3	-0.00589361	0.0600676	0.998568
BPHL	-0.00446775	0.0601541	0.998568
WARS	-0.0055617	0.0604922	0.998568
CTNNB1	-0.00548797	0.0605676	0.998568
AC132192.2	-0.00484332	0.0606324	0.998568
CREBL2	-0.00439162	0.0607439	0.998568
RAB30-AS1	0.00534712	0.06082	0.998568
LINC00662	-0.00318358	0.0609774	0.998568
MGME1	-0.00364781	0.0609862	0.998568
RNF214	-0.00448501	0.0610186	0.998568
IRF9	-0.00600912	0.0612786	0.998568
NOC4L	-0.00619689	0.0612861	0.998568
RAB14	-0.0038499	0.0613168	0.998568
TMBIM1	-0.00537156	0.06132	0.998568
TTC38	0.00310299	0.0613662	0.998568
FBXW7	-0.00466469	0.0614271	0.998568
CHD2	0.00325245	0.0614622	0.998568
SH2D3A	0.00636058	0.0617179	0.998568
PXN	-0.00483116	0.0617204	0.998568
TAB3	-0.00534844	0.061781	0.998568
FAM78A	-0.00456618	0.0617856	0.998568
RAMP1	-0.00618095	0.0619232	0.998568
CIZ1	-0.00604294	0.0620127	0.998568
NDUFA10	-0.00522854	0.0622337	0.998568
ADA2	-0.00452625	0.0622496	0.998568
CSRNP1	-0.0015606	0.0624707	0.998568
MYO9A	-0.00540823	0.0625143	0.998568
AL021453.1	-0.0050129	0.062674	0.998568
NUS1	-0.005832	0.0629664	0.998568
R3HDM1	-0.00611048	0.0630396	0.998568
ZNF346	0.00408363	0.0630418	0.998568
LINC01678	0.0038149	0.0631107	0.998568
NAPG	0.00523926	0.0631263	0.998568
AC008735.2	0.00334382	0.0632009	0.998568
CNOT3	-0.00523974	0.0632111	0.998568
PCNX3	0.00490405	0.0633526	0.998568
PILRB	0.00547441	0.0634199	0.998568
FAM98C	0.00582396	0.063526	0.998568
APTR	-0.00271427	0.0635955	0.998568
CAMKK2	-0.00493242	0.0636945	0.998568
CCDC159	-0.00473302	0.063774	0.998568
ZNF805	0.00600395	0.0638331	0.998568
CAPN10-DT	-0.00448293	0.0639312	0.998568
LINC00309	-0.00362278	0.0639508	0.998568
THRAP3	0.00446385	0.0641282	0.998568
RRAGC	0.00569654	0.0641703	0.998568
GALNT10	-0.00595738	0.0643328	0.998568
PDAP1	0.00539258	0.0643912	0.998568
ID1	-0.00668953	0.0648326	0.998568
ZDBF2	-0.00435979	0.065107	0.998568
NXT2	-0.00496192	0.0651153	0.998568
MSH6	-0.00623515	0.0651414	0.998568
ZPR1	-0.00491344	0.0652303	0.998568
KATNAL1	-0.00280912	0.0652617	0.998568
VWA8	-0.00470213	0.0653899	0.998568
USP30	-0.00552216	0.0654534	0.998568
LINC00476	-0.00595463	0.0654801	0.998568
NDUFS3	0.00474031	0.065634	0.998568
AC006333.2	-0.00390867	0.0657596	0.998568
PSMD6-AS2	0.00383761	0.0658015	0.998568
SPATA6	0.00248489	0.0661096	0.998568
ZNF761	0.0050168	0.0661579	0.998568
PYURF	-0.00499979	0.0661649	0.998568
SGSM2	-0.00491664	0.0663921	0.998568
AP003774.4	-0.00359401	0.0664265	0.998568
SPN	-0.00571622	0.0664363	0.998568
SPRY2	-0.00398113	0.066495	0.998568
IRAK1	-0.00529044	0.0666615	0.998568
PNKP	-0.00590543	0.0666631	0.998568
MAP1A	-0.00479948	0.0667471	0.998568
GPANK1	-0.00549087	0.0667697	0.998568
LINC01635	0.00312388	0.0667943	0.998568
PSMC3	-0.00370614	0.0668709	0.998568
ATG3	0.00535352	0.067143	0.998568
SEC31A	-0.00533787	0.0671747	0.998568
KLHL7	0.00535023	0.067232	0.998568
PATL1	-0.00502288	0.0672896	0.998568
CYHR1	-0.00551677	0.0672981	0.998568
TYW1	0.00601615	0.0673683	0.998568
CSRP1	-0.00590488	0.0674443	0.998568
TTC33	0.00472119	0.0675407	0.998568
CCDC93	-0.00507082	0.067828	0.998568
ARRDC4	-0.00357388	0.0679004	0.998568
RMND5B	-0.00430423	0.0679469	0.998568
MICAL3	-0.00446315	0.0681054	0.998568
MARCKSL1	0.00345953	0.0681608	0.998568
AL391056.1	-0.00227422	0.0682036	0.998568
ZBTB45	-0.00272464	0.0682048	0.998568
VPS50	-0.00512277	0.0683804	0.998568
RPL36	-0.000708588	0.0684043	0.998568
EML2	-0.00466892	0.0684735	0.998568
ZNF639	-0.00536008	0.0686012	0.998568
AC004687.1	-0.00608934	0.0686278	0.998568
LRRC23	-0.00429803	0.0687909	0.952067
BRK1	-0.00391169	0.0689847	0.998568
TJAP1	-0.00380102	0.0690415	0.998568
PRMT9	-0.00587076	0.0690563	0.998568
ZNF432	0.00500356	0.0690887	0.998568
WDR13	0.00513435	0.0692519	0.998568
GCC1	-0.00607088	0.0692534	0.998568
DDX11	-0.00427179	0.0692596	0.998568
BTG3	-0.00468472	0.0693554	0.998568
PRDX4	-0.00517992	0.0694664	0.998568
SYNGAP1	-0.00494275	0.0695441	0.998568
CEBPZOS	-0.00605005	0.0695877	0.998568
MMP25-AS1	0.0038236	0.069595	0.998568
WDR6	-0.00532478	0.0697016	0.998568
RAPGEF2	0.00566387	0.0697705	0.998568
CCND1	-0.00590692	0.0699411	0.998568
HIPK2	-0.00596619	0.0699573	0.998568
MAGEE1	0.00412163	0.0700154	0.998568
OSGEP	-0.0054349	0.0700895	0.998568
TMEM161B-AS1	-0.00376579	0.0701239	0.998568
DESI1	-0.00596384	0.0701303	0.998568
MCM3AP	-0.00505993	0.0702271	0.998568
PROSER3	-0.00426475	0.0702345	0.998568
CTSF	-0.00409716	0.0702544	0.998568
LAMTOR2	-0.00581396	0.070258	0.998568
HIST1H2BB	-0.00334086	0.0702865	0.998568
RPS10	-0.00102989	0.0702983	0.998568
FLNB	-0.00575588	0.0703329	0.998568
DNPEP	-0.00528571	0.0703556	0.998568
VRK3	-0.00548945	0.0704608	0.998568
SAT1	-0.00326364	0.0706788	0.998568
IFT20	-0.00515704	0.0707408	0.998568
LINC01023	-0.00196486	0.0708641	0.998568
SLC16A4	0.0030564	0.0709139	0.998568
CLCN3	-0.0057258	0.0709161	0.998568
FAM120B	0.00380817	0.0711398	0.998568
ZNF222	-0.00404584	0.0711621	0.998568
RRP8	-0.00589445	0.0712824	0.998568
PSMG1	0.0050606	0.0713463	0.998568
AC004918.1	-0.00455599	0.07139	0.998568
NPM1	-0.00094658	0.0713945	0.998568
ZNF184	-0.00430621	0.0713947	0.998568
SMARCD2	0.00549043	0.071421	0.998568
GADD45A	-0.0032569	0.0715984	0.998568
SUPT16H	-0.00379339	0.0716138	0.998568
METTL6	-0.00320129	0.0717616	0.998568
POLI	-0.00354662	0.0719011	0.998568
POLM	-0.00417547	0.071916	0.998568
TPM2	-0.00319042	0.0720959	0.998568
RHOT1	-0.00476939	0.0721131	0.998568
ERGIC2	0.0053664	0.072127	0.998568
PCMTD2	-0.00596387	0.0721901	0.998568
PTPRE	0.00559096	0.0722492	0.998568
CCDC7	0.00440777	0.0723398	0.998568
SMIM19	-0.00474248	0.0723495	0.998568
AC006504.5	-0.00266593	0.0723543	0.998568
ACTL6A	-0.0042203	0.0724751	0.998568
MRPS30	-0.00327915	0.0725027	0.998568
SLC25A42	-0.00426229	0.0725685	0.998568
SYMPK	-0.00542401	0.0726715	0.791823
ARHGEF7	0.00571403	0.0726893	0.998568
NEK7	-0.0049881	0.0727316	0.998568
C11orf71	-0.00422878	0.0727653	0.998568
TCF3	-0.00525873	0.0729388	0.998568
PRKCSH	-0.00474033	0.072967	0.998568
KTN1-AS1	-0.00284724	0.072974	0.998568
ZNF551	-0.00516565	0.0730003	0.998568
NUP205	0.00352656	0.0731755	0.998568
VARS	-0.00434262	0.07319	0.998568
KIFC2	0.00331451	0.0733371	0.998568
CCS	-0.00519174	0.0734784	0.998568
MED31	-0.0053053	0.0734817	0.998568
C21orf2	-0.00522374	0.0737098	0.998568
UCHL3	0.00546307	0.0737519	0.998568
SUCO	-0.00464083	0.0738252	0.998568
SRSF11	-0.00119454	0.0741355	0.998568
AP001462.1	-0.00235563	0.0742076	0.998568
NBPF12	0.00466679	0.0742892	0.998568
NAT10	-0.00508306	0.0743482	0.998568
RBBP7	0.00446846	0.0743778	0.998568
PRCC	-0.00527499	0.0744184	0.998568
METTL1	-0.00582705	0.0745165	0.998568
KIF5C	-0.00354095	0.0745928	0.998568
EDA	-0.00438717	0.0746011	0.998568
FAM126B	-0.00577983	0.0746305	0.998568
CD79A	-0.00359654	0.0746344	0.998568
ERLIN1	-0.0035776	0.0746421	0.998568
CYB5D1	-0.00519918	0.0747273	0.998568
MTURN	0.00523693	0.074735	0.998568
AKR1B1	0.00585592	0.0747443	0.998568
CAT	-0.00457868	0.0747464	0.998568
MRPS17	0.00485147	0.0748138	0.998568
ANGPT2	0.00375685	0.0748407	0.998568
RNASEK	-0.00561399	0.0748879	0.998568
CDC42EP4	0.00390169	0.0748944	0.998568
ZFC3H1	-0.00483045	0.07497	0.998568
TBK1	0.00551821	0.0749789	0.998568
IER3IP1	0.00550138	0.0750695	0.998568
RLIM	-0.00539705	0.0752161	0.998568
PMM1	-0.00515443	0.0754409	0.998568
RPL27	-0.000737066	0.0755535	0.998568
SEC24A	-0.00485967	0.0755607	0.998568
PLEKHB1	-0.00289303	0.0755822	0.998568
RPTOR	-0.00518799	0.0756326	0.998568
ZNF75D	-0.00379631	0.0756409	0.998568
CCDC97	-0.00560807	0.0757402	0.998568
CTSZ	-0.00514785	0.0758864	0.998568
SUSD4	-0.00478061	0.0758897	0.998568
PINK1	0.00455302	0.0759847	0.998568
GNAQ	-0.0058549	0.0760377	0.998568
GINM1	0.00451453	0.0761049	0.998568
PPCS	-0.00567114	0.0761152	0.998568
UTP23	-0.00581273	0.0761753	0.998568
THAP2	-0.00464819	0.0762075	0.998568
PTPRK	0.00414738	0.0765764	0.998568
AC005614.1	-0.00329139	0.0765829	0.998568
POLR1A	-0.00389001	0.076585	0.998568
TENT5A	-0.00562793	0.0766445	0.998568
NAPB	-0.00337905	0.0767608	0.998568
STAM-AS1	-0.0035527	0.0767835	0.998568
CHD9	-0.00554629	0.0768993	0.998568
GNPTG	-0.00582745	0.077216	0.998568
EXOC6B	0.00368488	0.0772819	0.998568
COPS6	-0.00488289	0.0772856	0.998568
FEM1B	-0.00552018	0.0774652	0.998568
MOB3A	-0.00464902	0.0774771	0.998568
DNTTIP1	-0.00520231	0.0776414	0.998568
COQ10B	-0.00442883	0.0777005	0.998568
KIF3B	-0.0052636	0.0778076	0.998568
MFSD5	-0.00436042	0.0781047	0.998568
CARD11	-0.00500979	0.078209	0.998568
AC007383.2	-0.00332802	0.0782817	0.998568
MRPL50	0.00545119	0.0783355	0.998568
CDK10	-0.00492502	0.0784253	0.998568
DNAL1	-0.00422145	0.0785785	0.998568
ZNF407	0.00547659	0.0786203	0.998568
AC007728.2	-0.00329891	0.0786898	0.998568
FAM45A	-0.00563132	0.0787329	0.998568
ASCC3	0.00502904	0.0787401	0.998568
DGKQ	-0.00320782	0.0788644	0.998568
AC087239.1	-0.00425644	0.0789964	0.998568
WDR86	-0.00546985	0.0790619	0.998568
ZNF165	-0.00506831	0.0791372	0.998568
INSIG2	0.00468492	0.0792711	0.998568
SIRPG	-0.0028017	0.0792983	0.998568
OGT	0.00551653	0.0795174	0.998568
UBE2Z	-0.00521615	0.0796226	0.998568
FAM131A	-0.00312357	0.0797016	0.998568
TMEM65	-0.00523621	0.0797345	0.998568
REV1	0.00522028	0.0797873	0.998568
ACTR10	0.0049171	0.0803144	0.998568
AC099489.1	-0.00252584	0.0805868	0.998568
TSIX	-0.00226524	0.0807549	0.317504
FAM69A	0.00353952	0.0807693	0.998568
ZNF141	-0.00512604	0.0807846	0.998568
TNFSF8	-0.00459988	0.0810108	0.998568
RAC3	-0.00486317	0.0811068	0.998568
GATD3A	0.00226326	0.0811706	0.998568
DVL2	-0.00440603	0.081258	0.998568
PSMB5	-0.00540331	0.0813008	0.998568
APC	0.00566982	0.0813271	0.998568
ZNF699	-0.00535759	0.0814988	0.998568
ZDHHC21	-0.00327303	0.0816007	0.998568
APOO	-0.0033597	0.0817055	0.52602
U2AF1L5	0.00279544	0.0817687	0.998568
TMED7	-0.00431309	0.0818529	0.998568
MPP5	-0.00510804	0.0818878	0.998568
MYPOP	-0.00302615	0.0819563	0.998568
MTMR2	-0.00324928	0.0819568	0.998568
SOS1	-0.00446338	0.0819825	0.998568
WASL	-0.00520024	0.0821204	0.998568
KIAA0232	-0.00511713	0.0822551	0.998568
COQ7	-0.00552062	0.0824406	0.998568
EMP1	-0.00468788	0.0824528	0.998568
AOAH	0.00364658	0.0825343	0.998568
AC090204.1	-0.00286456	0.0825451	0.998568
STPG1	0.00327867	0.0825858	0.998568
C2CD2L	0.00306708	0.0827552	0.998568
GPATCH2L	-0.0053385	0.0828794	0.998568
DYNLL1	-0.00418638	0.0830185	0.998568
ANKS6	-0.00322226	0.0830598	0.998568
ARRDC1-AS1	-0.00323498	0.0831344	0.998568
TTI1	-0.00451057	0.0832193	0.998568
UHMK1	-0.0049094	0.0832663	0.998568
STN1	0.00449813	0.0834483	0.998568
WDR18	-0.00485815	0.0836002	0.998568
KPNA5	0.00585649	0.0840124	0.998568
MLLT11	0.00342444	0.0841307	0.998568
ZNF317	-0.00454209	0.0842005	0.998568
DTD1	-0.00529893	0.0844199	0.998568
MYEF2	0.00570417	0.0845674	0.998568
TWF1	-0.00555804	0.084722	0.998568
ANKHD1	-0.00559583	0.0847468	0.998568
PPP2R5D	0.00408227	0.0847654	0.998568
SCAMP1	-0.00553246	0.0850461	0.998568
MIR22HG	-0.00473468	0.0851338	0.998568
SPIN1	-0.00573497	0.0852188	0.998568
CEP63	0.00528715	0.0852602	0.998568
IER2	-0.00169464	0.0854523	0.998568
FBXO31	-0.00524469	0.0854759	0.998568
TRAF5	-0.00514045	0.0854819	0.998568
INCENP	-0.00317131	0.0855159	0.998568
BBIP1	-0.00491912	0.0856344	0.998568
PKM	-0.00344899	0.0856702	0.998568
TSC22D4	-0.00508585	0.0856904	0.998568
CDKN1B	-0.00479366	0.0857803	0.998568
FBXL12	-0.00509597	0.0860622	0.998568
RASGEF1A	-0.00311903	0.0862052	0.998568
PARD6B	-0.00448082	0.0862738	0.998568
CUL4B	-0.00448428	0.0862987	0.0178832
DAD1	-0.00532965	0.0863215	0.998568
POLDIP3	0.0052365	0.0863628	0.998568
AC093635.1	-0.00402049	0.0864143	0.998568
PPFIA1	-0.00497815	0.0865488	0.998568
ZNF571-AS1	-0.00412253	0.0868428	0.998568
AL365205.1	0.00403165	0.0868735	0.998568
EDC4	-0.00262562	0.0868863	0.998568
CTBP1-AS	-0.00211638	0.0869907	0.998568
GOLPH3	-0.00500659	0.0871184	0.998568
STX3	-0.00449207	0.0871225	0.998568
PATZ1	-0.00535798	0.0871255	0.998568
RHCE	-0.00254167	0.0871778	0.998568
AC026979.2	-0.00454044	0.0872103	0.998568
FUT8	-0.00509947	0.0873417	0.998568
CLK3	0.00526086	0.0875239	0.998568
LEF1	-0.00364342	0.0875548	0.998568
DRAP1	-0.00408111	0.0877703	0.998568
MTA2	-0.00531779	0.0878161	0.998568
BSG	-0.00555221	0.0878247	0.998568
XRN1	0.0048589	0.0879038	0.998568
MYBL1	-0.00301055	0.0880853	0.733301
RND1	-0.0035891	0.0881412	0.998568
SAP18	-0.00122001	0.0881484	0.998568
EEF2	-0.000890512	0.0883129	0.998568
TBCK	-0.00226715	0.0885371	0.998568
MRPS33	-0.00528137	0.0887324	0.998568
IPCEF1	-0.00555825	0.0888095	0.998568
PHC3	0.00426006	0.0889218	0.998568
RNF41	0.00523571	0.0893241	0.998568
REEP3	-0.00462126	0.0893569	0.998568
VPS39	-0.00501643	0.0896201	0.998568
NADK2	-0.00458956	0.0897016	0.998568
WDTC1	-0.00425402	0.0897333	0.998568
MIB2	-0.00546398	0.0897709	0.998568
BZW1	-0.00127076	0.0898348	0.998568
COX7C	-0.000863719	0.0898875	0.998568
BMP1	-0.00153477	0.0899625	0.998568
EIF4H	-0.0023456	0.0899945	0.998568
MUT	-0.0030897	0.0900301	0.998568
PARL	0.00439132	0.0900419	0.998568
HPS1	-0.0050662	0.0900445	0.998568
FUOM	-0.00455587	0.0900774	0.998568
SELENOM	0.00507847	0.0901755	0.998568
SLC39A10	-0.00516248	0.0902282	0.998568
LARP1	-0.00526637	0.0902771	0.998568
TNFSF10	-0.00552855	0.0903438	0.998568
S100A9	-0.00370418	0.0904897	0.998568
EED	-0.00534996	0.0905524	0.998568
PER3	0.00342811	0.0908491	0.998568
NKIRAS1	-0.00410079	0.0909613	0.998568
PBXIP1	0.0044676	0.0910153	0.998568
RNF25	0.00409698	0.0910713	0.998568
ODR4	-0.00540062	0.0912679	0.998568
STK35	0.00495487	0.0914264	0.998568
HAUS2	-0.00427225	0.0915026	0.998568
TTC30A	0.00321749	0.0915163	0.998568
NMT1	0.00485971	0.091655	0.998568
RPL13	-0.000642863	0.0917609	0.998568
ZNF160	-0.00543138	0.0918208	0.998568
SLC11A2	-0.00422905	0.0918606	0.998568
TRIM37	-0.00492429	0.0919531	0.998568
TNFRSF25	0.00456767	0.0919853	0.998568
NECTIN3	0.00527017	0.0920774	0.998568
PRMT3	-0.00392647	0.0921924	0.998568
HSPB1	-0.00554696	0.0924734	0.998568
LASP1	-0.00521251	0.0925509	0.998568
SV2A	-0.00257215	0.092717	0.998568
MTERF4	0.00382245	0.0928126	0.998568
ZZEF1	-0.00527697	0.0928797	0.998568
ZNF529	-0.00525464	0.0930286	0.998568
ATG4A	-0.00421237	0.0931118	0.998568
GPR65	-0.00566756	0.0933232	0.998568
AL024507.2	0.00273274	0.0934037	0.998568
PTPN20	0.0024171	0.093607	0.998568
TMA7	0.00105229	0.09369	0.998568
C1orf123	-0.00479592	0.0937222	0.998568
CCNYL1	0.00494909	0.0937723	0.998568
NAIP	0.00321692	0.0938039	0.998568
MAP3K5	-0.00424	0.0938661	0.998568
PIGBOS1	-0.00492219	0.0939039	0.998568
SLC25A16	-0.00502788	0.0939441	0.998568
CXXC1	-0.00519113	0.0940087	0.998568
FECH	-0.00360192	0.0940659	0.998568
ANXA2R	-0.00516018	0.0940928	0.998568
BAZ2B	-0.00539081	0.0940965	0.998568
CHUK	-0.00523356	0.094144	0.998568
RBCK1	-0.00444388	0.0941553	0.998568
PGAP3	0.00396857	0.0944345	0.998568
ST20-AS1	-0.00359078	0.0945475	0.998568
CENPC	-0.00392598	0.0946026	0.998568
RAP2A	-0.00511196	0.0947172	0.998568
ING3	-0.00333915	0.0949085	0.998568
AC073111.5	-0.00433537	0.094925	0.998568
LRRC58	0.00503558	0.0949849	0.998568
BOLA3	-0.00542026	0.0951164	0.998568
PARPBP	-0.0035251	0.0952129	0.998568
MCMBP	-0.00503493	0.0952506	0.998568
KDM3B	-0.00532318	0.0955524	0.998568
KCNK6	-0.0040307	0.0958493	0.998568
NUDT19	0.0039265	0.0960797	0.998568
STAM	-0.005036	0.0961733	0.998568
HDLBP	-0.00561725	0.0962184	0.998568
PFDN5	-0.000883495	0.0962979	0.998568
INPP4B	-0.00580026	0.0963195	0.998568
NME7	-0.00313006	0.0963455	0.998568
ZNF253	0.00282062	0.0963755	0.998568
AL512791.2	-0.00312246	0.0963845	0.998568
CWC25	-0.00302971	0.0964001	0.998568
PFKL	-0.00492789	0.0964853	0.998568
ANP32A	-0.00460064	0.0965723	0.998568
NME6	-0.00440623	0.0966088	0.998568
JAZF1	-0.00490769	0.09677	0.998568
SRD5A1	-0.00305172	0.0968954	0.998568
MOB1B	0.00500699	0.0969008	0.998568
PRMT7	-0.00407933	0.0969806	0.998568
SPPL2A	-0.00483163	0.0970234	0.998568
MED16	-0.00502318	0.0970476	0.998568
LTA4H	-0.00414076	0.0971077	0.998568
VAV3	0.00425717	0.0971078	0.998568
TMEM106C	0.00457856	0.0971283	0.998568
ZNF780A	-0.00339571	0.0971988	0.547901
C5AR1	-0.00175304	0.0973372	0.998568
PHKG2	-0.00534082	0.0974112	0.998568
UBE2D3	-0.000978639	0.097575	0.998568
TXN	-0.00296543	0.0976984	0.998568
ZNF740	-0.00369179	0.0977896	0.998568
ARSA	-0.00404476	0.0979488	0.998568
WDR53	-0.00428749	0.0980208	0.998568
ACAA1	-0.00535094	0.0980601	0.998568
NTNG2	-0.00322814	0.0981011	0.998568
COG5	-0.00538637	0.0981526	0.998568
PRDM1	-0.00466476	0.0983672	0.998568
TBCD	-0.00524914	0.0984973	0.998568
FOXJ2	0.00536047	0.0985161	0.998568
DBP	-0.00489647	0.0985265	0.998568
LRRC47	-0.00535307	0.0985282	0.998568
TRIAP1	-0.00423918	0.0985383	0.998568
AC245014.3	-0.00471545	0.098566	0.998568
ARFGAP3	-0.00509551	0.0985691	0.998568
SLC52A2	-0.00469337	0.0985926	0.998568
ZNF652	-0.0055848	0.0987177	0.998568
HIST1H2AC	-0.00553633	0.0987956	0.998568
EVI5L	0.00249639	0.0990904	0.998568
SNAP23	-0.00525919	0.0990953	0.998568
PLCE1	-0.00240467	0.0991012	0.998568
SLC26A11	-0.00483521	0.0991098	0.998568
BOP1	-0.00457816	0.0991185	0.998568
BAK1	-0.00519635	0.0991894	0.998568
MARCH8	-0.00483867	0.0991983	0.998568
PPDPF	-0.00126605	0.0992724	0.998568
DZIP3	-0.00499042	0.099285	0.998568
C5orf30	-0.00327446	0.0992889	0.998568
CDK4	-0.00495376	0.0993669	0.998568
STXBP3	0.00537254	0.0994151	0.998568
LMF1	0.00333283	0.0994438	0.998568
SLC39A1	-0.00453178	0.0996137	0.998568
NEK11	-0.00287528	0.0996459	0.998568
PSENEN	-0.00497772	0.0996489	0.998568
JAM3	0.00495811	0.0996552	0.998568
ST6GALNAC4	-0.00330437	0.0999717	0.998568
BX255925.3	-0.00270442	0.100151	0.998568
TSEN15	0.00505837	0.100486	0.998568
HMBS	-0.00274343	0.10052	0.998568
IER3	-0.00514473	0.100583	0.998568
LTB4R	-0.00342242	0.100592	0.998568
ZBTB17	0.00441972	0.100692	0.998568
RPS14	-0.000666028	0.100703	0.998568
EIF5B	-0.00420865	0.100801	0.998568
CGGBP1	-0.00458317	0.100869	0.998568
PPP2CA	-0.00295183	0.100905	0.998568
EIF2AK3	-0.00522624	0.101312	0.998568
TEDC1	-0.00421554	0.101323	0.998568
FXR1	-0.0037449	0.101335	0.998568
TBC1D20	0.00484248	0.101337	0.998568
MTCH1	0.00343908	0.101389	0.998568
AC232271.1	-0.0025152	0.101485	0.998568
EML5	-0.00242228	0.101558	0.998568
PRKAR2B	-0.00253032	0.101679	0.967575
PGGHG	-0.00532666	0.101684	0.998568
DDIT4	-0.00298883	0.101751	0.998568
CPEB4	-0.00520297	0.101847	0.998568
C1orf52	-0.00448743	0.10188	0.998568
COX17	-0.00497729	0.102047	0.998568
FOSB	-0.00289824	0.102324	0.998568
VEZF1	-0.00482274	0.102387	0.998568
RBAK-RBAKDN	0.00478008	0.102429	0.998568
AC011476.3	-0.00236065	0.102471	0.998568
CCDC86	-0.00454281	0.102644	0.998568
BNIP3	-0.00517367	0.102694	0.998568
TBC1D22A	-0.00455878	0.102911	0.998568
DVL3	-0.00448681	0.102949	0.998568
P4HB	-0.00324015	0.10296	0.998568
RUFY1	-0.00429526	0.10297	0.998568
SFXN5	-0.00290287	0.10325	0.998568
AC009831.1	-0.00254716	0.103373	0.998568
HDAC7	-0.00512083	0.103559	0.998568
EXT2	-0.00348237	0.10357	0.998568
CHAMP1	0.00436315	0.103619	0.998568
AC127496.5	-0.00218969	0.103666	0.998568
ARID3B	-0.00511279	0.10387	0.998568
NETO2	0.00204367	0.10389	0.998568
CNTROB	0.00320307	0.103904	0.998568
MIS18A	-0.00447368	0.10402	0.998568
LIAS	-0.00436519	0.104145	0.998568
STX16	-0.00511321	0.10419	0.998568
GSK3A	-0.0048439	0.104268	0.998568
SQOR	-0.00462818	0.104277	0.998568
FEZ2	0.00397228	0.10429	0.998568
CNOT7	-0.00463113	0.104324	0.998568
PTPN23	-0.00330579	0.104331	0.998568
TP53TG1	-0.00539961	0.104455	0.998568
RPF2	-0.0053462	0.104474	0.998568
NDUFB1	-0.00407113	0.104484	0.998568
MIR762HG	-0.00470131	0.104542	0.998568
MBTPS1	0.00362667	0.104634	0.998568
STX8	-0.00505819	0.104702	0.998568
AC231981.1	0.00339659	0.10472	0.998568
UBE2L6	-0.00480516	0.104841	0.998568
NASP	-0.00282527	0.104861	0.998568
DIP2B	0.00488997	0.10492	0.998568
KIDINS220	-0.00540851	0.104958	0.998568
TMEM202-AS1	-0.00410168	0.105013	0.998568
RAB15	-0.00267582	0.105048	0.998568
CETN3	0.00246309	0.105122	0.998568
RNF220	0.00334557	0.105126	0.998568
PTEN	-0.00413996	0.105134	0.998568
MSH2	-0.00440143	0.105159	0.998568
MRPS31	-0.0050982	0.10519	0.998568
ARHGAP45	0.00312469	0.105286	0.998568
AL356488.3	0.00268509	0.105551	0.998568
PHC2	-0.00472938	0.105628	0.998568
JADE2	0.00495816	0.105879	0.998568
AES	-0.00106003	0.106028	0.998568
PRRC1	0.00517941	0.106061	0.998568
CRAMP1	0.00393398	0.106104	0.998568
NOP10	-0.00452195	0.106145	0.998568
DIP2C	-0.0029473	0.106171	0.998568
SUMO3	-0.00221342	0.106217	0.998568
ATAD2B	-0.00531378	0.106414	0.998568
PPP3R1	-0.00519507	0.106414	0.998568
AL355816.2	-0.00262377	0.106429	0.998568
ERCC6	-0.00473477	0.106485	0.998568
MPLKIP	-0.0053438	0.106574	0.998568
EFCAB2	-0.00496471	0.106623	0.998568
CD52	-0.00304919	0.106636	0.998568
SH3BP2	-0.00422832	0.106719	0.998568
SCAF4	-0.00536454	0.106725	0.998568
CSNK2A2	0.00435095	0.106796	0.998568
PQLC1	0.00395621	0.106844	0.998568
ITPRIP	-0.00435489	0.106851	0.998568
FPGS	-0.00494636	0.106868	0.998568
AC023509.4	0.0038447	0.106873	0.998568
AP000547.3	-0.00271082	0.107138	0.998568
SNX13	0.00509951	0.107156	0.998568
RPS2	-0.000628692	0.107306	0.998568
PHPT1	-0.00513753	0.107431	0.998568
MAGOHB	-0.00509599	0.107447	0.998568
C12orf65	-0.00498277	0.107631	0.998568
CCZ1B	-0.00474078	0.107633	0.998568
RBMXL1	-0.00478232	0.107695	0.998568
CLPB	-0.00411546	0.107757	0.998568
LPAR6	-0.00552419	0.107795	0.998568
VAT1	-0.00279272	0.107823	0.998568
SUDS3	0.0049416	0.107938	0.998568
CCDC91	-0.00530487	0.107938	0.998568
PDCL	0.00431932	0.10828	0.998568
CAPNS1	-0.00515944	0.108341	0.998568
PRKDC	-0.00442305	0.108388	0.998568
DYNLRB1	0.00435031	0.108431	0.998568
ERVK3-1	-0.00471516	0.108705	0.998568
AREG	0.00423901	0.108842	0.998568
IFT74	-0.0047497	0.10892	0.998568
PRRX2	0.00286312	0.108952	0.998568
ARL17A	-0.00339918	0.108975	0.998568
RPL7	-0.000767854	0.10904	0.998568
PEX7	-0.0033935	0.10904	0.998568
C1orf54	-0.00453021	0.109117	0.998568
MTR	-0.005554	0.109224	0.998568
WBP1L	-0.00326229	0.109271	0.998568
RORA	0.00456682	0.109272	0.998568
ARHGEF1	-0.00415023	0.109285	0.998568
CBX7	-0.00439715	0.109351	0.998568
PPM1A	-0.00370717	0.109494	0.998568
ARHGEF9	0.00475704	0.109548	0.998568
APOPT1	0.00511983	0.109562	0.998568
QRICH1	-0.00470224	0.109759	0.998568
POLR1C	-0.00548034	0.109772	0.998568
LINC00937	0.00276163	0.109839	0.998568
CCDC84	-0.00483474	0.109903	0.998568
GNG5	-0.00331366	0.109934	0.998568
SAMD12	-0.00196657	0.109935	0.998568
MAP4K5	-0.00496429	0.110015	0.998568
MDFIC	-0.00526503	0.110082	0.998568
ZNF512B	-0.00337865	0.110246	0.998568
SLA2	-0.00352643	0.110287	0.998568
NECAP2	-0.00304842	0.110299	0.998568
ZNF416	-0.00292733	0.110303	0.998568
KDSR	-0.00517828	0.110336	0.998568
YEATS2	0.00481453	0.110743	0.998568
ZNF624	0.00360738	0.11083	0.998568
GLIPR2	-0.00528233	0.110955	0.998568
PECR	-0.00256991	0.111158	0.998568
CSTF3	-0.00362191	0.111333	0.998568
ZKSCAN2	-0.00454012	0.111401	0.998568
PARN	-0.00473548	0.111647	0.998568
CDKN2D	-0.00304933	0.111737	0.998568
MYH9	-0.00298888	0.111811	0.998568
ETS1	-0.00242682	0.111917	0.998568
PHF19	-0.00469759	0.111931	0.998568
LINC01353	-0.00271384	0.11212	0.998568
IKBIP	-0.00380897	0.112128	0.998568
AC048341.1	-0.00353004	0.112189	0.998568
CHD7	-0.00412689	0.112269	0.998568
PPP1R21	-0.00284126	0.112308	0.998568
NDUFB11	-0.00226341	0.112429	0.998568
CEBPG	-0.00423441	0.112482	0.998568
TP53I13	-0.00436389	0.112552	0.998568
TAF4	0.00356163	0.112664	0.998568
LINC02361	0.00447255	0.112722	0.998568
WDR45	-0.0051184	0.112763	0.998568
UVSSA	0.00428319	0.112852	0.752212
MDK	-0.00351266	0.112886	0.998568
SUZ12	-0.00315557	0.112934	0.998568
PCK2	0.00288247	0.112986	0.998568
DENND4C	-0.00481244	0.112989	0.998568
WDR61	0.00466965	0.113015	0.998568
DNAJC13	-0.00420454	0.113031	0.998568
AC009061.2	-0.00211601	0.113166	0.547901
TGFBR1	0.00462789	0.113167	0.998568
PDS5B	0.00466427	0.113274	0.998568
ANAPC5	-0.00380872	0.113286	0.998568
TRAPPC2B	-0.00482729	0.113526	0.998568
TBRG1	0.00505383	0.113642	0.998568
AC005076.1	0.00298243	0.113818	0.67236
CBR3	0.00515681	0.113834	0.998568
ZNF738	-0.00420972	0.113912	0.998568
UPF3A	-0.00456518	0.113916	0.998568
GLT8D1	0.00425662	0.11392	0.998568
SMARCA4	-0.00541338	0.113972	0.998568
AL109741.1	-0.00427609	0.114141	0.998568
RPL29	-0.000517227	0.114163	0.998568
AC013394.1	-0.00412871	0.114356	0.998568
CYTIP	-0.00305167	0.11444	0.998568
SCAP	-0.00398135	0.114451	0.998568
TRGC1	-0.00488919	0.114529	0.998568
NUP88	-0.00491223	0.114646	0.998568
RBSN	-0.00512475	0.114747	0.998568
ZNF687	-0.00424258	0.115146	0.998568
PCBP2	-0.000848374	0.115174	0.998568
AC124068.2	-0.0032622	0.115229	0.998568
GLCE	-0.00421234	0.115339	0.998568
TINF2	-0.00449791	0.115418	0.998568
PYCARD-AS1	-0.00244228	0.115475	0.998568
CSRNP2	-0.00308349	0.115613	0.998568
WDR11	-0.00406493	0.115637	0.998568
CCDC50	-0.00541249	0.115637	0.998568
MKLN1	0.00507065	0.115739	0.998568
ENOX2	0.00306828	0.11574	0.998568
SETD6	-0.00428112	0.115811	0.998568
SMCR5	0.00332982	0.115989	0.998568
AC100810.1	0.00529708	0.116065	0.998568
ZNF148	-0.00473316	0.116204	0.998568
SLF2	-0.00449979	0.116289	0.998568
BIN1	-0.00402141	0.116402	0.998568
FAM210B	-0.00360152	0.116402	0.998568
KIAA0556	-0.00286504	0.116411	0.998568
TRAPPC10	-0.00374605	0.116446	0.998568
SLC16A1-AS1	-0.00350315	0.116499	0.998568
AC025159.1	0.00497485	0.116512	0.998568
PTPN4	-0.00522083	0.116567	0.998568
CYSTM1	0.00486924	0.116575	0.998568
MRPS25	-0.00485752	0.11665	0.998568
DCXR	-0.00416349	0.116846	0.998568
MOV10	0.00403161	0.116847	0.998568
SHLD3	0.0050409	0.116933	0.998568
PLK3	-0.00317349	0.117292	0.998568
FLT1	0.00427635	0.117364	0.998568
EMC7	0.00372717	0.117384	0.998568
MCM5	-0.00379195	0.117495	0.998568
SPATA1	0.00285678	0.117543	0.998568
USP8	0.00488351	0.117741	0.998568
BIRC3	-0.00364471	0.117821	0.998568
NPEPL1	-0.00459552	0.117888	0.998568
SRP14	0.00108256	0.117889	0.998568
PCMT1	-0.00474152	0.118092	0.998568
STAT2	-0.00457774	0.1181	0.998568
SAFB2	-0.00285307	0.118119	0.998568
RSAD2	-0.0043942	0.118128	0.998568
WDR1	-0.00427073	0.118283	0.998568
TANGO2	-0.00242285	0.118519	0.998568
PMEPA1	0.00468976	0.118657	0.998568
PHYKPL	-0.0051993	0.118668	0.998568
QRSL1	0.00472754	0.118761	0.998568
PSMC2	-0.00338914	0.118765	0.998568
LCOR	-0.00444445	0.118805	0.998568
UTP4	0.00456405	0.11886	0.998568
RBAK	-0.00450157	0.118914	0.998568
EXOSC1	0.00436481	0.119004	0.998568
TMEM156	0.00544211	0.119046	0.998568
CCDC14	-0.00426701	0.119113	0.998568
WDR27	-0.00296543	0.119149	0.998568
DAG1	0.0047926	0.119158	0.998568
AL136295.5	-0.00448219	0.119195	0.998568
TBC1D5	-0.00502796	0.119291	0.998568
NBPF1	-0.00232896	0.119322	0.998568
SMARCC1	0.0034377	0.119407	0.998568
DPEP2	-0.00410456	0.119447	0.998568
TGFBR3	-0.0050488	0.119581	0.998568
CAB39L	-0.00245932	0.119689	0.998568
CYBC1	-0.00376347	0.119757	0.998568
LAMTOR4	-0.00322793	0.119852	0.998568
DPH3	-0.00444111	0.119871	0.998568
RPL18A	-0.000553743	0.120104	0.998568
ARL4D	-0.00345194	0.120167	0.998568
TXNDC15	-0.00477253	0.120194	0.998568
SEC11C	0.00346179	0.120292	0.998568
CCAR1	-0.00439455	0.120351	0.998568
LRRFIP2	0.00472888	0.120418	0.998568
ERMARD	0.00247096	0.120812	0.998568
KRTCAP2	0.0048386	0.120872	0.998568
SERGEF	-0.0037384	0.12099	0.998568
ZNF107	-0.00480941	0.120997	0.998568
PTPN22	-0.00436456	0.121085	0.998568
ESYT1	-0.0040496	0.121104	0.998568
TMEM167A	-0.00423008	0.121239	0.998568
NEPRO	-0.00520536	0.121257	0.998568
RWDD4	-0.00462639	0.121298	0.998568
PDE9A	0.00452733	0.121301	0.998568
AC009118.3	-0.00240516	0.121306	0.998568
AC008549.2	-0.00318557	0.121571	0.998568
LNX2	-0.00367408	0.121591	0.998568
DTD2	-0.0035502	0.121626	0.998568
UBA52	-0.000756242	0.121769	0.998568
HOXB3	-0.00264245	0.121803	0.998568
C2orf15	-0.00265322	0.121832	0.998568
ABTB1	-0.00466833	0.121839	0.998568
TRAF6	-0.00491635	0.121845	0.998568
ZBTB5	0.00239801	0.12223	0.998568
NAP1L1	-0.000813544	0.122311	0.998568
PSME1	-0.00233042	0.122331	0.998568
RPL18	-0.000678512	0.1228	0.998568
DTNB	-0.0028564	0.122851	0.998568
FAM120A	-0.00429169	0.123033	0.998568
TAP1	-0.00487472	0.123352	0.998568
C5orf24	-0.00482979	0.123564	0.998568
ZIK1	0.00354743	0.123606	0.791823
MZT2A	-0.00217801	0.123682	0.998568
GMNN	-0.00530996	0.123774	0.998568
MED11	-0.00390569	0.123949	0.998568
SSR1	-0.00420003	0.123951	0.998568
PSMD13	0.00383995	0.124078	0.998568
RTKN2	-0.00479991	0.124096	0.998568
ATPAF2	-0.00421003	0.124208	0.998568
TSEN2	-0.00285882	0.124241	0.998568
PLAG1	0.00420663	0.124277	0.998568
MEGF9	0.0031806	0.124338	0.998568
MFN2	0.004671	0.124345	0.998568
MSANTD3	-0.00461543	0.12435	0.998568
GNG4	-0.00454656	0.124658	0.998568
POLR3GL	-0.00498439	0.124675	0.998568
EXD2	0.00386972	0.124898	0.998568
ACSF3	-0.00452922	0.124963	0.998568
MUC20-OT1	-0.00437883	0.125028	0.998568
ZNF682	-0.00424623	0.125127	0.998568
UBXN11	0.00360606	0.125429	0.998568
TMBIM4	-0.0044227	0.125508	0.998568
CAMSAP2	-0.00352468	0.125572	0.998568
ABHD11	0.00328697	0.125646	0.998568
ADAM15	-0.00390623	0.125694	0.998568
ADAT1	-0.00293901	0.125879	0.998568
MPPE1	-0.00520308	0.126069	0.998568
SYNJ2	-0.00347373	0.126157	0.998568
SESN2	0.00465489	0.126197	0.998568
TUSC2	-0.00476336	0.126306	0.998568
DOCK8	-0.00500506	0.126369	0.998568
IMMP2L	0.00405544	0.126377	0.998568
TLE1	-0.00445476	0.126563	0.998568
TTC4	-0.00279158	0.126604	0.998568
EXD3	-0.00279751	0.126721	0.998568
ESR2	0.00245125	0.126725	0.998568
EXOSC2	-0.00456914	0.126725	0.998568
CARMIL2	0.00367759	0.126778	0.998568
CD59	0.004618	0.126902	0.998568
AGMAT	-0.0041319	0.126984	0.998568
ZFYVE16	-0.00392533	0.127131	0.998568
SIDT2	-0.00398474	0.127156	0.998568
FBXW2	0.00462751	0.127272	0.998568
CTLA4	-0.00233327	0.127351	0.998568
TINCR	0.00222432	0.127353	0.52602
GADD45G	-0.00445854	0.127396	0.998568
BICDL1	-0.00411336	0.127433	0.998568
STK17B	-0.00225877	0.127729	0.998568
ACSL6	-0.00388401	0.127731	0.998568
FANCA	0.00224177	0.127761	0.998568
NRGN	-0.00235678	0.127931	0.998568
MED15	0.00523946	0.128101	0.998568
TP63	-0.00313712	0.128545	0.998568
DUSP3	-0.00301813	0.128645	0.998568
ACSL4	0.00441543	0.128726	0.998568
ZNF574	-0.00417161	0.128793	0.998568
RPL37	-0.000502404	0.128975	0.998568
CNIH1	-0.00348308	0.12916	0.998568
GOLGA7B	0.00292236	0.129213	0.998568
CD200	-0.00387511	0.129272	0.998568
GPATCH8	0.00444619	0.129301	0.998568
FBXO6	-0.00263133	0.129332	0.998568
TP53INP2	-0.00480641	0.129426	0.998568
PCYT2	-0.00350819	0.12944	0.998568
ABRACL	-0.00275419	0.129462	0.998568
GPM6B	0.00402714	0.129506	0.998568
MUTYH	-0.00445809	0.129572	0.998568
SHMT2	-0.00417289	0.129614	0.998568
AL591846.2	0.00291526	0.129616	0.998568
ZBED5	-0.0046565	0.129725	0.998568
TRABD2A	-0.00473302	0.129803	0.998568
CMTM3	-0.00382303	0.129808	0.998568
CRYL1	-0.00443678	0.130211	0.998568
MKNK1	0.00460883	0.130335	0.998568
GEN1	0.00255965	0.130341	0.998568
MRPL1	-0.00516086	0.130359	0.998568
MDC1	-0.00447951	0.130422	0.998568
NFX1	-0.00402956	0.130466	0.998568
GTPBP6	-0.00391039	0.130537	0.998568
KIAA1958	0.00433966	0.130651	0.998568
ANKHD1-EIF4EBP3	0.0022245	0.130668	0.998568
PDHX	-0.00292353	0.130777	0.686191
KMT5B	-0.00488581	0.130788	0.998568
MRPL16	-0.00426375	0.130807	0.998568
DSN1	0.00314559	0.130854	0.998568
HSF5	0.00223381	0.130867	0.998568
PHF10	-0.00468809	0.131077	0.998568
PRC1	-0.00318422	0.13115	0.998568
MPHOSPH10	0.00339813	0.131208	0.998568
MTMR10	-0.00465474	0.131269	0.998568
ANKMY2	-0.00257294	0.131273	0.998568
EXOC1	-0.00439038	0.131335	0.998568
TMEM109	0.0044265	0.131426	0.998568
RAB3A	-0.00218931	0.13148	0.998568
EXOC5	-0.00491116	0.131615	0.998568
MCM4	0.00397228	0.131675	0.998568
ATL3	-0.00431288	0.131756	0.998568
CCP110	-0.00482551	0.131891	0.998568
SF3B3	-0.00472974	0.131912	0.998568
IL21R	0.00487478	0.131954	0.998568
GANAB	0.00475017	0.131992	0.998568
CHMP6	-0.00396279	0.132144	0.998568
TNFSF14	-0.00407206	0.13218	0.998568
TMEM234	-0.00318097	0.132337	0.998568
OR4D1	-0.00419211	0.132402	0.998568
KNTC1	0.00276118	0.132511	0.998568
RALGPS2	-0.00438915	0.132559	0.998568
CDK9	0.0042848	0.132622	0.998568
ROCK2	-0.00366356	0.132628	0.998568
SSB	0.00214116	0.132738	0.998568
SF3A2	-0.00447918	0.132761	0.998568
GRB2	-0.00352885	0.132887	0.998568
RNF8	-0.00440006	0.133084	0.998568
JMJD6	0.00399315	0.133365	0.998568
PRKCQ	-0.00454699	0.13377	0.998568
ORAI2	-0.00421232	0.133835	0.998568
ARHGAP26	-0.0047025	0.133995	0.998568
KIF21B	-0.00463926	0.134026	0.998568
ICK	-0.00434749	0.134213	0.998568
HSP90AA1	-0.00105597	0.134277	0.998568
ZNF66	0.00239745	0.134306	0.998568
ITGB3BP	-0.00386039	0.134343	0.998568
PDP1	-0.00442597	0.134451	0.998568
AF117829.1	-0.00231657	0.134736	0.998568
MTPAP	-0.0042632	0.134846	0.998568
OXLD1	-0.00429544	0.134879	0.998568
FDX1	0.00351737	0.13499	0.998568
CRYZL1	-0.0050892	0.135051	0.998568
STT3B	-0.00371869	0.135308	0.998568
ITPR3	-0.00422913	0.135407	0.998568
FAM149B1	-0.00330914	0.135417	0.998568
MRPS24	-0.00360577	0.135522	0.174411
PRPSAP2	-0.00415719	0.135562	0.998568
CHMP1B	-0.00235088	0.135562	0.998568
VCL	-0.00476537	0.136015	0.998568
FZD6	-0.0034346	0.13603	0.998568
ZNF570	-0.00420703	0.13604	0.998568
USP49	-0.00279564	0.136053	0.998568
LOXL1-AS1	0.00269504	0.136183	0.998568
YWHAE	0.00277606	0.136241	0.998568
LETM2	-0.00369807	0.136245	0.998568
TMEM119	-0.00232389	0.136262	0.998568
RPS15A	-0.000523054	0.136349	0.998568
MRE11	0.00433541	0.136448	0.998568
MIF	-0.00219547	0.136559	0.998568
CASC4	-0.00462586	0.136635	0.998568
POLDIP2	-0.00484213	0.136639	0.998568
AC007686.3	-0.00451784	0.136802	0.998568
CHRAC1	-0.00205888	0.136831	0.998568
PIGK	-0.00363474	0.13687	0.998568
NOP9	-0.0033437	0.13689	0.958343
ETV3	-0.00388471	0.137018	0.998568
ZBTB26	0.00292152	0.137086	0.998568
FAF1	-0.00424177	0.137116	0.998568
COPB2	-0.00379673	0.137213	0.998568
YBX3	-0.002534	0.137243	0.998568
DIS3L2	0.00451829	0.13729	0.998568
CRIM1	-0.00388163	0.13752	0.998568
ERLIN2	-0.00327889	0.137665	0.998568
AL118516.1	0.00451509	0.137874	0.998568
SLC2A1	-0.0050673	0.137958	0.998568
TRMT10A	-0.00299044	0.138025	0.998568
TRAK2	-0.0044726	0.138046	0.998568
ZSWIM7	-0.00464891	0.138047	0.998568
TRIM5	0.00232524	0.13818	0.998568
GDI1	-0.00447529	0.138349	0.998568
TMEM131L	-0.00442006	0.138383	0.998568
GRIPAP1	-0.0047737	0.138463	0.998568
CHRNE	0.00329382	0.13862	0.998568
ITGB2-AS1	-0.00491993	0.138724	0.998568
VRK1	0.00447591	0.138727	0.998568
MRPL48	-0.00412288	0.138783	0.998568
ZNF527	-0.00337856	0.139107	0.998568
FAM210A	-0.00491187	0.139277	0.998568
POLL	-0.00324145	0.139343	0.998568
LINC02035	0.00175658	0.139419	0.998568
DUSP7	-0.00270192	0.139467	0.998568
GATA3	-0.0033337	0.139534	0.998568
POLD4	-0.00267189	0.139597	0.998568
RPS19	-0.000589654	0.139626	0.998568
ZNF281	-0.00451829	0.139668	0.998568
MAP1S	-0.00428403	0.139774	0.998568
S100B	-0.00444089	0.139803	0.535141
DAP	-0.00509334	0.139964	0.998568
PSMB1	-0.00211359	0.140099	0.998568
GTF3A	-0.00140497	0.140125	0.998568
JAG2	-0.00232559	0.140244	0.998568
GPAA1	0.00457964	0.140246	0.998568
TOMM34	0.00356655	0.140282	0.998568
TSC2	-0.00417206	0.14034	0.998568
HIST2H2BF	-0.00353503	0.140342	0.998568
NAB2	-0.0031886	0.140674	0.998568
KMT5C	-0.00451667	0.140687	0.998568
IFITM3	-0.00432758	0.140705	0.998568
CHIC2	0.00443982	0.141073	0.998568
FIBP	-0.00453461	0.141229	0.998568
ZDHHC20	-0.0040409	0.141337	0.998568
MPV17	-0.00293619	0.141375	0.926535
ZBTB7A	-0.00469649	0.141451	0.998568
PPM1F	0.00240258	0.141579	0.998568
STK19	-0.00453014	0.141642	0.998568
FADS3	-0.0041494	0.141683	0.998568
KCNMB3	-0.00268666	0.142142	0.998568
MIGA2	-0.00397154	0.14223	0.998568
RPS8	-0.000659693	0.142375	0.998568
NUPL2	-0.00424779	0.142429	0.998568
ZBED4	0.00414207	0.142512	0.998568
TMEM184A	-0.00191458	0.142517	0.998568
TUFT1	-0.00338082	0.142594	0.998568
PRMT1	-0.00441309	0.142669	0.998568
BOLA2B	-0.0024455	0.14273	0.998568
CINP	0.00466943	0.143088	0.998568
JUN	-0.00170076	0.143152	0.998568
PA2G4	-0.00279292	0.143304	0.998568
NLK	-0.00291419	0.14341	0.998568
PPIB	-0.00118006	0.143774	0.998568
YLPM1	-0.0047005	0.143942	0.998568
RASSF5	-0.00329861	0.144077	0.998568
NR4A1	-0.00421345	0.144101	0.998568
AL117332.1	0.00299159	0.144146	0.998568
PPP4R1	-0.00461845	0.144169	0.998568
RC3H1	0.00396386	0.14432	0.998568
ZNF622	0.00349758	0.144358	0.998568
DHX8	0.00431927	0.14437	0.998568
PIM1	0.00345686	0.144382	0.998568
CPSF3	-0.00394374	0.144413	0.998568
ATAD1	-0.00471127	0.144425	0.998568
MEF2A	-0.00451193	0.144653	0.998568
AMPD3	-0.00294643	0.14471	0.998568
C19orf47	-0.00250303	0.14499	0.998568
CASTOR1	0.00306258	0.14518	0.998568
TMEM30A	0.00398186	0.145381	0.998568
RPL32	-0.000557242	0.145435	0.998568
ACVR1C	0.00303663	0.145906	0.998568
MED19	0.00374631	0.145979	0.998568
NR2C1	0.0045355	0.145981	0.998568
ZFP36	-0.00280703	0.146117	0.998568
SDHC	0.00481449	0.146154	0.998568
NUDT15	-0.0039858	0.146218	0.998568
ENTR1	-0.00460349	0.146259	0.998568
ZNF254	-0.00409128	0.146327	0.998568
SPATS2	-0.00317561	0.146332	0.998568
SHLD1	-0.00436057	0.146335	0.998568
AC099811.4	0.00325447	0.146353	0.998568
CD53	-0.00413037	0.146414	0.998568
TRMT1	-0.00396855	0.146556	0.998568
PHF2	-0.00433522	0.146864	0.998568
KLHL26	-0.00328309	0.146912	0.998568
FUT4	-0.00296224	0.146913	0.998568
IMP4	-0.00382761	0.146939	0.998568
GSTM3	-0.003436	0.147104	0.998568
PRKCD	-0.00377306	0.147226	0.998568
TESC	-0.00318982	0.147251	0.998568
MSN	-0.00360175	0.147258	0.998568
C14orf28	-0.00346427	0.147702	0.998568
SH3D19	-0.00282602	0.148041	0.998568
SBK1	-0.00414448	0.148071	0.998568
USP53	-0.00429906	0.148276	0.998568
TPRN	0.00348682	0.148291	0.998568
RHBDF2	-0.00418189	0.148394	0.998568
CFL2	0.00499661	0.148424	0.998568
HEXDC	-0.00444791	0.148489	0.998568
AC243960.1	-0.00469521	0.14857	0.998568
PPP2R5B	-0.00415916	0.148672	0.998568
RPL3	-0.000591171	0.148966	0.998568
FUZ	-0.00333912	0.149016	0.998568
RAVER2	0.0025675	0.149048	0.998568
IDS	-0.00224441	0.1491	0.998568
AL359962.2	0.00259573	0.149109	0.998568
ZC3H7B	-0.00445957	0.149118	0.998568
PRRT3	-0.00330083	0.149155	0.998568
AL138966.2	-0.00310991	0.14922	0.998568
ZMYND11	-0.00436886	0.149254	0.998568
TMEM160	-0.00397944	0.149288	0.998568
SERINC3	-0.00412882	0.149314	0.998568
KLHL20	-0.00449714	0.149351	0.998568
AC239868.2	-0.00216159	0.149545	0.998568
ARHGAP10	-0.00468213	0.149565	0.998568
PTBP2	-0.00407358	0.149566	0.998568
PPP1CC	-0.00368426	0.149581	0.998568
NVL	-0.00392943	0.149677	0.998568
BCL9	-0.00226919	0.149699	0.998568
OSBPL10	0.00385285	0.149706	0.998568
CCDC120	-0.00340021	0.149735	0.998568
RNPEP	-0.00347459	0.150124	0.998568
CEBPB	0.00328222	0.150157	0.998568
SF3A3	0.00401132	0.150162	0.998568
LAT	-0.00351596	0.150239	0.998568
TNFAIP1	-0.00300428	0.150312	0.998568
ZNF367	-0.00263043	0.150675	0.998568
MTHFD2L	-0.00445223	0.150694	0.998568
ASH2L	-0.00348182	0.1507	0.998568
UNC50	0.0043058	0.151035	0.998568
IQCB1	-0.00436431	0.151089	0.998568
LRRC8C-DT	-0.00329168	0.151147	0.998568
SUGP2	-0.0045635	0.151209	0.998568
HIC1	-0.00372735	0.151414	0.786772
EMC2	-0.00368034	0.151415	0.998568
PLEKHF2	-0.00434066	0.151439	0.998568
ZNF584	0.00318409	0.151696	0.998568
EEF1A1	-0.000529488	0.151734	0.998568
ATF3	-0.00280183	0.151871	0.998568
TAF5	-0.00354279	0.151904	0.998568
FBXO45	-0.00458322	0.151996	0.998568
EIF3E	-0.000927052	0.152112	0.998568
CDKL5	0.00255645	0.152132	0.998568
CARNMT1	-0.00440611	0.152159	0.998568
HLA-A	-0.00109615	0.152332	0.998568
AC239800.3	-0.00339473	0.152446	0.998568
LINC00847	0.00293121	0.152565	0.998568
TRAPPC2	0.0043199	0.152675	0.998568
HSPA5	-0.00244197	0.152678	0.998568
MBD5	-0.00475526	0.152732	0.998568
PKD1	-0.00406058	0.1528	0.998568
EIF3G	-0.00088265	0.152804	0.998568
HERC5	-0.00495119	0.152864	0.998568
MTM1	-0.00337368	0.152999	0.998568
GALNT6	-0.00336052	0.153117	0.998568
CALM2	0.00211861	0.153163	0.998568
GRAMD1B	0.00492569	0.153213	0.998568
UBA3	0.00455111	0.153242	0.998568
ZNF362	-0.0035375	0.153503	0.998568
MIGA1	-0.00487813	0.153507	0.998568
PLAC8	-0.0021193	0.153653	0.998568
RFXAP	0.00404673	0.153683	0.998568
SUPT7L	0.00424957	0.153753	0.998568
ING5	-0.00439268	0.153801	0.998568
CMSS1	0.00451267	0.153832	0.998568
DNAAF4	-0.00229039	0.154056	0.998568
LUC7L3	0.00413486	0.154079	0.998568
GNAI1	-0.00304523	0.154207	0.998568
CAPN10	0.00380664	0.154284	0.998568
ANAPC4	-0.00333739	0.154366	0.998568
NCOA7	-0.00454505	0.154409	0.998568
TMEM120B	-0.0048899	0.154424	0.998568
C14orf93	-0.0025796	0.154439	0.998568
RANGAP1	-0.00362802	0.154499	0.998568
FAM71F2	-0.00201968	0.1546	0.998568
ZNF445	-0.00319044	0.154621	0.998568
RCE1	-0.00407244	0.154643	0.998568
LYSMD2	-0.00379809	0.154653	0.998568
ZBTB33	0.00441543	0.154992	0.998568
PLEKHA2	0.00390952	0.155033	0.998568
TIMM17A	0.00376962	0.155223	0.998568
UBE2W	-0.00389907	0.155343	0.998568
ZNF277	-0.00436738	0.155817	0.998568
CNKSR2	-0.00382478	0.155978	0.998568
BANP	-0.00467289	0.155999	0.998568
RSPH3	0.00273439	0.156038	0.998568
OPN3	0.0019758	0.156184	0.998568
SFXN3	0.00443838	0.1562	0.998568
MAP3K8	-0.00408275	0.156274	0.998568
LARS2	-0.0036675	0.156325	0.998568
NAP1L5	-0.00467442	0.156334	0.998568
DDX3X	-0.00095854	0.156344	0.000940555
EEF1AKMT2	-0.00457056	0.156448	0.998568
PTPRB	-0.0044866	0.156475	0.998568
TRMT10B	-0.00350302	0.156619	0.998568
GPKOW	-0.00412999	0.156626	0.998568
GARS	0.00406132	0.156694	0.998568
HSPB11	-0.00461024	0.156765	0.998568
SYT11	-0.00245781	0.156788	0.998568
TARS2	-0.0031702	0.15689	0.998568
PER2	-0.0048992	0.156944	0.998568
CNPY3	-0.00435352	0.156958	0.998568
ARFGAP2	0.00354938	0.156986	0.998568
DGKE	-0.00437007	0.157005	0.998568
FADD	0.00318265	0.157148	0.998568
RPL35A	-0.000759517	0.157169	0.998568
ZNF460	-0.00425874	0.157434	0.998568
AC087645.2	-0.00231222	0.157696	0.998568
ATP5PF	-0.00365836	0.157736	0.998568
FEM1C	0.00412855	0.157804	0.998568
BABAM1	-0.00419929	0.158009	0.998568
SPOPL	-0.0038133	0.158154	0.998568
THOP1	0.00344729	0.158356	0.998568
TGOLN2	0.00301698	0.158387	0.998568
MFSD10	-0.00423467	0.158471	0.998568
POLR2C	-0.00365882	0.15856	0.998568
CROT	-0.00340159	0.158607	0.998568
PDSS1	-0.00276254	0.158624	0.998568
CEP192	-0.0039289	0.158934	0.998568
ZNF235	0.00220695	0.159037	0.998568
OTUB1	0.00353111	0.159039	0.998568
ATXN1	0.00465304	0.159183	0.998568
HSPA1B	-0.00315512	0.159198	0.68219
AC009812.3	0.00226221	0.15935	0.998568
SRSF5	-0.000979064	0.159373	0.998568
PMVK	-0.00453291	0.159523	0.998568
ABHD14B	-0.00439705	0.159584	0.998568
PPIH	-0.00447242	0.159935	0.998568
KRCC1	-0.00310738	0.159949	0.998568
ARL2BP	-0.00337547	0.160023	0.998568
EDF1	-0.00204262	0.160523	0.998568
AL080276.2	-0.00241955	0.160532	0.998568
CCND3	-0.00396625	0.160925	0.998568
WBP2	-0.00442031	0.161296	0.998568
ASL	-0.00283621	0.161423	0.998568
TMEM161B	-0.00415242	0.161692	0.998568
RPAP2	-0.00447689	0.161694	0.998568
LST1	-0.0044399	0.161826	0.998568
RPS15	-0.000603302	0.161946	0.998568
MDM1	-0.00278738	0.162231	0.998568
APOL2	-0.00336226	0.162302	0.998568
[truncated: 8,619 more rows]
