# Supplementary material for: Single-cell RNA-seq analysis of longitudinal CD4+ T cell samples reveals cell-type-specific changes during early stages of type 1 diabetes
Source: Genome Med. 2025 Dec 29;17:154. doi: 10.1186/s13073-025-01574-x (PMC12751217; doi:10.1186/s13073-025-01574-x)
Supplement: Supplementary file 2 — Supplementary Material 2. Table S1: Metadata table. Table S2: Cell hashing antibody for cell multiplexing used for scRNA-seq. Table S3. Sample staining and pooling scheme used for scRNA-seq Table S4. Marker gene list for all ten clusters annotated. Table S5 – S14: Linear Mixed Effext (LME) modelling analysis for genes affected by status (Case vs Control), age, sex and interaction of status and age in all ten clusters annotated. Table S15: ROTS analysis for genes affected by status at five timepoints. Table S16: GSEA results on T1D status associated genes from LME analysis across seven cell types. Table S17: GSEA results on T1D status associated genes from ROTS analysis across cell types identified five timepoints. Table S18: Regulon specificity score for all 245 regulons identified across ten cell types. Table S19: GO over-representaion results for differentially expressed regulons together with their target genes. [file 13073_2025_1574_MOESM2_ESM.zip › Additional file 2/Table S13_LME_Th2.xlsx]

## Sheet: Status
gene	coef	coef.low	coef.high	p	fdr
MPV17	3.03112	1.76615	4.29609	9.57841e-06	0.102671
HMGXB4	-0.943014	-1.36121	-0.524736	3.11509e-05	0.142982
SSBP3	2.14724	1.14713	3.14734	5.9255e-05	0.142982
SLAMF1	2.67305	1.40036	3.93248	7.76605e-05	0.142982
CDC7	2.29648	1.21089	3.38861	8.25838e-05	0.142982
C16orf91	2.50914	1.2891	3.72919	0.000111925	0.142982
LYPLA2	2.31714	1.19799	3.44203	0.000114371	0.142982
PAWR	2.37491	1.21651	3.5359	0.000128444	0.142982
MYCBP2	1.06783	0.54133	1.59343	0.000143203	0.142982
MGAT4B	2.15105	1.09199	3.21481	0.000148337	0.142982
SSBP2	2.44247	1.22563	3.65931	0.000157418	0.142982
KIAA0586	2.36875	1.18366	3.55384	0.000166787	0.142982
TADA2B	-1.35299	-2.03041	-0.673912	0.000185798	0.142982
TRERF1	2.49165	1.23918	3.75967	0.000186748	0.142982
LUC7L3	1.10262	0.537172	1.66857	0.000232442	0.14846
E2F6	2.31011	1.12334	3.49689	0.000237908	0.14846
DNAJB9	0.961142	0.466956	1.45178	0.000240957	0.14846
SH2B1	2.45512	1.19231	3.7141	0.000249304	0.14846
LIMS2	2.52296	1.20593	3.84985	0.000322769	0.165145
LRRC23	2.47857	1.17462	3.78252	0.00032324	0.165145
ZNF529	2.07592	0.987163	3.16353	0.000323543	0.165145
LITAF	-0.807727	-1.23334	-0.377107	0.000361742	0.176251
VPS36	2.34256	1.08366	3.60147	0.000421257	0.183683
ZNF689	2.11498	0.97735	3.25261	0.000425932	0.183683
AC092140.1	2.22072	1.02565	3.4158	0.000428404	0.183683
POLR1C	1.97889	0.916681	3.04299	0.000446172	0.183943
TIMELESS	1.6285	0.747704	2.51355	0.000483112	0.191796
CBFA2T2	2.37755	1.0798	3.68332	0.000560959	0.214747
WAS	1.53322	0.679373	2.38574	0.000674301	0.249236
NDFIP2	2.2099	0.971449	3.44492	0.000705306	0.251654
RAP2C-AS1	2.01719	0.875834	3.15146	0.000766197	0.251654
PSMG4	2.11786	0.923091	3.31684	0.000781257	0.251654
IMMP2L	2.3469	1.01317	3.68062	0.000810636	0.251654
SOS1	2.51637	1.09353	3.94205	0.000816014	0.251654
NDUFA2	0.589717	0.255106	0.923914	0.000821709	0.251654
ELK1	2.05525	0.883438	3.23277	0.000885215	0.258722
IARS	2.11144	0.899805	3.32307	0.000903071	0.258722
PTCD1	2.16649	0.921515	3.41147	0.000917197	0.258722
DMAP1	1.68919	0.710914	2.66746	0.000998621	0.267249
SNU13	-0.426568	-0.673137	-0.178341	0.00104566	0.267249
PSME4	-0.922326	-1.45864	-0.385802	0.00109318	0.267249
NEDD8	1.60644	0.665597	2.55953	0.00116267	0.267249
PEMT	2.23494	0.916664	3.55321	0.00121514	0.267249
ISG20L2	1.45834	0.596047	2.31421	0.00122111	0.267249
ZNF444	2.31864	0.959115	3.68334	0.00122393	0.267249
PET100	-0.616638	-0.979015	-0.253955	0.00122763	0.267249
MVB12A	2.03503	0.840963	3.23638	0.00123295	0.267249
RAC2	0.90595	0.372652	1.44592	0.00123894	0.267249
GM2A	1.48756	0.606543	2.36857	0.00126833	0.267249
STAMBPL1	2.30849	0.927591	3.67314	0.00127224	0.267249
MTRNR2L8	-1.21891	-1.94196	-0.498777	0.00131005	0.267249
LCP2	1.76108	0.71472	2.80744	0.0013116	0.267249
SETD2	-0.710022	-1.13023	-0.28805	0.00132141	0.267249
ISOC2	1.99258	0.810305	3.18434	0.00137711	0.268077
PPP1R11	1.57625	0.634536	2.51796	0.00138879	0.268077
RUVBL2	2.13328	0.863104	3.40382	0.00140053	0.268077
BISPR	2.28791	0.92189	3.65384	0.00142824	0.268585
SEPT11	2.22101	0.893916	3.5591	0.00146158	0.26912
ETS1	0.553472	0.222627	0.885492	0.0014813	0.26912
LGALS3BP	1.76871	0.708486	2.83913	0.0015412	0.275336
RFT1	2.09711	0.82703	3.3672	0.00159639	0.275616
CCT3	0.803133	0.315997	1.29027	0.00162082	0.275616
CANX	1.01272	0.39687	1.63257	0.00170182	0.275616
HSP90AB1	0.564962	0.222198	0.911046	0.00171031	0.275616
SELENOH	1.09844	0.426419	1.77047	0.00176704	0.275616
SEC61A1	1.65854	0.641086	2.676	0.00181546	0.275616
LHPP	2.30159	0.88935	3.71382	0.00181922	0.275616
SEC24C	1.97074	0.759717	3.18177	0.00184606	0.275616
BRF1	-1.77284	-2.86307	-0.682622	0.00185959	0.275616
EPSTI1	2.24561	0.860959	3.62025	0.00187892	0.275616
ADCY9	-1.41302	-2.28014	-0.538678	0.00188077	0.275616
PUDP	1.62266	0.618837	2.62195	0.00194545	0.275616
KLHDC4	1.93293	0.737443	3.12841	0.00196705	0.275616
RUNX1	1.66821	0.635221	2.7012	0.00199001	0.275616
JMJD4	1.88236	0.710626	3.04506	0.00202156	0.275616
CSK	1.57211	0.595862	2.54836	0.00204576	0.275616
PPP1R14B	0.908192	0.347364	1.47551	0.00205266	0.275616
IFITM2	0.898501	0.342203	1.46291	0.00208627	0.275616
OST4	0.428791	0.161802	0.694046	0.00208722	0.275616
LINC00852	1.71481	0.646619	2.77902	0.00211294	0.275616
PCNX1	1.39002	0.52246	2.25758	0.00214858	0.275616
HES4	-2.67799	-4.34325	-1.00614	0.00216325	0.275616
POLR3K	1.97697	0.740948	3.21299	0.00218445	0.275616
GPN2	2.10249	0.787831	3.41714	0.00218699	0.275616
IFIT2	2.75649	1.03777	4.47454	0.00219863	0.275616
MTA3	2.05269	0.76769	3.33768	0.00221131	0.275616
PARP9	2.47659	0.919246	4.03355	0.00237181	0.289583
MCM9	1.883	0.69337	3.0643	0.0023774	0.289583
TRIM25	2.353	0.861614	3.84941	0.00259631	0.307892
ABCC1	1.7267	0.620992	2.82377	0.00261903	0.307892
ECHS1	2.11287	0.756248	3.46171	0.00266026	0.307892
PAG1	0.808837	0.290748	1.32411	0.0027005	0.307892
HDAC7	1.93417	0.696602	3.17175	0.002717	0.307892
ZCCHC2	1.04514	0.375304	1.71498	0.00275888	0.307892
HDHD3	2.02632	0.713541	3.32039	0.00277079	0.307892
MLX	1.98645	0.711744	3.26115	0.0027906	0.307892
ADI1	1.49361	0.534219	2.45301	0.00281594	0.307892
LAMTOR4	1.25911	0.449504	2.06871	0.0028429	0.307892
AL645728.1	2.02912	0.729329	3.33318	0.00284367	0.307892
PIGF	2.02551	0.715313	3.33571	0.00300226	0.319533
NADK	1.99734	0.704705	3.28998	0.00301624	0.319533
ZNF586	2.14708	0.764525	3.54888	0.00304855	0.319533
MASTL	1.97801	0.699127	3.26182	0.0030822	0.319533
PLD2	1.53495	0.526446	2.52833	0.00310024	0.319533
TBC1D7	-2.10707	-3.47163	-0.742328	0.00313337	0.319872
POLE4	1.6973	0.594349	2.8173	0.00320712	0.32064
NEAT1	0.809135	0.281727	1.33654	0.00321715	0.32064
AC016831.1	1.3602	0.476018	2.24882	0.00324892	0.32064
PTRHD1	1.52339	0.533131	2.51721	0.0032689	0.32064
PLEKHM2	-1.15954	-1.91541	-0.402656	0.00330477	0.32064
MAGEF1	1.94273	0.67195	3.21351	0.00332037	0.32064
TMEM14C	1.87209	0.644269	3.12086	0.00335032	0.320644
ZNRF1	2.1362	0.737815	3.53854	0.00346097	0.32793
PIP4K2B	2.02825	0.692609	3.36388	0.00352388	0.32793
SLC38A10	2.2168	0.755497	3.67811	0.00355596	0.32793
LMF2	1.39539	0.475183	2.31559	0.00356862	0.32793
COPS7A	2.00014	0.680673	3.31961	0.00357942	0.32793
SH3BP5	1.69744	0.573523	2.82135	0.00369715	0.335846
HEXIM1	1.19879	0.403169	1.9944	0.00377399	0.337587
CNNM3	1.72209	0.580407	2.86082	0.00379082	0.337587
NSG1	2.08803	0.708278	3.48445	0.00381081	0.337587
TADA3	1.84188	0.616618	3.06708	0.00384906	0.337883
ARF4	1.60881	0.537599	2.68001	0.00388187	0.337883
SNRNP35	-0.912671	-1.52085	-0.304495	0.00390871	0.337883
NPRL2	1.62077	0.540161	2.70093	0.00400328	0.338759
UBE2M	1.34454	0.449267	2.2418	0.00400707	0.338759
SIDT1	1.91819	0.641024	3.20388	0.00403679	0.338759
SLC25A53	-2.06619	-3.44853	-0.683857	0.00404526	0.338759
PTGES2	1.88089	0.606702	3.15508	0.00449959	0.373884
ME2	1.95437	0.635254	3.29009	0.00458359	0.377934
OLFM2	1.28561	0.409488	2.16174	0.00473003	0.385781
MTFR1L	1.88793	0.599836	3.17602	0.00477617	0.385781
TMEM59	0.463803	0.148923	0.781012	0.00478672	0.385781
ATIC	1.53152	0.488245	2.58811	0.00489614	0.386633
RMDN3	1.76028	0.554888	2.96568	0.00492326	0.386633
CDAN1	1.7619	0.555622	2.9757	0.00508111	0.386633
NFKBIA	0.502671	0.158572	0.849519	0.00511983	0.386633
MFNG	1.00891	0.314722	1.70311	0.00512159	0.386633
SKAP1	0.927231	0.287915	1.56347	0.00514042	0.386633
MRPL36	1.65024	0.517166	2.79559	0.00515732	0.386633
PDIA6	1.07176	0.335374	1.80976	0.00518754	0.386633
ZC3H4	2.10796	0.654621	3.56129	0.00520729	0.386633
RPS26	-0.885781	-1.49388	-0.271628	0.00520745	0.386633
DDIT4	0.818427	0.255806	1.3838	0.00526728	0.386633
SP140L	1.15218	0.356334	1.94803	0.00528687	0.386633
IKBKE	1.8162	0.560983	3.07103	0.00529816	0.386633
ITPKB	-0.737144	-1.24553	-0.229304	0.00530227	0.386633
SLC30A5	-1.30115	-2.20134	-0.370768	0.00538854	0.386813
TPMT	1.41578	0.435115	2.39644	0.00540877	0.386813
AL731577.1	-1.72178	-2.90968	-0.515631	0.005413	0.386813
KCNK12	1.69307	0.523541	2.87134	0.00549649	0.389594
SIT1	1.80616	0.55268	3.05725	0.00556133	0.389594
HAUS8	1.7025	0.517115	2.88789	0.00564023	0.389594
AC005726.1	1.51464	0.458539	2.56838	0.0057083	0.389594
ZNF25	1.61138	0.489296	2.74811	0.0057187	0.389594
MAP2K2	0.77566	0.236409	1.31789	0.00576123	0.389594
TMEM38B	1.81396	0.547437	3.08049	0.00576836	0.389594
POLR2E	1.50631	0.454363	2.55826	0.00577838	0.389594
TSPYL2	-0.51787	-0.886155	-0.156286	0.00579345	0.389594
RASA2	-0.680177	-1.1565	-0.206441	0.00581538	0.389594
ELMO2	1.66118	0.496125	2.81996	0.00585641	0.389906
KMT2A	0.637442	0.190602	1.08428	0.0059546	0.390022
CCDC28B	1.94551	0.579968	3.31105	0.0060161	0.390022
WIPF2	-1.06097	-1.80612	-0.315819	0.00604585	0.390022
ABHD11	1.75307	0.522572	2.98359	0.00615078	0.390022
DAD1	1.45567	0.432525	2.48898	0.00616281	0.390022
NCF4	1.93652	0.57798	3.30246	0.00621117	0.390022
SLMAP	1.26177	0.371211	2.14724	0.00621212	0.390022
CST7	1.79001	0.527491	3.04685	0.0062439	0.390022
RCSD1	1.44973	0.426347	2.47312	0.00629432	0.390022
UQCC2	1.94063	0.570323	3.31093	0.00630838	0.390022
CCDC86	1.76024	0.521292	3.01289	0.00631075	0.390022
HIC1	1.40373	0.412352	2.39511	0.00631765	0.390022
IFT80	1.79317	0.524591	3.06174	0.00640288	0.390022
CENPT	1.76132	0.515262	3.00738	0.00640336	0.390022
SLC48A1	1.63006	0.475933	2.7842	0.00644406	0.390022
ZNF680	-1.78176	-3.04459	-0.518922	0.0064963	0.390022
HAPLN3	1.25998	0.36673	2.15068	0.00649669	0.390022
RAB30-AS1	1.96063	0.57056	3.35071	0.0065131	0.390022
CAPG	2.16092	0.629117	3.70075	0.00663052	0.394848
CLSTN3	1.64048	0.465113	2.80621	0.00677431	0.395119
VHL	-1.09063	-1.87141	-0.319132	0.00678273	0.395119
PNO1	1.09039	0.313973	1.86669	0.00679221	0.395119
ZSCAN29	1.38677	0.398193	2.37535	0.00679527	0.395119
OTUD6B-AS1	1.39778	0.395292	2.39259	0.00685659	0.395119
ERI3	1.68046	0.481028	2.87989	0.00686122	0.395119
ATP8B2	1.77851	0.511129	3.05716	0.00689312	0.395119
HSD11B1L	1.51965	0.435557	2.60558	0.00697729	0.397817
IRF1	0.685197	0.196188	1.17649	0.00705412	0.398349
RHOBTB3	-1.55319	-2.66689	-0.439494	0.00710851	0.398349
TOR2A	1.83071	0.517919	3.1435	0.00711279	0.398349
PCYOX1L	1.75274	0.495344	3.01014	0.00713527	0.398349
BRD2	0.427014	0.114438	0.734031	0.00730734	0.405841
IL11RA	1.97876	0.553326	3.40419	0.007365	0.406935
UBR7	1.58784	0.446047	2.72917	0.00740828	0.407227
SLC33A1	1.67689	0.453397	2.87858	0.00745871	0.407908
ABI3	-1.29683	-2.23362	-0.360044	0.00752184	0.409272
PLPBP	1.74595	0.483001	3.0089	0.00760056	0.411467
MFAP3	-1.62166	-2.7972	-0.44612	0.00772367	0.414278
NLRC5	0.984625	0.270479	1.69877	0.00775577	0.414278
USP48	1.27454	0.349412	2.19967	0.0078006	0.414278
CSKMT	1.57201	0.431137	2.71077	0.00780709	0.414278
CARD11	1.85978	0.508769	3.2108	0.00784792	0.414393
LINC00562	-1.30272	-2.25051	-0.354574	0.00805758	0.419198
PDE12	1.33586	0.361284	2.31043	0.0081033	0.419198
DIABLO.1	-1.90375	-3.29276	-0.514737	0.00810917	0.419198
ORAI2	1.79238	0.484516	3.10023	0.00811417	0.419198
SUPT3H	1.83267	0.494961	3.17038	0.00813444	0.419198
WDR81	1.67803	0.451072	2.905	0.00824018	0.420712
VAMP5	1.22528	0.329023	2.12153	0.00826371	0.420712
MRPS25	-1.52065	-2.63328	-0.408015	0.00828158	0.420712
PYURF	1.20299	0.321314	2.08061	0.00833817	0.421589
AC027307.3	1.49691	0.403154	2.59433	0.00840066	0.422754
POMK	-1.3049	-2.26196	-0.328658	0.00852833	0.425568
MVP	1.38023	0.366053	2.3944	0.00854534	0.425568
TFRC	1.13565	0.300325	1.97097	0.00861065	0.425568
UTP25	1.66959	0.443255	2.89683	0.00861539	0.425568
SNRPA	1.38586	0.36799	2.40804	0.0087227	0.427771
SYNRG	1.26302	0.331814	2.19033	0.00875031	0.427771
SLC44A2	1.27845	0.323359	2.22004	0.00878721	0.427771
SUGP1	1.86112	0.486133	3.2361	0.00889352	0.427771
DNAJC16	1.71101	0.446614	2.9754	0.00890946	0.427771
PBRM1	1.14209	0.297799	1.98638	0.00893368	0.427771
PDAP1	-0.603261	-1.04674	-0.15057	0.00893934	0.427771
TMUB1	1.46221	0.384239	2.54613	0.00905146	0.431159
YIF1A	1.62683	0.422758	2.83047	0.00914228	0.431159
KLHL20	-1.4213	-2.47632	-0.36928	0.00919431	0.431159
AC004825.2	1.81167	0.466754	3.15659	0.00921117	0.431159
IFITM1	1.19325	0.3046	2.07484	0.00921124	0.431159
DENND6A	-1.40025	-2.44116	-0.359354	0.00930168	0.433499
AC083880.1	1.43845	0.367561	2.50933	0.00940238	0.435011
SMIM30	1.56621	0.403096	2.74566	0.00945449	0.435011
ST7	1.58706	0.402929	2.77119	0.0095529	0.435011
MDFIC	1.53687	0.389712	2.68403	0.00958141	0.435011
ROMO1	1.15422	0.285257	2.01309	0.00962809	0.435011
FAM168A	1.68181	0.428621	2.94369	0.009723	0.435011
SH3BP2	1.75695	0.442433	3.07147	0.00974434	0.435011
KRIT1	1.81922	0.456822	3.18162	0.00981071	0.435011
LTK	1.33685	0.335246	2.33846	0.00984221	0.435011
DPF2	-1.23371	-2.15704	-0.311438	0.00986325	0.435011
CAPN2	1.17908	0.284841	2.09807	0.00988864	0.435011
CLK2	1.46619	0.366801	2.56558	0.00989864	0.435011
SLFN13	1.57693	0.392624	2.75689	0.00994467	0.435011
ZNF429	1.67753	0.418374	2.93668	0.00997162	0.435011
COMMD1	1.62035	0.40406	2.83664	0.00997487	0.435011
RBM38	-0.554416	-0.969225	-0.13834	0.00998347	0.435011
GNAI2	0.518327	0.127634	0.919049	0.0101071	0.435204
PSMB9	1.21877	0.302006	2.13554	0.0101242	0.435204
CASP1	1.62423	0.403649	2.84637	0.0102332	0.435204
AF213884.3	1.23224	0.305982	2.16595	0.0102492	0.435204
CCDC167	1.88035	0.463945	3.29441	0.0102585	0.435204
ITM2B	0.397578	0.0990966	0.69841	0.0102949	0.435204
PLEKHF1	-1.74397	-3.06022	-0.427715	0.0103688	0.435204
FOXK1	1.47786	0.36477	2.60924	0.0103705	0.435204
KBTBD3	1.71305	0.423511	3.03044	0.0104036	0.435204
BCL2	1.274	0.313616	2.25003	0.0104748	0.435204
ZNF473	-1.6229	-2.8469	-0.395076	0.0104934	0.435204
ANKFY1	1.99626	0.486655	3.50586	0.010512	0.435204
TIA1	1.42224	0.346666	2.49782	0.0105157	0.435204
MPHOSPH9	1.53892	0.369382	2.70154	0.0106904	0.437863
TMEM243	0.542808	0.131278	0.954337	0.0107021	0.437863
TSPAN32	1.79563	0.434267	3.15698	0.0107025	0.437863
TSC22D4	1.16902	0.281824	2.05622	0.0107789	0.43825
LZTS2	1.19084	0.289019	2.10253	0.0108331	0.43825
NUDCD2	1.31916	0.31687	2.31886	0.0108346	0.43825
PRKCSH	1.36045	0.328825	2.39329	0.0108817	0.438498
ABHD3	1.31126	0.312772	2.30976	0.011034	0.43972
RAB1A	1.14718	0.273513	2.02085	0.0110447	0.43972
DNLZ	-1.47086	-2.58882	-0.352519	0.0110684	0.43972
SPACA9	1.07496	0.255959	1.89396	0.0110761	0.43972
PIK3CB	1.54055	0.369559	2.72652	0.0111653	0.441625
RSAD2	2.29882	0.545336	4.0511	0.0112881	0.444844
DRAP1	0.631001	0.150071	1.11475	0.0113981	0.44633
VPS41	1.60486	0.376893	2.83283	0.0114091	0.44633
PVT1	0.974393	0.228277	1.72051	0.0114677	0.446991
TMEM170A	1.14939	0.263903	2.02657	0.0115387	0.44753
C8orf58	-1.36854	-2.41478	-0.318933	0.0115844	0.44753
MED13L	0.581815	0.135385	1.02825	0.0116317	0.44753
EIF2B4	1.5674	0.364472	2.77033	0.0116486	0.44753
AL137003.2	1.84086	0.423923	3.2578	0.0118843	0.453886
YWHAH	1.52611	0.354868	2.70855	0.0119334	0.453886
TRIM44	1.45266	0.333745	2.57157	0.011941	0.453886
AL360270.1	1.5348	0.351843	2.71961	0.0122109	0.461857
MED19	1.24098	0.281385	2.20057	0.0122614	0.461857
IL12RB1	1.40048	0.316628	2.48434	0.0123325	0.461857
CCDC59	0.39316	0.0897956	0.698583	0.0123378	0.461857
C9orf78	-0.481415	-0.852777	-0.10749	0.0123662	0.461857
ZMAT3	1.64187	0.369356	2.91438	0.0124542	0.46353
ZMIZ1	1.7602	0.39403	3.12637	0.0125746	0.466391
RPN2	1.196	0.26677	2.12523	0.0126625	0.467535
KNOP1	1.46903	0.327266	2.61079	0.0126927	0.467535
POLR2J	0.607497	0.136225	1.08068	0.0128134	0.468388
ULBP2	1.68726	0.372344	3.00218	0.0129244	0.468388
MRPS24	1.60839	0.354605	2.86218	0.0129475	0.468388
POLL	1.59312	0.350769	2.83547	0.0129802	0.468388
JAG2	1.21852	0.26784	2.1692	0.0130214	0.468388
PKM	1.083	0.239152	1.94576	0.0130274	0.468388
KCTD6	1.67108	0.365287	2.97688	0.0131573	0.468388
PEX26	1.71576	0.374308	3.05721	0.0132061	0.468388
ARL16	1.62492	0.357206	2.89651	0.0132852	0.468388
RND1	1.67014	0.362727	2.97755	0.0133161	0.468388
BCL2L13	1.777	0.385921	3.16808	0.013317	0.468388
FOXO4	1.60536	0.347976	2.86274	0.0133641	0.468388
RANBP6	-1.18737	-2.11441	-0.251857	0.0133827	0.468388
STIL	1.03509	0.223826	1.84634	0.0134231	0.468388
STRIP1	-1.55145	-2.76794	-0.334948	0.0134624	0.468388
CEP104	1.70614	0.367601	3.04467	0.013512	0.468388
SDHB	-0.514647	-0.917419	-0.111057	0.0135248	0.468388
COTL1	0.670783	0.146723	1.19983	0.0135552	0.468388
RHBDD2	-0.575032	-1.02726	-0.125149	0.0135723	0.468388
C16orf86	1.32309	0.275788	2.36134	0.0135898	0.468388
GNB4	1.33645	0.285789	2.38712	0.0136971	0.468602
VAMP8	0.51442	0.107956	0.917525	0.0136998	0.468602
TMEM138	1.16055	0.249384	2.07165	0.0138096	0.468602
EIF3K	0.266796	0.057517	0.476953	0.0138155	0.468602
NOL6	1.68792	0.362292	3.02155	0.013928	0.468602
CFL2	1.52216	0.320405	2.7239	0.014085	0.468602
USP1	0.88924	0.18685	1.59163	0.0141287	0.468602
GPR137	1.37106	0.289812	2.46179	0.0141623	0.468602
SFT2D2	-0.546679	-0.978952	-0.114406	0.0142285	0.468602
RBM27	-1.45871	-2.6114	-0.305828	0.0142817	0.468602
CNOT2	-0.427549	-0.764819	-0.0879008	0.0143687	0.468602
AGO4	1.46867	0.303991	2.62844	0.0144046	0.468602
IMPDH2	1.39157	0.291137	2.49234	0.01452	0.468602
PLEKHA2	-0.986609	-1.76975	-0.20347	0.0145889	0.468602
RAPGEF2	1.51741	0.3163	2.72165	0.0146407	0.468602
SPOP	-1.30113	-2.33531	-0.269195	0.0146787	0.468602
RAP1GDS1	1.5619	0.3176	2.79896	0.0146883	0.468602
RCC2	1.443	0.296289	2.58833	0.0147247	0.468602
AC025159.1	0.520865	0.107766	0.934704	0.0147363	0.468602
ST3GAL1	1.53937	0.315567	2.76317	0.0147367	0.468602
PGAP2	-1.54927	-2.78098	-0.317551	0.0147403	0.468602
DHRS1	1.58352	0.323742	2.84329	0.0148032	0.468602
FBXW5	1.20881	0.247142	2.16935	0.0148469	0.468602
PPP1R15A	0.359883	0.0736953	0.646092	0.0149391	0.468602
ANKRD52	-1.73879	-3.12442	-0.353162	0.0149648	0.468602
ACAD9	1.32799	0.268934	2.38705	0.0150371	0.468602
MIEN1	0.562058	0.114377	1.00923	0.0150975	0.468602
LYRM1	1.41787	0.284293	2.55288	0.0150998	0.468602
CYBA	0.575231	0.117713	1.0358	0.0151174	0.468602
ITGA6	1.78991	0.359381	3.22044	0.0152483	0.468602
USP34	0.570339	0.11403	1.02508	0.015288	0.468602
NAPA-AS1	1.45223	0.288201	2.61079	0.0152923	0.468602
NDUFB2	0.52473	0.106237	0.94801	0.0153107	0.468602
PTPN22	-1.02928	-1.85255	-0.204719	0.0153253	0.468602
TRIM21	1.65129	0.332554	2.96984	0.0153274	0.468602
RCC1	1.4359	0.286598	2.58333	0.0154517	0.468602
EDRF1	1.07786	0.214195	1.94153	0.0155018	0.468602
GSS	1.67395	0.334536	3.01471	0.015544	0.468602
NEU4	-1.52147	-2.7471	-0.305887	0.0156051	0.468602
DDX19B	1.27256	0.252008	2.29245	0.0156499	0.468602
PRKCQ	1.39808	0.275369	2.52079	0.0157205	0.468602
CES4A	1.54738	0.305932	2.78943	0.0157397	0.468602
AC005332.5	1.66625	0.327606	3.00489	0.0157641	0.468602
ZNF432	1.551	0.307614	2.79734	0.0157809	0.468602
MRPS11	1.40843	0.276342	2.54051	0.015815	0.468602
RYK	-1.10361	-1.99083	-0.216392	0.0158312	0.468602
SLC35E3	1.71462	0.334802	3.09443	0.0159333	0.468602
NFKBIE	1.57183	0.306375	2.83728	0.015977	0.468602
OSTF1	1.05007	0.204622	1.89551	0.0159833	0.468602
PAPSS1	1.52631	0.301199	2.76493	0.0160048	0.468602
SS18L1	-1.43541	-2.58845	-0.279178	0.0160778	0.468602
NUB1	0.904311	0.178489	1.63363	0.0160841	0.468602
SCARB2	1.45671	0.282095	2.63132	0.0161365	0.468602
XAF1	2.01302	0.391197	3.63166	0.0161808	0.468602
NFATC3	0.992963	0.191412	1.79451	0.0162487	0.468602
TNFRSF11A	1.04043	0.19323	1.87898	0.016269	0.468602
SUPT20H	1.45642	0.279498	2.65317	0.0164603	0.468602
TRAF3IP1	1.59551	0.308406	2.89147	0.0165548	0.468602
AC009961.1	1.2477	0.237035	2.25837	0.016606	0.468602
PPP1R15B	0.943805	0.179146	1.70846	0.0166272	0.468602
RSU1	1.90275	0.365743	3.45463	0.0166647	0.468602
REL	-0.459904	-0.832706	-0.0879143	0.0166742	0.468602
PARD6A	1.59003	0.299763	2.87701	0.0167054	0.468602
MYL12A	0.566785	0.108156	1.02609	0.0167204	0.468602
SCGB3A1	1.40406	0.264731	2.54051	0.0167946	0.468602
JAK1	-0.378314	-0.684605	-0.0694868	0.0169126	0.468602
ALG10	-1.41836	-2.57063	-0.266094	0.0169129	0.468602
SLC39A4	1.73221	0.326031	3.15044	0.0169566	0.468602
FHIT	1.08539	0.202812	1.96797	0.0170107	0.468602
HLA-E	0.383111	0.0727241	0.696523	0.0170278	0.468602
EXOG	1.27508	0.240728	2.31449	0.0170706	0.468602
S100A6	0.528554	0.0999114	0.959357	0.0170721	0.468602
SETD3	1.78905	0.333236	3.24487	0.0170881	0.468602
FBXO41	1.44811	0.272498	2.63181	0.0171167	0.468602
RFXAP	1.59257	0.289047	2.88691	0.0171572	0.468602
MTFP1	-1.47084	-2.67075	-0.27588	0.0171678	0.468602
ATG4D	1.3153	0.246982	2.38819	0.0171884	0.468602
NELFE	1.2655	0.236022	2.29777	0.0173422	0.468602
FAM53C	0.733331	0.134903	1.33176	0.0173914	0.468602
RHEB	0.519356	0.096618	0.945257	0.0173964	0.468602
AP2S1	0.542714	0.101156	0.986741	0.0174268	0.468602
MRPL14	1.52066	0.283115	2.7695	0.0174701	0.468602
TMEM161A	1.5712	0.291292	2.86226	0.0174741	0.468602
EZR	-0.595262	-1.07995	-0.107546	0.0174845	0.468602
WDR36	1.52428	0.271489	2.76481	0.0174951	0.468602
IFI44L	1.9305	0.35018	3.5043	0.0175288	0.468602
ANKRD13C	1.44592	0.264485	2.62735	0.0175294	0.468602
NTNG2	1.18591	0.216755	2.15507	0.0175485	0.468602
PIAS3	1.46562	0.267526	2.66372	0.0175805	0.468602
LAMTOR2	1.21476	0.22239	2.21802	0.0176107	0.468602
EPS8L2	-1.79835	-3.26867	-0.307824	0.0176196	0.468602
ITGAL	1.27857	0.232266	2.32487	0.0176969	0.468602
PPP1CA	1.29743	0.235844	2.35782	0.0177586	0.468602
CENPV	-1.31155	-2.38625	-0.23685	0.0178405	0.468602
DYNLL2	0.545584	0.0995518	0.996493	0.0178521	0.468602
HVCN1	1.34041	0.236753	2.43625	0.0178703	0.468602
NUCB1	1.05437	0.189826	1.91892	0.0179146	0.468602
VPS35L	-1.51772	-2.76223	-0.273204	0.0179183	0.468602
SOCS7	1.53286	0.269881	2.78491	0.017924	0.468602
NARS	1.03742	0.182629	1.88644	0.0180069	0.469625
PMPCB	-0.697709	-1.27057	-0.117353	0.0180589	0.469652
ANK3	1.32432	0.235889	2.40987	0.0181567	0.469652
KMT2E-AS1	1.19509	0.200914	2.17468	0.0182072	0.469652
PLCH2	1.1652	0.206593	2.12381	0.0182846	0.469652
TXNDC11	0.873362	0.154557	1.59217	0.0183301	0.469652
SLC35A4	1.43952	0.254655	2.62439	0.018339	0.469652
ZNF136	1.34891	0.239315	2.45742	0.0183633	0.469652
CDC34	1.21347	0.214094	2.21284	0.0184033	0.469652
KIAA2026	1.25798	0.221816	2.29414	0.0184176	0.469652
CFAP97	1.18108	0.207723	2.15444	0.0184794	0.469652
ATP5MD	0.935729	0.162794	1.70467	0.0185068	0.469652
NTPCR	1.75126	0.30731	3.19522	0.0185337	0.469652
APRT	0.403657	0.0715234	0.738791	0.0187172	0.471079
LINC00909	1.24028	0.215749	2.26481	0.0187438	0.471079
YWHAQ	0.498982	0.0863011	0.911242	0.018765	0.471079
BATF	1.90072	0.333992	3.47465	0.0187947	0.471079
WTAP	-0.356028	-0.649769	-0.061678	0.0188399	0.471079
PTPN6	1.77289	0.311141	3.24635	0.0188537	0.471079
ASCC1	1.48612	0.258124	2.71471	0.018916	0.471381
TUBGCP6	-1.55715	-2.8458	-0.268508	0.0189537	0.471381
HDAC10	1.33435	0.229131	2.43958	0.0190536	0.47175
RP9	1.37443	0.2273	2.51025	0.019165	0.47175
MCRIP1	0.527598	0.0916747	0.967646	0.0192011	0.47175
SAMD15	-1.29872	-2.38244	-0.22356	0.0192161	0.47175
XPO5	1.42526	0.24273	2.6078	0.0192508	0.47175
GALM	1.72864	0.29392	3.16337	0.0192895	0.47175
PNISR	0.295698	0.0496766	0.541531	0.0196197	0.47175
TMEM63B	1.57431	0.263154	2.88546	0.0196949	0.47175
TP53INP1	1.1755	0.196221	2.15479	0.0197276	0.47175
PRDM1	1.24258	0.209542	2.28005	0.0197519	0.47175
ZDHHC7	-1.32971	-2.43435	-0.205722	0.0197687	0.47175
GBF1	1.69017	0.282964	3.11329	0.01983	0.47175
NCALD	-1.62088	-2.96722	-0.26317	0.0198511	0.47175
FBXO4	1.54307	0.25499	2.82842	0.01989	0.47175
RPS6KL1	1.26729	0.213556	2.32909	0.0199117	0.47175
NEMF	-0.599774	-1.1004	-0.0991534	0.0199566	0.47175
NFYC	-1.41986	-2.6085	-0.237481	0.0199633	0.47175
CCR4	1.01086	0.16691	1.85481	0.0199853	0.47175
DDT	0.462182	0.0774374	0.851158	0.0200115	0.47175
AP001160.3	1.34209	0.221035	2.46315	0.0200458	0.47175
NDC1	1.34698	0.223387	2.47169	0.0200789	0.47175
AC242426.2	1.31864	0.216253	2.42103	0.0201459	0.47175
NBN	1.51898	0.248198	2.78976	0.020232	0.47175
ESRRA	1.3986	0.228835	2.59377	0.020341	0.47175
STT3B	0.865435	0.140563	1.59031	0.0203734	0.47175
ZBTB44	1.03375	0.167484	1.90002	0.0204318	0.47175
PEX13	-1.5131	-2.77992	-0.233646	0.0204408	0.47175
TTC21A	1.27515	0.206455	2.34385	0.0204476	0.47175
EP300	-0.569203	-1.04614	-0.093096	0.0204515	0.47175
DPH3	1.34645	0.206545	2.47352	0.0204911	0.47175
MCCC1	1.47267	0.240522	2.71728	0.020494	0.47175
CISD3	1.73395	0.280123	3.18778	0.020499	0.47175
IL2RG	1.19891	0.193601	2.20423	0.0205093	0.47175
ZCCHC7	1.43225	0.233267	2.63358	0.0205841	0.47175
KRCC1	1.66259	0.267218	3.05795	0.0206191	0.47175
CMC1	1.54582	0.248436	2.84321	0.0206206	0.47175
CD7	-0.394787	-0.725024	-0.0617135	0.0206707	0.47175
STX2	1.50692	0.243353	2.77362	0.0208014	0.47175
FDX2	-1.4425	-2.65531	-0.229691	0.0208372	0.47175
PFN1	0.540437	0.08724	0.998557	0.020914	0.47175
AC104532.2	-1.50672	-2.78342	-0.238995	0.0209272	0.47175
PITPNM1	1.60603	0.257668	2.95981	0.0209368	0.47175
LYST	-0.497817	-0.920731	-0.0793901	0.0209428	0.47175
GGCX	1.24697	0.197603	2.29634	0.0209492	0.47175
LNPEP	1.29728	0.202789	2.42302	0.0209699	0.47175
CFL1	0.42612	0.0683254	0.786894	0.0210627	0.47175
PEF1	0.974156	0.151168	1.79273	0.0210664	0.47175
KCTD9	1.3276	0.208939	2.44627	0.021109	0.47175
AP1B1	-1.64337	-3.02829	-0.258455	0.0211251	0.47175
RGS19	1.47265	0.230294	2.71501	0.0212568	0.472953
SRF	1.37732	0.215289	2.53936	0.0212672	0.472953
ENTR1	1.63376	0.257866	3.02726	0.0213832	0.474547
STAG1	1.03984	0.161001	1.91868	0.0214865	0.475539
UBQLN4	1.26152	0.185558	2.357	0.0215166	0.475539
HADHB	1.10336	0.157201	2.03725	0.0216053	0.476189
MX1	1.90668	0.297981	3.52512	0.0216349	0.476189
ETFDH	1.52337	0.226419	2.80997	0.0218088	0.479033
ANKRD13D	1.20403	0.183867	2.24294	0.021886	0.47973
SELENOT	-0.392501	-0.724321	-0.0575214	0.02193	0.47973
PDE7A	1.3709	0.206898	2.53491	0.0220732	0.479769
SNRK	-0.532064	-0.982261	-0.0768577	0.022105	0.479769
TSTA3	1.35032	0.20664	2.50518	0.0221596	0.479769
POLB	-0.786362	-1.4547	-0.118022	0.0221995	0.479769
ZNF830	1.10808	0.166241	2.04991	0.0222085	0.479769
SEPT8	1.23051	0.187321	2.28708	0.022228	0.479769
ATRN	1.35935	0.203591	2.51511	0.0222474	0.479769
VAV1	1.69587	0.253517	3.13822	0.0222899	0.479769
FLNB	1.10696	0.163969	2.04995	0.0224977	0.480759
VPS13D	1.71338	0.253776	3.17312	0.0224995	0.480759
ZNF704	-1.67534	-3.10298	-0.247693	0.0225403	0.480759
AC004982.2	-1.12575	-2.0853	-0.166206	0.0225719	0.480759
MT-ND4L	0.435567	0.0644744	0.806454	0.0226405	0.480759
CD3D	0.387758	0.057435	0.723978	0.0226959	0.480759
TAPBPL	1.70253	0.249841	3.15521	0.0227087	0.480759
CLUH	1.44924	0.212236	2.68624	0.0227549	0.480759
AMD1	0.37868	0.0541328	0.700916	0.0227896	0.480759
PCAT1	1.41979	0.211278	2.63055	0.0228306	0.480759
HSD17B8	1.47329	0.218052	2.73451	0.022833	0.480759
IFIT1	2.06028	0.300961	3.81706	0.0228741	0.480759
DDOST	0.881663	0.127278	1.63543	0.0229682	0.481763
CTSB	1.29515	0.186837	2.40346	0.0230921	0.481763
CD3G	0.682947	0.0997	1.27153	0.0231153	0.481763
CD79A	1.45385	0.20944	2.69825	0.0231231	0.481763
DIP2B	1.39556	0.197642	2.58644	0.0231465	0.481763
AC107068.1	1.08294	0.154977	2.01091	0.0232708	0.483411
THOP1	1.41219	0.203885	2.62661	0.023362	0.48357
SGK494	1.40209	0.1996	2.60458	0.0233874	0.48357
TBCA	0.582261	0.0840766	1.0821	0.0234138	0.48357
MCUB	0.545639	0.0771598	1.01412	0.0235352	0.485143
AC007114.1	1.07383	0.150633	1.99702	0.0237132	0.486508
NEK8	-1.38262	-2.57174	-0.1935	0.0237643	0.486508
LINC02482	1.185	0.168589	2.21232	0.0237784	0.486508
PHKG2	1.56163	0.222821	2.90996	0.023783	0.486508
DDX10	1.58916	0.220989	2.95734	0.0239047	0.487602
PTDSS1	1.40157	0.194381	2.60877	0.0239633	0.487602
RPS6KA5	1.31267	0.181414	2.44392	0.0240401	0.487602
DCAF17	1.47326	0.20579	2.74328	0.0240908	0.487602
UBP1	1.31128	0.180635	2.44192	0.024111	0.487602
PCGF6	-1.62722	-3.03109	-0.223357	0.024189	0.487602
RAB37	1.70925	0.2312	3.18187	0.0242572	0.487602
TNKS	1.36606	0.186534	2.54558	0.0243024	0.487602
RBM17	-0.41199	-0.766691	-0.0548311	0.0243089	0.487602
GSK3A	1.37014	0.187994	2.5532	0.0244242	0.487602
ZNF710-AS1	0.994305	0.137971	1.85738	0.0244798	0.487602
HNRNPDL	0.312878	0.0431352	0.584741	0.0245324	0.487602
DMPK	1.13401	0.15318	2.11484	0.024537	0.487602
DIAPH1	0.849654	0.116509	1.58629	0.0245793	0.487602
FRMD4B	1.30033	0.174993	2.42566	0.0246174	0.487602
APOL6	0.578083	0.078762	1.07903	0.0246276	0.487602
EIF4G1	1.30195	0.175092	2.42881	0.024632	0.487602
RSRP1	0.304045	0.0412652	0.567089	0.0246556	0.487602
POMP	-0.464303	-0.865269	-0.0610967	0.0247008	0.487602
ALDH18A1	1.48183	0.1939	2.76366	0.024817	0.488996
SLC39A6	1.47476	0.195733	2.7538	0.0249154	0.489428
DHTKD1	1.05275	0.13898	1.96652	0.0250293	0.489428
APOBEC3G	1.57511	0.207389	2.94284	0.0250858	0.489428
KLF3	-0.522853	-0.976104	-0.0663669	0.025095	0.489428
METTL8	1.76894	0.231587	3.3316	0.0252322	0.489428
UBR3	1.44316	0.188394	2.69792	0.0252679	0.489428
ASH1L	0.899245	0.117285	1.6812	0.0252869	0.489428
FAM43A	-1.46392	-2.73272	-0.185279	0.0253036	0.489428
MAP1A	-1.39574	-2.60968	-0.1818	0.0253149	0.489428
GLRX	1.2634	0.164252	2.36254	0.0253547	0.489428
SPG21	1.50082	0.194061	2.80758	0.0254696	0.489428
CCS	1.49598	0.193162	2.79879	0.0254994	0.489428
MPHOSPH8	0.857181	0.110599	1.60376	0.0255149	0.489428
C12orf75	0.851935	0.111711	1.59622	0.0255964	0.489428
ZNF598	1.39335	0.181845	2.62216	0.0256275	0.489428
TXLNA	1.45935	0.178122	2.72814	0.025637	0.489428
PSEN1	-1.15532	-2.16368	-0.146953	0.0258143	0.489428
PHB	1.02246	0.130003	1.91492	0.0258226	0.489428
AKAP17A	-0.731295	-1.3693	-0.085064	0.0258243	0.489428
AL121748.1	1.0852	0.136852	2.0306	0.0258799	0.489428
SLC39A9	1.58063	0.203379	2.96102	0.0258876	0.489428
CBX6	1.19747	0.151623	2.24332	0.0259093	0.489428
MRPS35	0.836454	0.104763	1.57975	0.0259845	0.489428
THAP11	1.26539	0.154387	2.36855	0.025994	0.489428
AL445686.2	1.23988	0.157503	2.32246	0.0260315	0.489428
POMZP3	1.46539	0.187848	2.74951	0.0260727	0.489428
METTL5	1.09265	0.137037	2.04825	0.0261075	0.489428
TANK	0.717102	0.0880819	1.34315	0.026126	0.489428
MRPL51	1.4756	0.184324	2.76687	0.0261906	0.489428
SP110	1.20221	0.151835	2.25556	0.0262332	0.489428
NDUFB7	0.637179	0.0798032	1.19454	0.0262544	0.489428
RITA1	1.38086	0.170914	2.59079	0.0263798	0.490049
AC024940.1	1.20898	0.149277	2.26869	0.0264297	0.490049
ALG5	0.993852	0.122698	1.86501	0.0264324	0.490049
RNF4	-0.896168	-1.68065	-0.110664	0.0264913	0.490049
PSMB6	-0.38296	-0.717904	-0.0445661	0.0265163	0.490049
RPS6KA1	1.62097	0.200692	3.04349	0.0265903	0.490458
PRR13	0.881306	0.109483	1.65507	0.0266299	0.490458
PPP1CB	-0.41244	-0.774436	-0.0507454	0.0267266	0.491393
SLC41A1	1.5079	0.182501	2.8333	0.0268376	0.49174
BOD1L1	-0.546993	-1.02796	-0.0660189	0.026893	0.49174
UBE2D1	1.3103	0.157971	2.46262	0.0269162	0.49174
ANKRD37	1.57873	0.190213	2.96724	0.0269289	0.49174
TMED9	1.03241	0.125879	1.94136	0.0270094	0.49237
KIFAP3	1.49679	0.17836	2.81522	0.0271516	0.494123
MGST3	1.13528	0.136606	2.14985	0.0272562	0.495186
REXO2	1.24576	0.146619	2.3449	0.0273996	0.496147
PPP2R3C	-0.663448	-1.25149	-0.0784979	0.0276487	0.496147
FXN	1.22806	0.1453	2.32135	0.0276612	0.496147
PARP12	1.48634	0.174205	2.79939	0.0276857	0.496147
TOP1MT	1.48973	0.172395	2.80707	0.0277347	0.496147
GPATCH3	1.16219	0.136094	2.19566	0.0277545	0.496147
HSDL2	1.52843	0.176527	2.88032	0.0277732	0.496147
FGL2	0.849291	0.0943181	1.59873	0.0278576	0.496147
PRELID3B	-0.806176	-1.51787	-0.084583	0.0278654	0.496147
TRADD	1.16298	0.13562	2.19403	0.0279511	0.496147
HDDC2	1.40242	0.162435	2.65591	0.027972	0.496147
ABHD13	0.854085	0.097541	1.61063	0.0279939	0.496147
GTF2H1	1.43037	0.165811	2.69679	0.0279963	0.496147
HDLBP	1.46658	0.16699	2.76617	0.0280525	0.496147
SLC9A1	1.55121	0.176592	2.92583	0.0280563	0.496147
LSP1	1.11092	0.126121	2.09572	0.0281099	0.496147
BHLHE40	1.21507	0.137913	2.29224	0.0281146	0.496147
ZNF880	1.45258	0.166104	2.74157	0.0282107	0.496147
SLC35D1	1.40641	0.160524	2.66112	0.0282511	0.496147
KBTBD6	-1.55617	-2.93703	-0.175303	0.0282608	0.496147
SLC45A4	1.41362	0.158954	2.66829	0.0282963	0.496147
RPRD1A	1.45498	0.125623	2.74645	0.0283762	0.496147
ZSWIM1	1.05602	0.118115	1.99392	0.0283988	0.496147
CCNL1	0.265382	0.0296502	0.501113	0.02842	0.496147
MINDY3	1.63486	0.181241	3.08848	0.0285697	0.497538
EGR1	1.53267	0.16971	2.89563	0.0285925	0.497538
CCDC22	1.47668	0.166628	2.79615	0.0286728	0.498126
INSIG2	-1.59544	-3.01558	-0.175298	0.0287406	0.498408
NMRK1	1.21841	0.133582	2.30324	0.028782	0.498408
DCTPP1	1.17335	0.127575	2.21913	0.0289402	0.499244
MED10	-0.370626	-0.700096	-0.0395331	0.0289739	0.499244
UBE2E3	-0.876651	-1.6558	-0.0896733	0.0290076	0.499244
CCNJ	-1.50936	-2.86012	-0.166244	0.0290166	0.499244
PROSER3	-1.41317	-2.67199	-0.145012	0.0291202	0.500223
KPNA6	1.1871	0.127495	2.24671	0.0291718	0.500308
OGFR	1.43894	0.155725	2.72697	0.0293649	0.502475
RASGRP3	1.68345	0.181522	3.19142	0.0294295	0.502475
TSPYL4	1.0923	0.117659	2.08823	0.0294423	0.502475
FGD5-AS1	1.12309	0.105547	2.12645	0.0294856	0.502475
NDUFAF4	-1.08093	-2.0465	-0.112934	0.0296193	0.502828
SMDT1	0.783039	0.0841978	1.48896	0.0296686	0.502828
CCNG2	1.47224	0.153296	2.79118	0.0297474	0.502828
NUP210	1.53767	0.158415	2.95084	0.0298187	0.502828
PIGK	1.5863	0.166472	3.01715	0.0298318	0.502828
TXNDC17	0.914167	0.0955942	1.73634	0.0299387	0.502828
KRT10	0.315359	0.0318366	0.597537	0.0299389	0.502828
NCOR1	0.826215	0.0842756	1.56815	0.0301234	0.502828
ZNF32	1.25835	0.128165	2.38854	0.0301502	0.502828
WASHC2A	1.14927	0.116513	2.18204	0.0302342	0.502828
ZNHIT6	-0.886996	-1.68485	-0.0891393	0.0303917	0.502828
MGST2	1.26676	0.127097	2.40642	0.0304209	0.502828
COG8.1	-1.16432	-2.21261	-0.116037	0.030541	0.502828
CDK5RAP2	1.12211	0.11166	2.13255	0.0305681	0.502828
UBR1	1.1885	0.117766	2.25923	0.0306436	0.502828
PPP2R5B	-1.44096	-2.74679	-0.145282	0.0308052	0.502828
SINHCAF	0.546223	0.0535262	1.03892	0.0308401	0.502828
ARPC5	1.36118	0.135144	2.60448	0.0308414	0.502828
FAM8A1	1.2925	0.126166	2.45742	0.0309323	0.502828
ID1	1.77134	0.166676	3.36614	0.0309367	0.502828
RTF2	-0.619589	-1.17901	-0.0601624	0.0310008	0.502828
LINC00891	1.05934	0.102852	2.01582	0.0310026	0.502828
CENPP	1.44051	0.142238	2.74289	0.0310043	0.502828
LGALS3	1.6232	0.15787	3.08675	0.0310267	0.502828
GBP1	1.70578	0.161182	3.24352	0.0310555	0.502828
UFC1	0.269372	0.0263756	0.51254	0.0310655	0.502828
PANK2	1.30572	0.108069	2.48466	0.0310706	0.502828
C19orf25	1.2197	0.121106	2.32672	0.0310728	0.502828
MTHFSD	1.09948	0.106254	2.09271	0.031084	0.502828
MLLT3	-1.21592	-2.31209	-0.112743	0.0311639	0.502828
BTLA	1.57951	0.151717	3.0073	0.03119	0.502828
FAM50A	1.14918	0.112626	2.18884	0.0311996	0.502828
PPP3CC	1.05527	0.100694	2.00984	0.0313045	0.502828
UBA2	0.810657	0.0789382	1.5464	0.0313122	0.502828
FXYD1	1.50093	0.141998	2.85875	0.0313172	0.502828
CD47	0.838037	0.0797278	1.59635	0.0313559	0.502828
CLASRP	1.19325	0.113718	2.27334	0.031463	0.502828
ZXDB	1.47632	0.143117	2.82543	0.0314694	0.502828
ORC4	1.18462	0.111121	2.25898	0.0315982	0.502828
NOC3L	1.45681	0.135828	2.77778	0.0317012	0.502828
HBEGF	1.316	0.122481	2.50951	0.0317315	0.502828
CHMP4A	0.472464	0.0439415	0.900986	0.0317435	0.502828
UBL4A	1.45699	0.134946	2.77904	0.0318139	0.502828
SHISAL2A	1.46773	0.138044	2.79828	0.0318443	0.502828
SGF29	1.11732	0.102928	2.13171	0.0319051	0.502828
DDHD1	0.986164	0.0905686	1.88176	0.0319565	0.502828
PIK3R1	-0.412299	-0.786598	-0.0383887	0.0319601	0.502828
NEURL1	1.3661	0.124981	2.60721	0.0320209	0.502828
TMEM167B	0.573458	0.0523087	1.09461	0.0320706	0.502828
MIIP	1.10178	0.0948845	2.10093	0.0320895	0.502828
YJU2	-0.753385	-1.43614	-0.0659352	0.0321168	0.502828
C10orf95	1.30467	0.112731	2.48707	0.0321251	0.502828
ENDOD1	1.40677	0.12761	2.68592	0.0321632	0.502828
MIR181A1HG	1.31765	0.11937	2.51594	0.032185	0.502828
DNMT3A	1.28101	0.115914	2.44611	0.0322045	0.502828
USP45	1.33038	0.118003	2.5391	0.0323121	0.502828
BIN1	0.572452	0.0523114	1.09458	0.032435	0.502828
RCN1	1.4722	0.131154	2.81324	0.0324621	0.502828
GALNT7	1.50113	0.133641	2.86862	0.0324732	0.502828
GPR55	1.09182	0.0969911	2.08664	0.0325087	0.502828
SFMBT2	1.54039	0.133407	2.94123	0.0325209	0.502828
EEPD1	1.60177	0.142152	3.06139	0.0325248	0.502828
NDUFC1	0.939418	0.0837643	1.79486	0.0325666	0.502828
NSMCE1	1.0905	0.0960922	2.08491	0.0326411	0.502828
NELFB	-1.36064	-2.60147	-0.119807	0.0326532	0.502828
TMED8	1.40872	0.128199	2.69796	0.0326568	0.502828
JAZF1	1.5917	0.139842	3.04357	0.0326893	0.502828
RHOF	-0.828449	-1.58202	-0.0702245	0.0326962	0.502828
R3HCC1	-1.30801	-2.50379	-0.114609	0.0330483	0.504855
TNFSF12	1.2534	0.109539	2.40078	0.0330799	0.504855
HIRIP3	1.41741	0.122677	2.71551	0.0332076	0.504855
TNF	1.51994	0.128898	2.91099	0.0332565	0.504855
SIGMAR1	1.48411	0.125431	2.84279	0.0333104	0.504855
RASGRP2	0.452905	0.037964	0.866822	0.0333324	0.504855
DICER1	1.33349	0.112507	2.5549	0.0333376	0.504855
FIBP	1.1877	0.10017	2.27524	0.0333433	0.504855
SEC23B	-1.33105	-2.54712	-0.100999	0.0333535	0.504855
GATA3	0.912364	0.0768944	1.74783	0.0333543	0.504855
AC119396.1	1.33612	0.112234	2.56001	0.0334068	0.504855
TTBK2	1.48315	0.124214	2.84235	0.0334535	0.504855
UVRAG	1.1965	0.0999245	2.29308	0.0334977	0.504855
SLC11A2	-1.44527	-2.77017	-0.120367	0.0335408	0.504855
MTCH1	-0.496151	-0.954559	-0.0418077	0.0337024	0.504855
PEX10	1.33089	0.110357	2.55166	0.033749	0.504855
C1orf122	1.02889	0.0834652	1.97281	0.0338829	0.504855
MYD88	1.31229	0.108695	2.51889	0.0339015	0.504855
MAN2B1	1.34038	0.111625	2.57404	0.0339261	0.504855
ENY2	0.441288	0.0351404	0.845993	0.0339964	0.504855
C16orf54	-0.618147	-1.18639	-0.0499002	0.0340218	0.504855
MXI1	-0.508493	-0.975036	-0.0382678	0.0340398	0.504855
ERN1	1.00291	0.0746423	1.9239	0.0340522	0.504855
KIFC2	1.36319	0.112956	2.61939	0.034055	0.504855
ARPC1B	1.12241	0.0870654	2.15264	0.0341294	0.504855
PSD4	-1.52984	-2.93722	-0.122465	0.0341491	0.504855
SERPINB1	1.08797	0.086849	2.08909	0.0341916	0.504855
FKBP8	0.899023	0.0711735	1.72579	0.034302	0.504855
C6orf226	1.01349	0.0736718	1.95577	0.0343412	0.504855
SNX20	1.41125	0.113318	2.72864	0.0344001	0.504855
UBE2L6	1.07498	0.0845854	2.06538	0.0344077	0.504855
KLRD1	-0.930116	-1.79607	-0.0750442	0.0344158	0.504855
ATPAF1	1.41847	0.114228	2.73328	0.0344184	0.504855
RCL1	0.923771	0.0737924	1.77723	0.0345416	0.504855
ZNF781	-0.999533	-1.92132	-0.0777509	0.0345782	0.504855
GNE	1.33896	0.103521	2.5744	0.0346681	0.504855
FAM122B	1.39461	0.112167	2.68817	0.0346873	0.504855
PSMB8	0.960375	0.0756906	1.84856	0.0347458	0.504855
TMEM42	1.31838	0.100002	2.53603	0.0348398	0.504855
TFIP11	-1.09434	-2.1052	-0.0834871	0.0348635	0.504855
HPCAL4	-1.46751	-2.82094	-0.111313	0.0348856	0.504855
NEDD4	1.28094	0.0975005	2.46439	0.0348966	0.504855
AC007384.1	1.20046	0.0905281	2.31032	0.0350201	0.504855
MEX3B	1.25382	0.0942602	2.41337	0.0350759	0.504855
UBE2O	1.40842	0.107459	2.71214	0.0351448	0.504855
SOCS1	0.665088	0.0511299	1.28325	0.0351893	0.504855
PRDX4	1.38561	0.0726825	2.67166	0.0352623	0.504855
GMFG	0.278914	0.0212277	0.537407	0.0352762	0.504855
DAG1	1.27069	0.0865474	2.44497	0.0352829	0.504855
MYEF2	1.17836	0.0872567	2.26947	0.0352924	0.504855
FO393401.1	1.39082	0.102736	2.67891	0.0353273	0.504855
ABCG1	-0.748787	-1.44229	-0.0552857	0.0353337	0.504855
BCL2L12	1.4722	0.10799	2.8364	0.0354262	0.504855
IRAK2	1.3439	0.0984564	2.58935	0.0354437	0.504855
TYMP	1.34568	0.100659	2.59359	0.0354602	0.504855
TMLHE	1.06894	0.0779936	2.0599	0.0355011	0.504855
SMYD4	1.34718	0.098214	2.59615	0.0355127	0.504855
TAF11	-0.441732	-0.852387	-0.032918	0.035629	0.505099
WDR7	1.41312	0.102111	2.72413	0.0356367	0.505099
PSMD10	-1.42002	-2.73832	-0.10173	0.0357563	0.505099
MIGA2	1.26014	0.0913958	2.42943	0.0357834	0.505099
RABGAP1L	-0.756001	-1.45553	-0.0470087	0.035802	0.505099
HLA-F	0.920551	0.0675598	1.77632	0.0358126	0.505099
TMEM165	1.33194	0.0942167	2.56967	0.0359311	0.506104
FKBP2	1.18361	0.0828635	2.28436	0.036072	0.507422
RER1	0.797659	0.0561562	1.54787	0.0363546	0.508296
ALMS1	1.3587	0.0928543	2.62455	0.0363963	0.508296
MDM4	0.448594	0.0254232	0.867147	0.0364599	0.508296
SLC25A51	-1.42689	-2.75691	-0.0968707	0.0364842	0.508296
APOPT1	1.12483	0.0784827	2.17498	0.0364996	0.508296
FAM160B2	1.51394	0.104878	2.93799	0.0365296	0.508296
NUDT14	1.51672	0.106221	2.94054	0.0365449	0.508296
STX16	0.613407	0.0414429	1.18537	0.0365481	0.508296
ANXA4	1.152	0.0795984	2.23144	0.0366805	0.508296
MAN2A1	-0.610052	-1.1788	-0.0411972	0.0366926	0.508296
UNK	1.23685	0.0824509	2.39126	0.036724	0.508296
PSTK	-1.26421	-2.44427	-0.0841512	0.0367431	0.508296
MXD4	-0.605108	-1.16857	-0.0387044	0.0367505	0.508296
DIP2A	1.15411	0.0751612	2.23306	0.0370252	0.510567
IFRD2	1.32311	0.0879274	2.56378	0.0372215	0.510567
DPM3	1.53543	0.0978938	2.96828	0.0372776	0.510567
SYNE2	0.439149	0.0287573	0.854202	0.037286	0.510567
UTP20	1.39297	0.0737793	2.69402	0.0373536	0.510567
MACF1	0.936715	0.0591714	1.81426	0.0374101	0.510567
AC098818.2	1.4771	0.0931082	2.86109	0.0374367	0.510567
SEC61G	0.314654	0.0198627	0.609268	0.037509	0.510567
NUDT16	1.08504	0.0679877	2.10209	0.0375108	0.510567
PACSIN2	1.35417	0.0840308	2.62306	0.03764	0.510567
C7orf50	1.19752	0.0776336	2.32596	0.0376426	0.510567
GOT1	-1.37912	-2.67283	-0.0854147	0.0376541	0.510567
HMGN1	0.310401	0.0197819	0.604181	0.037773	0.510567
CTNNB1	0.573261	0.0310764	1.10968	0.037782	0.510567
MCTS1	1.20777	0.0773292	2.3477	0.0377852	0.510567
ST8SIA4	1.08987	0.066729	2.113	0.0377942	0.510567
PITPNC1	0.860899	0.0526403	1.66916	0.0378103	0.510567
SHISA5	1.00205	0.0611034	1.943	0.0378435	0.510567
PIGBOS1	1.4531	0.0882458	2.81796	0.0378929	0.510567
PAQR6	0.998549	0.0605837	1.93651	0.0379043	0.510567
SUDS3	1.50906	0.0912744	2.92685	0.0379415	0.510567
AC243960.1	1.30677	0.0789	2.53465	0.0379627	0.510567
SLC22A5	1.04615	0.0623044	2.03	0.0381261	0.51181
MAGED2	1.33584	0.0792164	2.59247	0.0381769	0.51181
AL118516.1	0.83977	0.0497087	1.62983	0.0381983	0.51181
CERS2	1.16294	0.0685154	2.25737	0.0382537	0.511911
TMEM120A	1.41844	0.0827886	2.7541	0.0383633	0.512053
GALNT1	1.33202	0.0771448	2.58689	0.0384532	0.512053
CH25H	1.22141	0.0702951	2.37038	0.03847	0.512053
PIM2	0.851156	0.0491569	1.65316	0.0384857	0.512053
DAP	1.03209	0.0595162	2.00466	0.0385031	0.512053
PDS5A	0.937672	0.0536532	1.82169	0.0385924	0.512229
UBE2Q1	-1.01029	-1.96294	-0.0525021	0.0386255	0.512229
THAP1	0.971356	0.0421472	1.88624	0.0387048	0.512229
AL353708.1	1.44015	0.0815123	2.79879	0.0387165	0.512229
SEPT9	0.415745	0.0230534	0.819401	0.0387552	0.512229
LEMD2	1.39913	0.0816636	2.73154	0.0389239	0.513719
RNF168	-0.588504	-1.14244	-0.0257229	0.0390877	0.513719
CD69	0.474641	0.0269964	0.924438	0.0391321	0.513719
GPR108	1.36679	0.0742377	2.65934	0.0391756	0.513719
EXOSC10	1.12612	0.0629718	2.19319	0.0392232	0.513719
GLYR1	1.16844	0.0628492	2.27404	0.0392818	0.513719
SEC62	-0.389343	-0.757779	-0.0211953	0.039349	0.513719
ZNF8	-1.28164	-2.49373	-0.0524931	0.0393679	0.513719
C11orf71	1.38685	0.0652484	2.69521	0.0393933	0.513719
EFL1	-1.23306	-2.40081	-0.0653088	0.0394482	0.513719
RAB35	1.0321	0.0500763	2.0076	0.0395082	0.513719
SLC25A40	1.1135	0.0596047	2.17927	0.0395229	0.513719
DNAJC30	1.25941	0.0648341	2.451	0.0395727	0.513719
RALGAPB	1.1533	0.0602996	2.2463	0.0395859	0.513719
MTIF2	1.44769	0.0753232	2.82006	0.0396375	0.513719
STARD4	1.43353	0.0745582	2.79251	0.0396415	0.513719
COQ5	1.29392	0.0661251	2.52172	0.0398251	0.513719
AC020915.3	1.23106	0.062679	2.39945	0.0398637	0.513719
GMDS	1.38376	0.0703455	2.69718	0.0398796	0.513719
SPATC1L	1.38726	0.0712963	2.7198	0.0399268	0.513719
CD274	1.16776	0.0590425	2.27647	0.0399356	0.513719
CEP85L	0.749748	0.0340875	1.46169	0.0399626	0.513719
GRWD1	1.20627	0.0619995	2.35504	0.040183	0.513719
TNFSF10	1.35365	0.0697485	2.65585	0.0402226	0.513719
AP004609.3	1.42685	0.0699011	2.78379	0.0402555	0.513719
CHMP7	1.15452	0.0521173	2.25057	0.0402642	0.513719
HIGD1A	1.37447	0.070276	2.69105	0.0404083	0.513719
PHF6	1.42406	0.0686183	2.77951	0.0404199	0.513719
VOPP1	1.10992	0.0552177	2.17772	0.0405333	0.513719
UPF3A	0.590274	0.0286529	1.15689	0.040552	0.513719
PRUNE1	-1.13528	-2.22083	-0.0563662	0.0405836	0.513719
TLE3	-1.11839	-2.1817	-0.0495593	0.0406137	0.513719
PRKDC	0.979453	0.0457587	1.91315	0.0407201	0.513719
AC012645.3	1.16899	0.044777	2.28039	0.0407698	0.513719
AKT1	1.16954	0.054237	2.28347	0.0407978	0.513719
ECI1	1.46494	0.0677524	2.86213	0.0408164	0.513719
EIF3I	0.507466	0.0244812	0.992512	0.040836	0.513719
PPP1R35	1.0156	0.0467992	1.98319	0.040845	0.513719
DYRK1B	1.29441	0.0592239	2.5296	0.0409182	0.513719
SNRPD2	0.291467	0.0139385	0.57011	0.0409478	0.513719
SLC25A4	1.07328	0.0486657	2.09788	0.0410026	0.513719
METTL15	1.45659	0.0657948	2.84743	0.0410381	0.513719
USP16	-0.346709	-0.67734	-0.0151738	0.0411098	0.513719
MFF	-0.39468	-0.77116	-0.017032	0.0411719	0.513719
TRMU	1.33228	0.0592734	2.60528	0.0411782	0.513719
AL160408.2	1.26301	0.056009	2.47001	0.041208	0.513719
CASP8AP2	1.51794	0.0673084	2.96858	0.0412088	0.513719
ARMC2	0.989849	0.0434114	1.93629	0.0413089	0.513719
TMEM109	1.07709	0.0470478	2.10713	0.0413452	0.513719
NDUFAF1	1.36707	0.0630395	2.67804	0.0413633	0.513719
SNRPD3	-0.497172	-0.971422	-0.0200845	0.0413736	0.513719
SLC25A22	1.23398	0.0536718	2.41429	0.0413836	0.513719
RGP1	-1.3463	-2.63421	-0.0583978	0.0414081	0.513719
NTHL1	1.30814	0.0564207	2.55986	0.0414589	0.513755
BCR	1.41185	0.0614088	2.76459	0.0416174	0.514161
CDK5RAP3	1.50095	0.0635789	2.93833	0.0416185	0.514161
CAB39	0.92115	0.0389429	1.80336	0.0416356	0.514161
SESN1	1.37593	0.0593681	2.69916	0.0419101	0.516189
EIF4E3	1.3526	0.0548553	2.65035	0.0419927	0.516189
TRAF5	1.44636	0.0583012	2.83441	0.042044	0.516189
EIF1AX	0.377285	0.0151553	0.7393	0.0421322	0.516189
ICA1L	1.50898	0.0600348	2.95792	0.042153	0.516189
RWDD3	-1.35371	-2.6513	-0.0489199	0.0421636	0.516189
SPG11	1.334	0.0500529	2.6127	0.0422115	0.516189
PREB	1.11295	0.0434645	2.18012	0.0422131	0.516189
CD83	0.911351	0.0374789	1.78821	0.0422437	0.516189
RPS6KA4	1.27601	0.052811	2.50438	0.0422962	0.516189
AK5	1.52057	0.0576014	2.98353	0.0425502	0.516189
ENPP4	-1.21187	-2.37688	-0.0281674	0.0425599	0.516189
ABCD2	1.09276	0.0435988	2.1491	0.0426272	0.516189
ZMYM5	1.31574	0.0511329	2.58096	0.0426739	0.516189
KLF10	0.558376	0.0205955	1.10739	0.0426886	0.516189
KRTCAP2	0.581776	0.0224154	1.14221	0.0427057	0.516189
RAB9A	1.01656	0.0377115	1.9954	0.0427144	0.516189
CCDC174	1.0918	0.0269524	2.14264	0.0427347	0.516189
RNF38	0.757136	0.0278616	1.48641	0.042777	0.516189
CAT	1.45209	0.0567346	2.86395	0.0428249	0.516189
MMP24OS	0.935741	0.0342414	1.83645	0.0428682	0.516189
NME1	1.26228	0.0405463	2.47547	0.0428858	0.516189
MAPKAPK3	1.2908	0.0464957	2.53511	0.0429401	0.516189
CEP152	1.46317	0.0525974	2.87374	0.0429555	0.516189
BAMBI	1.27735	0.0471313	2.53442	0.0430356	0.516485
NMRAL1	1.34146	0.0474496	2.63546	0.0430765	0.516485
AC010761.1	-0.984642	-1.93491	-0.0343753	0.0431733	0.516488
OFD1	0.829891	0.0249608	1.62947	0.0432035	0.516488
BCAP29	1.4335	0.0497182	2.81728	0.0432214	0.516488
PARVB	1.25849	0.0455855	2.47646	0.0433537	0.517005
SAMHD1	0.672115	0.0124721	1.32077	0.0433654	0.517005
TAF12	1.16103	0.0414932	2.29259	0.0434093	0.517005
CD5	-0.435063	-0.854792	-0.0139603	0.0434727	0.517186
MAVS	1.26913	0.0414334	2.49683	0.043651	0.518731
ARHGAP11A	1.19659	0.0328948	2.35152	0.0437593	0.519061
COPS4	-0.950384	-1.87238	-0.0317218	0.0437756	0.519061
B3GNT2	0.616291	0.0195375	1.21305	0.0438512	0.519248
HACD4	1.29349	0.0405606	2.54642	0.0439241	0.519248
ZNF773	1.31582	0.0411168	2.59059	0.0439473	0.519248
CD46	0.739272	0.0227864	1.45576	0.0440376	0.519248
SUMO4	1.33857	0.0410443	2.63609	0.0440715	0.519248
PAXX	-0.727861	-1.4317	-0.019461	0.0441223	0.519248
PIM3	0.535289	0.016978	1.05762	0.0441386	0.519248
PPP1R3F	-1.32781	-2.63864	-0.0387749	0.0441963	0.519248
NSUN6	1.31358	0.0415093	2.59407	0.0442525	0.519248
UBAP1L	0.933206	0.0294684	1.84113	0.0443516	0.519248
FAN1	1.22275	0.0222697	2.40763	0.0443823	0.519248
FOXO3	1.14996	0.035557	2.26962	0.0443908	0.519248
ZFYVE28	1.40147	0.0406692	2.76226	0.0444212	0.519248
CPNE8	1.17489	0.0327263	2.31649	0.0447119	0.520022
SUPT5H	0.466828	0.0123912	0.920206	0.0447267	0.520022
NFRKB	-1.22428	-2.41052	-0.0227755	0.044792	0.520022
ZNF398	-1.35158	-2.66658	-0.0360376	0.0448374	0.520022
OXSM	-1.29039	-2.54286	-0.0303332	0.0448673	0.520022
S100A4	0.807908	0.0229643	1.5949	0.0448716	0.520022
CCND3	1.25921	0.0366902	2.49075	0.0449238	0.520022
LINC01004	1.18143	0.0314731	2.33138	0.0449294	0.520022
ACSL4	1.46473	0.0358311	2.88952	0.0450962	0.520022
ID2	0.584575	0.0153402	1.15397	0.0451593	0.520022
ANAPC16	0.424355	0.0118715	0.840408	0.0451966	0.520022
MTERF4	-0.4569	-0.902737	-0.0121504	0.045206	0.520022
SPATS2L	1.6435	0.0409599	3.24554	0.0452329	0.520022
SPATA20	-1.21634	-2.40215	-0.030522	0.045261	0.520022
TMEM230	1.11203	0.0294778	2.19738	0.0452635	0.520022
NPAT	1.13995	0.0285914	2.25131	0.0452636	0.520022
JKAMP	0.990399	0.0236956	1.95459	0.0453358	0.520294
ZNF430	0.762404	0.0176381	1.50717	0.0456825	0.523712
P4HB	0.483517	0.0121849	0.959556	0.0458015	0.523722
NDUFA3	0.90723	0.0190212	1.79218	0.0458038	0.523722
PRELID1	0.851715	0.0192821	1.70092	0.045866	0.523722
TRANK1	1.28681	0.0209802	2.54187	0.0458788	0.523722
CTSH	1.59962	0.0394957	3.1783	0.0459645	0.524142
SMARCB1	0.990444	0.0210654	1.95982	0.0460857	0.524684
PKIA	1.35897	0.0286554	2.68928	0.0461253	0.524684
STARD3NL	1.30113	0.0284133	2.57491	0.0461589	0.524684
CCDC51	-0.935926	-1.85202	-0.0196634	0.0462443	0.525098
CHST11	0.897127	0.0195896	1.77826	0.0463502	0.525105
NDUFB3	1.05937	0.00679335	2.09615	0.0463717	0.525105
TIGIT	-1.52166	-3.01323	-0.0300837	0.0464105	0.525105
GPA33	1.2361	0.0239002	2.44829	0.0465051	0.525105
RFWD3	-1.29624	-2.56763	-0.0248496	0.0465409	0.525105
SYAP1	-0.547449	-1.08386	-0.00973753	0.0465819	0.525105
FBXL15	0.987458	0.0207061	1.95752	0.0465878	0.525105
AC062017.1	1.29346	0.0187773	2.56071	0.046749	0.525582
UBR2	0.943654	0.0148098	1.86786	0.046782	0.525582
SLC25A5	0.380719	0.00743319	0.758404	0.0468349	0.525582
AC136475.1	1.13227	0.0199901	2.24454	0.0468708	0.525582
FERMT3	1.1478	0.0236065	2.28166	0.0468753	0.525582
CSTB	0.826613	0.0142994	1.63893	0.0469484	0.525852
PPP2R3A	1.01429	0.0171646	2.01142	0.0470305	0.526221
CDK9	1.20935	0.0197685	2.39893	0.0471564	0.526896
MPST	1.3902	0.0225169	2.75789	0.0471891	0.526896
ACBD3	-0.776456	-1.53982	-0.00879226	0.0475362	0.527541
TMEM91	-1.40435	-2.78951	-0.0191834	0.0477451	0.527541
EBAG9	1.03638	0.0139419	2.05882	0.0477907	0.527541
OSTM1	1.34892	0.0130903	2.72608	0.0478296	0.527541
ATG10	1.38355	0.0181773	2.74891	0.0478598	0.527541
NOP56	0.502958	0.00658103	0.999335	0.0478716	0.527541
ZNF672	-1.37446	-2.73181	-0.0171138	0.048011	0.527541
NDUFV1	1.09707	0.0152254	2.18114	0.0480122	0.527541
SURF1	0.746942	0.00583364	1.4832	0.0480801	0.527541
MON1A	1.02005	0.0121962	2.02791	0.04812	0.527541
RABAC1	0.40812	0.00592325	0.813175	0.0481512	0.527541
PHF7	1.34596	0.00634617	2.67502	0.0481532	0.527541
PSMD1	-1.05957	-2.10664	-0.0124922	0.0481567	0.527541
ZFP14	1.44664	0.0166442	2.87664	0.0482195	0.527541
SLC11A1	0.91246	0.0091207	1.83646	0.0482918	0.527541
CNOT9	-0.791627	-1.57454	-0.00871429	0.0483292	0.527541
ZNF155	-0.997604	-1.99845	-0.0123572	0.0483475	0.527541
SGO2	0.981196	0.0117656	1.95574	0.0484336	0.527541
CPNE1	1.02909	0.0106459	2.04753	0.0484757	0.527541
MIS18BP1	0.792179	0.00804676	1.57631	0.0485171	0.527541
NPM1	0.19294	0.00234267	0.385331	0.0486419	0.527541
SLC23A2	1.33854	0.00883849	2.66264	0.0486961	0.527541
PHF10	0.701828	0.00620229	1.41021	0.0488267	0.527541
AP1AR	1.30173	-0.0149279	2.59438	0.0488534	0.527541
MTMR3	1.25684	0.011398	2.50204	0.0488821	0.527541
AMMECR1	1.18818	0.0100727	2.3663	0.0488894	0.527541
SYCP2	0.965458	0.00891477	1.93758	0.048896	0.527541
AC073508.3	0.96978	0.00812469	1.93144	0.0489115	0.527541
MBD2	0.79122	0.00843774	1.57988	0.0489426	0.527541
MSANTD3	1.30781	0.0117068	2.60545	0.0490005	0.527541
MRPL41	0.776849	0.00580528	1.54789	0.0491125	0.527541
FRA10AC1	1.52224	0.0112879	3.03319	0.0491253	0.527541
C2orf74	1.14969	0.00821958	2.29116	0.0491844	0.527541
LZTR1	1.22494	0.00842097	2.44145	0.0492455	0.527541
POLR3GL	1.11554	0.0084333	2.22241	0.0493063	0.527541
HIST1H4E	-1.38414	-2.75845	-0.00814664	0.0494229	0.527541
ZEB1	-0.572022	-1.14254	-0.00439181	0.049461	0.527541
RAB18	-0.695048	-1.38436	-0.0015246	0.0494778	0.527541
PAFAH1B3	1.12995	0.00649657	2.25341	0.0494962	0.527541
IFIH1	1.29736	0.00723154	2.58748	0.0495353	0.527541
MX2	1.07204	0.00854393	2.1434	0.049578	0.527541
PSME1	0.44349	0.00321276	0.887843	0.0495954	0.527541
LAX1	1.20744	-0.00285081	2.40572	0.0495963	0.527541
MYPOP	1.05566	0.00657944	2.10596	0.0495976	0.527541
REEP3	1.44764	0.00807106	2.90872	0.0496616	0.527541
GABARAPL2	0.528405	-0.0012582	1.0758	0.0496689	0.527541
EXOSC6	0.315419	0.00217394	0.630007	0.0496944	0.527541
ZCCHC17	1.38774	0.00595941	2.76797	0.0497866	0.527541
RFX5	1.2689	0.00543886	2.53233	0.0498184	0.527541
ARL1	1.33112	0.00873336	2.66332	0.0499118	0.527541
CEP68	1.38012	0.00785218	2.75913	0.0499283	0.527541
BRIP1	0.859726	0.00281513	1.71664	0.0500494	0.527541
KBTBD4	1.24648	0.00306594	2.48989	0.050232	0.527541
HERPUD1	0.446444	0.00200051	0.894861	0.0502639	0.527541
ADAM10	1.18096	0.0023104	2.35961	0.050345	0.527541
ZC3H14	-0.746715	-1.49201	-0.00141994	0.0503573	0.527541
ZNF324	-1.31499	-2.62854	-0.00144867	0.0505371	0.527541
TPPP	1.15738	0.00280293	2.31784	0.0505372	0.527541
KIAA0753	1.02781	0.00021428	2.05368	0.0506264	0.527541
AC137932.3	-1.44182	-2.88297	-0.000679571	0.0506789	0.527541
DLGAP4	1.28704	9.29047e-05	2.57399	0.0507688	0.527541
STX10	-0.7244	-1.4489	0.000103312	0.0508172	0.527541
ATXN1	0.943665	-0.000472	1.88938	0.0508979	0.527541
NDUFA10	0.776243	0.000868834	1.55448	0.0509106	0.527541
FBRS	-0.719412	-1.43939	0.000561797	0.0509612	0.527541
TAOK1	1.25703	-0.00125721	2.51531	0.0510107	0.527541
MDN1	1.37221	-0.018474	2.74317	0.0510853	0.527541
TIFA	1.03238	-0.00164061	2.06639	0.0511437	0.527541
MRPL54	-0.326721	-0.653189	0.0018492	0.0511704	0.527541
AKIP1	1.24023	-0.00145951	2.48261	0.0511846	0.527541
MRFAP1L1	-0.828666	-1.65888	0.00154924	0.0512071	0.527541
CCNG1	0.984231	-0.00184638	1.97031	0.0512085	0.527541
C1QTNF6	1.01347	-0.00216282	2.02909	0.0512669	0.527541
DCUN1D3	0.913945	-0.00197161	1.82986	0.0512722	0.527541
CSNK2A1	0.798938	-0.00185021	1.59973	0.051308	0.527541
TMTC4	0.913022	-0.00239475	1.82844	0.0513775	0.527541
NISCH	1.00385	-0.00286836	2.01057	0.0514306	0.527541
FAM200A	-0.944382	-1.89162	0.00285454	0.0514681	0.527541
CHERP	1.06112	-0.00231755	2.14375	0.0514714	0.527541
MAF	0.830697	-0.0026303	1.66402	0.0515006	0.527541
TCEAL8	-1.39505	-2.79488	0.00477393	0.0515586	0.527541
MAN1A2	0.84413	-0.00298527	1.69125	0.0515845	0.527541
TRBV3-1	0.897023	-0.00187541	1.79874	0.0516812	0.527541
PIH1D1	1.25211	-0.00520335	2.50942	0.051725	0.527541
EIF4E2	0.844703	-0.00562775	1.69177	0.051814	0.527541
UAP1	-1.06245	-2.12817	0.00665	0.0518774	0.527541
B2M	0.295363	-0.000659256	0.593546	0.0519026	0.527541
PDXDC1	1.014	-0.00514536	2.03314	0.0519337	0.527541
MED23	-0.533535	-1.07616	0.00211519	0.0519669	0.527541
DDX39A	-0.891079	-1.78564	0.00620371	0.0519901	0.527541
RPL6	0.16184	-0.000432597	0.325344	0.051992	0.527541
RAP1B	-0.436514	-0.874557	0.0058681	0.0519968	0.527541
FMN1	1.44998	-0.00782856	2.90778	0.0520076	0.527541
GNPDA1	1.34744	-0.00772537	2.7026	0.0520837	0.527541
LPCAT3	1.44912	-0.00804921	2.90621	0.0521007	0.527541
RB1	1.32039	-0.00815563	2.64895	0.0521846	0.527541
HSPBAP1	1.354	-0.0146576	2.74271	0.052194	0.527541
AC060780.1	1.32998	-0.00729853	2.68439	0.0522421	0.527541
AIDA	1.12988	-0.00734422	2.2671	0.0522583	0.527541
BLVRA	0.963939	-0.00686435	1.93286	0.0522691	0.527541
FAM161A	-0.982151	-1.97018	0.00677157	0.052333	0.527541
SAR1A	-0.473054	-0.949489	0.00338127	0.052406	0.527541
EVL	0.449143	-0.00281336	0.908126	0.0524319	0.527541
ERP29	0.283952	-0.00131291	0.571506	0.0524574	0.527541
MANBAL	1.27451	-0.00943612	2.55845	0.0524645	0.527541
CCDC85B	0.444067	-0.00222299	0.894141	0.0524844	0.527541
ANAPC10	-1.16785	-2.34227	0.0190044	0.0525129	0.527541
GPI	0.722908	-0.0047266	1.46101	0.0526848	0.528772
CUX1	0.833961	-0.00769836	1.67492	0.0528658	0.530065
SMARCAL1	0.932961	-0.0086681	1.87445	0.0529859	0.530065
MCF2L2	1.12546	-0.0114154	2.26041	0.0530068	0.530065
MNAT1	1.45976	-0.0147474	2.93426	0.0530821	0.530065
CLN6	0.802789	-0.00809843	1.62802	0.0530922	0.530065
HTATIP2	1.25069	-0.0130071	2.51439	0.0531503	0.530065
UBA3	1.21767	-0.0127142	2.44805	0.0531598	0.530065
ATF5	0.98764	-0.0105628	1.98584	0.053218	0.530074
AC108134.2	0.833248	-0.00906263	1.67556	0.0532596	0.530074
CXCL16	-1.38175	-2.77959	0.01608	0.0534346	0.531322
CDKN1A	0.858034	-0.0102022	1.7257	0.0534899	0.53138
CARD16	1.34211	-0.0170257	2.69972	0.0536104	0.532083
N4BP2L1	1.21196	-0.0160992	2.44001	0.0538137	0.533016
RMND5B	1.30572	-0.0354453	2.62706	0.0539429	0.533016
TTL	1.39867	-0.0243846	2.81475	0.0539765	0.533016
YARS	1.11369	-0.0205259	2.24151	0.0539808	0.533016
FLOT1	1.37919	-0.0201504	2.77794	0.0540191	0.533016
API5	-1.01061	-2.03436	0.0151942	0.0540706	0.533016
TMEM41B	1.04045	-0.015031	2.09593	0.0540821	0.533016
TMEM64	1.25891	-0.0182962	2.53612	0.0541021	0.533016
SPATA5L1	1.19449	-0.0180502	2.40703	0.0542357	0.533101
SLC9A8	1.0035	-0.0333269	2.02255	0.0543031	0.533101
GGT7	1.11234	-0.0177515	2.24243	0.0544319	0.533101
LINC01970	-1.18794	-2.3949	0.0190074	0.0544415	0.533101
OXSR1	0.911224	-0.0146981	1.83715	0.0544716	0.533101
CDK7	1.27076	-0.0207723	2.56229	0.0545217	0.533101
EHBP1	1.24325	-0.0172723	2.51644	0.0545413	0.533101
MAPK8	-0.796454	-1.6047	0.0149958	0.0545872	0.533101
FBXO33	-0.408114	-0.822303	0.00767512	0.0546324	0.533101
SULT1B1	1.26185	-0.0214908	2.54518	0.0546806	0.533101
TMEM223	-1.26161	-2.54489	0.0216609	0.0547126	0.533101
BOLA3	1.31615	-0.0228286	2.65513	0.0547534	0.533101
GTF2B	0.392573	-0.00685824	0.792003	0.0547824	0.533101
UBXN2A	0.763824	-0.0174847	1.54024	0.0548071	0.533101
ELP1	1.23939	-0.0240028	2.49938	0.0549619	0.533375
ANKMY1	1.10908	-0.020823	2.23898	0.0550858	0.533375
PPM1K	1.01045	-0.0284422	2.0396	0.0550876	0.533375
AL035563.1	1.37718	-0.0261006	2.78047	0.055127	0.533375
DTX1	0.930432	-0.0183831	1.87925	0.0553146	0.533375
TIMM17B	1.26788	-0.0296091	2.59864	0.0554081	0.533375
EIF2AK2	1.00859	-0.020377	2.03756	0.0554185	0.533375
DTNB	-1.29449	-2.61556	0.026591	0.0554975	0.533375
PWP1	-0.448269	-0.905791	0.0092524	0.0555205	0.533375
AC232271.1	-0.887329	-1.79985	0.016998	0.0555626	0.533375
AL137003.1	-1.07957	-2.19532	0.0203796	0.0555955	0.533375
DHRSX	1.15956	-0.0260708	2.37302	0.0556131	0.533375
ACVR1	1.32443	-0.027883	2.67674	0.0556168	0.533375
C13orf46	0.961821	-0.0202953	1.94394	0.055628	0.533375
EME2	-1.10191	-2.22725	0.0234386	0.0556678	0.533375
PALB2	1.18695	-0.0224985	2.40966	0.0557252	0.533375
ENO1	0.405591	-0.00813536	0.826129	0.0557315	0.533375
DNPH1	1.20791	-0.0254431	2.4421	0.0557858	0.533375
DCAF13	-0.736995	-1.49025	0.0162559	0.0558515	0.533375
GNPAT	-1.12111	-2.26699	0.024778	0.0558619	0.533375
SEM1	-0.962522	-1.94121	0.0374073	0.0559135	0.533375
GIMAP8	-1.19576	-2.4184	0.0268841	0.0559512	0.533375
MITD1	1.25497	-0.0285197	2.53845	0.056008	0.533375
RNF24	-1.19636	-2.42007	0.0273396	0.0560377	0.533375
TBC1D22A	1.18774	-0.0273534	2.40283	0.0560793	0.533375
DOCK8	0.852907	-0.0199484	1.72576	0.0561634	0.533453
IRF2	1.48331	-0.0348418	3.00146	0.056187	0.533453
CHRNB1	1.24771	-0.0315614	2.52403	0.056375	0.534166
PHEX	0.854264	-0.019295	1.73531	0.0564208	0.534166
TM2D2	1.33414	-0.0293579	2.7131	0.0564504	0.534166
MAPK11	1.30689	-0.0322576	2.646	0.0564614	0.534166
AC012368.1	-1.1054	-2.23948	0.0269542	0.0566435	0.534857
FANCI	1.0534	-0.0268344	2.13362	0.0566531	0.534857
AC010642.2	1.11387	-0.0322303	2.25352	0.0566841	0.534857
PDE4B	-0.775753	-1.57046	0.027967	0.0569244	0.53569
MIR29B2CHG	0.940771	-0.0251114	1.90665	0.05694	0.53569
SLC12A9	1.06813	-0.0286842	2.16494	0.0569782	0.53569
GLCE	1.38047	-0.0371307	2.79806	0.0569882	0.53569
SLC25A35	0.995134	-0.0272864	2.01755	0.0571115	0.53569
COMMD7	0.638052	-0.0159408	1.29644	0.0571391	0.53569
AC048341.2	1.04154	-0.0294043	2.11248	0.0573032	0.53569
NUBP2	1.03071	-0.0271524	2.0927	0.0573052	0.53569
CAPRIN1	0.995661	-0.0281354	2.01946	0.0573094	0.53569
NKG7	1.15941	-0.0305544	2.35888	0.0573112	0.53569
RALGDS	1.22599	-0.0347105	2.48669	0.0573222	0.53569
TCTA	1.13823	-0.0327146	2.30917	0.0574237	0.535765
SAT2	0.897263	-0.0258134	1.82034	0.0574302	0.535765
SERINC5	-0.529231	-1.07383	0.0153726	0.0574959	0.535912
ZNF720	1.31919	-0.0395685	2.67795	0.0577202	0.537121
ZNF609	1.32951	-0.0366477	2.70793	0.0577258	0.537121
HNRNPH1	-0.226587	-0.46107	0.00637237	0.0578958	0.538167
AP002387.2	0.545292	-0.0160003	1.10823	0.0579546	0.538167
NUDT22	1.27655	-0.0504775	2.59004	0.0579889	0.538167
GTF2H2C	1.17576	-0.0368723	2.38839	0.0580441	0.538213
B3GALT6	-1.16992	-2.37541	0.0537776	0.0581516	0.538691
PGAP1	1.27872	-0.0409273	2.59837	0.0581975	0.538691
TRBV14	1.32454	-0.0430929	2.69218	0.0583229	0.538691
HBP1	-0.359048	-0.729963	0.0118664	0.0584456	0.538691
TCTE3	1.26435	-0.0418938	2.5706	0.0584658	0.538691
ACP5	1.35191	-0.0451774	2.74899	0.0585331	0.538691
SCYL2	1.15477	-0.0385901	2.34813	0.0585333	0.538691
TXNDC12	-0.809558	-1.64423	0.0306948	0.0585352	0.538691
ADPRHL2	1.0867	-0.03635	2.2091	0.0585706	0.538691
MAGT1	1.11534	-0.0447374	2.26739	0.0586596	0.538691
UBE2G2	0.505005	-0.0172788	1.02729	0.0587232	0.538691
USP33	1.11571	-0.0366262	2.27925	0.0587269	0.538691
GLRX2	1.24237	-0.0427449	2.52749	0.0587687	0.538691
RGS2	-0.533091	-1.09314	0.0177683	0.0589042	0.538691
MAP2K7	1.11515	-0.0390552	2.26936	0.0589157	0.538691
MTMR2	0.988645	-0.0348431	2.01213	0.0589685	0.538691
SNX19	1.28786	-0.0456171	2.62134	0.0590109	0.538691
COG6	1.05032	-0.0372905	2.13792	0.0590308	0.538691
N4BP2	1.02255	-0.0364218	2.08152	0.0590582	0.538691
RALGAPA1	0.885208	-0.031856	1.80227	0.0591462	0.538691
TOMM40	1.03776	-0.0357594	2.12434	0.0591915	0.538691
LATS2	1.01278	-0.0400123	2.09771	0.0592013	0.538691
CCR6	1.39743	-0.0500573	2.84554	0.0592557	0.53873
MSH3	1.31149	-0.0509407	2.67392	0.05983	0.541184
ZNF230	-1.23919	-2.52661	0.048239	0.0598507	0.541184
PIK3C2B	1.21888	-0.0490651	2.48411	0.0599168	0.541184
CCNY	-0.654988	-1.33421	0.0309211	0.0599512	0.541184
MSL2	0.389513	-0.0153709	0.794397	0.059979	0.541184
TMEM161B-AS1	1.22923	-0.0461353	2.51639	0.0600311	0.541184
IFFO1	1.21996	-0.0570769	2.52676	0.0600551	0.541184
ENGASE	1.25681	-0.0505255	2.56415	0.0601567	0.541184
ELP3	1.30433	-0.0526463	2.66131	0.0601955	0.541184
TNIP2	1.15669	-0.0449952	2.36434	0.06023	0.541184
DHX35	-1.14742	-2.34435	0.0447412	0.0603192	0.541184
FICD	1.1672	-0.0489782	2.38338	0.0605808	0.541184
RNF125	-0.296915	-0.606286	0.01234	0.060589	0.541184
PIGL	1.26047	-0.0530165	2.57397	0.0606046	0.541184
AC004812.2	1.30837	-0.0557909	2.67063	0.0606112	0.541184
HIST1H4C	0.460337	-0.0210206	0.939086	0.0606733	0.541184
CTSO	1.38076	-0.0585259	2.82005	0.0606832	0.541184
TMED1	1.15685	-0.0467418	2.36718	0.0606873	0.541184
UBXN7	0.518247	-0.0220252	1.05852	0.0607104	0.541184
ECHDC2	1.15215	-0.0474568	2.35676	0.0608564	0.541184
IER5	0.399761	-0.0173188	0.816443	0.060877	0.541184
SCOC	-1.12461	-2.29781	0.048596	0.0608824	0.541184
ARL4A	-0.475873	-0.970995	0.0236444	0.0608913	0.541184
PSME2	0.706639	-0.0289362	1.44916	0.0609102	0.541184
KEAP1	1.30907	-0.0543712	2.67689	0.0609307	0.541184
PLEKHJ1	0.946229	-0.0410806	1.93354	0.0609316	0.541184
PLXND1	1.27833	-0.0556171	2.61228	0.0609539	0.541184
SOCS3	0.692203	-0.0299082	1.41473	0.0610051	0.541184
ATP1B1	1.35725	-0.0597669	2.77426	0.0610815	0.541184
UTP23	-0.737098	-1.50518	0.0410724	0.0611008	0.541184
GTF2A1	-1.01543	-2.07615	0.0452836	0.061217	0.541184
ANKS1B	-0.879806	-1.79892	0.0393119	0.0612381	0.541184
CSTF1	1.32971	-0.0595458	2.71897	0.061262	0.541184
SH3BGRL	0.901355	-0.0389738	1.84556	0.0613578	0.541184
SRBD1	1.06954	-0.0483326	2.18741	0.0613611	0.541184
PFDN1	0.730634	-0.0330469	1.49432	0.0613708	0.541184
NDC80	1.23203	-0.0572496	2.5555	0.0613937	0.541184
Z93930.2	-1.2579	-2.57407	0.0582589	0.0616336	0.542852
CRBN	-0.750845	-1.5359	0.0361872	0.0617847	0.543218
NUP58	-0.435671	-0.893391	0.0195318	0.0618207	0.543218
IL7R	0.394611	-0.0186429	0.807865	0.0618593	0.543218
STMN3	1.12231	-0.053293	2.29792	0.0619179	0.543218
PRPF18	-0.487681	-0.998568	0.0232065	0.0619423	0.543218
AGPAT2	1.10073	-0.049653	2.25924	0.0619792	0.543218
ZNF107	1.18055	-0.0628574	2.41601	0.0622696	0.545011
AKAP10	1.32858	-0.0650948	2.72226	0.0622855	0.545011
NLRC3	-1.25685	-2.57368	0.0710963	0.0625341	0.546006
IDH2	1.10892	-0.0555178	2.27336	0.0625461	0.546006
SLC31A1	1.19062	-0.110903	2.44789	0.0625714	0.546006
METTL6	0.849097	-0.0496931	1.73953	0.062603	0.546006
CGAS	1.20734	-0.0611739	2.47586	0.0626934	0.54635
AHNAK	0.551562	-0.0351812	1.13066	0.062796	0.5468
DNAJB7	0.810996	-0.0478991	1.66184	0.0628991	0.547178
NDUFB10	0.409054	-0.020227	0.842279	0.0629907	0.547178
AL133415.1	0.821255	-0.0417589	1.68598	0.0630564	0.547178
KDM3B	-1.28081	-2.62862	0.0670045	0.0630957	0.547178
C18orf21	0.837229	-0.0449639	1.71734	0.0631721	0.547178
C9orf40	0.860432	-0.0459511	1.7799	0.0632213	0.547178
CDC42SE1	0.70828	-0.03547	1.45606	0.0632366	0.547178
INAFM2	1.17482	-0.0601039	2.41613	0.0632478	0.547178
RINT1	-1.31491	-2.69972	0.0698904	0.0633008	0.547195
PRR12	1.19294	-0.0638956	2.44977	0.0634012	0.547621
IPO9-AS1	1.01092	-0.0546046	2.07645	0.0635122	0.548102
CYSLTR2	-0.915086	-1.87991	0.0497409	0.0635961	0.548102
COG8	1.02977	-0.0563	2.11584	0.0636737	0.548102
BRF2	1.06496	-0.0560777	2.19213	0.0636991	0.548102
UQCRHL	1.11487	-0.061328	2.29107	0.0637563	0.548102
UNC45A	1.31422	-0.0727253	2.70116	0.063837	0.548102
THADA	1.14476	-0.0610283	2.35913	0.0639277	0.548102
BOD1	1.17786	-0.0642054	2.43505	0.0639704	0.548102
ARHGEF9	1.33539	-0.0747559	2.74554	0.0639951	0.548102
PURB	0.706832	-0.0443808	1.45217	0.0640426	0.548102
DUSP12	-0.735921	-1.51194	0.0425404	0.0640459	0.548102
AL365203.2	1.13506	-0.0622396	2.33545	0.0640705	0.548102
AP003774.4	1.26105	-0.0740424	2.59372	0.064463	0.550987
AC013394.1	-0.464332	-0.95795	0.0256982	0.0645105	0.550987
GSDMD	1.18898	-0.0696393	2.4476	0.0646331	0.551511
TSPAN17	1.35586	-0.0796427	2.79137	0.0646748	0.551511
DTWD1	1.16326	-0.0685872	2.3951	0.0647295	0.551539
ITGB1	0.562258	-0.033268	1.15851	0.0649897	0.552613
AC124016.1	1.20582	-0.0724232	2.48363	0.0650218	0.552613
PRIM1	1.3011	-0.0788671	2.68107	0.0651384	0.552613
TMEM94	1.1181	-0.065411	2.30742	0.0651421	0.552613
LINC00861	1.22194	-0.0723183	2.52897	0.0651603	0.552613
BABAM1	0.993523	-0.0610207	2.04669	0.0652339	0.552613
TTLL3	-1.11601	-2.3001	0.068082	0.0652348	0.552613
GLE1	-1.28157	-2.63999	0.0867184	0.0652681	0.552613
TRBC1	0.429858	-0.0262618	0.89427	0.0653206	0.552621
AC245014.3	1.51328	-0.092304	3.12033	0.0654096	0.552938
CTC1	1.20443	-0.0747127	2.48314	0.0655113	0.553361
AC133644.2	1.32932	-0.0797367	2.74827	0.0656076	0.553739
SCAP	1.27302	-0.0797233	2.62562	0.0657343	0.554372
CAD	0.979692	-0.0624522	2.02184	0.0659148	0.555456
MTHFD2	0.896389	-0.0575331	1.85031	0.0660232	0.555666
EIF3H	-0.234646	-0.483863	0.0158399	0.0660434	0.555666
EIF1AY	-0.68222	-1.4075	0.0457362	0.0661897	0.556394
CBWD1	1.14314	-0.0743926	2.36067	0.0662457	0.556394
CCDC71L	1.11166	-0.0698576	2.30218	0.0663072	0.556394
KIF5C	1.22291	-0.0786292	2.52691	0.0663375	0.556394
AC004687.1	1.22978	-0.08122	2.54077	0.0664865	0.556698
MZT2A	0.424524	-0.0275606	0.877506	0.0665226	0.556698
TMED3	0.714645	-0.0473218	1.47661	0.0665295	0.556698
ARFIP1	1.30263	-0.0869865	2.69225	0.0666692	0.557134
DGKH	1.20994	-0.0808764	2.50076	0.0666855	0.557134
SH2D3C	0.984442	-0.0661882	2.03507	0.0667831	0.557514
CYREN	-1.27416	-2.63503	0.0867102	0.0669875	0.558785
SLC7A6	0.851473	-0.0623427	1.75955	0.0671611	0.559798
CMIP	-1.22594	-2.53949	0.0826124	0.0673393	0.560847
RCHY1	0.832253	-0.058263	1.72277	0.0674762	0.561267
ECHDC1	1.18065	-0.0805413	2.45051	0.0675366	0.561267
AC111182.1	1.17692	-0.0814711	2.43826	0.0676266	0.561267
SON	-0.214037	-0.443794	0.014739	0.0677029	0.561267
P2RY8	-0.641583	-1.32882	0.0456535	0.0677646	0.561267
PQLC1	0.655916	-0.0455276	1.35973	0.0677659	0.561267
UHRF1BP1	1.21708	-0.0900273	2.51862	0.0677841	0.561267
LPGAT1	0.982032	-0.0680425	2.03993	0.0678621	0.561267
AC091271.1	1.14642	-0.0809989	2.37523	0.0678825	0.561267
DNAJC2	-0.363381	-0.752163	0.0283197	0.0679133	0.561267
ALKBH3	1.15927	-0.0844522	2.40102	0.0680073	0.56161
ITGB2-AS1	1.0238	-0.074164	2.12176	0.0680865	0.561832
ITGB2	0.723465	-0.0518081	1.50962	0.0682178	0.562482
MTSS1	1.31337	-0.0966961	2.72343	0.0683843	0.562494
TCF12	1.02654	-0.0744052	2.13069	0.0684201	0.562494
CXCR5	1.22842	-0.0888354	2.55116	0.0684204	0.562494
GLO1	0.734869	-0.0542354	1.52397	0.0684291	0.562494
SRGAP2C	1.30043	-0.0972088	2.69806	0.0686679	0.564024
PPP5D1	0.898531	-0.0676131	1.86468	0.0687932	0.56462
AC006369.1	1.04248	-0.0813174	2.16157	0.0688503	0.564656
STK25	1.3455	-0.102054	2.79305	0.0689445	0.564997
TGFBR2	-0.588857	-1.22251	0.0447932	0.0689999	0.565019
SAE1	1.25699	-0.0960257	2.61001	0.0690819	0.565259
ZNF836	1.22467	-0.0905926	2.55224	0.06918	0.56563
C1orf162	1.17854	-0.0912937	2.44838	0.0693522	0.566182
NSD2	1.25164	-0.0969611	2.60024	0.0693532	0.566182
NHLRC3	1.35103	-0.105254	2.80732	0.0694636	0.56626
AC093462.1	1.11092	-0.0869141	2.30876	0.0695475	0.56626
MRPL9	-0.338342	-0.702344	0.0281432	0.0695521	0.56626
ILF2	-0.376798	-0.782902	0.0302034	0.0697619	0.56626
DBNL	1.22409	-0.094822	2.55329	0.0698678	0.56626
FIS1	0.769106	-0.0612165	1.59943	0.0698914	0.56626
TUBB	0.874311	-0.0696139	1.81824	0.0698983	0.56626
NAA35	-0.833637	-1.73675	0.0655758	0.0700803	0.56626
CALCOCO2	0.669898	-0.0538269	1.39362	0.0700832	0.56626
CDK6	1.2033	-0.0943032	2.50862	0.0700985	0.56626
AC008378.1	0.812937	-0.0703372	1.69024	0.070099	0.56626
SH3PXD2A	1.32046	-0.147868	2.74895	0.0700992	0.56626
ATP5MF	0.688837	-0.0606475	1.43162	0.0701095	0.56626
USP3	-0.346333	-0.720737	0.0276489	0.0701314	0.56626
TARS2	1.23209	-0.0993679	2.56354	0.0701591	0.56626
ZNF182	1.07469	-0.0868811	2.23625	0.0702081	0.56626
BCAT1	0.943909	-0.0766109	1.96443	0.0702893	0.56649
TMEM43	0.992431	-0.0809854	2.06585	0.0704009	0.566826
ZNF267	0.427711	-0.0353067	0.89073	0.070641	0.566826
RBAK-RBAKDN	1.12	-0.0906772	2.33513	0.0706876	0.566826
ZC2HC1A	1.24996	-0.104582	2.63469	0.0707678	0.566826
RNF146	1.2563	-0.104332	2.61694	0.070768	0.566826
LTB	0.317845	-0.0255786	0.663716	0.0707717	0.566826
IFIT5	1.33423	-0.108276	2.78307	0.0707794	0.566826
RC3H2	-0.806224	-1.67784	0.0695839	0.070807	0.566826
RFC3	-1.11327	-2.31988	0.0920382	0.0708682	0.566826
CCDC159	1.17672	-0.0983092	2.45176	0.0708946	0.566826
HLA-DRA	1.24014	-0.109828	2.58099	0.0709127	0.566826
CENPQ	0.84851	-0.0697126	1.77249	0.0710877	0.567434
IFI6	1.18085	-0.0971067	2.47005	0.0710946	0.567434
CASP6	1.158	-0.0984243	2.41443	0.071264	0.568017
SCPEP1	1.22618	-0.104364	2.55673	0.071294	0.568017
MPC2	0.274702	-0.0229064	0.573809	0.0714	0.568017
ALKBH2	1.24477	-0.106701	2.59625	0.0714489	0.568017
MESD	1.02001	-0.0883572	2.12642	0.0714754	0.568017
WDR13	1.18866	-0.102233	2.47955	0.0715223	0.568017
HIP1R	-1.21851	-2.54207	0.10504	0.0715724	0.568017
UBE2T	0.785417	-0.0662545	1.64346	0.0715917	0.568017
UBE2W	1.25361	-0.109033	2.61626	0.0717695	0.569007
ZNF559	0.932865	-0.0806535	1.94889	0.0719371	0.569587
BRD9	0.727581	-0.0651525	1.51789	0.0719731	0.569587
TARBP1	1.23651	-0.106142	2.58535	0.0720021	0.569587
GART	1.31948	-0.161573	2.75737	0.072205	0.570467
ATRIP	1.16392	-0.103281	2.43112	0.0722198	0.570467
NOSIP	0.431605	-0.038895	0.910377	0.0723007	0.570657
DST	-0.738068	-1.5412	0.0675233	0.0723764	0.570657
NIN	0.852176	-0.0765466	1.7809	0.0724989	0.570657
AUH	1.20855	-0.108612	2.52571	0.0725105	0.570657
CCDC141	1.26288	-0.11879	2.63717	0.072599	0.570657
DUSP7	0.761139	-0.0686923	1.59097	0.0726077	0.570657
KIF1B	1.28409	-0.116076	2.68426	0.0726453	0.570657
MTPN	0.425003	-0.0379466	0.889016	0.0726913	0.570657
SMU1	-0.509999	-1.06625	0.046256	0.0727229	0.570657
URB1	1.07874	-0.100934	2.25413	0.072859	0.571306
CCT7	0.86722	-0.0794778	1.81392	0.0729664	0.571333
WDR35	-0.860419	-1.7997	0.0788634	0.0729691	0.571333
KLF6	0.387314	-0.0346694	0.813351	0.0731145	0.571454
FAAH2	-1.27086	-2.65912	0.117395	0.0731534	0.571454
ACOT13	1.25731	-0.116209	2.63084	0.0731669	0.571454
ZNF428	0.400805	-0.0383729	0.850903	0.0732136	0.571454
PSMB8-AS1	1.02731	-0.0954294	2.15004	0.0732868	0.571454
RFTN1	-1.17842	-2.49503	0.114611	0.0733043	0.571454
AC118553.2	1.23764	-0.115357	2.59063	0.0733677	0.571532
TRAPPC12	1.17714	-0.110324	2.4646	0.0735002	0.571846
ANKS6	-0.912032	-1.90959	0.0855289	0.0735147	0.571846
TMEM134	1.01952	-0.0961963	2.13523	0.0736631	0.572411
AUP1	0.840199	-0.0826422	1.75876	0.0737039	0.572411
MBD4	0.661066	-0.0620059	1.39695	0.0737475	0.572411
DDHD2	0.911286	-0.0871843	1.90976	0.0740027	0.573976
CLYBL	1.12956	-0.108785	2.3679	0.0741667	0.574778
JAML	1.22496	-0.114903	2.56586	0.0742134	0.574778
S100PBP	1.21603	-0.11677	2.55129	0.0743515	0.574873
CERK	0.912211	-0.0885145	1.91294	0.0743542	0.574873
TSFM	-0.675279	-1.41449	0.0838554	0.0744143	0.574873
MRM2	-1.23503	-2.59033	0.120271	0.0744446	0.574873
LAMP2	1.18455	-0.129687	2.48397	0.074506	0.574873
SLAIN1	1.18008	-0.115449	2.47562	0.0745606	0.574873
AC009163.7	0.888245	-0.0871366	1.86363	0.07463	0.574873
SLC4A7	0.899483	-0.0971391	1.88679	0.0746736	0.574873
C8orf44	1.06736	-0.103586	2.24193	0.0747619	0.574873
AGO1	1.21139	-0.119455	2.54224	0.074762	0.574873
LMAN1	0.706654	-0.0699001	1.48321	0.0748415	0.575061
RPS6KA3	0.890059	-0.0882213	1.86834	0.0748937	0.575061
GALNT12	-1.02831	-2.17419	0.101184	0.0750823	0.576097
GNB2	0.889093	-0.0882604	1.86888	0.0752592	0.577003
FIZ1	0.97616	-0.0966131	2.05377	0.0753335	0.577003
CRNKL1	-0.834939	-1.75414	0.084266	0.0753619	0.577003
FMC1	1.18986	-0.121029	2.50074	0.0755677	0.578166
ANKS1A	1.14391	-0.116772	2.4046	0.0756622	0.57829
ZNF510	-1.30795	-2.74957	0.133667	0.0756919	0.57829
ZDHHC4	1.20823	-0.124666	2.54113	0.075948	0.579834
HIST1H2BH	-1.05424	-2.21843	0.109944	0.0762358	0.580865
PSMD6-AS1	1.03086	-0.107636	2.16935	0.0762688	0.580865
METTL4	1.12845	-0.116494	2.37634	0.0762694	0.580865
GORASP1	-0.884366	-1.86118	0.0924453	0.0762999	0.580865
EIF5	-0.243493	-0.512633	0.0256471	0.0765076	0.581262
IL21R-AS1	-0.896314	-1.8871	0.0944671	0.0765245	0.581262
HIST2H2AB	0.973367	-0.108374	2.04722	0.0765561	0.581262
MACO1	-1.15853	-2.44182	0.120946	0.0765689	0.581262
LFNG	1.25635	-0.130209	2.65236	0.0766861	0.581739
TPST2	1.22753	-0.130677	2.58574	0.076801	0.581837
SUPT7L	1.15946	-0.12346	2.44239	0.0768075	0.581837
GTPBP6	0.971729	-0.1038	2.04726	0.0768962	0.582098
FUOM	1.1941	-0.129266	2.51746	0.077271	0.583389
CBX5	0.98951	-0.103806	2.09928	0.0772886	0.583389
RAB8B	-0.530972	-1.11819	0.060628	0.0773524	0.583389
SMIM8	1.13382	-0.121983	2.39172	0.0773528	0.583389
TCF4	0.810312	-0.0883685	1.70866	0.0774558	0.583389
MBOAT1	1.10255	-0.120342	2.32543	0.0775051	0.583389
CTR9	0.871188	-0.0962439	1.83661	0.0775059	0.583389
ACO2	0.942233	-0.102981	1.98745	0.077543	0.583389
ATP2B1	0.75121	-0.0822192	1.58464	0.0775835	0.583389
ZHX3	0.714787	-0.0774101	1.51139	0.0776111	0.583389
LINC02256	1.25954	-0.136734	2.66166	0.0777311	0.583743
PHC3	0.907151	-0.100385	1.91469	0.0779006	0.583743
ICOSLG	-1.25401	-2.65001	0.136868	0.0779198	0.583743
PCBP3	1.29475	-0.147058	2.73095	0.0779666	0.583743
HSCB	1.21969	-0.132812	2.58421	0.078012	0.583743
DNAJC18	1.07893	-0.118443	2.2823	0.0780716	0.583743
PHACTR2	0.880852	-0.0981395	1.85984	0.0780984	0.583743
RTN4IP1	-0.93772	-1.98014	0.104702	0.0781619	0.583743
SYTL3	-0.799458	-1.68825	0.0893307	0.0781836	0.583743
AC087164.1	1.08727	-0.119694	2.29926	0.0782043	0.583743
TCTN3	1.11315	-0.125039	2.35134	0.0783384	0.583743
M6PR	1.13099	-0.126454	2.39728	0.078624	0.583743
ASAH1	0.786659	-0.0940152	1.66967	0.0787171	0.583743
MIB2	1.00154	-0.112486	2.13181	0.078732	0.583743
TIMM13	0.866386	-0.0972002	1.83438	0.0787936	0.583743
TRAF3	-0.787604	-1.66517	0.0899578	0.0788345	0.583743
PIGP	1.2755	-0.147507	2.72717	0.0789328	0.583743
SLC19A1	1.10251	-0.126547	2.33156	0.0789828	0.583743
PLEKHA1	0.842217	-0.0951495	1.78478	0.0790096	0.583743
VPS51	0.306517	-0.0347805	0.648885	0.0790388	0.583743
NCAPH2	1.17982	-0.135021	2.50923	0.0790413	0.583743
SAMD9	0.92796	-0.106841	1.96276	0.079076	0.583743
DRAM2	0.662144	-0.0762647	1.40055	0.0790874	0.583743
MAEA	-0.941975	-1.99113	0.112574	0.0792367	0.583743
CLDN15	0.96184	-0.110059	2.03733	0.0792482	0.583743
CXorf21	1.15104	-0.133369	2.43545	0.0792691	0.583743
TMBIM4	0.804804	-0.0934047	1.71908	0.0792794	0.583743
GOLGA4	-0.36929	-0.781406	0.0432156	0.0794485	0.583743
MANEA	1.2367	-0.144178	2.61757	0.0794574	0.583743
RANBP9	0.544691	-0.0635511	1.15303	0.0794813	0.583743
ERO1A	0.7687	-0.0884858	1.62866	0.0794883	0.583743
SELENOF	0.677417	-0.0791331	1.43397	0.0795189	0.583743
ESCO1	-0.42551	-0.900727	0.0497069	0.0795192	0.583743
EEF2	0.15975	-0.0185846	0.338194	0.079523	0.583743
MAGEH1	0.91486	-0.108379	1.93607	0.0796501	0.583743
FAM45A	-0.565198	-1.2002	0.0653078	0.0796585	0.583743
APEH	1.01949	-0.117917	2.16158	0.0797085	0.583743
TECR	-0.372724	-0.790741	0.0431085	0.0797276	0.583743
CXorf38	1.16863	-0.13797	2.47524	0.0798472	0.58422
SMUG1	0.920118	-0.109439	1.94967	0.0800795	0.585182
RAB3GAP1	0.704659	-0.0838346	1.49315	0.0800878	0.585182
EIF4A3	0.421218	-0.0494047	0.894046	0.0801689	0.585236
ITPRIP	-0.961611	-2.03633	0.120154	0.0802066	0.585236
MAML2	0.77562	-0.0961163	1.64256	0.080259	0.585236
LINC00294	-0.879583	-1.87022	0.104096	0.080378	0.585457
ERCC5	1.15327	-0.138714	2.44525	0.0804333	0.585457
FGFR1	1.18773	-0.143435	2.51766	0.0804533	0.585457
EHBP1L1	1.18451	-0.142592	2.51277	0.0806076	0.585998
CLEC2B	0.458107	-0.0545736	0.973612	0.0806369	0.585998
PRRG2	1.16024	-0.141032	2.46152	0.0807709	0.586574
CMTM3	0.823912	-0.101041	1.74886	0.0810574	0.588256
ALCAM	-1.2059	-2.56014	0.148338	0.0811567	0.588578
ZNF526	0.909361	-0.113235	1.93196	0.0815579	0.591086
ZNF154	0.865759	-0.108086	1.8396	0.0816439	0.591086
SAP30BP	-0.318092	-0.675494	0.0403064	0.0816679	0.591086
BAG5	0.435426	-0.0545382	0.92539	0.0817521	0.591187
AC009948.1	1.0117	-0.126871	2.15026	0.0817922	0.591187
PHACTR4	1.02658	-0.136565	2.18011	0.0818593	0.591273
NDE1	0.798518	-0.102658	1.69601	0.0819506	0.591292
IL32	0.866046	-0.10787	1.84404	0.0820542	0.591292
SAYSD1	1.13592	-0.143652	2.41549	0.0820741	0.591292
PPIL1	1.21621	-0.154252	2.5868	0.0821716	0.591292
AL109955.1	-1.26024	-2.68086	0.160372	0.0822847	0.591292
RNF167	0.9332	-0.118839	1.98524	0.0823088	0.591292
ATP7A	-1.28694	-2.74039	0.162482	0.0823512	0.591292
ICOS	0.379423	-0.0501131	0.806694	0.0824107	0.591292
TMEM106B	1.07324	-0.137482	2.28396	0.0825097	0.591292
ATP6AP2	0.43388	-0.0549612	0.928349	0.0825138	0.591292
CARMIL1	0.930732	-0.119258	1.98072	0.0825186	0.591292
RUVBL1	1.08054	-0.138474	2.29955	0.0825238	0.591292
COMMD8	1.24641	-0.158175	2.65687	0.0826433	0.591753
MICU3	1.0444	-0.134571	2.22338	0.0827097	0.59182
METTL9	-0.314112	-0.66808	0.0418201	0.0827631	0.59182
MTIF3	1.36435	-0.176847	2.90632	0.0830092	0.593141
JPT1	0.484427	-0.0620415	1.03652	0.0831289	0.593141
OSBPL3	1.22966	-0.160867	2.62018	0.0832359	0.593141
TP53	1.18189	-0.154692	2.51847	0.0832527	0.593141
MYO9A	1.3271	-0.172396	2.83019	0.0832655	0.593141
LY6G5C	0.770469	-0.122325	1.6429	0.0833458	0.593141
ZDHHC5	-1.09724	-2.33854	0.144064	0.0833626	0.593141
BABAM2	1.06223	-0.139579	2.26404	0.0833905	0.593141
PTGES3	-0.392807	-0.836486	0.054727	0.0834643	0.593219
AC004854.2	-1.21009	-2.58021	0.16003	0.0836165	0.593219
CLUAP1	1.06148	-0.145021	2.26099	0.0836329	0.593219
QSER1	-1.14789	-2.44772	0.151929	0.0836455	0.593219
CITED2	0.982735	-0.135375	2.09409	0.0836928	0.593219
NMI	0.950636	-0.126135	2.02741	0.0837337	0.593219
ADCY7	1.21898	-0.16215	2.60011	0.0838237	0.593414
AC245060.5	1.26329	-0.173254	2.69247	0.0839016	0.593414
TP53I13	1.03561	-0.139797	2.20812	0.0839338	0.593414
UBASH3A	1.24531	-0.166391	2.65701	0.0839825	0.593414
TMEM128	1.12725	-0.151137	2.40565	0.084106	0.593446
MARCH5	0.674783	-0.0905629	1.44013	0.0841422	0.593446
ARAF	-1.02055	-2.17664	0.14285	0.0841728	0.593446
DSTN	0.499393	-0.0671758	1.06607	0.0842785	0.593446
HMOX2	1.01284	-0.136573	2.1635	0.0843111	0.593446
DROSHA	1.02972	-0.139047	2.19849	0.0843627	0.593446
ENDOV	1.20969	-0.162578	2.58341	0.0843746	0.593446
LGALS1	0.965625	-0.132938	2.06705	0.0845988	0.594317
C19orf70	0.659919	-0.0982427	1.43863	0.0846094	0.594317
TXNRD2	1.01364	-0.13814	2.16543	0.0846971	0.594366
ADAMTS10	-1.03585	-2.21299	0.141283	0.0847272	0.594366
LZTFL1	1.16479	-0.15924	2.48883	0.0848127	0.594577
ATP5PD	0.665365	-0.0912352	1.42196	0.0849227	0.594687
C12orf10	0.963818	-0.132909	2.06055	0.0851318	0.594687
PTPRA	0.829169	-0.123365	1.77093	0.0851715	0.594687
APIP	1.20969	-0.167003	2.58639	0.0851735	0.594687
SLC37A1	1.03852	-0.141841	2.22457	0.0852012	0.594687
PRMT1	0.846305	-0.1149	1.81674	0.0852352	0.594687
ZNF462	0.962656	-0.133254	2.05857	0.0852727	0.594687
SPIN2B	1.14422	-0.158678	2.44711	0.0853412	0.594687
EIF3D	0.304731	-0.0418421	0.652391	0.0853612	0.594687
KLHL36	0.843748	-0.117454	1.80495	0.0854829	0.594687
ZRANB2	-0.437539	-0.936003	0.0609259	0.0854942	0.594687
UQCRB	0.173222	-0.024197	0.370466	0.0854943	0.594687
RSL1D1	0.24207	-0.0334462	0.521335	0.0855946	0.594813
TOLLIP	1.08185	-0.15133	2.31484	0.0856588	0.594813
ILK	1.03061	-0.150935	2.20503	0.0857315	0.594813
NPEPPS	-0.784532	-1.67901	0.109944	0.0857344	0.594813
ARRDC5	0.855137	-0.121267	1.83154	0.0861845	0.597421
PRKAG2	1.15596	-0.163441	2.47654	0.0862217	0.597421
AC013264.1	1.22558	-0.17336	2.63392	0.0866211	0.59956
RNF139	0.674561	-0.0972851	1.44651	0.0868348	0.59956
CHCHD10	0.967012	-0.137546	2.08163	0.0868833	0.59956
AC106739.2	0.991502	-0.14331	2.12632	0.0869209	0.59956
ARFGEF2	-1.00527	-2.15585	0.14531	0.0869234	0.59956
CPM	1.23055	-0.177982	2.63909	0.0869472	0.59956
RTF1	-0.338081	-0.724673	0.049176	0.0869524	0.59956
PDS5B	0.801673	-0.129674	1.71884	0.0869778	0.59956
NUDT4	0.974652	-0.143459	2.09454	0.087076	0.59985
SQLE	0.800426	-0.116574	1.71714	0.087178	0.600168
PLLP	1.14365	-0.166819	2.45244	0.0872601	0.600347
OTULIN	0.707945	-0.109778	1.51895	0.0874752	0.601066
MRPL21	-0.407474	-0.874709	0.0597601	0.0874946	0.601066
URM1	-0.630304	-1.35202	0.0944376	0.0875328	0.601066
IFNAR2	1.12079	-0.165514	2.40708	0.08777	0.602172
ARMC6	1.07975	-0.156226	2.32221	0.0878117	0.602172
GPBP1	0.25817	-0.0379281	0.55436	0.0879107	0.602172
ATP6V1H	0.652569	-0.0968924	1.40584	0.0880952	0.602172
BID	0.978351	-0.143807	2.10644	0.0881637	0.602172
ARL2	1.11594	-0.164179	2.4025	0.0881779	0.602172
KANTR	-0.914655	-1.96604	0.136727	0.08826	0.602172
DICER1-AS1	0.93436	-0.150816	2.00794	0.0883237	0.602172
GOLGA5	1.12	-0.183639	2.40696	0.0884011	0.602172
TNFRSF18	1.33919	-0.197676	2.89066	0.0884095	0.602172
OAZ1	0.502364	-0.0743974	1.08422	0.0885005	0.602172
MCU	-1.07427	-2.3101	0.16157	0.0885084	0.602172
PHB2	-0.273619	-0.587843	0.0423686	0.0885369	0.602172
NR2C2AP	1.10052	-0.166999	2.36573	0.0885623	0.602172
MFSD13A	-1.10306	-2.37237	0.166248	0.088594	0.602172
HPGD	1.34554	-0.203362	2.89444	0.0887089	0.602172
HNRNPF	0.697754	-0.106054	1.50156	0.0889414	0.602172
CYP4V2	1.3098	-0.199187	2.81878	0.0889634	0.602172
ADGRE1	1.13768	-0.171191	2.45591	0.0890232	0.602172
AP1S2	1.03922	-0.158417	2.23686	0.0890622	0.602172
NSL1	-0.906188	-1.95078	0.1384	0.0891409	0.602172
TRAF3IP2	-0.975623	-2.11314	0.148108	0.0892133	0.602172
TNFRSF14-AS1	1.05395	-0.161406	2.2693	0.0892542	0.602172
SUCLG1	0.86747	-0.135368	1.86613	0.0892596	0.602172
ATP5MC2	0.200439	-0.0302183	0.433375	0.089296	0.602172
BLVRB	1.04027	-0.157339	2.24863	0.089318	0.602172
CLCN6	-1.08002	-2.32584	0.1658	0.0893553	0.602172
LMAN2	0.766727	-0.116683	1.6527	0.0893731	0.602172
AKR1A1	1.14325	-0.201079	2.46221	0.0894044	0.602172
DESI1	1.09851	-0.169944	2.39364	0.0895043	0.602172
PYCARD-AS1	0.965465	-0.148892	2.09445	0.0895584	0.602172
GTF3C3	1.16759	-0.180178	2.51536	0.0895732	0.602172
HEBP1	-1.22491	-2.64471	0.188703	0.0895795	0.602172
MED13	0.695202	-0.112832	1.49912	0.089616	0.602172
JOSD1	-0.376623	-0.810923	0.0605801	0.0897647	0.602172
GPBAR1	-0.791173	-1.70513	0.122781	0.089811	0.602172
SSX2IP	-1.19043	-2.56565	0.1848	0.0898245	0.602172
MSN	0.292584	-0.044703	0.63397	0.0898287	0.602172
RRAS2	-0.714672	-1.53937	0.114786	0.0900452	0.603229
NDUFS7	0.616054	-0.0981578	1.35022	0.0900988	0.603229
AC069185.1	-1.02327	-2.20486	0.165641	0.0901784	0.603281
ZFYVE21	0.833335	-0.137077	1.79583	0.0902192	0.603281
MBTPS2	0.831316	-0.130612	1.79324	0.090336	0.603604
TMEM263	0.803802	-0.126565	1.73423	0.0904296	0.603604
PYGB	1.13459	-0.178677	2.44785	0.0904364	0.603604
YAE1D1	0.876873	-0.139158	1.91372	0.0906596	0.604493
PDLIM2	1.1233	-0.179004	2.42371	0.0906824	0.604493
RBM12	-1.16065	-2.50627	0.184956	0.0909479	0.605886
ZBTB7A	0.912801	-0.14625	1.97185	0.0911848	0.607087
MYO6	0.786101	-0.126174	1.69838	0.0912627	0.607228
TMEM9B	-0.610289	-1.31736	0.100819	0.0913259	0.607272
SNAPC3	1.06266	-0.171397	2.29671	0.0914775	0.607689
PSMC2	0.815279	-0.134688	1.76079	0.091502	0.607689
NT5C3A	0.468763	-0.0750621	1.02008	0.0917554	0.607845
C4orf33	-1.24626	-2.69499	0.202478	0.0918	0.607845
RAB3GAP2	-1.04184	-2.25326	0.169578	0.0918819	0.607845
HIGD2A	0.268168	-0.0430217	0.58231	0.0919079	0.607845
OTUD6B	1.15159	-0.186205	2.49391	0.0919255	0.607845
GDAP2	1.1134	-0.181551	2.40835	0.091962	0.607845
VWA5A	0.852417	-0.140072	1.84311	0.091975	0.607845
AC062029.1	1.15448	-0.188322	2.4975	0.0919792	0.607845
TMEM87B	1.21598	-0.199084	2.63104	0.0921439	0.608135
SHQ1	1.07088	-0.175854	2.32495	0.0922786	0.608135
PTPA	1.16776	-0.191771	2.5273	0.0922804	0.608135
DNAJC13	1.19434	-0.196252	2.58493	0.0923071	0.608135
LYAR	-0.916529	-1.98255	0.166285	0.0923503	0.608135
CRIP1	0.790612	-0.134594	1.70947	0.0923983	0.608135
TMEM63A	1.12782	-0.185464	2.44093	0.0924201	0.608135
ELAVL1	0.773207	-0.128469	1.67396	0.0926317	0.608545
AKAP11	1.13308	-0.189566	2.45267	0.0926959	0.608545
NCOA7	-0.686315	-1.48641	0.113779	0.0927088	0.608545
RPS17	0.728622	-0.130501	1.57653	0.0927095	0.608545
GEM	1.1231	-0.186654	2.43285	0.0928226	0.608914
ELP4	1.23174	-0.202654	2.68205	0.0929944	0.609363
JMJD6	0.66217	-0.110626	1.43497	0.0930617	0.609363
CDKAL1	1.02388	-0.168994	2.22472	0.0930867	0.609363
PTPN13	1.03094	-0.171536	2.23708	0.0931434	0.609363
MOAP1	0.399027	-0.066829	0.864883	0.0931753	0.609363
PSMD7	-0.219493	-0.47539	0.0375668	0.0932555	0.609434
REXO1	0.793125	-0.142597	1.71954	0.0933407	0.609434
IFT122	-0.916123	-1.98629	0.154044	0.093359	0.609434
LAT	0.4925	-0.0830664	1.06807	0.0935007	0.609434
LONP1	1.05402	-0.178006	2.28633	0.0935155	0.609434
BRCA2	1.14793	-0.214192	2.48975	0.0935272	0.609434
WDR83	1.18394	-0.200086	2.56796	0.0935936	0.609496
AC016065.1	0.926046	-0.15628	2.01168	0.0938659	0.610525
CDC40	-0.416313	-0.903437	0.0708115	0.0938942	0.610525
KXD1	0.808929	-0.141501	1.75553	0.0939225	0.610525
RFX1	1.15645	-0.19745	2.51035	0.0940721	0.610573
CMTM6	0.637395	-0.108922	1.38371	0.094113	0.610573
YTHDC1	-0.202053	-0.439869	0.0340513	0.0941286	0.610573
ABO	0.755749	-0.12891	1.64144	0.0941974	0.610573
USP5	1.05262	-0.180614	2.28585	0.0943057	0.610573
PPP1R16A	1.01291	-0.173979	2.19979	0.0943544	0.610573
PPIP5K2	0.688926	-0.118492	1.49634	0.0944188	0.610573
PPIE	1.00723	-0.186706	2.19217	0.0944327	0.610573
TMEM86B	-0.931632	-2.02358	0.160317	0.0944425	0.610573
DDX17	0.473302	-0.084243	1.02721	0.0945079	0.610627
HNRNPH2	0.834385	-0.14394	1.81359	0.0946949	0.61113
LINC01011	0.999386	-0.171927	2.17262	0.0946998	0.61113
ZNF134	-1.1426	-2.48343	0.197883	0.0947863	0.61132
SEMA4A	0.907591	-0.157876	1.97306	0.0949583	0.61203
FMR1	0.787456	-0.137127	1.71204	0.0950106	0.61203
NSFL1C	0.616846	-0.106941	1.34744	0.0951999	0.612426
PRPS1	-0.511856	-1.11291	0.0914837	0.0954273	0.612426
WRB	1.0768	-0.189321	2.33954	0.0954829	0.612426
HIST1H2BD	1.16655	-0.205337	2.53843	0.0955307	0.612426
PARN	1.11481	-0.194169	2.42955	0.0955508	0.612426
SMAD2	1.04208	-0.183538	2.26769	0.0955601	0.612426
TTPAL	1.13374	-0.199772	2.46725	0.0955818	0.612426
HAUS6	0.800625	-0.141087	1.74234	0.0955859	0.612426
IMPAD1	-0.692728	-1.50722	0.135124	0.0955863	0.612426
PLAA	0.997678	-0.176843	2.1722	0.095872	0.613488
PI4KB	-1.14329	-2.48967	0.203089	0.0959772	0.613488
KLHL7	1.04165	-0.185108	2.26841	0.095997	0.613488
CDC37	0.42808	-0.0764399	0.943824	0.096027	0.613488
CYFIP2	0.420331	-0.0748181	0.91548	0.0960777	0.613488
INTS6	0.398268	-0.0710238	0.867362	0.0960954	0.613488
POU2F2	0.919348	-0.164149	2.00284	0.0962305	0.613911
DCTN1	1.17422	-0.22038	2.61717	0.0962762	0.613911
TRIM37	1.13743	-0.203668	2.47852	0.0963719	0.613963
STX17	1.16173	-0.208321	2.53179	0.0964436	0.613963
FLT3LG	0.481777	-0.0855175	1.05188	0.0964867	0.613963
PSMF1	0.76305	-0.136284	1.66419	0.0965135	0.613963
LOXL1-AS1	0.889464	-0.160536	1.93946	0.0967674	0.615213
NOP14-AS1	0.996431	-0.189319	2.17102	0.0969049	0.615722
ACVR2B	0.850441	-0.152674	1.8559	0.0970419	0.616228
NUSAP1	1.26119	-0.236761	2.79392	0.0971002	0.616233
POMC	1.12958	-0.204436	2.47643	0.0974564	0.618128
UFD1	-0.285562	-0.622779	0.0551438	0.0975354	0.618163
POLR1D	0.316072	-0.0575986	0.69071	0.0975774	0.618163
TMED4	0.608605	-0.111878	1.32909	0.0976949	0.618254
TMEM126B	1.00802	-0.18596	2.20109	0.0977292	0.618254
GEMIN5	-1.07373	-2.3451	0.197649	0.0977648	0.618254
FBXL3	-0.366359	-0.800352	0.0676331	0.0979123	0.618271
ARFGAP1	1.21289	-0.224193	2.64996	0.0979773	0.618271
IGF2BP3	0.929984	-0.190448	2.0325	0.0979978	0.618271
SYTL1	1.05942	-0.196019	2.31487	0.0980277	0.618271
ARIH2	0.644945	-0.118835	1.41023	0.0980559	0.618271
CD320	1.00167	-0.184405	2.19494	0.0983392	0.619533
JAK2	1.10112	-0.203364	2.414	0.0985306	0.619533
TMEM8A	0.908081	-0.168374	1.99834	0.0985641	0.619533
LINC01560	1.02357	-0.189963	2.24145	0.0985759	0.619533
HABP4	-1.08619	-2.38705	0.201761	0.0985839	0.619533
ARRDC2	-0.739456	-1.61634	0.145074	0.0987956	0.619533
USP9Y	-1.11109	-2.43101	0.208826	0.0988416	0.619533
SNRPC	-0.271831	-0.594508	0.0514796	0.0988602	0.619533
CARNMT1	1.00566	-0.18818	2.20227	0.0988733	0.619533
MRM3	0.770071	-0.146364	1.68423	0.0989173	0.619533
RARG	1.04573	-0.19549	2.29143	0.0989558	0.619533
AP002884.1	1.25562	-0.240112	2.74668	0.0991081	0.619533
MR1	0.75362	-0.14515	1.6485	0.0991632	0.619533
AL365205.1	0.945146	-0.180792	2.06787	0.0991716	0.619533
LSM11	-0.766689	-1.68521	0.143568	0.0991886	0.619533
CENPL	0.989998	-0.185792	2.17014	0.0992166	0.619533
IARS2	1.02271	-0.193773	2.23918	0.0992666	0.619533
NEK1	1.06623	-0.202134	2.3346	0.0992963	0.619533
HOOK2	-1.11516	-2.4457	0.237934	0.0997639	0.621686
LRRC61	0.756251	-0.144757	1.65726	0.0998088	0.621686
MRPL1	0.744486	-0.142523	1.63149	0.0998155	0.621686
PDCD2	0.430157	-0.0820156	0.947686	0.0999463	0.62214
SACS	-0.940794	-2.0606	0.185485	0.100016	0.622213
TRAF7	0.921303	-0.175514	2.02672	0.100101	0.622308
NAMPT	0.501927	-0.0973734	1.10029	0.100219	0.622308
CCDC144NL	-0.77641	-1.71731	0.149545	0.100225	0.622308
BBIP1	1.0218	-0.195389	2.24202	0.100301	0.622308
FNDC3A	1.13427	-0.219196	2.48773	0.100322	0.622308
PPP6R2	0.94561	-0.181969	2.07507	0.100475	0.622901
FSCN1	1.10917	-0.215831	2.43417	0.100696	0.62343
SFI1	-0.796387	-1.74778	0.155011	0.100711	0.62343
SMC6	1.1744	-0.226986	2.59069	0.100766	0.62343
KPTN	0.851197	-0.165929	1.86832	0.100793	0.62343
TFCP2	1.05443	-0.20487	2.31799	0.101023	0.624346
MRPL48	1.04201	-0.203965	2.29548	0.101229	0.624346
CBR3	1.08042	-0.227068	2.37075	0.101323	0.624346
EHD4	0.700485	-0.137041	1.54031	0.101342	0.624346
NEIL2	1.11702	-0.220051	2.45408	0.101371	0.624346
HCFC2	-0.941033	-2.06751	0.185446	0.10139	0.624346
STAG3	1.09134	-0.215119	2.3978	0.101403	0.624346
TSPAN31	1.21546	-0.242738	2.67319	0.101408	0.624346
C12orf4	1.09802	-0.214436	2.42556	0.10154	0.624806
CASK	0.879036	-0.177438	1.93049	0.101641	0.624981
AL359915.2	0.984327	-0.195016	2.16367	0.101686	0.624981
FLYWCH2	1.10303	-0.219308	2.42537	0.101882	0.625832
NPM3	1.05389	-0.209945	2.31773	0.101991	0.626139
FBXL20	1.09847	-0.219936	2.41688	0.102274	0.627237
METTL13	-1.10048	-2.42134	0.220385	0.102287	0.627237
NFKBIL1	-1.16643	-2.56534	0.237748	0.102481	0.627982
FNTA	1.0107	-0.20346	2.22487	0.102579	0.627982
XKR8	1.04635	-0.212159	2.30266	0.102636	0.627982
ZFP90	1.19455	-0.241222	2.63032	0.102756	0.627982
RBM12B	1.14263	-0.231302	2.51656	0.102895	0.627982
PPA1	0.327826	-0.0661019	0.728569	0.102948	0.627982
UNC119B	1.04652	-0.212216	2.30525	0.102994	0.627982
LMO4	0.910315	-0.198671	2.00456	0.103118	0.627982
CARD19	-0.865315	-1.90532	0.186224	0.103152	0.627982
C17orf75	1.09357	-0.220696	2.41415	0.10317	0.627982
SLAIN2	0.758434	-0.154329	1.6712	0.103191	0.627982
CTDP1	1.0608	-0.214631	2.34716	0.103194	0.627982
HUWE1	0.976103	-0.19931	2.15152	0.10339	0.627982
VCP	0.606879	-0.125212	1.33722	0.103437	0.627982
GFER	1.10755	-0.226668	2.46263	0.103448	0.627982
ZEB1-AS1	-0.772542	-1.70303	0.157951	0.103465	0.627982
GPCPD1	-0.396905	-0.875089	0.081228	0.10352	0.627982
PMVK	1.02556	-0.209962	2.26109	0.103541	0.627982
BRAF	-0.365362	-0.807258	0.0741705	0.103616	0.627982
PELP1	1.16485	-0.238951	2.56864	0.103656	0.627982
RAC1	0.257605	-0.0524852	0.56872	0.10368	0.627982
GID4	1.04303	-0.214206	2.30027	0.103722	0.627982
CFAP20	0.441872	-0.0924383	0.973751	0.103756	0.627982
CNPPD1	0.918038	-0.194914	2.02349	0.103876	0.628358
AL031772.1	0.825528	-0.179383	1.81985	0.104051	0.628567
CBFB	0.890814	-0.183012	1.9677	0.104105	0.628567
NANS	-0.77874	-1.71849	0.161428	0.104168	0.628567
SLC30A6	0.847776	-0.203355	1.87422	0.104178	0.628567
AC010618.3	0.922492	-0.191032	2.03602	0.104204	0.628567
AKAP5	1.01822	-0.211243	2.24768	0.104311	0.628861
TAPBP	0.305565	-0.0629364	0.676151	0.104492	0.629475
KDM4C	0.636756	-0.132789	1.4063	0.104615	0.629475
PDCD5	0.515366	-0.107854	1.14855	0.104625	0.629475
RPL18A	0.137727	-0.0284504	0.304775	0.104648	0.629475
HUS1	0.740319	-0.154787	1.63542	0.104768	0.629839
CAMK2D	0.725817	-0.152083	1.60372	0.104895	0.630252
ATP5S	0.891011	-0.189139	1.96795	0.105017	0.630634
SELENOW	0.447748	-0.0966229	1.00506	0.105297	0.631531
CD28	-0.537304	-1.188	0.113387	0.105318	0.631531
ZNF416	-1.08364	-2.39606	0.228781	0.105344	0.631531
POLR1E	-0.916563	-2.02512	0.201372	0.105523	0.632254
LINC01871	0.986984	-0.210847	2.20501	0.105813	0.63335
DIRC2	1.11363	-0.242999	2.46216	0.105954	0.63335
PWWP2B	-1.05235	-2.32796	0.227083	0.106002	0.63335
ULK3	1.07781	-0.230103	2.38573	0.106013	0.63335
BCL10	-0.596316	-1.31895	0.130106	0.106085	0.63335
COX14	0.57001	-0.122988	1.27761	0.106145	0.63335
SCAF11	-0.343125	-0.759691	0.0734399	0.106166	0.63335
BASP1	0.804329	-0.172189	1.78085	0.106179	0.63335
SLC25A44	1.03792	-0.243156	2.30086	0.106464	0.633908
SLAMF6	0.904954	-0.194071	2.00576	0.106502	0.633908
IQGAP1	0.607115	-0.130953	1.34518	0.106637	0.633908
BTF3	0.144428	-0.0309773	0.320376	0.106686	0.633908
TMEM191C	1.05569	-0.228013	2.3394	0.106718	0.633908
SLC2A14	0.844115	-0.182114	1.87143	0.106783	0.633908
LINC00623	0.883686	-0.191721	1.95834	0.106837	0.633908
TMEM123	0.315687	-0.0679732	0.702027	0.106841	0.633908
MRPS27	1.19853	-0.259746	2.65681	0.106926	0.633908
NCS1	-0.93188	-2.06752	0.201085	0.106944	0.633908
EID2	0.602997	-0.135155	1.33553	0.107035	0.633908
HIST3H2A	0.736225	-0.158598	1.63498	0.107063	0.633908
NECAP1	0.399877	-0.0868748	0.886628	0.107078	0.633908
NR3C1	-0.371179	-0.823044	0.080686	0.107113	0.633908
MRPL3	0.80181	-0.177726	1.7769	0.107181	0.633908
PCBD1	1.07426	-0.232329	2.38798	0.107238	0.633908
COX7A2	0.246198	-0.0541353	0.545775	0.107278	0.633908
CPNE2	0.915515	-0.200181	2.03121	0.107474	0.634573
HSPA6	-0.145853	-0.323616	0.0319091	0.107509	0.634573
AC008040.5	-0.944615	-2.09604	0.208696	0.107768	0.634677
LINC01336	-1.01341	-2.24957	0.222752	0.1078	0.634677
CYB5R1	1.02674	-0.223471	2.29006	0.10781	0.634677
CD3E	0.309069	-0.0673419	0.689906	0.107842	0.634677
ZSCAN16	-0.889025	-1.97368	0.195631	0.10787	0.634677
RBM7	0.326593	-0.0712559	0.726321	0.107882	0.634677
FAM78A	1.09823	-0.244659	2.43751	0.108048	0.634952
PNKP	0.963104	-0.212541	2.13875	0.10805	0.634952
SMIM14	0.849181	-0.18615	1.88957	0.108106	0.634952
GUSB	1.02343	-0.226317	2.27318	0.108178	0.635027
WWP2	-0.618287	-1.37385	0.136716	0.108263	0.635179
AK1	0.98669	-0.217592	2.19958	0.108361	0.635337
LST1	1.15887	-0.255576	2.57782	0.108414	0.635337
TBCE	-1.13155	-2.5146	0.251505	0.108499	0.635337
SND1-IT1	1.10029	-0.243077	2.44548	0.108633	0.635337
LINC01772	-1.01584	-2.25852	0.226842	0.108794	0.635337
ARHGAP5	0.749581	-0.167451	1.66661	0.108819	0.635337
WDR54	0.968373	-0.214253	2.16521	0.108821	0.635337
JOSD2	1.21075	-0.270776	2.69228	0.10889	0.635337
SNRNP48	0.973167	-0.217816	2.16415	0.108941	0.635337
ATG16L2	1.13457	-0.253458	2.54067	0.108972	0.635337
C10orf143	0.898557	-0.200905	2.01446	0.109037	0.635337
MRTO4	0.939748	-0.21088	2.09038	0.109105	0.635337
GYS1	-0.898835	-1.99937	0.201703	0.109106	0.635337
PAXIP1-AS1	-0.999222	-2.22279	0.224286	0.109122	0.635337
C5orf63	0.804841	-0.180816	1.7905	0.109179	0.635337
MYO1F	1.11799	-0.252271	2.48824	0.10946	0.635638
DHDDS	1.113	-0.251196	2.47719	0.109473	0.635638
CCDC107	1.01688	-0.230521	2.26273	0.109488	0.635638
CEP295	-0.867562	-1.93284	0.195066	0.109547	0.635638
TCEANC	0.955999	-0.216303	2.1283	0.109634	0.635638
PPP1R21	1.01586	-0.229591	2.26251	0.109677	0.635638
SLC16A1	0.607797	-0.137639	1.35323	0.10969	0.635638
TCP11L1	0.944356	-0.214694	2.10341	0.109943	0.635638
SDR42E1	-0.766582	-1.70746	0.174297	0.10995	0.635638
JAKMIP1	-0.843807	-1.87808	0.19689	0.110004	0.635638
SIRT7	0.577467	-0.131418	1.28635	0.110009	0.635638
NR1D1	1.36536	-0.312887	3.04034	0.110032	0.635638
LRWD1	-1.03884	-2.3142	0.236512	0.110035	0.635638
PRKAG1	0.971513	-0.221273	2.1643	0.110061	0.635638
B3GAT2	1.02342	-0.236146	2.27997	0.110383	0.637153
CRK	-1.10492	-2.46298	0.253144	0.110444	0.637164
SZRD1	0.579006	-0.133082	1.29109	0.110655	0.637608
DGKD	0.861135	-0.201996	1.91852	0.110689	0.637608
TRIM39	1.03976	-0.247175	2.31674	0.110831	0.637608
ZNF224	-1.13366	-2.52873	0.261412	0.110867	0.637608
SPRYD7	0.72636	-0.171325	1.61895	0.110886	0.637608
RAB3A	0.715193	-0.165205	1.59559	0.110982	0.637608
RASSF1	-0.545978	-1.21711	0.128072	0.110988	0.637608
AC016727.1	0.877468	-0.202847	1.9686	0.111037	0.637608
GPATCH2	0.691155	-0.159833	1.54267	0.111056	0.637608
ATRX	0.754634	-0.175383	1.68465	0.111385	0.639154
SEC24D	1.08864	-0.254158	2.43855	0.11156	0.639812
PTPRN2	1.06213	-0.247789	2.37205	0.111638	0.639919
AC007388.1	0.894776	-0.213902	1.99717	0.111874	0.640831
ACSF3	1.11735	-0.261762	2.49646	0.111917	0.640831
CKAP5	1.03635	-0.243578	2.31627	0.112135	0.641739
HNRNPUL1	-0.684754	-1.52984	0.162741	0.112232	0.641951
FBXL5	0.482471	-0.113908	1.07885	0.112437	0.642529
CCT6A	0.331635	-0.0784726	0.741742	0.112589	0.642529
EXT2	-1.07286	-2.39984	0.254122	0.112658	0.642529
AC005899.8	0.786807	-0.185575	1.76788	0.1127	0.642529
TAOK3	0.780844	-0.187768	1.74555	0.112721	0.642529
LEF1	0.381816	-0.0906401	0.854273	0.112808	0.642529
CNPY4	1.0454	-0.249743	2.33821	0.112818	0.642529
AC104986.2	0.914739	-0.217429	2.04691	0.112895	0.642529
MRPL57	0.797322	-0.191552	1.78325	0.112932	0.642529
GPR183	0.398702	-0.09435	0.89557	0.112995	0.642529
PQBP1	0.322968	-0.0765907	0.724795	0.113342	0.642529
XPO1	0.996895	-0.238679	2.23247	0.113389	0.642529
AC090198.1	-0.741726	-1.6613	0.17785	0.113491	0.642529
AZIN1-AS1	-0.775218	-1.73635	0.185916	0.113504	0.642529
DIAPH2	1.12175	-0.271402	2.51266	0.11354	0.642529
TMSB10	0.330955	-0.0792864	0.741629	0.113553	0.642529
CIAO1	0.885528	-0.240173	1.9881	0.113562	0.642529
CD164	0.36708	-0.088173	0.822332	0.113612	0.642529
AL592494.3	-1.01056	-2.26387	0.242743	0.113613	0.642529
APAF1	0.997674	-0.239668	2.235	0.113614	0.642529
HEXB	1.14523	-0.275587	2.56605	0.113737	0.642529
GLUD1	0.603894	-0.145341	1.35313	0.113747	0.642529
CYBC1	1.08158	-0.258702	2.4273	0.113771	0.642529
WHRN	-0.999868	-2.24046	0.240728	0.113772	0.642529
RTP4	0.835246	-0.201456	1.87462	0.114221	0.644237
CCNB1IP1	0.720142	-0.173238	1.61811	0.114252	0.644237
ADAL	1.0773	-0.259776	2.42004	0.114267	0.644237
ZBTB16	1.15335	-0.279868	2.58658	0.114315	0.644237
PMF1	0.687627	-0.17078	1.54139	0.114402	0.644343
DCBLD1	0.864209	-0.210124	1.93854	0.114454	0.644343
ARHGAP12	1.09298	-0.266006	2.45197	0.114521	0.644379
HDHD5	1.11559	-0.272098	2.50327	0.114673	0.644379
TMEM241	0.69517	-0.169699	1.56004	0.114732	0.644379
HIST1H2AL	-1.11353	-2.49892	0.27186	0.114741	0.644379
MAPRE2	-0.399696	-0.900536	0.0969359	0.11477	0.644379
TRIM69	1.05293	-0.257359	2.36322	0.114821	0.644379
SRSF11	-0.400119	-0.898163	0.0979239	0.114911	0.64453
CPSF2	-1.11052	-2.49306	0.273667	0.114968	0.64453
SLC39A13	1.02072	-0.250387	2.29183	0.115074	0.644786
BIN3	-0.700489	-1.57369	0.191782	0.115313	0.645307
ASB6	0.964857	-0.23999	2.16612	0.11536	0.645307
MAPK9	0.97885	-0.241265	2.19897	0.115411	0.645307
FEM1C	0.983585	-0.242566	2.20974	0.11545	0.645307
LINC01215	0.747686	-0.184437	1.67981	0.115468	0.645307
EHMT2	1.05003	-0.259395	2.38498	0.115666	0.645866
CORO1B	0.445647	-0.112418	1.01922	0.115756	0.645866
CRYBG3	-0.740022	-1.6676	0.182229	0.115911	0.645866
RASA3	0.390077	-0.0961281	0.881874	0.115913	0.645866
NDUFB8	0.664699	-0.166311	1.49376	0.115917	0.645866
RBCK1	0.922977	-0.228084	2.08762	0.116023	0.645866
SEMA4B	0.879236	-0.218788	1.97726	0.116088	0.645866
RB1CC1	-0.309483	-0.69648	0.0767668	0.116094	0.645866
TRAPPC2L	0.6155	-0.157224	1.38271	0.11611	0.645866
SIPA1L2	1.04399	-0.26041	2.34839	0.11626	0.646003
MAFF	1.12838	-0.281595	2.53835	0.116295	0.646003
SLC35F2	1.07084	-0.267313	2.40899	0.116316	0.646003
RARS2	1.05261	-0.268552	2.36665	0.116521	0.646279
ASB1	1.04643	-0.26204	2.35491	0.11654	0.646279
RUBCN	1.13286	-0.283704	2.54942	0.116546	0.646279
AC074032.1	1.06533	-0.266319	2.40974	0.116662	0.646342
NDUFS6	0.675438	-0.169462	1.52034	0.116678	0.646342
LMNB1	0.507929	-0.126738	1.14561	0.116748	0.646393
DIS3L2	1.06349	-0.266282	2.39702	0.116921	0.646784
LMNB2	1.11772	-0.279902	2.52888	0.11699	0.646784
POC1B	0.985924	-0.247208	2.22448	0.116999	0.646784
CERS6	1.05107	-0.264363	2.36899	0.11715	0.647285
AL135925.1	1.00491	-0.25214	2.28009	0.117325	0.647355
SCAF8	0.610667	-0.154769	1.3761	0.117412	0.647355
SLC30A1	0.979855	-0.246458	2.21331	0.117438	0.647355
ENTPD1-AS1	0.854742	-0.216733	1.92622	0.117447	0.647355
KSR1	-1.0861	-2.4654	0.273609	0.117465	0.647355
USP28	1.02923	-0.260591	2.32564	0.117676	0.647537
MARK3	-0.599598	-1.35182	0.152872	0.117718	0.647537
RRP7A	0.712887	-0.181994	1.60777	0.117944	0.647537
ZMAT1	1.09944	-0.281758	2.50067	0.117953	0.647537
PDE4DIP	1.00015	-0.272588	2.25723	0.117977	0.647537
GOLGA1	1.16522	-0.29803	2.62847	0.118082	0.647537
KLHL21	1.09597	-0.291755	2.47249	0.118193	0.647537
NCBP2-AS2	0.327926	-0.0834932	0.745525	0.118299	0.647537
LARP4B	1.16679	-0.299965	2.63355	0.11846	0.647537
BCLAF3	-1.09033	-2.46104	0.280376	0.118478	0.647537
SRGAP2	1.07694	-0.280159	2.45261	0.118526	0.647537
HIST3H2BB	-0.756737	-1.71111	0.193346	0.118527	0.647537
ADA2	1.1664	-0.300177	2.63297	0.118537	0.647537
CAPNS1	0.85118	-0.219115	1.92147	0.118558	0.647537
ERCC6L2	-0.785705	-1.77371	0.202297	0.118572	0.647537
BST2	0.900974	-0.23214	2.03524	0.118722	0.647537
OXA1L	0.566177	-0.146096	1.27845	0.118735	0.647537
GMPS	0.697349	-0.180007	1.58114	0.118904	0.647537
NMT2	0.884899	-0.229736	1.99854	0.118941	0.647537
CCDC92	1.06453	-0.275589	2.40465	0.118978	0.647537
DENND1C	0.946144	-0.245102	2.13794	0.119047	0.647537
FAM53B	1.11953	-0.288501	2.53571	0.119058	0.647537
POLR2F	-0.434401	-0.981443	0.112641	0.119099	0.647537
WWP1	0.782134	-0.201716	1.76927	0.119103	0.647537
UGP2	1.04944	-0.272462	2.37134	0.119193	0.647537
ZSCAN16-AS1	1.14706	-0.297917	2.59203	0.11922	0.647537
TAF6	1.09466	-0.284407	2.47372	0.119247	0.647537
CLCN7	0.998758	-0.263678	2.2556	0.119254	0.647537
KPNA3	-0.592175	-1.33719	0.161229	0.119295	0.647537
ZC3H12D	0.464736	-0.120575	1.05112	0.119365	0.647537
KCMF1	0.619193	-0.167731	1.39897	0.119477	0.647537
NIFK-AS1	1.09782	-0.28612	2.48175	0.119481	0.647537
RANGRF	0.966818	-0.252042	2.18568	0.1195	0.647537
PSME3	0.773943	-0.2019	1.74979	0.119552	0.647537
ASH2L	1.02137	-0.298874	2.31306	0.119722	0.64813
METTL2A	1.02164	-0.267167	2.31202	0.119883	0.64821
PWWP2A	0.887832	-0.232664	2.00833	0.119894	0.64821
HDAC2	0.811341	-0.211605	1.83915	0.119918	0.64821
PTBP1	0.647116	-0.169232	1.46673	0.120155	0.649166
AC009118.2	0.854549	-0.225559	1.93466	0.12044	0.649283
CARD8	0.85011	-0.224556	1.92478	0.120498	0.649283
PSMB7	0.597709	-0.157823	1.35358	0.120503	0.649283
CD2	0.336779	-0.0887695	0.763485	0.120646	0.649283
CEP63	1.06395	-0.281853	2.40975	0.120718	0.649283
ZNF577	0.861091	-0.226456	1.95422	0.120726	0.649283
SS18	-0.603333	-1.36669	0.160026	0.120812	0.649283
EMC1	-1.05614	-2.39116	0.283079	0.120819	0.649283
AAR2	0.996875	-0.270307	2.25622	0.120895	0.649283
PLGRKT	0.676397	-0.179759	1.53255	0.120963	0.649283
SUSD3	0.738918	-0.196576	1.67441	0.121042	0.649283
PHAX	0.779045	-0.207422	1.76551	0.121105	0.649283
GPC2	-0.896215	-2.0312	0.238766	0.121152	0.649283
CD52	0.461663	-0.122483	1.04784	0.121239	0.649283
LIN54	0.976483	-0.258496	2.22015	0.121308	0.649283
[truncated: 8,721 more rows]

## Sheet: Age
gene	coef	p	fdr
RPS12	0.000992506	8.52123e-07	0.00913391
RPL30	0.000846147	2.23789e-06	0.011994
RPS29	0.000921076	3.98235e-06	0.0132741
RPS20	0.000930125	4.95348e-06	0.0132741
RPS27	0.000816503	7.02538e-06	0.0145239
RPS25	0.000814648	9.30189e-06	0.0145239
RPS27A	0.000886487	9.48475e-06	0.0145239
PAWR	0.00612761	1.09503e-05	0.0146721
LYPLA2	0.00600864	1.34648e-05	0.0160365
RPS15	0.00073035	1.66653e-05	0.0166004
PFDN5	0.00107414	1.81469e-05	0.0166004
UQCRB	0.00105077	1.85843e-05	0.0166004
CLN6	0.00400101	3.46308e-05	0.02806
RPL11	0.000725974	3.66489e-05	0.02806
GGT7	0.00543033	4.51306e-05	0.0287234
RPL27A	0.000742481	4.63161e-05	0.0287234
RPS28	0.0007175	4.73803e-05	0.0287234
RPL23A	0.000734809	4.94996e-05	0.0287234
RPS14	0.0008309	5.09138e-05	0.0287234
TNFRSF11A	0.00397707	5.75932e-05	0.0305002
RPLP2	0.000730396	5.97541e-05	0.0305002
IARS	0.00568912	6.44447e-05	0.0309232
RPS3	0.0008079	6.63526e-05	0.0309232
RPS13	0.00080028	8.01877e-05	0.0345236
DCUN1D3	0.00423713	8.05197e-05	0.0345236
NACA	0.000690251	0.000125018	0.050048
ACAD9	0.00474975	0.000126066	0.050048
RPL19	0.000747293	0.000131125	0.0501975
RPL36	0.000628851	0.000146429	0.0540573
RPL9	0.000752392	0.0001639	0.0540573
MYO6	0.00399645	0.000174599	0.0540573
PAQR6	0.0041067	0.000175933	0.0540573
ISG20L2	0.00386491	0.000179348	0.0540573
KIF21A	0.00429149	0.000187195	0.0540573
RPL3	0.00082307	0.000190324	0.0540573
SEC61G	0.00133177	0.000190705	0.0540573
RPL26	0.000673663	0.00019255	0.0540573
BTF3	0.000803548	0.000196038	0.0540573
PAK4	0.00489812	0.000196682	0.0540573
AGO4	0.00518443	0.000213139	0.0557435
EEF1D	0.000824077	0.000223014	0.0557435
EXOSC6	0.00138986	0.000235512	0.0557435
RPL41	0.000681824	0.000237626	0.0557435
PIK3CB	0.00510264	0.000243969	0.0557435
MGAT4B	0.00459344	0.000245504	0.0557435
MBNL1	0.00104896	0.000246145	0.0557435
RPS6	0.000768872	0.000249133	0.0557435
RPL29	0.00065245	0.000249621	0.0557435
RPL8	0.000754067	0.000267598	0.0575067
RPL35A	0.00065485	0.000268247	0.0575067
CNNM3	0.00495957	0.000275772	0.0579608
SETD1A	0.00495055	0.00030277	0.0610184
RPL21	0.000744289	0.000305034	0.0610184
RPLP1	0.000715215	0.000312018	0.0610184
RPL13A	0.000743462	0.000317554	0.0610184
PEMT	0.00551643	0.000318783	0.0610184
CLUH	0.00514983	0.000340141	0.0639645
KRT10	0.00121283	0.0003639	0.0665462
RAB9A	0.0040499	0.000367582	0.0665462
NOP53	0.000782759	0.000377166	0.0665462
RPL38	0.000740122	0.000381366	0.0665462
DNAJB9	0.00205844	0.000384911	0.0665462
TANK	0.00259796	0.000391548	0.066619
UBA52	0.000678516	0.000416541	0.0692374
NEFL	0.0050552	0.000422535	0.0692374
RPS23	0.000638714	0.000426315	0.0692374
ZNF689	0.00462816	0.000452206	0.0695744
CD274	0.00450077	0.000464218	0.0695744
RPL18	0.000633333	0.000467467	0.0695744
RFT1	0.00514983	0.000470809	0.0695744
EEF2	0.000757407	0.000472427	0.0695744
NPM1	0.000805995	0.000479629	0.0695744
FGL2	0.00314524	0.000480003	0.0695744
DHRS1	0.00509955	0.000480316	0.0695744
RPL13	0.000656383	0.000489271	0.0699267
RPL32	0.000680263	0.000521062	0.0723138
NDUFA2	0.00137413	0.000524265	0.0723138
EIF3K	0.000882863	0.000533779	0.0723138
ZCCHC17	0.00567102	0.000535903	0.0723138
CRTAP	0.00440974	0.000539706	0.0723138
RPL27	0.000645622	0.000564289	0.0742727
AC007384.1	0.00442708	0.000572189	0.0742727
MCM3AP	0.00538635	0.000575113	0.0742727
SEC61A1	0.00405223	0.000582652	0.0742886
MLX	0.00507201	0.000589097	0.0742886
OST4	0.00110397	0.00060406	0.0746557
TPT1	0.000685107	0.000608599	0.0746557
METTL6	0.00359172	0.000619766	0.0746557
CSDE1	0.000915783	0.000628136	0.0746557
RPS16	0.000725531	0.000642428	0.0746557
RPS11	0.000804066	0.000645979	0.0746557
RPL39	0.000543545	0.00065861	0.0746557
FAU	0.000708917	0.000658801	0.0746557
C16orf91	0.00480497	0.000663641	0.0746557
PHRF1	0.00514833	0.00066702	0.0746557
RPL14	0.000729201	0.00066862	0.0746557
TMEM167B	0.00204356	0.000697633	0.0767375
CENPQ	0.00362865	0.000701584	0.0767375
SH3GL1	0.00397925	0.00072616	0.0771954
C1orf43	0.00209447	0.000739161	0.0771954
METTL23	0.00527991	0.000746167	0.0771954
IDS	0.00107886	0.00074656	0.0771954
SPCS3	0.0012667	0.000748241	0.0771954
RPL34	0.000704659	0.0007629	0.0771954
GPATCH3	0.00404543	0.000767966	0.0771954
PPP5D1	0.00375657	0.000768062	0.0771954
MVB12A	0.00465448	0.000770586	0.0771954
PCAT1	0.00469076	0.000801651	0.0795639
IL3RA	0.00409586	0.000816526	0.0795925
EIF1AX	0.00141859	0.00082235	0.0795925
CD247	0.00141537	0.000824216	0.0795925
RPS18	0.000728591	0.000869229	0.0831899
RPSA	0.000701189	0.00088543	0.0835394
RND1	0.00501382	0.000895964	0.0835394
RBMX	0.00109805	0.000900385	0.0835394
RPL35	0.0006869	0.000905515	0.0835394
RPL7	0.000745958	0.000911849	0.0835394
RPL23	0.00078617	0.000923123	0.0838555
AL360270.1	0.00463812	0.000932898	0.0840314
LZTFL1	0.00505197	0.000947171	0.0846061
CBFA2T2	0.00498466	0.000959171	0.0849699
MRPS24	0.00476685	0.000984917	0.0865354
POLR2J	0.00182775	0.00101075	0.0880834
RPL37	0.000614314	0.00102639	0.0887245
RPL10	0.000634939	0.00105734	0.0906689
LYRM1	0.00426017	0.00108199	0.0920467
SOS1	0.00549328	0.00109306	0.0921166
ZDHHC12	0.00373789	0.0011	0.0921166
BMI1	0.00480449	0.00111229	0.0924227
RPS19	0.000632494	0.0011282	0.0924227
MSANTD3	0.00493152	0.00112952	0.0924227
RAB35	0.0037802	0.00114631	0.093002
HAUS8	0.00444096	0.00115396	0.093002
ZNF32	0.00422775	0.00117263	0.0938018
SLC23A2	0.00497386	0.00122382	0.097171
ZNF880	0.00483574	0.00124855	0.0984061
RPL6	0.000630302	0.00126395	0.0984882
TIMELESS	0.00328204	0.00126797	0.0984882
RPL24	0.000624469	0.00128336	0.0989261
AC025159.1	0.00158033	0.00129614	0.0989261
SND1-IT1	0.00497684	0.00130996	0.0989261
CD48	0.000903882	0.00133174	0.0989261
ORAI2	0.00483314	0.00133277	0.0989261
RIPK2	0.00499467	0.00133699	0.0989261
RPL22	0.00062311	0.00136354	0.0989261
ISYNA1	0.00420132	0.00136414	0.0989261
LINC00909	0.00377677	0.00136745	0.0989261
HNRNPA1	0.000713468	0.00137033	0.0989261
GPBP1	0.00109086	0.00138124	0.0989261
RAC1	0.00119409	0.00138436	0.0989261
LEMD2	0.00492118	0.00139501	0.0990066
DAZAP2	0.00105776	0.00141039	0.0990066
KCTD9	0.00410893	0.00141933	0.0990066
PDE12	0.00357891	0.00142243	0.0990066
BCL2	0.00360153	0.00146879	0.101272
TRIM39	0.00476689	0.00147387	0.101272
KCNK12	0.00440272	0.00154588	0.105543
AL645728.1	0.00481137	0.00156882	0.106266
EXOSC2	0.00471936	0.00157629	0.106266
RAB11FIP3	0.00456371	0.00159634	0.106817
TOMM20	0.000857279	0.0016044	0.106817
NUDCD2	0.00363803	0.00162243	0.107013
SELENOM	0.00438594	0.00163372	0.107013
CD99L2	0.00413509	0.0016501	0.107013
CCDC174	0.00388353	0.00165557	0.107013
SMARCB1	0.00350657	0.00165831	0.107013
MTPN	0.00173129	0.00167063	0.107013
UBR7	0.00412461	0.00168158	0.107013
PCNX1	0.00313286	0.0016872	0.107013
GALNT1	0.00452845	0.00169856	0.107099
TMTC4	0.0032975	0.00172951	0.108413
SUPT7L	0.00461354	0.00175884	0.109338
PBRM1	0.00303381	0.00177243	0.109338
MCF2L2	0.00418943	0.00178376	0.109338
NEDD8	0.00341604	0.00178632	0.109338
RPS10	0.000621866	0.00179526	0.109338
HARS2	0.00440796	0.0018063	0.109341
CCNG1	0.00352981	0.00184079	0.109341
ZNF529	0.00392419	0.00185623	0.109341
FGD5-AS1	0.00363632	0.00189082	0.109341
EIF3F	0.000927986	0.00189508	0.109341
C18orf21	0.00320244	0.00189597	0.109341
RPS9	0.000604781	0.0018968	0.109341
ZNF830	0.00335919	0.00190803	0.109341
COG2	0.00465034	0.00191179	0.109341
SPATA5L1	0.00432346	0.00191334	0.109341
RPS2	0.000620269	0.00191561	0.109341
ANKRD37	0.00494977	0.00191772	0.109341
ARL1	0.0048853	0.0019425	0.110167
FADS3	0.00434541	0.00198455	0.11196
ASH2L	0.00460271	0.00200912	0.112752
RPL31	0.000612585	0.002022	0.112884
RAP2C-AS1	0.00404934	0.00203694	0.113129
AC009961.1	0.00357388	0.0020747	0.11448
TAF12	0.00404059	0.00208261	0.11448
SLC45A4	0.00442334	0.00213612	0.116822
SEC24C	0.0042606	0.00217936	0.118095
TRERF1	0.00444238	0.00218144	0.118095
PSMG4	0.00425576	0.00221416	0.119264
CARD11	0.00473092	0.00227915	0.122045
NMRAL1	0.00452934	0.00228856	0.122045
UBE2T	0.00302557	0.00232981	0.123435
AL136040.1	0.00371451	0.00233765	0.123435
CIRBP	0.000850396	0.00235913	0.123958
SH2B1	0.00443922	0.00241929	0.126499
YWHAQ	0.001432	0.0024608	0.127085
CXCR4	0.00136891	0.00246529	0.127085
TMEM138	0.00316517	0.00246606	0.127085
ALMS1	0.00438769	0.0025101	0.128736
OTUD6B-AS1	0.00349857	0.00252869	0.128938
HLA-B	0.000656806	0.00253811	0.128938
ZFYVE28	0.00470718	0.00255861	0.129367
RPS3A	0.000718274	0.0025802	0.129846
FAM171A1	0.00311788	0.00262007	0.131236
MTFR1L	0.00443094	0.0026947	0.133962
MRPL41	0.00265021	0.00271482	0.133962
RPS4X	0.000651546	0.00272638	0.133962
SRRM2	0.00076551	0.00273905	0.133962
EEF1A1	0.000635464	0.00274074	0.133962
TPM4	0.00168352	0.00274949	0.133962
SMIM30	0.00405465	0.00277691	0.134686
ENY2	0.00142527	0.00285874	0.137596
FSCN1	0.00452812	0.00286257	0.137596
UNK	0.00393851	0.00290679	0.139098
GEMIN6	0.00382874	0.0029363	0.139099
GBP1	0.00526156	0.00294387	0.139099
AC092140.1	0.00407079	0.0029493	0.139099
NUP210	0.00472467	0.00295872	0.139099
LEO1	0.00450317	0.00297639	0.139318
CNEP1R1	0.0041958	0.00300292	0.139949
NOP14-AS1	0.00410349	0.00302488	0.140362
KLHDC2	0.00170301	0.00312478	0.143369
BNIP3	0.00459679	0.00313046	0.143369
LINC00685	0.00382064	0.00315067	0.143369
DDIT4	0.00197969	0.00315099	0.143369
RPL15	0.000576434	0.00315716	0.143369
MTMR2	0.00345867	0.00316993	0.143369
CDC34	0.00337479	0.00319017	0.143678
SAE1	0.00456599	0.00320918	0.143804
COX17	0.00249533	0.00321979	0.143804
DIMT1	0.00422928	0.00326486	0.145055
MPV17	0.00425923	0.00327488	0.145055
CD58	0.00481469	0.00330586	0.145765
RPL10A	0.000588009	0.00332603	0.145765
HEXIM1	0.00267295	0.00334043	0.145765
MESD	0.00377345	0.00335633	0.145765
IFI44	0.00506236	0.00335889	0.145765
IP6K1	0.00256938	0.00338007	0.145957
VPS36	0.00421981	0.00340873	0.145957
ECHDC2	0.00407363	0.00341464	0.145957
PPP1R15B	0.00256122	0.00343108	0.145957
SLC35E3	0.00462037	0.00343975	0.145957
CHPT1	0.00326109	0.0034595	0.145957
IMPDH2	0.00368229	0.00347348	0.145957
RNF121	0.00427693	0.00349756	0.145957
RPL7A	0.000549409	0.00350012	0.145957
WDR81	0.00409961	0.00350663	0.145957
INTS2	0.00420855	0.0035131	0.145957
MAGOH	0.00155766	0.00354405	0.146454
POLDIP2	0.00375945	0.00355413	0.146454
SRP14	0.000734746	0.00356647	0.146454
KLHL36	0.00320413	0.00357972	0.146454
MSL2	0.00134862	0.00360413	0.146546
TRIM37	0.00446537	0.00361602	0.146546
TMEM167A	0.00148422	0.00363803	0.146546
SPG21	0.00434673	0.00364768	0.146546
GMEB2	0.00368377	0.00366788	0.146546
MTA3	0.00427023	0.0036785	0.146546
PPIL1	0.00455249	0.00369094	0.146546
CHKB	0.00382464	0.00369133	0.146546
NARS	0.00288349	0.00374966	0.147472
SEMA4A	0.0035325	0.00375382	0.147472
DMAP1	0.0032432	0.00375594	0.147472
ARF4	0.00354561	0.00380886	0.149004
RPL12	0.000580175	0.00387378	0.150475
UBE2D3	0.000757688	0.00387454	0.150475
ETFRF1	0.00389397	0.00393841	0.151886
RPS7	0.000518417	0.00393921	0.151886
TRAPPC9	0.00427081	0.00399829	0.152285
METTL5	0.00314479	0.00400404	0.152285
NDUFB3	0.00351738	0.00400419	0.152285
AC074032.1	0.00441252	0.00400639	0.152285
FBL	0.00118218	0.00403643	0.152885
IL7R	0.00135765	0.00406326	0.153309
RPS6KL1	0.00352199	0.00410224	0.153309
BUD13	0.0044026	0.00413299	0.153309
AP1S2	0.00392605	0.00413948	0.153309
DHRS7B	0.00429515	0.0041478	0.153309
ATP6V1G1	0.00080007	0.00414967	0.153309
ZNF107	0.00419085	0.00416061	0.153309
TMEM170A	0.00289792	0.00416205	0.153309
ZC2HC1A	0.00446992	0.00419642	0.154046
MAGEF1	0.00415654	0.00421922	0.154355
NAP1L1	0.00066702	0.00427028	0.155691
CCT3	0.00159015	0.00429233	0.155822
RASA4	0.0045948	0.00430295	0.155822
SRRM1	0.000769107	0.0044233	0.159641
HLA-DRA	0.00446564	0.00444304	0.159815
RPL37A	0.000590036	0.00447789	0.16053
CSTF2	0.00387933	0.00450686	0.160795
RPL36AL	0.000888416	0.00451527	0.160795
MTMR4	0.00355296	0.00463768	0.164607
AC007114.1	0.00298421	0.00466176	0.16466
AC083880.1	0.00346091	0.00466991	0.16466
RUNX1	0.00333676	0.00468949	0.164808
RPL18A	0.000564101	0.00472046	0.165355
PYURF	0.00287534	0.00475266	0.165941
SH3TC1	0.00436393	0.00480346	0.166779
TMEM42	0.00392115	0.00481135	0.166779
TBC1D22A	0.00391176	0.00482335	0.166779
ACSF3	0.00443329	0.00488244	0.168279
ZNF136	0.00361993	0.00492888	0.168933
PDIA6	0.00239315	0.00493292	0.168933
COX7A2	0.00100062	0.00502122	0.170788
CCDC152	0.00349798	0.00503276	0.170788
ZNF586	0.00446927	0.0050349	0.170788
TADA3	0.00391534	0.00512649	0.173346
MIGA2	0.00387154	0.00515978	0.173924
UTP20	0.00418	0.00519709	0.174054
RPL17	0.000960798	0.00520628	0.174054
SNRPA	0.00326999	0.00521236	0.174054
LENG1	0.00381358	0.00524423	0.174574
EIF4E2	0.00277584	0.00529094	0.175543
MRPL14	0.004064	0.00531227	0.175543
ADCY3	0.00338301	0.00533798	0.175543
KPNA4	0.0015466	0.00535373	0.175543
RIC3	0.00361897	0.00535521	0.175543
FOXK1	0.00361977	0.00538629	0.176023
FTL	0.000864874	0.00543833	0.177056
ANKRD13C	0.00374447	0.00548341	0.177056
COMMD5	0.0042998	0.00550235	0.177056
PPP1R3D	0.00367684	0.00551543	0.177056
TMTC3	0.00413406	0.0055186	0.177056
NXPE3	0.00382913	0.00554664	0.177056
RPL5	0.00057148	0.00555002	0.177056
CCDC71L	0.00384777	0.00555887	0.177056
COX4I1	0.000946893	0.00558558	0.177056
YWHAH	0.00380947	0.00561162	0.177056
NCOA5	0.0039292	0.00564055	0.177056
CHERP	0.00338131	0.00564384	0.177056
MT-ND1	0.000722966	0.00565871	0.177056
MTHFSD	0.00313524	0.00566592	0.177056
ANKLE2	0.00163902	0.00566801	0.177056
ZFYVE21	0.00306964	0.00568219	0.177056
SLC9A8	0.00326705	0.00570272	0.177181
ARMC2	0.00298297	0.00573596	0.177258
MAGT1	0.00364798	0.00573826	0.177258
NDUFC1	0.00277582	0.00577132	0.177766
POLR1C	0.00340025	0.0057981	0.177973
POMC	0.00428575	0.00581123	0.177973
ACTR3	0.00129288	0.00583009	0.178042
ZBTB2	0.00387605	0.00586215	0.178512
TCP11L1	0.00364123	0.00588723	0.178568
BCAP29	0.0043463	0.0058973	0.178568
EIF5A	0.000776474	0.00596048	0.179973
ALG5	0.00273055	0.00599525	0.180514
DCTPP1	0.00327656	0.00601477	0.180548
DDX24	0.000709699	0.00603006	0.180548
BCR	0.00426722	0.00608151	0.181285
RNF26	0.00385665	0.00609881	0.181285
SP2	0.00418152	0.00610542	0.181285
TNFRSF9	0.0030903	0.00615413	0.182227
ST3GAL1	0.00382071	0.00618696	0.182468
TRBV14	0.00426776	0.00620999	0.182468
AGAP3	0.00389152	0.00621336	0.182468
KRBOX4	0.00385828	0.00627652	0.183211
CLK2	0.00342466	0.00629667	0.183211
TMEM128	0.0039796	0.00632986	0.183211
PPP3CC	0.00297142	0.00633232	0.183211
FBXL15	0.0031569	0.00633846	0.183211
NAB1	0.004047	0.0063412	0.183211
SMG9	0.00377211	0.00642421	0.18511
SMARCAL1	0.00300072	0.00649066	0.186524
DNAJC16	0.00391955	0.0065415	0.187048
NDC1	0.00356765	0.00654382	0.187048
AC005332.5	0.00414767	0.00656676	0.187205
NUDT16	0.00314961	0.00659371	0.187441
EXOSC10	0.00330411	0.00660999	0.187441
CEP85L	0.00219983	0.00670899	0.189618
ASH1L	0.00241558	0.00672216	0.189618
C6orf226	0.0028797	0.00676426	0.190305
RALGAPB	0.00336702	0.00686916	0.19275
IFNAR1	0.00361022	0.00689694	0.193024
LPCAT4	0.00405634	0.0069637	0.194223
NDE1	0.00285817	0.00697602	0.194223
HNRNPF	0.00246903	0.00702373	0.195045
COMMD6	0.000750898	0.00706396	0.195577
SUPT5H	0.00141611	0.00708709	0.195577
SELENOH	0.00206088	0.00711188	0.195577
RPL4	0.000579627	0.00715161	0.195577
MMP24OS	0.00283169	0.00716424	0.195577
FUOM	0.00405347	0.00717764	0.195577
STIL	0.00248292	0.00722139	0.195577
ATP6AP2	0.00152003	0.00727385	0.195577
UBA5	0.00409584	0.00728475	0.195577
KTI12	0.0035311	0.00729155	0.195577
RSL24D1	0.000730831	0.0073504	0.195577
UMPS	0.0036195	0.00735111	0.195577
RHEBL1	0.00380231	0.00735475	0.195577
FXYD1	0.00414507	0.00736408	0.195577
TRMT61A	0.00372701	0.0073912	0.195577
MTSS1	0.00430211	0.00739617	0.195577
RRP7A	0.00272743	0.00745527	0.195577
CENPT	0.00379711	0.00746496	0.195577
THADA	0.0037785	0.00746664	0.195577
FAM241A	0.00460083	0.00747725	0.195577
FAM120AOS	0.00306788	0.00748103	0.195577
ITFG1	0.00306522	0.00748585	0.195577
ZNF704	-0.00434808	0.00749603	0.195577
RHEB	0.00132241	0.00749744	0.195577
KCMF1	0.00239397	0.00750744	0.195577
MID1IP1	0.00414106	0.00751888	0.195577
CBX5	0.00342298	0.007578	0.195577
ZNF688	0.00408551	0.00758201	0.195577
C12orf57	0.000864991	0.00759048	0.195577
SDF4	0.00239307	0.00763328	0.195577
PIGT	0.00291754	0.0076431	0.195577
INSIG1	0.00261331	0.00765245	0.195577
PCBP1	0.000964755	0.0076726	0.195577
ARPC1A	0.00368733	0.00767263	0.195577
BCL7B	0.00140384	0.00768638	0.195577
SLC38A10	0.00443486	0.00769972	0.195577
MIIP	0.0030616	0.00776018	0.196335
BRF2	0.00341456	0.00776622	0.196335
LAMTOR4	0.00245198	0.00782025	0.196779
HSCB	0.00418489	0.00782051	0.196779
PRR34-AS1	0.002334	0.0078415	0.196846
AC121761.1	0.00290224	0.00786982	0.197095
SART1	0.00283982	0.00800378	0.199186
MRPS7	0.00172383	0.00800781	0.199186
ATP5MG	0.000580471	0.00808554	0.199186
CCNI	0.000556104	0.00809112	0.199186
AL445472.1	0.00294199	0.00809407	0.199186
MT-ND2	0.000858442	0.00810831	0.199186
C12orf60	0.00295177	0.00812416	0.199186
RCHY1	0.00268325	0.00812626	0.199186
PARP16	-0.00385092	0.00814416	0.199186
EIF4G1	0.00339381	0.00815434	0.199186
MAVS	0.00369626	0.0081749	0.199186
MRFAP1	0.00116869	0.00817631	0.199186
SNRPG	0.00119908	0.00822161	0.199264
TMEM214	0.00370675	0.00822452	0.199264
VAMP5	0.00269499	0.00825179	0.199264
CMTM6	0.00224406	0.00825386	0.199264
ZNF200	0.00358402	0.00830492	0.199867
RTRAF	0.00104448	0.00831615	0.199867
TAF7	0.00139749	0.00837993	0.200356
SLC39A6	0.00383742	0.00838935	0.200356
USP1	0.00210698	0.00840036	0.200356
GFI1	0.00396249	0.00842944	0.200356
CEP68	0.00415561	0.00844496	0.200356
PSMB1	0.000917762	0.00844863	0.200356
IPMK	0.00383492	0.00854504	0.202195
GSK3A	0.00367115	0.00857866	0.202344
AURKA	0.0028317	0.00858909	0.202344
KIFAP3	0.00393987	0.00864031	0.202802
ANP32B	0.000678438	0.00864638	0.202802
RUVBL2	0.0038813	0.00866592	0.202817
USP48	0.0027616	0.00870869	0.203293
TRAM1	0.00107938	0.00873284	0.203293
STARD3NL	0.00388389	0.00874777	0.203293
SPINT2	0.00288089	0.00876859	0.203293
SZRD1	0.00212326	0.00878112	0.203293
ZNF808	0.00380975	0.00880936	0.203508
SEC61B	0.00100229	0.0088791	0.204343
TPRKB	0.00256971	0.00888365	0.204343
TUBD1	0.00398949	0.00892258	0.204471
ESRRA	0.0035662	0.00892735	0.204471
REXO2	0.00326637	0.00899909	0.205337
PRKCQ	0.00333568	0.00901362	0.205337
DHRS7	0.00428447	0.00902266	0.205337
LCORL	0.00369742	0.00905612	0.205662
ST7	0.0035128	0.00911439	0.206548
AREG	0.00392041	0.00919208	0.207313
EXTL2	0.00414705	0.00922739	0.207313
DOLPP1	0.00307306	0.00923627	0.207313
RPS8	0.00063351	0.00923821	0.207313
PHB	0.00264185	0.0092578	0.207313
CERS2	0.00323791	0.00929522	0.207313
UTP25	0.00365559	0.00932828	0.207313
CSNK2A1	0.00236756	0.00934088	0.207313
COX18	0.00421127	0.00934107	0.207313
TMEM14C	0.00362953	0.00934156	0.207313
APOPT1	0.00314331	0.00944044	0.209074
SLC39A7	0.00340822	0.00954602	0.210977
FAM160B2	0.00421246	0.00961456	0.212054
TMED9	0.00275147	0.00965293	0.212464
NIPBL	0.000948261	0.00973164	0.212633
UFC1	0.000741351	0.00973235	0.212633
PPHLN1	0.00126046	0.00974453	0.212633
TNFRSF10B	0.00372759	0.00975842	0.212633
TMBIM6	0.0013274	0.00977949	0.212633
KLHL8	0.00419558	0.00978793	0.212633
GRB2	0.00122677	0.00980281	0.212633
CANT1	0.00365532	0.00981935	0.212633
SVIP	0.00211291	0.00989457	0.21383
TIPRL	0.00233495	0.00992929	0.214149
DYRK1B	0.00361829	0.00998112	0.214627
MPHOSPH8	0.00218644	0.00999925	0.214627
HNRNPA3	0.000817508	0.0100341	0.214627
NPRL2	0.00325785	0.0100492	0.214627
TBCE.1	0.00293302	0.0100714	0.214627
PCED1A	0.00387416	0.0100716	0.214627
PLA2G16	0.00428223	0.0101095	0.215007
LGALS3BP	0.00314067	0.0101597	0.215395
PQLC1	0.00213872	0.0101679	0.215395
SLAIN1	0.00378341	0.0102017	0.21559
PEF1	0.00243017	0.0102173	0.21559
LINC00891	0.00278832	0.0103306	0.217271
CDKN2AIPNL	0.00342508	0.0103516	0.217271
TUBGCP5	0.00386009	0.010381	0.217271
RAB30-AS1	0.00404857	0.010398	0.217271
MRPS11	0.00329669	0.0104091	0.217271
DUSP7	0.00241619	0.0104186	0.217271
AC133644.2	0.00418198	0.0104933	0.218095
UBA2	0.00217639	0.0104988	0.218095
SLC25A4	0.00297528	0.0106184	0.220152
ZBTB22	0.00350041	0.0106453	0.220284
ATP5MC2	0.000697883	0.0106681	0.220331
MED19	0.00278114	0.0107623	0.221848
CALCOCO2	0.0020969	0.0107851	0.221891
AP2A1	0.00422226	0.0108325	0.222256
GOPC	0.00353092	0.0108443	0.222256
GBF1	0.00415527	0.0108854	0.222674
HINT1	0.000646331	0.0109894	0.22414
COP1	0.00351574	0.010999	0.22414
AP1AR	0.0037805	0.0110445	0.224387
ZNF749	0.00345193	0.0110578	0.224387
POLR3K	0.00356767	0.0110739	0.224387
MSH3	0.00392378	0.0112467	0.227046
EIF4E3	0.00373718	0.0112529	0.227046
ALKBH3	0.00359795	0.0112686	0.227046
ZNF281	0.00281409	0.0112947	0.227145
SSR2	0.000617087	0.0113481	0.227792
SEPT8	0.0030823	0.0114316	0.229037
DSE	0.00391189	0.0115662	0.231302
RAB28	0.00352566	0.011614	0.231825
ABHD13	0.00216808	0.011637	0.231853
RACK1	0.000493768	0.0117041	0.232752
RASGRP1	0.00252358	0.0117664	0.232752
PRKAR2A	0.00139948	0.0118207	0.232752
USP53	0.00367207	0.0118373	0.232752
GATA3	0.00238812	0.0118437	0.232752
MRPL36	0.0032598	0.011844	0.232752
DLGAP4	0.00367825	0.0118522	0.232752
USF1	0.00372253	0.0118558	0.232752
HLTF	0.00357773	0.01189	0.232996
AC007114.2	0.00364338	0.0119575	0.233892
AGO1	0.00379709	0.0119942	0.234182
MYCBP2	0.00150028	0.0120491	0.234629
HMCES	0.00242761	0.0120798	0.234629
ZNRF1	0.00404276	0.0120828	0.234629
HNRNPH2	0.00281796	0.0122123	0.236694
ARL16	0.00373242	0.0122333	0.236694
ZBTB7A	0.00300936	0.0123302	0.23814
JMJD4	0.00333412	0.0123725	0.238379
PTPN22	-0.00233614	0.0124457	0.238379
GCNA	0.00325032	0.012455	0.238379
WASHC2A	0.00292899	0.0124922	0.238379
SPCS1	0.000988042	0.0124974	0.238379
FAF1	0.00290487	0.0125045	0.238379
FERMT3	0.00331137	0.0125399	0.238379
TOLLIP	0.00354213	0.0125922	0.238379
MIATNB	0.00389999	0.0125932	0.238379
LYZ	0.0031523	0.0126181	0.238379
ANO6	0.00359701	0.0126261	0.238379
PTPN9	0.00351914	0.0126292	0.238379
NVL	0.00351886	0.0126406	0.238379
CBR1	0.00368449	0.0126722	0.238379
FXYD5	0.000874938	0.0127475	0.238379
FAM199X	0.00333598	0.0127556	0.238379
LYSMD3	0.00281915	0.0127562	0.238379
ZNF573	0.00261837	0.0127645	0.238379
IFNGR2	0.00388298	0.0127798	0.238379
AC242426.2	0.00311495	0.0128066	0.238379
CMPK1	0.00105744	0.0128096	0.238379
SELENOI	0.00293698	0.0128612	0.238924
SLC33A1	0.00348009	0.0129002	0.239235
IER5	0.00120677	0.0129412	0.239407
MYBBP1A	0.00388731	0.0129542	0.239407
SPRYD7	0.00259341	0.0130194	0.239835
C1orf109	0.00377869	0.0130221	0.239835
HIBCH	0.00347373	0.0130962	0.240355
DNTTIP2	0.0012034	0.0131072	0.240355
ZNF706	0.00201471	0.0131176	0.240355
PMF1	0.00240757	0.0132726	0.241524
BTG1	0.0007463	0.0132732	0.241524
RRS1	0.00322479	0.0132862	0.241524
RPS15A	0.000464082	0.013342	0.241524
RPLP0	0.000623207	0.0133818	0.241524
C5orf15	0.00380717	0.0134038	0.241524
ERI1	0.00375399	0.013415	0.241524
AL139274.2	0.0033817	0.0134273	0.241524
NMRK1	0.00304328	0.0134381	0.241524
MRPL48	0.00350058	0.0134728	0.241524
ATP1B1	0.00397296	0.0134878	0.241524
AC012306.2	0.00354983	0.0134907	0.241524
TLNRD1	0.00321089	0.0134935	0.241524
PLEKHG2	0.00389207	0.0134969	0.241524
TCTE3	0.00366081	0.0135265	0.24165
C11orf58	0.00125998	0.0135818	0.241751
ZMAT3	0.00356342	0.013598	0.241751
TMEM150A	0.00321834	0.0135998	0.241751
GEMIN7	0.00377456	0.0136617	0.242063
POLR1D	0.00106639	0.0137001	0.242063
COX8A	0.000871166	0.0137196	0.242063
ETFDH	0.00370344	0.0137313	0.242063
JUND	0.000612286	0.0137362	0.242063
CLUAP1	0.00347253	0.0137528	0.242063
ELAVL1	0.00254156	0.0138083	0.242435
UXT	0.000685374	0.0138318	0.242435
AC136475.1	0.00310626	0.0138442	0.242435
COX15	0.00305491	0.0138759	0.242435
PSMB8-AS1	0.00313177	0.0139518	0.242435
ENOPH1	0.00274951	0.0139645	0.242435
DYNLL2	0.00126834	0.0139838	0.242435
TFRC	0.00232892	0.0139971	0.242435
PCNX2	0.00325621	0.0140088	0.242435
RORA	0.00112211	0.014023	0.242435
PTGES2	0.00355107	0.0140338	0.242435
AKIP1	0.00350671	0.0141195	0.242435
OSBPL3	0.00387142	0.0141258	0.242435
FAM168A	0.00350216	0.0141286	0.242435
AC009053.2	0.00351431	0.014147	0.242435
MED13L	0.00124214	0.0141844	0.242435
MEGF9	0.0036318	0.0142103	0.242435
GSDMD	0.00349887	0.0142668	0.242435
FKBPL	0.00263451	0.0142958	0.242435
ODC1	0.00120437	0.0143164	0.242435
PARP9	0.00441972	0.0143198	0.242435
HIGD1A	0.00371017	0.0143361	0.242435
LRRC23	0.00362214	0.0143376	0.242435
MAP1S	0.00376551	0.0143731	0.242435
AC005037.1	0.0036473	0.0143801	0.242435
CC2D1B	0.00336411	0.0143899	0.242435
ANTXR2	0.00370244	0.014408	0.242435
AC004687.1	0.00363846	0.0144213	0.242435
MORC4	0.00326742	0.01443	0.242435
AC073332.1	0.00310067	0.0144694	0.242435
EEF1B2	0.000631242	0.014515	0.242435
HSP90AB1	0.000971415	0.0145312	0.242435
GRWD1	0.003233	0.0145322	0.242435
EIF3I	0.00137644	0.0145429	0.242435
ZNF836	0.00366657	0.0145689	0.242491
ZNF430	0.00206268	0.0146179	0.242929
PTRHD1	0.00279802	0.0146846	0.24366
EIF4B	0.0010209	0.0147093	0.243693
UQCC2	0.00378832	0.0147894	0.243822
NR1H2	0.00151676	0.0148107	0.243822
NADK	0.00357256	0.0148176	0.243822
WDR36	0.0034982	0.0148935	0.243822
RPS5	0.000522486	0.0149119	0.243822
SH2B3	0.00364348	0.0149431	0.243822
TMEM263	0.00256789	0.014946	0.243822
ZNF432	0.00345572	0.014948	0.243822
SCARB2	0.00324166	0.0149569	0.243822
SLC35B1	0.00353215	0.0149665	0.243822
HDDC2	0.00343962	0.0149798	0.243822
RAB7A	0.00216244	0.0149934	0.243822
MFSD4B	0.00329807	0.0150243	0.243822
SNRNP35	-0.00167695	0.0150422	0.243822
ZNF746	0.00309565	0.0150635	0.243822
COPS7A	0.00363672	0.0150823	0.243822
TMEM41B	0.00290826	0.015111	0.243822
TMEM184B	0.00366671	0.0151266	0.243822
PABPC4	0.00098974	0.0151614	0.244016
MMAB	0.00338045	0.0151965	0.244215
PSMB4	0.00206548	0.0152771	0.244363
PTGER2	0.0037662	0.0152774	0.244363
STT3B	0.00199301	0.0153216	0.244363
EMC8	0.00240599	0.015367	0.244363
TRAF5	0.00381441	0.0153731	0.244363
MDH1	0.00207558	0.0154245	0.244363
ANKRD13D	0.00281296	0.0154295	0.244363
IKBKE	0.00344588	0.0154426	0.244363
DDHD1	0.00245893	0.0154608	0.244363
YIPF3	0.00294603	0.0154995	0.244363
LMF2	0.00252503	0.0155181	0.244363
WNT7A	0.00407466	0.0155283	0.244363
LPCAT3	0.00402442	0.0155499	0.244363
EBAG9	0.00280396	0.015575	0.244363
ZMYM5	0.00346908	0.0155814	0.244363
RFXAP	0.00355635	0.0156066	0.244363
KMT2E	0.00109331	0.0156291	0.244363
ABCC1	0.00301644	0.0156435	0.244363
D2HGDH	0.00368167	0.0156482	0.244363
AP001267.1	0.00286793	0.0156616	0.244363
ZNF500	0.00318172	0.0157507	0.245213
MAML2	0.00243206	0.0157619	0.245213
ZFP14	0.00391286	0.0157997	0.245445
EIF2S1	0.00275969	0.0158513	0.245806
KMT2A	0.00122169	0.0158811	0.245806
AC093462.1	0.00327314	0.0159374	0.245806
AC084033.3	0.0038234	0.0159682	0.245806
RMDN3	0.00329277	0.0159688	0.245806
ICK	0.00385414	0.0159863	0.245806
THAP11	0.00304002	0.016047	0.245806
OTUD6B	0.0036602	0.0161038	0.245806
NFYC-AS1	0.00299766	0.0161103	0.245806
MAIP1	0.00289619	0.0161159	0.245806
TTC21A	0.00291511	0.0161167	0.245806
MRPL51	0.00352061	0.0161638	0.245806
DLST	0.00310214	0.016224	0.245806
PDGFA	0.00313259	0.0162494	0.245806
AL360012.1	0.00333603	0.0162915	0.245806
NDC80	0.00355505	0.0163105	0.245806
FNTA	0.00330545	0.0163166	0.245806
ACTR8	0.0038456	0.016387	0.245806
HLA-DPB1	0.0036806	0.0163974	0.245806
CSRP1	0.0034282	0.0164191	0.245806
MMP9	0.00366352	0.0164352	0.245806
NR2C2	0.00358508	0.0164627	0.245806
ZNHIT3	0.00208691	0.016466	0.245806
DDHD2	0.00271397	0.0164793	0.245806
CBX7	0.00332283	0.0164937	0.245806
CENPK	0.00389621	0.0165378	0.245806
AC004812.2	0.00371435	0.0165859	0.245806
AL139393.2	0.00382025	0.0165919	0.245806
DTD1	0.00322601	0.0166034	0.245806
FO393401.1	0.00349541	0.0166508	0.245806
JMJD6	0.00209578	0.0167168	0.245806
RAF1	0.00238829	0.0167202	0.245806
HERPUD1	0.00122704	0.0167252	0.245806
KSR2	0.00244846	0.0167369	0.245806
ATMIN	0.00182858	0.0167438	0.245806
SUPT20H	0.00321469	0.0167693	0.245806
CLSTN1	0.00350308	0.0168073	0.245806
FMR1	0.0025051	0.0168137	0.245806
DCLRE1C	0.00305872	0.0168224	0.245806
PCCA	-0.00249522	0.016833	0.245806
PHACTR2	0.00265107	0.0168712	0.245806
PNO1	0.00211347	0.0168962	0.245806
VPS41	0.0033245	0.0168965	0.245806
CDK12	0.00129612	0.0169904	0.245806
EIF2B4	0.00325376	0.0169925	0.245806
C15orf53	0.0027408	0.0169944	0.245806
SELENOF	0.00204583	0.0170204	0.245806
ME2	0.00365887	0.0170823	0.245806
COQ7	0.00373888	0.017125	0.245806
PRR13	0.00212488	0.0171372	0.245806
ETFA	0.0037641	0.0171387	0.245806
RAB40B	0.00267968	0.0171462	0.245806
MRPL3	0.00266072	0.0172045	0.245806
ATP6V0A2	0.00318163	0.0172258	0.245806
SLC35A4	0.00319776	0.0172306	0.245806
FLNB	0.00254489	0.0172336	0.245806
NDUFS4	0.00297023	0.017257	0.245806
ITM2B	0.000841201	0.0172691	0.245806
SRSF8	0.00254298	0.017313	0.245806
ASCC1	0.00331543	0.0173634	0.245806
FANCD2	0.00330538	0.017387	0.245806
BRMS1L	0.00350095	0.0173878	0.245806
TRIM69	0.0035295	0.0174365	0.245806
SLC44A2	0.00258023	0.0174524	0.245806
TMEM231	0.00313977	0.0175048	0.245806
NIFK-AS1	0.00372493	0.017522	0.245806
XBP1	0.00209369	0.0175368	0.245806
AHCYL2	0.00281683	0.0175485	0.245806
FBXO41	0.00317769	0.017549	0.245806
INTS6	0.0012735	0.017552	0.245806
AL031846.2	0.00319342	0.0175771	0.245806
C2orf69	0.00331016	0.0176026	0.245806
HNRNPK	0.000685095	0.0176075	0.245806
RAB1A	0.00234917	0.017631	0.245806
RGS16	0.00328034	0.0176353	0.245806
PRPF39	0.00331996	0.0176399	0.245806
KDM5C	0.00301861	0.0176573	0.245806
SLAMF1	0.00346412	0.0176954	0.245806
CCT6A	0.00110201	0.017701	0.245806
COMMD8	0.00383956	0.0177051	0.245806
CHST11	0.00237532	0.0177228	0.245806
ADI1	0.00257711	0.0177392	0.245806
COPS9	0.00105795	0.0177439	0.245806
AL159169.2	0.00253806	0.0177492	0.245806
EXOG	0.00285545	0.0177723	0.245808
ARFGAP1	0.00385554	0.0178737	0.246222
RBM3	0.000646308	0.0179195	0.246222
PHKG2	0.00368185	0.0179342	0.246222
ANKRD17	0.00259891	0.0179426	0.246222
MOSPD1	0.00358585	0.0179593	0.246222
ZFP91	0.00169155	0.0179902	0.246222
YAE1D1	0.00277562	0.0180028	0.246222
DCAF17	0.00347933	0.0180041	0.246222
KLF12	0.00266178	0.018009	0.246222
RARG	0.00335335	0.0180729	0.246429
ZNHIT2	0.00346591	0.018126	0.246429
SYNCRIP	0.002043	0.0181294	0.246429
FXYD7	0.00364171	0.0181365	0.246429
GATA3-AS1	0.00348247	0.0181577	0.246429
MAGEH1	0.00282102	0.0181828	0.246429
PNRC2	0.000961354	0.0181933	0.246429
TMEM50B	0.00311927	0.0182288	0.246429
DENND1B	0.00302964	0.0182461	0.246429
PIK3C2B	0.00342168	0.0182694	0.246429
RUVBL1	0.00325805	0.0182968	0.246429
TDP2	0.00259239	0.0183	0.246429
THAP1	0.0024781	0.0183633	0.246972
UBE2M	0.00244534	0.0184276	0.24728
EXOSC7	0.0036984	0.0184324	0.24728
ILF3-DT	0.00239014	0.0186729	0.24999
NOC3L	0.00351834	0.0186888	0.24999
IGHMBP2	0.00363858	0.0187043	0.24999
DNAJC25	0.00323967	0.0187394	0.250146
POLE4	0.00299076	0.0188471	0.250635
PIGBOS1	0.00363004	0.0188512	0.250635
TMEM106B	0.00321887	0.0188945	0.250635
PTPN6	0.00392442	0.0188977	0.250635
AQR	0.0025579	0.0189114	0.250635
NCOR1	0.00197218	0.0189163	0.250635
PMPCA	0.00285831	0.0190471	0.251389
AL121658.1	0.00310274	0.0190638	0.251389
EDF1	0.000720638	0.0190987	0.251389
SIDT1	0.00342113	0.0191078	0.251389
AC091271.1	0.00332054	0.0191409	0.251389
PKD1	0.00328446	0.019177	0.251389
DPEP2	0.00408942	0.0191845	0.251389
SWSAP1	0.00326765	0.0191873	0.251389
UBE2K	0.00205156	0.0192066	0.251389
ZNF598	0.00328433	0.0192078	0.251389
PUDP	0.00268693	0.0192767	0.251724
PEX10	0.00329351	0.0192803	0.251724
RP9	0.00304259	0.0193103	0.251809
MCAT	0.00364503	0.0194516	0.253343
LCMT1	0.00299835	0.019505	0.253731
CKAP5	0.00338412	0.0195355	0.253819
MPLKIP	0.00337815	0.0195735	0.254005
IRF2BP2	0.000769655	0.019616	0.254104
INIP	0.00393733	0.0196428	0.254104
MCRS1	0.00332201	0.0196642	0.254104
ANKRD39	0.00270368	0.0196759	0.254104
FARSA	0.00315425	0.0197182	0.254117
ZBTB7B	0.00289636	0.019759	0.254117
PDIA3	0.00211923	0.0197815	0.254117
NSA2	0.000890809	0.0198057	0.254117
APPBP2	0.0030778	0.0198546	0.254117
BCL7C	0.00209183	0.0198663	0.254117
GGA3	0.00358152	0.0198855	0.254117
CBR3	0.0035109	0.0198916	0.254117
CCNB1IP1	0.00240693	0.0198932	0.254117
RNF40	0.00340379	0.019914	0.254117
FDX1	0.00110373	0.0200675	0.255365
AC004825.2	0.00353976	0.0200776	0.255365
ELOF1	0.002313	0.0200833	0.255365
SLC38A1	0.00119689	0.0201564	0.255991
B3GALNT2	0.00352513	0.0201917	0.256135
NDUFA4	0.000554114	0.0203147	0.257392
SEC11A	0.00127541	0.0203858	0.257987
TNPO1	0.00188636	0.0204568	0.258264
AC097534.2	0.00281004	0.0204964	0.258264
TMCO4	0.0036086	0.0205193	0.258264
TRMT1	0.00367969	0.0205246	0.258264
GPN2	0.00344722	0.0205282	0.258264
OSGIN2	0.00341257	0.0205657	0.258433
ID1	0.00427369	0.0206046	0.258619
N4BP2L1	0.00321643	0.0206692	0.258838
METTL8	0.00406534	0.0206703	0.258838
MRPL18	0.00296941	0.0207325	0.259313
COPG1	0.00352219	0.0207964	0.25981
RFX5	0.00330296	0.0208966	0.260758
HNRNPH3	0.00113313	0.0209239	0.260794
HSD17B4	0.00240928	0.0209725	0.260998
SEC22B	0.00260736	0.0209889	0.260998
ATP5PB	0.00117825	0.0210439	0.261378
ZBTB41	0.0039016	0.0211297	0.26214
TMEM161B-AS1	0.00338309	0.0211654	0.262166
AL606760.3	0.00247743	0.0211807	0.262166
GFER	0.00350363	0.0212621	0.26287
NFKBIA	0.000935553	0.0213098	0.262936
GOLGB1	0.0015882	0.0213542	0.262936
RCC2	0.00301565	0.0213731	0.262936
OSGEP	0.00356013	0.0213798	0.262936
AC074117.1	0.00297403	0.0213901	0.262936
MIB2	0.00294516	0.0214701	0.263617
CTSF	0.00350467	0.021509	0.263655
VAMP7	0.00280751	0.0215714	0.263655
ZNF7	0.00355759	0.0216148	0.263655
REXO1	0.00242696	0.0216561	0.263655
SERPINB1	0.0026013	0.0216586	0.263655
U2AF2	0.00221248	0.0216627	0.263655
ATG4D	0.00284557	0.0216669	0.263655
RBM42	0.00291126	0.0216699	0.263655
METTL2A	0.00336007	0.0217171	0.263896
SPPL3	0.00201018	0.0217389	0.263896
NFKB1	0.00141378	0.0219096	0.2652
ENDOD1	0.00331715	0.0219107	0.2652
CIAPIN1	0.00303649	0.0219206	0.2652
SLC7A1	0.00358213	0.0219464	0.265213
XRCC6	0.00099076	0.0221302	0.266773
TNIP2	0.00315339	0.0221356	0.266773
RPS17	0.00228033	0.0221724	0.266773
MALAT1	0.000429389	0.0222176	0.266773
ILKAP	0.00210021	0.0222429	0.266773
PDLIM5	0.00288686	0.0222487	0.266773
TNRC6B	0.00212285	0.0222725	0.266773
AC005726.1	0.00274238	0.0222746	0.266773
ABCD2	0.00273015	0.0223081	0.266875
BISPR	0.00353875	0.0223946	0.26742
CLPTM1	0.00262919	0.0224035	0.26742
PPP1R16B	0.00249873	0.0224489	0.267522
COX14	0.00182513	0.022462	0.267522
ING1	0.00266077	0.0224911	0.267545
MAPKAPK3	0.00321171	0.0225138	0.267545
ZCCHC2	0.00172802	0.0225823	0.267574
FAM207A	0.00356693	0.0226137	0.267574
PRPF19	0.00263489	0.022614	0.267574
HSD17B11	0.00195139	0.0226375	0.267574
RNF38	0.00187991	0.0226827	0.267574
DPH3	0.00294279	0.0227084	0.267574
CENPH	0.00359021	0.0227329	0.267574
CD59	0.00320559	0.0227557	0.267574
HSPA13	0.00291918	0.0227558	0.267574
SLC39A9	0.00361232	0.0227723	0.267574
PRPF38B	0.000972013	0.0227987	0.267574
PSMC3IP	0.00229513	0.0228158	0.267574
CCDC90B	0.00332355	0.0229067	0.268346
C12orf10	0.0028207	0.0229817	0.268578
COG3	0.00208386	0.0229866	0.268578
KLF16	0.00292101	0.0230017	0.268578
SRSF7	0.000690202	0.0231454	0.269913
HIPK1	0.00101959	0.0231664	0.269913
POMZP3	0.00332075	0.0232368	0.27029
RCC1	0.00299482	0.0232655	0.27029
TOR1A	0.00350705	0.0232811	0.27029
RBM34	0.00257734	0.0232995	0.27029
RNF220	0.00121295	0.0233479	0.270558
GNPTAB	0.00282015	0.0233829	0.270671
SPON1	0.00334221	0.0234702	0.271235
FGFR1OP2	0.00190048	0.0234822	0.271235
PMVK	0.00316387	0.023562	0.271864
VPS72	0.00348074	0.0236082	0.272104
PTPN11	0.00300038	0.023716	0.272894
MYPOP	0.00269841	0.023749	0.272894
IFI27	0.00329557	0.0237532	0.272894
CDCA4	0.00329919	0.0238034	0.273035
FAM53B	0.00360659	0.023847	0.273035
GCHFR	0.00304385	0.0238751	0.273035
TAX1BP1	0.000797241	0.0238771	0.273035
DIP2B	0.003124	0.0238928	0.273035
C12orf29	0.0015088	0.024011	0.273169
CSK	0.00249096	0.0240482	0.273169
FOXO4	0.00320815	0.0240542	0.273169
SCAMP1	0.00287976	0.0240799	0.273169
C2orf74	0.00291152	0.0240958	0.273169
ZMIZ1	0.00348419	0.024114	0.273169
ERG28	0.00326	0.0241233	0.273169
HEATR5B	0.0032396	0.0241755	0.273169
ZSCAN29	0.00251999	0.0241801	0.273169
GOLGA6L4	0.00228289	0.0241804	0.273169
ACAT2	0.00224097	0.0241849	0.273169
ZNF367	0.00284799	0.0242726	0.273872
ASB1	0.00333071	0.0243747	0.274495
PPIH	0.00312163	0.0244043	0.274495
GLCCI1	0.00334649	0.0244047	0.274495
TMEM63B	0.00333412	0.0245157	0.275265
NCAPD3	0.00322743	0.024528	0.275265
PPP2R2D	0.0013722	0.0245692	0.275265
MPND	0.00308645	0.0245758	0.275265
AC090152.1	0.00323689	0.0246192	0.275463
DDX60	0.00327439	0.0246762	0.275812
CFL2	0.00305041	0.0247657	0.276456
PQBP1	0.00105842	0.0248019	0.276456
DDIT3	0.00139867	0.0248112	0.276456
TMEM209	0.00285267	0.0249231	0.276898
EIF3G	0.000880513	0.0249499	0.276898
SNED1	0.0032247	0.0249681	0.276898
CHMP7	0.00281516	0.0249708	0.276898
DDOST	0.00190971	0.0250283	0.276898
HIPK1-AS1	0.00275404	0.0250314	0.276898
UBA3	0.00311681	0.0250474	0.276898
FAM49B	0.00119088	0.0250575	0.276898
WDR82	0.00113161	0.0251307	0.277421
PIGB	0.00346941	0.0252401	0.277791
BABAM1	0.00274839	0.0252508	0.277791
CITED2	0.00285474	0.0252589	0.277791
ABHD11	0.00313783	0.0252999	0.277791
SNRNP27	0.00264284	0.0253014	0.277791
NELFE	0.00268087	0.0253197	0.277791
SINHCAF	0.00124498	0.0254	0.278176
WASHC5	0.00388431	0.0254224	0.278176
CCDC30	0.00250077	0.0254326	0.278176
HEG1	0.00347171	0.025488	0.278497
ELK1	0.00299342	0.0255361	0.278526
AC040169.1	0.00337162	0.0255701	0.278526
ARHGAP12	0.0034298	0.0255737	0.278526
HIGD2A	0.000815545	0.0255945	0.278526
MRPL57	0.00255534	0.0256327	0.278658
CHN1	0.00289047	0.0256977	0.279057
ZNF282	0.00358366	0.0257215	0.279057
GNPNAT1	0.0035501	0.025786	0.279475
SMIM29	0.00354166	0.0258535	0.279831
TAF6	0.00347323	0.0258711	0.279831
LENG9	-0.00299657	0.0260207	0.281165
GZF1	0.00338147	0.0260679	0.28128
AC087190.1	0.00301127	0.0260838	0.28128
TM9SF4	0.00313131	0.0262238	0.282449
ERCC6	0.0029528	0.0262663	0.282449
MARCH7	0.00138052	0.026284	0.282449
ETS1	0.000855686	0.0262977	0.282449
CNOT3	0.00319806	0.0263743	0.282562
TM2D2	0.00348414	0.0263767	0.282562
UBE2D2	0.000712267	0.0263947	0.282562
NF2	0.00338639	0.0264136	0.282562
HIST2H2AC	0.00137401	0.0264476	0.282644
CSKMT	0.002859	0.0265283	0.283224
ZBTB38	0.00297549	0.0265786	0.283479
ZNF277	0.00240689	0.0266267	0.283505
IFFO1	0.00319425	0.0266513	0.283505
WRB	0.00316718	0.0266604	0.283505
C7orf50	0.00283732	0.026693	0.28357
TSTA3	0.00289824	0.0267454	0.283783
C10orf95	0.00303405	0.0267838	0.283783
CCDC32	0.00333557	0.0268426	0.283783
AC024940.1	0.00265092	0.0268553	0.283783
PERP	0.00374244	0.0268566	0.283783
LINS1	0.0033368	0.0268719	0.283783
DRG1	0.0018059	0.0269116	0.283792
VAMP1	-0.00337342	0.0269513	0.283792
SEPT7	0.000838922	0.0269636	0.283792
TMUB1	0.0027439	0.0270007	0.283792
HUWE1	0.00293691	0.0270292	0.283792
RNF113A	0.00226501	0.0270351	0.283792
ZDHHC6	0.00221444	0.0270581	0.283792
FAM107B	0.000790784	0.0270935	0.283886
ATP5F1C	0.000886139	0.0271506	0.284206
CLOCK	0.00315412	0.0272228	0.284684
TOMM7	0.000617337	0.0273377	0.285607
KRIT1	0.00339511	0.0274231	0.286221
MSANTD4	0.00305891	0.0275301	0.287057
PGM2L1	-0.00170462	0.0275689	0.287183
FIS1	0.00206568	0.0276769	0.288028
ANK3	0.00279042	0.0277466	0.288473
HNRNPR	0.00101715	0.0278057	0.288808
ERO1A	0.00218617	0.0279248	0.289763
PIM3	0.00129032	0.0279606	0.289855
SGK3	0.00270894	0.0280324	0.290264
ARRDC3	0.00190095	0.0280818	0.290264
NARS2	0.00265081	0.0281037	0.290264
BTBD9	0.00286562	0.028111	0.290264
DTWD1	0.00305478	0.0281624	0.290264
IMMP2L	0.00330725	0.0281708	0.290264
UBR3	0.00311102	0.0281914	0.290264
AC111182.1	0.00319204	0.0282167	0.290264
GCSAM	0.003287	0.0283149	0.290474
EIF1B	0.000877225	0.028407	0.290474
OSTM1	0.00334043	0.0284361	0.290474
VOPP1	0.0026263	0.0284403	0.290474
PARD6A	0.00319861	0.0284708	0.290474
C1orf216	-0.00303477	0.0284823	0.290474
MZT2A	0.00115763	0.0284995	0.290474
RNASEH1	0.00266714	0.0285039	0.290474
MAPK1IP1L	0.00111124	0.0285275	0.290474
EIF2AK3	0.00353538	0.0285782	0.290474
HRAS	0.00309485	0.0286074	0.290474
SIRT6	0.0034346	0.0286102	0.290474
CNOT1	0.00103534	0.028617	0.290474
MAN2B1	0.00311315	0.0286178	0.290474
HTATIP2	0.00312394	0.0286436	0.290474
OXSR1	0.00228763	0.028732	0.290954
TMEM33	0.00350598	0.0287572	0.290954
MASTL	0.00316449	0.0287724	0.290954
SHF	0.00211653	0.0288016	0.290975
FAM162A	0.00118865	0.028894	0.291504
CDK5RAP2	0.0024928	0.0289593	0.291504
BIRC3	0.00129849	0.0290016	0.291504
SCO1	0.00287731	0.029021	0.291504
SNRNP40	0.00229233	0.0290369	0.291504
COQ9	0.00340275	0.0290369	0.291504
RBM15	0.00314335	0.0290443	0.291504
HNRNPM	0.000540273	0.0291316	0.292106
ZNF770	0.00317204	0.0291763	0.292281
DCP1A	0.0019833	0.0292131	0.292376
ZIK1	0.00307269	0.0292694	0.29253
INTS8	0.0034268	0.0292856	0.29253
CXCR5	0.00328835	0.0293103	0.29253
GEMIN2	0.00328458	0.0294082	0.292587
AL353708.3	0.00247337	0.0294112	0.292587
SKP1	0.000701932	0.0294189	0.292587
ECI2	0.00344061	0.0294252	0.292587
ALG3	0.00342039	0.0294851	0.292677
SIT1	0.00316137	0.0295238	0.292677
SCYL1	0.00315243	0.0295782	0.292677
AVEN	0.00340161	0.0296196	0.292677
TMEM115	0.00301363	0.0296284	0.292677
TXLNA	0.00314648	0.0296492	0.292677
NCBP2-AS2	0.00101843	0.0296663	0.292677
SAT2	0.00226688	0.0296746	0.292677
COPS5	0.00260591	0.02968	0.292677
COLGALT1	0.00304691	0.0297671	0.292745
PDS5B	0.00227463	0.0297901	0.292745
DICER1	0.00299601	0.029805	0.292745
TNFRSF18	0.00383756	0.0298178	0.292745
EXOC5	0.00300514	0.0298235	0.292745
COPE	0.00103502	0.0298976	0.29319
DAZAP1	0.00191245	0.0299507	0.29319
SMAD4	0.00275446	0.0299509	0.29319
E2F6	0.00290854	0.0299976	0.29338
EIF3D	0.000864585	0.0300549	0.293672
ERVK3-1	0.00334437	0.0301575	0.294406
DVL2	0.00342693	0.0302403	0.294548
LSR	0.00335429	0.0302417	0.294548
CES4A	0.00304796	0.030262	0.294548
AC106739.2	0.00277623	0.030282	0.294548
NDUFA3	0.00225204	0.0304072	0.29516
MON1A	0.00246356	0.0304174	0.29516
SPART	0.00267098	0.0304275	0.29516
NCAPH2	0.00322611	0.0304913	0.295315
AC060780.1	0.00328297	0.0304986	0.295315
AGPS	0.00289062	0.0305861	0.295896
TSR2	0.00172728	0.0307092	0.296456
NOL7	0.000916836	0.0307118	0.296456
POLL	0.00303092	0.030727	0.296456
FOXO3	0.00273943	0.0308791	0.297115
RABL3	0.00315038	0.0308823	0.297115
THOC2	0.00175668	0.0309045	0.297115
HIST1H2BG	0.00324675	0.0309062	0.297115
DIP2A	0.00262616	0.0311058	0.298505
ARF1	0.000687268	0.0311065	0.298505
CES2	0.00304788	0.0312192	0.299319
SUB1	0.000663128	0.0312774	0.299609
TVP23B	0.00306445	0.0313223	0.299736
ZNF341	0.00254935	0.0313466	0.299736
ZNF219	0.0030112	0.0314108	0.300007
HIST3H2A	0.00220972	0.0314309	0.300007
VAMP8	0.000994821	0.03154	0.300412
ACTL6A	0.00323137	0.0315563	0.300412
PET100	-0.000918462	0.0315609	0.300412
FBXW2	0.00265152	0.0315854	0.300412
OASL	0.00450326	0.0316458	0.30061
SAP30	0.00315934	0.0317028	0.30061
ELMOD3	0.00309166	0.0317307	0.30061
SIGMAR1	0.00329421	0.0317435	0.30061
THYN1	0.00294235	0.0317525	0.30061
NCK1-DT	0.00289284	0.0317745	0.30061
MARS	0.00294422	0.0318323	0.300891
ZNF765	0.00297904	0.0319049	0.301312
AC027020.2	0.00204645	0.0320528	0.301819
CANX	0.00149669	0.0320574	0.301819
SRPRB	0.00254791	0.0320929	0.301819
ALYREF	0.0019524	0.032184	0.301819
GATAD2B	0.00326713	0.0321877	0.301819
ECHS1	0.00326157	0.0321899	0.301819
PRKCE	0.00304165	0.0322076	0.301819
C1orf122	0.0022917	0.0322352	0.301819
DDX19B	0.00250465	0.0322425	0.301819
MCCC1	0.00304209	0.0322521	0.301819
DNAJC7	0.00103313	0.0322933	0.301819
ECHDC1	0.00309591	0.0323422	0.301819
SLC50A1	0.00318745	0.0323466	0.301819
RASGRP3	0.00369463	0.0323529	0.301819
SERPINB6	0.00295603	0.032381	0.301819
FNDC3A	0.00326772	0.0324474	0.301848
RPS6KA5	0.00273107	0.0324575	0.301848
PAPSS1	0.00303538	0.0324686	0.301848
ROMO1	0.00213615	0.0325429	0.301915
EIF1	0.00056255	0.0325579	0.301915
DHDDS	0.00329033	0.0326157	0.301915
PREB	0.00265228	0.0326413	0.301915
TTC33	0.00308032	0.0326591	0.301915
PRKCSH	0.00251741	0.0326685	0.301915
NACC1	0.00285825	0.0326951	0.301915
HDLBP	0.00313242	0.0327285	0.301915
BCL2L12	0.00328815	0.0327293	0.301915
FNBP1	0.000739614	0.0327744	0.302071
ANXA4	0.00263537	0.0328121	0.302158
PIGP	0.00344224	0.0329321	0.302524
COASY	0.00328247	0.0329482	0.302524
HUS1	0.0021544	0.0329709	0.302524
SLC25A3	0.00066677	0.0330217	0.302524
SPG11	0.003135	0.0330288	0.302524
CLK1	0.000793857	0.0330396	0.302524
UBP1	0.00272006	0.0330493	0.302524
HACD4	0.00301362	0.0330848	0.30259
COQ2	0.00337928	0.0331384	0.302822
VPS13D	0.00350848	0.0331938	0.302991
SNX12	0.00328607	0.0332311	0.302991
CASP1	0.00296574	0.0332417	0.302991
GTF2H1	0.00308859	0.0333251	0.303239
TRAPPC2L	0.00185015	0.0333254	0.303239
PRKCB	0.00264902	0.0333719	0.303404
GBE1	0.00307352	0.033462	0.3037
C6orf106	0.00293959	0.0334822	0.3037
ASTE1	0.00223165	0.0334894	0.3037
SZT2	0.0030214	0.0335225	0.303743
LTC4S	0.00235565	0.0335884	0.303974
SNRPD1	0.000760728	0.0336048	0.303974
STK25	0.0034686	0.0337322	0.304842
BMS1	0.00253491	0.0337576	0.304842
CLASRP	0.00259587	0.0338496	0.305327
GALNT7	0.00327374	0.033891	0.305327
NHSL2	0.00327523	0.0338967	0.305327
UXS1	0.00286227	0.0340044	0.305798
RANGRF	0.00291599	0.0340061	0.305798
SRRD	0.00264339	0.0340714	0.306128
ALG13	0.00195913	0.034107	0.306191
CNOT7	0.00192602	0.0341797	0.306587
MIA2	0.00280379	0.0342558	0.306799
AC095055.1	0.00277619	0.0342606	0.306799
PCGF6	-0.00335275	0.034309	0.306977
FAM193B	0.00297119	0.0344343	0.307841
UBL5	0.000908251	0.0345213	0.308362
ENDOV	0.00330045	0.0346221	0.308865
STAG3	0.00311402	0.0346515	0.308865
NSD3	0.000866902	0.0346641	0.308865
AIDA	0.00270982	0.0347039	0.308963
HNRNPDL	0.000665375	0.0347769	0.309355
SYVN1	0.00320151	0.0348345	0.309546
PDZD4	0.00283412	0.034856	0.309546
HTT	0.00264247	0.0349516	0.309871
TSPYL4	0.00233795	0.0349787	0.309871
CIR1	0.000874788	0.0350319	0.309871
TIA1	0.00255816	0.0350326	0.309871
SMAP2	0.00121414	0.0351275	0.309871
MORC3	0.00237823	0.0351278	0.309871
STOML1	0.00246567	0.0352185	0.309871
CNBP	0.00101544	0.0352207	0.309871
CAPN10-DT	0.0029174	0.0352229	0.309871
ATRAID	0.00184111	0.035247	0.309871
GAMT	0.00286742	0.0353628	0.309871
CCL5	0.00396607	0.0353677	0.309871
AC073389.1	0.002959	0.0353855	0.309871
EDRF1	0.00204914	0.0354662	0.309871
AC012645.3	0.00273416	0.0354735	0.309871
TRAF7	0.00264137	0.0354983	0.309871
TRIM35	0.00245381	0.0355055	0.309871
TNIP1	0.00145132	0.0355104	0.309871
C12orf76	0.00292764	0.0355346	0.309871
RPS6KB2	0.00172634	0.0355446	0.309871
ZNF140	0.00263454	0.0355503	0.309871
CRY1	0.00240864	0.0355568	0.309871
ACP6	0.00220382	0.0355575	0.309871
GYG1	0.00310499	0.0356914	0.309899
ELP3	0.00321512	0.035714	0.309899
ZNF260	0.0030771	0.0357279	0.309899
OAZ2	0.00275517	0.0357726	0.309899
EPB41L4A-AS1	0.00130442	0.0358085	0.309899
RNF216	0.00176594	0.0358284	0.309899
SPATC1L	0.00316153	0.0358405	0.309899
IL4I1	0.00318845	0.0358805	0.309899
ANKFY1	0.00357336	0.0358839	0.309899
CTSA	0.0032408	0.0358944	0.309899
PPP1R11	0.00222823	0.0359544	0.309899
KEAP1	0.00328891	0.0359713	0.309899
GMFB	0.00186763	0.0360078	0.309899
RPS6KA4	0.00298603	0.0360118	0.309899
KPNA6	0.00250632	0.0360175	0.309899
FOPNL	0.00293709	0.0360595	0.309899
SFSWAP	0.00245456	0.0360625	0.309899
SEC31B	0.00293137	0.0361064	0.309899
PSMG2	0.00179669	0.0361357	0.309899
LARP4	0.00263908	0.036139	0.309899
FUBP1	0.000973563	0.0361784	0.309989
SLC25A6	0.00056154	0.0362319	0.310176
TMSB15B	0.00244199	0.0362674	0.310176
TGIF2	0.00300493	0.036303	0.310176
AP002387.2	0.00136495	0.0363387	0.310176
LIAS	0.00321951	0.0363468	0.310176
PDXDC1	0.00240553	0.0363979	0.310176
TMED10	0.00122023	0.0364428	0.310176
MAN1A2	0.00199887	0.0364542	0.310176
MRPL20	0.00191933	0.0364606	0.310176
CCR9	0.00365501	0.0365903	0.310743
TMEM62	0.00249257	0.0366316	0.310743
USP12	0.00104595	0.0366822	0.310743
SDHA	0.0024925	0.0366947	0.310743
TTC1	0.00273244	0.036723	0.310743
MPHOSPH9	0.00276157	0.0367585	0.310743
PSMD13	0.00230485	0.0367798	0.310743
PSMB8	0.0021161	0.0367975	0.310743
NAXD	0.00271308	0.036803	0.310743
ZFP62	0.00300711	0.0368319	0.310743
ZNF841	0.00288333	0.0368843	0.310743
TBC1D2B	0.00255588	0.0369069	0.310743
SLC25A14	0.00275078	0.036949	0.310743
CACNA1C-AS2	-0.00272072	0.0369733	0.310743
FAM161B	0.00252634	0.0369817	0.310743
LINC00115	0.0029542	0.0369911	0.310743
ZMYM3	0.00267595	0.0370309	0.310833
ASCC2	0.00279681	0.037072	0.310935
PBDC1	0.00176514	0.0371335	0.311054
ZNF428	0.00104855	0.0371799	0.311054
MGST2	0.00267835	0.0371916	0.311054
MDFIC	0.00269581	0.0372022	0.311054
GALM	0.00336902	0.0373428	0.311855
ATXN7L3	0.00284256	0.0374591	0.311855
KLF9	0.00182614	0.0374858	0.311855
NECTIN3	0.00289172	0.0375124	0.311855
TXNDC17	0.00193468	0.0375189	0.311855
PCYT1A	0.00299811	0.0375238	0.311855
TXN2	0.00268553	0.0375376	0.311855
CSTB	0.00190529	0.0375548	0.311855
TOX4	0.00119644	0.0375881	0.311855
POLR2K	0.00134175	0.0376204	0.311855
ATF5	0.00234027	0.0376362	0.311855
KDM6B	0.00127161	0.0376471	0.311855
SLC30A6	0.00245742	0.0377998	0.312828
CMTM3	0.00216635	0.0378231	0.312828
FZR1	0.00290421	0.0379262	0.313439
CFAP97	0.0022762	0.0381118	0.314436
VCP	0.00171149	0.0381292	0.314436
AUP1	0.00215345	0.0381348	0.314436
SLC30A1	0.00293975	0.0381956	0.314612
SNHG12	0.00249127	0.0382149	0.314612
AL627171.1	0.00332981	0.0382512	0.31467
DTNBP1	0.00325691	0.038309	0.314904
AC006369.1	0.00272664	0.0383787	0.314973
DMXL1	0.00256328	0.0383857	0.314973
RAPGEF2	0.00280877	0.0384056	0.314973
RPP38	0.00230729	0.0384578	0.31516
LTK	0.00233617	0.0386015	0.31581
ATRN	0.00269563	0.0386075	0.31581
ANKRD12	0.000881075	0.0386344	0.31581
CIP2A	0.00222093	0.0386549	0.31581
LTA4H	0.00292361	0.0387306	0.315909
C4orf3	0.00166406	0.0387405	0.315909
GLRX2	0.00299499	0.0387555	0.315909
RPN2	0.00216525	0.038785	0.315909
PAG1	0.00121351	0.0388354	0.31593
NDFIP2	0.00293324	0.0388465	0.31593
TSGA10	0.00285454	0.0388792	0.315956
AMMECR1	0.00274331	0.0389147	0.316005
TXNDC11	0.00167296	0.0390079	0.316184
YARS	0.00265027	0.0390211	0.316184
UBR1	0.00249181	0.0390253	0.316184
RCL1	0.00201027	0.0391164	0.316278
TMEM67	0.00313596	0.0391275	0.316278
PLD3	0.00299115	0.0391518	0.316278
NDUFA8	0.00295581	0.0391548	0.316278
ZCCHC7	0.00286212	0.0391885	0.316311
ZFAND2B	0.00236424	0.0392499	0.316467
POMT1	0.00328164	0.0392799	0.316467
PRMT3	0.00289186	0.0392963	0.316467
DDX18	0.0012206	0.039459	0.317413
SAFB	0.00163661	0.039473	0.317413
CD2BP2	0.00307594	0.0395032	0.317418
CAMLG	0.000810664	0.0395626	0.317656
MAFK	0.00317937	0.0396554	0.317951
GCC2	0.00112531	0.0396862	0.317951
ZBED1	0.00355431	0.0397751	0.317951
C19orf25	0.00260049	0.0397846	0.317951
TUBB	0.00218799	0.0397862	0.317951
SLC4A1AP	0.00226748	0.0397947	0.317951
AL117339.5	0.0026934	0.039832	0.317951
GPR137	0.00255301	0.0398365	0.317951
MTIF2	0.00317888	0.0399215	0.318392
ATP2B1	0.00193007	0.0399655	0.318506
AF213884.3	0.00218301	0.0400504	0.318945
AVPI1	0.00301696	0.0401414	0.319405
SYF2	0.00067778	0.0401678	0.319405
CNPY4	0.00300676	0.0402357	0.319709
SUGT1	0.00122907	0.0402971	0.319957
SH3BP2	0.00303807	0.0403547	0.319957
RNF169	0.00278634	0.0403724	0.319957
ZFAND1	0.00255386	0.0403864	0.319957
TRAPPC12	0.00297347	0.0404898	0.320311
COX7C	0.000431554	0.040495	0.320311
ACTR10	0.00260627	0.0405914	0.320311
WNT10A	0.00251897	0.0405967	0.320311
ARIH2	0.00177563	0.0406025	0.320311
ZNF106	0.00218071	0.0406104	0.320311
NR2C2AP	0.00300037	0.0406777	0.320606
C6orf203	0.00284569	0.040716	0.320627
EIF2AK2	0.00237342	0.0407402	0.320627
C16orf54	-0.0013095	0.0409226	0.321523
UBR2	0.0021731	0.0409389	0.321523
SERINC3	0.00257128	0.0409909	0.321523
PJA2	0.00181546	0.0410529	0.321523
TIMM29	0.00240297	0.0411076	0.321523
CDC42EP3	0.00233378	0.0411143	0.321523
FECH	0.00324123	0.0411341	0.321523
DAP3	0.000944498	0.0411492	0.321523
SP140L	0.00183174	0.0411649	0.321523
HCG18	0.0033188	0.0411732	0.321523
P4HB	0.00109512	0.0412949	0.321523
SNHG25	0.00165588	0.0413762	0.321523
TIMP2	0.00312828	0.0413854	0.321523
NSFL1C	0.00168334	0.0414358	0.321523
PITPNC1	0.0018577	0.0414405	0.321523
GLRX5	0.0025615	0.0414604	0.321523
PLEKHM3	0.00310597	0.0415163	0.321523
CCAR1	0.00238879	0.0416677	0.321523
TBCEL	0.00214195	0.0416689	0.321523
TRUB1	0.00301694	0.0416759	0.321523
TXNRD2	0.00264378	0.0417012	0.321523
SEMA4C	0.00306153	0.041708	0.321523
DUSP11	0.00171432	0.0417238	0.321523
PDPR	0.00299424	0.0417398	0.321523
SELENON	0.0031664	0.0417557	0.321523
SGO2	0.00223857	0.0417672	0.321523
VPS33A	0.00291966	0.0417746	0.321523
YDJC	0.00281919	0.0417757	0.321523
PXMP4	0.00250785	0.0418056	0.321523
FTSJ1	0.00314904	0.0418227	0.321523
ATP6V1A	0.00327251	0.0418497	0.321523
JAML	0.00307449	0.0418668	0.321523
AL121603.2	0.00299137	0.0418869	0.321523
CNOT4	0.00218258	0.0419064	0.321523
AC027644.3	0.00323602	0.041912	0.321523
RAB10	0.00268445	0.0419361	0.321523
NDUFV1	0.002542	0.0419639	0.321523
NDUFAF5	0.0025822	0.0420032	0.321595
KIF5B	0.000717086	0.0420496	0.32172
TBC1D13	0.00259925	0.0420831	0.321747
RASA3	0.00112343	0.0421153	0.321764
PIP4P1	0.00265314	0.0422261	0.32238
NIP7	0.00264033	0.0423464	0.322545
PNISR	0.000571641	0.0423724	0.322545
CLCN7	0.00291206	0.0423811	0.322545
LAMTOR5	0.00189565	0.0423964	0.322545
FYTTD1	0.0018203	0.0424	0.322545
PMM2	0.00295122	0.0424689	0.322545
PHF5A	0.00197149	0.0424831	0.322545
RNF138	0.00130348	0.0424983	0.322545
UBE2O	0.00304792	0.0425381	0.322545
UBE2W	0.00311455	0.0425487	0.322545
GUSB	0.00285431	0.0427038	0.323369
SRSF1	0.0016412	0.0427177	0.323369
RPS21	0.000385621	0.0427502	0.323387
LAMTOR2	0.00227078	0.0428624	0.323841
LGALS3	0.00342616	0.0428706	0.323841
RAN	0.000693018	0.0429163	0.323957
ERGIC3	0.00157334	0.0429572	0.324038
NISCH	0.00229589	0.0429994	0.324129
SF3B5	0.000711861	0.0430526	0.324241
TUBE1	0.00300456	0.0430748	0.324241
MYL12B	0.00111438	0.0431086	0.324268
PGAP1	0.00300735	0.0431475	0.324271
PPFIA1	0.00313399	0.0431944	0.324271
RITA1	0.00275663	0.0431999	0.324271
CD47	0.00172609	0.0433863	0.325443
HADHA	0.00104324	0.0434908	0.325559
RANBP2	0.000890061	0.0435057	0.325559
DRG2	0.00315509	0.0435132	0.325559
NUP160	0.00256625	0.0435233	0.325559
PCSK1N	0.00265563	0.0435941	0.325758
SETD4	0.00299002	0.0436107	0.325758
CTDP1	0.00291325	0.0437197	0.326289
MAF	0.00189314	0.0437859	0.326289
LINC01465	0.0031181	0.0438237	0.326289
INPP5A	0.00314626	0.0438282	0.326289
GSS	0.00303909	0.0438339	0.326289
CCSER2	0.00117155	0.043951	0.326835
NPAT	0.00252252	0.0439683	0.326835
INTS5	0.00311743	0.0440224	0.32701
BTBD10	0.0026878	0.044101	0.32734
LMAN1	0.00176116	0.0441361	0.32734
ZNF331	0.000898062	0.0441663	0.32734
METRNL	0.00342774	0.0441997	0.32734
ANXA7	0.00178685	0.044236	0.32734
POMGNT2	0.00301673	0.0442656	0.32734
NMI	0.00243964	0.044338	0.32734
DNMT3A	0.00263941	0.0443648	0.32734
C12orf45	0.00281966	0.0443814	0.32734
ADNP2	0.00174257	0.0444003	0.32734
BHLHE40	0.00243969	0.0444086	0.32734
LYPLA1	0.0023005	0.0444602	0.32734
TBL2	0.00286236	0.0445052	0.32734
NANP	0.00218745	0.0445114	0.32734
B3GAT2	0.00286293	0.0445762	0.32734
ZFP69B	0.00252137	0.0445875	0.32734
FXN	0.00247694	0.0446224	0.32734
NDUFA1	0.000691705	0.0446287	0.32734
CD37	0.000586672	0.044647	0.32734
TRAF2	0.00297622	0.0446877	0.327415
ZFAT	0.00233916	0.0447942	0.327971
SLC37A1	0.00268394	0.0448604	0.328232
WIPF1	0.00196533	0.0449362	0.328294
THOP1	0.00277886	0.0449638	0.328294
ZNHIT1	0.00273249	0.0449701	0.328294
UPRT	0.00268604	0.0450109	0.328294
PCMTD2	0.00235666	0.0450332	0.328294
ABT1	0.00238964	0.0451121	0.328294
ZNF317	0.00214485	0.0451126	0.328294
RNF145	0.000955273	0.045114	0.328294
MIS18A	0.00320927	0.0451609	0.328412
USE1	0.0025206	0.0452466	0.328744
TOMM40	0.00247507	0.0452927	0.328744
BOD1	0.00283797	0.0453359	0.328744
CCT7	0.00213408	0.0453941	0.328744
ADSS	0.0024704	0.0454247	0.328744
HELZ	0.00106523	0.0454348	0.328744
NAPA-AS1	0.00261906	0.0454446	0.328744
CCDC50	0.00244871	0.0454519	0.328744
KIF18A	0.00207374	0.0455864	0.329495
SETD3	0.00327631	0.045743	0.329968
SECISBP2L	0.00196593	0.0457608	0.329968
AIP	0.00114546	0.0457693	0.329968
ZNF708	0.00311511	0.0458382	0.329968
ASB6	0.00276373	0.0458602	0.329968
AMD1	0.000750151	0.0458853	0.329968
PLD2	0.00225132	0.0458903	0.329968
CTR9	0.00218044	0.0458982	0.329968
BMT2	0.00322443	0.0459859	0.330004
MRM3	0.00210656	0.0459896	0.330004
KXD1	0.00212779	0.0459955	0.330004
HSD11B1L	0.00247559	0.0461739	0.331062
DOPEY2	0.00286819	0.0462364	0.331088
GRPEL2	0.00317363	0.0462393	0.331088
SIRT7	0.00159105	0.0463133	0.331128
SGTB	0.00221649	0.046354	0.331128
TRIM11	0.00273345	0.0463821	0.331128
ADPRHL2	0.00260582	0.0464016	0.331128
PRPF4	0.00274272	0.046404	0.331128
SDHAF1	0.00267488	0.0464302	0.331128
COX11	0.00241326	0.0464915	0.331345
POLR2E	0.00235833	0.0465581	0.331599
MADD	0.0026736	0.046613	0.33177
USP39	0.00245334	0.0467078	0.331976
ZNF383	0.00319004	0.0467197	0.331976
TRAPPC3	0.0025015	0.0468146	0.331976
TMX2	0.00276829	0.0468223	0.331976
SNIP1	0.00232381	0.0468482	0.331976
GRIPAP1	-0.00165947	0.0469073	0.331976
SNRNP48	0.00266551	0.0469194	0.331976
SLIRP	0.00204827	0.0469287	0.331976
POLR2G	0.00163213	0.0469853	0.331976
WDR45	0.00285611	0.0469913	0.331976
AL365203.2	0.00273254	0.0470036	0.331976
XRCC5	0.00116105	0.047072	0.331976
TM2D1	0.00281044	0.0470955	0.331976
AC090971.1	0.0020947	0.0471109	0.331976
MBD2	0.00180448	0.047139	0.331976
MRTO4	0.00257231	0.0471597	0.331976
RSRP1	0.000604155	0.0472255	0.331976
ITPRIPL1	0.00294054	0.0472256	0.331976
KLRG1	-0.00335646	0.0472305	0.331976
UQCR11	0.00177114	0.047267	0.332015
VDAC3	0.00221328	0.0473323	0.332161
ENDOG	0.00299926	0.0473498	0.332161
SURF6	0.00275849	0.0474964	0.33247
CAB39	0.00196904	0.0475097	0.33247
WDR74	0.00146186	0.0475306	0.33247
TSPAN32	0.003038	0.0475436	0.33247
IK	0.000988672	0.047562	0.33247
PTRH2	0.00316973	0.0475799	0.33247
NEK9	0.00293293	0.0477311	0.332836
UBE2V2	0.0024884	0.0477567	0.332836
TRAPPC4	0.00213098	0.0477695	0.332836
USP45	0.00271309	0.0477792	0.332836
TBCA	0.00112613	0.047792	0.332836
SLC35D1	0.00278336	0.0478186	0.332836
INPP5K	0.00163103	0.047919	0.333318
TMEM161A	0.00291372	0.0480046	0.333323
BCAS4	0.00272739	0.0480158	0.333323
SRGN	0.000828245	0.0480393	0.333323
GLYR1	0.00246155	0.0480441	0.333323
LGALS1	0.0024412	0.0481472	0.333646
PCNX3	0.00277167	0.0481529	0.333646
CDC7	0.00244186	0.0482115	0.333836
ARL4C	0.000734973	0.0482936	0.334005
CHN2	-0.00286702	0.0482981	0.334005
NT5C3B	0.00285456	0.0483494	0.334012
AL021453.1	0.00312979	0.0484053	0.334012
PLRG1	0.00298079	0.0484085	0.334012
ZFYVE19	0.00295782	0.0484239	0.334012
FABP5	0.00242354	0.0484707	0.334036
C3orf14	0.00297337	0.0485081	0.334036
UBE2R2	0.00228943	0.0485478	0.334036
PHC3	0.00223748	0.0486046	0.334036
DNAJC18	0.00269792	0.0486056	0.334036
SMIM20	0.00281296	0.0486907	0.334036
CHMP1B	0.00110025	0.0487237	0.334036
ATG101	0.00242364	0.0487335	0.334036
TPPP	0.00258508	0.0487622	0.334036
PHLDA1	0.00307107	0.0487696	0.334036
CSTF1	0.00308286	0.04877	0.334036
CNPPD1	0.00247616	0.0488585	0.334245
NT5DC1	0.00277657	0.0488629	0.334245
RPL36A	0.000938638	0.0489044	0.334285
ZEB2	0.00363015	0.048959	0.334285
RAB21	0.00101687	0.0489624	0.334285
PIGQ	0.00266263	0.0490716	0.334817
CAPRIN1	0.00226844	0.0491027	0.334817
GLTP	0.00117026	0.049205	0.335153
COMT	0.00301337	0.0492827	0.335153
GTF2IRD2	0.00342133	0.0492828	0.335153
THAP7	0.00230088	0.0493173	0.335153
SLC41A1	0.00293377	0.0493239	0.335153
NDUFS3	0.00168409	0.0493647	0.335153
SCNM1	0.00261906	0.0494098	0.335153
POLR3B	0.00285666	0.0494117	0.335153
DR1	-0.000886846	0.0494335	0.335153
GALNT12	-0.00252308	0.0496318	0.336285
HIC2	0.00304062	0.0496739	0.336358
SEC16A	0.00296597	0.0497433	0.336437
CD46	0.00158268	0.0497809	0.336437
PHF23	0.00253166	0.0498028	0.336437
AL139011.1	0.0023332	0.0498301	0.336437
TCF4	0.00199344	0.0498425	0.336437
SUGP1	0.00303578	0.0498894	0.336542
LSM5	0.000853152	0.0499281	0.336567
SPATA13	0.0016871	0.0499898	0.336567
C1orf162	0.00280219	0.0500041	0.336567
WDR86	0.00295196	0.0500188	0.336567
AC013264.1	0.00310595	0.050324	0.338408
CAMKMT	0.00261067	0.0504122	0.338465
BLVRA	0.00220334	0.0504406	0.338465
ACSL6	0.00303326	0.0504516	0.338465
BRD9	0.00175751	0.0504588	0.338465
CCP110	0.00308627	0.0505216	0.338675
PUF60	0.00187303	0.0506101	0.338896
SGK494	0.00264632	0.0506179	0.338896
FKBP8	0.00183615	0.0506546	0.33893
DMTF1	0.00247999	0.0507224	0.339143
NDUFB2	0.000939362	0.050759	0.339143
SNHG9	0.00175432	0.0507837	0.339143
CPM	0.00309647	0.0508573	0.339143
CALU	0.00260066	0.0508826	0.339143
MINDY3	0.003195	0.0508982	0.339143
C6orf47	0.00294424	0.0509091	0.339143
E2F4	0.00251128	0.0509394	0.339143
ARFIP1	0.00305267	0.0510209	0.339474
SLC24A1	0.00212307	0.0511501	0.339606
OTUD1	0.00197007	0.0511759	0.339606
TRIM56	0.00297801	0.0511995	0.339606
ESF1	0.00275717	0.0512324	0.339606
PLA2G12A	0.00229078	0.0512804	0.339606
MTFP1	-0.00267256	0.0512974	0.339606
RWDD4	0.00239531	0.0513474	0.339606
ANGPT2	0.00257654	0.0513606	0.339606
LINC01970	-0.002647	0.0513961	0.339606
SMIM19	0.00253293	0.0513964	0.339606
FNIP1	0.00221615	0.0514039	0.339606
TIMM17B	0.00286167	0.0514428	0.339606
PPP4R2	0.000899279	0.0514525	0.339606
GPR174	0.00247443	0.0515116	0.339786
AC243960.1	0.00269026	0.0516179	0.339819
ZSWIM9	0.00243402	0.0516584	0.339819
DEK	0.000929224	0.0516784	0.339819
HAUS2	0.00199752	0.0516979	0.339819
DNAJC30	0.00262395	0.0517153	0.339819
PTPA	0.00297646	0.0517919	0.339819
FBXO45	0.00206908	0.0517948	0.339819
SLC31A1	0.00277635	0.0517968	0.339819
MX1	0.00358025	0.0518018	0.339819
PIP5K1A	0.00308056	0.0518467	0.339905
RAD51C	0.00275757	0.0519163	0.340026
PPP4R3B	0.00115533	0.0519289	0.340026
COX7A2L	0.000805634	0.0519603	0.340026
SLC16A10	0.00218338	0.0520042	0.340105
SH3YL1	0.00114763	0.0520393	0.340128
WDR59	0.00298188	0.052112	0.340335
GPR183	0.00110162	0.0521534	0.340335
OGFR	0.00287303	0.0521663	0.340335
AC012615.1	0.00231429	0.0523854	0.341557
HSF4	0.00218262	0.0524401	0.341706
SNX19	0.00291039	0.0525018	0.341899
CNNM4	0.00273363	0.0526208	0.342175
DIAPH2	0.00303388	0.0526421	0.342175
GTDC1	0.00277986	0.0526839	0.342175
BET1L	0.00296973	0.0526849	0.342175
LPGAT1	0.00230324	0.0527062	0.342175
WDR61	0.0028691	0.0527458	0.342175
PSMF1	0.00200321	0.0527675	0.342175
FBXO8	0.00267109	0.0528905	0.342513
PNRC1	0.000583735	0.0529484	0.342513
ARMH3	0.00261459	0.0529908	0.342513
EFCAB7	0.00288956	0.0531112	0.342513
GPATCH2L	0.00293405	0.0531244	0.342513
GOSR1	0.00183012	0.0531397	0.342513
SLC25A16	0.00223428	0.053164	0.342513
CEP164	0.00282225	0.0532197	0.342513
NUB1	0.00163689	0.0532635	0.342513
C8orf33	0.00251602	0.0532874	0.342513
PIAS3	0.00260594	0.0532953	0.342513
FAM84B	0.00315354	0.0532973	0.342513
TMED5	0.00222831	0.0533069	0.342513
FICD	0.0026451	0.053311	0.342513
SCAMP2	0.0017177	0.0533234	0.342513
AC026304.1	0.00190484	0.0533345	0.342513
PELP1	0.00305247	0.0533629	0.342513
LIX1L	0.00232359	0.0534629	0.342898
PAAF1	0.00297345	0.05349	0.342898
TMEM59	0.000714948	0.0535188	0.342898
JUNB	0.00118347	0.0536151	0.34331
DGKQ	-0.00288312	0.0536473	0.343311
DYNLT3	0.001934	0.0537521	0.343455
TM9SF1	0.00275964	0.0537856	0.343455
TMEM141	0.00303919	0.0538156	0.343455
ZNF266	0.00271021	0.0538287	0.343455
RECK	0.0029668	0.0538301	0.343455
HSP90B1	0.00104417	0.0539541	0.343841
MRPS17	0.00298971	0.0539548	0.343841
FBXL17	0.00298868	0.0540305	0.344032
MAPKAPK5-AS1	0.00127829	0.0541442	0.344032
JARID2	0.00142316	0.0541604	0.344032
EIF3M	0.000710435	0.0542013	0.344032
ALOX5AP	0.00210941	0.0542021	0.344032
MRPL15	0.00303054	0.0542094	0.344032
KDELR1	0.00240057	0.0542128	0.344032
IL2RA	0.00308431	0.0542415	0.344032
RSL1D1	0.000618519	0.0543024	0.344215
USF3	0.00116451	0.0544936	0.344559
COG6	0.0023532	0.0545264	0.344559
DCBLD1	0.0023244	0.0545348	0.344559
ANKRD40	0.0029538	0.05454	0.344559
GPATCH11	0.00261037	0.0545432	0.344559
CPEB4	0.00225985	0.0545801	0.344559
PURA	0.00224323	0.0545817	0.344559
LNPEP	0.00237384	0.0547291	0.34489
SSBP2	0.00263049	0.0547347	0.34489
PTPN1	0.00122992	0.0547747	0.34489
NUDT9	0.00305184	0.054785	0.34489
FOXP1	0.000762883	0.0547949	0.34489
BIRC2	0.0011182	0.0549521	0.345285
SGF29	0.00219062	0.0549763	0.345285
TRAF3IP1	0.00285886	0.0549802	0.345285
SRPRA	0.00117066	0.0550052	0.345285
COA3	0.00263577	0.0550189	0.345285
PHF12	0.00112592	0.0551034	0.345494
TMEM117	0.00233365	0.0551166	0.345494
FAM32A	0.00132865	0.0551653	0.345552
ZNF124	0.00292592	0.0552092	0.345552
SUMO3	0.00109303	0.0552226	0.345552
CDKAL1	0.00260343	0.0553028	0.345747
POC1B	0.00266483	0.0553183	0.345747
TMEM120A	0.00287971	0.0553613	0.345814
RALBP1	0.00278933	0.0555261	0.346111
BASP1	0.00210381	0.0555424	0.346111
UBE2L3	0.000701946	0.05556	0.346111
RPAP2	0.00220932	0.0555638	0.346111
GHITM	0.00102174	0.0555702	0.346111
PLXNA1	0.00246753	0.0556495	0.346217
IL2RB	0.00279977	0.0556549	0.346217
ADGRL1	0.00229743	0.0556841	0.346217
RCSD1	0.00220271	0.0557663	0.346266
MEAF6	0.00199931	0.055827	0.346266
GCLC	0.00305216	0.0558637	0.346266
TIFA	0.00222444	0.0558899	0.346266
ANKAR	0.00273111	0.0559217	0.346266
SLMAP	0.00196027	0.055939	0.346266
CREB3L2	0.00297103	0.0559458	0.346266
PPIG	0.000966097	0.0559504	0.346266
PTPRM	0.00251184	0.0560713	0.346813
AL358933.1	0.00220707	0.0561796	0.347283
LINC02001	0.00321672	0.0562367	0.347383
SPIN2B	0.00279853	0.0562606	0.347383
PPIE	0.00253742	0.0562979	0.347413
MARCH8	0.002895	0.0564191	0.347961
SIVA1	0.000903815	0.0564664	0.348053
LRPAP1	0.00102352	0.0565127	0.348138
TICAM1	0.00282292	0.0566758	0.348593
TCTN3	0.0026549	0.0566813	0.348593
WAC	0.000983453	0.0566842	0.348593
ENTPD1-AS1	0.00229688	0.0567405	0.348739
VPS50	0.00309867	0.0568304	0.349091
NBN	0.00272245	0.0568883	0.349247
ACAD10	-0.00246594	0.057242	0.350855
ANAPC2	0.00256867	0.0572505	0.350855
UQCR10	0.000852174	0.057289	0.350855
RPRD1A	0.0027825	0.0573143	0.350855
REM2	0.0025717	0.0573245	0.350855
SPEN	0.0016992	0.0573544	0.350855
C19orf70	0.00161029	0.0574019	0.350855
ADAP1	0.00234701	0.0574431	0.350855
DHX57	0.0027667	0.0574856	0.350855
DBR1	0.00251756	0.0575337	0.350855
AP001269.4	0.00292103	0.0575662	0.350855
PLEKHF1	-0.00281187	0.0575778	0.350855
MTHFD2L	0.0025035	0.0575893	0.350855
AC008378.1	0.00190592	0.0576131	0.350855
ATP6V0E1	0.00198341	0.0576411	0.350855
AC007325.4	0.00235279	0.0577028	0.350926
FAM43A	0.00274485	0.0577183	0.350926
LSM6	0.00168091	0.0578553	0.351546
NHLRC3	0.00310678	0.0579107	0.351546
FRMD4B	0.00240066	0.0579198	0.351546
AL118516.1	0.00168507	0.0579709	0.351546
LINC01891	0.00211512	0.0579843	0.351546
RRAGA	0.0023465	0.058087	0.35197
UBE2V1	0.00285693	0.0582123	0.352527
PAIP1	0.00209728	0.058245	0.352527
NDUFA10	0.00167647	0.0582775	0.352527
DDX50	0.00145681	0.0583705	0.352615
LINC00852	0.00228709	0.0583809	0.352615
MOSMO	0.00274597	0.0583994	0.352615
DPH6	0.00257778	0.0584238	0.352615
WAS	0.00184146	0.0585833	0.352904
PDS5A	0.00188043	0.0586281	0.352904
FZD3	0.00272614	0.0586419	0.352904
ZNF473	-0.00266106	0.0586538	0.352904
INPP5B	0.00275991	0.0586688	0.352904
SLAIN2	0.00194125	0.0586692	0.352904
GABARAPL2	0.00112916	0.0588161	0.35292
CLSTN3	0.00249665	0.0588303	0.35292
C15orf61	0.00226021	0.0588304	0.35292
SPACA9	0.00174064	0.0588376	0.35292
MCFD2	0.00243422	0.0588482	0.35292
PPP6C	0.00133053	0.0588821	0.35292
KCTD12	0.00204328	0.0589024	0.35292
AL451085.1	0.00266045	0.0590216	0.353268
ARID3B	0.00257386	0.0590313	0.353268
COMMD4	0.00280856	0.0590593	0.353268
PPP1R12B	0.00269519	0.0592047	0.353728
RBM45	0.00271009	0.0592226	0.353728
C15orf40	0.00279125	0.0592352	0.353728
PTEN	0.00153109	0.0594923	0.354993
LZTS2	0.00194992	0.059514	0.354993
ZNF181	0.00225549	0.0595623	0.354993
HPRT1	0.0024006	0.0596384	0.354993
OXCT1	0.00167956	0.0596534	0.354993
UBASH3A	0.00298935	0.0597462	0.354993
ZBTB34	0.00197676	0.0598188	0.354993
ZNF567	0.00264474	0.0598218	0.354993
PHACTR4	0.00247543	0.0598283	0.354993
PANK2	0.0025053	0.0598898	0.354993
PVT1	0.00157898	0.0598986	0.354993
PPP1R10	0.00158053	0.0599492	0.354993
DPM2	0.00296921	0.0599564	0.354993
MYL5	0.00274822	0.0599724	0.354993
FRY	0.00295462	0.0599728	0.354993
METTL4	0.00267237	0.0599769	0.354993
NDUFS5	0.000530988	0.0600307	0.355116
MRPL10	0.00189643	0.0600683	0.355142
MCTS1	0.0024782	0.0602201	0.3558
UVRAG	0.00231742	0.060246	0.3558
ZFP36L2	0.000747491	0.0603776	0.356044
COMMD7	0.00143301	0.0603909	0.356044
SLC19A1	0.00259555	0.060424	0.356044
PIDD1	0.00264343	0.0604339	0.356044
ARPC5L	0.00131117	0.060458	0.356044
CDAN1	0.0025704	0.0605053	0.356044
PHF2	0.00278812	0.0605199	0.356044
STARD4	0.0028674	0.060644	0.356506
C2CD3	0.00266498	0.0606648	0.356506
CHCHD10	0.00239423	0.0607666	0.356722
MFNG	0.001464	0.0607683	0.356722
CARD16	0.00286939	0.0608311	0.356896
HIST1H4C	0.00105448	0.0608812	0.356935
ATP8B2	0.00268853	0.0609044	0.356935
TMEM41A	0.00263105	0.0610077	0.357313
MOB3A	0.00283342	0.0610615	0.357313
SAMD10	0.00266676	0.0610904	0.357313
OFD1	0.00171006	0.0611187	0.357313
COG8	0.00228616	0.0612404	0.357313
C8orf59	0.000836707	0.0612689	0.357313
FAM24B	0.00289486	0.0612954	0.357313
UBXN2A	0.00164055	0.0613146	0.357313
ZNF444	0.00288774	0.0614261	0.357313
NDUFAF8	0.000952761	0.0614378	0.357313
ICMT	0.0027605	0.0614403	0.357313
TRIM16	0.00243581	0.0614973	0.357313
MFSD14C	0.00276373	0.061511	0.357313
FBXO5	0.00281354	0.0615156	0.357313
NRP2	-0.00182255	0.061555	0.357313
CD151	0.0031703	0.0615691	0.357313
FAM69A	0.00278928	0.061596	0.357313
ZNF526	0.0021495	0.0616	0.357313
BICRAL	0.00284102	0.0616164	0.357313
SCRN3	0.00167089	0.0616355	0.357313
THAP5	0.00269604	0.0616868	0.357417
AC016831.1	0.00187468	0.0617266	0.357454
LRRC61	0.00189251	0.0617889	0.357622
MB21D2	0.0025963	0.0618344	0.357692
UTP3	0.00224362	0.061968	0.358209
INTS10	0.00124379	0.0620414	0.358209
PTMA	0.000340796	0.0620561	0.358209
AP001160.3	0.00235223	0.0620574	0.358209
ENC1	-0.00261745	0.0621717	0.358675
TRIT1	0.00259532	0.062216	0.358737
ZDHHC8	0.0026983	0.0623519	0.359328
HSPA14.1	0.00184337	0.0623916	0.359364
PRELID1	0.0017666	0.0624609	0.359371
EPHX2	0.00306462	0.0624735	0.359371
C10orf143	0.00233306	0.0624986	0.359371
ARPC3	-0.000737882	0.062527	0.359371
PIGL	0.00274931	0.0626791	0.360052
MKRN2	0.00238396	0.0628242	0.360456
SAYSD1	0.00267646	0.0628567	0.360456
TRNAU1AP	0.0027072	0.0628744	0.360456
NEDD1	0.00201729	0.0629037	0.360456
TBC1D25	0.00281327	0.0629397	0.360456
SP140	0.00278425	0.0629512	0.360456
HIC1	0.00207258	0.062989	0.36048
FAM19A2	0.00256685	0.0630616	0.360521
MYDGF	0.00111513	0.0630635	0.360521
TMCO3	0.00252812	0.0631544	0.360848
LYSMD2	0.0020268	0.0633179	0.361462
XPO5	0.00246895	0.0633292	0.361462
HOXB4	0.00253558	0.063409	0.361562
GART	0.00302953	0.0634142	0.361562
JKAMP	0.00208764	0.0634871	0.361598
KRR1	0.000647255	0.0634879	0.361598
ZNF480	0.00302711	0.0635502	0.36176
SURF1	0.00155291	0.0635893	0.361791
MED23	-0.00114192	0.0636678	0.362045
APEH	0.00245033	0.063797	0.362225
AL135925.1	0.00271036	0.0638142	0.362225
RAP1GDS1	0.00261558	0.06382	0.362225
AC010331.1	0.0020895	0.0638504	0.362225
GTPBP2	0.00220799	0.0639007	0.362225
NELFA	0.00216864	0.0639021	0.362225
UBE2S	0.0011485	0.0641334	0.36316
EID2	0.00154292	0.064135	0.36316
EBLN2	0.00294702	0.0642153	0.363276
CYP4V2	0.00313957	0.0642323	0.363276
HOXB-AS1	0.00221831	0.064257	0.363276
KIN	0.00187193	0.0643708	0.363371
CCT8	0.00218202	0.0644377	0.363371
FAM122A	0.00267264	0.0644516	0.363371
KRAS	0.00205791	0.064473	0.363371
JAM3	0.00261726	0.0644787	0.363371
SMYD5	0.00282224	0.0644898	0.363371
RIPOR1	0.00233866	0.0645112	0.363371
PBX2	0.00286633	0.064547	0.363371
MBOAT1	0.00254094	0.064579	0.363371
NTNG2	0.00201295	0.0646798	0.363748
OGFOD2	0.00204814	0.0647453	0.363925
TMEM18	0.00196897	0.0648163	0.364133
SLC39A13	0.00263824	0.0648662	0.364223
DNPEP	0.00235854	0.065058	0.365108
TYW3	0.00226275	0.0651249	0.365292
HIST2H2BF	0.00288267	0.0651873	0.365451
PLCD1	0.0028996	0.06527	0.365635
BEX3	0.00301895	0.0652883	0.365635
APIP	0.00285035	0.065513	0.366599
ARL2BP	0.00151163	0.0655328	0.366599
CLU	0.00211895	0.065563	0.366599
SLC25A19	0.00283094	0.065662	0.366961
PRR3	0.00278819	0.0658103	0.367453
GTF3C3	0.00278723	0.0658185	0.367453
CSAD	-0.00228491	0.0658986	0.367605
MFSD13A	-0.00262402	0.0659144	0.367605
CACUL1	0.00220772	0.0660013	0.367898
PPP2R3C	-0.00123882	0.0660883	0.368191
NUP214	0.00206783	0.0661509	0.368349
MAML3	0.00288498	0.0662436	0.368487
SLC35A2	0.00263588	0.0662445	0.368487
VPS18	0.00250317	0.0663801	0.36905
EPS15	0.00185988	0.0664876	0.369398
TARS2	0.0027463	0.0665117	0.369398
KIAA1328	0.00298752	0.0665928	0.369657
SLC25A25	0.00262815	0.0666304	0.369674
LAX1	0.00249647	0.0667777	0.369743
UHRF1BP1	0.00271882	0.0667906	0.369743
GKAP1	0.00291887	0.0667969	0.369743
WDR35	-0.00193512	0.0668236	0.369743
GPR132	0.00301679	0.0668417	0.369743
TSHZ2	0.00228895	0.0668496	0.369743
KCNC4	0.00214004	0.0668949	0.369802
YTHDC1	0.000507069	0.0670159	0.37028
ATG10	0.0028098	0.0671228	0.370607
MTMR3	0.00256181	0.0672244	0.370607
BORCS5	0.0015488	0.0672261	0.370607
SMYD3	0.00259892	0.0672332	0.370607
TRIM38	0.00240977	0.0672479	0.370607
SMAD2	0.00251964	0.0673942	0.370952
UNC93B1	0.00247703	0.0674143	0.370952
LEPROT	0.00241764	0.067425	0.370952
TMEM64	0.00262473	0.0674934	0.370952
PATL1	0.00161145	0.0675016	0.370952
PPP1R12C	-0.00240031	0.0675627	0.370952
BTLA	0.00293331	0.0675748	0.370952
SOCS1	0.00128502	0.0675946	0.370952
SLC11A1	0.00186162	0.0676273	0.370952
TNF	0.00285685	0.0676652	0.370952
LINC01534	0.00224471	0.0676912	0.370952
PACSIN2	0.00260984	0.0677739	0.371094
RAB3GAP1	0.00161836	0.0678314	0.371094
KIAA1191	0.00212673	0.0678465	0.371094
CBLL1	0.00145806	0.0678884	0.371094
CGRRF1	0.0017293	0.0678903	0.371094
PDCD7	0.00154029	0.0679531	0.371231
NRIP3	0.00291331	0.068023	0.371231
COA1	0.00148556	0.0680436	0.371231
CUL5	0.00122456	0.0680561	0.371231
MGST3	0.00210878	0.0680996	0.371231
TRIM52	0.00245755	0.0681231	0.371231
SPCS2	0.00161351	0.0682062	0.371351
SRP72	0.000727247	0.0682144	0.371351
NOTCH1	0.00306677	0.0683118	0.371692
CCNE1	0.00267837	0.0684138	0.371801
RAD23A	0.00158611	0.0684528	0.371801
TRMT112	0.0016612	0.0685211	0.371801
TMEM199	0.00226221	0.0685546	0.371801
YTHDF3	0.00181886	0.0685601	0.371801
PFDN2	0.00105594	0.068629	0.371801
ZMPSTE24	0.00228741	0.0686427	0.371801
SFMBT1	0.0029775	0.0686613	0.371801
ABCA5	0.0026069	0.0686819	0.371801
GLI4	0.00280965	0.0687241	0.371801
RALGDS	0.00257899	0.0687254	0.371801
AC064807.1	0.0023496	0.068775	0.371801
CMC4	0.0022672	0.0687986	0.371801
UBL3	0.00193786	0.0688351	0.371801
PRNCR1	0.00250297	0.0688748	0.371801
ZFP90	0.00293539	0.0688866	0.371801
TMEM203	0.00243777	0.0690057	0.372093
PECR	0.00207579	0.0690286	0.372093
XKR8	0.00257647	0.0690449	0.372093
CGAS	0.00259155	0.0690843	0.372118
KIAA1147	0.00231171	0.0691742	0.37232
CTPS2	-0.00196224	0.0691912	0.37232
CFAP36	0.0023922	0.0692981	0.37263
SREBF1	0.00248107	0.0693423	0.37263
S100A9	0.00278285	0.0693878	0.37263
ZNF83	0.00234639	0.0693879	0.37263
FOXJ2	0.00208997	0.0697356	0.374032
SUMF1	0.00247827	0.0697479	0.374032
GET4	-0.002309	0.0697831	0.374032
[truncated: 8,721 more rows]

## Sheet: Sex
gene	coef	p	fdr
XIST	-7.58827	1.18764e-100	1.27303e-96
TTTY15	5.65181	1.35604e-59	7.26769e-56
ZFY	4.85605	4.8189e-30	1.72179e-26
KDM5D	3.59423	1.18388e-13	3.17252e-10
UTY	5.47638	2.50233e-11	5.36449e-08
RPS4Y1	9.00359	3.00675e-10	5.28321e-07
USP9Y	3.09294	3.45018e-10	5.28321e-07
EIF1AY	5.64985	4.59547e-08	6.15736e-05
DDX3Y	7.65547	7.59607e-08	9.04692e-05
TTLL3	1.86762	5.9224e-06	0.00634822
NELFB	1.86072	1.47043e-05	0.0143287
TMEM134	1.65605	1.75408e-05	0.0156683
MRPL52	1.4306	2.16798e-05	0.0178759
LEPROT	1.7131	2.41076e-05	0.0184578
CEP85L	1.02168	3.0775e-05	0.0219918
CERNA1	1.9167	3.54378e-05	0.0237411
SCOC	1.65955	3.88001e-05	0.0244646
KLHDC4	1.67552	4.48948e-05	0.0267348
DDX3X	-0.870603	6.80116e-05	0.0383275
ERGIC3	0.937797	7.15132e-05	0.0383275
USP5	1.6596	8.33118e-05	0.0425247
ADCY3	1.41668	9.72025e-05	0.0463727
FAM117B	1.35375	9.9503e-05	0.0463727
DCAF1	1.497	0.000111519	0.049807
ACTN1	1.52799	0.000121798	0.0522223
SPSB3	1.09178	0.00020088	0.0814628
THAP3	1.6436	0.000205196	0.0814628
CDKN2D	0.592902	0.000216278	0.082796
NUCB1	1.07656	0.000245205	0.0878933
IFT52	1.72496	0.000252002	0.0878933
BBC3	1.13758	0.000258373	0.0878933
TMEM243	0.508709	0.000269708	0.0878933
MAP1A	1.50022	0.000270592	0.0878933
RFXANK	1.29173	0.000281376	0.0887079
COA3	1.50049	0.00029012	0.0888512
JMJD8	1.58976	0.000303048	0.0902325
MTRR	1.42154	0.000331642	0.0960775
TTC9	1.51814	0.000362381	0.100983
LYSMD3	1.19387	0.000403483	0.100983
C8orf76	1.20678	0.00040513	0.100983
OPA3	1.53477	0.000410258	0.100983
AL627422.2	-1.06903	0.000413632	0.100983
CTBP1	1.35118	0.00041524	0.100983
NECAP2	0.505827	0.000422949	0.100983
HS1BP3	1.60361	0.000423943	0.100983
USP1	0.833864	0.000447647	0.101511
DGKZ	0.909558	0.000449537	0.101511
VAMP7	1.27974	0.000456676	0.101511
CUL4A	0.812089	0.000464039	0.101511
ING3	0.550213	0.000482694	0.102593
DHX33	1.6287	0.00048813	0.102593
TSIX	-1.7482	0.000527364	0.108708
MCUR1	1.45203	0.00054855	0.110942
BCL7C	0.922875	0.000571137	0.112961
IFNAR2	1.49438	0.00057961	0.112961
WASHC2C	1.28898	0.000625873	0.119799
RABL6	0.823817	0.000641494	0.120523
GMFB	0.90625	0.000667003	0.120523
PLAA	1.34704	0.000673221	0.120523
UBA3	1.40932	0.000683131	0.120523
CAST	-0.402192	0.000685877	0.120523
AKAP1	1.30165	0.000701795	0.121331
ELP5	1.54328	0.000790049	0.132541
MFNG	0.784915	0.000791366	0.132541
FBXW4	1.39606	0.00081487	0.134378
DDX31	1.49723	0.000956761	0.155387
EPS15L1	1.40173	0.00102297	0.163659
RAB28	1.34423	0.00114727	0.179861
DNAJC10	1.03913	0.00117212	0.179861
VAMP2	0.681294	0.00118083	0.179861
PAFAH1B3	1.22318	0.00119491	0.179861
SMIM12	1.33856	0.00122457	0.179861
MAD2L2	0.965784	0.00122491	0.179861
DUSP22	1.4242	0.00125224	0.180853
AGPAT4	1.35876	0.00126542	0.180853
LSP1	1.05877	0.0013638	0.192349
CD47	0.813453	0.00139557	0.194274
MGRN1	1.29755	0.0014444	0.195347
SGTA	1.0319	0.00145259	0.195347
ACP1	0.525571	0.00146226	0.195347
NPM3	1.34785	0.00148187	0.195347
DGUOK	0.902239	0.00151813	0.195347
DGKH	1.37303	0.00152198	0.195347
CMTM3	0.982383	0.0015455	0.195347
PBDC1	0.796311	0.00156839	0.195347
MGAT4A	0.833564	0.00157082	0.195347
PCMTD2	1.10565	0.00158552	0.195347
NUDCD3	1.5803	0.00168302	0.203956
SLC46A3	1.42845	0.00171122	0.203956
GOPC	1.28223	0.00171248	0.203956
HSPB11	1.23176	0.00178613	0.209146
HPS6	1.3078	0.00180097	0.209146
IRF3	1.34047	0.00181459	0.209146
SHKBP1	1.2805	0.00189282	0.212358
CD274	-1.15293	0.00190898	0.212358
GUSB	1.29812	0.00193022	0.212358
CWC27	0.93095	0.00194134	0.212358
CTSZ	1.47701	0.00195739	0.212358
OAT	1.03373	0.00196132	0.212358
GPR174	1.1673	0.00201648	0.215876
STK38L	1.41601	0.00205129	0.215876
AC017083.1	1.24972	0.00205424	0.215876
CIZ1	0.944568	0.00215516	0.224283
TMEM222	1.15739	0.00219839	0.225475
BAD	1.10826	0.00220868	0.225475
MRPS31	1.32902	0.00231262	0.232724
PDLIM5	1.13734	0.00232312	0.232724
VPS9D1	1.3103	0.00238492	0.236704
ANKS6	1.0087	0.00249801	0.245653
GTF3C6	0.742328	0.00257472	0.250894
MAPKAPK5	1.05055	0.00260049	0.251123
SMIM13	0.984539	0.00265292	0.253899
AKR1B1	1.07658	0.00269324	0.25522
TRUB2	1.17448	0.00271939	0.25522
RNF19B	1.01581	0.00273816	0.25522
DHRS4L2	1.41196	0.00276387	0.255396
EVA1C	1.13996	0.00290237	0.260479
NFATC3	0.795307	0.00297583	0.260479
TMED3	0.755346	0.0030005	0.260479
RNF167	1.04173	0.00303126	0.260479
FLII	1.19084	0.00306059	0.260479
IL7R	0.408428	0.00308379	0.260479
COMTD1	1.45483	0.00309992	0.260479
ARL2BP	0.720855	0.00311401	0.260479
MTMR1	1.33229	0.00311746	0.260479
STYX	1.23145	0.0031187	0.260479
GSDMD	1.24226	0.00312131	0.260479
AC083880.1	1.05608	0.00314491	0.260479
STIM1	1.13239	0.00315029	0.260479
MAN1A2	0.834988	0.00315909	0.260479
TICAM1	1.29568	0.00320312	0.262093
NDEL1	0.972481	0.00323555	0.262741
RGP1	1.2633	0.00330026	0.265981
TMEM64	1.25019	0.0033624	0.268967
MAN1B1	1.25392	0.00362635	0.278168
KIAA0586	1.14988	0.00363383	0.278168
PGRMC2	0.799766	0.00366894	0.278168
MDH1	0.732405	0.00367025	0.278168
C1orf50	1.22221	0.00368193	0.278168
ATL3	1.06928	0.00368531	0.278168
TCHP	1.24238	0.00371346	0.278168
MRPL41	0.745799	0.00373471	0.278168
POLG	1.27776	0.00373789	0.278168
SNRPB2	0.372653	0.00374414	0.278168
RBKS	-0.950622	0.00379457	0.278168
WDR1	0.891357	0.00381759	0.278168
UVRAG	1.05716	0.0038443	0.278168
DDHD1	0.863006	0.00385963	0.278168
LCMT1	1.09224	0.00386669	0.278168
SELENOH	0.646139	0.00393429	0.279543
AC087741.1	1.08487	0.00393795	0.279543
ATXN1	0.906452	0.00398406	0.280955
RAB11B	1.10371	0.00404267	0.28306
VPS41	1.17615	0.00406673	0.28306
BOD1L1	-0.459185	0.00418114	0.284839
NCBP2	0.491703	0.00428297	0.284839
C21orf58	-0.902983	0.004287	0.284839
ITSN2	-0.405701	0.00432908	0.284839
GLRX3	0.820665	0.00433335	0.284839
RINT1	1.31652	0.00433385	0.284839
CTSA	1.30047	0.00436822	0.284839
CAPN15	1.23395	0.00436903	0.284839
SPG21	1.24101	0.00437308	0.284839
FAM228B	1.2879	0.00438027	0.284839
CETN3	1.03114	0.00440592	0.284839
ADH5	0.740322	0.00441117	0.284839
BTN3A2	1.99743	0.00445043	0.285381
PPP2R2D	0.726295	0.0044728	0.285381
SMIM7	0.956175	0.00450918	0.28595
BLOC1S4	0.687532	0.00453507	0.28595
ZAP70	0.766309	0.00462005	0.289604
MED19	0.903756	0.00469051	0.290372
CEP192	1.1146	0.0047022	0.290372
TCEA3	1.2683	0.00473602	0.290372
C8orf58	1.60559	0.00474281	0.290372
POLL	1.16777	0.00476774	0.290372
EEF2K	1.21798	0.00482677	0.291463
RPF2	1.15398	0.00484003	0.291463
CAPNS1	1.00354	0.0048676	0.291485
RRP36	1.1292	0.00493264	0.292939
PAXIP1-AS1	1.14498	0.00494653	0.292939
EAF2	1.09978	0.0050707	0.296661
ZBTB39	1.18008	0.00509389	0.296661
ATP6V1F	0.727267	0.00511279	0.296661
PPM1B	0.81874	0.00513872	0.296661
RPS6KA5	1.05347	0.00515024	0.296661
RNF216	0.69412	0.00517544	0.296661
CHD1L	1.23615	0.00529176	0.298
CBX3	0.722828	0.005325	0.298
EDEM3	1.39054	0.0053779	0.298
NSMCE4A	1.17347	0.00540104	0.298
SLC25A51	1.23097	0.00541591	0.298
KIAA2026	0.958415	0.0054427	0.298
SMYD2	1.3606	0.00547777	0.298
GEMIN8	1.05685	0.00551909	0.298
ZBTB49	1.21172	0.00552798	0.298
EIF1AX	-0.49686	0.00553887	0.298
PIN1	0.745082	0.00557057	0.298
ZNF726	0.908827	0.00558866	0.298
MEAF6	0.856104	0.00561492	0.298
CDK8	1.1536	0.00570354	0.298
KLF7	0.790762	0.00575053	0.298
TFB2M	1.05563	0.00575416	0.298
PDCD2L	1.61945	0.00576292	0.298
AIDA	1.04427	0.00577168	0.298
NSD3	0.33396	0.0057769	0.298
ACAD10	1.05753	0.00581454	0.298
RAD23A	0.710313	0.00583337	0.298
WDR19	-1.01111	0.00584754	0.298
CXorf40B	1.19149	0.00585084	0.298
PABPN1	0.714572	0.00586602	0.298
BLOC1S1	0.623717	0.00595103	0.300892
AC074117.1	1.04288	0.00603768	0.30384
TSR3	0.70083	0.00610402	0.305743
MAD2L1BP	1.00709	0.00617102	0.307104
RABL2B	1.19953	0.00618849	0.307104
SNAPC2	1.25848	0.00626413	0.307586
HMOX2	1.0431	0.00633809	0.307586
CXorf21	1.16559	0.00633888	0.307586
CD74	0.401964	0.00634721	0.307586
TBC1D10B	1.29461	0.00636272	0.307586
F11R	1.15602	0.00640716	0.307586
STMN1	1.85483	0.00642318	0.307586
PLCH2	0.868393	0.00642777	0.307586
RAB1A	0.789994	0.00652085	0.309126
TDP1	1.56231	0.00652124	0.309126
PPP2R5D	1.19788	0.00654646	0.309126
AP1B1	1.24893	0.00665833	0.313029
RAB5IF	0.369658	0.00681176	0.313918
CALM2	0.778635	0.00683503	0.313918
EID3	0.924832	0.00685349	0.313918
UBXN10-AS1	1.37441	0.0068974	0.313918
MT-ND4	0.463514	0.00694999	0.313918
KLHL36	0.861314	0.00699545	0.313918
VCPIP1	1.18932	0.00699717	0.313918
HMGN2	0.389673	0.00701053	0.313918
SUPT3H	1.1978	0.00703566	0.313918
RSAD1	1.39141	0.00703678	0.313918
FAM41C	1.19872	0.00706642	0.313918
KCTD12	0.860201	0.00709059	0.313918
TRIM37	1.19893	0.00712208	0.313918
TBC1D9B	1.23608	0.0071596	0.313918
ACOT8	1.19233	0.00716127	0.313918
TFPT	1.19279	0.0071615	0.313918
ALG12	1.57146	0.00719248	0.313918
ZNF281	0.872771	0.00720438	0.313918
PPP1R2	0.288517	0.00724055	0.314217
UBAC2	1.04584	0.00733364	0.31661
NAA80	1.16288	0.00735479	0.31661
ING1	0.915825	0.00746132	0.31969
MAGOHB	1.19344	0.00749309	0.31969
ARMH1	0.861517	0.0075542	0.31969
EIF4G1	0.999596	0.00755749	0.31969
DTX3	1.09839	0.00758286	0.31969
ARRDC1	1.86635	0.007632	0.31969
ELK1	1.51605	0.0076351	0.31969
PSMG4	1.53558	0.00767374	0.320058
ZNF787	1.13681	0.00779048	0.320632
ZNF428	0.679808	0.00780481	0.320632
ALOX5AP	0.859667	0.00782503	0.320632
AL138724.1	1.22151	0.00787838	0.320632
PCED1A	1.16819	0.00787906	0.320632
GMDS	1.15835	0.00789536	0.320632
IKZF2	1.15311	0.00790322	0.320632
ZBTB7A	0.933524	0.00792682	0.320632
RGS19	1.09168	0.00811449	0.325561
HERC3	1.15319	0.00813634	0.325561
MED21	1.10823	0.00814895	0.325561
HSF1	1.0169	0.00818723	0.325561
ZNF714	1.14476	0.00820053	0.325561
TMEM191B	1.24293	0.0082632	0.326839
ANAPC7	1.76562	0.00829582	0.326922
PPP2CA	0.372244	0.00841239	0.330302
SHC1	1.68502	0.00855384	0.332129
CDK5RAP2	0.881127	0.00858861	0.332129
REPIN1	1.15142	0.00861537	0.332129
BOLA3	1.1671	0.00861621	0.332129
EXOC7	0.879034	0.00863426	0.332129
LAGE3	1.12299	0.00866284	0.332129
SEC23IP	1.07369	0.00867583	0.332129
C4orf3	0.621348	0.00871655	0.332501
CTPS2	-0.835699	0.00875522	0.332791
CDK19	1.17146	0.00880168	0.333375
EVI2B	0.299643	0.00886968	0.334483
CLN5	0.595374	0.00889333	0.334483
CERS6	1.41954	0.0089803	0.334599
RANGRF	1.0564	0.00898192	0.334599
POLRMT	1.13423	0.00903155	0.334599
NOP16	1.23625	0.00903903	0.334599
MIR762HG	1.38225	0.00909121	0.334599
COPB2	1.16195	0.00909841	0.334599
LRSAM1	0.882136	0.00911493	0.334599
ATP5MC1	0.659264	0.00916564	0.335312
BRPF1	1.08466	0.0092228	0.335611
VEZF1	0.843151	0.00923643	0.335611
NELFA	0.897972	0.00929684	0.335636
TRMT10A	0.853831	0.00929973	0.335636
AC092329.3	0.813961	0.00933816	0.335747
ERN1	1.10214	0.00936547	0.335747
AP006621.3	1.50626	0.00943863	0.337242
CSTB	0.698265	0.00953414	0.339523
SZRD1	0.610517	0.00971435	0.343941
MPHOSPH9	1.44873	0.00972238	0.343941
DHPS	1.03329	0.0101654	0.353615
BCAS3	1.04008	0.0102631	0.353615
THAP4	1.24042	0.010316	0.353615
IKBKE	1.06605	0.0103676	0.353615
VPS36	1.06918	0.0103899	0.353615
ZPR1	0.850439	0.0104971	0.353615
NDUFA2	0.473556	0.0105192	0.353615
OARD1	0.723965	0.0105544	0.353615
XYLT1	1.15761	0.0105579	0.353615
GATA3	0.707905	0.0105621	0.353615
PRMT3	1.05421	0.0105751	0.353615
PIGQ	1.01715	0.0106296	0.353615
CSNK2A1	0.677797	0.0106414	0.353615
NMRAL1	1.09461	0.010686	0.353615
SLAIN2	0.771847	0.0107119	0.353615
VDAC3	0.837687	0.0107268	0.353615
C6orf226	1.20878	0.0107602	0.353615
RNF25	1.15793	0.0107687	0.353615
COX14	1.02768	0.0108338	0.353615
FAM89B	1.27439	0.0108424	0.353615
CEP44	1.20192	0.0108625	0.353615
UBE2K	0.65272	0.0108936	0.353615
SMARCB1	0.817556	0.0109118	0.353615
NFE2L1	1.42841	0.0110043	0.353615
PSPH	-0.98676	0.0110135	0.353615
AC073195.1	0.814797	0.0110522	0.353615
DCTPP1	0.880317	0.0110571	0.353615
ZNF706	0.602278	0.0110672	0.353615
APPL2	1.16789	0.0110763	0.353615
HIST1H2BH	0.979046	0.0111315	0.353615
ACER3	1.09258	0.0112059	0.353615
KLF11	1.00892	0.0112678	0.353615
SIMC1	1.07265	0.0112755	0.353615
LIMD1	1.07349	0.0113541	0.353615
TCEA2	1.03069	0.0113608	0.353615
ZNF749	1.00247	0.0113687	0.353615
DUS3L	1.48681	0.0114077	0.353615
MMADHC	0.627813	0.01142	0.353615
CTSC	0.698326	0.011429	0.353615
ALKBH2	1.13204	0.0114419	0.353615
CGAS	1.06029	0.0116111	0.353615
DERL2	0.651419	0.0116136	0.353615
LSM7	0.470193	0.0116167	0.353615
GLUL	0.933229	0.0116195	0.353615
TDP2	1.11785	0.0116228	0.353615
PFDN1	0.638193	0.0116273	0.353615
PTMS	1.63672	0.0116391	0.353615
ZNF350	0.635873	0.011668	0.353615
CTSW	1.17064	0.0117144	0.353615
ZNF720	1.1339	0.0117392	0.353615
COL4A3BP	0.854125	0.0117399	0.353615
PIGH	0.79857	0.0117457	0.353615
WHRN	1.03502	0.0117603	0.353615
BRK1	0.366339	0.0117773	0.353615
FGFR1OP2	0.618167	0.0118444	0.354637
WDR60	1.2445	0.0119115	0.354969
TMEM175	-1.10367	0.0120286	0.354969
CENPS	-0.826621	0.0120604	0.354969
PTEN	0.60001	0.0121141	0.354969
ASH1L	0.649376	0.0121374	0.354969
GPR146	1.17725	0.0121572	0.354969
TMEM219	0.754905	0.0121742	0.354969
PHKB	-0.881718	0.0121851	0.354969
UIMC1	0.701546	0.0122226	0.354969
ALG5	0.722093	0.0122927	0.354969
SPINT2	0.800409	0.0123235	0.354969
PXYLP1	0.889501	0.0123294	0.354969
AP3S1	0.570478	0.0123332	0.354969
UBA6	0.744501	0.0123554	0.354969
IFT20	0.7257	0.0123598	0.354969
RPLP1	0.44247	0.0124061	0.354969
UNC119B	-1.04179	0.0124184	0.354969
LINC00909	0.846384	0.0125747	0.357708
LYPLAL1	1.09733	0.0125941	0.357708
POP7	0.819344	0.0126144	0.357708
STX10	0.59782	0.0126748	0.358471
SUN1	0.560775	0.0127493	0.359631
MT-CO2	0.541907	0.0128632	0.361869
SAMD4A	-0.843691	0.0129194	0.361869
GIMAP2	1.01886	0.0129299	0.361869
NLRC5	0.587001	0.0130076	0.363094
KLHDC3	1.00798	0.0130476	0.363266
FAM111B	-0.908215	0.0132058	0.366719
BAIAP3	0.815203	0.0134145	0.36963
PAFAH1B2	0.821966	0.0134483	0.36963
ZFP64	0.725599	0.0134486	0.36963
DENND1B	0.92666	0.0134486	0.36963
ARID3B	0.98982	0.0135764	0.369721
VMAC	1.11792	0.0135792	0.369721
LRRFIP2	0.800507	0.0135792	0.369721
ZNF268	1.03427	0.0135899	0.369721
SIRT7	0.578076	0.0137108	0.372065
SDCBP	0.531122	0.0137535	0.372283
ZFAND6	0.416028	0.0138435	0.373773
EDRF1	0.702944	0.0138853	0.373962
HIGD2A	0.608139	0.0139687	0.374741
EWSR1	0.597165	0.0139892	0.374741
NUDT3	0.950701	0.0140298	0.374741
TCIRG1	0.849973	0.0140541	0.374741
GLRX5	0.90466	0.0141399	0.376093
COX8A	0.474145	0.0142306	0.376413
HIVEP3	0.96609	0.0142431	0.376413
CNIH1	0.451268	0.0142573	0.376413
CMC1	1.05129	0.0142936	0.376445
MBD1	1.29786	0.0143544	0.37712
ZNF528	0.776975	0.0144859	0.379195
M6PR	1.33244	0.0145041	0.379195
STARD10	0.744463	0.0145934	0.380164
MSMO1	0.827115	0.0146154	0.380164
KDM4C	0.621235	0.0146476	0.380164
PSMA6	0.855294	0.0147251	0.381252
NAGPA	0.936907	0.0148599	0.381311
NEDD8	1.08335	0.0149044	0.381311
KLF16	0.914463	0.0149111	0.381311
SLC9A3	1.10056	0.0149113	0.381311
C17orf75	1.39063	0.0149378	0.381311
EI24	0.892517	0.0150277	0.381311
MASTL	1.29095	0.0150747	0.381311
KIAA1147	0.90966	0.0150804	0.381311
MRPL47	0.34784	0.0151595	0.381311
DCLRE1B	0.962303	0.0151733	0.381311
MRE11	1.11	0.0151997	0.381311
SPACA6	1.16225	0.0152297	0.381311
EIF3G	0.508137	0.0152379	0.381311
PHF23	0.919632	0.0152408	0.381311
ANKRA2	0.706838	0.015261	0.381311
MTURN	1.09927	0.0153215	0.381932
MZT2A	0.811552	0.0154392	0.382013
NMT1	0.941125	0.015468	0.382013
DKC1	0.928665	0.0154872	0.382013
GCHFR	1.16251	0.0154909	0.382013
PPP1R15B	0.611877	0.0155029	0.382013
PPP3CC	0.76342	0.0155584	0.3825
ICMT	1.04832	0.0156828	0.383513
BUB1	0.696111	0.0157182	0.383513
ABHD10	1.23633	0.015854	0.383513
GPBAR1	0.728656	0.0158711	0.383513
TGS1	0.586888	0.0158809	0.383513
TERF2	0.786034	0.0158958	0.383513
COMMD9	1.1081	0.0159496	0.383513
HAUS4	1.36232	0.0160344	0.383513
AP5S1	1.00396	0.016038	0.383513
ANAPC5	0.369089	0.0160542	0.383513
TCEAL4	1.0256	0.0161001	0.383513
CFDP1	0.633415	0.016125	0.383513
SCARB2	0.934024	0.0161361	0.383513
ACO2	0.831069	0.0161437	0.383513
BOLA1	0.893874	0.0161685	0.383513
COPS7B	0.90298	0.0161746	0.383513
RASSF7	1.07726	0.0162078	0.383513
BRAT1	1.04361	0.0162839	0.384386
SLC37A1	1.22774	0.0163347	0.384386
HIST1H4A	-0.814281	0.0163523	0.384386
PDIK1L	1.47414	0.0164224	0.385189
RPP38	0.782557	0.0165906	0.387279
PNKD	1.41304	0.0166303	0.387279
USP30	1.09903	0.0166317	0.387279
GGNBP2	0.225186	0.0167122	0.387279
MEMO1	1.27043	0.0167583	0.387279
RHEBL1	0.984321	0.0167588	0.387279
NCOA3	0.726632	0.0167836	0.387279
MCUB	0.370144	0.0168005	0.387279
BCKDHB	1.13148	0.0169571	0.390051
EIF4E3	1.02341	0.0169999	0.390196
PSMB4	0.591908	0.017045	0.390397
MAP10	-0.709255	0.0171232	0.391352
FOXRED1	1.05661	0.0172037	0.392354
VTI1B	0.893112	0.0173269	0.393241
SEC61B	0.562713	0.0173686	0.393241
LYRM7	1.08813	0.0173796	0.393241
GYG1	1.63436	0.0173893	0.393241
HNRNPF	0.631074	0.0174772	0.3934
MPLKIP	1.00331	0.01749	0.3934
DAP3	0.32187	0.0175726	0.3934
AC242426.2	-0.864266	0.0176312	0.3934
FBXW2	0.855465	0.0177711	0.3934
NDUFAF2	1.04729	0.0178811	0.3934
TMSB4Y	1.2974	0.0179226	0.3934
SLC11A2	1.03579	0.0179407	0.3934
METTL4	1.41638	0.0180175	0.3934
CMTM6	0.583032	0.0180218	0.3934
AC007952.4	-1.05052	0.0180499	0.3934
RAB7A	0.612153	0.0180584	0.3934
PHB	0.69669	0.0181029	0.3934
APTR	1.22131	0.0181043	0.3934
AL133453.1	1.09641	0.0181106	0.3934
MAP3K13	1.12952	0.0181197	0.3934
PDLIM1	1.19589	0.0181319	0.3934
POLR3K	0.964489	0.0181491	0.3934
ITGB2-AS1	0.85659	0.0181711	0.3934
XPO5	0.922519	0.018177	0.3934
ADHFE1	1.04102	0.0182173	0.3934
DONSON	0.992012	0.018237	0.3934
TXN2	0.892525	0.0182525	0.3934
RUNX2	-1.11375	0.0183617	0.3934
TESK1	1.03466	0.0183968	0.3934
PIGO	0.892419	0.0184125	0.3934
HP1BP3	0.459294	0.0184386	0.3934
NUP160	0.877633	0.0184929	0.3934
MANEA	1.07401	0.0185151	0.3934
PSMA7	0.3112	0.0185182	0.3934
HPS1	0.931036	0.0185341	0.3934
ATP5PD	0.588173	0.0185711	0.393406
XPO1	0.960206	0.0186085	0.393422
MAP1S	1.05339	0.0186583	0.393697
PPID	0.809471	0.0187239	0.394305
FKBP1A	0.596717	0.0187653	0.394401
SLC35A4	0.918173	0.0189345	0.395959
AC099811.4	0.960781	0.01898	0.395959
SPON2	0.964033	0.0189842	0.395959
ARL6IP6	1.00304	0.0190033	0.395959
OXT	-0.781052	0.019055	0.395959
TSC22D4	0.686751	0.019061	0.395959
NSA2	0.381854	0.019114	0.395992
POLR2J2	1.03449	0.0191365	0.395992
RRS1	0.887151	0.0192092	0.396731
EID1	0.38671	0.0193751	0.399387
VPS33A	0.981798	0.0194342	0.399836
CLYBL	0.953526	0.0196754	0.403623
ATP5PF	0.378012	0.0196935	0.403623
EMC2	1.00105	0.0197882	0.404789
ZNF814	0.924609	0.0198548	0.405379
HNRNPA1L2	1.00357	0.0200865	0.409329
FAM83D	1.36463	0.0203325	0.41297
KDELC2	0.836686	0.0203862	0.41297
LRRC8C-DT	0.999614	0.0204093	0.41297
IL17RC	0.878067	0.0204193	0.41297
FUNDC2	0.727277	0.0204748	0.413314
APP	1.0517	0.0205225	0.413497
ARSB	-0.760554	0.0206394	0.413982
OAZ2	0.888389	0.0206592	0.413982
OGFOD3	1.04783	0.0206624	0.413982
CNPY3	1.19306	0.0207152	0.414265
PSMG3	0.980375	0.0207986	0.414428
ANAPC10	1.35599	0.0208007	0.414428
RNF13	0.911304	0.0209043	0.414993
MED8	0.91801	0.0209064	0.414993
U2SURP	0.282225	0.0209636	0.415359
SCNM1	1.30686	0.0210167	0.415642
PCBD2	1.00741	0.0211098	0.415896
AL512770.1	-0.857658	0.0211323	0.415896
PGPEP1	1.04702	0.0211459	0.415896
EVC2	0.695953	0.0212553	0.417282
TSTA3	1.28096	0.0214998	0.421309
ARHGAP25	1.0363	0.0216148	0.421533
CD99	0.559597	0.0216188	0.421533
THAP5	0.972133	0.0216483	0.421533
LRFN4	0.747824	0.0216685	0.421533
RAB4B	0.727121	0.0217614	0.421648
LBHD1	0.755927	0.0217985	0.421648
KRR1	0.29184	0.0218257	0.421648
FANCI	0.817196	0.0218454	0.421648
POLR2K	0.553519	0.0218978	0.421648
ZEB1-AS1	0.703176	0.0219802	0.421648
WDYHV1	0.976008	0.0220155	0.421648
MED17	0.622673	0.0221508	0.421648
RAB3GAP1	0.594921	0.0221841	0.421648
NADSYN1	1.21923	0.0221901	0.421648
MRPS28	1.01539	0.022213	0.421648
MYO1C	0.765117	0.0222902	0.421648
NDUFV3	0.892068	0.0223002	0.421648
CHCHD1	0.821775	0.0223105	0.421648
AGK	0.97157	0.0223311	0.421648
SSBP4	0.687531	0.0223366	0.421648
LEF1	0.356031	0.0223432	0.421648
NCDN	0.974033	0.022386	0.421714
UQCR10	0.482088	0.0225711	0.423755
CCNG1	0.741767	0.0225734	0.423755
AP2M1	0.844662	0.0226145	0.423784
TMEM192	1.0047	0.0228915	0.428227
COMMD5	1.01758	0.0230093	0.42968
MXI1	0.524845	0.0231644	0.431825
TMEM60	0.988904	0.0232287	0.432271
RALY	0.553898	0.0233501	0.433187
SHROOM1	1.26185	0.0233587	0.433187
FKBP4	0.963739	0.023437	0.433327
LRRC8C	0.789554	0.0234868	0.433327
TAPT1	-0.523417	0.0234875	0.433327
ARPC1B	1.09457	0.0235679	0.433833
SSBP1	0.615054	0.0235959	0.433833
POP5	1.48786	0.0237065	0.435119
GIT1	1.10933	0.0238015	0.436117
LHPP	1.05076	0.0240344	0.438722
TBCC	0.990709	0.0240441	0.438722
FLYWCH2	0.983191	0.0241295	0.438722
FBXL4	0.937378	0.0241813	0.438722
EDF1	0.589172	0.0241886	0.438722
TMCO6	1.12992	0.0241893	0.438722
TMEM128	0.94961	0.0242598	0.439258
THUMPD2	0.758555	0.024399	0.440506
ZNF550	0.862506	0.0244109	0.440506
ARMC10	1.05676	0.0245186	0.441695
NTAN1	0.700199	0.0246193	0.441695
AC106707.1	0.68519	0.0246327	0.441695
NSUN3	0.834308	0.0246897	0.441695
LAMTOR4	0.599383	0.0247206	0.441695
MIEN1	0.438507	0.0247241	0.441695
AC137767.1	0.980272	0.0247774	0.441912
AC007216.2	1.27332	0.024867	0.442773
LINC01126	0.830354	0.0249889	0.443097
WWOX	1.31719	0.0250416	0.443097
PDIA6	0.762701	0.0250526	0.443097
HNRNPH2	1.00658	0.0250909	0.443097
ERLEC1	0.362317	0.0251083	0.443097
HACE1	0.900463	0.0251938	0.443097
WSB2	0.757102	0.0252043	0.443097
NPRL2	1.52886	0.0253949	0.443097
LINC00847	0.984288	0.0255546	0.443097
HUS1B	1.39174	0.0255669	0.443097
IGSF22	0.641982	0.0255672	0.443097
ARHGAP4	0.400786	0.0255814	0.443097
LINC01252	0.674125	0.0255851	0.443097
CWF19L1	0.921827	0.0256064	0.443097
SSH1	1.00384	0.0256354	0.443097
PPARGC1B	0.864068	0.0256405	0.443097
SRBD1	-0.822188	0.0256457	0.443097
KRBOX4	1.16593	0.0256594	0.443097
KLF2	0.552995	0.0257476	0.443097
SNX30	0.933789	0.0257894	0.443097
TTLL12	0.635199	0.0257953	0.443097
LINC01431	0.792277	0.0258066	0.443097
ACLY	0.973523	0.0258408	0.443097
GPS1	1.09286	0.0258773	0.443097
SLC17A5	1.10481	0.0259516	0.44366
OSBPL7	1.25342	0.0260844	0.445221
NAT1	0.800334	0.0263241	0.446879
ARL8A	0.818825	0.026345	0.446879
HLTF	0.916641	0.0263461	0.446879
SLC48A1	0.844729	0.0263483	0.446879
RNF181	0.693981	0.0264099	0.447216
DAZAP2	0.358015	0.026455	0.447272
BOD1	1.31791	0.0265134	0.447521
SVIP	0.526437	0.0265815	0.447521
ATP5PB	0.598856	0.0266326	0.447521
ERCC6L2	-0.721708	0.0266367	0.447521
MIR4458HG	0.911338	0.0267479	0.44838
PPP1R16A	0.865951	0.0268121	0.44838
MGAT1	0.865705	0.0268133	0.44838
ZNF345	0.975716	0.0269038	0.449193
ARID1A	0.698132	0.0270337	0.450005
COA5	1.45316	0.0270866	0.450005
JTB	0.394735	0.0271039	0.450005
ATP5F1B	0.430495	0.0271283	0.450005
NISCH	0.732767	0.0271623	0.450005
SF1	0.269518	0.0273117	0.451577
SLC36A4	1.19937	0.0274107	0.451577
LYL1	0.719458	0.0275177	0.451577
UBE2J2	0.851302	0.0275369	0.451577
NME4	1.04377	0.0275548	0.451577
PPP4R1	1.34103	0.0275585	0.451577
UNC50	1.06142	0.0275777	0.451577
EIF2S2	0.584751	0.0275943	0.451577
AKR1A1	0.956664	0.0276897	0.452448
DNAJC18	-1.21277	0.0277666	0.452805
NAA35	-0.870592	0.0278159	0.452805
PDXDC1	0.738002	0.0279337	0.452805
DCUN1D2	0.803598	0.0279546	0.452805
AC064807.1	1.1963	0.0279981	0.452805
FN3KRP	0.865298	0.0280031	0.452805
CAT	1.52596	0.0280152	0.452805
DNAJC25	0.880529	0.0280495	0.452805
FIS1	0.600628	0.0280961	0.452875
BEX4	0.597011	0.0281758	0.452945
HMGN1	0.317491	0.0281935	0.452945
ZNF83	0.83082	0.0282622	0.452945
PKD2L2	0.620497	0.0283071	0.452945
ZNF44	0.815973	0.0283117	0.452945
P2RY8	0.496028	0.0284333	0.454213
FAHD2B	0.90987	0.0285691	0.455702
TXNDC11	-0.517687	0.0287679	0.457658
TBC1D10A	1.23453	0.0288437	0.457658
HPS3	0.879364	0.0288764	0.457658
TMEM120B	0.881685	0.0288822	0.457658
ATP2A3	0.739607	0.0289052	0.457658
NAXE	0.989539	0.029023	0.458845
ACADM	0.970998	0.0291773	0.460288
FAHD1	1.40881	0.0292001	0.460288
UNK	0.828662	0.0292824	0.460907
MAP3K7	0.95988	0.0294169	0.461654
AL118516.1	0.566578	0.0294344	0.461654
AATF	1.05891	0.0295277	0.461654
DUS1L	0.871522	0.0295364	0.461654
LSM8	0.559721	0.0295452	0.461654
IPP	0.966218	0.0296184	0.462074
KLHL7	0.878499	0.0296582	0.462074
SMUG1	0.736924	0.0297343	0.462102
AL451085.1	0.896586	0.0297463	0.462102
SAAL1	0.892849	0.0298378	0.462853
CLASRP	0.95368	0.0298825	0.462877
RNPEPL1	0.834089	0.029966	0.462928
ZNHIT3	0.548584	0.0299931	0.462928
VGLL4	1.33565	0.0300154	0.462928
SORBS3	1.01742	0.0301507	0.464346
EXD2	0.799692	0.0302181	0.464717
SGK1	-0.640398	0.0303116	0.464801
RPP25L	1.2939	0.0303889	0.464801
TSNAX	0.860309	0.0303891	0.464801
MT-CO3	0.595902	0.0304103	0.464801
EIF2A	0.338258	0.0304404	0.464801
P4HB	0.481737	0.0304953	0.464971
SAT2	0.657234	0.0305764	0.464971
KPNA6	0.754371	0.0305924	0.464971
EIF2B4	0.855684	0.0307287	0.464971
ZNF692	0.781341	0.0307426	0.464971
POLR3F	0.797425	0.0307429	0.464971
MAP2K6	0.948591	0.0307574	0.464971
C3orf62	0.867327	0.0307985	0.464971
C1orf174	0.70731	0.0308536	0.465147
DDIAS	0.654921	0.0309129	0.465387
TMEM129	1.4037	0.0309769	0.465696
AP1S2	0.850155	0.0310654	0.465918
KRT10	0.426066	0.0310786	0.465918
BORA	0.936229	0.0311376	0.466041
GOLGA2	-0.862573	0.0311749	0.466041
MRPL36	1.05261	0.0312173	0.466041
NPEPL1	1.37838	0.0312879	0.466446
DUSP7	0.588019	0.0313557	0.466662
RPL26L1	0.942272	0.0314094	0.466662
SLC31A1	1.41925	0.0314341	0.466662
LRCH1	0.979874	0.0314915	0.466662
HACD4	0.886704	0.0315637	0.466662
MT-CYB	0.500161	0.0316857	0.466662
GPR155	0.919292	0.031692	0.466662
ALG2	0.794119	0.0317456	0.466662
RAC2	0.510956	0.0318099	0.466662
TIGAR	0.727454	0.0318274	0.466662
LARP4	1.13067	0.0318287	0.466662
AC008741.2	0.836823	0.031836	0.466662
PACRGL	0.825573	0.0318953	0.466662
PRADC1	0.973167	0.0319119	0.466662
SNX10	0.928722	0.0320622	0.467898
PKM	0.888096	0.032096	0.467898
HIST1H2AB	0.734646	0.0321273	0.467898
TRAPPC3	0.787623	0.0321931	0.468219
UTP15	1.31402	0.032332	0.468413
RDH14	0.888878	0.0323668	0.468413
UTP11	0.719648	0.0323684	0.468413
PDCD5	0.741611	0.0323957	0.468413
GALT	0.958999	0.0324249	0.468413
RBX1	0.528417	0.0325672	0.469645
NIT2	0.957732	0.0326153	0.469645
MSANTD3	1.28732	0.0326421	0.469645
CHEK1	0.96704	0.0326855	0.469645
ZNF646	0.770841	0.0328323	0.471123
SDF4	0.553014	0.0328849	0.471247
RAB1B	0.819172	0.0330037	0.472318
SMARCC2	-0.682853	0.0331927	0.473856
ZNF701	0.920182	0.0332662	0.473856
ZNF703	1.14811	0.0332939	0.473856
CUEDC2	1.26646	0.0334609	0.473856
TFRC	0.584483	0.0334748	0.473856
MTX2	0.930595	0.0334949	0.473856
SYS1	0.546505	0.0335317	0.473856
ZSCAN25	1.02162	0.0335343	0.473856
TIMM23	0.765824	0.0336117	0.473856
SPEN	0.555565	0.0336217	0.473856
CCDC120	0.855669	0.0336288	0.473856
MTREX	0.480628	0.0336416	0.473856
AMPD3	-0.82066	0.0337015	0.474077
FAM209A	1.00301	0.0337792	0.474343
FKBP3	0.910181	0.0338089	0.474343
DECR1	1.15722	0.0339608	0.474487
SPTLC2	-0.884858	0.0340134	0.474487
NDUFAB1	0.814582	0.0340527	0.474487
TMEM109	0.71821	0.034079	0.474487
PRR3	0.939823	0.0341189	0.474487
NPRL3	1.01848	0.0341558	0.474487
ZNF790	0.914805	0.0341823	0.474487
RPL10A	0.3461	0.0341958	0.474487
MT-CO1	0.524083	0.0342509	0.474487
TMEM141	0.975168	0.0343075	0.474487
HSPB1	0.59317	0.0344114	0.474487
MAPK3	0.856715	0.034446	0.474487
TRAPPC2L	0.728473	0.0345477	0.474487
POU2F2	0.753117	0.0346259	0.474487
PIP4P2	1.3496	0.0346504	0.474487
B4GALT5	0.993441	0.034665	0.474487
SDHC	0.738425	0.0347102	0.474487
EXOSC6	0.437326	0.0347351	0.474487
PTPN6	1.37469	0.0348108	0.474487
ZMAT3	0.883544	0.0348155	0.474487
TUFM	0.645855	0.0349378	0.474487
PPP6R2	0.926621	0.0349672	0.474487
AZI2	1.03166	0.0350254	0.474487
RC3H1	0.542555	0.0350423	0.474487
GNA12	0.929252	0.0350843	0.474487
HOOK3	0.742803	0.0351155	0.474487
TRAPPC2B	1.35637	0.035153	0.474487
GAPDH	0.51832	0.035163	0.474487
HOXB2	1.02225	0.0352826	0.474487
RAB11A	0.572643	0.0353948	0.474487
KPNA2	0.570361	0.0354142	0.474487
TTC33	1.20163	0.0354356	0.474487
TXNL4A	0.410055	0.0354624	0.474487
WDR25	0.783021	0.0354847	0.474487
IBTK	0.904067	0.0354851	0.474487
KCNC4	-0.718681	0.0354915	0.474487
DBT	0.98967	0.0354968	0.474487
NFU1	0.710786	0.0355554	0.474487
PRRC1	0.604569	0.0355755	0.474487
ARL15	0.82389	0.0355898	0.474487
MED24	0.93859	0.0358481	0.474851
MCM2	0.740263	0.035862	0.474851
DUSP11	0.515456	0.0359071	0.474851
AGO1	0.918045	0.0359765	0.474851
RBM15B	0.590954	0.0359892	0.474851
BRCC3	1.02093	0.0360258	0.474851
TXNRD1	-0.669179	0.036041	0.474851
ADNP	0.576782	0.036095	0.474851
TNK2	0.752777	0.0361087	0.474851
MTR	-0.628411	0.0361979	0.474851
KHDC4	0.65844	0.0362727	0.474851
COTL1	0.515673	0.0362751	0.474851
SMAD5	0.922725	0.0363058	0.474851
ITFG1	0.692777	0.0363297	0.474851
MSL1	0.986294	0.0364034	0.474851
LINC01336	0.85064	0.0364202	0.474851
TMEM126A	0.483331	0.0365138	0.474851
TYW1	0.926244	0.0365708	0.474851
CCDC102A	0.706263	0.0366332	0.474851
CCNA2	0.614995	0.0366547	0.474851
KIF1B	0.962239	0.0366577	0.474851
ADIPOR2	1.11362	0.0366793	0.474851
CNOT8	0.402261	0.0366923	0.474851
CHCHD5	0.621862	0.0367377	0.474851
TTC5	0.953588	0.0367475	0.474851
PHF2	1.41765	0.0367937	0.474851
PPP3CB	0.893662	0.0368132	0.474851
BRMS1L	1.17853	0.0370335	0.476948
SOCS6	0.984413	0.0371062	0.476948
C3orf58	0.896084	0.0371228	0.476948
GTPBP6	0.737138	0.0371538	0.476948
B3GAT3	1.05795	0.0372645	0.477797
SNTA1	1.01489	0.03743	0.478657
PHC3	0.689429	0.0374502	0.478657
STRBP	1.57134	0.0374656	0.478657
IMPACT	0.951512	0.0375394	0.47903
AP003774.4	1.30978	0.0376524	0.479901
NT5C	1.21553	0.037719	0.480178
PHF21A	0.772396	0.0380179	0.480291
PDCD6	0.488397	0.0380418	0.480291
KCTD18	0.936115	0.0380651	0.480291
SPPL3	0.527756	0.0381366	0.480291
MRPS21	0.523826	0.0381515	0.480291
GSTK1	0.40388	0.0382359	0.480291
MRPL44	0.656087	0.0382586	0.480291
PTPN4	0.70474	0.0382843	0.480291
STX8	1.18275	0.0383021	0.480291
PFDN2	0.580433	0.0383343	0.480291
TMEM204	0.994731	0.038366	0.480291
GIPC1	0.813479	0.0384099	0.480291
SMG9	0.826388	0.038426	0.480291
BTBD9	0.786308	0.0384318	0.480291
OLA1	0.568782	0.0384867	0.480291
ZNF606	0.777485	0.0384971	0.480291
NCBP2-AS2	0.397564	0.0385577	0.480291
TSPYL1	0.507715	0.038574	0.480291
TRIM27	0.883622	0.0385792	0.480291
EFNB1	0.814612	0.0386612	0.480736
SPICE1	1.02458	0.0387047	0.480736
EPS8L2	1.30682	0.0387569	0.480827
GCSH	1.25471	0.0388026	0.480838
ATP6V1G1	0.418164	0.0389003	0.481492
ZCWPW1	0.750928	0.0389881	0.48158
AC008764.6	0.868836	0.0389972	0.48158
ERG28	1.1557	0.0391381	0.482763
MMS22L	0.875498	0.0392957	0.483463
PRPSAP1	1.39159	0.0393406	0.483463
YWHAQ	0.279233	0.03937	0.483463
ENTPD1-AS1	0.725715	0.0393753	0.483463
MIF-AS1	0.662226	0.0394478	0.4838
WRAP73	1.23616	0.0395747	0.484582
CEBPG	0.637127	0.039602	0.484582
LETM1	0.887105	0.0396979	0.485202
CSTF1	0.938821	0.0398099	0.485486
ABCB8	0.907106	0.0398679	0.485486
CPQ	1.14672	0.0399429	0.485486
ADSL	0.928986	0.0399561	0.485486
ULBP2	0.887825	0.039975	0.485486
ZNF367	0.754687	0.0400217	0.485486
MORC2	1.06703	0.0400382	0.485486
CDCA7L	0.95843	0.0401134	0.485848
SEPT9	0.383531	0.0401714	0.486001
TMED4	0.485855	0.0402178	0.486014
LRR1	0.860718	0.0403009	0.48647
ACTR6	0.841159	0.0403629	0.48667
TUSC2	0.762081	0.0404258	0.486678
SLC4A7	0.894039	0.0404681	0.486678
SYNGAP1	0.919433	0.0404997	0.486678
ACADS	0.901694	0.0407358	0.48816
ATP6V1D	0.725908	0.0407638	0.48816
PPM1M	1.12275	0.0407765	0.48816
PSENEN	1.00645	0.0408052	0.48816
AC048341.1	0.863885	0.0410073	0.488443
SLC35A3	0.718283	0.041052	0.488443
RAB5B	0.882365	0.041095	0.488443
TMTC3	0.876186	0.0411296	0.488443
AIRE	0.647155	0.0411418	0.488443
QSOX1	0.872965	0.0411423	0.488443
ACAA2	1.00003	0.0411712	0.488443
DPM1	0.548273	0.0412825	0.488443
EXOG	1.22197	0.0412833	0.488443
CCDC115	1.39239	0.0412998	0.488443
MARK4	0.908286	0.0413302	0.488443
MICB	0.896506	0.0414095	0.488842
ING2	0.959147	0.0415525	0.489835
STAT5B	0.422131	0.0416301	0.489835
SCO1	0.9677	0.0417027	0.489835
EIF5AL1	1.33516	0.041822	0.489835
SH3BP5-AS1	-0.712278	0.0418562	0.489835
WNK1	0.626377	0.0418566	0.489835
AC084036.1	0.657487	0.0418678	0.489835
UTP25	1.02162	0.0418751	0.489835
EMB	0.538449	0.0419143	0.489835
ZNF45	0.734278	0.0419855	0.489835
ERRFI1	-0.63264	0.0420056	0.489835
COQ2	1.49869	0.042042	0.489835
AKAP9	-0.304869	0.042166	0.490389
PINK1	1.14697	0.042181	0.490389
LMAN1	0.518124	0.0423163	0.491197
GLUD1	0.499612	0.0424304	0.491197
TIMM17B	1.21533	0.0424664	0.491197
UXT	0.437286	0.0424982	0.491197
DOK2	0.610787	0.0424993	0.491197
SPATA2L	1.17249	0.0425255	0.491197
GRWD1	1.17441	0.0426384	0.491971
AL136040.1	0.897763	0.0428286	0.493634
DMAP1	0.650463	0.0430116	0.495211
ING4	0.9139	0.043234	0.495706
RDH5	0.819907	0.0432692	0.495706
DDAH2	0.84762	0.0433171	0.495706
MZT1	0.529832	0.0433218	0.495706
ANKRD10	0.618352	0.0434739	0.495706
STMN3	0.779814	0.0434961	0.495706
COASY	0.904452	0.0435117	0.495706
MADD	1.06975	0.0435395	0.495706
PMM1	1.1096	0.0435582	0.495706
MIER2	1.2403	0.0436123	0.495706
AL031714.1	-0.658096	0.043627	0.495706
SNU13	0.40883	0.0436687	0.495706
WDFY1	0.578088	0.0437257	0.495706
PERP	-0.991249	0.0437279	0.495706
OVCH1-AS1	0.815272	0.0438274	0.495706
TTC27	0.935144	0.0438291	0.495706
VTA1	0.794629	0.0438408	0.495706
ARHGEF2	0.956767	0.0439996	0.496978
TASP1	0.744314	0.0440606	0.496984
CARS	0.875018	0.0440929	0.496984
TIMP2	-1.06495	0.0442369	0.496989
C12orf57	0.388155	0.0442964	0.496989
TMEM138	0.782904	0.0443315	0.496989
NDUFS7	0.682834	0.0445648	0.496989
LINC00539	0.595618	0.0447764	0.496989
DCAF8	-0.705855	0.0448762	0.496989
BIN3	1.18687	0.0448827	0.496989
FBLN5	0.76546	0.044885	0.496989
BTLA	0.940555	0.0449255	0.496989
TXN	0.484012	0.0449397	0.496989
HTATIP2	0.832381	0.0449443	0.496989
SNRNP25	1.17274	0.0449453	0.496989
AP1G2	0.824364	0.0449508	0.496989
BOP1	1.48489	0.0449778	0.496989
SF3A1	0.632633	0.0450654	0.496989
PTDSS1	0.794672	0.0450731	0.496989
RUSC1	1.07283	0.0451132	0.496989
CYB5R1	1.3094	0.0451381	0.496989
PARP15	-1.27315	0.0451471	0.496989
NNT	1.12261	0.0451609	0.496989
MVB12A	1.04654	0.0451641	0.496989
GET4	0.745579	0.0451657	0.496989
KATNB1	1.07162	0.0451965	0.496989
ASCC1	-0.964165	0.0452291	0.496989
MBOAT7	0.819064	0.0452524	0.496989
LINC00685	0.89484	0.0453661	0.497518
AK2	0.897195	0.0454329	0.497518
AC009118.2	0.709771	0.0454399	0.497518
PRKAB1	1.1053	0.0455459	0.497726
POGK	1.0791	0.0455517	0.497726
DYRK1B	0.810318	0.0457926	0.499848
TULP3	0.803781	0.0459034	0.49999
ATG4B	0.758593	0.0459113	0.49999
SAMD10	0.830014	0.0459456	0.49999
RTCB	0.525929	0.0460583	0.500598
ARHGAP35	0.9151	0.0460948	0.500598
SNX18	0.884447	0.0461995	0.500917
TTPAL	0.873067	0.0462177	0.500917
SCYL1	1.10761	0.0462728	0.501008
PTRHD1	1.02636	0.0465628	0.503242
NSUN5	0.849267	0.046573	0.503242
FAM3A	1.13058	0.0467426	0.504293
MYSM1	0.676775	0.0467733	0.504293
COIL	0.475386	0.0468151	0.504293
MATR3.1	-0.67261	0.0468912	0.504293
SRRD	1.0128	0.0469055	0.504293
PIGBOS1	0.890428	0.0469739	0.504513
TAF10	0.621968	0.0470696	0.504513
JPT1	0.640224	0.0470698	0.504513
EXOSC4	0.724564	0.0471271	0.504513
CHD8	0.332646	0.0471743	0.504513
SLC25A5	0.332974	0.0472084	0.504513
EIF1AD	1.03208	0.0473924	0.504646
KCNAB1	0.642149	0.0474318	0.504646
PEX3	0.827512	0.0475491	0.504646
PCBP1	0.438943	0.0475657	0.504646
FBXW5	0.76287	0.047572	0.504646
GGCT	1.27556	0.0476491	0.504646
ISOC1	0.563642	0.0476844	0.504646
CHAF1A	1.25301	0.0477041	0.504646
C9orf16	0.32387	0.0477886	0.504646
ZNF846	0.560304	0.0478198	0.504646
CLOCK	0.821347	0.0478326	0.504646
GZMA	1.28276	0.0478488	0.504646
PITRM1	0.866191	0.0478794	0.504646
ZC3H6	0.913723	0.04788	0.504646
ENPP4	-1.09313	0.0481162	0.506231
COQ10A	0.800126	0.0481248	0.506231
PAK1IP1	0.641734	0.0482094	0.506624
ENC1	0.991481	0.0483073	0.507155
EIF4H	0.348867	0.0484193	0.507565
NDUFS8	0.570199	0.0484452	0.507565
HPSE	0.644197	0.0484884	0.507565
MLLT10	0.779839	0.0485363	0.507572
AARSD1	0.737286	0.0486282	0.508037
LSM10	1.08413	0.0486987	0.508278
ZNF169	0.872364	0.0488112	0.508956
EXOSC2	0.839554	0.0488614	0.508985
INCENP	0.71634	0.0490141	0.509553
SGMS1	1.18532	0.0490554	0.509553
MT-ATP6	0.534437	0.0490802	0.509553
SCCPDH	0.87076	0.0491061	0.509553
MSRB2	0.864019	0.0492725	0.510518
CBWD5	1.41932	0.0493255	0.510518
COPS6	0.398805	0.0494171	0.510518
CTSB	0.71492	0.0494412	0.510518
SNRPD1	0.340388	0.0494566	0.510518
MTA3	0.828576	0.0495259	0.510518
ZFAND4	1.10524	0.0495773	0.510518
ZNF789	1.19442	0.0495803	0.510518
SMNDC1	0.648546	0.0497045	0.510518
RUFY2	0.888923	0.0497544	0.510518
PTPA	0.875512	0.0498115	0.510518
DNAJC19	0.42136	0.049832	0.510518
MAU2	1.27063	0.0499357	0.510518
INIP	0.958954	0.0500221	0.510518
AGAP2	-0.856203	0.0500494	0.510518
ZC3H14	0.479418	0.0500611	0.510518
LMBRD1	0.553219	0.0500898	0.510518
MPHOSPH8	0.480045	0.0501546	0.510518
D2HGDH	1.22517	0.0502005	0.510518
CCNI2	0.678163	0.0502491	0.510518
LPAR6	0.870619	0.0502633	0.510518
TIMM10B	0.650741	0.0502908	0.510518
CENPJ	0.656098	0.0503042	0.510518
AHDC1	0.860616	0.0503591	0.510518
AL022328.4	-0.841185	0.0503912	0.510518
UBXN2B	0.922851	0.0504374	0.510518
MUL1	1.28893	0.0504875	0.510543
MOSPD3	0.997881	0.0507047	0.511897
MT-ND1	0.367602	0.0507169	0.511897
ATP5F1D	0.375559	0.0507875	0.512116
SAFB2	-0.272194	0.0508648	0.512116
RPS18	0.383158	0.050882	0.512116
KCNAB2	0.888812	0.0510144	0.512727
POLR2E	0.673698	0.0510522	0.512727
TTC30B	-0.706787	0.0511313	0.512727
TRMT61B	0.84213	0.0511339	0.512727
RCBTB2	0.876249	0.0511945	0.512854
AMN1	0.674906	0.051324	0.513252
COMMD7	0.94209	0.05133	0.513252
FAM76A	0.746333	0.0515685	0.513588
TMEM14B	0.412092	0.0516567	0.513588
DGCR6	0.82435	0.0517128	0.513588
TSN	0.33505	0.0517983	0.513588
SCAMP4	0.889468	0.0518548	0.513588
YIPF6	0.895485	0.0518664	0.513588
SLC7A6	0.76333	0.0519062	0.513588
MFSD5	1.06773	0.0519415	0.513588
GTF3C5	0.953208	0.0519901	0.513588
TMEM42	0.776325	0.0520719	0.513588
IGBP1	0.548407	0.0520728	0.513588
RFLNB	0.915631	0.0521155	0.513588
SMIM37	0.846653	0.0521192	0.513588
ACBD6	0.622321	0.0521855	0.513588
AP000692.2	0.972169	0.0521995	0.513588
EME2	0.717065	0.0522043	0.513588
ZNF197	-0.804374	0.0522552	0.513588
MAPKAPK3	0.792656	0.0522651	0.513588
CLP1	0.834032	0.0523391	0.513588
EIF2D	1.0301	0.0523605	0.513588
TCEAL8	0.891262	0.0523847	0.513588
USP9X	-0.683075	0.0524177	0.513588
PIGV	0.646295	0.0526015	0.514002
MFSD12	1.1388	0.0526515	0.514002
FAM124B	-0.985696	0.0527265	0.514002
MTHFD1	0.851638	0.0527316	0.514002
AC034236.2	-0.920412	0.0527457	0.514002
TUBB	0.600046	0.0527476	0.514002
FASN	0.966117	0.0529294	0.514715
MRPL24	0.854373	0.05299	0.514715
CENPU	0.935368	0.0530247	0.514715
TENT4B	0.457395	0.0530462	0.514715
PSMD6	0.426191	0.0531258	0.514715
CARMIL2	0.838126	0.0531428	0.514715
CLECL1	1.07221	0.0531796	0.514715
SLC35B4	0.826338	0.0533506	0.514715
CD3E	0.444136	0.0533592	0.514715
WDR6	-0.843455	0.0534515	0.514715
NDUFB6	0.331548	0.0535193	0.514715
DAPL1	0.784573	0.0535812	0.514715
CAMSAP1	1.46418	0.0536745	0.514715
AC005261.3	1.26455	0.0537101	0.514715
PDIA3	0.508394	0.0537456	0.514715
FUBP1	-0.26075	0.0537538	0.514715
IKBKG	0.838281	0.053771	0.514715
FAM209B	0.75229	0.0538087	0.514715
Z93241.1	-0.947038	0.0538145	0.514715
AC002553.1	-0.640295	0.0538528	0.514715
TIMM10	0.619519	0.0538612	0.514715
TPGS2	0.713776	0.0538772	0.514715
EEF1E1	1.17902	0.0540097	0.515157
AC012360.1	-0.604743	0.0540196	0.515157
FAM91A1	0.62394	0.0540991	0.515457
MRPS11	0.715123	0.0542191	0.51572
GEMIN6	0.709669	0.054223	0.51572
FUOM	0.834766	0.0545525	0.517429
EXT2	0.836906	0.0545926	0.517429
CDK17	-0.514727	0.0546472	0.517429
NAPB	0.791378	0.0547545	0.517429
MAT2B	0.634905	0.0547984	0.517429
NUDT22	1.13621	0.0548224	0.517429
ZNF487	0.853306	0.0548298	0.517429
CRADD	1.02105	0.0548582	0.517429
STRADB	1.09245	0.0548862	0.517429
SDHA	0.665907	0.0550092	0.517429
GRIPAP1	-0.69813	0.0550601	0.517429
DYM	0.614444	0.0551542	0.517429
AHCYL1	1.09303	0.0551706	0.517429
FGFBP3	0.826482	0.0551721	0.517429
TSPYL4	0.878984	0.0552034	0.517429
LEAP2	0.790101	0.0552597	0.517429
MTHFSD	0.624651	0.0552597	0.517429
PUS1	1.39956	0.0552716	0.517429
RASA3	0.408864	0.05535	0.51766
HMGXB4	0.429048	0.0555058	0.51766
NOL8	0.829313	0.0555319	0.51766
SH3KBP1	0.361128	0.0555552	0.51766
ZNF275	0.84541	0.0556387	0.51766
TMTC4	0.574674	0.05569	0.51766
HBS1L	0.277763	0.0557136	0.51766
DDX50	0.429445	0.055717	0.51766
TRIM13	0.78797	0.0557309	0.51766
TFAM	0.410993	0.055882	0.518011
MBLAC1	-0.806736	0.0558982	0.518011
ICAM3	0.458998	0.0560351	0.518011
MARCH8	1.15461	0.0560538	0.518011
GSS	1.03412	0.0561714	0.518011
RBBP9	1.00486	0.0561734	0.518011
SKA2	0.829811	0.0562093	0.518011
ZNF711	0.775103	0.0562543	0.518011
RFX3	0.864753	0.0562767	0.518011
MRRF	0.781125	0.0562787	0.518011
CATSPERG	0.55241	0.0563003	0.518011
AC006157.1	0.722406	0.0567014	0.520634
LRRC45	1.03415	0.0567081	0.520634
KBTBD6	0.862959	0.0567757	0.520634
VIRMA	-0.323612	0.0567796	0.520634
DCAF10	1.15129	0.0569571	0.521815
ARL6IP4	0.360266	0.0570125	0.521876
CUTC	0.851499	0.057079	0.52204
TMEM147-AS1	-0.679246	0.057136	0.522115
ZNF22	0.524529	0.0574623	0.523909
ZNF32	0.704234	0.0574856	0.523909
CTCF	0.458448	0.0574861	0.523909
MRPL13	0.689868	0.0575278	0.523909
SAYSD1	0.796908	0.0576108	0.524152
TOMM22	0.492261	0.0576523	0.524152
RFC3	1.08929	0.0577708	0.52471
AL117332.1	0.905596	0.0578115	0.52471
CCHCR1	0.636904	0.0579716	0.525487
SEC22B	0.620632	0.0579953	0.525487
XBP1	0.703345	0.0580474	0.525516
CHMP4B	0.434737	0.058265	0.52663
ZNF782	0.611234	0.0582688	0.52663
AC020911.2	-0.912192	0.0583339	0.526774
CAMLG	0.421021	0.0586048	0.528775
CACNA1A	0.685433	0.0587154	0.528782
ARRDC5	-0.605076	0.0588327	0.528782
PYROXD2	0.6302	0.0588435	0.528782
CDCA7	0.896372	0.0588537	0.528782
DUSP14	0.810505	0.0588958	0.528782
RAF1	0.545371	0.0590086	0.528782
SH2D3C	0.650608	0.0590096	0.528782
MB21D2	0.765574	0.059012	0.528782
TPST2	0.840941	0.0590495	0.528782
TAF1C	0.786298	0.0591312	0.529071
FOXP4	1.06303	0.0592556	0.529742
TM2D2	1.28125	0.0593875	0.530479
BAG1	0.851213	0.0595352	0.53119
NPLOC4	0.634063	0.0596604	0.53119
IMPA2	-0.57859	0.0596614	0.53119
MBD6	-0.944212	0.0597919	0.53119
GNAI2	0.328818	0.059814	0.53119
AL137003.1	-1.1562	0.0598234	0.53119
ERCC3	0.67311	0.0598784	0.53119
NSFL1C	0.599936	0.0598819	0.53119
RPS6KB2	0.698386	0.0599131	0.53119
RAD17	0.678986	0.0599696	0.531251
RPAP3	1.07387	0.0601254	0.531541
USE1	0.90416	0.0601397	0.531541
PRCP	0.732236	0.0601511	0.531541
NOSIP	0.430453	0.0603115	0.53209
MLX	0.785247	0.0603124	0.53209
AL139246.5	0.734971	0.0603877	0.532144
HERPUD2	0.418196	0.0604762	0.532144
MRPS15	0.493075	0.0605824	0.532144
PEX13	0.955772	0.0606013	0.532144
GPM6B	1.10298	0.0606393	0.532144
ZNF24	0.343123	0.0607627	0.532144
CRY2	0.739242	0.0607716	0.532144
LETM2	0.847925	0.0608008	0.532144
ZNF627	1.01965	0.0608813	0.532144
BBIP1	0.918325	0.0608861	0.532144
VTI1A	0.305964	0.0609191	0.532144
NECAB3	0.8077	0.0609281	0.532144
VPS53	0.912324	0.060964	0.532144
REEP5	0.967791	0.0610186	0.532187
USP19	0.854687	0.0611437	0.532619
TRAPPC4	0.656983	0.0612061	0.532619
MCM7	0.815299	0.0612171	0.532619
ERICH1	0.639463	0.061423	0.53392
GPATCH8	0.437602	0.0615157	0.53392
TOMM40L	0.567521	0.0615161	0.53392
NSMF	1.0341	0.0615908	0.534136
NME6	0.833067	0.0618252	0.535394
MYO18A	-0.770536	0.0618641	0.535394
CCDC121	0.676522	0.0618871	0.535394
AC009041.2	0.65457	0.0619878	0.535394
KIAA1586	1.04214	0.0620008	0.535394
TRMT13	0.843162	0.0621303	0.535394
UQCRC1	1.18255	0.0621441	0.535394
CPSF2	0.845513	0.0621474	0.535394
PIK3R4	1.03925	0.0622371	0.535394
HSBP1L1	0.91612	0.0622752	0.535394
HAR1A	0.631726	0.0622853	0.535394
SLC12A6	1.04657	0.062392	0.535823
YME1L1	-0.204063	0.0624663	0.535823
RIOX2	0.820458	0.0625397	0.535823
HPGD	0.945539	0.0626125	0.535823
YOD1	0.85093	0.0626258	0.535823
TBCE.1	-0.611879	0.0626617	0.535823
CREB1	1.05243	0.0626851	0.535823
PEBP1	0.532943	0.0627924	0.536312
KNL1	1.10657	0.0628937	0.536702
RAB39B	0.825828	0.0629382	0.536702
CDC123	0.341523	0.0630267	0.53703
MCRIP1	0.752508	0.0631452	0.537612
BRI3	0.396756	0.06322	0.537693
CFAP20	0.471169	0.0632843	0.537693
MAZ	0.422067	0.0633052	0.537693
MTOR	1.03089	0.0633963	0.537822
FAAP24	0.787688	0.0634208	0.537822
ZNF507	-0.729871	0.0635423	0.538175
FANCA	0.708508	0.0635628	0.538175
AC084018.2	0.796649	0.0636554	0.538534
AP002884.1	1.2023	0.0637226	0.538677
ZNF559	-0.72	0.063802	0.538923
C21orf91	0.547187	0.0638988	0.539316
C11orf68	0.966231	0.0640933	0.54015
SQLE	0.6392	0.0641353	0.54015
EBP	0.381022	0.0642072	0.54015
TM9SF4	0.906546	0.0642292	0.54015
ATP6V0E2	1.2808	0.0642804	0.54015
ABCA5	0.772628	0.0643388	0.54015
CASP6	0.761855	0.0643503	0.54015
VCPKMT	0.561718	0.0644282	0.54038
B4GALT3	0.808334	0.0645591	0.540732
PTPDC1	-0.576645	0.0645817	0.540732
CIAPIN1	1.10963	0.0646214	0.540732
MRPS35	0.559352	0.0647616	0.541023
PES1	0.791285	0.0647777	0.541023
ZNF236	0.532303	0.0648077	0.541023
ZNF575	0.54613	0.0649901	0.541828
VAMP5	0.542079	0.0650148	0.541828
CGRRF1	0.509459	0.0651426	0.541828
ALKBH7	0.439593	0.0651876	0.541828
PSMG2	0.665633	0.065308	0.541828
TP53I13	0.938424	0.065365	0.541828
GTPBP2	-1.18005	0.0653722	0.541828
ATG9B	0.759289	0.0653966	0.541828
BRWD1	0.343305	0.0654546	0.541828
ERGIC2	-0.622429	0.0655666	0.541828
MMGT1	0.824825	0.0656094	0.541828
RNPC3	-0.536263	0.0656116	0.541828
C1orf61	0.57556	0.0657278	0.541828
GADD45GIP1	0.412211	0.0657505	0.541828
ACYP1	0.884405	0.0657546	0.541828
TUBA1B	0.527193	0.0657559	0.541828
CFP	1.25817	0.0658405	0.541828
CD28	0.392205	0.0659195	0.541828
ALDH6A1	0.779202	0.0659198	0.541828
POMC	1.22839	0.0660555	0.541828
NSUN2	0.786556	0.0660993	0.541828
FUNDC1	0.865517	0.0661032	0.541828
HNRNPUL2	0.74997	0.0661321	0.541828
FECH	0.847999	0.0661346	0.541828
FIBP	0.65487	0.0661791	0.541828
PARD6A	0.904093	0.0662622	0.541828
FOXP3	-0.578261	0.0662689	0.541828
RNF139	0.464371	0.0664099	0.542567
SIAH2	0.379777	0.0666458	0.54332
MRPS23	0.73318	0.0666645	0.54332
EIF2B3	0.975065	0.0667039	0.54332
LPGAT1	0.804867	0.0667235	0.54332
LLGL2	0.837687	0.0667555	0.54332
SNAPC5	1.33961	0.0668336	0.543543
ATP5MC3	0.396583	0.0669251	0.543743
ATP6V0D1	0.519352	0.0669596	0.543743
GOSR1	0.613897	0.0670698	0.544133
SAP30BP	0.446971	0.0671456	0.544133
RPL10	0.397968	0.06716	0.544133
HDAC2	-0.727179	0.0672498	0.544421
MCM5	1.03581	0.0673462	0.544421
PGM2	1.01725	0.0673479	0.544421
YPEL3	0.556358	0.0674002	0.544433
BNIP1	0.660708	0.0675122	0.544927
ZNF66	0.757424	0.0676184	0.545374
RBM14-RBM4	0.6363	0.0677724	0.546204
OPA1	0.767883	0.0679826	0.546582
PTPN12	1.07803	0.0680211	0.546582
TSFM	0.794384	0.0680366	0.546582
GABARAPL2	0.442533	0.0680513	0.546582
EXOSC5	0.821327	0.0680742	0.546582
SLC12A9	0.655553	0.0681707	0.546635
CASC4	0.927975	0.0682225	0.546635
PTPN1	0.384849	0.0682338	0.546635
RPS13	0.312526	0.0682957	0.546656
EPS8	1.33158	0.0684033	0.546656
EIF2AK1	0.446872	0.0685371	0.546656
AC009961.1	-0.603037	0.0686307	0.546656
TMEM150A	0.68562	0.0686853	0.546656
HAUS5	1.03498	0.0688173	0.546656
ARPC2	0.186557	0.0688248	0.546656
ERF	1.03349	0.0688289	0.546656
FUT8	1.24312	0.0688387	0.546656
GLIPR1	-0.313633	0.0688709	0.546656
RPS19	0.30271	0.068938	0.546656
PEX7	0.69155	0.0689604	0.546656
CNPY2	0.653844	0.0689971	0.546656
C2orf42	0.762537	0.069002	0.546656
CEP68	1.0602	0.0690408	0.546656
GCNT4	0.804933	0.0690648	0.546656
CHD3	0.475403	0.0691034	0.546656
SLC38A2	-0.295365	0.0692589	0.547328
EXTL3	0.687277	0.0692905	0.547328
LRRC40	0.90495	0.0694221	0.547624
PAPOLA	0.278293	0.069448	0.547624
AGER	0.851962	0.0694939	0.547624
EPN1	0.894319	0.0695994	0.547624
PWWP2A	0.6661	0.0696364	0.547624
MR1	0.734522	0.0696791	0.547624
RPS9	0.448976	0.0696856	0.547624
MKKS	0.622854	0.069886	0.548797
ZRANB3	0.710658	0.0702259	0.551063
XKR8	0.976221	0.0702849	0.551122
ZNF830	0.558365	0.0703844	0.551215
WIPF1	0.515707	0.0703997	0.551215
ZNF131	0.248326	0.0704779	0.551359
PSMD8	0.457616	0.0705209	0.551359
COPE	0.389312	0.0706542	0.551664
TMEM147	0.908482	0.0706894	0.551664
FRMD4A	0.588206	0.0707143	0.551664
ZNF398	0.777641	0.0710744	0.553755
KAT2A	1.01696	0.0710857	0.553755
CSNK1E	0.608323	0.071217	0.554376
BNIP2	0.242254	0.0714314	0.555641
ANO9	0.795862	0.0715329	0.55565
ELOB	0.338713	0.0715584	0.55565
NRROS	-0.825767	0.0716527	0.55565
TAF4	0.768229	0.0717186	0.55565
ASNSD1	0.455262	0.0717419	0.55565
DESI2	0.815919	0.0718378	0.55565
CHMP2A	0.488341	0.0718443	0.55565
TOB2	-0.873481	0.0718821	0.55565
ZDHHC13	-0.63619	0.0718991	0.55565
LINC01534	0.644212	0.0720211	0.555857
AC103591.3	-1.08579	0.0720297	0.555857
ERC1	0.734599	0.0721451	0.556348
SRPK2	0.486759	0.072222	0.55654
HMGN3	0.726718	0.0723285	0.556961
ZNF721	0.634534	0.0725341	0.557087
POMT1	0.971607	0.0725446	0.557087
SYNCRIP	0.448787	0.0726625	0.557087
APAF1	0.72741	0.0727122	0.557087
PNPLA6	1.07359	0.0727536	0.557087
ZNF141	0.805464	0.0727697	0.557087
HELLS	0.593268	0.072851	0.557087
MRPS27	0.856868	0.0728561	0.557087
CDK5	0.714886	0.0729503	0.557087
SLC25A12	0.776141	0.0730335	0.557087
RPS12	0.332423	0.0730649	0.557087
OSTC	0.322567	0.0731658	0.557087
TEX261	0.818568	0.0733186	0.557087
E4F1	1.05469	0.0734905	0.557087
RSL1D1	0.353829	0.073558	0.557087
XXYLT1	0.661798	0.0735848	0.557087
ETV3	-0.566464	0.0736072	0.557087
RAB9A	0.573578	0.0736295	0.557087
WDR33	0.276945	0.0736325	0.557087
MAGT1	0.793205	0.0736574	0.557087
TTI1	0.730608	0.0737123	0.557087
PLXNA3	0.807679	0.073735	0.557087
SPAG9	-0.275661	0.0737503	0.557087
BRD7	-0.331891	0.0737864	0.557087
TAOK2	0.871353	0.0738162	0.557087
EBAG9	0.598626	0.0738631	0.557087
FAM193B	0.938281	0.0739652	0.557087
CSNK2B	0.565267	0.073983	0.557087
ANTXR2	-0.780605	0.0739919	0.557087
METTL3	0.845793	0.0740503	0.557087
ANO10	0.870822	0.074079	0.557087
WDR43	0.422409	0.0740863	0.557087
PMPCB	0.408442	0.0740951	0.557087
FANCM	0.821291	0.0741119	0.557087
ZBTB21	0.479559	0.0742235	0.557534
CD46	0.418863	0.0742886	0.557633
DENND5A	0.783426	0.0743505	0.557707
CDKN2AIPNL	0.883582	0.0744101	0.557764
NET1	-0.627589	0.0746007	0.558237
SELENOW	0.457644	0.0746798	0.558237
COX11	0.821824	0.0747167	0.558237
ZNF628	0.841151	0.0748174	0.558237
NT5DC1	0.730411	0.0748241	0.558237
SNX1	0.723408	0.074852	0.558237
BAHD1	0.765806	0.0749342	0.558237
DTX1	0.553414	0.0749402	0.558237
CNEP1R1	0.854771	0.0749419	0.558237
PLP2	0.657895	0.075126	0.558848
CCDC137	0.61188	0.0751546	0.558848
CLIP4	0.82416	0.0752765	0.558848
KTI12	0.786599	0.075305	0.558848
TMEM106B	0.70504	0.0753986	0.558848
SLC50A1	1.04206	0.0754253	0.558848
BTN2A1	-0.928931	0.0754422	0.558848
PTP4A1	0.250232	0.075468	0.558848
MREG	0.739422	0.0755163	0.558848
RNF34	1.0781	0.0755454	0.558848
CCL20	-1.53418	0.0756835	0.55917
UBA5	1.00653	0.0756932	0.55917
ZNF317	-0.552656	0.0757477	0.559187
FAM8A1	0.81516	0.0762025	0.561979
HSF2	0.595458	0.0762308	0.561979
C12orf29	0.34307	0.0763852	0.562731
NBPF26	-0.79729	0.076469	0.562824
DOPEY2	1.01232	0.0765803	0.562824
SAP18	0.280374	0.0766444	0.562824
EIF2AK3	-1.14124	0.0767079	0.562824
ZNF747	-0.698445	0.0767107	0.562824
PAK2	-0.327244	0.0767129	0.562824
TMEM67	0.781139	0.0768613	0.563388
CSRP1	0.914216	0.0768949	0.563388
ALDH7A1	-0.636254	0.0769634	0.563419
HDAC8	0.700386	0.0770043	0.563419
GAL3ST4	0.52642	0.0774237	0.564326
MIIP	0.752609	0.0775028	0.564326
ENDOD1	0.739469	0.0775035	0.564326
CYB561D2	0.684999	0.0775179	0.564326
RNFT1	0.702318	0.0775215	0.564326
CHCHD3	0.626955	0.0775303	0.564326
FBL	0.250621	0.0775967	0.564326
EXOC8	0.788407	0.0777001	0.564326
TNFRSF14	0.513534	0.0778035	0.564326
C1orf198	0.593536	0.0779036	0.564326
AC003102.1	0.760498	0.0779083	0.564326
SNW1	0.350224	0.0779253	0.564326
REXO2	0.634455	0.0779381	0.564326
UROS	0.928298	0.0779455	0.564326
SLC15A4	0.815111	0.0780074	0.564326
SERPINB1	0.57768	0.0780368	0.564326
TMEM131	0.765047	0.0780837	0.564326
GUK1	0.416321	0.0781176	0.564326
SFXN5	0.733219	0.0781285	0.564326
NDUFB10	0.524833	0.0782086	0.56445
PRDM4	0.798707	0.078251	0.56445
PACSIN2	0.866806	0.078331	0.564542
INPP4B	1.0104	0.0783692	0.564542
FTSJ3	0.809559	0.0785268	0.565298
UBE3B	0.79978	0.0788476	0.566995
NEK9	0.756813	0.0788944	0.566995
HLA-DPA1	1.18861	0.0789545	0.566995
TMEM258	0.42355	0.079037	0.566995
PEX19	0.902358	0.0790502	0.566995
ZMPSTE24	0.642631	0.079122	0.566995
HERC2	0.741249	0.0791439	0.566995
SIL1	1.33785	0.0791857	0.566995
ECHDC1	1.01823	0.0793178	0.567344
METTL2A	0.896897	0.0793403	0.567344
TCFL5	0.897917	0.0794667	0.567739
IL18BP	0.660677	0.0796101	0.567739
TIMM8A	0.812289	0.0796158	0.567739
CXCL8	1.03909	0.0796536	0.567739
GNAQ	0.774409	0.0796604	0.567739
POLA1	0.540726	0.0797305	0.567861
SUV39H2	0.837685	0.0798966	0.567944
IFIH1	-0.739474	0.0800021	0.567944
AKTIP	0.795058	0.0800141	0.567944
STX7	0.735918	0.0801092	0.567944
CASS4	1.11159	0.080153	0.567944
RCN1	0.768194	0.080181	0.567944
FAM104A	0.55349	0.0802261	0.567944
TBX21	0.785081	0.0802754	0.567944
SIGMAR1	0.777998	0.0802954	0.567944
AP001157.1	0.731545	0.0803143	0.567944
POP4	0.963526	0.080325	0.567944
DESI1	1.29087	0.0804548	0.568184
HIST1H2BG	0.969381	0.0804649	0.568184
RMND1	0.828833	0.0805663	0.568201
AC124312.1	0.84683	0.0805734	0.568201
THOC7	0.385761	0.080727	0.568734
ZNF519	0.894981	0.080793	0.568734
KAT2B	0.8249	0.0808081	0.568734
AC021739.2	-0.586495	0.0808856	0.568906
MSL3	-0.37868	0.0810477	0.569095
PIDD1	0.948852	0.0812483	0.569095
HINT1	0.331155	0.0813182	0.569095
CARS2	0.994821	0.0813765	0.569095
ABHD8	-0.879693	0.0813785	0.569095
FUK	0.61363	0.0814524	0.569095
MXD3	0.906853	0.0814852	0.569095
ALMS1	0.721859	0.0815202	0.569095
GTPBP3	0.75126	0.0815359	0.569095
ZNF517	0.552366	0.0815452	0.569095
SPOUT1	-0.890778	0.0815791	0.569095
IDH3G	0.732469	0.0815991	0.569095
EFTUD2	-0.553882	0.0816475	0.569095
CCDC93	-0.544373	0.0816558	0.569095
DCXR	0.690893	0.0818028	0.569444
TM9SF1	0.724259	0.0818438	0.569444
RPS6	0.271889	0.0819049	0.569444
RGS14	0.889616	0.0820082	0.569444
CNN2	0.409768	0.0822003	0.569444
DUSP5	0.515119	0.0822484	0.569444
NXT2	0.710791	0.0823046	0.569444
MT-ND2	0.336824	0.0823607	0.569444
BICD2	0.758638	0.0823896	0.569444
PCYT2	0.793738	0.0824177	0.569444
BIK	-0.737334	0.08244	0.569444
CTU1	0.687946	0.082604	0.569444
PURA	-0.589032	0.0827078	0.569444
LACC1	0.653686	0.082756	0.569444
INPP5F	0.769246	0.0827648	0.569444
TAF9	0.361416	0.0828197	0.569444
GPN3	1.09	0.0828375	0.569444
LRRC7	0.739446	0.082846	0.569444
GLCE	0.804312	0.0830402	0.569444
ZNF484	-1.07622	0.0830474	0.569444
SELL	0.623396	0.0830874	0.569444
HCG18	-1.22651	0.083156	0.569444
UBLCP1	0.621131	0.0832201	0.569444
STX16	0.324244	0.0832964	0.569444
TIGD1	0.998195	0.0833519	0.569444
RAB37	1.15958	0.0833984	0.569444
TRAV8-2	0.732672	0.0834137	0.569444
ATG2B	-0.820226	0.0834222	0.569444
LRRC8A	0.73079	0.0834456	0.569444
AES	0.409871	0.0834662	0.569444
VAV1	-0.817162	0.0834815	0.569444
SBNO2	-0.977694	0.0835072	0.569444
ATP6V0A2	0.667806	0.0835103	0.569444
NCK2	0.68384	0.0835121	0.569444
LRRC59	0.740516	0.0835962	0.569655
TNKS2-AS1	0.622266	0.0837497	0.570339
RPS27A	0.265906	0.0838298	0.570388
KCTD10	0.984086	0.0838634	0.570388
UBL7	1.15723	0.0839373	0.570529
TMEM107	-1.03272	0.0842293	0.572151
CEP70	0.709495	0.0844541	0.572329
INPPL1	1.09915	0.0845258	0.572329
NOC4L	0.67708	0.0845298	0.572329
ALAS1	0.740066	0.0845636	0.572329
LRRC32	0.949242	0.084662	0.572329
FRAT1	0.883229	0.0848037	0.572329
YWHAH	1.14986	0.0848307	0.572329
PNKP	0.663043	0.0848607	0.572329
PSMB6	0.353212	0.084893	0.572329
DOK1	0.699603	0.0849897	0.572329
DOLPP1	0.657676	0.0849944	0.572329
MOAP1	0.26259	0.0850284	0.572329
SLC44A4	0.736004	0.0850815	0.572329
THOC5	0.739894	0.0851213	0.572329
LAMTOR5	0.614673	0.0851608	0.572329
CSNK1A1	0.230446	0.0851749	0.572329
IDH3A	1.04361	0.085218	0.572329
DDX51	1.0835	0.0852673	0.572329
G2E3	-0.497581	0.0852985	0.572329
RPIA	0.629354	0.0853235	0.572329
SLC25A11	0.952805	0.085401	0.572491
SEPT2	0.428306	0.0854917	0.572658
AL357060.1	-0.609906	0.0857226	0.572658
OTUD6B	0.858446	0.0857501	0.572658
ZNF492	0.626336	0.0858035	0.572658
ZNF213-AS1	0.994551	0.085931	0.572658
COX5B	0.368492	0.0859562	0.572658
SSBP3	0.56201	0.0859662	0.572658
TRIP4	0.833483	0.0859976	0.572658
MPV17	0.710661	0.0860486	0.572658
UBE3A	0.549628	0.0861153	0.572658
ATE1	0.62356	0.0861173	0.572658
ARHGAP12	0.763295	0.0861234	0.572658
HMGN5	0.714545	0.0862561	0.572658
BPTF	0.38404	0.08626	0.572658
RHPN1	0.767536	0.0862722	0.572658
PYROXD1	0.721865	0.0862813	0.572658
AC010864.1	0.712637	0.0863342	0.572658
MOSPD2	0.569495	0.0864134	0.572696
PISD	1.3895	0.086468	0.572696
C1orf122	0.623737	0.0865526	0.572696
MNT	0.645953	0.0865851	0.572696
SAMD15	0.708783	0.086607	0.572696
COPS7A	0.739733	0.0866911	0.572813
CHAF1B	-1.08069	0.0867316	0.572813
FBXO31	0.86499	0.0868289	0.572856
LUCAT1	1.13961	0.0869535	0.572856
AP004609.3	-0.759787	0.0870807	0.572856
CTSF	0.754318	0.0870836	0.572856
OSBPL2	0.696609	0.0871108	0.572856
COPG1	0.753444	0.0872133	0.572856
C1orf123	1.08166	0.0873056	0.572856
TMEM91	0.775017	0.0873087	0.572856
RINL	0.782506	0.0873728	0.572856
KAT5	0.821454	0.0874651	0.572856
ZKSCAN2	0.662448	0.0875084	0.572856
AGPAT3	1.25639	0.0875692	0.572856
HUS1	0.500307	0.0876289	0.572856
APH1B	0.923821	0.0876384	0.572856
SAMD4B	0.524756	0.0877167	0.572856
MKNK1	0.738114	0.087734	0.572856
AC048341.2	0.598354	0.0877495	0.572856
TP53RK	1.11252	0.087793	0.572856
SH2D2A	0.862397	0.0877991	0.572856
RCOR3	0.667121	0.0878099	0.572856
SMIM10L1	0.434933	0.0879056	0.572856
MRPL48	0.795613	0.0879138	0.572856
HIP1	-0.542843	0.0879827	0.572957
ATF7	1.39302	0.0880448	0.573013
RNH1	0.636763	0.0884418	0.573998
GRINA	0.779852	0.0885618	0.573998
TSEN2	0.650288	0.0886321	0.573998
FAM200B	0.60467	0.0886928	0.573998
KMT2E	0.222175	0.088713	0.573998
TCP11L2	0.307359	0.0887342	0.573998
PLCG1	0.769944	0.08875	0.573998
ELL2	-0.682497	0.088783	0.573998
AC027682.4	-0.601805	0.0887961	0.573998
DDA1	0.383458	0.0888006	0.573998
ARL4C	0.302671	0.0888532	0.573998
SVBP	0.528359	0.0888799	0.573998
FICD	0.676775	0.0890044	0.573998
INPP1	0.515292	0.0890926	0.573998
LAMTOR2	0.657867	0.0891025	0.573998
SKA3	0.740689	0.0891404	0.573998
CROCC	0.929938	0.0891518	0.573998
MRPL42	0.408517	0.08916	0.573998
PEX26	0.745779	0.0893011	0.574237
MBIP	0.446701	0.0893256	0.574237
PSMB9	0.509583	0.0893579	0.574237
INTS10	0.399385	0.0895307	0.574932
CPD	0.685214	0.0895733	0.574932
MEA1	0.825637	0.089729	0.575587
ZSCAN18	0.560542	0.0897916	0.575644
CGGBP1	0.50196	0.0899952	0.576604
POLK	0.996326	0.0900852	0.576638
PSMD5	0.763786	0.0901145	0.576638
DCAF15	0.604587	0.0901648	0.576638
NT5C2	0.994671	0.0902157	0.576638
PRKAG1	0.660491	0.0905566	0.577745
RTN4	0.250925	0.0906031	0.577745
AL359220.1	0.849035	0.0906173	0.577745
WNT10A	0.859601	0.0906913	0.577745
SLAIN1	0.717009	0.0907233	0.577745
TRIAP1	1.06602	0.0907509	0.577745
COQ8A	0.810402	0.0907661	0.577745
ICAM2	0.597446	0.0909996	0.578021
C1RL-AS1	-0.782307	0.0910894	0.578021
TPRKB	0.477153	0.0911043	0.578021
ARHGAP33	0.754241	0.0911131	0.578021
GNL2	0.864458	0.0911529	0.578021
DAZAP1	0.594755	0.091157	0.578021
TMED2	0.484647	0.0912633	0.578021
NKG7	1.06059	0.0912863	0.578021
DDX10	0.755812	0.0913102	0.578021
HADH	0.684031	0.0913651	0.578021
UBA52	0.26628	0.0914027	0.578021
SLC9A8	0.817743	0.0915198	0.57842
DENND4C	0.578319	0.0915925	0.578538
MBTD1	0.69446	0.0916815	0.578608
ECHDC2	0.89945	0.0917115	0.578608
STAU2	0.653442	0.0919739	0.579922
TMEM59	0.510806	0.0921949	0.579965
ATP5MG	0.269424	0.0922093	0.579965
AXIN1	0.637427	0.0922485	0.579965
SEC23A	0.65284	0.092452	0.579965
MBP	0.506509	0.0924668	0.579965
BISPR	0.910426	0.0925274	0.579965
RCSD1	0.563139	0.0925549	0.579965
SRSF8	0.608654	0.0925874	0.579965
LOXL1-AS1	0.577634	0.0926379	0.579965
GSTM3	-0.683748	0.0926794	0.579965
ZNF224	0.767141	0.0927742	0.579965
WRN	-0.635226	0.0928272	0.579965
PPTC7	0.515948	0.092872	0.579965
TBC1D7	0.85598	0.092883	0.579965
SLC35E2A	0.78429	0.0928873	0.579965
LINC00324	0.702972	0.0929447	0.579965
BCAS4	0.763617	0.0929566	0.579965
SNRPN	0.387381	0.0930558	0.579965
CCDC130	0.757672	0.0931125	0.579965
SEPSECS-AS1	0.921441	0.0931512	0.579965
SNRNP35	0.334014	0.093175	0.579965
TRPC4AP	-0.425389	0.093177	0.579965
UBE2I	0.338174	0.0932776	0.579965
TATDN1	0.618216	0.0932933	0.579965
MAP3K4	0.670648	0.0934001	0.579965
STRN3	0.898527	0.0934009	0.579965
AC243960.1	0.673486	0.0935892	0.579965
SPATA13	0.419249	0.0936379	0.579965
MLYCD	0.614015	0.0936723	0.579965
FAM171A1	-0.495462	0.0937088	0.579965
RPL19	0.361593	0.0937165	0.579965
LINC02001	0.820958	0.0937395	0.579965
XRCC6	0.386106	0.0938428	0.579965
IDUA	0.943088	0.0938879	0.579965
TMEM161B	-0.65037	0.0939099	0.579965
ANAPC13	1.10028	0.0939285	0.579965
LINC00649	0.664607	0.0941259	0.58085
NUDT21	0.301074	0.0943033	0.581573
PTPRM	-0.745167	0.094506	0.581573
ASNS	0.892322	0.0945544	0.581573
FO393401.1	0.704361	0.0945735	0.581573
ESD	0.787775	0.0946031	0.581573
PHPT1	0.753146	0.0946069	0.581573
TRIT1	0.67655	0.0946919	0.581573
CDIP1	0.719577	0.094752	0.581573
NPEPPS	-0.488815	0.094778	0.581573
ELOF1	0.589902	0.0947857	0.581573
GRK6	0.709933	0.0951455	0.583446
VMA21	0.515759	0.0954817	0.58473
RNF138	0.310844	0.0955369	0.58473
PTAR1	0.42041	0.0955904	0.58473
EEF1D	0.392231	0.0955982	0.58473
MAN2B2	0.898428	0.0956275	0.58473
ISCA1	0.410478	0.0957533	0.585165
AC083798.2	1.03829	0.0959254	0.585883
ITIH4	0.586003	0.096067	0.586
RPL4	0.291539	0.0961004	0.586
RPL9	0.284589	0.0961086	0.586
RFX1	0.736717	0.0961724	0.586056
ZNF410	0.803329	0.0963283	0.586427
GPD2	-0.55317	0.0963427	0.586427
RIPOR1	-0.61137	0.0966653	0.586856
USP3	-0.277114	0.0967106	0.586856
IDH2	0.632534	0.096735	0.586856
IKZF1	0.321214	0.0967479	0.586856
SCPEP1	0.722651	0.0967867	0.586856
ASB2	0.696493	0.0968017	0.586856
SYMPK	0.982818	0.0968445	0.586856
PAICS	0.720824	0.0968513	0.586856
KCNK7	0.570301	0.0969853	0.586915
RHNO1	0.674053	0.0969955	0.586915
LINC00861	0.89858	0.0970252	0.586915
TMCO3	1.19807	0.097252	0.587502
RPL32	0.318883	0.0972593	0.587502
WDR41	0.693496	0.0973318	0.587502
ITGAL	0.567263	0.0973684	0.587502
PGS1	0.752489	0.0974331	0.587502
CD4	0.578785	0.0974669	0.587502
FOXN2	0.54236	0.0975059	0.587502
IDH1	0.672906	0.0975954	0.587711
PDCD2	0.374659	0.0977636	0.588025
LAS1L	1.06326	0.0978119	0.588025
FTL	0.48868	0.0978791	0.588025
PRELID1	0.640975	0.0979122	0.588025
MDH2	0.316119	0.097922	0.588025
UHMK1	-0.342924	0.0981422	0.58889
CCDC157	0.733108	0.0981758	0.58889
PDSS2	0.792133	0.0984637	0.590286
GPR137	0.83921	0.0988398	0.59221
TTC3	0.322461	0.0989835	0.59224
COA7	0.597933	0.09901	0.59224
GOLGA3	0.96231	0.0990105	0.59224
AC004585.1	1.21707	0.0991314	0.59235
RNF24	0.65977	0.0992007	0.59235
TCF12	0.790542	0.0992941	0.59235
CRAMP1	0.728498	0.0992967	0.59235
CHCHD2	0.327848	0.0993413	0.59235
ZNF48	0.668063	0.0993604	0.59235
RPS11	0.290241	0.0995649	0.593053
IL4I1	-0.725315	0.0996199	0.593053
LTN1	0.581649	0.0996893	0.593053
FAM160A2	0.809826	0.0996997	0.593053
SGK494	0.647069	0.0998487	0.593231
BARD1	0.760833	0.0998856	0.593231
TARBP1	1.35819	0.0998958	0.593231
KNSTRN	0.669704	0.100036	0.593441
DDB1	0.502633	0.100042	0.593441
SYNC	0.995575	0.100097	0.593441
MCCC2	0.788272	0.100187	0.593443
ZNF609	1.0876	0.100215	0.593443
MLST8	1.16186	0.100307	0.593443
TNRC18	1.12135	0.100319	0.593443
CUL9	0.713086	0.100422	0.593723
ETHE1	0.596789	0.100544	0.594119
AP3S2	0.730659	0.100824	0.595446
AGTPBP1	0.478356	0.100884	0.59547
CBX5	1.05458	0.101056	0.596055
TTC12	0.51634	0.101117	0.596055
MED22	0.830793	0.10115	0.596055
PSKH1	0.705369	0.101406	0.597236
AL136038.3	1.07914	0.101475	0.597264
UQCRFS1	0.285771	0.101522	0.597264
RBM3	0.255718	0.101627	0.597554
SLA	0.560408	0.10173	0.597743
URB1	0.871249	0.101808	0.597743
BAX	0.355444	0.101827	0.597743
GBP1	-0.959664	0.101935	0.598053
GPX4	0.4365	0.102206	0.598552
MRPL38	0.797878	0.102224	0.598552
FAAP20	0.763927	0.102233	0.598552
ZNF570	-0.77585	0.102284	0.598552
FBRS	0.384598	0.102299	0.598552
MAD2L1	1.04262	0.102373	0.598656
HMCES	0.646857	0.102853	0.601136
ANKRD26	0.890907	0.10302	0.601783
ARHGEF3	0.616355	0.103087	0.601845
ZBTB37	-0.87112	0.103369	0.603166
NOTCH2	0.763464	0.103493	0.603557
FGFR1	-1.06593	0.1036	0.603654
SELENOF	0.402477	0.103691	0.603654
PFKFB3	-0.611073	0.103769	0.603654
PTGR1	-0.725441	0.103826	0.603654
FIZ1	0.776564	0.103862	0.603654
MCAM	0.945916	0.103898	0.603654
LINC02273	0.541481	0.103904	0.603654
LINC00937	0.689111	0.103961	0.60366
NEURL1	0.65952	0.104072	0.603826
ZADH2	0.829195	0.104144	0.603826
AC090114.2	-0.98721	0.104158	0.603826
TPT1	0.284952	0.104357	0.604326
AP001462.1	0.758843	0.104366	0.604326
ZNF587B	0.724416	0.104448	0.604326
MOSPD1	0.973331	0.10452	0.604326
AC092747.4	0.718879	0.104527	0.604326
PLOD3	0.740782	0.104717	0.604988
NCF2	0.66545	0.104755	0.604988
KCNK6	-0.727932	0.104873	0.604988
NKTR	0.231	0.104876	0.604988
SHMT1	0.575252	0.105005	0.604988
BICRA	0.698876	0.105059	0.604988
MXD1	0.741829	0.105103	0.604988
SETD1A	1.05345	0.10512	0.604988
MRPL45	0.605281	0.10518	0.604988
L2HGDH	-0.631969	0.105205	0.604988
PIK3IP1-AS1	-0.805712	0.10528	0.605092
TIMM44	0.602343	0.105491	0.605981
RPL3	0.390037	0.105743	0.606737
MRPL54	0.5098	0.105821	0.606737
CD96	0.253766	0.105872	0.606737
ABR	0.749881	0.105878	0.606737
DRG1	0.381708	0.105906	0.606737
GANC	0.573795	0.106207	0.608134
IRAK1BP1	0.54676	0.106438	0.608859
RARA-AS1	0.772044	0.106473	0.608859
UBA7	0.734163	0.106503	0.608859
LY75	0.57768	0.106644	0.609024
TPD52	1.04375	0.10682	0.609024
APOL3	0.596166	0.106824	0.609024
MANBA	0.668615	0.106874	0.609024
NHLRC3	0.767458	0.106914	0.609024
TAPBPL	0.765544	0.106922	0.609024
GDF11	1.00655	0.10693	0.609024
FAM107B	0.16674	0.107165	0.609836
AC005076.1	0.569647	0.107267	0.609836
L3MBTL2	0.724531	0.107294	0.609836
LIX1L	0.562759	0.1073	0.609836
MFSD2A	-0.657272	0.107357	0.609836
LCORL	0.654771	0.107695	0.611194
RNF130	0.587019	0.107724	0.611194
TYMS	-0.542644	0.107779	0.611194
DDX43	0.478975	0.107824	0.611194
OSM	0.697453	0.108025	0.611761
NFKBIE	0.664724	0.108038	0.611761
ZNF589	-0.654934	0.108337	0.61284
TRMO	1.0709	0.108455	0.61284
ABCB1	-0.580262	0.108466	0.61284
SFT2D1	0.751873	0.108482	0.61284
PIK3C2A	-0.540517	0.108611	0.61284
ZNF562	0.695703	0.108615	0.61284
ITPRIPL1	0.823963	0.108629	0.61284
PICALM	0.564242	0.108719	0.612892
ACVR1B	0.86969	0.108807	0.612892
RPL23A	0.243214	0.108889	0.612892
KCTD7	0.801493	0.108936	0.612892
C11orf58	0.235666	0.108979	0.612892
RPL8	0.473764	0.109004	0.612892
HLA-DQB1	0.785126	0.109039	0.612892
KARS	0.467993	0.109211	0.613331
TTF2	1.06705	0.109244	0.613331
THAP6	0.867849	0.109336	0.613331
MOGS	0.946691	0.109346	0.613331
SULT1A3	0.534141	0.10942	0.61336
ZNF664	0.705695	0.109519	0.61336
DLAT	0.640395	0.109595	0.61336
VPS4A	0.633021	0.109631	0.61336
PMPCA	0.841722	0.109637	0.61336
FAM204A	0.176127	0.10985	0.613448
ZNF12	0.692163	0.10986	0.613448
PSIP1	0.199731	0.109907	0.613448
C12orf76	0.96017	0.109928	0.613448
RPS3	0.378799	0.109939	0.613448
MID1IP1	0.953873	0.110078	0.613448
POLH	0.650137	0.110134	0.613448
C4orf48	0.578647	0.110153	0.613448
ZNF296	0.741569	0.110168	0.613448
NDUFA6	0.282929	0.11028	0.613753
BABAM2	-0.627019	0.110404	0.614125
FAM210A	0.88752	0.11049	0.614284
EHMT2	0.986281	0.110592	0.614532
AC116407.2	1.06653	0.110681	0.614711
OXA1L	0.371167	0.110825	0.615051
AHR	-0.387823	0.110882	0.615051
RACK1	0.375925	0.110925	0.615051
TMEM183A	-0.470047	0.11114	0.615051
TMEM216	0.879004	0.111157	0.615051
MYCBP2	0.309112	0.111216	0.615051
SPATA2	0.912586	0.111239	0.615051
ELAVL1	0.584887	0.111402	0.615051
SRPRA	-0.395568	0.111404	0.615051
VAPA	0.182455	0.111421	0.615051
C17orf100	0.526741	0.11143	0.615051
SEC14L1	-0.415505	0.111431	0.615051
MCTP1	-0.692957	0.111614	0.615118
DLGAP1-AS1	-0.738331	0.111669	0.615118
ZNF839	0.717616	0.11167	0.615118
MRPS36	0.420188	0.111673	0.615118
TIGIT	0.775047	0.111828	0.615284
SIDT1-AS1	0.565084	0.112032	0.615284
GAMT	0.627209	0.112059	0.615284
RWDD1	0.348431	0.112074	0.615284
MPZL3	0.528132	0.112089	0.615284
WDR45B	0.59447	0.112119	0.615284
RPLP0	0.385768	0.112152	0.615284
SNUPN	0.704189	0.112167	0.615284
ZNF565	0.852423	0.112219	0.615284
KAT7	0.633435	0.112343	0.615608
SMYD4	-0.64779	0.112477	0.615608
AC009403.1	0.686433	0.112484	0.615608
DVL3	-0.693928	0.112508	0.615608
MIS12	0.686514	0.112572	0.615645
UBE2Z	0.512574	0.112632	0.615658
AL137779.1	0.69146	0.112718	0.615814
CARD16	0.810856	0.112893	0.616452
ACTR2	0.286748	0.113099	0.616724
SMIM20	0.907136	0.113162	0.616724
HDDC2	0.777632	0.113201	0.616724
KDM6A	-0.6862	0.113251	0.616724
PHF19	0.487408	0.113286	0.616724
RPL29	0.359302	0.113324	0.616724
FEM1C	-0.634342	0.113377	0.616724
SMARCAD1	-0.666382	0.113416	0.616724
CLPTM1	0.526407	0.11346	0.616724
ADD1	0.581485	0.113553	0.616756
MSANTD4	0.736328	0.113581	0.616756
PPP4R3B	-0.272955	0.11366	0.616874
CMIP	0.821642	0.113748	0.617036
PRDM1	-0.775222	0.113918	0.617093
AHI1	0.643686	0.113956	0.617093
MRPL15	1.08183	0.113988	0.617093
LENG8-AS1	0.836177	0.113989	0.617093
MINOS1	0.667234	0.114089	0.617327
ST8SIA1	0.955245	0.114297	0.61764
ATMIN	0.348016	0.1143	0.61764
ERMAP	0.557739	0.11432	0.61764
MYCBP	0.840278	0.114452	0.617675
NAT14	0.742755	0.114465	0.617675
ZNF678	0.856247	0.1145	0.617675
RPS23	0.280334	0.114557	0.617675
DAG1	0.715664	0.114767	0.617933
PRIM2	0.860029	0.114832	0.617933
IL10RB	0.470147	0.114864	0.617933
MPRIP	0.705223	0.11487	0.617933
MT1E	1.18068	0.114893	0.617933
DOLK	0.754034	0.115083	0.618643
CSRNP2	0.656581	0.115179	0.61885
MARS2	0.580245	0.115273	0.619045
KATNAL1	0.617938	0.115593	0.619189
AC087190.1	0.615512	0.115661	0.619189
E2F6	0.610006	0.115687	0.619189
[truncated: 8,721 more rows]

## Sheet: Status.Age
gene	coef	p	fdr
SLAMF1	-0.00781626	0.000190829	0.978257
SSBP3	-0.00613032	0.000217934	0.572658
PAWR	-0.00711348	0.000229322	0.900521
ZNF155	0.00552371	0.000677442	0.979247
PTCD1	-0.00690588	0.000743313	0.961132
MPV17	-0.00697215	0.0007988	0.572658
NPRL2	-0.00593757	0.000815468	0.443097
RAC2	-0.00293939	0.000833162	0.466662
PSMG4	-0.00651756	0.000919643	0.320058
RFT1	-0.00689246	0.000948876	0.685456
TIMELESS	-0.00475155	0.0010673	0.788459
ZNF689	-0.00608763	0.00110456	0.711022
HMGXB4	0.00223658	0.00112662	0.51766
NEAT1	-0.00281044	0.00115509	0.817352
IFITM2	-0.00291623	0.00136627	0.977244
AC092140.1	-0.00613412	0.00170029	0.85297
SH2B1	-0.00647735	0.00170323	0.989597
KLHDC4	-0.00612434	0.00173361	0.0267348
PEX26	-0.00686575	0.00174964	0.574237
SOS1	-0.00725152	0.00184906	0.774535
IARS	-0.00614908	0.00190247	0.964283
PLD2	-0.00502213	0.00203306	0.858486
HDAC7	-0.0062289	0.00206279	0.891253
CLN6	-0.00408628	0.00207867	0.899258
MVB12A	-0.00604264	0.00209992	0.496989
ZSCAN29	-0.00494959	0.0021702	0.955807
ZNF444	-0.00682666	0.0022259	0.960166
PEMT	-0.00647981	0.00258417	0.906914
ETS1	-0.00162693	0.00258823	0.819962
RAP2C-AS1	-0.00556004	0.00275907	0.659951
VPS36	-0.00614037	0.00277622	0.353615
MYCBP2	-0.00256495	0.00286474	0.615051
GGT7	-0.00548653	0.00289706	0.973184
RCC2	-0.00553177	0.00306475	0.824193
LYPLA2	-0.00538247	0.00314244	0.885871
SLC38A10	-0.00700778	0.00323875	0.992255
MTFR1L	-0.00616623	0.00329034	0.934408
SKAP1	-0.00305022	0.00331193	0.725711
ZCCHC2	-0.0031804	0.00353885	0.998087
WAS	-0.00404398	0.0036295	0.90851
LITAF	0.00201198	0.00364432	0.887797
DNAJB9	-0.00231274	0.00385991	0.682703
MGAT4B	-0.00498493	0.00391025	0.930603
NEDD8	-0.0044051	0.00401949	0.381311
FBXW5	-0.004504	0.0040315	0.504646
ACAD9	-0.00495223	0.00404257	0.974464
COPS7A	-0.00615735	0.00411394	0.572813
TMTC4	-0.00426822	0.00414394	0.51766
POLL	-0.00578089	0.00421608	0.290372
SNRNP35	0.00282967	0.00421977	0.579965
CSK	-0.00452871	0.00432812	0.720863
GNAI2	-0.0018044	0.00439525	0.53119
NDUFA2	-0.00154503	0.00442873	0.353615
DHRSX	-0.00546477	0.00449482	0.645884
LGALS3BP	-0.0049141	0.00452554	0.644262
AL445686.2	-0.0049726	0.00457511	0.728189
RCC1	-0.00529282	0.00457681	0.77892
TNFRSF11A	-0.00387666	0.00459097	0.671261
DDX19B	-0.00468538	0.00468077	0.962597
PAQR6	-0.00430235	0.00475874	0.773873
CBFA2T2	-0.00597283	0.00485141	0.970513
LRRC23	-0.00596566	0.00486212	0.773152
AC005726.1	-0.00480814	0.00504631	0.809702
AC007384.1	-0.00505477	0.0050475	0.701047
RPS6KL1	-0.00480934	0.00506797	0.99767
MAGEF1	-0.00577082	0.00516986	0.667486
AC024940.1	-0.00479186	0.00535285	0.635335
TMUB1	-0.00488552	0.00538201	0.845811
ST3GAL1	-0.00551964	0.00546628	0.8611
AC009961.1	-0.00455426	0.00550621	0.546656
ZNRF1	-0.00630762	0.00554073	0.926744
AC083880.1	-0.00482173	0.00554227	0.260479
HES4	0.0075032	0.00557157	0.968256
AGO4	-0.00521244	0.00557582	0.97591
TXNRD2	-0.00517268	0.00565826	0.995797
TMEM14C	-0.00547961	0.00585049	0.673816
ABI3	0.00418621	0.00588906	0.646681
PLEKHF1	0.00583693	0.00625926	0.715429
MTFP1	0.00529685	0.00628752	0.990457
IMMP2L	-0.00590147	0.0063683	0.650738
SIDT1	-0.00564795	0.00657301	0.970513
TADA2B	0.00297804	0.006587	0.96548
AC008040.5	0.00504279	0.00696945	0.771569
RUNX1	-0.00451538	0.00700202	0.787105
ZNF586	-0.00603261	0.00736629	0.950548
ABCC1	-0.00476622	0.00748002	0.858929
MCCC1	-0.00533458	0.00750866	0.711398
SETD2	0.00181928	0.00754383	0.891045
CEP104	-0.0057906	0.00757958	0.941994
SYNRG	-0.00401252	0.00761787	0.841725
IKBKE	-0.00542469	0.00762002	0.353615
ORAI2	-0.0056447	0.00771464	0.955253
ISG20L2	-0.00366811	0.00807442	0.758542
WDR81	-0.00524559	0.00828204	0.90953
KMT2A	-0.00190674	0.00839934	0.78308
TTC21A	-0.00455815	0.00842888	0.80666
CDHR3	0.00545981	0.00851675	0.901105
CLSTN3	-0.00497057	0.00856752	0.835235
JMJD4	-0.00495671	0.00858914	0.782704
SLC39A4	-0.00598457	0.00860627	0.878554
LHPP	-0.00600044	0.00866971	0.438722
RUVBL2	-0.00537947	0.00880019	0.93288
RAPGEF2	-0.00510146	0.0089952	0.858929
PIP4K2B	-0.00564609	0.00899981	0.996729
SLC25A53	0.00582743	0.00918193	0.865525
TBCA	-0.00210344	0.00919661	0.97385
C16orf86	-0.00436925	0.00932383	0.96548
ZFYVE21	-0.0040567	0.00932618	0.763353
UTP25	-0.0051585	0.00935742	0.489835
SSBP2	-0.00508499	0.00978065	0.832687
TPMT	-0.00409671	0.00980344	0.745466
MTMR2	-0.00427237	0.00985686	0.816364
NFKBIA	-0.00143268	0.00985761	0.908027
TMEM170A	-0.00366295	0.0101184	0.85546
AC005332.5	-0.00555608	0.0102654	0.993459
PPP1R15B	-0.00317348	0.0102714	0.382013
SLC35E3	-0.00572381	0.0103056	0.744884
ARMC2	-0.00392483	0.0103284	0.830536
PET100	0.00149037	0.0105681	0.880018
MTA3	-0.00530492	0.0106605	0.510518
THOP1	-0.0049864	0.0106873	0.886856
LAMTOR4	-0.0033329	0.0108733	0.441695
LINC00852	-0.00437761	0.0110654	0.676379
PUDP	-0.00409834	0.0111681	0.68274
POMK	0.00392268	0.0111945	0.960166
NFYC	0.00483437	0.0114923	0.928584
AC133644.2	-0.00575511	0.0115919	0.948896
PCGF6	0.00571846	0.0116995	0.864662
UBE2M	-0.00364072	0.0117622	0.97591
LTK	-0.00407385	0.0118193	0.946358
ATP8B2	-0.00515674	0.0118899	0.732045
USP32	-0.0051953	0.0118916	0.659617
STX2	-0.00513222	0.0119308	0.753883
RCSD1	-0.00415551	0.0119547	0.579965
CSKMT	-0.00463354	0.0119654	0.929368
XPO5	-0.00479932	0.0119956	0.3934
LINC00909	-0.00414712	0.0122129	0.357708
TADA3	-0.0049593	0.0122143	0.805732
ZNF598	-0.00490097	0.0122567	0.962252
WIPF2	0.00300099	0.0126385	0.977135
HAUS8	-0.00477231	0.0126683	0.891712
PPP2R3C	0.00234931	0.0127872	0.89825
RBM38	0.00166053	0.0128148	0.846242
LYRM1	-0.00455001	0.0128188	0.676458
ABHD11	-0.00494638	0.0128938	0.938018
PTPN6	-0.00587679	0.0129731	0.474487
SLC25A4	-0.00410782	0.0130285	0.914734
RANGRF	-0.00488379	0.0130785	0.334599
PLPBP	-0.00505497	0.0131733	0.987656
SFT2D2	0.00172844	0.0132621	0.858929
FUOM	-0.00528951	0.0132944	0.517429
CCT3	-0.00194619	0.0133356	0.914918
MCM9	-0.00472128	0.0133376	0.999305
CAT	-0.00558393	0.0133685	0.452805
DAD1	-0.00408215	0.0134219	0.672598
EIF4E3	-0.00517826	0.013446	0.390196
SPACA9	-0.0032643	0.0135465	0.795619
IFFO1	-0.00505441	0.013644	0.818517
MGST3	-0.00395755	0.0138681	0.759439
SEPT8	-0.00413568	0.013923	0.645855
PANK2	-0.00466106	0.0143654	0.964283
DMAP1	-0.00386395	0.0143772	0.495211
TBC1D7	0.00540379	0.0144283	0.579965
ZNF529	-0.00429377	0.0144765	0.660754
ST7	-0.00466201	0.0146814	0.926625
COMMD7	-0.00256705	0.0147572	0.513252
RMRP	0.00465075	0.0148088	0.973184
ZNF25	-0.00441082	0.0149007	0.815432
PPP1R14B	-0.00219584	0.0149091	0.634862
MLX	-0.00500238	0.0149921	0.53209
SGK494	-0.00471491	0.0150758	0.593231
CMC1	-0.0050848	0.0151179	0.376445
VPS35L	0.00487541	0.0151611	0.683999
SUGP1	-0.00538326	0.0152203	0.896841
IFIT2	-0.00670609	0.0152755	0.947448
FOS	-0.00178263	0.0153275	0.743826
AL360270.1	-0.00461455	0.015431	0.811768
C16orf91	-0.00476064	0.0155517	0.808286
RAP1GDS1	-0.00483123	0.0155942	0.923358
MFNG	-0.00270317	0.0157575	0.132541
HEXIM1	-0.0030954	0.0158456	0.795661
POMZP3	-0.00497841	0.0158849	0.705522
NSG1	-0.00535512	0.0159094	0.978409
NUP210	-0.0053516	0.0160286	0.689532
PITPNM1	-0.00523974	0.0160536	0.863183
NEFL	-0.004776	0.0161098	0.966675
TSC22D4	-0.0034422	0.0161253	0.395959
EGR1	-0.00528045	0.0162731	0.836761
EIF3K	-0.000806728	0.0163296	0.662146
LIMS2	-0.0051097	0.0163392	0.999305
RNF144B	0.00311414	0.0163548	0.967557
MGST2	-0.00441154	0.0163618	0.946546
LYST	0.00161722	0.0164679	0.930827
MYO6	-0.00352765	0.01647	0.970513
NFATC3	-0.00309912	0.0164827	0.260479
PTPA	-0.00525241	0.0165636	0.510518
TSTA3	-0.00442185	0.0166986	0.421309
CLUH	-0.00477251	0.016706	0.876175
ARFIP1	-0.0053564	0.0168026	0.91499
HSD17B8	-0.00485077	0.0168055	0.631546
ITM2B	-0.00114654	0.0168123	0.78308
PCNX1	-0.00334328	0.0168279	0.874155
ARFGAP1	-0.00553619	0.0168624	0.723554
DIABLO.1	0.00534955	0.0168913	0.851408
ADCY9	0.00333909	0.0169054	0.750393
TFRC	-0.00321405	0.0169922	0.473856
UBXN8	-0.00426671	0.0170132	0.67667
FERMT3	-0.00431358	0.0170684	0.973184
MAN1A2	-0.00325391	0.0171726	0.260479
UBE2T	-0.00327223	0.0172037	0.781964
YIF1A	-0.00460196	0.0172941	0.887797
SEC24C	-0.00464603	0.0173043	0.729573
ROMO1	-0.003285	0.0174528	0.889817
DNAJC16	-0.00484242	0.0174903	0.689532
NADK	-0.00494992	0.0175052	0.737151
HSP90AB1	-0.00131181	0.0175351	0.82986
ELK1	-0.00448829	0.0175856	0.31969
HIC1	-0.00379246	0.0176151	0.726188
RASA3	-0.00186281	0.0176941	0.51766
TMEM161A	-0.0048878	0.0176981	0.858929
AC136475.1	-0.00424815	0.0177902	0.994357
SIT1	-0.00476567	0.0178372	0.802473
RHBDD2	0.0017102	0.017927	0.911426
CPNE1	-0.00388458	0.0179371	0.687493
CANX	-0.00235077	0.0179406	0.999305
TMLHE	-0.00377223	0.0181567	0.922257
SLC33A1	-0.0045809	0.0182273	0.741452
GBP1	-0.00585893	0.0182907	0.598053
TFCP2	-0.00479123	0.0183107	0.989416
ANXA4	-0.00406837	0.0185337	0.95497
TSPYL2	0.00136994	0.0185933	0.915867
TPST2	-0.00513464	0.0189387	0.528782
EHBP1	-0.00475877	0.0189772	0.809702
PIGF	-0.00494152	0.0192102	0.750933
RABGAP1L	0.00264821	0.0192968	0.852953
CNOT2	0.00126186	0.0197251	0.889817
PPP5D1	-0.00362498	0.019821	0.956295
CCDC59	-0.0011348	0.0200077	0.863644
ESRRA	-0.0043661	0.0201029	0.969804
ZEB1	0.00212393	0.0201121	0.8093
KIF1B	-0.00523959	0.020136	0.474851
KIAA2026	-0.00387177	0.0203124	0.298
PSME4	0.00199303	0.0205268	0.912965
RFXAP	-0.00482857	0.020744	0.713614
POLB	0.00248504	0.0209158	0.673816
BDH1	-0.00444604	0.021065	0.999177
CARD11	-0.00501699	0.0210732	0.75134
CC2D1B	-0.0044015	0.0210851	0.650245
ISOC2	-0.00438069	0.0211818	0.645884
ZNF432	-0.00461989	0.0211831	0.746511
DRAP1	-0.00177611	0.0214143	0.899346
ARHGEF9	-0.00522053	0.0214566	0.971907
RHEBL1	-0.00460468	0.0216119	0.387279
SEPT9	-0.00144882	0.0216926	0.486001
CFL2	-0.00443878	0.0217473	0.805732
PCAT1	-0.00448119	0.0217966	0.978257
FAM19A2	-0.00449705	0.0219252	0.720376
MRPS24	-0.00462285	0.0219718	0.68741
CCDC22	-0.00483855	0.0220256	0.84025
POLR2E	-0.00387686	0.0220307	0.512727
NTNG2	-0.00357076	0.0220656	0.89825
KCNK12	-0.00430173	0.0220671	0.720214
TRERF1	-0.00461034	0.0220788	0.880856
PDIA6	-0.00271188	0.0221598	0.443097
TXNDC11	-0.00264431	0.0222627	0.457658
SLC39A9	-0.00506443	0.0222758	0.97357
FOXO4	-0.00462132	0.0223827	0.70054
FBXO4	-0.00472066	0.0224665	0.83716
GOLGA6L4	-0.00320467	0.0226821	0.993813
CSTF1	-0.00509324	0.0227089	0.485486
MTHFSD	-0.0036357	0.0229125	0.517429
DCUN1D3	-0.00335127	0.0229686	0.969305
HIP1R	0.00483889	0.023075	0.664296
WTAP	0.00106931	0.023211	0.856461
TAPBPL	-0.00529972	0.0233572	0.609024
AC004982.2	0.00349623	0.0235261	0.958842
NEDD4	-0.00431073	0.0235667	0.858929
SLC9A1	-0.00500615	0.023592	0.845014
MED13L	-0.00162578	0.0235958	0.920777
HDHD3	-0.00469546	0.0237818	0.911777
YWHAH	-0.00425261	0.0237875	0.572329
COX15	-0.0038705	0.02402	0.77892
KCTD6	-0.00472973	0.024331	0.921405
GPN2	-0.00476116	0.0243501	0.652235
PHKG2	-0.00484572	0.0243572	0.973184
AIDA	-0.00411745	0.0243873	0.298
OSTF1	-0.00304975	0.0249003	0.701047
PVT1	-0.00269125	0.02491	0.979247
TRIM21	-0.00474764	0.0249646	0.934408
ILK	-0.00424452	0.0250294	0.677601
KLHL20	0.00378467	0.0251763	0.96548
ZNF704	0.00513901	0.025197	0.918997
METTL6	-0.00320298	0.025239	0.878894
PLEKHM2	0.0027094	0.0254871	0.97591
SDHB	0.0014416	0.025541	0.857666
AC062017.1	-0.00454583	0.0256567	0.99767
DDIT4	-0.00201029	0.0257403	0.985083
LZTS2	-0.00322999	0.0257714	0.991651
CD274	-0.00397434	0.0257905	0.212358
ZNF880	-0.00460458	0.0260421	0.830826
POMP	0.00142758	0.026341	0.842432
ZNF680	0.0045049	0.0264921	0.999305
MAPK11	-0.00477106	0.0266744	0.816158
C8orf58	0.00372987	0.0266942	0.290372
PSD4	0.00501242	0.0267289	0.845312
ARPC1B	-0.00366901	0.0267983	0.433833
SLFN13	-0.00419226	0.02685	0.865592
PPP1R11	-0.0033498	0.0269105	0.935117
CCNL1	-0.000837821	0.0270355	0.668841
ADI1	-0.00340955	0.0270469	0.628968
HADHB	-0.00330721	0.0273482	0.894571
SFMBT2	-0.00495153	0.0276173	0.97385
ZNF32	-0.00399722	0.0277668	0.523909
ARL2	-0.0045228	0.0278859	0.820511
ITPKB	0.00178619	0.0279834	0.94818
REL	0.00131187	0.0280385	0.834829
ANKRD52	0.00488761	0.0281713	0.806148
AC119396.1	-0.00431589	0.028214	0.846242
CFAP97	-0.00343114	0.0282708	0.743904
PARP9	-0.00547408	0.028284	0.755978
MYL12A	-0.00160804	0.0284695	0.644262
DUSP7	-0.00292113	0.0284842	0.466662
MPHOSPH9	-0.0040958	0.028634	0.343941
CD79A	-0.00437605	0.0286406	0.984848
SON	0.0008005	0.028659	0.895976
ABHD13	-0.00265886	0.0287325	0.961541
CEP85L	-0.00250116	0.0287904	0.0219918
KIAA0586	-0.00415972	0.0289279	0.278168
ARF4	-0.00375962	0.0289432	0.694858
SLC9A8	-0.00356758	0.0289877	0.57842
ALMS1	-0.00443976	0.0290476	0.569095
RASA2	0.00166039	0.0290793	0.78308
PSMB9	-0.00321397	0.0291174	0.574237
CALM1	0.000707184	0.0292899	0.803394
PCCA	0.00311011	0.0293468	0.714664
FLNB	-0.00330065	0.0293663	0.976981
SNU13	0.000857549	0.0297772	0.495706
AC048341.2	-0.00373799	0.0298089	0.572856
ECHS1	-0.00470713	0.0298371	0.721532
PIGK	-0.0049486	0.0299688	0.989597
AC242426.2	-0.0038402	0.0301217	0.3934
PTRHD1	-0.00344654	0.0301406	0.503242
SEC62	0.00127767	0.03018	0.993459
S100A6	-0.00148566	0.0303006	0.77212
TRBV14	-0.00475783	0.0303358	0.985737
IFITM1	-0.00305332	0.0303996	0.948894
BEX5	0.00421072	0.0307122	0.907589
KLF10	-0.00185601	0.0309846	0.931192
CAPN2	-0.00305704	0.0310153	0.930827
BISPR	-0.00473551	0.0310208	0.579965
LINC00562	0.0032792	0.0311175	0.743904
METTL5	-0.00330686	0.0311943	0.672598
TCAP	0.00414586	0.0312554	0.811768
AC232271.1	0.00312218	0.0312748	0.781964
GNPAT	0.00396131	0.0313588	0.819429
CD47	-0.00261916	0.0315039	0.194274
PAG1	-0.00177934	0.0316398	0.845811
CAPN1	-0.00403034	0.0316956	0.644845
PFN1	-0.00155794	0.0317483	0.63544
POLR1C	-0.00366004	0.0317723	0.671261
NDUFB2	-0.00144015	0.0319335	0.655986
ZNF282	-0.00489382	0.0320343	0.68594
LUC7L3	-0.00194545	0.0321495	0.999305
TNFRSF9	-0.00340298	0.0321651	0.99625
CENPT	-0.00428457	0.0322473	0.701047
DROSHA	-0.00401791	0.0322854	0.984848
IMPDH2	-0.00379242	0.0323616	0.703332
ANKRD37	-0.00477039	0.0323882	0.623773
POLE4	-0.00377377	0.0326636	0.645884
ZNF428	-0.00149838	0.0326812	0.320632
PEX10	-0.00417271	0.0328497	0.923358
RBM17	0.00121512	0.0329471	0.843055
AC074032.1	-0.00455187	0.033359	0.961377
AL451085.1	-0.00427596	0.0334906	0.462102
RAB9A	-0.00333966	0.0335675	0.557087
MAP2K2	-0.0018342	0.0339746	0.646681
NR3C1	0.0015379	0.0339921	0.824427
ZNF117	-0.00344853	0.0339929	0.772725
HDGFL2	-0.00474619	0.0340275	0.634862
RAPH1	0.0038732	0.0341329	0.999177
PIAS3	-0.00407327	0.0341787	0.894839
ATPAF1	-0.00442643	0.034301	0.705522
POMGNT2	-0.00446538	0.0344351	0.967557
YJU2	0.00230667	0.0346783	0.834126
PSEN1	0.00341736	0.0347337	0.959475
ZCCHC17	-0.00466385	0.0347996	0.978257
KRIT1	-0.00461454	0.0348347	0.978166
TNFSF12	-0.00386777	0.0350072	0.827477
CRYBG3	0.00311546	0.0350304	0.988475
SLAMF6	-0.00370973	0.0350747	0.97664
AC098818.2	-0.00467936	0.0351486	0.828297
CIPC	-0.00408885	0.0352939	0.989148
RWDD3	0.00438122	0.0355966	0.834126
PATL2	-0.00422881	0.0356871	0.87516
SAMD10	-0.00426307	0.0358916	0.49999
ARHGAP33	0.00347505	0.0359089	0.578021
PHB	-0.00300451	0.0359169	0.3934
BCL2	-0.00322396	0.0360195	0.936278
IRAK2	-0.00418304	0.0363398	0.907589
LMF2	-0.00308974	0.0363934	0.821503
AC007114.1	-0.00309782	0.036509	0.687949
GLRX2	-0.00430994	0.0366073	0.677601
TM2D2	-0.00457001	0.0367975	0.530479
PDAP1	0.00148059	0.0370559	0.880758
ARHGEF35	-0.00418999	0.0372394	0.778969
TMEM120A	-0.00446248	0.0373019	0.70054
DCTPP1	-0.00348916	0.037558	0.353615
GBF1	-0.00468328	0.0375907	0.687493
HLA-E	-0.00103124	0.0377317	0.97151
NTHL1	-0.00417052	0.0378141	0.816158
ABHD3	-0.00332678	0.0378153	0.815321
SP140L	-0.00265033	0.0379057	0.989597
SFXN3	-0.00438857	0.0379265	0.919483
MVP	-0.00337575	0.0379966	0.949847
CISD3	-0.00483848	0.0380233	0.77533
TMEM106B	-0.00402905	0.0380389	0.558848
SPG11	-0.00424886	0.038173	0.878606
USP24	-0.00368019	0.0382006	0.989597
AKT1	-0.00370248	0.038202	0.873766
CCS	-0.00433125	0.0382238	0.678477
SS18	0.00253765	0.0382353	0.862359
ZMYM5	-0.00421276	0.0382438	0.68594
PTGES2	-0.00422664	0.0386436	0.655986
SETD3	-0.00482833	0.0386741	0.874155
POLR3K	-0.0040993	0.0386774	0.3934
SEPT11	-0.00439256	0.0386855	0.935633
NUB1	-0.00239702	0.0389094	0.945066
DHTKD1	-0.0030268	0.0389117	0.999305
CAPG	-0.00507492	0.0389624	0.934408
ZMIZ1	-0.00452385	0.0389739	0.858929
PIM3	-0.00171854	0.0390168	0.781964
LTBP4	-0.00365652	0.039035	0.881742
MTCH1	0.00149985	0.0391488	0.733497
RSAD2	-0.00577761	0.0391969	0.936492
B3GNT2	-0.00197354	0.0392167	0.826445
PROCA1	-0.00340573	0.0394116	0.978166
COQ5	-0.00405582	0.0394352	0.975071
RNF125	0.00101976	0.0395698	0.99767
UBR1	-0.0035333	0.0396354	0.687493
FO393401.1	-0.00424857	0.0397244	0.581573
CH25H	-0.00379277	0.0397692	0.991076
NEURL1	-0.0040912	0.0398397	0.603826
CYBA	-0.00150172	0.0399546	0.999177
MEGF9	-0.00429679	0.0401596	0.8093
MCC	0.00342236	0.0402566	0.805148
KEAP1	-0.00448169	0.040257	0.914918
CLK2	-0.00361487	0.0403291	0.993909
CYFIP2	-0.00162794	0.040346	0.784043
C7orf50	-0.00368719	0.0403837	0.978166
RGS19	-0.0040832	0.0404118	0.325561
ATIC	-0.0034176	0.0404782	0.936919
SNRPA	-0.00334851	0.0404892	0.678364
STX7	-0.0042194	0.0405015	0.567944
NOL6	-0.0043552	0.0405776	0.735697
SARAF	0.00118164	0.0407828	0.880018
FAM184A	0.00371932	0.0408114	0.752148
NARS2	-0.00350356	0.040876	0.786118
SELENOH	-0.00219936	0.0412428	0.279543
TMEM223	0.00419947	0.04126	0.766897
SELENOT	0.0010818	0.0413585	0.843055
CCND3	-0.00400373	0.0414695	0.646681
CD7	0.00107399	0.0414968	0.850654
LINC01891	-0.00322759	0.0416948	0.864662
CES4A	-0.00405414	0.0417252	0.874651
STIL	-0.00264475	0.0420134	0.720376
CC2D1A	-0.00450608	0.0420171	0.798262
PDE7A	-0.00379462	0.0420186	0.835235
IL3RA	-0.00344929	0.0422232	0.999305
KANTR	0.00342336	0.0422588	0.939916
AP001160.3	-0.00364853	0.0423517	0.808473
MASTL	-0.00416839	0.0424357	0.381311
TGFBR2	0.00206095	0.0424773	0.968268
CNNM3	-0.00369287	0.0425501	0.967768
MXD4	0.00182623	0.0425855	0.864662
FAM161A	0.00320995	0.0426186	0.938109
EIF2AK1	-0.0024333	0.0426252	0.546656
MIGA2	-0.00377712	0.0427075	0.931671
NELFE	-0.00333344	0.0427561	0.837058
PIK3C2B	-0.00410664	0.0428246	0.994357
RPS6KA1	-0.00460057	0.0428584	0.713015
OST4	-0.000857101	0.042874	0.878894
GNB4	-0.00340938	0.0429451	0.994453
NISCH	-0.00326488	0.0430631	0.450005
NMRK1	-0.00351549	0.0432188	0.890774
SAMD15	0.00348663	0.0433412	0.572696
NMT2	-0.00358789	0.0434825	0.96548
BRIP1	-0.00277222	0.0435628	0.919466
SPOP	0.00333948	0.0435644	0.97385
TSPAN15	-0.00320098	0.0435649	0.93288
DPH2	-0.00457966	0.0436157	0.995797
PLEKHA2	0.00253144	0.0437338	0.755303
PDE12	-0.0031493	0.0437947	0.999305
KRTCAP2	-0.0017998	0.0438893	0.999305
AL137003.2	-0.00457664	0.0438911	0.677417
UNK	-0.00372863	0.0438933	0.460907
PPP1R15A	-0.000918637	0.0440097	0.945007
ADCY3	-0.00343366	0.0440448	0.0463727
RANBP9	-0.00196296	0.0440619	0.959475
KIFC2	-0.0040349	0.0441508	0.689532
HSD11B1L	-0.00349158	0.0441916	0.878436
CLOCK	-0.00407481	0.0442861	0.504646
NUDCD2	-0.00322596	0.044316	0.889817
KIAA1147	-0.00364747	0.0443737	0.381311
AC069185.1	0.00380592	0.0444229	0.677332
SLC41A1	-0.00426664	0.044583	0.99701
AC111182.1	-0.00404249	0.0445901	0.701047
TRIM44	-0.00360113	0.0446294	0.961541
ABCD2	-0.00338111	0.0447564	0.945024
RFX5	-0.00406246	0.0448231	0.676379
AC108134.2	-0.00270753	0.0448884	0.862765
MORF4L2	0.00174705	0.0449009	0.922601
MRPS25	0.00356951	0.0452948	0.948896
AP1AR	-0.00412879	0.0453697	0.919466
SH3BP2	-0.00421299	0.045504	0.906258
CAPNS1	-0.00342842	0.0456167	0.291485
ZC3H4	-0.00465538	0.0456173	0.743411
DNPH1	-0.00395035	0.0456972	0.68594
ZNF577	-0.00348164	0.0457792	0.928951
PYURF	-0.002807	0.0459462	0.644262
OLFM2	-0.0027999	0.0461098	0.931192
C10orf95	-0.00377059	0.0463196	0.958842
SERINC5	0.00173854	0.0463408	0.960166
USP5	-0.00393376	0.0465079	0.0425247
ZNF749	-0.00381276	0.0465752	0.353615
TCF12	-0.00350758	0.0465903	0.59235
USP16	0.001053	0.0465916	0.707812
GPA33	-0.00386488	0.0466064	0.797121
CDAN1	-0.00384924	0.0466615	0.961541
IFNG	0.00461184	0.0467067	0.862359
NAPA-AS1	-0.00369718	0.0467379	0.80666
N4BP2L1	-0.00390724	0.0470556	0.968256
ZNF787	-0.00409289	0.0471034	0.320632
NOSIP	-0.00149112	0.0471307	0.53209
AL353194.1	0.00303129	0.047159	0.846547
SLC44A2	-0.00298396	0.0473075	0.848508
AC137932.3	0.00457872	0.0473604	0.736249
UQCRC1	-0.00367817	0.0474063	0.535394
HIRIP3	-0.00410853	0.04745	0.667641
AL365203.2	-0.00379395	0.0475923	0.993813
FAM122B	-0.00408156	0.0476029	0.815809
SLC39A6	-0.00405658	0.0477371	0.993813
OPA1	-0.00407178	0.0477426	0.546582
APOPT1	-0.00331472	0.0478321	0.78308
PLAGL1	-0.00301015	0.0479253	0.868374
EBAG9	-0.00323836	0.048033	0.557087
MFF	0.00118783	0.0482705	0.76452
ACBD5	-0.00354206	0.048393	0.746511
C4orf48	-0.00231843	0.0484114	0.613448
ERV3-1	0.00327387	0.0484925	0.99784
ITGB1	-0.00187323	0.0485552	0.868374
KRT10	-0.000888065	0.0485855	0.465918
KDM4C	-0.00242939	0.0487495	0.380164
AF213884.3	-0.00291863	0.0488405	0.82986
CD3G	-0.0018362	0.0489218	0.887797
ARFGAP2	0.00168285	0.0490871	0.987264
ERI3	-0.00378065	0.0490901	0.659951
DDOST	-0.00237564	0.0491149	0.77153
TAF6	-0.00434536	0.0491663	0.878606
AC090948.1	0.00424606	0.0492831	0.880614
PIK3CB	-0.00368507	0.0492929	0.801444
GATA3	-0.00263091	0.0493015	0.353615
STAMBPL1	-0.00429091	0.0494714	0.656773
ENGASE	-0.00411274	0.0495217	0.766897
LAPTM4A	0.00117831	0.0495236	0.796509
REV3L	-0.00433171	0.0495538	0.90953
BRAF	0.00137965	0.04957	0.782657
KIF9-AS1	0.00357581	0.0496283	0.836247
ZNF473	0.00383769	0.0497814	0.96548
TNF	-0.00437069	0.0497955	0.87129
STAG1	-0.00276122	0.0498038	0.70165
CTSH	-0.00491187	0.0498383	0.711398
TRNT1	-0.00364534	0.0498456	0.994357
SAP30BP	0.00111684	0.0500452	0.544133
AC013264.1	-0.00439615	0.0500613	0.627109
DST	0.00252132	0.0502151	0.693967
MRPS35	-0.00228987	0.0502446	0.541023
NDC80	-0.00402661	0.050444	0.71038
HIBADH	-0.00291483	0.050483	0.985264
FIZ1	-0.00336005	0.0504935	0.603654
HDAC10	-0.00346179	0.0504945	0.752486
AC016831.1	-0.00276986	0.0506182	0.825197
PTPN22	0.00257619	0.0507087	0.752148
MRPS11	-0.00354162	0.0507682	0.51572
TNFRSF14	-0.00121599	0.050771	0.564326
LCP2	-0.00327306	0.0507934	0.839776
RND1	-0.00408925	0.0508157	0.985805
TLE3	0.00331856	0.050978	0.999305
R3HCC1	0.00371455	0.0510336	0.833955
POLR3GL	-0.00346293	0.0510885	0.646681
AL136040.1	-0.00331489	0.0511745	0.493634
HBEGF	-0.00372628	0.0512235	0.867212
PBRM1	-0.00263468	0.0513332	0.646681
SELENOW	-0.00168814	0.0514056	0.558237
VPS41	-0.00382984	0.0514606	0.28306
ARL16	-0.00393816	0.0514651	0.939916
UBAP1L	-0.0028104	0.0515189	0.860161
ZMAT3	-0.00396524	0.0516623	0.474487
HSCB	-0.00420889	0.0517505	0.867536
RALGDS	-0.00392542	0.0518377	0.969371
CDK5RAP2	-0.00314502	0.0519243	0.332129
MSH3	-0.0042403	0.0519389	0.984397
C5orf63	-0.00306739	0.0519593	0.778969
CHRNB1	-0.00397122	0.0519681	0.854484
SAMHD1	-0.00201149	0.0521295	0.989597
P2RX5	-0.00392877	0.0522354	0.984848
FOSB	-0.00121241	0.0523463	0.659951
LSP1	-0.00305872	0.0524087	0.192349
HPCAL4	0.00419372	0.0524857	0.818182
CENPQ	-0.00285451	0.0525319	0.821462
RAB30-AS1	-0.00431378	0.0526054	0.91499
MPHOSPH8	-0.00231613	0.0526774	0.510518
KSR1	0.00421213	0.0530325	0.811605
EFCAB2	-0.00399939	0.0532335	0.939916
PSMD1	0.00323684	0.0534994	0.923356
OTUD6B-AS1	-0.00307233	0.0535268	0.77153
ASH1L	-0.00241567	0.0536556	0.354969
ACACB	0.00332191	0.0537565	0.726188
PRR12	-0.00388082	0.0537668	0.935697
EIF1AX	-0.00111566	0.0538127	0.298
CHKA	0.00404961	0.053815	0.843492
RARG	-0.00383264	0.0538713	0.854063
LINC01560	-0.00374093	0.0538873	0.930827
REXO2	-0.00339211	0.0538903	0.564326
DIAPH2	-0.0042919	0.0539253	0.999321
CMTM3	-0.00285383	0.0539479	0.195347
CUL4A	-0.0021159	0.0540507	0.101511
BRF1	0.00336089	0.0541476	0.770894
VPS13B	-0.00374127	0.0541506	0.917525
ATP5MD	-0.00236301	0.0541778	0.999321
IFIT1	-0.00540723	0.0541796	0.96548
KCTD9	-0.00344696	0.0542571	0.644262
EEF2	-0.000545767	0.0542824	0.778082
SUMF1	-0.00374655	0.0542834	0.97664
LGALS3	-0.00449238	0.0543826	0.941994
IL12RB1	-0.00333734	0.0544235	0.823702
SEC61A1	-0.00313159	0.0545212	0.750933
AC026401.3	-0.00411213	0.0545317	0.78308
EIF3I	-0.00148246	0.054567	0.862359
LTB	-0.00105129	0.0545907	0.894571
ZFP14	-0.00439907	0.0546427	0.736249
BTLA	-0.00439144	0.054688	0.496989
THAP1	-0.00281139	0.0546974	0.989597
TAF11	0.0012543	0.054826	0.942005
DYRK1B	-0.00379623	0.0548629	0.499848
PIGL	-0.00403497	0.0549754	0.956295
TRIM41	-0.00387367	0.0550383	0.99767
DIAPH1	-0.00225343	0.0550799	0.999305
ZFP90	-0.0044072	0.055159	0.782704
CASP1	-0.00374371	0.0551919	0.969234
AKAP17A	0.00195735	0.0551928	0.783068
DPH6	-0.00371525	0.0552578	0.976514
TCEANC	-0.00359649	0.0552891	0.81179
RFTN1	0.00393727	0.0557541	0.880614
PSMD10	0.00403648	0.0557547	0.763353
TIMM17B	-0.00395388	0.0557996	0.491197
HSF4	-0.00305752	0.0560404	0.834126
DGKQ	0.00405798	0.0561555	0.733702
PGAP2	0.00376421	0.056211	0.767683
APIP	-0.00420532	0.0563227	0.90304
GABARAPL2	-0.0016017	0.0565328	0.546582
CD99L2	-0.00348584	0.0566198	0.94818
APRT	-0.0010082	0.0567754	0.737553
HDLBP	-0.00396177	0.0568096	0.915149
TUBD1	-0.00395663	0.0569348	0.827466
AC243960.1	-0.00373927	0.0570599	0.579965
TTBK2	-0.00413608	0.0571957	0.645884
TMEM161B-AS1	-0.00387951	0.0572425	0.770894
MAFF	-0.00428993	0.0572803	0.93117
RAB1A	-0.00265813	0.0572862	0.309126
METTL8	-0.00465716	0.057828	0.89825
GPC2	0.00344521	0.0578483	0.993813
PWWP2B	0.00386474	0.0579249	0.97385
RB1CC1	0.00117052	0.0579342	0.713015
RPN2	-0.00281913	0.0579802	0.70054
IL11RA	-0.0043242	0.057999	0.80666
UQCC1	-0.00356757	0.0580431	0.990302
WDR36	-0.00375876	0.0581327	0.755842
BAMBI	-0.00372024	0.0582819	0.906258
RFC3	0.00364315	0.0584589	0.52471
KMT2E-AS1	-0.00295355	0.0584602	0.965582
JKAMP	-0.00290397	0.0585757	0.964832
SPATC1L	-0.00397508	0.0585954	0.880121
SLC25A42	-0.00418681	0.0586276	0.897639
JAK1	0.000923932	0.0587158	0.945007
MRPL48	-0.00376978	0.0588729	0.572856
MCTS1	-0.00340414	0.0589272	0.755303
RIDA	-0.00362835	0.058968	0.650738
CORO1C	0.00400372	0.0591283	0.755079
TMEM243	-0.00124213	0.0592426	0.0878933
BCR	-0.00407279	0.0593265	0.655986
HARS2	-0.00362604	0.0595371	0.676379
BLOC1S5	0.00430076	0.0596085	0.862359
MMP9	-0.0039831	0.0596781	0.834829
GMFG	-0.000772356	0.059912	0.673816
EIF2AK3	-0.00425723	0.0599833	0.562824
SAE1	-0.00407124	0.060012	0.862281
JAML	-0.00404425	0.0600783	0.839602
RPS6KA4	-0.00366734	0.0601142	0.68594
PPP1R35	-0.00289945	0.0602214	0.865343
NPM1	-0.000570468	0.0602367	0.626635
DHDDS	-0.00409927	0.0603533	0.880121
HAPLN3	-0.00267772	0.060376	0.878894
FAM160B2	-0.00422812	0.0604738	0.858929
AL118516.1	-0.00237244	0.0605251	0.461654
TPI1	-0.00193442	0.0605805	0.912486
UBR7	-0.0034318	0.0607019	0.891986
TMEM59	-0.000940288	0.060702	0.579965
LINC01004	-0.00345071	0.0607021	0.896062
TMEM214	-0.00369637	0.0607759	0.769252
UQCRHL	-0.0035268	0.0608922	0.941333
AC147651.4	0.00294701	0.0609861	0.747307
SUPT3H	-0.0040075	0.0611176	0.313918
ZBTB2	-0.003597	0.0611421	0.781964
DCAF17	-0.00378405	0.061297	0.887797
EVL	-0.00134874	0.0613012	0.788745
UBR2	-0.00276399	0.06135	0.990979
ATP6AP2	-0.00146146	0.061369	0.681795
MTERF4	0.00132862	0.0613857	0.834126
HNRNPDL	-0.000804177	0.0614754	0.68594
FAM50A	-0.00309423	0.0615427	0.906258
UBXN7	-0.00161561	0.0615769	0.644845
GRK6	-0.00282201	0.0619344	0.583446
AMD1	-0.000958832	0.0619869	0.81179
NEMF	0.00149272	0.0623123	0.809702
CD69	-0.00133427	0.0624811	0.847307
DMTN	-0.00375341	0.0624881	0.862765
CYB5R1	-0.00372113	0.0625181	0.496989
TMEM43	-0.00319724	0.062585	0.886768
ZC2HC1A	-0.00402418	0.0627947	0.989304
ZNF136	-0.00328969	0.0630336	0.667486
SLC25A40	-0.00312438	0.0630443	0.827035
RAB18	0.0020439	0.0631589	0.996387
ZNF780A	0.00327628	0.0632178	0.781964
AC106739.2	-0.00337173	0.0632233	0.989597
PSTK	0.00350608	0.0632295	0.990979
TRIM27	-0.00385957	0.0632549	0.480291
ANKFY1	-0.00448307	0.0633523	0.787105
NMNAT1	-0.00258849	0.0633768	0.740177
POP7	0.00294578	0.0634357	0.357708
PCBP1	-0.00090541	0.0634868	0.504646
KNOP1	-0.00338846	0.063522	0.687664
UTP20	-0.00386564	0.0636351	0.874155
NELFA	-0.00308749	0.0636837	0.335636
IFT122	0.00317358	0.0637183	0.810579
NDUFS7	-0.00210824	0.063883	0.496989
SNAPC3	-0.00365645	0.0639406	0.876928
RNF19A	0.00113312	0.0639686	0.930752
CYHR1	-0.00382998	0.0641735	0.862765
RBM27	0.00341349	0.0642746	0.97385
SYAP1	0.00158553	0.0643466	0.930827
UNC45A	-0.00410244	0.064384	0.843763
DPEP2	-0.00451862	0.0644108	0.86237
ZC3H12A	-0.00302311	0.0645171	0.96548
ZBTB44	-0.00255904	0.0647211	0.860588
EXOSC9	-0.00149426	0.0647308	0.815274
BAG1	-0.00289114	0.0647695	0.53119
C10orf143	-0.00324313	0.0647987	0.93932
MIEN1	-0.00132256	0.0649979	0.441695
DNAJC13	-0.00410303	0.0650335	0.775439
MYPOP	-0.00309344	0.0652027	0.91499
PRUNE1	0.00317059	0.0653187	0.85546
AGPAT5	0.00329922	0.0653868	0.928263
AC093462.1	-0.0035293	0.0654057	0.889817
DHRS12	-0.00403354	0.0657099	0.68594
MFSD14A	-0.00347283	0.0657109	0.682703
OGFOD2	-0.00283278	0.0659121	0.733382
SH3BGRL	-0.00275633	0.0659546	0.97385
PELP1	-0.00412489	0.0661237	0.939916
POMC	-0.00391516	0.0661259	0.541828
CDK9	-0.00349541	0.0661268	0.969775
MIR181A1HG	-0.00352061	0.066154	0.681129
MAVS	-0.003607	0.0661561	0.988271
DYNLL2	-0.00130818	0.0661589	0.921319
DHRS1	-0.00370095	0.0661773	0.999321
AL159169.2	-0.0027753	0.0662479	0.993813
EIF5	0.000790418	0.0662639	0.919406
ANKRA2	-0.0025874	0.0663081	0.381311
IPO9-AS1	-0.00312789	0.066381	0.999305
NLRC5	-0.00209571	0.0664683	0.363094
COMMD1	-0.00356905	0.066486	0.763353
GPR180	-0.00362559	0.0665613	0.901893
GALNT12	0.00331327	0.0665645	0.720214
ZXDB	-0.00390322	0.0667073	0.973184
PPP1CB	0.00105521	0.0667535	0.93288
ERGIC1	-0.00337998	0.0667634	0.971539
RANBP6	0.00271326	0.0668452	0.834126
RTP4	-0.00302767	0.0668696	0.880018
ACTR3	-0.00117489	0.0670229	0.974022
IFI44L	-0.00460627	0.0670741	0.742753
USP48	-0.00270824	0.067118	0.82912
ATP5MG	-0.000537079	0.0671698	0.579965
RSU1	-0.00450605	0.0672099	0.96548
AC010761.1	0.00277986	0.0673075	0.922305
UBE2E3	0.00227032	0.067316	0.774482
CD46	-0.00209408	0.0675481	0.557633
CLCN6	0.00363884	0.0677202	0.740721
DAG1	-0.00343394	0.0677236	0.617933
TMEM64	-0.00373034	0.0677329	0.268967
EIF4EBP2	0.00304851	0.0677404	0.646681
NCF4	-0.00396508	0.0680139	0.873174
SS18L1	0.00337195	0.0680182	0.90336
C12orf75	-0.00215065	0.068019	0.876088
CPNE8	-0.00331877	0.0682629	0.85546
CCDC152	-0.00312795	0.068305	0.993813
AP3S1	-0.00134434	0.0683349	0.354969
EIF4G1	-0.00328345	0.068369	0.31969
RNF13	-0.00348361	0.0683845	0.414993
RUBCN	-0.00412596	0.0684759	0.885393
KIF21A	-0.0028671	0.0685608	0.885365
NDFIP2	-0.00358905	0.0685642	0.874155
STT3B	-0.00210957	0.0686979	0.655986
HADHA	-0.00129084	0.0687109	0.65055
RCL1	-0.00247101	0.0687132	0.827686
DIP2B	-0.003458	0.0687453	0.935697
AL359915.2	-0.00343093	0.0687988	0.911777
HIST1H4C	-0.00138497	0.0688697	0.973184
SMOX	-0.00290303	0.0691224	0.865525
SOCS2	-0.0042166	0.0691377	0.77892
AC090198.1	0.00267154	0.0691719	0.815274
CMIP	0.00380879	0.0692062	0.617036
AL441992.1	-0.00404841	0.0692204	0.890304
CASP6	-0.00364839	0.0693042	0.54015
ZMYM3	-0.00330337	0.0693072	0.763667
PIH1D1	-0.00365	0.0693751	0.941863
TFIP11	0.00293223	0.0695903	0.788308
PPM1B	-0.00254933	0.0696186	0.296661
NTPCR	-0.00418498	0.0698214	0.77892
LAMTOR2	-0.00287448	0.0698975	0.573998
PARVB	-0.00349803	0.0699757	0.905014
C22orf39	0.00289715	0.070196	0.721182
GOLGA1	-0.00423482	0.0702145	0.985264
SLMAP	-0.00255528	0.0702507	0.979247
TRADD	-0.00296322	0.0702525	0.792723
TMEM63B	-0.00379409	0.070254	0.803394
USP33	-0.00333156	0.0702558	0.690165
AC010642.2	-0.00328017	0.0703337	0.97603
RHEB	-0.00121957	0.0703345	0.625294
USP3	0.00107874	0.0705997	0.586856
NUDT18	-0.00316501	0.0706892	0.961839
FADD	0.00382708	0.070727	0.632965
ID1	-0.00459872	0.0707392	0.907589
LZTFL1	-0.00382422	0.0707675	0.758352
GOLGA5	-0.00371113	0.0708567	0.758542
MIS18BP1	-0.00226272	0.0710226	0.97385
SLX4IP	-0.00325625	0.0710275	0.626635
HLA-DRB5	0.00370469	0.0711231	0.750976
OAZ1	-0.00165679	0.071146	0.795252
DDX31	0.00388158	0.0714134	0.155387
MFN2	0.00368048	0.0714282	0.708815
HOOK2	0.00382322	0.071455	0.897114
CCDC85B	-0.00128153	0.0714577	0.803394
KRCC1	-0.00401994	0.0714752	0.659951
CREB3	-0.00386337	0.0715035	0.624446
ZRANB2	0.00143584	0.0715135	0.819574
CENPV	0.00309503	0.0715726	0.704988
RAB8A	0.00150586	0.0716051	0.781964
NUBP2	-0.0030445	0.071614	0.995085
PQLC1	-0.00200676	0.0718712	0.952794
PARD6A	-0.0037038	0.0719199	0.541828
GPR55	-0.00286129	0.0719326	0.824427
AC137630.3	0.00295961	0.0721423	0.768442
AC110769.2	-0.00391568	0.0721787	0.927529
ZEB1-AS1	0.00267202	0.0723737	0.421648
VPS13D	-0.00419009	0.0724639	0.936216
E2F6	-0.00340558	0.0725704	0.619189
CHMP7	-0.00314279	0.0726257	0.930827
PLCH2	-0.00274707	0.0729531	0.307586
ITGA6	-0.00409913	0.0729745	0.646681
RPSA	-0.000493352	0.0731924	0.643468
SRF	-0.00332712	0.073198	0.892436
ANK3	-0.00309384	0.0732706	0.934583
DUSP1	-0.00104294	0.0733143	0.847307
NDUFB7	-0.00158981	0.0734302	0.759363
SCML1	0.00419282	0.073432	0.83716
NUCB1	-0.00247211	0.0735675	0.0878933
DTNB	0.00377425	0.0738117	0.87129
SMARCAL1	-0.0026781	0.0738277	0.721182
SLC45A4	-0.00358044	0.0741338	0.934225
AC012368.1	0.00323295	0.0741353	0.993909
ACVR1	-0.00385859	0.0741703	0.631546
TIFA	-0.00294999	0.0742081	0.97664
ERN1	-0.00262405	0.0743186	0.335747
FOXP4	0.00418668	0.0743188	0.529742
RAB3A	-0.00250736	0.0747021	0.77892
CENPL	-0.00333577	0.0748232	0.999305
SINHCAF	-0.00140248	0.0748473	0.937325
LIPE	-0.00257342	0.0748611	0.912965
RITA1	-0.00344131	0.0750809	0.777054
TSPAN32	-0.0038694	0.0752702	0.973265
CCDC28B	-0.00388064	0.0753187	0.804357
ZNF8	0.00343362	0.075319	0.793114
TRABD2A	-0.00401462	0.0754334	0.646681
TUBGCP6	0.00366035	0.0754557	0.77533
USP46	-0.00318307	0.0755706	0.864662
LIN54	-0.00350551	0.075646	0.976854
MON1A	-0.00286083	0.0756503	0.960166
SGO2	-0.00275288	0.0756631	0.90336
GPR137B	0.00383497	0.0757265	0.92369
SLC31A1	-0.00353805	0.0757921	0.466662
ALCAM	0.00384152	0.0758393	0.999305
CAB39	-0.00250172	0.0759308	0.865343
ACAD10	0.0032653	0.0762426	0.298
MPC2	-0.000837948	0.0766851	0.947473
TRPV2	-0.00380201	0.0766897	0.63544
ZNF256	-0.00347094	0.0767519	0.70165
NIPSNAP1	-0.00346216	0.0768728	0.879442
AC006369.1	-0.0031453	0.0769177	0.96548
SUPT5H	-0.00127817	0.0770554	0.888944
LINC01132	-0.00334819	0.0773661	0.998087
PROSER3	0.00355426	0.0774384	0.625948
SMARCAD1	0.00363296	0.0775255	0.616724
MCUB	-0.00132049	0.0776762	0.387279
UVRAG	-0.0030902	0.0777401	0.278168
VHL	0.00218099	0.0777506	0.813679
FARSA	-0.00336651	0.0777908	0.886856
YWHAQ	-0.00116034	0.0780987	0.483463
TRIM37	-0.00377385	0.0781582	0.313918
HBP1	0.0010435	0.078229	0.69323
ACP6	-0.00261415	0.0782696	0.837058
UAP1	0.00298593	0.0783202	0.916021
ATP5MC2	-0.000645028	0.0786635	0.655986
SRSF8	-0.00263011	0.0789855	0.579965
C9orf78	0.00103684	0.0790389	0.77892
SYNJ1	0.00365554	0.079081	0.862281
GLYR1	-0.00310133	0.0790833	0.961103
WRB	-0.00355444	0.0791051	0.932678
LMAN1	-0.00217747	0.0791994	0.491197
FAM157C	0.00293412	0.0792381	0.803263
PCYOX1L	-0.00352443	0.0793095	0.707157
GNPNAT1	-0.00395218	0.0794519	0.960158
AC012645.3	-0.00310175	0.0794804	0.989597
UBC	0.000676255	0.0795345	0.763667
ETV2	-0.0030958	0.0798859	0.880188
CFL1	-0.000997828	0.0799082	0.686068
PSMB6	0.000933632	0.0799595	0.572329
FAAH2	0.0038814	0.0800554	0.939916
WDR86	-0.00363116	0.0802457	0.883905
AZIN1-AS1	0.00268531	0.0802654	0.62209
RPRD1A	-0.00359919	0.0803915	0.694858
ARL1	-0.00367878	0.0804696	0.936705
WDR7	-0.00365924	0.0805547	0.659951
SNRK	0.0012572	0.0806375	0.97385
SMYD4	-0.00348481	0.0806623	0.615608
SLC35D1	-0.00347784	0.0807761	0.910783
LRRC61	-0.00251228	0.0808599	0.965844
DUSP4	0.00163527	0.0808717	0.984045
UBE2L6	-0.00276014	0.0810086	0.8882
ZDHHC7	0.00307079	0.0810637	0.843763
TRIM2	-0.00254648	0.0810879	0.787136
FICD	-0.00338773	0.0811534	0.573998
FKBP8	-0.00229967	0.0813593	0.737275
MAP1A	0.00337865	0.0814036	0.0878933
PPP1R3F	0.00357555	0.0816043	0.766897
UBE2D1	-0.00320478	0.0816261	0.705751
ZNF304	0.00247124	0.0817511	0.854031
TICAM1	-0.00365878	0.0818412	0.262093
AKAP11	-0.00365862	0.0819059	0.668729
TRAF3IP1	-0.00356717	0.0819166	0.913778
KLF3	0.00125833	0.0819261	0.866638
MITD1	-0.00356593	0.0819304	0.914918
CERS2	-0.00303948	0.0820465	0.858929
BRCA2	-0.00372191	0.0820615	0.998087
P4HB	-0.00130882	0.0823557	0.464971
RAB40B	-0.00266724	0.0824759	0.701581
TOR2A	-0.0036404	0.0825018	0.905014
MCM3AP	-0.00367139	0.0825232	0.93932
ITGB2	-0.00214423	0.0827335	0.923358
YAE1D1	-0.00280487	0.0827667	0.993909
PPP1CA	-0.00292436	0.0829478	0.888944
MCU	0.00342126	0.0830068	0.973184
PDS5A	-0.00244652	0.0831026	0.759439
CCR4	-0.00233503	0.0831794	0.985264
COPS2	-0.00100753	0.083465	0.97524
HSDL2	-0.00373619	0.0835219	0.883511
ZNF830	-0.00260179	0.0836527	0.551215
COG8	-0.00299957	0.0837188	0.905014
TDRD3	-0.00433919	0.0837679	0.956295
BCL2L12	-0.00376688	0.0837882	0.907589
GDI2	-0.00166826	0.0837916	0.705936
RTF2	0.00154468	0.0837929	0.907117
DGKH	-0.00356383	0.083824	0.195347
PALB2	-0.00333172	0.083896	0.910783
AL135925.1	-0.00345605	0.0840127	0.97385
STX16	-0.00157759	0.0841221	0.569444
PDLIM5	-0.00307804	0.0841766	0.232724
PRDM15	0.00250095	0.0842251	0.885365
MIIP	-0.00275279	0.0844895	0.564326
WEE1	-0.00361571	0.0846239	0.733702
FAM200A	0.00260824	0.0846374	0.90097
UBP1	-0.00311218	0.0847428	0.956295
PLEKHG4	-0.00296364	0.0848199	0.864662
IL7R	-0.00113675	0.0849472	0.260479
NKG7	-0.00326407	0.0850396	0.578021
SEMA4A	-0.00292943	0.085092	0.743411
SH3BP5	-0.00308782	0.0853196	0.834126
ZNF230	0.00353671	0.0853491	0.889744
SYNE2	-0.00112321	0.0854441	0.898987
ENO1	-0.00113109	0.0855051	0.73316
FRYL	-0.00341316	0.0857576	0.767683
HMBS	-0.00328611	0.0857656	0.880614
AC004825.2	-0.00368961	0.0857677	0.862359
AL645728.1	-0.00355969	0.0858558	0.97385
LPGAT1	-0.00288196	0.086066	0.54332
TMEM191C	-0.00351796	0.0860921	0.895681
RHOBTB3	0.00305151	0.0861474	0.741452
NUDT22	-0.00359857	0.086252	0.517429
NDUFV1	-0.00295327	0.0862931	0.803394
HAUS6	-0.00257858	0.0863497	0.645884
SH2D3C	-0.00287648	0.0863864	0.528782
TWF1	-0.00142818	0.0865863	0.999583
RABAC1	-0.00109448	0.0865881	0.69715
CHEK1	0.00376038	0.0868785	0.469645
DUSP12	0.0021105	0.0869316	0.936919
MDN1	-0.00374917	0.087032	0.901105
PTDSS1	-0.00329553	0.087285	0.496989
MAF1	-0.00133215	0.0873061	0.997947
PCMTD2	-0.0028487	0.0873213	0.195347
PARP12	-0.00357566	0.0874264	0.881432
SLC25A35	-0.00278881	0.0875411	0.867536
ABCG1	0.00188966	0.0878651	0.784864
FIBP	-0.00296313	0.0878856	0.541828
COX7A2L	-0.000973545	0.0880053	0.721532
PAAF1	-0.00372925	0.0880217	0.68594
NDUFS6	-0.00229998	0.088165	0.994453
ALDH18A1	-0.00348957	0.0882014	0.74613
NDUFC1	-0.00231659	0.0882435	0.875832
ZNF836	-0.00358435	0.0884344	0.720376
RNF38	-0.00198278	0.0885488	0.858929
SRGAP2	-0.00367486	0.0887872	0.751744
TMEM135	-0.00362729	0.0889331	0.874155
PRPS2	-0.0033228	0.0892748	0.862359
C2orf74	-0.00309622	0.0892818	0.784864
HIST3H2BB	0.00257797	0.0892871	0.626635
ARFGEF2	0.00312038	0.0893379	0.897114
RALGAPB	-0.0029616	0.089615	0.809227
POU2F2	-0.00293529	0.0896756	0.474487
CEP68	-0.00371676	0.0897764	0.546656
TXNDC17	-0.00221637	0.0898881	0.867944
TIGIT	0.0040379	0.0899024	0.615284
APOBEC3G	-0.00370129	0.0900154	0.721182
STARD3NL	-0.00343186	0.09007	0.99767
SHISAL2A	-0.00360274	0.0901005	0.86706
FBXL22	0.00350711	0.0901298	0.752148
C16orf54	0.00153677	0.0902202	0.881381
FRY	-0.00377626	0.0902723	0.907589
NECAP2	-0.00114619	0.0904215	0.100983
VPS53	-0.00341511	0.0904659	0.532144
ZNF781	0.00248925	0.0906798	0.727051
GM2A	-0.0023791	0.0906877	0.720376
MINDY3	-0.00392512	0.0907084	0.989597
CINP	0.00327968	0.0907492	0.675712
SCYL1	-0.00346471	0.0908188	0.501008
FADS1	0.00339493	0.0908846	0.800781
TOP1MT	-0.00355473	0.0909211	0.77153
JUNB	-0.00142737	0.0909388	0.891045
SNAPC5	0.00367853	0.0910225	0.543543
AP1S2	-0.00323053	0.0910393	0.465918
UBE2O	-0.00349716	0.0910898	0.72514
C12orf60	-0.00264156	0.0911375	0.971467
INTS2	-0.00339658	0.0911984	0.847307
D2HGDH	-0.00357999	0.0912743	0.510518
UBQLN4	-0.00286811	0.0914094	0.761931
PKM	-0.00226779	0.0914512	0.467898
TSPYL4	-0.00262451	0.0914845	0.517429
GSDMD	-0.00338989	0.0915198	0.260479
ALG5	-0.00234628	0.0915244	0.354969
MFSD13A	0.00341793	0.0915881	0.97385
METTL4	-0.00334733	0.0916202	0.3934
TANK	-0.0016859	0.0916271	0.864662
MBNL1	-0.000641392	0.0916778	0.726928
ASXL1	0.000886559	0.0918287	0.991638
MNAT1	-0.00396679	0.0918847	0.973184
SAR1A	0.00128132	0.0919866	0.673816
PIGBOS1	-0.00366832	0.0921882	0.504513
POLR1D	-0.00100151	0.0923546	0.726188
CD5	0.00112108	0.0927296	0.94818
MDM4	-0.00112043	0.092825	0.76166
C13orf46	-0.00263336	0.0929483	0.948473
METTL1	-0.0031545	0.092949	0.946726
CTNND1	0.00316264	0.0931678	0.999305
OFD1	-0.00213948	0.0932626	0.724867
MRPL54	0.000869649	0.0932705	0.606737
CASTOR2	0.00239195	0.0932846	0.688599
CORO1B	-0.00148657	0.0933674	0.646681
SLC30A6	-0.00272806	0.0934043	0.721182
SIMC1	-0.00342123	0.0934264	0.353615
BCL2L13	-0.0037242	0.0934414	0.738477
PMVK	-0.00330599	0.0936129	0.873375
INTS6L	-0.00377138	0.0936368	0.865477
SPG21	-0.00349322	0.093924	0.284839
RASGRP2	-0.00110503	0.0942172	0.867536
SLAIN1	-0.00345804	0.0944056	0.577745
HIBCH	-0.00329226	0.0944197	0.864662
SDHA	-0.00282213	0.0945333	0.517429
HAVCR2	0.00236783	0.0945373	0.893501
UBA2	-0.00194795	0.0945659	0.868901
SCYL2	-0.00318352	0.0945878	0.76882
DDX10	-0.00364878	0.0946853	0.578021
PORCN	-0.00346042	0.0947175	0.748124
SNRPD3	0.00125911	0.0947764	0.832687
ANGPT2	-0.00310128	0.0948422	0.650738
CD83	-0.00233182	0.0948492	0.913271
DGKD	-0.00281437	0.0949751	0.989597
OGFR	-0.00340705	0.0952436	0.880121
IRF2	-0.00404083	0.0953202	0.914558
LINC01336	0.00328854	0.0954912	0.474851
SLC12A9	-0.00291727	0.0955532	0.546635
CREM	0.00147726	0.0955575	0.776954
NSD2	-0.00358668	0.0955799	0.822466
SLC39A13	-0.00337991	0.0956453	0.858929
BAIAP3	0.00264843	0.0957622	0.36963
RNF168	0.00147606	0.0957849	0.777717
NFRKB	0.00314516	0.095817	0.994213
PBX2	-0.00366526	0.0958562	0.863183
GSPT1	0.00111591	0.0959644	0.682703
WDR35	0.00249393	0.0961205	0.950465
DNMT3A	-0.00309148	0.0963335	0.961541
COG6	-0.00288526	0.096402	0.97591
FOXK1	-0.00294097	0.0964726	0.646681
HENMT1	-0.00353638	0.0965524	0.90953
AP1B1	0.00367223	0.0965576	0.313029
ERP29	-0.000752199	0.0968553	0.653118
KIFAP3	-0.00349251	0.0968792	0.985721
TMEM30B	0.00241452	0.0969127	0.999305
SMIM14	-0.00273564	0.096926	0.91499
GPBP1L1	0.00128617	0.0970619	0.914558
PRKCQ	-0.00297031	0.0972917	0.721182
DDHD1	-0.002369	0.0973526	0.278168
FIS1	-0.00219544	0.0974874	0.452875
EP300	0.0012538	0.0977776	0.888944
CENPP	-0.00342816	0.0977777	0.96548
IFI27	-0.00340464	0.097778	0.688333
EDF1	-0.000682406	0.0978312	0.438722
STK25	-0.00382314	0.0978578	0.68594
CENPK	-0.00368213	0.0979985	0.721532
TSPAN17	-0.0037887	0.0980868	0.910001
HIST1H4E	0.00361115	0.0981779	0.672598
SUSD3	-0.00246794	0.0982318	0.64946
ATMIN	-0.00177906	0.0982701	0.61764
METTL15	-0.00366792	0.0983358	0.746626
NSRP1	0.00144191	0.098418	0.941919
CD37	-0.000649408	0.098438	0.655986
PLEKHF2	-0.00291245	0.0984514	0.655986
COTL1	-0.00138459	0.098503	0.474851
LZTR1	-0.00320655	0.0985161	0.930827
DDX60	-0.00339788	0.0985293	0.96548
INTS6	-0.00123373	0.0988297	0.659951
BOLA3	-0.00352591	0.0988381	0.332129
FOXO3	-0.00293455	0.0988895	0.831906
NBPF12	0.00346978	0.0991296	0.62209
SUDS3	-0.00372883	0.0992467	0.929087
ACP5	-0.00367371	0.0993076	0.67373
ESCO1	0.00124951	0.0993327	0.756521
MRPL36	-0.00297823	0.0994348	0.466041
FEM1C	-0.00322271	0.0994642	0.616724
MIR29B2CHG	-0.00253772	0.0995847	0.783448
TYMP	-0.00325864	0.0995975	0.91499
HIST1H2BH	0.00305538	0.0999502	0.353615
EDRF1	-0.00226629	0.100006	0.373962
PPP2R2D	-0.00141309	0.100038	0.285381
AP005899.1	0.00317911	0.100053	0.742912
AC008764.8	-0.00364725	0.100212	0.964283
AL160408.2	-0.00316428	0.100315	0.971907
PNO1	-0.00203335	0.100329	0.936919
AP004609.3	-0.00355718	0.100333	0.572856
TRAF5	-0.00363811	0.10039	0.977244
PDCD4	0.00123938	0.100517	0.842432
TARBP1	-0.00350475	0.100541	0.593231
MECP2	0.00102252	0.100675	0.978166
KPNA6	-0.00277457	0.100712	0.464971
ANAPC16	-0.00107516	0.100822	0.858929
ZBTB7B	-0.00279705	0.100876	0.90336
SMIM30	-0.0030388	0.100953	0.97385
FAF1	-0.00268001	0.101008	0.947448
SLC25A25	-0.00333434	0.10107	0.920573
SIGMAR1	-0.00355381	0.101077	0.567944
CTBS	0.00203602	0.101092	0.908685
AK1	-0.00314483	0.1011	0.993966
FGFR1	-0.00346733	0.101223	0.603654
ZNF595	0.00272624	0.101245	0.830826
PDLIM2	-0.00339601	0.101347	0.881432
GFI1	-0.00337047	0.101394	0.919466
MT1E	-0.00371807	0.101421	0.617933
ZNF107	-0.00321581	0.101461	0.979592
BBS4	0.00311996	0.101528	0.757641
TMEM177	-0.00281974	0.101715	0.737151
TRAF3	0.00229079	0.101748	0.689928
CCDC174	-0.00273174	0.101914	0.993966
TMEM167B	-0.00135973	0.101917	0.967992
FBXO41	-0.00306924	0.102046	0.89958
CALCOCO2	-0.00188727	0.102094	0.671724
C6orf226	-0.00243107	0.102193	0.353615
TRAF7	-0.00285552	0.102418	0.858929
KPNA3	0.00193635	0.102611	0.76882
MTBP	0.00288172	0.102737	0.899974
ANKLE2	-0.00135284	0.102868	0.743047
MRPL51	-0.00335737	0.103089	0.885307
HPGD	-0.00402384	0.103372	0.535823
TXNDC12	0.00216365	0.103378	0.848251
AP2M1	-0.00164152	0.103467	0.423784
TCTA	-0.00304108	0.103469	0.993647
PNISR	-0.000636433	0.103696	0.76672
RASD1	-0.00323769	0.103699	0.885307
SLC35A4	-0.00307427	0.103798	0.395959
L3MBTL1	0.00240523	0.103885	0.973184
SEPSECS	-0.00376663	0.10395	0.880018
SOCS3	-0.00187094	0.103999	0.820223
PAPSS1	-0.0031683	0.104019	0.703381
ATG16L2	-0.00359564	0.104021	0.748502
ATP5MF	-0.00191988	0.104099	0.772725
AL627171.1	-0.00367317	0.104106	0.989597
SH3D19	0.00323167	0.104337	0.965582
MAN2A1	0.00146684	0.104454	0.885307
RASA4	-0.00360358	0.104464	0.91499
DPF2	0.00238779	0.104718	0.843055
ZCCHC7	-0.00308917	0.104909	0.878606
CENPO	0.00278795	0.104913	0.976514
ZNF543	0.0030573	0.104918	0.879774
SDC4	-0.00261362	0.105066	0.845811
RINT1	0.00357905	0.105125	0.284839
AC013394.1	0.00125956	0.105133	0.91499
FHIT	-0.0022809	0.105146	0.773152
CCDC93	0.00246594	0.105455	0.569095
UBE2G2	-0.00134817	0.105551	0.704988
SMYD2	-0.00379932	0.105615	0.298
SLC39A7	-0.00288195	0.105678	0.87516
PKD1	-0.00319494	0.105743	0.923493
CARD16	-0.00350304	0.10576	0.616452
RTF1	0.000998287	0.105789	0.898592
AL390728.6	-0.00347922	0.106033	0.983531
DRAM2	-0.00190333	0.106041	0.905014
NCS1	0.00291439	0.106064	0.936919
TRBV3-1	-0.00231085	0.10611	0.880188
MCUR1	-0.00320585	0.106121	0.110942
PSMB8	-0.00227673	0.106189	0.862359
BCOR	0.00283709	0.106313	0.906258
DAP	-0.00250459	0.106359	0.743047
PCBD2	-0.00340833	0.106462	0.415896
COG4	-0.00350656	0.106472	0.87993
BLVRA	-0.00248218	0.106504	0.93288
SUMO1	0.000630272	0.106542	0.946546
ADPRHL2	-0.00287078	0.106682	0.960166
TBC1D20	0.00265023	0.106692	0.854063
CEP70	-0.00323215	0.106698	0.572329
PACSIN2	-0.00326505	0.106713	0.564542
PHF7	-0.00341588	0.106843	0.828297
RNF167	-0.00270468	0.106939	0.260479
MCRIP1	-0.00111461	0.107024	0.537612
SUPT20H	-0.00301858	0.10712	0.842345
AC084036.1	0.00252568	0.107221	0.489835
TMEM230	-0.0027743	0.107303	0.948894
CD4	-0.00274089	0.107504	0.587502
MAEA	0.00268098	0.107507	0.898388
MSL2	-0.0010388	0.107641	0.877372
ZNF257	0.00232572	0.10806	0.930827
HEBP1	0.00362379	0.108089	0.77533
THADA	-0.00308044	0.108203	0.946546
LDB1	-0.00299565	0.108218	0.824427
USP45	-0.00309597	0.108237	0.711022
TP53I13	-0.00300197	0.10828	0.541828
ELAVL1	-0.00230363	0.108334	0.615051
FMC1	-0.00335585	0.108408	0.712381
EIF5A	-0.000601665	0.108501	0.699059
CCT6A	-0.00104955	0.108513	0.885735
LONP1	-0.00315134	0.108713	0.77533
MED10	0.000837786	0.108803	0.874155
LINC00539	0.00230961	0.108917	0.496989
NME1	-0.00309596	0.108949	0.645855
NDUFA3	-0.00224869	0.109051	0.921158
ZBTB16	-0.00366133	0.109138	0.721182
P2RY8	0.00175514	0.109234	0.454213
ZNF649	-0.00327552	0.109251	0.932555
ZNF510	0.00368048	0.109355	0.650738
AKIP1	-0.00316226	0.10944	0.984045
APOL6	-0.00127263	0.109452	0.673816
NAT1	0.00279025	0.109474	0.446879
TMOD3	-0.00138277	0.109615	0.985264
JUN	-0.00105896	0.109635	0.954787
PPP1R9B	-0.00324564	0.10994	0.724994
BIN1	-0.00132117	0.10996	0.772725
AL138963.3	0.00321262	0.110055	0.897824
GSS	-0.00341377	0.110153	0.518011
ZNF786	-0.00273229	0.110251	0.655986
THAP11	-0.00280875	0.110337	0.701047
SERPINB1	-0.00254862	0.110349	0.564326
LINC01588	0.00284145	0.110493	0.687493
WDR59	-0.00346793	0.110783	0.992069
SGPP2	0.00285984	0.110845	0.888944
ME2	-0.0033462	0.110955	0.837058
JAG2	-0.00241506	0.111094	0.948894
AC062029.1	-0.00341091	0.111125	0.726188
MDFIC	-0.0029138	0.111142	0.897954
MYO9A	-0.00380946	0.1112	0.867536
TMEM38B	-0.00321606	0.111244	0.977135
MSANTD3	-0.00328533	0.111272	0.469645
LINC00861	-0.00328441	0.111342	0.586915
RAD17	-0.00279369	0.111407	0.531251
SNAPC1	0.00257172	0.111485	0.640092
SLC4A7	-0.00250077	0.111548	0.486678
ARHGAP11A	-0.00291725	0.111615	0.834924
METTL13	0.00335022	0.111643	0.867536
INPP4B	-0.00354958	0.1123	0.564542
TNFRSF18	-0.00388545	0.112517	0.816158
RAB37	-0.00371878	0.112573	0.569444
AC087164.1	-0.00304556	0.112582	0.874261
RHBDF2	-0.00358126	0.112624	0.94818
AC004854.2	0.00346433	0.112744	0.906504
YEATS2	-0.00332094	0.112897	0.897315
MTIF2	-0.00346784	0.112967	0.923358
NDE1	-0.00225779	0.113037	0.947448
B3GAT2	-0.00317216	0.11329	0.97603
AIP	-0.00123158	0.113507	0.759439
ARSB	0.00251181	0.113558	0.413982
PRKCSH	-0.00259767	0.113662	0.792875
BAG2	-0.00339606	0.113773	0.930827
HEG1	-0.00343799	0.113924	0.989597
QSER1	0.00327561	0.11393	0.989597
STRAP	0.000927694	0.113966	0.704113
GLCE	-0.00357198	0.113973	0.569444
SYCP2	-0.00240247	0.114103	0.833604
BHLHE40	-0.00271198	0.11426	0.939916
EMC1	0.0033592	0.114371	0.874155
ZFP36L2	-0.000849155	0.114522	0.950958
TRIM69	-0.00329575	0.114604	0.694118
SNRNP200	0.00135171	0.114624	0.991921
MED13	-0.00201649	0.114949	0.77892
EIF1AY	0.00182009	0.115147	6.15736e-05
ZNF215	0.00250927	0.115181	0.90285
URM1	0.00180762	0.115234	0.834126
UBL4A	-0.00331928	0.115253	0.896773
UHRF1BP1	-0.00326479	0.115299	0.920777
GTF2A1	0.00266186	0.115427	0.961103
OTUD6B	-0.00335722	0.115681	0.572658
TTI1	0.00312618	0.115843	0.557087
FAM168A	-0.00314579	0.115858	0.701047
TMEM116	-0.00341873	0.115895	0.960166
CCNG1	-0.00247128	0.1159	0.423755
SLCO4A1	0.00350163	0.115955	0.979038
CARF	-0.00346202	0.116305	0.886856
JMJD8	-0.00324857	0.116331	0.0902325
EXOSC10	-0.00266314	0.116388	0.995085
CD200R1	0.00240105	0.116783	0.805843
AKR1A1	-0.00329614	0.116926	0.452448
MED23	0.0013342	0.116967	0.888006
PHACTR4	-0.00288054	0.116991	0.77892
FES	0.00261547	0.117023	0.705522
FXN	-0.00270378	0.117111	0.743411
MTIF3	-0.00384743	0.117179	0.914558
PHYH	-0.00349324	0.11718	0.736382
TRIM11	-0.0029938	0.117523	0.973749
NMRAL1	-0.00322828	0.117537	0.353615
AC084033.3	-0.00348966	0.117758	0.953789
VAMP5	-0.00223428	0.117809	0.541828
UTP23	0.00190817	0.117856	0.86924
APEH	-0.00282085	0.118112	0.949847
ZNF429	-0.00313629	0.118115	0.639033
PITPNC1	-0.00201199	0.118335	0.726928
TMEM128	-0.00318174	0.118397	0.439258
CACYBP	0.000943055	0.118422	0.631546
FUZ	-0.00307619	0.118424	0.916021
ULK3	-0.00325488	0.118435	0.771569
EXOC3-AS1	0.00311884	0.118445	0.978166
PLPP6	0.00239624	0.118522	0.978166
PPP4R1	-0.00292931	0.118749	0.451577
ZNF462	-0.00272309	0.118993	0.97603
FGFBP3	-0.0032633	0.119089	0.517429
ZFPM1	0.00288056	0.119114	0.993966
GDAP2	-0.00321604	0.119174	0.673816
RBM7	-0.000982605	0.119274	0.988284
WDR44	-0.0029109	0.119406	0.93564
SMARCB1	-0.00240548	0.119477	0.353615
AC004687.1	-0.00325168	0.119646	0.755079
SURF1	-0.00182582	0.119678	0.737151
ATXN7L3	-0.00300366	0.119733	0.664296
DHX16	0.00310483	0.11975	0.993909
SLAIN2	-0.00226213	0.119936	0.353615
HLA-B	-0.000443281	0.120012	0.716827
ARAF	0.0028622	0.120033	0.898592
C19orf70	-0.00185512	0.120053	0.625948
SCPEP1	-0.00329619	0.120085	0.586856
FMR1	-0.00228984	0.120188	0.948182
PSME2	-0.00181777	0.12019	0.89825
PPP3CC	-0.00236356	0.120273	0.3825
CEP152	-0.00349153	0.120389	0.914918
LINC02325	-0.00193862	0.120392	0.957165
PAFAH1B3	-0.00278078	0.120397	0.179861
TNFAIP3	-0.000710111	0.120432	0.999305
ZNF76	-0.00337922	0.120519	0.961411
BOD1L1	0.00119009	0.120522	0.284839
WDR76	-0.00346875	0.120593	0.826445
MSL1	-0.00354447	0.120696	0.474851
TRIM25	-0.00368572	0.120741	0.701047
PHRF1	-0.00322981	0.12092	0.856922
AC027307.3	-0.0026984	0.120935	0.828297
MRPL41	-0.00190555	0.12096	0.278168
NDUFAF1	-0.00322469	0.121237	0.721182
TBC1D15	0.00143862	0.121297	0.792445
TRIM28	-0.00112933	0.121382	0.732825
ZNF518B	-0.0034506	0.12156	0.898975
CSTB	-0.00200387	0.12163	0.339523
DELE1	-0.00312971	0.121707	0.922305
EXOSC2	-0.0032014	0.12173	0.508985
MAML3	-0.00334782	0.122265	0.701047
SUPT7L	-0.0031571	0.122526	0.999305
CYREN	0.00334758	0.122672	0.993813
PLPP1	0.00308829	0.122721	0.625948
LYPLA1	-0.00249809	0.122828	0.721182
NARS	-0.0020817	0.122965	0.903593
HERPUD1	-0.0010905	0.123121	0.912545
MRPL46	0.0029437	0.123155	0.815321
THRAP3	0.00112154	0.123168	0.899346
WASF2	-0.000942438	0.123479	0.67329
SLC48A1	-0.00283185	0.123605	0.446879
SYTL3	0.00218075	0.123612	0.803394
HDDC2	-0.00304094	0.123779	0.616724
MMP24OS	-0.00219968	0.12379	0.687493
SASS6	0.0032646	0.123844	0.867536
UPF3A	-0.00137696	0.123882	0.989148
TSPAN31	-0.003566	0.12412	0.898592
CDC34	-0.00244852	0.12415	0.93288
NUDT4	-0.00273307	0.124352	0.771569
PHF6	-0.00331775	0.124503	0.663286
AL133415.1	-0.00210321	0.124509	0.926768
KLRD1	0.00208417	0.124639	0.727051
SLC25A5	-0.000912803	0.124646	0.504513
FDX2	0.00296647	0.124772	0.858929
BEX4	0.0012255	0.124784	0.452945
ZNF526	-0.00250066	0.124855	0.878894
KLHL28	-0.00231656	0.12534	0.77106
IDH3G	-0.00204561	0.125354	0.569095
TAF12	-0.00272602	0.125674	0.812189
ZNF720	-0.00331518	0.125698	0.353615
FAM117A	-0.00337286	0.125918	0.858929
PSMD6-AS1	-0.00277587	0.125952	0.701047
EIF4E2	-0.00205763	0.125977	0.796042
TBCE	0.00337123	0.126053	0.687493
DDX41	-0.00342287	0.126174	0.967768
NCF2	-0.00254502	0.126184	0.604988
NMI	-0.00262298	0.126293	0.982483
SLC25A6	-0.00054883	0.126456	0.667486
AP2B1	-0.00194397	0.126645	0.659951
GTF2E1	0.0030627	0.126724	0.99548
ICA1L	-0.0035241	0.126873	0.736249
C1RL	-0.00249238	0.126917	0.763561
C3orf62	-0.0029642	0.127205	0.464971
BATF	-0.00379344	0.127409	0.970513
SMN2	0.00358832	0.127468	0.865592
ZDHHC20	0.00131572	0.127583	0.885871
TNFRSF10A	-0.00355553	0.127694	0.646681
R3HDM2	0.00145062	0.127863	0.710829
MZF1	-0.00305838	0.127874	0.915149
ETHE1	-0.00191752	0.127982	0.594119
TMED9	-0.00218857	0.128031	0.826445
CD96	0.00116395	0.128052	0.606737
GPR160	0.00228206	0.128074	0.977452
LAGE3	-0.00312578	0.12808	0.332129
SELENOF	-0.00183346	0.128222	0.603654
EXOC6B	-0.00295772	0.128226	0.702704
MAGT1	-0.00279184	0.128242	0.557087
TAOK3	-0.00234046	0.128295	0.673816
SHQ1	-0.00301971	0.128431	0.990782
ICOSLG	0.00336291	0.128511	0.835235
USP35	0.00307909	0.128513	0.930827
ACBD3	0.00184469	0.128626	0.784815
EXD2	0.00271264	0.128666	0.464717
DIMT1	-0.0030393	0.128679	0.746511
KBTBD3	-0.00311268	0.128787	0.858929
GMDS	-0.00317807	0.128804	0.320632
SLC30A5	0.00216071	0.128954	0.755303
SOCS7	-0.00302514	0.129004	0.894571
SPOUT1	0.00340075	0.129008	0.569095
MZF1-AS1	-0.00354786	0.129087	0.911239
CYB5A	-0.00327062	0.129182	0.626635
IDH2	-0.00281335	0.129372	0.586856
SLC11A2	0.00320022	0.129467	0.3934
CHMP4A	-0.0010349	0.129529	0.974022
PYCARD-AS1	-0.00268311	0.129718	0.99767
SLC52A2	-0.00311573	0.129855	0.80666
TGFBR3	0.00222961	0.130045	0.988106
NSL1	0.00251887	0.130108	0.655986
YARS	-0.00271743	0.130174	0.999305
CAGE1	-0.00252459	0.130184	0.737275
C1orf61	0.00230032	0.130202	0.541828
RARA-AS1	0.00210429	0.130246	0.608859
ILF3-DT	-0.00212122	0.130255	0.89825
IER5	-0.00100002	0.130262	0.751744
SHLD3	0.00319191	0.130328	0.994453
ELMO2	-0.00279454	0.130342	0.828297
MBOAT1	-0.00294628	0.130433	0.755079
CHCHD10	-0.00265229	0.13056	0.864662
JOSD1	0.0010422	0.130669	0.949847
GSK3A	-0.00282797	0.130716	0.930827
CALM3	-0.00159134	0.130798	0.640402
CKS1B	0.00315724	0.130949	0.638375
EHBP1L1	-0.00318654	0.131044	0.97385
GCLC	-0.00341215	0.131066	0.954787
RAB3GAP2	0.00291295	0.131173	0.86924
AC016727.1	-0.00259368	0.131206	0.632755
HSD17B10	-0.00292044	0.131348	0.647051
TMEM87A	0.00114611	0.131435	0.8099
EPSTI1	-0.0032981	0.131441	0.968324
DDX42	0.00269511	0.131663	0.692118
DNAJC8	0.00109123	0.131787	0.725674
PRKDC	-0.00224047	0.131964	0.880188
AL365205.1	-0.00269221	0.132068	0.689219
PHKG1	0.00315439	0.132225	0.977244
C17orf51	0.00256806	0.132417	0.859674
RBM22	0.000998177	0.132641	0.878894
SNW1	0.000729009	0.132702	0.564326
DICER1	-0.00292369	0.132766	0.776954
ZNF134	0.00319704	0.132853	0.999305
NME7	0.00289691	0.133068	0.705522
ELMOD3	-0.00299241	0.133152	0.999305
NEIL2	-0.00319812	0.133188	0.673816
DPH3	-0.00268581	0.133906	0.845811
SEMA4C	-0.00318371	0.133987	0.696228
PTPN18	-0.00285287	0.134203	0.998087
EPM2AIP1	-0.00239482	0.134237	0.930827
ANTXR2	-0.00318106	0.134316	0.557087
DTYMK	-0.00370567	0.134362	0.758835
AC015967.1	0.00272425	0.134609	0.889817
MRM2	0.00322859	0.134744	0.646681
TP53	-0.00318339	0.134817	0.626635
ZDHHC5	0.00295572	0.134912	0.994213
GBA	0.00244827	0.134918	0.96548
CGAS	-0.00302036	0.134934	0.353615
ZNF778	0.00318827	0.13501	0.874155
RP9	-0.00270319	0.135109	0.737151
NUF2	0.00248408	0.135184	0.926768
HK2	-0.00257174	0.135401	0.945024
SCOC	0.00278933	0.135497	0.0244646
NUP58	0.00107693	0.135588	0.843055
IL2RG	-0.00238959	0.135589	0.752148
NCOR1	-0.00176292	0.135729	0.920173
UQCC2	-0.00325479	0.135869	0.867536
CYB561	-0.00314182	0.135876	0.753883
THEM4	-0.00282767	0.135876	0.77533
GRPEL1	-0.000997768	0.136259	0.954891
CUX1	-0.00199404	0.136453	0.763156
PRKAB2	0.00341081	0.136464	0.860161
MPND	-0.00277891	0.136465	0.93012
NRM	0.00295034	0.136546	0.994453
USP1	-0.00166537	0.136556	0.101511
ELF1	-0.000733018	0.136641	0.683545
SP110	-0.00248465	0.136764	0.744359
FLOT1	-0.00331426	0.136808	0.918996
NT5C3B	-0.00291715	0.136843	0.893085
COPG1	-0.00318879	0.136924	0.572856
SUSD4	-0.00326132	0.136931	0.846547
RYK	0.00210148	0.136948	0.714664
RIOK2	0.00209447	0.13697	0.933129
FAM171A1	-0.00213937	0.137129	0.579965
SYTL2	-0.00347061	0.137205	0.784815
NEK1	-0.0030017	0.137278	0.828297
MRE11	-0.00327193	0.137371	0.381311
TNFRSF1B	0.00280333	0.137545	0.905752
WDR83	-0.00327181	0.137703	0.990148
CDK5RAP3	-0.00339782	0.137717	0.655986
TXLNA	-0.00299912	0.137739	0.923358
MTUS1	-0.00297843	0.137779	0.755303
MYLIP	-0.0010572	0.13798	0.930827
RSRP1	-0.000617289	0.138291	0.927187
THAP7-AS1	0.00265556	0.13834	0.897114
MKLN1	-0.00193311	0.138348	0.739812
RB1	-0.00313545	0.13835	0.991921
DENND6A	0.00245563	0.1385	0.859681
ZNHIT2	-0.0029983	0.138503	0.893501
ZNF106	-0.00223258	0.138511	0.859681
CPNE2	-0.00263141	0.138599	0.941919
CLPP	-0.00135129	0.13861	0.872568
UNC119	-0.00167242	0.138777	0.991921
C17orf75	-0.00309933	0.138898	0.381311
NSUN6	-0.00299746	0.138947	0.989597
LMNB2	-0.00329037	0.139033	0.842432
FGFR1OP2	-0.00174715	0.139093	0.354637
TRIM35	-0.00243657	0.139114	0.702763
ZSCAN16-AS1	-0.00340344	0.139123	0.845811
DUSP2	-0.00127322	0.139621	0.984719
CDC40	0.00114552	0.139747	0.762269
JAZF1	-0.00341345	0.139833	0.867536
TSTD2	0.00287852	0.139996	0.810579
AP002433.1	-0.00225028	0.140109	0.864915
LRRC37B	-0.00171578	0.14018	0.69431
ERO1A	-0.00200577	0.140313	0.92464
RAB8B	0.00138012	0.140337	0.998087
ATP2C1	-0.00265984	0.140346	0.976514
UBTD1	0.00222684	0.14096	0.747804
MACO1	0.0029992	0.140962	0.919466
FKBPL	-0.00222204	0.141018	0.905752
BAG5	-0.00114806	0.141153	0.750723
ACSL3	-0.00198013	0.141165	0.787105
ROCK2	-0.00316235	0.141214	0.647051
SPOCK2	0.000852322	0.141306	0.915867
TMED8	-0.0029898	0.141349	0.744788
AL162231.1	0.00308165	0.141355	0.942005
PPFIA1	-0.00314883	0.141529	0.976514
SLC35F2	-0.00313211	0.141577	0.962546
NOP56	-0.0011618	0.141587	0.99784
EZR	0.00113165	0.141728	0.89825
PI4KB	0.00315005	0.141742	0.655986
ULBP2	-0.00307639	0.141748	0.485486
ZNF571	0.00298997	0.141787	0.890228
FSCN1	-0.00309961	0.141795	0.934408
AGO1	-0.00311327	0.141797	0.474851
PLEKHB1	-0.00269406	0.141799	0.789324
TMSB10	-0.000954938	0.141812	0.763667
FXYD1	-0.00317545	0.141909	0.76882
RER1	-0.00173106	0.141924	0.705522
ZBTB7A	-0.0024764	0.141963	0.320632
SEMA4B	-0.0025669	0.14206	0.766896
CCDC32	-0.0031164	0.142118	0.97385
TBCE.1	-0.00234299	0.142169	0.535823
LINC00665	-0.00268618	0.142217	0.858929
SKIL	0.00195029	0.142422	0.688224
HTATIP2	-0.00295124	0.142453	0.496989
FGD5-AS1	-0.00233581	0.142685	0.888179
S100A4	-0.00182468	0.142687	0.755303
KDELR2	-0.00256725	0.142701	0.896341
TOLLIP	-0.00287019	0.142713	0.92369
SMCR5	0.00240375	0.142728	0.816737
LDLRAD4	0.00278632	0.142764	0.827477
SLC50A1	-0.00304484	0.142767	0.558848
AL353708.3	-0.00234606	0.142813	0.781964
DVL2	-0.00326495	0.14313	0.783961
RRAGB	0.00320886	0.143219	0.673816
ALKBH3	-0.0028927	0.143238	0.720196
ZNHIT6	0.00185936	0.143291	0.887797
MEF2D	-0.00128098	0.143432	0.97664
HIST3H2A	-0.00208067	0.143629	0.878709
ADCY7	-0.00321557	0.143668	0.667641
ZNF154	-0.00226713	0.143701	0.772725
BLVRB	-0.0027846	0.14371	0.713015
CCNJ	0.00312589	0.143774	0.867854
TRA2A	-0.000879429	0.143799	0.999305
RAB35	-0.00226065	0.143926	0.980933
RPS6KA3	-0.00227557	0.144029	0.677601
DDX39A	0.00207619	0.14412	0.862568
RBBP6	-0.000856822	0.14427	0.852953
XRRA1	0.00345297	0.144312	0.985083
ZNF773	-0.00296265	0.144352	0.682703
MPDU1	0.00280704	0.144374	0.96548
ACVR2B	-0.00233484	0.144409	0.815432
FEM1A	-0.00273554	0.144441	0.872157
PIM2	-0.00186326	0.14451	0.763667
LINC01806	0.00240622	0.144617	0.985264
ANKMY1	-0.00262384	0.144694	0.948585
SNX20	-0.00300738	0.145012	0.923671
ZHX3	-0.00183898	0.14507	0.877467
SLC9A3R1	-0.00312325	0.145101	0.701047
PDS5B	-0.00212409	0.14515	0.96548
SPATA5L1	-0.00281242	0.145161	0.915867
AC103724.3	-0.00233056	0.145214	0.786958
COQ7	-0.00309488	0.145283	0.946546
TCTN3	-0.00287057	0.145346	0.949847
IFIT5	-0.00334126	0.145347	0.948894
SHISA5	-0.002181	0.145431	0.759439
COX7A2	-0.000689704	0.14562	0.752546
CBX6	-0.00242203	0.145775	0.646681
NFKBIE	-0.00293057	0.145781	0.611761
TRIM8	0.00150407	0.14583	0.984848
B2M	-0.000681033	0.145983	0.822279
EXOSC6	-0.000721862	0.146006	0.474487
ANK1	-0.00218869	0.146032	0.645855
ADAMTS10	0.00272323	0.146191	0.668644
CXCL16	0.00323365	0.14621	0.619189
IFNGR2	-0.00311099	0.146228	0.841725
MAPKAPK3	-0.00287822	0.146247	0.513588
AL353708.1	-0.00314186	0.146352	0.987264
TUBB	-0.00218255	0.146402	0.514002
MRPL34	-0.00212746	0.146694	0.70054
FLYWCH2	-0.00305519	0.146706	0.438722
JAKMIP1	0.00238092	0.146712	0.752148
RXYLT1	-0.00334077	0.14674	0.926321
GNL1	-0.00172382	0.146788	0.655986
ELP4	-0.00330818	0.147189	0.989597
AL109955.1	0.00327716	0.147325	0.874261
AMMECR1	-0.00271713	0.147414	0.783231
CDR2	0.00131095	0.147441	0.999305
HMGB1	0.000695735	0.147503	0.816158
CTSO	-0.00331753	0.14765	0.988141
PMEPA1	0.00464887	0.147682	0.945246
PHF5A	-0.00193269	0.147996	0.744528
USP37	0.00201581	0.14803	0.69323
GART	-0.00329871	0.148083	0.948894
SESTD1	0.0031486	0.148107	0.647051
POLR2J	-0.00108237	0.148149	0.796042
SLC25A51	0.00306163	0.148177	0.298
AC010618.3	-0.00256283	0.148245	0.969344
HPRT1	-0.00260724	0.148372	0.889744
HIGD1A	-0.00299476	0.148377	0.885307
CHMP1A	0.00164371	0.148521	0.905953
NEU4	0.00277869	0.148854	0.989597
FOXN2	-0.00229957	0.148904	0.587502
NSMAF	-0.00302129	0.149051	0.846242
SEC61G	-0.000672491	0.149063	0.78308
COPS4	0.00211014	0.149177	0.952794
AL121748.1	-0.00216988	0.14921	0.785309
AKAP10	-0.0031991	0.14931	0.628968
PLEKHM3	-0.00310274	0.149363	0.705955
SLC16A7	-0.00268596	0.149447	0.942133
PAIP2	0.000644793	0.149724	0.701047
DHRS7B	-0.00296047	0.149811	0.747804
NDUFB3	-0.00236568	0.149824	0.979257
MBD2	-0.00178795	0.149854	0.857579
TIA1	-0.00246526	0.149906	0.861354
AL360012.1	-0.00271466	0.149993	0.812211
PHLDB3	0.00297337	0.150141	0.900042
GNB2	-0.0022354	0.15027	0.752148
TMSB15B	-0.00236725	0.150304	0.646681
TYROBP	0.00205485	0.150408	0.79454
NFYC-AS1	-0.00251443	0.150587	0.993909
MTPN	-0.00105393	0.150615	0.993909
RARS2	-0.00299685	0.150632	0.87129
PDCD2L	0.00269535	0.150646	0.298
RPL27A	-0.000333088	0.150665	0.796214
MRPL9	0.000828716	0.150676	0.695371
MAFK	-0.00305788	0.150741	0.745335
GLG1	-0.00184682	0.150795	0.92464
LNPEP	-0.00248869	0.150845	0.711022
REEP3	-0.00327711	0.150858	0.824427
RPAP2	-0.00234488	0.150899	0.752148
PPP1R21	-0.00284119	0.150913	0.862359
ANKRD13D	-0.00232772	0.150944	0.75134
ITGB2-AS1	-0.00250968	0.151009	0.3934
AL445248.1	-0.00273268	0.151094	0.854484
C6orf106	-0.00279944	0.151095	0.729777
ATP7A	0.00330897	0.151159	0.954891
MZT2A	-0.0010273	0.151177	0.382013
ZNF281	-0.0022338	0.151197	0.313918
UBXN1	0.000535044	0.151229	0.977834
HDHD5	-0.00317005	0.151245	0.745466
HIST2H2AB	-0.00244934	0.15127	0.889817
XPO1	-0.00282239	0.151271	0.393422
RSL1D1	-0.000625949	0.151278	0.557087
TMEM134	-0.00254726	0.151483	0.0156683
CHST11	-0.00200334	0.151522	0.77533
BORCS8	0.00275756	0.151556	0.947797
NEK8	0.0027138	0.151639	0.979247
KTI12	-0.00262205	0.151663	0.558848
RPS6KA2	0.00235797	0.151817	0.703381
ARRDC5	-0.00222647	0.151978	0.528782
TFEB	-0.00261427	0.152268	0.862359
DLG5	0.00305494	0.15232	0.914558
SNRNP25	-0.00295682	0.152425	0.496989
RIMKLB	-0.00255508	0.152622	0.839884
TCEAL3	0.00218526	0.152781	0.947448
CTNS	-0.00264166	0.152806	0.915867
TENT2	0.00098676	0.152832	0.933966
FGL2	-0.00169813	0.152848	0.777357
UFC1	-0.000549106	0.153022	0.726188
DCAF13	0.00171318	0.153024	0.78569
OSBPL7	-0.00304801	0.153044	0.445221
AC091271.1	-0.0027812	0.153212	0.988792
ENDOV	-0.00311506	0.153226	0.714047
PIGP	-0.00322601	0.153326	0.980889
ERLIN2	-0.00281677	0.153697	0.952794
RMDN3	-0.00273588	0.15386	0.628341
EXD3	-0.00300539	0.1539	0.949584
UPF2	-0.00186146	0.153927	0.880018
ABCB1	-0.00225697	0.153989	0.61284
CCR7	0.00147008	0.154049	0.859681
MAP3K9	0.00273769	0.154101	0.742753
SFI1	0.00215802	0.154117	0.991521
UBR3	-0.00284547	0.154212	0.947247
NCK1-DT	-0.00270604	0.15424	0.961541
ACAT1	-0.00336119	0.154377	0.999321
CD3D	-0.000744896	0.154546	0.74446
RHOH	-0.000949529	0.154674	0.860161
NF1	-0.00316204	0.154743	0.743465
RPS6KA5	-0.00256124	0.154869	0.296661
CDC37	-0.00113705	0.154999	0.68594
ARPC5	-0.00277169	0.155191	0.68594
CCDC71L	-0.00266478	0.155203	0.774208
LINC00891	-0.00216358	0.15524	0.984848
ANKRD13C	-0.00267015	0.155585	0.92314
RBCK1	-0.00259736	0.155654	0.8099
SRGAP2C	-0.00315792	0.155696	0.995572
ZNF236	-0.00198633	0.155828	0.541023
ATP1B1	-0.00320041	0.155863	0.743904
MX1	-0.0036282	0.155928	0.744359
PFDN6	0.00291154	0.156077	0.989304
AL359513.1	-0.00305865	0.156107	0.676379
CDKN2AIPNL	-0.0026407	0.156247	0.557764
CAMLG	-0.00075883	0.156376	0.528775
TCF4	-0.00202446	0.156421	0.806148
HUS1B	0.00269897	0.156441	0.443097
KIF27	-0.00248965	0.156826	0.781964
USP25	-0.00247323	0.156884	0.97385
ECI1	-0.00314753	0.156912	0.621356
ABHD8	-0.00266634	0.156922	0.569095
SRBD1	-0.00251797	0.156965	0.443097
PRADC1	-0.0031036	0.157004	0.466662
ELF4	0.00290192	0.157112	0.673816
OXSR1	-0.00208483	0.157118	0.970345
LEMD3	0.00226137	0.157129	0.809238
DNAJC19	0.001073	0.157158	0.510518
CRYZ	0.00217472	0.157261	0.912545
SEC23B	0.00273285	0.157276	0.843055
RBBP9	0.00287557	0.15731	0.518011
LINC02029	-0.00220757	0.157383	0.931192
PLLP	-0.00294706	0.157544	0.930827
CD48	-0.00052079	0.157547	0.646681
OSTM1	-0.00298266	0.157563	0.75972
GLUD1	-0.00168513	0.157571	0.491197
FAM135A	-0.002196	0.157614	0.890774
ODR4	0.00254987	0.157711	0.687493
PDXDC1	-0.00229012	0.157941	0.452805
GPATCH3	-0.00230208	0.15801	0.8093
GPSM3	-0.000705196	0.158108	0.761931
ANKIB1	-0.00303005	0.158153	0.875832
HMGN1	-0.000651896	0.158217	0.452945
SMARCC1	0.00168418	0.158279	0.726188
PRELID3B	0.00159173	0.158456	0.745953
AC139530.1	-0.00291869	0.158528	0.673816
ZNF672	0.00304364	0.158811	0.720196
TRAF3IP2	0.00251068	0.158948	0.862568
RFXANK	-0.00234979	0.159004	0.0887079
XAF1	-0.00362635	0.15903	0.725813
TP53INP1	-0.00219444	0.159085	0.684269
VAMP8	-0.000902139	0.159103	0.721182
COX6C	-0.000571915	0.159328	0.646681
BRD7	-0.00126911	0.159345	0.557087
MMD	-0.00286474	0.15935	0.933966
MRPL14	-0.00276087	0.15943	0.960166
CITED2	-0.00248477	0.159443	0.985805
HMOX2	-0.00257297	0.159517	0.307586
UTP14A	0.00307172	0.15972	0.795884
AL391988.1	0.00201605	0.159755	0.655986
ILF2	0.000902957	0.159756	0.99548
PKIA	-0.00297595	0.159789	0.928951
FASTK	-0.00283037	0.159851	0.874155
MARK2	-0.00281159	0.159908	0.705522
PDCD1	-0.0033647	0.159926	0.961541
CTNNAL1	0.00308198	0.160095	0.701047
L3MBTL3	-0.00328607	0.160208	0.993459
DENND3	-0.00305188	0.160312	0.981636
FBXO30	-0.00258156	0.160314	0.645884
EXT2	0.00296464	0.160325	0.517429
WWP1	-0.0021927	0.160502	0.89825
PPP1R18	-0.00275098	0.160609	0.77892
SCO1	-0.00260859	0.160634	0.489835
CYB561D2	0.00264447	0.160784	0.564326
NDUFB10	-0.000953691	0.160788	0.56445
VPS51	-0.00075805	0.160915	0.632965
IL21R	0.00286162	0.161005	0.656773
MPST	-0.00304776	0.161383	0.948894
ZNF335	-0.00166786	0.161515	0.650738
CNOT9	0.00174402	0.161532	0.863183
ACSF3	-0.00307172	0.161584	0.691729
KDM2B	-0.00243549	0.16173	0.999305
SDF4	-0.00175345	0.16178	0.471247
UBA3	-0.00273843	0.161891	0.120523
MACF1	-0.00195303	0.16191	0.735812
VAMP3	0.00176612	0.161975	0.702763
PAXX	0.00155781	0.16217	0.975071
RAB28	-0.00273414	0.162381	0.179861
SZRD1	-0.00158294	0.162397	0.343941
RPL18A	-0.000366808	0.162451	0.659951
GPX4	-0.000747281	0.162468	0.598552
RGPD5	-0.00248139	0.162469	0.930827
GPBP1	-0.000658731	0.162492	0.698463
RAB11FIP3	-0.00279324	0.162503	0.938404
ISY1	0.00204748	0.162647	0.751744
LST1	-0.00312835	0.162661	0.77892
CDC42SE1	-0.00164427	0.162706	0.948894
LDLRAP1	-0.00303002	0.162736	0.877733
RPS17	-0.00187334	0.162787	0.936492
PPIL1	-0.00304311	0.162855	0.76882
C12orf10	-0.00243395	0.163082	0.874155
JMJD6	-0.00171501	0.163093	0.770403
LSMEM1	-0.00230141	0.163242	0.989597
SPRYD7	-0.00197245	0.163257	0.978257
TERF2IP	-0.000833705	0.163375	0.755303
UQCR11	-0.00171166	0.163393	0.655986
IFT80	-0.00281287	0.163445	0.887797
ZNF736	0.00307704	0.163447	0.818517
UNG	-0.00278399	0.16369	0.721182
MKNK1	-0.00292724	0.163717	0.572856
AL139393.2	-0.00311592	0.163961	0.85546
TSHZ2	-0.00239062	0.164082	0.845811
TMEM165	-0.00274014	0.164102	0.759439
ANKS1A	-0.00279084	0.16412	0.978166
RIPOR2	-0.00160375	0.164132	0.772725
RN7SL832P	0.00208868	0.164216	0.974022
ZFP36L1	-0.000898425	0.164251	0.949847
PRDM1	-0.00228002	0.164402	0.617093
RAD51C	-0.00274934	0.164534	0.620268
TMEM206	-0.00262892	0.164546	0.70054
PIGB	-0.00299441	0.164592	0.884283
ZNF627	0.00221613	0.164634	0.532144
MRPS23	0.00208181	0.164727	0.54332
CENPM	-0.0029913	0.164758	0.874651
LINC00847	0.00244259	0.164879	0.443097
ACTR8	-0.00312302	0.164946	0.759439
NECAB3	-0.00290332	0.165032	0.532144
PRELID1	-0.00183253	0.165122	0.588025
S1PR2	0.0028421	0.165139	0.970513
MED24	-0.00300192	0.165232	0.474851
ZNF219	-0.0027365	0.165235	0.841725
API5	0.00225971	0.165252	0.982727
FUT11	-0.00292415	0.165397	0.773152
HYPK	0.00311984	0.165508	0.838553
ZNF101	-0.00293246	0.165531	0.96548
IMPAD1	0.00178951	0.165645	0.788745
TSC22D1-AS1	-0.00222132	0.16568	0.964571
B3GALT4	-0.00294128	0.165749	0.673816
C4orf46	-0.00315866	0.165781	0.896341
TMBIM4	-0.00197387	0.165836	0.705522
HNRNPH2	-0.00215217	0.165932	0.443097
SNX9	0.00206188	0.16615	0.877646
RMND5B	-0.00291073	0.166207	0.885802
NOL8	0.0015056	0.166357	0.51766
CCDC107	-0.00273872	0.166531	0.889817
NR4A1	-0.0032189	0.166563	0.885307
KXD1	-0.00208294	0.166639	0.887518
UBE2W	-0.00299744	0.166773	0.704988
MHENCR	-0.00218526	0.166837	0.78888
AL358472.5	-0.00257423	0.166845	0.967226
MLKL	-0.00293872	0.166964	0.655986
LEMD2	-0.00289484	0.167011	0.728023
RAMMET	-0.000964501	0.1672	0.976514
CCDC167	-0.00310171	0.167209	0.800206
WASHC3	-0.0027929	0.167245	0.839456
KMT5C	-0.00288436	0.167268	0.823154
DNAAF5	-0.00258049	0.167487	0.907589
VAV1	-0.00316701	0.167535	0.569444
EIF2B5	0.00234832	0.167757	0.823045
PEX7	-0.00254616	0.167833	0.546656
GTF2B	-0.000876218	0.167929	0.905752
C11orf98	-0.00196379	0.16813	0.998087
RFC4	-0.00302412	0.168189	0.993909
NUDT8	-0.00246824	0.168234	0.67283
PRKACA	-0.002744	0.168301	0.755303
ATP6V1H	-0.00164269	0.168332	0.637582
BAG3	-0.0028492	0.168378	0.993459
KNSTRN	0.0022315	0.168451	0.593441
ELP1	-0.00274837	0.168676	0.930827
STAG3	-0.00286001	0.168798	0.993909
AC142472.1	0.00263692	0.168906	0.928449
ASH2L	-0.00281583	0.168935	0.891421
CASP8AP2	-0.00317452	0.168945	0.846547
RIF1	0.00141384	0.169062	0.834126
NSMF	-0.00246318	0.169075	0.534136
MRPL21	0.00102182	0.169216	0.737151
MLLT3	0.00239273	0.169291	0.97591
FNTA	-0.00265474	0.169309	0.859681
AL669831.5	0.00279363	0.169334	0.863682
USF1	-0.00277221	0.1694	0.796042
PPP1R12B	-0.00277605	0.169431	0.733558
REXO1	-0.00202105	0.169536	0.922996
GBE1	-0.00276277	0.169604	0.841725
HINT2	-0.00329448	0.169777	0.926647
CARMIL1	-0.00229319	0.169783	0.839971
TARS2	-0.00290778	0.169803	0.960166
CEP350	-0.0018058	0.169823	0.76393
MIF-AS1	0.00213529	0.169963	0.4838
ATP6V0A2	-0.00257246	0.170134	0.569444
ZNF224	0.00304409	0.170167	0.579965
UBE2Q1	0.00207869	0.170171	0.862765
CAMSAP2	0.00229806	0.170321	0.878606
AC124016.1	-0.00278346	0.170396	0.646681
ZNF668	-0.00291362	0.170577	0.77153
ADAMTS6	-0.0029291	0.170582	0.971572
AHCYL1	-0.00283762	0.170611	0.517429
CYSTM1	0.00261066	0.170751	0.823969
NSFL1C	-0.00157553	0.170763	0.53119
SMU1	0.00121198	0.170788	0.885307
GRWD1	-0.00248777	0.170813	0.491971
PTGES3	0.000962237	0.170993	0.96548
TRMT5	0.00237313	0.171127	0.993966
ZBTB33	0.00260206	0.171224	0.700051
LINC01465	-0.0029876	0.171277	0.934408
NPM3	-0.00275046	0.17128	0.195347
SGSH	-0.0027341	0.171311	0.846242
NGRN	0.00276575	0.171461	0.683642
NR1D1	-0.00363925	0.17148	0.880188
DBNL	-0.00286812	0.171577	0.921217
DNAH1	-0.00263082	0.171677	0.781909
PYGB	-0.00285481	0.171756	0.973184
NIN	-0.00201847	0.171844	0.685505
LFNG	-0.00301581	0.171913	0.687493
ZBTB41	-0.00317942	0.172005	0.859681
ZNRD1	0.00112724	0.172097	0.874155
FAM189B	-0.002251	0.172103	0.737553
EPS8L2	0.00318517	0.172126	0.480827
TRANK1	-0.00272223	0.17236	0.834829
C12orf29	-0.00128322	0.172372	0.562731
ZNF430	-0.00161501	0.172799	0.843055
AOAH	0.00231088	0.172839	0.83549
GYS1	0.00238546	0.172985	0.978166
LINS1	-0.00289148	0.172998	0.935117
INAFM2	-0.00267381	0.173008	0.948918
LYSMD3	-0.00216114	0.173016	0.100983
MAPK8	0.00174495	0.173101	0.71505
EPB41	-0.00111748	0.173258	0.888982
HIVEP3	-0.0025801	0.173433	0.376413
AK5	-0.0031674	0.173471	0.99317
FAM53B	-0.00305052	0.17353	0.646681
HMGB3	0.00216628	0.173709	0.979038
[truncated: 8,721 more rows]
