# Supplementary material for: Single-cell RNA-seq analysis of longitudinal CD4+ T cell samples reveals cell-type-specific changes during early stages of type 1 diabetes
Source: Genome Med. 2025 Dec 29;17:154. doi: 10.1186/s13073-025-01574-x (PMC12751217; doi:10.1186/s13073-025-01574-x)
Supplement: Supplementary file 2 — Supplementary Material 2. Table S1: Metadata table. Table S2: Cell hashing antibody for cell multiplexing used for scRNA-seq. Table S3. Sample staining and pooling scheme used for scRNA-seq Table S4. Marker gene list for all ten clusters annotated. Table S5 – S14: Linear Mixed Effext (LME) modelling analysis for genes affected by status (Case vs Control), age, sex and interaction of status and age in all ten clusters annotated. Table S15: ROTS analysis for genes affected by status at five timepoints. Table S16: GSEA results on T1D status associated genes from LME analysis across seven cell types. Table S17: GSEA results on T1D status associated genes from ROTS analysis across cell types identified five timepoints. Table S18: Regulon specificity score for all 245 regulons identified across ten cell types. Table S19: GO over-representaion results for differentially expressed regulons together with their target genes. [file 13073_2025_1574_MOESM2_ESM.zip › Additional file 2/Table S6_LME_CD69+Tn.xlsx]

## Sheet: Status
gene	coef	coef.low	coef.high	p	fdr
IQGAP2	1.31321	0.807603	1.81882	2.06213e-06	0.0219287
ZMYM3	1.64057	0.929046	2.35209	1.87725e-05	0.0869833
SLC35E4	1.61007	0.902203	2.31604	2.45392e-05	0.0869833
ATL3	1.73889	0.927216	2.56982	7.11669e-05	0.126966
DHX35	-1.03513	-1.52048	-0.548831	7.40291e-05	0.126966
CDR2	-0.721039	-1.06046	-0.379026	8.06617e-05	0.126966
TBC1D31	1.72412	0.902474	2.54577	8.35772e-05	0.126966
NDUFS7	0.74443	0.382304	1.10893	0.00012727	0.151856
TAF3	-0.624149	-0.928936	-0.317758	0.000130539	0.151856
AL031963.3	1.59275	0.809463	2.38493	0.000142803	0.151856
LAGE3	1.57653	0.783717	2.36506	0.00018412	0.163555
SRCAP	-1.73288	-2.6103	-0.855449	0.000196254	0.163555
ATIC	1.35887	0.668727	2.04902	0.000204403	0.163555
KLF11	1.64795	0.807711	2.48818	0.000215326	0.163555
CEP95	-0.617975	-0.94751	-0.28844	0.000382848	0.248425
IFITM2	0.938604	0.440989	1.44343	0.000391948	0.248425
CKS2	1.24455	0.569718	1.90572	0.000397144	0.248425
PYHIN1	1.28527	0.587442	1.97201	0.00042333	0.248635
ALG8	1.19021	0.54742	1.833	0.000447381	0.248635
ZBTB20-AS4	-1.33825	-2.06329	-0.608879	0.000503708	0.248635
EHD4	1.09191	0.494421	1.68769	0.000536069	0.248635
OXCT1	0.726873	0.327337	1.12285	0.00053923	0.248635
COTL1	0.838706	0.379051	1.30702	0.000575472	0.248635
PHIP	-0.473579	-0.734076	-0.213599	0.000581758	0.248635
MBTD1	-0.89722	-1.39576	-0.4025	0.000597965	0.248635
POLD1	1.34131	0.601677	2.08509	0.000617862	0.248635
TRIAP1	0.434218	0.1938	0.675441	0.000645505	0.248635
KDM5A	-0.507743	-0.789957	-0.225229	0.000654671	0.248635
AL121832.2	1.23688	0.54291	1.93085	0.000701308	0.257162
TNKS2	-0.497156	-0.776573	-0.216751	0.000759601	0.263243
ULK2	1.53628	0.663698	2.40045	0.000767399	0.263243
PRKAG2-AS1	1.45841	0.63077	2.30807	0.000840579	0.27101
MED4	-0.452875	-0.71109	-0.19466	0.000841012	0.27101
PM20D2	0.996537	0.426781	1.56629	0.000867078	0.271191
POLR1E	0.737022	0.314085	1.16145	0.000950046	0.284058
CCDC186	-0.390694	-0.614824	-0.165394	0.00096164	0.284058
PRMT1	0.87798	0.370826	1.38363	0.000997036	0.286554
CUL3	-0.432316	-0.683499	-0.181516	0.00106064	0.28807
SMC6	1.30481	0.548156	2.06927	0.00108754	0.28807
NPM1	0.248506	0.104027	0.394693	0.0011261	0.28807
AP003486.1	1.35069	0.553466	2.14791	0.00122356	0.28807
PDIA4	1.32425	0.544077	2.1076	0.00125774	0.28807
POLD3	0.959503	0.39135	1.52629	0.00130447	0.28807
TTF1	-0.455673	-0.726835	-0.184511	0.00133294	0.28807
AL731577.1	-1.60903	-2.56332	-0.638038	0.00135312	0.28807
MTF2	-0.431389	-0.689404	-0.173374	0.00140481	0.28807
TMEM64	1.1688	0.467951	1.86971	0.00144223	0.28807
FLI1	1.08181	0.433679	1.73428	0.00146247	0.28807
DENND6B	-1.16294	-1.86155	-0.464325	0.0014696	0.28807
CNIH4	-0.706811	-1.1307	-0.278551	0.00152077	0.28807
RBSN	-0.555477	-0.888308	-0.219488	0.00152546	0.28807
SMN1	-0.866105	-1.38747	-0.347198	0.00152623	0.28807
TNRC6A	-0.624694	-1.00168	-0.247712	0.00153936	0.28807
CDHR3	-1.29937	-2.08408	-0.514657	0.00155111	0.28807
EXOC3-AS1	1.14599	0.455114	1.83797	0.00158349	0.28807
SNHG22	1.1577	0.4571	1.85506	0.00159398	0.28807
INTS10	0.445977	0.177342	0.717411	0.00159756	0.28807
GCC2	-0.44927	-0.721762	-0.176777	0.00162022	0.28807
POLD2	0.852088	0.333496	1.37598	0.00168143	0.28807
PTK7	-1.14973	-1.8514	-0.448065	0.00172408	0.28807
GTF3C5	-0.583326	-0.939294	-0.228418	0.00173605	0.28807
PLGRKT	0.595757	0.233789	0.960798	0.00174553	0.28807
PDK3	0.842001	0.326231	1.35777	0.00178888	0.28807
SRSF8	0.43146	0.166993	0.695928	0.00180069	0.28807
THAP4	1.22857	0.47499	1.98216	0.00181301	0.28807
SLC35A2	1.2788	0.493105	2.06449	0.00184301	0.28807
PIGK	1.42514	0.550291	2.29918	0.0018755	0.28807
HDAC6	1.18794	0.461245	1.92096	0.00187567	0.28807
PUS1	1.07089	0.41506	1.73044	0.00187714	0.28807
CLTC	-0.571806	-0.922614	-0.220251	0.00189626	0.28807
WDR25	1.20748	0.458278	1.95669	0.00202947	0.29052
LIMS1	1.12425	0.429835	1.82195	0.0020393	0.29052
RHBDD2	-0.586666	-0.949989	-0.223055	0.00204063	0.29052
EIF2S3B	1.08771	0.412405	1.76301	0.00204161	0.29052
TM7SF2	1.31824	0.497773	2.13762	0.0020647	0.29052
AC011825.2	-1.12375	-1.82265	-0.424859	0.00207631	0.29052
RPS26	-0.990811	-1.60638	-0.369446	0.00216404	0.297164
NFATC2	1.1501	0.433493	1.87319	0.00219666	0.297164
RPUSD3	1.37826	0.515555	2.24091	0.00220763	0.297164
AC104986.2	1.32411	0.49598	2.15763	0.00226075	0.30051
SCGB3A1	1.18832	0.439627	1.93331	0.00236337	0.310273
HDHD2	1.16794	0.430477	1.9054	0.00240027	0.310408
SETD1B	-0.644827	-1.0508	-0.237225	0.00246089	0.310408
H1FX-AS1	1.08952	0.399532	1.7795	0.00246824	0.310408
HSP90AB1	0.561727	0.207324	0.920053	0.00251976	0.310408
CLPTM1	-0.582012	-0.949528	-0.209928	0.00252852	0.310408
IRF2	1.36204	0.496271	2.2278	0.00255538	0.310408
AC010864.1	0.941965	0.345266	1.54066	0.00256874	0.310408
CAPZA1	-0.51134	-0.842215	-0.186009	0.0026988	0.321089
UBE3D	1.18857	0.427875	1.94926	0.00272343	0.321089
CARD16	1.07003	0.386831	1.75582	0.00277217	0.321089
TEP1	0.993684	0.356229	1.63114	0.00278285	0.321089
SMN2	-1.12943	-1.85624	-0.408343	0.00281915	0.321089
NIPSNAP2	-0.527261	-0.866229	-0.188293	0.00283829	0.321089
AC004889.1	1.144	0.386175	1.88158	0.00288299	0.322712
PSME4	-0.589367	-0.970502	-0.209233	0.00300841	0.327157
ITPKB	-0.649096	-1.06941	-0.228779	0.00303167	0.327157
VAV1	0.944948	0.330895	1.56022	0.0030452	0.327157
HMGB1	-0.274045	-0.451337	-0.0925521	0.00304576	0.327157
RAB7A	-0.500361	-0.824914	-0.174326	0.00320215	0.340517
DNAJC8	-0.346827	-0.572705	-0.11917	0.00334748	0.344733
PRMT5	1.27242	0.443592	2.10458	0.00335051	0.344733
C9orf78	-0.255332	-0.421822	-0.0876223	0.00337125	0.344733
CDKN1A	1.36833	0.468984	2.26134	0.00337147	0.344733
C1RL	1.23083	0.422299	2.03936	0.00344795	0.347885
TUT7	-0.627415	-1.03879	-0.214832	0.00347388	0.347885
EIF1AY	-0.509893	-0.848538	-0.175279	0.00351594	0.347885
LINC02328	1.23718	0.408983	2.04974	0.00353315	0.347885
SLC35F2	1.14041	0.384405	1.89641	0.00373632	0.350234
NKILA	1.05893	0.353052	1.75889	0.00376028	0.350234
RICTOR	-0.44267	-0.735845	-0.148876	0.00380569	0.350234
UBASH3B	1.43585	0.481762	2.38993	0.00381329	0.350234
AUP1	0.367895	0.124326	0.613336	0.00382462	0.350234
MIR155HG	1.24445	0.419752	2.07389	0.00387969	0.350234
MRPS26	-0.516362	-0.859776	-0.173178	0.00394648	0.350234
RAB15	1.05951	0.351951	1.76317	0.00396157	0.350234
VPS13C	0.521023	0.171384	0.869167	0.00400221	0.350234
CCDC191	1.13853	0.377511	1.89955	0.00401394	0.350234
CBWD2	1.0619	0.347454	1.76864	0.00404241	0.350234
SF3B5	0.227997	0.076117	0.380807	0.0040814	0.350234
ZNF160	-0.654518	-1.09184	-0.21595	0.00414463	0.350234
FBXW5	0.76772	0.250758	1.29299	0.00428587	0.350234
NOTCH1	1.34665	0.442698	2.2575	0.00429339	0.350234
AFF1	0.93629	0.305427	1.56715	0.00429843	0.350234
MTHFR	1.10861	0.364785	1.859	0.0043277	0.350234
MXD4	-0.510864	-0.854573	-0.160261	0.00437089	0.350234
SHLD3	0.716677	0.233954	1.19935	0.0044068	0.350234
CAPG	1.3868	0.448975	2.32462	0.00443338	0.350234
ZNF91	-0.47818	-0.801657	-0.154704	0.00444577	0.350234
CGGBP1	0.316651	0.103466	0.53239	0.00444802	0.350234
RBFA	0.741725	0.239184	1.24427	0.00450469	0.350234
CHMP7	-0.378352	-0.634706	-0.121998	0.0045061	0.350234
TRABD2A	0.594744	0.191606	0.997881	0.00452172	0.350234
UGP2	0.766953	0.246497	1.28741	0.00456503	0.350234
MNAT1	0.824889	0.264725	1.38505	0.00459197	0.350234
GNA11	-1.13886	-1.91469	-0.363034	0.0047154	0.350234
LMAN2	-0.420123	-0.705043	-0.131783	0.00472278	0.350234
METTL9	-0.301455	-0.506078	-0.0943978	0.00476608	0.350234
CRTAP	1.14492	0.362574	1.92349	0.00479556	0.350234
L3MBTL2	1.16081	0.368364	1.95325	0.00479883	0.350234
SETD2	-0.382842	-0.643258	-0.121168	0.00479921	0.350234
WDHD1	-1.12709	-1.89964	-0.360455	0.00484542	0.350234
UBAC2	0.522445	0.165175	0.879715	0.00486807	0.350234
DCTN5	-0.658269	-1.10843	-0.208103	0.00486926	0.350234
ABCG1	-0.829858	-1.3977	-0.262012	0.00489331	0.350234
HLA-E	0.314442	0.100235	0.530824	0.0049299	0.350234
ANXA7	-0.494086	-0.831517	-0.155272	0.00497021	0.350234
MRRF	1.17597	0.369107	1.98284	0.00500429	0.350234
PER3	1.06126	0.332875	1.78964	0.00501712	0.350234
KIAA0753	1.16264	0.36405	1.96122	0.00504952	0.350234
PPWD1	-0.640633	-1.08134	-0.202342	0.00506424	0.350234
DLGAP4	0.971144	0.303818	1.63847	0.00506646	0.350234
POLR3H	1.00991	0.318074	1.70329	0.00509627	0.350234
VOPP1	0.617605	0.192733	1.04991	0.00511404	0.350234
DENND4B	0.864042	0.269047	1.45904	0.00515588	0.350234
TBCA	0.489142	0.154055	0.829003	0.00517585	0.350234
GOLPH3	-0.498375	-0.840943	-0.150986	0.00519702	0.350234
CYB561D2.1	1.05381	0.330749	1.78329	0.00520377	0.350234
EPHA4	-0.833797	-1.40807	-0.255215	0.00532841	0.351544
C14orf28	-1.05278	-1.78112	-0.324438	0.00535561	0.351544
TFRC	0.475153	0.142772	0.802841	0.0053797	0.351544
RWDD2B	1.16919	0.359347	1.97903	0.00540789	0.351544
C6orf120	0.923793	0.28347	1.56412	0.00543923	0.351544
C16orf91	0.809655	0.248381	1.37093	0.00544434	0.351544
STN1	1.03626	0.317303	1.75522	0.00548104	0.351544
CCDC137	-0.518305	-0.876646	-0.155494	0.00551178	0.351544
YTHDC1	-0.313966	-0.532198	-0.0965997	0.00557228	0.351544
TRIP6	1.16857	0.358976	1.98373	0.00558655	0.351544
HIST1H2BF	0.960261	0.2894	1.62588	0.00567263	0.351544
EPM2A	1.12191	0.340493	1.89959	0.00568158	0.351544
DAPK1	1.06034	0.321342	1.79933	0.00568488	0.351544
TRIM14	1.17269	0.355368	1.99	0.00568605	0.351544
GPR171	1.3081	0.396931	2.21885	0.00577048	0.354701
RASSF2	-0.893625	-1.52649	-0.26884	0.0058263	0.355749
HIST2H2BF	1.12797	0.337055	1.91889	0.00596785	0.355749
PAPSS1	1.1826	0.352487	2.01271	0.00601915	0.355749
PLLP	-1.23429	-2.0971	-0.360573	0.00604472	0.355749
AL445472.1	0.935949	0.269609	1.59288	0.00613766	0.355749
ROCK2	1.19323	0.35358	2.03288	0.00613857	0.355749
FAM169A	-0.933194	-1.58775	-0.276999	0.00614009	0.355749
TXK	0.603252	0.180317	1.02929	0.0061479	0.355749
DLST	-0.496929	-0.846206	-0.14498	0.0061998	0.355749
RGS14	1.33094	0.392477	2.2694	0.0062382	0.355749
DIDO1	-0.474347	-0.808937	-0.140765	0.00627707	0.355749
ZDHHC2	0.965807	0.284135	1.64748	0.00628671	0.355749
CEP126	0.998535	0.293613	1.70346	0.00629734	0.355749
HMGN5	1.15633	0.339693	1.97296	0.00631664	0.355749
APOO	1.15643	0.337113	1.97575	0.00647696	0.355749
PRMT2	0.410262	0.12025	0.704974	0.00654029	0.355749
C22orf46	1.21692	0.353564	2.08028	0.00654686	0.355749
LINC01588	1.07052	0.310959	1.83008	0.00655145	0.355749
KARS	0.366018	0.106902	0.628321	0.00655709	0.355749
FKBP3	0.621137	0.182181	1.06291	0.00657276	0.355749
TENM1	-0.788622	-1.34686	-0.227948	0.00662679	0.355749
IP6K2	-0.433022	-0.740758	-0.125286	0.00663449	0.355749
ANXA2R	0.632917	0.184827	1.08463	0.00669034	0.355749
ULBP2	1.49024	0.431998	2.5487	0.00670213	0.355749
GREB1L	-0.93589	-1.60195	-0.269828	0.0067088	0.355749
MVP	1.1941	0.343534	2.04467	0.00675431	0.355749
PABPC1	0.25002	0.0725659	0.428191	0.00676135	0.355749
ANO8	1.00788	0.289423	1.72633	0.0067935	0.355749
PLCD1	-1.0102	-1.73044	-0.289951	0.00680363	0.355749
INVS	-1.06845	-1.83093	-0.305972	0.00685212	0.355749
XPO1	0.570142	0.163143	0.977141	0.00686896	0.355749
SLC2A1	1.321	0.366345	2.26071	0.00688096	0.355749
GPCPD1	0.35689	0.102096	0.610786	0.00689151	0.355749
RPRD1B	-0.653252	-1.11931	-0.186676	0.00700935	0.359066
RALGPS2	0.79122	0.224742	1.3577	0.00702636	0.359066
MZT2A	0.307478	0.0879735	0.527336	0.00705706	0.359066
ALDH6A1	1.16129	0.327674	1.99491	0.00716947	0.361009
BCL9	1.1665	0.328771	2.00423	0.00719405	0.361009
IFIT5	1.2029	0.341842	2.06835	0.00723846	0.361009
MIA2	-0.541879	-0.931518	-0.15224	0.00726296	0.361009
ARHGAP25	0.843945	0.237083	1.45081	0.00726499	0.361009
LRR1	1.00974	0.282742	1.73673	0.00733517	0.362801
IDNK	-0.997493	-1.7134	-0.276476	0.00738546	0.363027
AC007383.2	-0.884065	-1.52285	-0.248648	0.00741976	0.363027
AFAP1	1.05114	0.288313	1.80615	0.00744216	0.363027
VAMP5	0.631229	0.176218	1.09022	0.00762443	0.366979
PLEKHJ1	0.796374	0.221666	1.37634	0.00770715	0.366979
TRAV13-2	1.08305	0.298034	1.86806	0.00771725	0.366979
ACOX3	1.01099	0.278789	1.74197	0.00777838	0.366979
CMIP	0.885222	0.242758	1.52588	0.00778668	0.366979
ANAPC15	-0.449665	-0.774546	-0.122399	0.00780415	0.366979
MTREX	-0.445007	-0.767469	-0.122856	0.00780535	0.366979
TMEM87B	1.06701	0.293686	1.84034	0.00780788	0.366979
ZXDC	0.520877	0.143565	0.902884	0.00786647	0.366979
RER1	0.50841	0.140081	0.879559	0.00786826	0.366979
SLC2A14	0.949297	0.260762	1.6389	0.0079316	0.368317
SLC43A2	-1.03464	-1.7919	-0.283517	0.00798108	0.369004
SEPSECS-AS1	1.19143	0.310837	2.05927	0.00805061	0.369128
AL022238.2	0.969943	0.254539	1.67417	0.0080532	0.369128
ZNF672	-1.068	-1.84405	-0.286578	0.00809679	0.369533
FAM209A	-1.11961	-1.93775	-0.30146	0.0082029	0.372776
MARF1	-0.344096	-0.595901	-0.0922921	0.00829006	0.374454
HIST2H2AB	0.997428	0.26068	1.72475	0.00831025	0.374454
ZCCHC2	0.752605	0.200147	1.30228	0.00840803	0.376204
FAM49A	0.986886	0.26511	1.71425	0.00844946	0.376204
SEPT7	-0.280626	-0.486457	-0.0710531	0.00857626	0.376204
FAM215B	-0.902624	-1.56739	-0.24125	0.00859241	0.376204
PLAC8	0.351148	0.0944106	0.610846	0.0086138	0.376204
AL117332.1	1.29354	0.341839	2.24524	0.00862668	0.376204
DBNL	0.83474	0.221829	1.44867	0.00862727	0.376204
INPP4A	0.832472	0.210218	1.44448	0.00868665	0.376204
MTO1	-0.730219	-1.26809	-0.192349	0.00870053	0.376204
ASAP1	0.563996	0.148117	0.979875	0.00876951	0.376204
CHM	1.02734	0.271657	1.78611	0.00877086	0.376204
YIPF3	-0.601255	-1.04397	-0.158043	0.00878765	0.376204
ATL2	0.453949	0.119011	0.788888	0.00880899	0.376204
SEC63	-0.330631	-0.574827	-0.0864342	0.00887444	0.37625
HDDC2	1.07342	0.280537	1.8663	0.00888084	0.37625
DNAAF2	0.850775	0.224442	1.48139	0.00894228	0.376395
BUB3	-0.404263	-0.704575	-0.106216	0.00895505	0.376395
PPP2CB	1.14559	0.299899	1.99486	0.009007	0.377088
TAOK1	0.929725	0.238966	1.62048	0.00926604	0.379805
DNAJC13	0.989272	0.25396	1.72458	0.00929443	0.379805
ETS1	0.301506	0.0774054	0.526244	0.00953209	0.379805
PIM2	0.646329	0.164397	1.12762	0.00953289	0.379805
HNRNPDL	0.301288	0.077403	0.528144	0.00955897	0.379805
RFX1	1.19972	0.302626	2.09187	0.00958839	0.379805
CNOT9	-0.55198	-0.964391	-0.140998	0.00961673	0.379805
MTMR1	0.8134	0.198687	1.4191	0.00965028	0.379805
APC	-0.57192	-0.999453	-0.144387	0.00968467	0.379805
GINM1	-0.470943	-0.822079	-0.117313	0.00976943	0.379805
PPP2R1B	-0.628537	-1.09792	-0.15679	0.00984136	0.379805
PDCD5	0.499154	0.126678	0.873896	0.00984472	0.379805
TMEM230	0.850799	0.214449	1.49547	0.00986998	0.379805
SART3	-0.57101	-0.997884	-0.140524	0.00989254	0.379805
QTRT1	0.588072	0.148418	1.03246	0.00993734	0.379805
CHCHD4	1.07638	0.2682	1.88456	0.00999347	0.379805
TRIM44	0.407504	0.101628	0.712582	0.00999438	0.379805
COG8.1	1.00861	0.250647	1.76658	0.0100564	0.379805
ZNF736	-0.581462	-1.01859	-0.144337	0.0100827	0.379805
ZNF326	-0.324083	-0.567284	-0.080823	0.0100844	0.379805
AP3M1	-0.604572	-1.05909	-0.150053	0.0100858	0.379805
PARP10	1.21104	0.301415	2.12029	0.010131	0.379805
AC132872.1	1.00227	0.248027	1.75651	0.0101557	0.379805
CCDC59	0.308432	0.0772118	0.541342	0.0101617	0.379805
ZSCAN26	-0.923142	-1.61801	-0.228274	0.0101735	0.379805
CCM2	-0.594536	-1.04096	-0.146802	0.0101824	0.379805
RNF10	-0.32175	-0.565519	-0.0802192	0.0102319	0.379805
PNP	0.932488	0.228674	1.63237	0.0102474	0.379805
ANKRD52	0.952802	0.23483	1.67077	0.010252	0.379805
SNHG15	0.482358	0.118844	0.845872	0.0102598	0.379805
PLSCR1	1.69935	0.423636	2.99238	0.010277	0.379805
MTR	-0.56508	-0.99068	-0.139013	0.0103929	0.379805
USO1	0.967322	0.236571	1.69807	0.010436	0.379805
DPF2	-0.573595	-1.00695	-0.140239	0.0104429	0.379805
SEC14L1	0.539197	0.13241	0.94704	0.0104839	0.379805
AC091814.1	1.01228	0.248732	1.78112	0.010566	0.379805
POLR2I	0.387747	0.0948542	0.680667	0.0105712	0.379805
GMPR2	0.989249	0.242437	1.7372	0.0105855	0.379805
SMC5	0.305082	0.0740944	0.53607	0.0106019	0.379805
RPL22L1	0.329069	0.0802751	0.577487	0.0106058	0.379805
ATG14	-0.433246	-0.761342	-0.105895	0.0106785	0.379805
CDC40	-0.341062	-0.599277	-0.0828252	0.0107427	0.379805
BLCAP	-0.452625	-0.796137	-0.109114	0.0107797	0.379805
MAPK8	-0.391345	-0.688489	-0.094201	0.0108153	0.379805
HMGN1	0.322577	0.0784174	0.569005	0.0108418	0.379805
GTPBP6	0.41973	0.101159	0.740792	0.0108677	0.379805
ACVR1	1.22398	0.292843	2.15511	0.0109608	0.379805
APH1B	-0.771815	-1.3566	-0.182394	0.0109797	0.379805
NBL1	-1.26887	-2.23487	-0.30288	0.0110166	0.379805
GNAI2	0.428081	0.103612	0.755134	0.0110272	0.379805
PLEKHA2	-0.848743	-1.495	-0.20249	0.0110291	0.379805
MRPL17	0.536872	0.125298	0.9446	0.0110659	0.379805
ANAPC4	0.890253	0.213772	1.56823	0.0110838	0.379805
SHQ1	0.975587	0.209649	1.72115	0.0110846	0.379805
SERPINE2	1.05228	0.250094	1.85446	0.0111208	0.379805
EAF2	1.18818	0.282365	2.094	0.0111233	0.379805
RPS6KA5	0.535258	0.127248	0.942191	0.0111306	0.379805
DTX3L	1.17618	0.278711	2.07364	0.0111924	0.379805
BANF1	0.464499	0.11142	0.819353	0.0111937	0.379805
CCND3	0.597406	0.142541	1.06031	0.0112362	0.379805
ERI1	0.88823	0.208445	1.56403	0.0112506	0.379805
NKTR	-0.321037	-0.566075	-0.0758137	0.011365	0.381087
FASTKD1	1.11644	0.262014	1.97087	0.0114254	0.381087
LINC01215	-0.475639	-0.840095	-0.112603	0.0114994	0.381087
CD69	0.683549	0.161453	1.20765	0.0115067	0.381087
SCRN3	1.08804	0.254238	1.92183	0.0115307	0.381087
ZC3H12A	0.835046	0.191669	1.47287	0.0115427	0.381087
SEC24B	-0.623351	-1.10607	-0.146042	0.0116429	0.381087
PSMB8	0.350051	0.08248	0.619784	0.0116747	0.381087
CNP	1.05358	0.244528	1.86264	0.0116946	0.381087
RGS19	1.1041	0.258927	1.95397	0.0117007	0.381087
RBM6	0.412826	0.0954352	0.729086	0.0117146	0.381087
ADAT2	0.985584	0.228416	1.74275	0.0117297	0.381087
LINC02273	0.858381	0.200876	1.52346	0.0117772	0.381087
NR3C1	-0.486576	-0.861132	-0.11202	0.011891	0.381087
ZNHIT1	0.388534	0.0905815	0.689927	0.0119257	0.381087
AC016831.7	-0.419445	-0.742618	-0.0975089	0.0119295	0.381087
PRKCQ	0.603482	0.138622	1.06834	0.0119458	0.381087
YBX3	0.737036	0.171516	1.30709	0.0119863	0.381087
SLC16A7	0.874306	0.200297	1.5483	0.0120084	0.381087
AC006449.6	1.02196	0.236395	1.80976	0.0120279	0.381087
PPP1R11	0.504781	0.111704	0.893558	0.0121819	0.381087
DYNLL2	0.509806	0.115875	0.903738	0.0122027	0.381087
SRF	0.685822	0.154217	1.21582	0.0122124	0.381087
ZNF574	-0.686548	-1.21717	-0.155922	0.0122221	0.381087
STAMBPL1	0.779872	0.177102	1.38264	0.0122243	0.381087
ARHGEF19	1.0351	0.234422	1.83578	0.0122908	0.381087
RASSF5	-0.414893	-0.735929	-0.0938574	0.0123179	0.381087
USP9Y	0.706921	0.159461	1.25438	0.0123881	0.381087
SIK3	-0.511206	-0.920944	-0.114487	0.01239	0.381087
CSNK2B	0.382663	0.0871987	0.67913	0.0124138	0.381087
SNRPA	0.370813	0.0846186	0.658753	0.0124207	0.381087
ARMCX1	0.951938	0.213044	1.68717	0.0124551	0.381087
SLC9A6	-0.889185	-1.5817	-0.200919	0.0124886	0.381087
RC3H1	-0.471973	-0.837626	-0.106117	0.0126123	0.381087
CENPO	-0.972571	-1.72793	-0.21721	0.0126314	0.381087
ATXN7.1	-0.59999	-1.06599	-0.133994	0.0126324	0.381087
CFL1	0.472031	0.106972	0.840448	0.012666	0.381087
CMPK2	1.82583	0.408535	3.2416	0.0126811	0.381087
TMED2	-0.275331	-0.488585	-0.0599351	0.0126862	0.381087
C19orf73	1.12579	0.250376	2.00121	0.0127343	0.381454
DCAF17	-0.72368	-1.2875	-0.159864	0.0128995	0.382237
ZNF793	0.911667	0.201052	1.62228	0.0129407	0.382237
AC132192.1	1.21214	0.269394	2.15704	0.0129489	0.382237
NUCB2	0.442364	0.0985365	0.789383	0.012962	0.382237
ATF6	-0.499457	-0.888319	-0.105664	0.0129733	0.382237
SNX27	0.923585	0.205608	1.65393	0.0129761	0.382237
PRR34-AS1	0.77729	0.173398	1.38591	0.013039	0.382335
SASS6	0.939036	0.205987	1.67209	0.0130714	0.382335
ZIK1	-0.968891	-1.72539	-0.212393	0.0130879	0.382335
RXRB	0.800157	0.176954	1.42826	0.0131232	0.382335
AC087741.1	-0.972014	-1.73232	-0.211704	0.0132466	0.38252
MZF1-AS1	1.01656	0.216964	1.80926	0.0132812	0.38252
SNX20	-0.706055	-1.25858	-0.153528	0.0132866	0.38252
AC083880.1	0.989695	0.208348	1.76282	0.0133217	0.38252
CPSF3	-0.683072	-1.21699	-0.148278	0.0133519	0.38252
ZNF292	-0.306594	-0.546101	-0.0663059	0.0133542	0.38252
ARMC10	1.15665	0.250301	2.063	0.0134047	0.38252
SAR1A	-0.366486	-0.6534	-0.0797118	0.0134496	0.38252
ABRAXAS1	0.478586	0.103255	0.853917	0.0134788	0.38252
PSD4	0.756843	0.164147	1.34989	0.0134893	0.38252
RAB27B	-1.11187	-1.98517	-0.238572	0.0136137	0.384046
SDHAF2	-0.450306	-0.80267	-0.0949738	0.013635	0.384046
NEDD1	-0.502253	-0.896665	-0.106752	0.0137545	0.384046
SP110	0.608469	0.131534	1.08854	0.0137582	0.384046
UBE2V1	0.672901	0.142167	1.20027	0.0137708	0.384046
SARNP	-0.473031	-0.844761	-0.100261	0.0138903	0.384046
SLC27A5	0.937851	0.200457	1.68058	0.0139662	0.384046
ADA2	0.888036	0.186033	1.58598	0.0140249	0.384046
KAT2A	1.0093	0.215156	1.81453	0.0140313	0.384046
B9D2	0.51144	0.105457	0.914443	0.014162	0.384046
SAMD9L	1.43694	0.30593	2.57939	0.0141802	0.384046
TRIP4	-0.800598	-1.43342	-0.167777	0.0141943	0.384046
FBH1	0.989682	0.206962	1.7724	0.0142466	0.384046
FLOT2	0.813215	0.169263	1.45717	0.0143622	0.384046
YY1	-0.216786	-0.388534	-0.0450377	0.0144081	0.384046
B2M	0.244034	0.0512673	0.438141	0.0145131	0.384046
CBR3	-1.03878	-1.86007	-0.213337	0.0145387	0.384046
NIPBL	-0.255445	-0.458018	-0.0531723	0.0145761	0.384046
M6PR	0.721501	0.148731	1.29427	0.0145997	0.384046
TRAFD1	1.00477	0.197056	1.80045	0.0146067	0.384046
PTTG1	0.971414	0.194919	1.74008	0.0146125	0.384046
ZFYVE27	-0.504769	-0.909863	-0.105573	0.014626	0.384046
PROCA1	0.892062	0.183691	1.61242	0.0146325	0.384046
THRAP3	-0.527636	-0.946345	-0.108854	0.014673	0.384046
RTF1	-0.246963	-0.442565	-0.0491879	0.0147044	0.384046
RFX3	-0.663908	-1.19276	-0.137075	0.0147816	0.384046
WDR20	-0.487332	-0.875085	-0.0995784	0.0148166	0.384046
AKT2	0.400657	0.0829506	0.721125	0.0148478	0.384046
IFI35	0.9766	0.202216	1.75679	0.0148533	0.384046
WDR46	0.766591	0.158323	1.37775	0.0148669	0.384046
FAM89A	1.50918	0.309923	2.71588	0.0148793	0.384046
PPIG	-0.344024	-0.618026	-0.0700223	0.0149126	0.384046
RFXANK	0.793744	0.163324	1.42684	0.0149397	0.384046
MYSM1	-0.511637	-0.918422	-0.105093	0.014956	0.384046
PKP4	0.890934	0.182327	1.60694	0.0149792	0.384046
FIP1L1	-0.341812	-0.613839	-0.0687233	0.0150229	0.384046
PLEKHA1	0.363848	0.0746691	0.655463	0.0150513	0.384046
CA5B	0.728053	0.143194	1.30671	0.0150593	0.384046
ATP6V1C1	0.855655	0.1723	1.53631	0.0150599	0.384046
CXorf65	-1.04776	-1.88365	-0.210525	0.0150737	0.384046
ZNF638	0.551396	0.106106	0.991176	0.0151048	0.384046
DOCK11	0.621195	0.124461	1.11568	0.0151519	0.384046
EDAR	-0.882274	-1.58622	-0.166172	0.0151708	0.384046
SAMD10	1.0588	0.212916	1.90468	0.0152103	0.384046
TMEM243	0.359033	0.0721849	0.645882	0.015215	0.384046
STX7	0.908183	0.182395	1.63397	0.0152417	0.384046
RNF26	0.885005	0.179923	1.59341	0.0153021	0.384046
CD99	0.513247	0.103568	0.923665	0.0153635	0.384046
HOMEZ	1.01633	0.202074	1.82987	0.0154024	0.384046
BFAR	-0.604141	-1.08644	-0.113769	0.0154389	0.384046
SENP7	0.401679	0.080604	0.722925	0.0154632	0.384046
GSDMD	0.816714	0.16408	1.47655	0.0155408	0.384046
ABL2	0.862658	0.171016	1.5543	0.0155612	0.384046
PIAS2	-0.402959	-0.725476	-0.0799835	0.015604	0.384046
NTPCR	1.05981	0.210233	1.92399	0.0156202	0.384046
LARS	0.947839	0.188196	1.71294	0.0156521	0.384046
PHB	0.645132	0.128366	1.17386	0.015672	0.384046
HECA	-0.261045	-0.47052	-0.0520696	0.0156813	0.384046
FKBP14	0.970891	0.19111	1.75067	0.0157358	0.384046
IFIT1	1.58607	0.312153	2.86218	0.0157398	0.384046
NDUFB1	0.349272	0.0688712	0.629074	0.0157509	0.384046
KRBA1	-0.961632	-1.73755	-0.171976	0.0157995	0.384046
SMPD4	-0.415738	-0.749227	-0.0819147	0.0158606	0.384046
USP47	-0.386443	-0.700291	-0.0762475	0.0158641	0.384046
CDNF	-0.873485	-1.57641	-0.17056	0.0159332	0.384046
TSEN34	0.550659	0.106316	0.992406	0.0159698	0.384046
KLHDC2	-0.359866	-0.650261	-0.0709215	0.0159882	0.384046
TRIM23	-0.48374	-0.873307	-0.0941739	0.0160069	0.384046
ABAT	0.928515	0.182426	1.68365	0.0160598	0.384046
SGMS1	0.740764	0.143834	1.33769	0.0160712	0.384046
SUPT6H	-0.393825	-0.713682	-0.0769794	0.0162888	0.386539
AC003102.1	0.842912	0.161969	1.52385	0.016327	0.386539
SNRNP35	-0.549355	-0.992234	-0.103043	0.0163946	0.386539
NSDHL	0.959784	0.183781	1.73422	0.0164278	0.386539
SCNN1D	0.945575	0.180855	1.71029	0.0164406	0.386539
AL021453.1	0.696289	0.133129	1.25945	0.0164491	0.386539
KIAA1551	-0.309899	-0.559752	-0.0579039	0.0164931	0.386539
ABCD2	1.02209	0.19502	1.84917	0.0164996	0.386539
PPP1R12A	-0.359692	-0.651656	-0.0691927	0.0165026	0.386539
ETFBKMT	-0.925489	-1.67317	-0.17164	0.0166379	0.386552
UBE2D1	0.658815	0.124851	1.19278	0.0166664	0.386552
AC022364.1	0.7797	0.147485	1.41052	0.0167072	0.386552
AC107871.1	-1.05159	-1.9047	-0.198477	0.0167657	0.386552
NEAT1	0.664576	0.125088	1.20226	0.0167668	0.386552
BACH1	0.451409	0.0853794	0.817243	0.016804	0.386552
AP001816.1	0.809361	0.154964	1.46997	0.0168042	0.386552
AC018647.2	0.858202	0.16035	1.55605	0.0170123	0.386552
FP565260.6	0.940733	0.17307	1.70305	0.0170469	0.386552
ADAM10	0.451323	0.0840148	0.818632	0.0171028	0.386552
IQCG	0.995827	0.185335	1.80522	0.0171186	0.386552
KPNA1	-0.546282	-0.9913	-0.102471	0.0171594	0.386552
TANGO2	1.06436	0.196909	1.93182	0.0172539	0.386552
NCOA5	-0.7103	-1.29201	-0.132999	0.0173016	0.386552
TSEN2	-0.930043	-1.68903	-0.171057	0.0173961	0.386552
CMC4	0.929414	0.170914	1.68791	0.0174	0.386552
SNU13	-0.241253	-0.437492	-0.0432023	0.0174176	0.386552
RBM33	-0.255749	-0.464509	-0.0469879	0.0174222	0.386552
SMAD4	-0.576181	-1.0462	-0.106452	0.0174239	0.386552
NQO2	1.268	0.232884	2.30312	0.0174307	0.386552
FAM89B	1.05903	0.197404	1.92973	0.0174393	0.386552
AC048341.2	0.999238	0.183425	1.81505	0.0174437	0.386552
TLR1	0.926835	0.172232	1.68948	0.0174848	0.386552
RAB33B	0.526474	0.0959193	0.955599	0.0174881	0.386552
DUT	0.386595	0.0713007	0.707309	0.0175149	0.386552
USP33	0.411097	0.0730261	0.7459	0.0175245	0.386552
C5orf15	-0.562673	-1.02197	-0.103127	0.0175304	0.386552
UFSP2	0.681525	0.125356	1.23801	0.0175362	0.386552
GYG1	0.989322	0.183226	1.80416	0.0175593	0.386552
WAS	0.465223	0.0856102	0.845295	0.0175988	0.386552
GORASP1	0.89319	0.162557	1.62382	0.0176521	0.386552
SLC44A1	1.18001	0.214632	2.14539	0.0176664	0.386552
TC2N	0.301134	0.0552933	0.548186	0.0177471	0.387522
PRDM10	-0.965867	-1.7575	-0.174233	0.017867	0.388186
NEDD4L	-1.05167	-1.91375	-0.189597	0.0178818	0.388186
CCDC9	0.85891	0.141999	1.56125	0.0179136	0.388186
PATJ	0.801257	0.143852	1.45866	0.0179825	0.388186
VTA1	-0.370304	-0.673568	-0.0663921	0.0179973	0.388186
TMEM138	-0.45944	-0.836519	-0.0823617	0.0180186	0.388186
BZW2	0.493337	0.0883928	0.897528	0.0180463	0.388186
FASTKD5	-0.541422	-0.984545	-0.0953431	0.0180846	0.388186
EMC8	-0.461349	-0.840409	-0.0822898	0.0181399	0.388186
PPARA	-1.07859	-1.96521	-0.19196	0.0181934	0.388186
ETFB	0.564652	0.101828	1.02997	0.0182029	0.388186
NUCB1	0.576992	0.101239	1.05046	0.0182248	0.388186
ING1	0.574643	0.101954	1.04733	0.0182684	0.388186
EIF4EBP1	0.928749	0.16609	1.69265	0.0183078	0.388186
OGFOD2	0.906277	0.160415	1.65214	0.0183251	0.388186
PEAK1	0.925881	0.163375	1.68839	0.0184002	0.388948
LDHA	0.730358	0.129982	1.33253	0.0184342	0.388948
WWP1	0.48584	0.0854142	0.886265	0.0184887	0.389324
H2AFZ	0.305093	0.0542002	0.55835	0.018658	0.391864
LCORL	0.945369	0.164865	1.72587	0.018683	0.391864
ARHGAP15	-0.314041	-0.573078	-0.0531457	0.0187515	0.392526
RSL1D1	0.19855	0.034881	0.364195	0.0188227	0.393243
ADH5	-0.386827	-0.706068	-0.0652047	0.0190398	0.396998
MAP2K1	0.840911	0.144218	1.53761	0.0190836	0.397133
RNF145	-0.362412	-0.662249	-0.0598963	0.0191727	0.397179
FBXO6	1.04829	0.180787	1.92817	0.0191864	0.397179
MICA	0.954212	0.164178	1.74518	0.0192186	0.397179
ZNF518B	-0.515196	-0.945011	-0.0889025	0.0192875	0.397179
AC104984.3	0.810933	0.139555	1.48795	0.0192992	0.397179
VEZT	-0.419043	-0.768422	-0.0721814	0.0193301	0.397179
AAMP	0.7389	0.125926	1.35294	0.0193887	0.397179
KANSL1	-0.262778	-0.481289	-0.0451027	0.0194	0.397179
CACNA2D4	-1.02337	-1.87416	-0.172584	0.0194845	0.397179
RPS6KA2	-1.00473	-1.83934	-0.169798	0.019533	0.397179
HSPA1A	1.21808	0.201788	2.2277	0.0195403	0.397179
GSS	0.874418	0.148416	1.60134	0.0195667	0.397179
VWA5A	0.918174	0.155582	1.68158	0.0195714	0.397179
MADD	-0.608922	-1.11649	-0.101354	0.0197955	0.399858
TMEM141	0.733248	0.123415	1.35139	0.0198161	0.399858
E2F4	-0.421677	-0.772658	-0.0671954	0.0198162	0.399858
ITGAL	0.810488	0.134541	1.48781	0.0198592	0.399968
MCM3	1.11682	0.183542	2.05011	0.0200963	0.402117
TMED9	0.385216	0.0640074	0.710443	0.0201972	0.402117
DNAJC7	-0.270689	-0.497198	-0.0441791	0.0202591	0.402117
PIK3R1	-0.35002	-0.64475	-0.057982	0.0202886	0.402117
IP6K1	-0.394398	-0.724563	-0.0642325	0.0203093	0.402117
DENND2D	1.03698	0.169866	1.90388	0.0203264	0.402117
LINC01011	1.02564	0.167925	1.88392	0.0203426	0.402117
AC024940.1	0.942928	0.153216	1.73264	0.0203632	0.402117
NAXD	-0.835333	-1.535	-0.135666	0.0203746	0.402117
CAPZA2	0.283612	0.0467769	0.521655	0.0204176	0.402117
USP53	0.578232	0.0925919	1.06162	0.0204244	0.402117
CD2	0.543384	0.0888022	0.999776	0.0205367	0.402117
PTDSS2	0.967286	0.155884	1.77652	0.0205383	0.402117
MED18	0.870269	0.141788	1.60181	0.0205787	0.402117
RAB8B	-0.615666	-1.13221	-0.0991211	0.0205793	0.402117
RPP14	-0.592125	-1.08925	-0.0949991	0.0206609	0.402117
HSPE1	0.425273	0.0645189	0.781537	0.0206734	0.402117
KCNQ1	-0.992489	-1.82623	-0.158745	0.0207325	0.402117
PUS3	0.62162	0.0992863	1.14395	0.0207654	0.402117
CD247	-0.287101	-0.527759	-0.045341	0.0208369	0.402117
ARID4A	-0.338587	-0.62335	-0.0537578	0.0208762	0.402117
BX323046.1	0.990014	0.156296	1.8215	0.0209156	0.402117
TMIGD2	0.512856	0.082062	0.950996	0.0209425	0.402117
TRPT1	0.984051	0.153385	1.8652	0.0210067	0.402117
TLK2	-0.394228	-0.727154	-0.0631388	0.021031	0.402117
C19orf66	0.655286	0.105008	1.21046	0.0210351	0.402117
LINC01550	0.873363	0.1387	1.60841	0.0210469	0.402117
PPHLN1	-0.269242	-0.495272	-0.0412495	0.0210637	0.402117
FBXO34	-0.523975	-0.964509	-0.0820801	0.0210895	0.402117
VPS37B	-0.473096	-0.871709	-0.0744839	0.0211004	0.402117
NEK1	0.831033	0.130595	1.53147	0.0211434	0.402217
ZNF800	-0.33816	-0.623251	-0.0507491	0.021469	0.40519
DHRS3	-0.461324	-0.852421	-0.0723933	0.0215041	0.40519
TNFSF9	0.857383	0.131228	1.58019	0.0215188	0.40519
CLEC2B	0.704688	0.108183	1.30119	0.0216826	0.40519
TOM1	-0.587631	-1.08389	-0.0890525	0.0216862	0.40519
DDIT4	0.987535	0.149943	1.82284	0.0218672	0.40519
TUBB	0.385604	0.0593954	0.712463	0.0218914	0.40519
PSMA5	0.300006	0.0465525	0.55546	0.0219237	0.40519
WTAP	-0.261128	-0.481977	-0.0389268	0.0219432	0.40519
TLN1	0.814568	0.123979	1.50545	0.0219889	0.40519
RRAGB	0.825298	0.124483	1.52611	0.0220863	0.40519
BISPR	0.990347	0.151148	1.83992	0.0221951	0.40519
JKAMP	-0.779256	-1.44159	-0.116926	0.0222052	0.40519
COQ8A	-0.551977	-1.02086	-0.0835285	0.0222413	0.40519
MYC	0.962609	0.144155	1.78106	0.0222499	0.40519
ZNF567	-0.545303	-1.00784	-0.0807516	0.0223057	0.40519
POLR2H	0.686844	0.102335	1.27135	0.0223656	0.40519
FAM49B	0.326555	0.0481182	0.610917	0.0223867	0.40519
DENND1A	-0.948108	-1.75382	-0.127879	0.0223948	0.40519
SPAG7	-0.410346	-0.758542	-0.0578722	0.022418	0.40519
BPNT1	0.929651	0.138176	1.72113	0.0224206	0.40519
AL591895.1	-0.673177	-1.24604	-0.100856	0.022519	0.40519
SLC25A38	0.419915	0.0602693	0.785775	0.0225238	0.40519
HS1BP3	0.785836	0.117035	1.46308	0.0225545	0.40519
ENDOV	0.946416	0.140124	1.75169	0.0225621	0.40519
MED26	-0.426374	-0.789812	-0.0629419	0.0225748	0.40519
PDP1	-0.824449	-1.53141	-0.120989	0.02263	0.40519
PPP4R1	0.678974	0.100715	1.25742	0.0226477	0.40519
CCNT2	-0.363082	-0.671884	-0.0529884	0.0226643	0.40519
ADSL	-0.741329	-1.37658	-0.11012	0.022775	0.40519
MAP1S	-0.865458	-1.60442	-0.126498	0.0227984	0.40519
SIK1B	1.08225	0.14242	2.00507	0.022879	0.40519
RAB30-AS1	0.973456	0.131519	1.80395	0.0229176	0.40519
TNKS1BP1	-0.932208	-1.7292	-0.135214	0.0229704	0.40519
ATG10	0.682957	0.0948374	1.26524	0.0230169	0.40519
APEX1	0.213589	0.0314476	0.396523	0.023018	0.40519
BSDC1	-0.339459	-0.62926	-0.0485887	0.0231106	0.40519
ABCA1	-0.862987	-1.61092	-0.124247	0.0231346	0.40519
IK	-0.230178	-0.426966	-0.0330947	0.023175	0.40519
ZDHHC23	0.856668	0.125276	1.59264	0.0232018	0.40519
SNF8	0.358453	0.0519205	0.667717	0.0232036	0.40519
LRRC24	-0.901115	-1.67303	-0.129202	0.0232285	0.40519
RAPGEF1	0.506061	0.0697579	0.938939	0.0232406	0.40519
HSPD1	0.626267	0.0782513	1.16367	0.0232637	0.40519
AP2M1	0.49126	0.0708292	0.917842	0.0232756	0.40519
ZNF569	-0.621772	-1.15448	-0.0900952	0.023289	0.40519
SNTB1	1.06238	0.150689	1.97171	0.0233158	0.40519
RETSAT	0.894878	0.113068	1.67037	0.0233184	0.40519
KIZ	-0.481651	-0.894506	-0.0692728	0.023369	0.40519
NOP2	0.903099	0.128453	1.67774	0.0234066	0.40519
MGME1	0.955954	0.138545	1.7799	0.0234121	0.40519
ORAOV1	0.718375	0.103736	1.33525	0.0234178	0.40519
HSF2	-0.397283	-0.737353	-0.0552712	0.0234262	0.40519
TAPBPL	0.961075	0.136203	1.78595	0.0234872	0.40519
ITGB1BP1	0.560739	0.0810913	1.0452	0.0235097	0.40519
RASSF3	-0.519708	-0.969136	-0.0742679	0.0235354	0.40519
ODF2L	0.344675	0.0480582	0.639889	0.0235759	0.40519
F11R	-0.94023	-1.75308	-0.134207	0.023597	0.40519
BTBD3	0.905437	0.125635	1.68197	0.0236081	0.40519
KDELR1	0.55229	0.0790028	1.031	0.023697	0.40519
SPG11	0.783398	0.110636	1.4564	0.023753	0.40519
RARRES3	0.213179	0.0303889	0.397049	0.0237998	0.40519
AL359513.1	1.02722	0.14346	1.91098	0.0238104	0.40519
MMAB	1.05411	0.147177	1.96104	0.023816	0.40519
AKT1S1	0.807242	0.112362	1.5003	0.0238246	0.40519
APMAP	0.897234	0.125059	1.66941	0.0238537	0.40519
TLNRD1	0.565012	0.0780707	1.05675	0.023867	0.40519
AC005523.2	0.495935	0.0694048	0.922539	0.0238989	0.40519
TMEM50A	-0.286786	-0.533192	-0.0390747	0.0240222	0.40519
PATZ1	-0.493664	-0.919177	-0.0681501	0.0240642	0.40519
ZNF8	-0.693004	-1.29044	-0.0955719	0.0240864	0.40519
FH	0.702144	0.0941859	1.30609	0.0241534	0.40519
MAPKAPK2	-0.48735	-0.906881	-0.0658785	0.0241866	0.40519
AZIN1-AS1	0.832851	0.114265	1.55144	0.0241993	0.40519
BPGM	-0.587731	-1.09416	-0.0805598	0.0242333	0.40519
ROGDI	0.992353	0.135814	1.84889	0.0242528	0.40519
RGS16	1.17194	0.158702	2.18082	0.0242667	0.40519
SOCS1	0.745593	0.102397	1.38831	0.0242717	0.40519
RFWD3	0.711955	0.0795271	1.32949	0.0243471	0.405265
LZTFL1	1.1117	0.151452	2.07195	0.0243525	0.405265
C4orf46	0.709908	0.0963056	1.32351	0.0244442	0.406155
DHTKD1	0.918652	0.124039	1.71326	0.0245458	0.407207
SUSD3	0.558372	0.0749115	1.04183	0.0246839	0.407898
CYBA	0.59225	0.0807084	1.10913	0.0246938	0.407898
MAP4K4	0.276417	0.0375261	0.519556	0.0247025	0.407898
TSR3	0.374039	0.0510337	0.698923	0.0247466	0.407993
PAWR	0.999307	0.120669	1.86569	0.0248676	0.408747
BST2	1.08052	0.143717	2.01731	0.0248692	0.408747
UBL4A	0.986417	0.130692	1.84214	0.0249524	0.409482
MTA1	0.479868	0.0633779	0.896359	0.02502	0.409957
ADCY7	0.587619	0.0783373	1.09764	0.0250618	0.410011
OSBPL9	-0.427793	-0.798525	-0.0527411	0.0252509	0.41247
MIR181A1HG	0.895122	0.111757	1.67162	0.0253168	0.412691
ENTR1	0.550018	0.0716945	1.02771	0.025342	0.412691
HAUS1	1.00027	0.129646	1.88316	0.0254678	0.413783
RTN4IP1	0.909566	0.117186	1.70195	0.0255457	0.413783
ECHS1	0.792992	0.103183	1.49325	0.0255785	0.413783
BZW1	0.188729	0.0240194	0.35802	0.0256194	0.413783
RNFT1	0.592851	0.0760589	1.10964	0.0256346	0.413783
PFKP	0.630864	0.0821778	1.1821	0.0256426	0.413783
HK2	0.939811	0.121667	1.76269	0.0257239	0.414383
GIMAP8	1.05249	0.133744	1.97124	0.0258346	0.414383
GTF2I	-0.287496	-0.539508	-0.0373129	0.0258505	0.414383
SP1	-0.746586	-1.39852	-0.0956844	0.0258566	0.414383
ENO1	0.534994	0.0677988	1.01169	0.0258746	0.414383
CYB5R4	0.744291	0.0940378	1.39455	0.0259544	0.414469
TMEM18	0.447634	0.0560382	0.838067	0.026048	0.414469
LGMN	0.938768	0.117824	1.75971	0.0260924	0.414469
KMT2E	-0.259769	-0.487403	-0.0330424	0.0260941	0.414469
MAP3K2	-0.378703	-0.713359	-0.0480541	0.026162	0.414469
MMD	0.495402	0.0621154	0.936087	0.0261677	0.414469
COA4	0.566206	0.0710466	1.06918	0.0261894	0.414469
GPRIN3	1.18183	0.149565	2.21827	0.0262382	0.414469
YIPF1	1.05509	0.131196	1.97899	0.0262849	0.414469
CREBBP	-0.334408	-0.626776	-0.041313	0.0263061	0.414469
ASXL2	0.936536	0.112427	1.75512	0.0263087	0.414469
FKBP4	0.682287	0.0849378	1.28024	0.0264616	0.415266
MAN2A1	-0.33031	-0.620335	-0.0412191	0.0265152	0.415266
AC004812.2	0.776205	0.095588	1.45629	0.0265736	0.415266
RHEBL1	1.01658	0.118498	1.90649	0.0265865	0.415266
ZNF708	-0.499029	-0.937058	-0.0619201	0.0265953	0.415266
DDIT3	0.38074	0.0459645	0.713966	0.0266325	0.415266
CEP83	0.955674	0.116606	1.79474	0.0266729	0.415266
TESC	0.978831	0.12123	1.8391	0.0267165	0.415266
BRWD1	-0.325966	-0.612332	-0.0395995	0.0267616	0.415266
TPI1	0.686976	0.0851072	1.29494	0.0267836	0.415266
VAMP7	-0.500388	-0.940187	-0.0605876	0.026829	0.415266
RAD54B	-0.890335	-1.67708	-0.109393	0.0268431	0.415266
SFR1	0.667962	0.0805104	1.25541	0.0269212	0.415266
ATP1B1	-0.989319	-1.8595	-0.11914	0.0269388	0.415266
SLC35G1	0.923698	0.110949	1.73645	0.0269913	0.415266
AK2	0.79405	0.0947423	1.49336	0.0271258	0.415266
WDPCP	0.758991	0.0887501	1.42612	0.0271869	0.415266
MRPS11	0.590739	0.0717924	1.11282	0.0272132	0.415266
LINC02361	-0.924133	-1.73861	-0.109652	0.0272373	0.415266
ARHGAP21	-0.500582	-0.940988	-0.0590401	0.0272477	0.415266
SPOUT1	0.779251	0.0926783	1.4651	0.0272684	0.415266
FBXO42	-0.454719	-0.855659	-0.0537367	0.0273025	0.415266
MYCBP	0.949963	0.112296	1.78763	0.0273122	0.415266
NGDN	0.283548	0.0340233	0.533891	0.0273493	0.415266
MSRB2	1.11969	0.131741	2.10763	0.0274056	0.415266
AC144652.1	-0.721411	-1.35802	-0.0847988	0.0274248	0.415266
SLC9A3R1	0.603887	0.0709347	1.13684	0.0274387	0.415266
C11orf80	0.835378	0.0980491	1.57271	0.0274544	0.415266
MYL12B	-0.33096	-0.622225	-0.0365395	0.0274917	0.415266
DGKQ	1.02885	0.120064	1.93764	0.0275688	0.415838
IDE	0.83712	0.0978794	1.5861	0.0276242	0.416085
TBC1D2B	0.670465	0.0790772	1.26628	0.0277641	0.416927
PPIH	0.458987	0.0530042	0.86497	0.0277759	0.416927
TMEM8A	0.870604	0.101111	1.64062	0.0278058	0.416927
C2orf76	0.936984	0.110198	1.76906	0.0278407	0.416927
ACACA	-0.802785	-1.51247	-0.087253	0.0279284	0.416927
HERC1	-0.310928	-0.586282	-0.0355737	0.0279586	0.416927
SNX25	1.0461	0.11953	1.97267	0.0279841	0.416927
GCNT4	-0.82519	-1.55622	-0.0941606	0.0280106	0.416927
NOP14-AS1	0.844964	0.095297	1.59224	0.028033	0.416927
SEC14L2	-0.809451	-1.52743	-0.0914769	0.0281988	0.418808
PMS1	0.925907	0.104244	1.74757	0.0282719	0.418992
RASA3	0.392165	0.0441111	0.740219	0.02829	0.418992
GPR65	0.717052	0.0727154	1.35305	0.0284727	0.420598
FYN	-0.3949	-0.747589	-0.044535	0.0285018	0.420598
PAQR3	-0.445214	-0.841803	-0.0506888	0.0285171	0.420598
PTMA	0.14249	0.016172	0.269512	0.0285983	0.42121
CAMK2G	0.635818	0.0701131	1.20152	0.0286716	0.421706
TERF1	-0.297995	-0.563225	-0.0327639	0.0287279	0.42195
IREB2	-0.348285	-0.659278	-0.0390487	0.0288072	0.422532
AC005082.1	0.924295	0.100461	1.74813	0.0289466	0.423875
CWC27	0.435077	0.0451886	0.824901	0.0290044	0.423875
SSBP3	0.659445	0.0724074	1.25036	0.0290183	0.423875
LINC00662	0.840264	0.0907203	1.58981	0.0290728	0.424087
SWSAP1	0.774372	0.083362	1.46561	0.0291278	0.424131
ZDHHC16	0.929878	0.0997706	1.75998	0.0291902	0.424131
CLK2	-0.92923	-1.75879	-0.0996735	0.0291954	0.424131
ACSM3	0.824103	0.0879749	1.56042	0.0292851	0.424854
STK38	0.366996	0.0365133	0.694022	0.0293877	0.425761
SERINC3	-0.28426	-0.538685	-0.0302437	0.0295676	0.427785
GSTK1	0.326789	0.0350084	0.62156	0.0296914	0.428816
RNF170	0.938422	0.095796	1.77769	0.0298138	0.428816
GPATCH8	-0.310661	-0.588624	-0.0316564	0.0298601	0.428816
EML4	-0.219561	-0.416078	-0.0224822	0.0298699	0.428816
U2AF1L5	-1.19506	-2.26335	-0.110923	0.0298701	0.428816
TTBK2	1.04651	0.108178	1.98484	0.0298808	0.428816
SET	0.180214	0.0188505	0.341888	0.0299342	0.429003
ISG20	0.484625	0.0512869	0.92219	0.0299792	0.42907
AC008074.3	0.83475	0.0856127	1.58389	0.0300242	0.429136
BLVRB	0.942606	0.0962446	1.78897	0.0301052	0.429311
ACYP1	1.1608	0.119599	2.20382	0.0301521	0.429311
IDH2	0.387056	0.0402975	0.737018	0.0302551	0.429311
PSME2	0.530717	0.0550962	1.01165	0.0302595	0.429311
PDCD4-AS1	0.78576	0.0794142	1.49211	0.0302899	0.429311
UBE2I	-0.284162	-0.538905	-0.0272254	0.030323	0.429311
ZMYND19	0.969077	0.0987835	1.84103	0.0304272	0.429311
SERINC5	-0.283419	-0.539936	-0.0290688	0.0304352	0.429311
ETV6	0.816496	0.075452	1.54904	0.0304944	0.429311
SPTBN1	-0.440144	-0.836388	-0.043899	0.0305272	0.429311
ZNF621	0.905166	0.0900788	1.72025	0.0305668	0.429311
AC087623.3	0.804376	0.0795816	1.5274	0.0305982	0.429311
SLC52A2	0.806451	0.0799295	1.53297	0.0306391	0.429311
HCLS1	0.323401	0.0320753	0.619716	0.03066	0.429311
HIST1H2BC	0.801711	0.0694077	1.52185	0.0306612	0.429311
USP36	-0.494331	-0.939313	-0.0489167	0.0306824	0.429311
CXCL8	0.753146	0.0761024	1.4348	0.0308046	0.42935
C22orf39	-0.406148	-0.771605	-0.0387615	0.0308281	0.42935
BICD1	0.96693	0.0977244	1.84154	0.0308282	0.42935
MAP3K12	0.404501	0.0360405	0.768225	0.0308466	0.42935
DEK	0.320724	0.0320835	0.613065	0.0309499	0.429993
RB1CC1	-0.307272	-0.584242	-0.0298728	0.0309795	0.429993
AL445248.1	0.844626	0.0789463	1.60621	0.0310537	0.429993
TMEM39A	-0.513286	-0.976885	-0.0496873	0.0310546	0.429993
MYPOP	0.871154	0.0840874	1.65822	0.0311048	0.430128
SEC22B	0.3883	0.0340921	0.738396	0.0311678	0.43044
KLHL24	-0.314564	-0.601783	-0.031122	0.0313025	0.431072
PIP4K2A	0.806513	0.0748632	1.53457	0.0313107	0.431072
AC116407.2	0.988356	0.0967091	1.88526	0.0313352	0.431072
TUT4	-0.26107	-0.497349	-0.0250179	0.0314376	0.431785
TMEM256	0.422961	0.0395548	0.805056	0.0314683	0.431785
SNX14	0.866517	0.0839507	1.65305	0.0315434	0.432259
AC010642.2	0.855731	0.0817123	1.63286	0.0316258	0.43283
GTF3C1	-0.537802	-1.02566	-0.0499434	0.0317689	0.43423
PDS5B	-0.384554	-0.733305	-0.0357243	0.0318665	0.434638
PSTPIP1	0.705716	0.0669921	1.35094	0.0318805	0.434638
SMIM7	-0.416322	-0.794363	-0.0382805	0.0319364	0.434747
SDCCAG8	0.498432	0.0445318	0.96148	0.0319971	0.434747
PGBD4	0.826415	0.0756504	1.57718	0.0320112	0.434747
AKT1	0.644499	0.0597246	1.23801	0.0320588	0.434838
NFRKB	-0.536917	-1.02427	-0.0482632	0.032142	0.435412
PTK2B	0.68153	0.0624482	1.30219	0.0323459	0.436118
JPT1	0.897848	0.0750592	1.71362	0.0323922	0.436118
AC005261.3	0.809474	0.0696026	1.54422	0.0324068	0.436118
RETREG1	0.636368	0.0568407	1.2159	0.0324191	0.436118
RASSF6	-1.1048	-2.11309	-0.101055	0.0324372	0.436118
FLT3LG	0.403488	0.0366259	0.771507	0.0324757	0.436118
AC007686.3	0.837276	0.0640596	1.59945	0.0324813	0.436118
PAICS	0.494633	0.044445	0.945299	0.0325648	0.43665
TIMM10B	-0.413937	-0.791314	-0.0365605	0.032603	0.43665
CCDC93	-0.433386	-0.82872	-0.0380514	0.0326998	0.437396
AL365361.1	0.490096	0.04296	0.936761	0.0327614	0.437669
HERC2	0.795499	0.0569369	1.5215	0.032813	0.437809
SNX17	0.656232	0.0568695	1.2556	0.032911	0.43795
AP002433.1	-0.800383	-1.53147	-0.0693006	0.0329252	0.43795
BATF	1.99061	0.176285	3.81445	0.0329471	0.43795
AL662844.4	0.719264	0.0635261	1.37718	0.0330089	0.438223
PLOD3	0.840358	0.0732293	1.60958	0.0331872	0.439689
EIF4A3	0.550739	0.0427564	1.05315	0.0332115	0.439689
SUMO3	-0.252939	-0.483746	-0.0196307	0.0332434	0.439689
PPIP5K2	-0.393405	-0.755791	-0.0340325	0.033394	0.439954
PPT1	-0.463287	-0.886947	-0.0318661	0.0335331	0.439954
ARAP1	0.911277	0.0758911	1.74666	0.0335416	0.439954
INF2	0.91577	0.0586147	1.75506	0.0335583	0.439954
PSMG3-AS1	0.818825	0.0695914	1.57376	0.0335739	0.439954
ZNF436-AS1	0.837746	0.064136	1.60408	0.0336111	0.439954
SIAH2	0.373562	0.0303057	0.715542	0.0336974	0.439954
TNFAIP8	0.411755	0.0344284	0.789363	0.0337302	0.439954
MTMR6	-0.484326	-0.930192	-0.0404741	0.0338043	0.439954
STARD4-AS1	-0.816826	-1.56697	-0.0666838	0.0338499	0.439954
NNT-AS1	0.753048	0.0610884	1.44501	0.0339471	0.439954
PYM1	-0.771256	-1.47791	-0.0587183	0.0339535	0.439954
EFCAB5	0.841494	0.0678214	1.61517	0.0340461	0.439954
NUP214	-0.340201	-0.652043	-0.0223477	0.0340991	0.439954
URB2	0.739375	0.0607404	1.42002	0.0341229	0.439954
STAT1	0.987337	0.0805925	1.89632	0.034155	0.439954
CTLA4	0.931852	0.0743445	1.78936	0.0342001	0.439954
ATP6V0D1	-0.427819	-0.821554	-0.0340836	0.0342215	0.439954
UBE2A	-0.289644	-0.5558	-0.0192401	0.0342749	0.439954
ZSWIM9	0.917826	0.0734212	1.76297	0.0343371	0.439954
RNF144A	0.853112	0.0674044	1.63882	0.0343461	0.439954
HACL1	-0.387605	-0.74559	-0.0315206	0.0343475	0.439954
PLCXD2	0.820902	0.0450002	1.57902	0.0343894	0.439954
CD3G	0.482029	0.0386404	0.928438	0.0344585	0.439954
MRPL42	-0.374855	-0.720366	-0.0298986	0.0344731	0.439954
POLR3D	0.482854	0.0377682	0.927939	0.0344963	0.439954
KEAP1	-0.884112	-1.69913	-0.06909	0.03451	0.439954
RAB3GAP2	-0.454495	-0.87349	-0.0354992	0.0345175	0.439954
SLFN12L	0.975905	0.0711942	1.87331	0.0346774	0.439954
SGSM3	0.843117	0.0650656	1.62117	0.0346952	0.439954
FBLN7	-0.757111	-1.45801	-0.058602	0.034973	0.439954
KIAA0586	0.542367	0.0409787	1.04375	0.0350038	0.439954
PLXNA1	0.801405	0.0591814	1.54066	0.0350081	0.439954
STK38L	-0.528425	-1.01698	-0.0398736	0.0350225	0.439954
ZNF436	-0.764889	-1.4721	-0.0576802	0.0350316	0.439954
AC034236.2	0.881372	0.0662286	1.69651	0.0350827	0.439954
TCTA	0.792552	0.0513955	1.528	0.03509	0.439954
ZNF17	-0.724965	-1.39549	-0.0544363	0.0350932	0.439954
LCP2	0.589356	0.0449584	1.13542	0.0352045	0.439954
NUDT5	0.462785	0.0350336	0.890887	0.0352055	0.439954
AP002884.1	1.07071	0.0790478	2.06238	0.035335	0.439954
LSM14B	0.883396	0.0650214	1.70177	0.0353779	0.439954
NOM1	0.428832	0.0315636	0.8261	0.0353779	0.439954
SPATS2L	1.34833	0.0989875	2.59768	0.0354143	0.439954
AC093157.1	0.979372	0.0715365	1.88721	0.0354857	0.439954
ARF3	0.904065	0.0658955	1.74224	0.0355156	0.439954
URB1	0.90972	0.0683427	1.75337	0.0355157	0.439954
MRPL43	0.328675	0.0247326	0.635811	0.0355313	0.439954
AL050343.1	-0.825156	-1.59262	-0.0622019	0.0355514	0.439954
PDE1B	-0.860399	-1.65835	-0.0624397	0.0355755	0.439954
UBE2G2	0.345503	0.02503	0.665977	0.035601	0.439954
ARPC2	0.213611	0.0156404	0.414307	0.035665	0.439954
SPRYD3	-0.891144	-1.71633	-0.0615524	0.0356961	0.439954
NBPF20	-0.861331	-1.65974	-0.0609283	0.0358285	0.439954
LTV1	-0.390275	-0.753018	-0.018042	0.0358305	0.439954
REEP5	-0.537414	-1.03524	-0.0366746	0.0358484	0.439954
RNF13	-0.493039	-0.951215	-0.0348621	0.0359364	0.439954
PCF11	0.277379	0.0196096	0.535149	0.0359389	0.439954
LRP12	0.911235	0.0643803	1.75809	0.0359474	0.439954
TTC39B	0.788387	0.0524125	1.52021	0.0359526	0.439954
LSM2	0.398919	0.0291681	0.772674	0.0360197	0.439954
TMX2	-0.537574	-1.04003	-0.035367	0.0360357	0.439954
FAM19A2	1.02751	0.0719282	1.98309	0.0360733	0.439954
ATP11C	0.664332	0.0464514	1.28221	0.0360889	0.439954
IL32	0.903121	0.0644899	1.74413	0.0361611	0.439954
BARD1	0.911605	0.0633707	1.75984	0.0361678	0.439954
HOMER1	0.895287	0.0621874	1.72839	0.0361783	0.439954
EEF2K	-0.811363	-1.56576	-0.0552713	0.0364074	0.439954
STX17-AS1	-0.878108	-1.6953	-0.0602606	0.0364202	0.439954
ATP5MPL	-0.2196	-0.424369	-0.0153709	0.0364422	0.439954
UBA7	0.92404	0.0628572	1.78522	0.0364579	0.439954
MYLIP	0.319069	0.0122837	0.616662	0.0364827	0.439954
CHI3L2	0.430297	0.0299137	0.833315	0.0366248	0.439954
CD3E	0.379385	0.0259434	0.739411	0.0366316	0.439954
SNAPC3	0.848106	0.0497879	1.63853	0.0366506	0.439954
CENPQ	-0.753071	-1.45599	-0.0501471	0.036738	0.439954
SLC3A1	0.794615	0.0528804	1.53635	0.0367462	0.439954
RPTOR	0.584523	0.0358185	1.12906	0.0367875	0.439954
SEC24A	-0.772332	-1.49484	-0.052309	0.0368225	0.439954
HLA-F	0.454985	0.0314136	0.882547	0.0368576	0.439954
TMSB4X	0.196566	0.0135045	0.380757	0.0368744	0.439954
PAAF1	-0.654685	-1.26875	-0.0406065	0.0368785	0.439954
BHLHE40	1.01303	0.0686463	1.96934	0.0368909	0.439954
MRPS9	-0.561517	-1.08612	-0.0369095	0.0369061	0.439954
MDFIC	0.384904	0.0257182	0.74462	0.0369074	0.439954
USP30-AS1	0.898414	0.0602886	1.73808	0.0369229	0.439954
NCBP2-AS2	0.19625	0.0131124	0.37964	0.036965	0.439954
ANO10	0.712278	0.0475141	1.37932	0.0369747	0.439954
FAM122A	-0.521531	-1.01003	-0.0352007	0.0369983	0.439954
AC090152.1	-0.474279	-0.917675	-0.0308828	0.0370271	0.439954
AL109741.1	0.76965	0.0479241	1.4869	0.0370282	0.439954
AC103724.4	0.660197	0.0414405	1.27635	0.0370889	0.440106
CUBN	0.865641	0.05594	1.67534	0.0371239	0.440106
RALGAPA1	-0.351871	-0.68069	-0.0226719	0.0371779	0.440256
RITA1	0.772489	0.0497425	1.49557	0.0373309	0.440698
RASGRP3	1.11891	0.0731007	2.17101	0.0374346	0.440698
LEPROTL1	-0.295348	-0.571314	-0.0172715	0.0374805	0.440698
MIF	0.335057	0.0205911	0.648316	0.037489	0.440698
AC004951.1	-0.751829	-1.45665	-0.0470049	0.0375381	0.440698
PHF12	-0.420645	-0.814994	-0.0262948	0.0375401	0.440698
KRTCAP2	0.380001	0.0228198	0.7353	0.0375565	0.440698
CD164	0.3352	0.0204609	0.648824	0.037557	0.440698
MCOLN1	-0.635606	-1.23176	-0.039449	0.0376282	0.440698
DGCR6	0.807591	0.0373637	1.56445	0.0376665	0.440698
BAIAP2	0.781131	0.0477968	1.51295	0.0376711	0.440698
BAK1	-0.502616	-0.973156	-0.0300386	0.0378232	0.441269
SELL	0.529773	0.0337399	1.03045	0.0378256	0.441269
ZNHIT3	-0.224876	-0.435432	-0.0129079	0.0378444	0.441269
RPS6KA1	0.953084	0.0553025	1.84853	0.0379438	0.441562
CASC15	0.50835	0.0307189	0.985982	0.0379526	0.441562
CWF19L2	0.244241	0.0140186	0.473134	0.0380043	0.441681
HCST	0.384002	0.02354	0.745583	0.0381302	0.44266
ZNF318	0.799542	0.0473782	1.55171	0.0381857	0.442821
LTN1	-0.455683	-0.884614	-0.0267515	0.0382953	0.442971
CYTH4	-0.903215	-1.75198	-0.0519793	0.0382983	0.442971
SLC39A9	-0.676357	-1.3131	-0.0396106	0.0383236	0.442971
GRK6	0.562035	0.0336503	1.09593	0.0385871	0.445532
CCDC58	-0.472394	-0.917015	-0.0258941	0.0387053	0.446412
CCT3	0.297407	0.0172512	0.580087	0.038881	0.447583
SURF1	0.317059	0.0185481	0.618121	0.038891	0.447583
AL645728.1	0.820102	0.0449455	1.59394	0.0390135	0.44845
WIPI2	-0.380119	-0.738461	-0.0190341	0.0390506	0.44845
DNAJA3	0.78944	0.0412	1.55733	0.0391234	0.44868
ZNF845	-0.637873	-1.24103	-0.0347115	0.0391551	0.44868
PDIK1L	-0.54509	-1.05941	-0.0252675	0.0393182	0.449963
CASP8AP2	0.666562	0.0355206	1.2976	0.0393827	0.449963
CTNS	0.793997	0.0422671	1.54573	0.039394	0.449963
JAML	0.895784	0.0443274	1.74228	0.0394911	0.450589
DMXL1	-0.35591	-0.693351	-0.0184699	0.0396648	0.451993
AL135999.1	0.791546	0.0289526	1.54092	0.0397233	0.451993
Z98885.3	-0.863097	-1.68007	-0.0428009	0.0398733	0.451993
GFER	0.59573	0.0313651	1.168	0.0399994	0.451993
CEP290	0.491031	0.0242482	0.956656	0.0400034	0.451993
DNAJC17	0.813615	0.0406139	1.58662	0.0400664	0.451993
IFIT3	1.54456	0.0799369	3.01641	0.0401683	0.451993
NIPSNAP1	0.675172	0.0330677	1.31728	0.0402582	0.451993
SLC41A1	0.5222	0.0268171	1.02545	0.0402761	0.451993
ATG4C	0.940985	0.0453286	1.83503	0.0403039	0.451993
CD2AP	-0.349231	-0.68146	-0.0170019	0.040318	0.451993
HRH2	1.0267	0.0499035	2.00349	0.0403339	0.451993
CYCS	0.388793	0.0187557	0.75883	0.0404084	0.451993
TTC9	0.948395	0.0457405	1.85105	0.0404108	0.451993
DPYD	0.423566	0.0174856	0.825686	0.040428	0.451993
PIP4P2	0.784695	0.0388061	1.53202	0.0404459	0.451993
NUP54	-0.295225	-0.57627	-0.0141808	0.0404507	0.451993
SRFBP1	-0.485984	-0.947743	-0.0190693	0.0404604	0.451993
AC245595.1	0.834841	0.0400577	1.62962	0.0404613	0.451993
SEC61A2	-0.848784	-1.66929	-0.0414511	0.0404643	0.451993
CSNK2A2	-0.316323	-0.617006	-0.0141748	0.0405829	0.45231
ME2	0.686531	0.0322584	1.3408	0.040665	0.45231
RRP12	-0.878145	-1.71512	-0.0411698	0.0406864	0.45231
ZSWIM1	-0.787392	-1.53792	-0.0368647	0.0406995	0.45231
IL12RB1	0.813991	0.0396672	1.59258	0.0407765	0.45231
FRMD4A	-0.711781	-1.39173	-0.0342782	0.0408159	0.45231
MIB2	0.393874	0.0181887	0.76956	0.0408308	0.45231
CARD19	-0.460496	-0.898732	-0.0184464	0.0409234	0.45231
AC108863.1	-0.840521	-1.64265	-0.0380809	0.0409347	0.45231
THAP2	0.61432	0.0274586	1.19965	0.0409608	0.45231
LINC01089	-0.39423	-0.768785	-0.0164657	0.0409616	0.45231
RCN2	-0.335655	-0.655497	-0.0122322	0.0410254	0.45231
DHX30	-0.320203	-0.625158	-0.0126528	0.0410456	0.45231
H3F3B	0.356481	0.0166917	0.697644	0.0411458	0.452944
FBXL15	-0.581041	-1.13634	-0.0165927	0.0412857	0.453854
ARHGEF3	0.678727	0.029731	1.32772	0.0413197	0.453854
ACLY	0.796196	0.034735	1.55766	0.0413565	0.453854
PYURF	0.329685	0.0148897	0.648618	0.0415309	0.455298
ZNF354B	-0.8106	-1.58706	-0.0341384	0.041669	0.456025
ZNF622	0.307781	0.0122246	0.602107	0.0416863	0.456025
DYRK4	0.902506	0.0377616	1.76725	0.0417258	0.456025
PPFIBP2	1.03242	0.0441317	2.02837	0.0418786	0.456849
POLR2L	0.51769	0.0212198	1.01356	0.0418871	0.456849
DPP8	-0.358829	-0.703179	-0.0144788	0.0420354	0.457997
UQCR11	0.253985	0.0103119	0.497562	0.0420927	0.458151
TEN1	0.598728	0.0237908	1.17366	0.0421633	0.458451
BLOC1S4	0.309432	0.0129183	0.607566	0.0422594	0.459026
HDLBP	0.618031	0.0238831	1.21218	0.042391	0.459985
SH2B3	-0.649674	-1.27455	-0.024794	0.0424913	0.460189
ZP3	-0.80248	-1.57459	-0.0303699	0.0425579	0.460189
GMCL1	-0.475059	-0.932184	-0.017934	0.0425775	0.460189
MED11	0.820777	0.0307372	1.61082	0.0426408	0.460189
C2orf92	0.761513	0.0284767	1.49455	0.0426521	0.460189
DLG3	-0.86947	-1.7065	-0.0324417	0.0426694	0.460189
SOCS2	1.12582	0.0413978	2.21025	0.0427827	0.460334
AL441992.1	0.979923	0.0374914	1.92426	0.0427854	0.460334
NDUFB4	-0.201746	-0.395883	-0.00743286	0.0428161	0.460334
POMK	-0.793301	-1.55771	-0.0288935	0.042856	0.460334
EXOSC2	0.67586	0.0234814	1.3257	0.0429504	0.460726
STUB1	0.48053	0.0182291	0.946585	0.0429791	0.460726
FUT8-AS1	0.745461	0.0263467	1.46458	0.0430826	0.46137
ZNF737	-0.694966	-1.36559	-0.0243389	0.0431501	0.461628
RBM8A	0.216854	0.00815081	0.426981	0.0431945	0.461638
YAF2	-0.413351	-0.812553	-0.0141482	0.0433173	0.461787
RUNX1	0.517594	0.0187337	1.01895	0.0433235	0.461787
SMAD1	-0.848412	-1.66737	-0.0187389	0.0433387	0.461787
MPPED2	0.784635	0.027956	1.54387	0.0433958	0.461932
KANSL1L	0.743173	0.0253012	1.45979	0.0435938	0.463115
TLE4	-0.193906	-0.381729	-0.00678528	0.0435939	0.463115
RBCK1	0.445799	0.015809	0.879098	0.0436637	0.463393
PRR13	0.196977	0.00669279	0.387839	0.043777	0.463924
PARP4	0.575812	0.0182971	1.13333	0.0438354	0.463924
PRCP	-0.781597	-1.5386	-0.0254421	0.0438688	0.463924
ICE2	0.46034	0.0144158	0.905653	0.0438882	0.463924
CASD1	-0.520958	-1.0259	-0.0160142	0.0440552	0.465226
GPM6B	0.698327	0.00574501	1.3763	0.0441756	0.465531
SIAE	0.81797	0.0244801	1.61146	0.0442277	0.465531
C6orf89	-0.463208	-0.912614	-0.0138019	0.0442557	0.465531
DAD1	0.541601	0.0171539	1.07016	0.0442592	0.465531
NSUN3	-0.482483	-0.950695	-0.00902248	0.0443127	0.465634
NASP	0.301842	0.00832716	0.594328	0.0444361	0.466469
PCAT6	0.810685	0.0231367	1.59823	0.0445234	0.466924
RIPOR2	0.585694	0.0167036	1.15475	0.0446456	0.467745
ABI1	-0.291351	-0.576669	-0.00870191	0.0447102	0.467961
SH3BP1	0.760307	0.0221588	1.5018	0.0447724	0.468151
MAP4K1	0.616543	0.0165565	1.21653	0.0448836	0.468384
FRMD4B	1.0565	0.0286143	2.08439	0.0449091	0.468384
PSMA1	-0.191887	-0.378178	-0.00325934	0.0449268	0.468384
CCT6A	0.332101	0.00865182	0.655551	0.0450554	0.469073
ACYP2	-0.445992	-0.879805	-0.0113858	0.0450811	0.469073
UBXN4	-0.263606	-0.520023	-0.00616592	0.0451952	0.469801
TPGS1	-0.610238	-1.20429	-0.0134057	0.0453135	0.470256
CEP57L1	0.733118	0.0195106	1.44749	0.0453275	0.470256
ERCC6	-0.601182	-1.18812	-0.0142461	0.0455614	0.471591
DHX33	0.861849	0.0214644	1.70671	0.0456097	0.471591
EXTL2	0.703769	0.0165006	1.39104	0.0456155	0.471591
NDUFAF8	0.315786	0.00744409	0.630629	0.0456594	0.471591
RGS1	0.386277	0.00808302	0.762772	0.0456962	0.471591
ANKRD37	-0.804433	-1.59182	-0.0120618	0.0457223	0.471591
LINC01184	0.818193	0.0184678	1.61792	0.0458041	0.471878
EHBP1	-0.592857	-1.17243	-0.0132863	0.0458388	0.471878
TAPT1	-0.317195	-0.627939	-0.00111006	0.0460427	0.473518
PPP2CA	0.282098	0.00590598	0.558289	0.0461578	0.473826
FAM229A	-0.836474	-1.65549	-0.0174595	0.0461715	0.473826
SLC30A4	0.793779	0.0164409	1.57112	0.0462063	0.473826
MECP2	-0.337168	-0.669935	-0.0075121	0.0462852	0.474178
IDUA	0.717127	0.0129642	1.41907	0.0465743	0.47668
SLC38A1	-0.300014	-0.594433	-0.00559558	0.0466538	0.477035
FKRP	0.943856	0.0190955	1.87509	0.0467497	0.477557
SNX2	-0.287832	-0.570193	-0.00512724	0.0468001	0.477612
PWAR6	0.841146	0.0147216	1.66757	0.0469041	0.478215
IFIT2	0.975275	0.016549	1.934	0.0470205	0.478943
MAPK6	0.498094	0.00565336	0.986798	0.0471725	0.479052
MED13L	-0.248444	-0.492285	-0.00269003	0.0472175	0.479052
DNMBP	0.897449	0.0106939	1.77955	0.0472542	0.479052
UBE2L6	0.581562	0.0104978	1.16203	0.0472674	0.479052
PAFAH1B3	0.465468	0.0080821	0.928616	0.0473191	0.479052
ASH2L	-0.554068	-1.09955	-0.00858189	0.047344	0.479052
PPP4R3A	-0.228284	-0.454102	-0.0040192	0.0473466	0.479052
CCDC30	0.811859	0.0123305	1.61139	0.0474099	0.479237
AL121603.2	0.699802	0.0114198	1.39016	0.0474916	0.47948
PCK2	0.789405	0.0115305	1.56827	0.0475374	0.47948
CSTF2	0.883338	-0.00428396	1.75498	0.0475693	0.47948
RBM38	-0.382053	-0.758126	-0.0026263	0.047737	0.480404
NXT1	0.338281	0.00527003	0.676473	0.0477513	0.480404
DTWD2	0.884745	0.011757	1.75773	0.0478267	0.480504
KLF9	0.544482	0.00811865	1.08675	0.0478529	0.480504
TPRN	0.887087	0.0113351	1.76284	0.0479391	0.480504
DHPS	0.451319	0.00635049	0.897543	0.048025	0.480504
CDK11B	-0.312831	-0.622682	-0.00463045	0.0480258	0.480504
NDUFA9	-0.298084	-0.591842	-0.000841253	0.04805	0.480504
GTF2IRD2	-0.533633	-1.06151	-0.00757984	0.0481191	0.480504
PPFIA1	0.772641	0.00774428	1.53479	0.0481359	0.480504
MFSD2A	0.75864	-0.00635677	1.50795	0.0482243	0.480504
PPP1R15A	0.29366	0.0036901	0.584259	0.0483281	0.480504
GK5	-0.95607	-1.90199	-0.010269	0.0483882	0.480504
PTPN7	-0.298177	-0.593039	-0.00336942	0.0483963	0.480504
SIK2	0.764624	0.0077665	1.52148	0.0485172	0.480504
TMEM106C	0.653523	0.00646479	1.30058	0.0485759	0.480504
NFKBIZ	0.542553	0.00533626	1.07977	0.0485884	0.480504
NECAP2	-0.294279	-0.584964	-0.00103586	0.0486486	0.480504
NBPF26	0.734507	-0.000515786	1.46058	0.0486523	0.480504
MRPS34	-0.395615	-0.7864	-0.00114629	0.0486686	0.480504
RSAD2	1.65048	0.0182014	3.28876	0.048758	0.480504
BCL2L13	0.593409	0.00595661	1.18178	0.0487912	0.480504
PCMTD1	0.406785	0.00344198	0.809602	0.0488144	0.480504
THUMPD3-AS1	0.22466	0.00196588	0.447355	0.0488288	0.480504
CCDC65	0.85577	0.0031461	1.70227	0.0488742	0.480504
MTHFD1L	0.7913	0.00756986	1.57588	0.0488832	0.480504
ARL16	0.536882	0.00445115	1.07694	0.0488909	0.480504
SDR42E2	0.517249	0.00251255	1.02968	0.0491994	0.48309
AL360012.1	-0.939577	-1.87233	-0.00669266	0.0492813	0.483277
REXO2	0.69225	0.00445689	1.38004	0.0493427	0.483277
TUBD1	-0.668567	-1.33194	-0.00229209	0.0493548	0.483277
CRYBG1	0.640917	0.00311111	1.27741	0.049488	0.484136
GART	0.66381	0.00341749	1.3242	0.0496303	0.485082
DOPEY2	-0.776111	-1.54865	-0.00356929	0.049753	0.485834
SDR39U1	0.37742	0.00245322	0.756161	0.0499469	0.487179
TRIM16L	0.778918	0.00456557	1.56044	0.0500346	0.487179
MAN1C1	0.550154	0.00174656	1.09856	0.0500717	0.487179
OAT	0.47709	0.00162732	0.952393	0.0500744	0.487179
CCDC47	-0.452985	-0.903862	-0.000581556	0.0501198	0.487179
KDM3A	-0.307441	-0.613622	-0.000764978	0.0502564	0.487941
USP42	-0.53421	-1.06724	-0.00117602	0.05029	0.487941
SENP6	0.276756	0.000337788	0.553174	0.0505103	0.489633
IRF1	0.611296	0.00116756	1.22219	0.0505875	0.489934
SNX12	-0.787485	-1.57331	-5.3279e-05	0.0506374	0.489971
RTTN	-0.512289	-1.02455	-3.1395e-05	0.0507713	0.49082
PLEKHM3	0.904174	-0.000349858	1.8087	0.0508723	0.49135
RPS19BP1	-0.332033	-0.663436	0.00221262	0.0509639	0.491788
PHPT1	0.81393	-1.33117e-05	1.63405	0.0512828	0.494417
ELAVL1	-0.328802	-0.658403	0.000798175	0.0513333	0.494455
GPC2	0.674966	-0.00106892	1.36112	0.0514052	0.4947
REEP3	0.843462	-0.00755859	1.68742	0.0514746	0.494919
MAPK14	-0.518321	-1.03845	0.00180255	0.0515712	0.4954
USE1	0.366505	-0.000438992	0.73711	0.0516445	0.495657
HLA-DPA1	0.908869	-0.0037802	1.82152	0.0517258	0.49599
PPP4R2	-0.210555	-0.422118	0.00100751	0.051868	0.49666
TEX264	0.424703	-0.000843054	0.853368	0.0518892	0.49666
DNAJA1	0.346629	-0.00389719	0.694291	0.0520764	0.498004
NME1	0.513061	-0.00227889	1.03356	0.0521351	0.498118
MKLN1	-0.371244	-0.745911	0.00177528	0.0522132	0.498211
UVRAG	0.505895	-0.00324457	1.01503	0.0522386	0.498211
LRBA	-0.30676	-0.615633	0.00211257	0.0523465	0.498363
GUK1	-0.15402	-0.308671	0.00210574	0.0523483	0.498363
INSR	0.844268	-0.0057615	1.69927	0.0526213	0.500119
SORL1	-0.303516	-0.609686	0.00199957	0.0526267	0.500119
AC099811.4	0.767055	-0.0111213	1.53908	0.0527294	0.500647
TTC1	0.615215	-0.00586936	1.23619	0.053014	0.502413
TBC1D23	-0.424301	-0.852762	0.00416057	0.053014	0.502413
CMTM7	0.426322	-0.00329409	0.85991	0.0530572	0.502413
IPO8	0.696568	-0.00718957	1.40032	0.0531323	0.502677
ST3GAL3	0.824465	-0.00679647	1.66439	0.0532327	0.50286
LRRC8A	0.500566	-0.00555207	1.00668	0.0533091	0.50286
YPEL2	-0.494098	-0.99254	0.00692185	0.0533331	0.50286
ZNF330	0.374559	-0.00420614	0.753324	0.0533408	0.50286
SLC38A9	0.856789	-0.0102169	1.7238	0.0535006	0.50346
AP5M1	0.285117	-0.00289541	0.577232	0.0535042	0.50346
SLC38A10	0.798266	-0.00979446	1.60633	0.05358	0.50346
CD3D	0.229205	-0.00233543	0.461712	0.0535938	0.50346
WDR37	-0.771883	-1.55467	0.00914377	0.0537597	0.504573
AC019131.2	0.844969	-0.0107749	1.70048	0.0538606	0.504771
MT1X	0.426585	-0.00814787	0.857796	0.0538758	0.504771
KLF5	0.730598	-0.0210755	1.47115	0.0539927	0.50539
BRI3BP	0.766418	-0.01791	1.57918	0.0540369	0.50539
CDK6	0.790968	-0.0114966	1.59343	0.0541025	0.505559
TRADD	0.495136	-0.00643223	0.998595	0.0541948	0.505756
ZMYM2	-0.271228	-0.547118	0.0036028	0.0542948	0.505756
ATP6V1G1	-0.154668	-0.311348	0.00297316	0.0543407	0.505756
RNF141	0.386203	-0.00617317	0.78603	0.0543449	0.505756
FBXO21	-0.322374	-0.649254	0.00577642	0.0543614	0.505756
TOP3B	-0.543534	-1.09601	0.0089383	0.0545445	0.50692
CALM2	-0.242864	-0.489769	0.00383276	0.0545818	0.50692
SPPL2A	-0.337541	-0.680841	0.00575995	0.0546883	0.507062
PDLIM5	0.556737	-0.0095904	1.12306	0.0547258	0.507062
FBXO22	-0.73392	-1.48065	0.0122647	0.0547693	0.507062
UBXN2B	-0.583655	-1.17684	0.0108387	0.0548033	0.507062
METTL22	0.682869	-0.0112004	1.37894	0.0548642	0.507062
TRAPPC10	-0.315782	-0.637245	0.00568181	0.0549039	0.507062
LUZP1	0.571417	-0.0124536	1.15237	0.054931	0.507062
RTL10	-0.637717	-1.2874	0.0119702	0.0550847	0.50804
RING1	0.559901	-0.0106774	1.13048	0.0551545	0.508243
ALKBH4	0.709995	-0.0141896	1.43305	0.0552676	0.508845
SLC35F5	-0.571214	-1.15445	0.010751	0.0554543	0.509769
SZT2	-0.572195	-1.15611	0.0117247	0.0554856	0.509769
FASTK	0.403806	-0.00998569	0.815981	0.0555394	0.509769
MRPS17	-0.59521	-1.20282	0.0123855	0.0555598	0.509769
PFKL	0.746092	-0.0145786	1.51146	0.055758	0.51075
ZFP30	0.905434	-0.0306699	1.83075	0.0557922	0.51075
PHF7	-0.60223	-1.21766	0.0132006	0.0558194	0.51075
FAM98A	0.653783	-0.0153974	1.32845	0.0558596	0.51075
DTNBP1	0.677807	-0.0143654	1.37805	0.056004	0.51075
TRDMT1	-0.702688	-1.42099	0.0160351	0.0560344	0.51075
ZNF549	-0.597196	-1.21629	0.0138948	0.0560794	0.51075
CTSA	0.58007	-0.0144399	1.18437	0.0561428	0.51075
PSMD12	-0.357131	-0.723942	0.00778755	0.0561782	0.51075
SECISBP2	-0.249795	-0.505141	0.00595196	0.0561787	0.51075
WDR61	-0.498045	-1.00783	0.0117155	0.0561949	0.51075
ARHGAP35	0.809639	-0.0204029	1.63968	0.0565887	0.511905
PYCARD	0.851448	-0.0194548	1.72721	0.056616	0.511905
NUTF2	0.637323	-0.0145335	1.29542	0.0566198	0.511905
LINC01679	0.726574	-0.0269217	1.47103	0.0566323	0.511905
ANKRD12	-0.319833	-0.647567	0.00822823	0.0566571	0.511905
GALC	-0.653578	-1.32411	0.0169488	0.0567609	0.511905
EBAG9	0.394346	-0.0138388	0.798328	0.0567892	0.511905
USP9X	-0.342007	-0.692933	0.00892028	0.0567962	0.511905
ILVBL	0.763957	-0.0195262	1.54785	0.0568196	0.511905
FAS	1.0145	-0.0257406	2.05588	0.0568221	0.511905
MAST4	0.610734	-0.016073	1.23754	0.0568516	0.511905
IVD	-0.73158	-1.48281	0.0196506	0.0569796	0.512289
HSD17B8	0.723411	-0.0178177	1.47327	0.0569906	0.512289
CSTF3	0.81502	-0.0229682	1.65301	0.0572912	0.513552
AL355001.2	0.772586	-0.0244821	1.56572	0.0572976	0.513552
LTA	0.484688	-0.0142672	0.982552	0.0573865	0.513552
ZBTB21	-0.318234	-0.64582	0.00871104	0.0573966	0.513552
MEGF9	0.768034	-0.0221761	1.55758	0.0574305	0.513552
FAM222A	0.738094	-0.021268	1.49746	0.057441	0.513552
TP53INP1	0.68774	-0.0199428	1.39542	0.0574842	0.513552
MT2A	0.483446	-0.0146881	0.980475	0.0575762	0.513552
PLEKHM1	-0.453845	-0.921081	0.0133914	0.0576046	0.513552
ZNF606	-0.804669	-1.63334	0.0240001	0.0576803	0.513552
ZC3H10	-0.68393	-1.38788	0.0204501	0.057693	0.513552
FAM185A	-0.710537	-1.44332	0.0201732	0.0577106	0.513552
POP4	-0.416359	-0.844535	0.0143546	0.0578578	0.514174
EEA1	0.837752	-0.0256831	1.70119	0.0578772	0.514174
USP37	0.681149	-0.0206776	1.38416	0.0580429	0.514608
XPOT	0.563803	-0.0177314	1.14534	0.0580652	0.514608
AC006480.2	0.817883	-0.0399321	1.66126	0.0581073	0.514608
FBXO3	-0.255392	-0.518436	0.00850656	0.0581196	0.514608
TGFB1	0.188836	-0.00577292	0.384241	0.0583469	0.515772
SFT2D1	0.568078	-0.0180721	1.15572	0.0584455	0.515772
ABHD12	0.767155	-0.0255412	1.55985	0.0585036	0.515772
AC004241.1	0.744963	-0.0248568	1.51478	0.058521	0.515772
OTUD3	0.519189	-0.0175925	1.05597	0.0586444	0.515772
RAB4A	0.321321	-0.0103601	0.656626	0.0586977	0.515772
ECHDC2	-0.447139	-0.90954	0.015262	0.0587035	0.515772
CLYBL	0.818465	-0.0279755	1.66491	0.0587149	0.515772
WDTC1	-0.62043	-1.2622	0.0213444	0.0587679	0.515772
IDH3A	0.62621	-0.0215011	1.27499	0.0588038	0.515772
HDAC2	0.382476	-0.0132611	0.778213	0.0588321	0.515772
TBC1D1	0.443754	-0.015492	0.903001	0.0588892	0.515772
AGL	0.729907	-0.0240791	1.48958	0.058908	0.515772
INSIG1	0.444824	-0.0159112	0.905559	0.0590942	0.515772
LY9	0.390995	-0.0139979	0.795988	0.0591017	0.515772
ZBTB49	0.664913	-0.0226235	1.358	0.0591431	0.515772
KHSRP	-0.30138	-0.613642	0.010882	0.0591749	0.515772
MRPS6	0.663162	-0.0242024	1.35053	0.0592677	0.515772
AC068473.5	0.787159	-0.0287673	1.60309	0.0592798	0.515772
CLP1	0.346492	-0.0196371	0.705522	0.0592832	0.515772
DECR2	0.715863	-0.0365739	1.45673	0.0593006	0.515772
COX14	0.271803	-0.00981423	0.557579	0.0593181	0.515772
KLHL3	-0.591897	-1.20591	0.0221213	0.059478	0.516303
ZNF792	0.774327	-0.0290295	1.57768	0.0595058	0.516303
MAML1	0.564807	-0.0212194	1.15083	0.0595249	0.516303
KCTD20	-0.349894	-0.713636	0.0126404	0.0595981	0.516517
CCDC62	0.725489	-0.0277498	1.47873	0.059688	0.516875
MTRNR2L8	-0.847607	-1.73038	0.0309429	0.0597757	0.517213
LINC00528	-0.651571	-1.32674	0.0290851	0.0598342	0.517299
CCDC85C	0.785693	-0.0310015	1.60239	0.0599779	0.517508
SH3BGRL	0.480021	-0.0186362	0.98436	0.060045	0.517508
CETN3	0.831648	-0.0331328	1.69643	0.0600698	0.517508
SCAMP1-AS1	0.388152	-0.0147307	0.794029	0.0602537	0.517508
NDUFV1	0.230168	-0.00876849	0.470867	0.0602834	0.517508
EFHD2	0.448666	-0.0183905	0.915886	0.060471	0.517508
ERH	-0.306807	-0.625949	0.0164954	0.0604891	0.517508
NT5C3A	0.354651	-0.0147552	0.724057	0.0604947	0.517508
PELP1	0.589056	-0.0245194	1.20263	0.0604995	0.517508
ZBED1	-0.64291	-1.3126	0.0267754	0.0605049	0.517508
MPRIP	0.297083	-0.0122307	0.606837	0.060651	0.517508
NHP2	0.328031	-0.013044	0.671474	0.0606609	0.517508
ZNF777	-0.448741	-0.915776	0.0198843	0.0607279	0.517508
CDPF1	0.725066	-0.0299983	1.48168	0.0607638	0.517508
NPM3	0.470732	-0.0214661	0.976117	0.0609602	0.517508
MIB1	0.768218	-0.033734	1.57017	0.0610517	0.517508
ATP1B3	-0.595081	-1.21496	0.0290712	0.0611051	0.517508
TRMT10B	0.633347	-0.028005	1.2947	0.0611256	0.517508
PAFAH1B1	-0.388867	-0.795052	0.0173168	0.0612015	0.517508
CMTM3	0.31957	-0.0134254	0.656086	0.0612139	0.517508
HSD11B1L	0.723359	-0.0323364	1.47905	0.0612431	0.517508
MTRNR2L12	-0.133809	-0.2737	0.0059114	0.0613673	0.517508
MARCH6	-0.252878	-0.522344	0.0113681	0.0614252	0.517508
CLUAP1	0.583494	-0.0266282	1.19311	0.0614482	0.517508
AC211476.2	0.820157	-0.0465968	1.67635	0.0614767	0.517508
PANX1	0.833061	-0.0371654	1.70533	0.0614813	0.517508
CEMIP2	-0.289346	-0.591141	0.0147695	0.0615372	0.517508
ATP8B2	0.754676	-0.0347434	1.54409	0.0615665	0.517508
AC005076.1	0.717059	-0.0330333	1.46715	0.0615738	0.517508
AC009041.2	-0.680259	-1.3937	0.0314053	0.0615977	0.517508
AC062029.1	0.730744	-0.0339781	1.5107	0.0616251	0.517508
LIPA	0.71193	-0.0322962	1.4654	0.0617213	0.517508
MBIP	-0.287895	-0.58858	0.016117	0.061756	0.517508
MAL	0.256664	-0.0116939	0.529477	0.0617562	0.517508
CLN5	-0.312045	-0.638207	0.0159533	0.0617723	0.517508
C12orf10	0.369156	-0.0164873	0.757338	0.0618193	0.517508
PDHA1	0.561096	-0.0264984	1.14869	0.061855	0.517508
STARD3	0.432862	-0.0194706	0.889314	0.0619254	0.517508
DENND1B	-0.533169	-1.09399	0.0245051	0.0619849	0.517508
NSMCE3	0.342421	-0.0162674	0.701133	0.0620175	0.517508
SART1	-0.301753	-0.617856	0.0144582	0.0620676	0.517508
DIRC2	0.665516	-0.0320904	1.36312	0.0620964	0.517508
ODR4	0.380948	-0.0192612	0.779687	0.0621399	0.517508
NUP50	-0.318073	-0.652184	0.0148154	0.0621442	0.517508
AP000547.3	0.851032	-0.041449	1.74351	0.0622146	0.517508
PHF1	-0.259488	-0.532155	0.0122359	0.0622708	0.517508
ISCU	-0.33202	-0.679615	0.0177618	0.0623039	0.517508
KCTD6	0.718267	-0.0353126	1.47185	0.0623264	0.517508
UBXN7	-0.302367	-0.619799	0.0150655	0.0624877	0.517508
POLR2E	0.709596	-0.0339306	1.45682	0.0624904	0.517508
MACO1	-0.427562	-0.876443	0.0243389	0.0624967	0.517508
SULT1B1	0.982257	-0.0498979	2.01266	0.0624974	0.517508
HSP90AA1	0.348965	-0.0179283	0.715344	0.0627204	0.517508
BCL11B	-0.310337	-0.637473	0.0151711	0.062741	0.517508
OAS1	1.02815	-0.0552518	2.10651	0.0627678	0.517508
KCNMB4	-0.699451	-1.44991	0.037012	0.0628273	0.517508
POP1	0.767039	-0.039064	1.58642	0.0628361	0.517508
RASA1	0.862758	-0.0442995	1.76981	0.062859	0.517508
CCDC86	0.599869	-0.0308806	1.23062	0.0628914	0.517508
ST6GALNAC4	0.868996	-0.0436161	1.78399	0.0628928	0.517508
NBPF9	0.755889	-0.0416502	1.54943	0.0629064	0.517508
WBP1	-0.71916	-1.47563	0.0373059	0.0629881	0.517508
DMPK	-0.673688	-1.38246	0.0350812	0.0630368	0.517508
UBB	0.311787	-0.0164758	0.639445	0.063054	0.517508
HAR1B	0.793921	-0.0415186	1.62936	0.0630911	0.517508
API5	-0.307156	-0.630407	0.0160936	0.0631156	0.517508
HSPB1	0.319044	-0.0163297	0.655038	0.063119	0.517508
EFTUD2	-0.393582	-0.807947	0.020784	0.0632164	0.517907
HACD4	0.520114	-0.0276187	1.06788	0.0633626	0.51868
DCTN6	-0.452235	-0.928048	0.0267266	0.0634347	0.51868
GRPEL1	0.293177	-0.0175885	0.601455	0.0634571	0.51868
TMEM39B	0.796011	-0.0433611	1.63538	0.0636247	0.519651
MCM2	-0.739549	-1.51979	0.0402233	0.0637604	0.519723
MRPS23	-0.354888	-0.728518	0.0230993	0.0638822	0.519723
KLF3	-0.329165	-0.675866	0.0184985	0.0639365	0.519723
SLC25A26	-0.361295	-0.742789	0.0202002	0.0639779	0.519723
XRN2	0.374974	-0.0206095	0.774119	0.0640359	0.519723
TTI1	-0.729877	-1.50083	0.0410767	0.0640684	0.519723
NDUFB6	0.296243	-0.0172755	0.608687	0.0641168	0.519723
AC005481.1	0.880963	-0.0497587	1.81168	0.0641185	0.519723
NUDT8	0.856844	-0.0495212	1.77876	0.0641334	0.519723
MRPL49	-0.363066	-0.74604	0.0213992	0.0641475	0.519723
ARHGAP45	0.244995	-0.0143037	0.503418	0.0641711	0.519723
KDM7A	-0.329389	-0.67786	0.0184736	0.0642925	0.520309
FGFR1OP2	-0.311758	-0.641461	0.0179461	0.0643849	0.520345
THEMIS	0.745069	-0.0429191	1.53306	0.0643948	0.520345
GPR89A	-0.560976	-1.15464	0.03269	0.0645598	0.520638
ST6GALNAC6	0.847115	-0.0497468	1.74316	0.0645834	0.520638
FAM173A	0.823194	-0.0464757	1.69779	0.0646154	0.520638
ZNF354A	0.741951	-0.0428469	1.52781	0.0646504	0.520638
UFD1	0.200858	-0.0113683	0.414078	0.0646759	0.520638
SLC31A2	0.720701	-0.0460341	1.48221	0.0647749	0.521041
PERP	0.662939	-0.0438323	1.36394	0.0649913	0.521996
UQCR10	-0.247487	-0.509928	0.0146279	0.0649918	0.521996
HHIP-AS1	0.75637	-0.0440952	1.56419	0.0651598	0.52295
SYNGAP1	0.67317	-0.0412155	1.38755	0.0652895	0.52355
SH2D3A	0.637831	-0.038573	1.31516	0.065333	0.52355
TFDP2	-0.262471	-0.540524	0.017099	0.0654572	0.523667
ZFP62	-0.584171	-1.20465	0.0363097	0.0655199	0.523667
RTCB	-0.355051	-0.732211	0.0221093	0.0655485	0.523667
CLOCK	0.735587	-0.0461159	1.51729	0.0656531	0.523667
EIF2AK3	-0.565158	-1.16579	0.0354762	0.0656728	0.523667
VIRMA	-0.333886	-0.688102	0.0229986	0.0657083	0.523667
SSBP2	-0.443049	-0.918053	0.0271272	0.0657537	0.523667
ZBTB17	-0.602088	-1.24229	0.0381168	0.0658057	0.523667
COPS7B	-0.415783	-0.857911	0.0263449	0.0658192	0.523667
ATP2B1-AS1	0.38958	-0.0243666	0.803985	0.0658401	0.523667
STAM-AS1	0.868455	-0.0552726	1.79218	0.0658894	0.523668
NR1D1	0.862202	-0.0655476	1.77844	0.0660446	0.52451
ZNF518A	0.685531	-0.0489178	1.41418	0.0660958	0.524524
GSPT1	-0.344878	-0.711515	0.0236471	0.0662249	0.524926
PPIF	0.529246	-0.0337671	1.09351	0.0662452	0.524926
NFU1	0.548585	-0.0358871	1.13306	0.0663303	0.525114
PDLIM2	0.622527	-0.0408174	1.28587	0.0663676	0.525114
WDR83OS	0.217349	-0.0139899	0.449243	0.0664301	0.525218
DYRK1A	-0.295825	-0.615297	0.0194139	0.0665308	0.525227
DDX39B	-0.226751	-0.469071	0.0146859	0.0665753	0.525227
ZNF704	-0.822633	-1.71695	0.061846	0.0667227	0.525227
TAF1C	0.73901	-0.0495148	1.52754	0.0667251	0.525227
CD9	0.716371	-0.0498739	1.47972	0.0668319	0.525227
KMT5B	-0.315019	-0.651025	0.0235918	0.0668331	0.525227
ARHGEF7	-0.488364	-1.00977	0.0330417	0.0668889	0.525227
TESPA1	-0.235504	-0.486967	0.0159601	0.0669169	0.525227
CHURC1	-0.324319	-0.67306	0.0214227	0.066952	0.525227
CASC4	0.433446	-0.0297558	0.902292	0.0669619	0.525227
PPP1R8	-0.385192	-0.796699	0.0263157	0.0670539	0.525227
NUDT22	0.694131	-0.0474643	1.43573	0.0670691	0.525227
ATP5PF	0.153983	-0.0103595	0.31859	0.0670734	0.525227
TMEM71	0.694527	-0.0478069	1.43674	0.0671376	0.525343
FAM213A	0.743404	-0.0514777	1.53829	0.0672858	0.525699
PSMB5	0.383612	-0.0258475	0.794935	0.0673083	0.525699
DAGLB	0.624136	-0.0488284	1.29151	0.0674401	0.525699
PXK	0.630021	-0.0441265	1.30417	0.0674845	0.525699
AC013394.1	-0.234002	-0.484955	0.0159545	0.0675208	0.525699
SYP	0.691742	-0.0485808	1.43206	0.0675321	0.525699
BCCIP	0.270041	-0.0189774	0.55906	0.0675437	0.525699
RASGRP1	-0.247295	-0.511622	0.018608	0.0676449	0.525699
RAP1B	-0.275952	-0.571034	0.0230948	0.0676841	0.525699
FOCAD	-0.760467	-1.6006	0.0585299	0.067686	0.525699
KBTBD3	-0.655713	-1.35665	0.0492348	0.0677904	0.525699
ACVR2B	0.722354	-0.0516812	1.49639	0.067862	0.525699
SNRPD2	0.151636	-0.0104454	0.31491	0.0678749	0.525699
EFNA1	0.767019	-0.0608279	1.58737	0.0678752	0.525699
AC008040.5	0.626751	-0.0504985	1.29712	0.0680349	0.526335
SPG7	-0.302615	-0.628742	0.021408	0.0680563	0.526335
LEAP2	-0.732805	-1.51884	0.0532838	0.0683296	0.527357
CEP78	0.872574	-0.064483	1.80963	0.0684535	0.527357
ANKRD11	-0.229783	-0.476468	0.0170723	0.0685105	0.527357
GIT1	0.733663	-0.0544173	1.52174	0.0685221	0.527357
ZNF146	0.429101	-0.0318552	0.890056	0.0685384	0.527357
HDDC3	0.673687	-0.050085	1.39746	0.0685655	0.527357
EPOR	0.716163	-0.0522948	1.48635	0.068576	0.527357
NOL12	0.553548	-0.0456027	1.14767	0.0685852	0.527357
MAN1B1	-0.481731	-0.998952	0.0442773	0.0686719	0.527585
ALPK1	0.657932	-0.051628	1.3642	0.0687141	0.527585
FDXACB1	0.670407	-0.0508951	1.39171	0.0689617	0.528449
PSMD11	-0.288729	-0.599534	0.022076	0.0690985	0.528449
DCAF1	0.471603	-0.0358317	0.985501	0.0690998	0.528449
AL359220.1	-0.595851	-1.23671	0.0461524	0.0691448	0.528449
TRAM2-AS1	-0.652862	-1.35407	0.0565207	0.0691541	0.528449
LIG1	0.58995	-0.0453202	1.22522	0.0691898	0.528449
TMEM106A	0.584434	-0.0448125	1.21372	0.0692197	0.528449
NME2	0.780627	-0.0626248	1.61981	0.0692671	0.528449
TRIM3	0.677691	-0.052495	1.40788	0.0693517	0.528449
VASP	0.734758	-0.0569644	1.52648	0.0693685	0.528449
NRIP1	-0.29094	-0.603916	0.0241588	0.0693732	0.528449
HACD3	-0.288805	-0.599837	0.0236666	0.0697402	0.530339
DAZAP1	0.210091	-0.0160766	0.438404	0.0697464	0.530339
KDM1A	0.320169	-0.0268538	0.665041	0.0697838	0.530339
WARS	0.780642	-0.0619174	1.6232	0.0698209	0.530339
ZDBF2	-0.436217	-0.90846	0.034301	0.0700697	0.53185
ACOT9	-0.711601	-1.47904	0.0641566	0.0702502	0.532737
LMF2	0.43578	-0.0351021	0.907489	0.0703876	0.532737
ORC2	-0.583102	-1.21376	0.0475611	0.0703914	0.532737
NDUFAF4	0.278787	-0.0227927	0.580368	0.0704399	0.532737
SRSF7	0.229356	-0.0190114	0.47721	0.0704495	0.532737
LMNA	0.867496	-0.0740965	1.80441	0.0704872	0.532737
TRIM25	0.692303	-0.058468	1.44031	0.0705516	0.532838
ARHGAP31	0.716994	-0.0591584	1.49315	0.0706311	0.532838
ROMO1	0.363499	-0.0294955	0.757574	0.0706508	0.532838
SELENOK	-0.212432	-0.442384	0.0179015	0.0708867	0.533039
FCHO1	0.572672	-0.0478937	1.19324	0.0709168	0.533039
TARBP1	0.59789	-0.0534689	1.24446	0.0709666	0.533039
DENND5A	0.552878	-0.0463829	1.15214	0.0709834	0.533039
AL157392.5	0.589602	-0.0512462	1.22753	0.0710444	0.533039
YES1	-0.439564	-0.916443	0.0365769	0.0710503	0.533039
CCDC50	-0.629354	-1.31176	0.0530523	0.071086	0.533039
SRPK1	0.436009	-0.0368229	0.908841	0.0711263	0.533039
ZNF718	0.673628	-0.0609214	1.40382	0.07122	0.533039
NDUFA7	-0.404592	-0.845187	0.0334902	0.0712468	0.533039
ALG1	-0.667194	-1.3911	0.0567085	0.0712642	0.533039
CTU1	0.57538	-0.0486599	1.19902	0.071279	0.533039
PPP1R14B	0.485556	-0.0412325	1.0224	0.0713693	0.533339
TANC2	-0.443464	-0.924562	0.0391216	0.071563	0.534138
MAN2B2	0.565401	-0.0487987	1.1796	0.0715991	0.534138
AL158163.1	-0.875987	-1.82671	0.0768718	0.0716278	0.534138
KIF21B	-0.481005	-1.00374	0.0417258	0.0717112	0.534138
MXI1	-0.203646	-0.424747	0.0178354	0.0717274	0.534138
SOS2	-0.374837	-0.781468	0.034645	0.0718161	0.534295
PDK1	0.496736	-0.0433181	1.03667	0.071849	0.534295
CSNK1A1	-0.203864	-0.425598	0.0178699	0.0719435	0.534561
PSMC5	0.300561	-0.0257001	0.629543	0.0720226	0.534561
AKAP13	0.265283	-0.0235793	0.553801	0.0721215	0.534561
RUVBL2	0.663253	-0.0573547	1.38472	0.0721838	0.534561
NUDT1	0.515861	-0.0450385	1.08364	0.0721937	0.534561
RUNX3	0.313816	-0.028069	0.655249	0.0722481	0.534561
CUEDC2	0.650132	-0.0577367	1.35816	0.0723288	0.534561
EXOC1	-0.522544	-1.09173	0.0481638	0.0723558	0.534561
CD320	0.517077	-0.0464327	1.07988	0.0723612	0.534561
ELP3	0.653138	-0.0679035	1.36379	0.0724195	0.534561
NECTIN3	-0.826007	-1.72402	0.0787629	0.0724377	0.534561
LUC7L3	0.242715	-0.0239263	0.50677	0.0726015	0.535071
MTERF4	-0.31103	-0.649701	0.0317877	0.0726742	0.535071
MOSMO	-0.649353	-1.35757	0.0588621	0.0727098	0.535071
RPUSD4	0.562262	-0.0509883	1.17551	0.0727193	0.535071
RAB3A	0.671128	-0.0752318	1.40444	0.0727584	0.535071
GCH1	0.489868	-0.0439946	1.02492	0.0728194	0.53515
NABP1	0.545655	-0.0596963	1.14086	0.0728894	0.535294
C11orf1	-0.329623	-0.688221	0.0340716	0.0730231	0.535906
POT1	0.778269	-0.0719599	1.6285	0.0731758	0.536656
ZNF599	0.752624	-0.0699936	1.57524	0.0733142	0.537301
ZNF316	-0.544598	-1.14059	0.0513952	0.0736678	0.539218
CAP1	0.387154	-0.0361469	0.811456	0.0736773	0.539218
HLA-DPB1	0.690858	-0.0649025	1.45517	0.0738668	0.540233
BNIP2	-0.208864	-0.437526	0.0233392	0.0739759	0.54066
MAVS	0.692158	-0.0663303	1.45065	0.0740438	0.540784
MMS22L	-0.561782	-1.17757	0.0540056	0.0741217	0.540981
DNMT3A	0.408947	-0.0396001	0.857494	0.0743028	0.541932
RARS	-0.482545	-1.01247	0.0473745	0.0746498	0.544089
HIST1H3B	0.718943	-0.0695094	1.51027	0.0747171	0.544207
SLC2A3	0.386503	-0.0387746	0.8108	0.074864	0.544581
LINC00957	0.732185	-0.0725088	1.53688	0.0748709	0.544581
CDK5RAP1	-0.299177	-0.627762	0.0301695	0.0750154	0.544638
CHCHD1	-0.359435	-0.754689	0.0358199	0.075033	0.544638
DDAH2	0.757715	-0.077785	1.58979	0.0751195	0.544638
ADK	0.377964	-0.037836	0.793764	0.0751492	0.544638
GPI	0.362089	-0.0364045	0.760583	0.0752621	0.544638
NBEAL2	-0.6575	-1.38113	0.0661278	0.0752711	0.544638
CDC37L1	-0.452629	-0.950339	0.0527651	0.0753552	0.544638
ATXN3	-0.342461	-0.719533	0.0346117	0.075399	0.544638
TFE3	0.732516	-0.0825565	1.53778	0.0755609	0.544638
ARPC5	0.417889	-0.0422166	0.885336	0.0755636	0.544638
LYSMD2	-0.385152	-0.808528	0.0412157	0.0755705	0.544638
VMAC	0.522438	-0.0522516	1.1049	0.0756961	0.544638
KPNA6	-0.272158	-0.575527	0.0273418	0.0757682	0.544638
DDX58	0.762839	-0.0825051	1.6025	0.0757796	0.544638
LINC00649	0.714923	-0.084889	1.50268	0.0758039	0.544638
AC073389.1	0.731743	-0.088691	1.53818	0.0758082	0.544638
FBXW4	-0.413027	-0.869288	0.0419977	0.075873	0.544638
PIM3	0.359964	-0.0363492	0.759129	0.0759487	0.544638
AC020571.1	0.942027	-0.0973921	1.98145	0.0760013	0.544638
CIZ1	0.400003	-0.0406244	0.843211	0.0760051	0.544638
RCBTB1	0.804978	-0.0833083	1.69326	0.0760287	0.544638
APOL6	0.373394	-0.0411395	0.785016	0.0761027	0.544638
APLF	0.642708	-0.0666993	1.35212	0.0761035	0.544638
SEC62	-0.203514	-0.427954	0.0212699	0.076108	0.544638
AL121987.2	0.660227	-0.0693193	1.38933	0.0763707	0.54571
CTSD	0.546676	-0.056527	1.15195	0.0763958	0.54571
MMP25-AS1	0.828825	-0.0872039	1.74485	0.0764773	0.54571
MRPL38	-0.673758	-1.41846	0.0709446	0.0764989	0.54571
XPO6	0.374802	-0.0394877	0.789092	0.0765144	0.54571
NIFK	0.327162	-0.0341369	0.691833	0.0766724	0.546471
MPV17	0.662664	-0.0706373	1.39597	0.0768377	0.547282
C17orf51	0.816072	-0.0877536	1.7199	0.0770821	0.548256
PPP2R5E	-0.221426	-0.466712	0.0272496	0.0771289	0.548256
IST1	-0.252099	-0.533488	0.0269468	0.0771739	0.548256
PRKRIP1	-0.224546	-0.473384	0.0242907	0.0772506	0.548256
PTDSS1	0.491366	-0.0531639	1.0359	0.0772557	0.548256
CEP97	0.783741	-0.0888295	1.65122	0.0773352	0.548256
HELZ	-0.229565	-0.48452	0.024534	0.0773354	0.548256
SCAMP1	-0.445654	-0.939908	0.048601	0.0774805	0.548416
GORASP2	-0.290844	-0.612763	0.0341668	0.077503	0.548416
RP2	0.779299	-0.0851676	1.64377	0.0775412	0.548416
RNF38	-0.244549	-0.515497	0.0273135	0.0776204	0.548416
DDX54	0.394559	-0.0432615	0.83238	0.0776348	0.548416
P2RX5	0.772003	-0.0842561	1.62915	0.0776673	0.548416
TCF7	0.182199	-0.0198466	0.38487	0.0778197	0.548787
CD83	0.425467	-0.0600029	0.899679	0.078009	0.548787
MKL1	-0.618637	-1.30602	0.0687428	0.0780212	0.548787
ARSG	-0.685771	-1.44672	0.0782722	0.0780259	0.548787
EIF3J	0.263851	-0.0313998	0.556337	0.0780281	0.548787
WIZ	-0.673369	-1.42024	0.0801014	0.0780784	0.548787
EXOSC9	-0.300976	-0.63487	0.0372669	0.0780818	0.548787
ARL5B	0.432135	-0.0541363	0.91408	0.0781797	0.548787
N4BP2L2	-0.1617	-0.341148	0.0187614	0.0781843	0.548787
MDH1	-0.261076	-0.550976	0.0310513	0.0783721	0.549742
PGRMC2	-0.331078	-0.70028	0.0368003	0.0784576	0.549979
TMC6	0.385903	-0.0436419	0.815697	0.0785383	0.550182
DENND1C	0.335391	-0.0377052	0.710802	0.0788009	0.550221
SNTA1	0.714582	-0.081282	1.51129	0.0789011	0.550221
MFSD14B	0.727239	-0.083373	1.53785	0.0789466	0.550221
ST3GAL5	-0.467755	-0.990362	0.053073	0.0790119	0.550221
PPCDC	0.713529	-0.0871431	1.50834	0.0790583	0.550221
BIN1	0.257121	-0.0290657	0.547194	0.0791288	0.550221
ERLIN1	0.711602	-0.0820785	1.50528	0.0791308	0.550221
TCHP	0.762283	-0.0884608	1.61191	0.0791431	0.550221
DNMT1	0.391163	-0.0470409	0.82705	0.0791814	0.550221
ZNF561	-0.432511	-0.915046	0.0500252	0.0792149	0.550221
PSMD8	0.16306	-0.0186205	0.345266	0.0792243	0.550221
WBP1L	0.778607	-0.0970143	1.6749	0.0793524	0.550221
STX11	1.11192	-0.129534	2.35338	0.0794344	0.550221
GRAMD1A	0.400004	-0.0458694	0.847241	0.0794362	0.550221
PHLPP1	-0.722278	-1.52944	0.0836293	0.0794679	0.550221
BET1	0.750299	-0.0872169	1.58737	0.0794955	0.550221
MX1	0.816307	-0.0944419	1.72871	0.0795005	0.550221
MRPL44	0.262245	-0.0301907	0.556041	0.0795362	0.550221
AC004854.2	0.79066	-0.0910972	1.67742	0.0795869	0.550221
IPO7	0.353006	-0.0426327	0.746882	0.0796176	0.550221
THTPA	0.719654	-0.0845428	1.52385	0.0796932	0.550221
LSM8	-0.2222	-0.47006	0.0268479	0.0797205	0.550221
RINL	0.74688	-0.0878747	1.58164	0.0797403	0.550221
ARCN1	-0.282544	-0.597697	0.034644	0.0797857	0.550221
PREPL	0.430629	-0.0608417	0.911613	0.0798641	0.550405
POLR2B	-0.263079	-0.556757	0.0349005	0.0799809	0.550633
INTS1	-0.364651	-0.772176	0.0437953	0.0800207	0.550633
FAF2	-0.397766	-0.842154	0.0486421	0.0800525	0.550633
CIB2	0.742933	-0.0885723	1.57444	0.0801533	0.55097
ZFP36	0.55265	-0.0669203	1.17074	0.0802708	0.551187
TGFBR2	-0.307522	-0.651864	0.0368201	0.0802886	0.551187
SNIP1	-0.312092	-0.662929	0.0369455	0.0804187	0.551251
TSEN54	0.498405	-0.0600062	1.0569	0.0805096	0.551251
PQBP1	0.255612	-0.0301635	0.544107	0.0805274	0.551251
ADPGK	-0.274202	-0.580935	0.0353091	0.0806288	0.551251
HMOX2	0.466504	-0.0565788	0.989588	0.0806989	0.551251
ERCC4	0.507239	-0.0615858	1.07606	0.0807337	0.551251
COPRS	0.744992	-0.0904779	1.59526	0.0807833	0.551251
ZNF747	-0.626354	-1.32917	0.0764638	0.0809095	0.551251
SURF4	0.440529	-0.0539647	0.935022	0.0810215	0.551251
NCDN	0.668908	-0.0821032	1.41992	0.0810857	0.551251
MRPL10	-0.279934	-0.594043	0.0345099	0.0810902	0.551251
DCAF5	-0.267445	-0.567583	0.0329079	0.0810945	0.551251
ZXDB	-0.607904	-1.29057	0.0747631	0.0811501	0.551251
RHOG	-0.413546	-0.877167	0.0526906	0.0812214	0.551251
MPHOSPH10	0.258438	-0.0313769	0.550694	0.081233	0.551251
FBXO28	0.368559	-0.0455818	0.7827	0.0813333	0.551251
NFKBIL1	-0.572115	-1.21468	0.0709361	0.0813458	0.551251
PHC1	-0.49907	-1.06942	0.0608369	0.0813598	0.551251
DRG2	-0.386219	-0.820362	0.0479251	0.0814428	0.551251
RNF20	-0.357839	-0.760724	0.0439455	0.0814498	0.551251
ACADM	0.809077	-0.104027	1.74873	0.0814569	0.551251
NNT	0.353045	-0.0438791	0.749969	0.0814957	0.551251
CEP104	0.532084	-0.0656396	1.13239	0.0815682	0.551251
SOCS3	0.767147	-0.0950676	1.63025	0.0815723	0.551251
LASP1	0.530288	-0.0679989	1.12597	0.0816202	0.551251
SOD1	0.234884	-0.0287906	0.500913	0.0816457	0.551251
MFSD12	0.684441	-0.0862248	1.45474	0.0818027	0.55196
PPP3CB	0.440526	-0.0554856	0.936538	0.0819382	0.552524
LRP10	0.450148	-0.0567319	0.963843	0.0820402	0.552819
VEZF1	-0.287715	-0.611876	0.0364458	0.0821299	0.552819
AL356599.1	0.715134	-0.0907475	1.52101	0.0821891	0.552819
LRIG1	0.630131	-0.0832157	1.33912	0.0821898	0.552819
RNF125	-0.360688	-0.767397	0.0460205	0.0823741	0.55322
ARHGEF11	0.672543	-0.0858882	1.43097	0.0824049	0.55322
NFE2L1	-0.516497	-1.09778	0.0709896	0.0824055	0.55322
AC004865.2	0.624928	-0.0805775	1.32967	0.0825889	0.553469
CNIH2	-0.663981	-1.41443	0.0847487	0.0826583	0.553469
LETMD1	0.302532	-0.0383683	0.644927	0.0826735	0.553469
ULK4	0.632926	-0.0885171	1.35595	0.0827264	0.553469
TRMT61A	0.592803	-0.0764619	1.26207	0.0827453	0.553469
RNMT	-0.161788	-0.344144	0.02137	0.0827549	0.553469
U2SURP	-0.202556	-0.430958	0.0266833	0.0828152	0.553524
HPCAL1	0.500069	-0.0649217	1.06506	0.0829698	0.553736
THEM6	0.763873	-0.0990353	1.62708	0.082997	0.553736
MTMR14	-0.36462	-0.776441	0.0475197	0.0830038	0.553736
U91328.1	-0.684075	-1.45729	0.0891348	0.0830964	0.553736
RBAK-RBAKDN	0.376952	-0.0503034	0.802348	0.0831072	0.553736
UBL5	-0.232618	-0.495871	0.0301215	0.0831659	0.55378
KRTCAP3	0.625562	-0.081628	1.33421	0.0834437	0.555282
FBXW11	-0.427313	-0.910963	0.0564291	0.0835623	0.555397
STARD7	0.315122	-0.0416391	0.671883	0.0835871	0.555397
DNASE1	0.833104	-0.108328	1.78372	0.0836383	0.555397
TSPAN3	-0.518233	-1.1053	0.0688315	0.0837698	0.555397
RMND1	-0.532114	-1.13492	0.0706923	0.0837784	0.555397
RCC1	-0.60404	-1.28715	0.0829912	0.0837877	0.555397
NSUN5	0.421668	-0.0560952	0.899431	0.0838266	0.555397
SCLT1	-0.310001	-0.660843	0.0424961	0.0840106	0.556176
TSPAN31	0.73035	-0.0977662	1.55847	0.0840488	0.556176
HCFC1	0.481438	-0.0641904	1.02737	0.0841951	0.556514
TMEM192	-0.623704	-1.33126	0.0838527	0.0842045	0.556514
EIF4A2	0.200906	-0.0270204	0.428947	0.0843239	0.556957
MAD1L1	0.400553	-0.0535509	0.856167	0.0844106	0.557009
CTCF	-0.335352	-0.716196	0.0454927	0.0845298	0.557009
GTF3A	0.159758	-0.0212604	0.342468	0.0845299	0.557009
TENT5C	0.586631	-0.0798285	1.25267	0.0845627	0.557009
RNF168	-0.41632	-0.891524	0.0554536	0.0845938	0.557009
HNRNPLL	0.717795	-0.0978187	1.53341	0.0846961	0.557338
MPPE1	-0.296198	-0.63811	0.0404622	0.0847555	0.557384
PSMB9	0.453138	-0.0610875	0.975479	0.0848327	0.557547
CYP4V2	0.760204	-0.103807	1.62663	0.0851093	0.559019
CCT4	0.233759	-0.0326308	0.503579	0.0853044	0.559955
CRYZ	0.612674	-0.0851111	1.31046	0.0854056	0.560273
ASNSD1	0.263967	-0.0367373	0.564672	0.0854746	0.56038
SNX10	-0.613069	-1.31158	0.0854461	0.0855285	0.560388
KLHL8	0.536243	-0.0791409	1.14646	0.085723	0.561317
AP2A1	0.739777	-0.10421	1.58376	0.0859304	0.561976
TRAF7	0.708899	-0.100272	1.5242	0.0859323	0.561976
CSE1L	0.395058	-0.0550585	0.846699	0.0859822	0.561976
SLC35B3	0.788909	-0.111566	1.68939	0.0860789	0.562263
MAGOHB	0.422905	-0.0600234	0.905833	0.0862171	0.562358
CNTD1	-0.712437	-1.52546	0.106635	0.0864526	0.562358
RPRD2	-0.32392	-0.694423	0.0465835	0.0867247	0.562358
ALKBH2	0.459599	-0.0661709	0.985368	0.0867688	0.562358
CIRBP	-0.111282	-0.238368	0.0163672	0.0867739	0.562358
STMN1	-0.431439	-0.924788	0.0626269	0.0868582	0.562358
SF3B3	-0.375911	-0.820589	0.0562502	0.0868641	0.562358
TFB2M	0.535218	-0.0774125	1.14785	0.0869476	0.562358
XPNPEP3	-0.391749	-0.839624	0.0587244	0.086949	0.562358
C12orf57	0.130974	-0.0186868	0.281339	0.0869542	0.562358
PIH1D1	0.360481	-0.0552994	0.773212	0.0869841	0.562358
AGPAT4	0.754038	-0.109169	1.61724	0.0869861	0.562358
MATN1-AS1	0.645337	-0.0943252	1.38349	0.0870068	0.562358
NT5C3B	-0.574071	-1.23008	0.0882417	0.0870356	0.562358
PRIMPOL	0.708694	-0.102821	1.52021	0.0870688	0.562358
AGBL3	0.626932	-0.0912052	1.34507	0.087175	0.562358
MLEC	0.43678	-0.0624985	0.939799	0.0872053	0.562358
LMBRD1	-0.300421	-0.645124	0.0433473	0.0872204	0.562358
ZNF136	-0.296614	-0.636457	0.0432288	0.087246	0.562358
AP3B1	0.321701	-0.0467646	0.690448	0.087269	0.562358
NDUFA3	0.472515	-0.0686588	1.01421	0.0872846	0.562358
ZFAND6	-0.270803	-0.580682	0.0414413	0.0873082	0.562358
AL392172.1	0.792277	-0.11399	1.70714	0.0873534	0.562358
IL2RG	0.544496	-0.0796964	1.16869	0.0874154	0.562358
GOLGA4	-0.236317	-0.507198	0.0345928	0.0874197	0.562358
VPS35	-0.353962	-0.759803	0.051878	0.0874685	0.562358
DDX24	-0.160089	-0.343395	0.024025	0.0875664	0.562647
AC007216.2	-0.738116	-1.58876	0.107458	0.0878244	0.563402
SOD2	0.722926	-0.107534	1.5526	0.0879107	0.563402
ZNF765	-0.530187	-1.13812	0.0804405	0.0880028	0.563402
ELOA	0.276122	-0.0410809	0.593325	0.0880685	0.563402
ZNF345	-0.682314	-1.4725	0.101961	0.0880953	0.563402
TMSB10	0.364742	-0.0540282	0.784092	0.0880965	0.563402
SFSWAP	-0.208626	-0.447916	0.033558	0.0881933	0.563402
FAM207A	0.530106	-0.0792104	1.13942	0.0882435	0.563402
CUTC	0.447553	-0.0662643	0.967182	0.088285	0.563402
MCM5	0.74065	-0.112244	1.59231	0.0883685	0.563402
TMEM259	-0.239119	-0.51396	0.036141	0.0884624	0.563402
DDOST	0.308764	-0.0469629	0.668576	0.0884974	0.563402
SELENOF	-0.300294	-0.645355	0.0483368	0.0885641	0.563402
CDKN2D	0.3984	-0.0600542	0.856855	0.0886003	0.563402
PLCXD1	0.681019	-0.102691	1.46473	0.0886144	0.563402
TRIM21	0.571959	-0.0853718	1.23913	0.0887496	0.563402
LRRC2	-0.736706	-1.58408	0.113198	0.0888475	0.563402
ZUP1	-0.433925	-0.933352	0.071745	0.0888545	0.563402
CDC42	0.141165	-0.0213192	0.306317	0.0888764	0.563402
UQCRC1	0.492373	-0.0748751	1.05962	0.0889621	0.563402
LMNB2	0.643346	-0.0972338	1.39495	0.0890056	0.563402
GADD45G	0.541642	-0.0846605	1.16481	0.0890859	0.563402
CRNDE	-0.678108	-1.45861	0.111753	0.0891198	0.563402
EIF1AD	0.391363	-0.0591633	0.843639	0.0891512	0.563402
PRADC1	0.690251	-0.108985	1.48449	0.089196	0.563402
SLC7A1	0.756597	-0.114768	1.63187	0.0892278	0.563402
RNF115	-0.250636	-0.539684	0.0384117	0.0892849	0.563402
CERK	-0.425318	-0.91558	0.0657932	0.0893966	0.563402
CDC123	-0.294476	-0.633621	0.0477925	0.089421	0.563402
ASB8	-0.335254	-0.721565	0.0530564	0.0894536	0.563402
SNX29	-0.314745	-0.677351	0.0495712	0.0895918	0.563402
ATXN10	0.34455	-0.0532373	0.742337	0.0896267	0.563402
TRBC1	0.320763	-0.049344	0.697579	0.0896354	0.563402
ZNF579	-0.683752	-1.47219	0.112807	0.0896899	0.563402
PLEKHF1	-0.768868	-1.6577	0.11819	0.0896901	0.563402
EIF2B4	0.400127	-0.0619416	0.862195	0.0897063	0.563402
ANP32A	-0.247805	-0.533443	0.0396577	0.0897816	0.563402
SHOC2	-0.289776	-0.624305	0.0451659	0.089792	0.563402
DUS3L	-0.480349	-1.03527	0.0745673	0.0898237	0.563402
PSMD6-AS1	0.663707	-0.102504	1.43104	0.0898272	0.563402
UBTF	-0.337746	-0.73169	0.0518964	0.089856	0.563402
MRPS28	-0.651863	-1.40523	0.101507	0.0899551	0.563664
DYM	0.468037	-0.0754386	1.00852	0.090116	0.563664
GTF3C2	-0.476354	-1.02735	0.0746377	0.0902189	0.563664
UBE2B	-0.276677	-0.596193	0.0448869	0.0902215	0.563664
LENG1	-0.310706	-0.669335	0.0512025	0.0902338	0.563664
SPATA2	0.443529	-0.0698815	0.95694	0.090457	0.563664
MORN2	0.726781	-0.131298	1.56667	0.0904924	0.563664
DNAJC1	-0.388815	-0.837971	0.0647903	0.090495	0.563664
ZNF254	-0.494709	-1.06853	0.077676	0.0906522	0.563664
FAM184B	-0.6464	-1.39342	0.107896	0.0907044	0.563664
HERC5	0.766027	-0.123507	1.65229	0.0907352	0.563664
ANAPC5	-0.231087	-0.498413	0.0378925	0.0907766	0.563664
ST3GAL1	0.407369	-0.0640168	0.884427	0.0908295	0.563664
COG7	0.59396	-0.0943943	1.28231	0.09083	0.563664
FGFR1OP	-0.720028	-1.55348	0.114656	0.0908722	0.563664
CENPU	0.841803	-0.134016	1.81762	0.0909058	0.563664
SHF	0.770079	-0.122688	1.66285	0.0909381	0.563664
AL354733.3	0.504725	-0.0840318	1.08859	0.0909485	0.563664
ANXA6	0.691149	-0.109439	1.49562	0.091	0.563664
SMIM30	0.651726	-0.109357	1.4063	0.091002	0.563664
RSF1	-0.193859	-0.418315	0.0316407	0.0910329	0.563664
WAC	-0.221285	-0.478687	0.0355307	0.091064	0.563664
ZNF609	0.649491	-0.103434	1.40766	0.0911696	0.563674
MICU3	0.761645	-0.122179	1.64547	0.0912376	0.563674
DAP	0.362089	-0.0572002	0.783992	0.091245	0.563674
NLRC3	0.59093	-0.0950131	1.27687	0.0913392	0.563674
AL365205.1	-0.589857	-1.27459	0.0948773	0.0913562	0.563674
ARL2BP	-0.287005	-0.619891	0.0467637	0.0914324	0.563674
FAM76A	-0.361719	-0.781726	0.0582881	0.0914366	0.563674
SERPINB1	0.411375	-0.0657982	0.894559	0.0915837	0.564254
GOLGB1	-0.348164	-0.754497	0.055631	0.0916482	0.564324
FBF1	-0.693205	-1.49919	0.112783	0.0918629	0.565003
INO80B	0.584743	-0.101434	1.26321	0.0919069	0.565003
GNB1	0.262794	-0.0428153	0.568403	0.0919246	0.565003
APOBEC3C	0.736991	-0.120198	1.59418	0.0919711	0.565003
TOR1AIP2	0.276574	-0.0474565	0.597801	0.0922013	0.565495
MARCH9	0.412913	-0.0679132	0.896251	0.0922082	0.565495
TCF25	-0.171551	-0.371329	0.028114	0.0922786	0.565495
ANKRD55	0.720912	-0.116896	1.565	0.092342	0.565495
ATP6V1A	-0.701685	-1.51876	0.11539	0.0923425	0.565495
CNOT1	-0.208829	-0.452296	0.0341413	0.0923702	0.565495
SZRD1	0.219477	-0.0358499	0.47559	0.0924257	0.565509
DRG1	-0.29711	-0.642683	0.0507277	0.0925541	0.565735
SF3A1	-0.255706	-0.555367	0.0419703	0.0925978	0.565735
CCDC97	0.452901	-0.0785955	0.97983	0.0926223	0.565735
TMEM129	0.541457	-0.0886758	1.18026	0.0927875	0.566419
ZNF512	0.698925	-0.116427	1.51428	0.092928	0.566951
PGAM5	0.354278	-0.0591853	0.767741	0.0930596	0.567216
MFSD9	-0.757019	-1.64056	0.126518	0.0930781	0.567216
PIGM	-0.673601	-1.46053	0.113332	0.0933864	0.568769
YTHDC2	-0.33966	-0.739329	0.0564211	0.0934518	0.568842
IFNGR1	-0.341561	-0.740316	0.0597449	0.0936254	0.569572
SUPT4H1	-0.193953	-0.420382	0.0335514	0.0937144	0.569574
PTBP2	-0.434743	-0.956857	0.0744903	0.0937328	0.569574
NDC80	-0.696083	-1.50988	0.119257	0.0938853	0.569644
PPM1B	-0.220856	-0.479178	0.0377219	0.0939132	0.569644
VPS29	0.258393	-0.0433482	0.56325	0.0939172	0.569644
HPRT1	0.458111	-0.0785302	1.00259	0.0940551	0.569644
RNF2	-0.51966	-1.12747	0.0891679	0.0941288	0.569644
BBS2	-0.371424	-0.806404	0.0635676	0.0941764	0.569644
ZNF260	-0.760676	-1.65156	0.130206	0.0941917	0.569644
C5orf24	0.35029	-0.066048	0.759538	0.0942474	0.569644
UGCG	0.659584	-0.112065	1.43558	0.0942903	0.569644
TADA1	0.703463	-0.120764	1.52769	0.0943293	0.569644
STK10	0.436896	-0.0746841	0.949511	0.0943793	0.569644
AP003774.4	0.702839	-0.12167	1.52868	0.0944209	0.569644
SNX30	0.706415	-0.121556	1.53439	0.0944407	0.569644
SLC48A1	0.758872	-0.132665	1.64852	0.0945106	0.569683
DMTF1	-0.280246	-0.608831	0.0483387	0.0945543	0.569683
RNF212	0.697554	-0.143627	1.51707	0.0947521	0.569902
ZNF721	-0.32182	-0.699741	0.0561002	0.0950609	0.569902
LIG4	-0.669229	-1.45522	0.116764	0.0951032	0.569902
AC097376.2	0.345652	-0.060355	0.75166	0.0951411	0.569902
COPA	-0.303551	-0.660145	0.0530437	0.0951777	0.569902
PARD3	-0.688648	-1.50337	0.120006	0.0952965	0.569902
NFKBID	0.87498	-0.175486	1.90438	0.0953482	0.569902
DUSP10	0.664561	-0.122485	1.44398	0.095356	0.569902
ZNF787	0.539646	-0.0934757	1.17725	0.0954123	0.569902
DDX5	0.161736	-0.0297305	0.351416	0.0954135	0.569902
MBNL2	-0.274626	-0.597214	0.0486398	0.0954343	0.569902
DOCK2	-0.269332	-0.585386	0.0489136	0.0954383	0.569902
LSM7	-0.149915	-0.325834	0.0271655	0.0954626	0.569902
KCTD12	0.814843	-0.141777	1.77213	0.0954671	0.569902
GUF1	0.400541	-0.0700134	0.872461	0.0955617	0.569902
TRAPPC2L	-0.259494	-0.564178	0.0466608	0.0955748	0.569902
ETFDH	0.408021	-0.0719365	0.887978	0.0956094	0.569902
CISH	0.95756	-0.168272	2.08478	0.0956288	0.569902
TAF10	0.223988	-0.0389824	0.489111	0.095644	0.569902
OAS2	0.9185	-0.168419	1.99708	0.0956707	0.569902
BOLA1	0.642128	-0.111865	1.4028	0.0957161	0.569902
GATD3A	0.738374	-0.132967	1.60674	0.0959048	0.570072
SVIL	-0.491018	-1.06922	0.0871797	0.0959534	0.570072
EMC3	0.21877	-0.0383264	0.478169	0.0959677	0.570072
TOR2A	0.721499	-0.128553	1.57155	0.0961268	0.570072
SLC35C2	0.40756	-0.0726455	0.887765	0.0961461	0.570072
SGTB	-0.224531	-0.489147	0.0400848	0.0962241	0.570072
INPP5F	0.725562	-0.129535	1.58066	0.0962253	0.570072
SMAD7	-0.429247	-0.935261	0.0767659	0.0963105	0.570072
TCEANC2	0.645362	-0.114519	1.41377	0.0963117	0.570072
NAMPT	0.375489	-0.067281	0.818066	0.0963568	0.570072
PNPT1	0.726878	-0.130367	1.58412	0.0964529	0.570072
MGST2	0.615886	-0.110464	1.34223	0.0964543	0.570072
ACP5	0.559236	-0.10043	1.2189	0.096517	0.570072
BLVRA	0.612504	-0.110131	1.33514	0.0965783	0.570072
EMSY	0.516956	-0.0930539	1.12697	0.0966335	0.570072
LRRC75A	-0.318098	-0.694585	0.0566332	0.0966437	0.570072
PDCD6IP	-0.314466	-0.685905	0.0564033	0.096665	0.570072
PPP1R21	-0.492437	-1.07366	0.0887962	0.0967097	0.570072
TDRD7	0.729151	-0.132031	1.59033	0.0969307	0.57072
UNKL	-0.462676	-1.00997	0.0942695	0.096977	0.57072
SLC35A4	-0.494135	-1.07683	0.0967766	0.0969806	0.57072
ERCC5	-0.626776	-1.37089	0.112878	0.097205	0.571725
SC5D	-0.5543	-1.20962	0.10184	0.0974311	0.572314
THAP7	0.260641	-0.0479929	0.568728	0.0974431	0.572314
SETMAR	0.440419	-0.0802913	0.970916	0.0975683	0.572314
VIPAS39	-0.561985	-1.22618	0.10469	0.0975896	0.572314
WSB2	0.60366	-0.110849	1.31817	0.0976399	0.572314
DNAJB9	0.249076	-0.0464638	0.54351	0.097641	0.572314
CRIP1	0.450563	-0.0854118	0.982863	0.0977142	0.572314
PRKCB	0.304213	-0.056288	0.664165	0.0977358	0.572314
RAB8A	-0.266781	-0.582514	0.0494633	0.0978264	0.57233
ANAPC11	0.272967	-0.0497657	0.598529	0.0978461	0.57233
NDUFA5	-0.201326	-0.439975	0.040928	0.0980406	0.572376
FIZ1	-0.701723	-1.5334	0.129957	0.0980757	0.572376
DDX51	-0.351707	-0.768125	0.0658504	0.0980959	0.572376
GLRX	0.724994	-0.133091	1.59424	0.0981408	0.572376
PPP1R15B	0.352001	-0.0678702	0.76857	0.0982014	0.572376
IL16	-0.472014	-1.03216	0.0874156	0.0982565	0.572376
CLPP	0.388411	-0.0719942	0.856217	0.098273	0.572376
UBA6-AS1	0.707904	-0.131633	1.54744	0.0982847	0.572376
UTP14A	-0.590492	-1.29099	0.11001	0.0983834	0.572638
UQCC3	0.525777	-0.098119	1.14967	0.0984712	0.572713
AKR1C3	-0.706634	-1.5452	0.132123	0.0985248	0.572713
MINPP1	0.539957	-0.101083	1.18109	0.0986465	0.572713
KATNBL1	0.587883	-0.110354	1.29331	0.0986621	0.572713
MNT	-0.369137	-0.807457	0.0691829	0.0986942	0.572713
DRAP1	0.289371	-0.053542	0.636045	0.0987195	0.572713
ZNF528	0.726034	-0.137687	1.58767	0.098787	0.572792
FAM161A	0.681212	-0.128107	1.49053	0.0988725	0.572976
MYO18A	0.674007	-0.127099	1.47511	0.0990157	0.573035
MUC20-OT1	0.353111	-0.0661367	0.776346	0.0991345	0.573035
BTN3A3	0.600886	-0.112337	1.32099	0.0991863	0.573035
ZBTB7A	-0.321199	-0.703204	0.0608067	0.0992221	0.573035
LINC00513	0.71655	-0.135789	1.56882	0.09925	0.573035
MRPL28	0.330839	-0.06296	0.72414	0.0992532	0.573035
EXOC8	0.418739	-0.0830146	0.916187	0.0992599	0.573035
EXOC2	0.412562	-0.0781277	0.904495	0.0995431	0.573521
MPI	0.716362	-0.134903	1.57585	0.0995732	0.573521
MAX	-0.173468	-0.38002	0.0364473	0.0996978	0.573521
ST6GAL1	0.764179	-0.146041	1.67439	0.0997213	0.573521
GTF2A2	-0.196632	-0.430585	0.038203	0.0997893	0.573521
IMPA1	0.558386	-0.107845	1.22308	0.0998259	0.573521
PLEKHO1	-0.424095	-0.928632	0.0829535	0.0998649	0.573521
SAT1	0.485793	-0.0928511	1.06502	0.0998676	0.573521
AC013264.1	0.94288	-0.186204	2.06407	0.0998721	0.573521
COMMD3	-0.31482	-0.690033	0.060392	0.099925	0.573521
DCBLD1	0.720004	-0.138239	1.57825	0.0999718	0.573521
AC135782.3	0.72197	-0.138681	1.58262	0.0999966	0.573521
PIK3CA	-0.28374	-0.621685	0.0551887	0.100045	0.573521
ATP11A	0.572769	-0.110323	1.25586	0.100144	0.573776
CCR9	-0.682508	-1.49983	0.131762	0.100221	0.573844
OSTM1	0.626327	-0.121612	1.37305	0.100264	0.573844
HLA-A	0.185116	-0.0354769	0.406785	0.100438	0.574167
DCP1A	-0.205739	-0.451424	0.0398902	0.100514	0.574167
PARD6B	0.580318	-0.111291	1.27832	0.100517	0.574167
IPMK	0.671671	-0.129709	1.47499	0.100604	0.574167
AP001160.1	0.715248	-0.13922	1.56972	0.100712	0.574167
CAD	0.640035	-0.12463	1.4047	0.100734	0.574167
SEPT2	0.370448	-0.0717852	0.814355	0.100878	0.574167
RPL28	-0.112168	-0.246139	0.0221833	0.101008	0.574167
PCGF3	0.484311	-0.0947943	1.06342	0.101016	0.574167
CTSC	0.365155	-0.0719273	0.811654	0.101047	0.574167
UNG	0.717965	-0.144233	1.5761	0.101083	0.574167
EIF3J-DT	0.521185	-0.102984	1.14458	0.101291	0.574167
MB21D2	0.776386	-0.152753	1.70553	0.101301	0.574167
PHLDB2	0.663641	-0.130729	1.45801	0.101368	0.574167
MYL12A	0.26553	-0.052011	0.583946	0.101416	0.574167
REEP4	0.678101	-0.133707	1.48991	0.101421	0.574167
DNAJB11	0.345809	-0.0711368	0.761585	0.101446	0.574167
CHD4	0.268178	-0.0530306	0.589313	0.101514	0.574167
MCM4	0.665896	-0.131586	1.46338	0.101542	0.574167
TBC1D15	-0.383208	-0.842211	0.075794	0.101592	0.574167
ANKRD26	0.403797	-0.0798882	0.887482	0.101607	0.574167
MAP1LC3A	0.616096	-0.122267	1.35397	0.101641	0.574167
SCARB2	-0.425029	-0.934286	0.0842278	0.101699	0.574167
COMMD8	0.38593	-0.0761666	0.852281	0.101742	0.574167
ARPC4	0.350722	-0.0689968	0.774997	0.101799	0.574167
PPP3CC	0.351512	-0.0704759	0.772409	0.10181	0.574167
ATP6V0E1	-0.381378	-0.837691	0.0781649	0.101828	0.574167
ICOS	0.415512	-0.082548	0.913571	0.101838	0.574167
LCP1	0.411131	-0.0815336	0.904419	0.101915	0.574167
DYNLL1	0.467737	-0.0976627	1.02736	0.101954	0.574167
RFC1	-0.207407	-0.456133	0.0413195	0.101994	0.574167
MLLT3	0.301435	-0.0597675	0.667168	0.102086	0.574383
PRKCA	-0.334853	-0.738039	0.066703	0.102324	0.57457
HMGCS1	0.299091	-0.0599376	0.658119	0.102325	0.57457
TIMM13	0.345661	-0.0692932	0.760616	0.102343	0.57457
SERINC1	-0.218533	-0.480681	0.0460254	0.102526	0.57457
GAR1	0.318156	-0.0634633	0.705367	0.102538	0.57457
AMD1	0.200728	-0.0426707	0.44148	0.102544	0.57457
NDUFV3	-0.380844	-0.841703	0.0761433	0.102626	0.57457
TOR1B	0.662617	-0.133575	1.45881	0.102658	0.57457
GEMIN4	0.561943	-0.113331	1.23722	0.102684	0.57457
ZMYM6	0.696885	-0.143998	1.53342	0.102746	0.57457
ZNF816	-0.654378	-1.44031	0.13349	0.102818	0.57457
HSPA14.1	0.284095	-0.0574319	0.625622	0.102818	0.57457
SRSF5	0.178317	-0.0357394	0.393214	0.102822	0.57457
SREBF2	0.5384	-0.111874	1.18589	0.103384	0.577404
PRKCD	0.614962	-0.125717	1.35564	0.103457	0.577404
H1F0	0.597731	-0.122297	1.31784	0.103492	0.577404
TECR	-0.285506	-0.631594	0.0580331	0.103583	0.577611
MLKL	-0.661831	-1.46092	0.136488	0.103666	0.577661
LAPTM5	0.0982043	-0.0199733	0.217001	0.10375	0.577661
AC007728.2	0.665301	-0.136712	1.46731	0.103755	0.577661
IRF8	0.72699	-0.148688	1.60555	0.1039	0.577917
MAPK13	-0.471059	-1.03939	0.0972768	0.104042	0.577917
URB1-AS1	0.724688	-0.14899	1.60035	0.104064	0.577917
ARMH3	0.527553	-0.107892	1.16923	0.104083	0.577917
SHPRH	-0.350144	-0.772671	0.0729515	0.104105	0.577917
PECR	0.672465	-0.139098	1.48403	0.104138	0.577917
POLR3F	-0.516781	-1.14014	0.108907	0.104181	0.577917
SNHG9	0.292148	-0.0608352	0.644684	0.104264	0.57807
ELP4	-0.502026	-1.10874	0.104126	0.104416	0.578274
NOC2L	0.253053	-0.0522073	0.561544	0.104458	0.578274
ATAD1	-0.33041	-0.730329	0.0684404	0.104516	0.578274
CHD1	-0.311821	-0.691129	0.0644885	0.104518	0.578274
TTN	0.312164	-0.0651838	0.689769	0.104771	0.579373
TRERF1	-0.569409	-1.25773	0.119807	0.10487	0.579621
NCOA4	-0.316792	-0.699758	0.0694602	0.10508	0.580481
LIX1L-AS1	0.687297	-0.151723	1.51755	0.105157	0.580601
ABI3	-0.703543	-1.55707	0.148043	0.105438	0.581801
XAF1	0.924438	-0.194703	2.04599	0.105484	0.581801
KLRG1	-0.788391	-1.74411	0.167328	0.105659	0.582468
ASPSCR1	0.397191	-0.0839624	0.883997	0.105799	0.582934
DNAJC3	-0.220227	-0.487108	0.0493886	0.106035	0.583604
CEP170	-0.367333	-0.818729	0.0777718	0.106054	0.583604
ZDHHC13	-0.62963	-1.39384	0.134581	0.106085	0.583604
STRN3	0.641639	-0.137378	1.42066	0.106187	0.583861
PSMG3	-0.314046	-0.694879	0.0715199	0.106394	0.58426
AL136295.2	-0.647799	-1.43495	0.139349	0.106471	0.58426
IFITM3	0.770048	-0.165835	1.70593	0.10654	0.58426
NUAK2	0.714789	-0.153953	1.58353	0.106548	0.58426
NMRK1	0.382475	-0.0819472	0.84817	0.10658	0.58426
LMLN	0.626812	-0.136979	1.39378	0.106681	0.58426
NMNAT3	0.674414	-0.145687	1.49451	0.106728	0.58426
ERICH6-AS1	0.652657	-0.142924	1.46943	0.106792	0.58426
TRIM22	0.565824	-0.122403	1.25405	0.106815	0.58426
CYB5R1	0.576607	-0.126051	1.27737	0.106872	0.58426
CCDC106	0.617459	-0.13264	1.37094	0.10691	0.58426
SLC19A2	0.57876	-0.139028	1.28289	0.107039	0.58426
TMEM69	0.542469	-0.117932	1.20287	0.107119	0.58426
ATXN7L1	0.542913	-0.118102	1.20393	0.107157	0.58426
RETREG3	-0.366468	-0.812671	0.0797355	0.107169	0.58426
NFKBIA	0.230798	-0.049736	0.513089	0.10718	0.58426
WDR77	0.617859	-0.134484	1.3702	0.107193	0.58426
FBXL20	-0.423168	-0.93856	0.0922237	0.107271	0.584385
UQCRHL	-0.563557	-1.24943	0.125538	0.107514	0.585407
CCDC14	0.580585	-0.129112	1.28767	0.107645	0.585824
CEP120	-0.378555	-0.840218	0.0831082	0.107726	0.585899
TMTC3	-0.598181	-1.32787	0.131461	0.107769	0.585899
TFPT	0.533735	-0.118773	1.19831	0.107826	0.585906
C6orf47	0.562981	-0.123919	1.24988	0.107888	0.585944
AFTPH	-0.430077	-0.954798	0.0949976	0.107962	0.586047
POLG	0.577755	-0.127693	1.2832	0.108144	0.586287
NENF	0.211507	-0.0463691	0.47058	0.108174	0.586287
FRA10AC1	0.411175	-0.0910531	0.913403	0.108266	0.586287
CPD	0.429868	-0.0948183	0.962904	0.10827	0.586287
FAM107B	-0.348601	-0.774417	0.0772153	0.108282	0.586287
FBXO45	0.349938	-0.0775874	0.777463	0.108343	0.586299
USP3	-0.189275	-0.420498	0.0420883	0.108394	0.586299
DHX34	0.636255	-0.141422	1.41393	0.108501	0.586578
USB1	0.645944	-0.143707	1.4356	0.108559	0.586591
KCNAB3	0.591524	-0.131831	1.31488	0.108669	0.586603
ZWILCH	-0.631141	-1.40339	0.151075	0.108671	0.586603
MOB3A	-0.477143	-1.07164	0.106565	0.108921	0.587191
LCK	0.270703	-0.0599652	0.604487	0.108936	0.587191
RFC4	-0.432529	-0.962026	0.103734	0.108953	0.587191
PITPNM1	0.731611	-0.164133	1.62713	0.109001	0.587191
CASP10	0.512353	-0.121505	1.14401	0.109191	0.587516
PDS5A	0.243886	-0.0543637	0.544418	0.109229	0.587516
USP44	0.688057	-0.153311	1.53679	0.109284	0.587516
PAK4	0.653702	-0.146542	1.45629	0.109396	0.587516
EVI5L	0.661667	-0.149159	1.47954	0.109428	0.587516
PRPF8	-0.224159	-0.498889	0.0505716	0.109448	0.587516
UTP6	-0.472974	-1.05273	0.10678	0.109493	0.587516
DDX11	0.626437	-0.139948	1.40267	0.109503	0.587516
RBM7	0.200566	-0.0455015	0.44653	0.109689	0.588158
PPP1CC	0.154679	-0.0349493	0.346511	0.109752	0.588158
LYAR	0.633508	-0.143682	1.4107	0.109789	0.588158
FAM45A	0.631481	-0.142311	1.40878	0.109882	0.58818
AL117379.1	0.661413	-0.150278	1.4731	0.109903	0.58818
PPP1CB	-0.234692	-0.524167	0.0530058	0.110142	0.589158
SBNO2	0.922767	-0.209881	2.06159	0.110292	0.589666
PYGO2	0.768634	-0.180945	1.71222	0.110549	0.589793
BCLAF1	0.147751	-0.034328	0.329199	0.110569	0.589793
CORO1C	-0.712184	-1.58791	0.163537	0.110592	0.589793
LZTS2	0.633127	-0.145541	1.41179	0.110663	0.589793
RAB2B	-0.399724	-0.891348	0.0918997	0.110672	0.589793
PAXBP1-AS1	-0.638638	-1.42412	0.146848	0.110681	0.589793
DIP2C	-0.635903	-1.41647	0.151285	0.110711	0.589793
RTF2	-0.218974	-0.488038	0.0528017	0.11076	0.589793
FUOM	0.634911	-0.144976	1.42182	0.110815	0.589793
PHF3	-0.176521	-0.393956	0.0406584	0.110938	0.590104
[truncated: 8,638 more rows]

## Sheet: Age
gene	coef	p	fdr
AIF1	-0.00273292	4.67193e-09	4.96813e-05
TMEM64	0.00426262	5.48336e-07	0.00222299
BCL11A	-0.00422151	6.27136e-07	0.00222299
HMGA1	-0.00142715	1.16924e-06	0.00249472
AUTS2	-0.00352202	1.17299e-06	0.00249472
PRR34-AS1	0.00345932	4.74407e-06	0.00741195
IGF2BP3	-0.0038633	4.96105e-06	0.00741195
RPS24	-0.000707018	5.57604e-06	0.00741195
GZMA	-0.00556798	8.93279e-06	0.0105546
SLC35E4	0.00367266	1.44277e-05	0.0153424
C12orf57	0.000783816	2.37687e-05	0.0229779
GTF2I	-0.00129756	2.64411e-05	0.0234312
DHRS7	0.00252628	4.5263e-05	0.0345779
SERPINB6	0.00351361	4.96417e-05	0.0345779
FAM13A	-0.00349649	5.32667e-05	0.0345779
NUTM2B-AS1	-0.0012169	5.4257e-05	0.0345779
LRRC2	-0.0041186	5.52779e-05	0.0345779
SELENOM	0.00277876	6.47448e-05	0.0368847
TNFSF9	0.00348059	6.86983e-05	0.0368847
ARMH1	-0.00158841	6.97531e-05	0.0368847
TSHZ2	0.00425382	7.28399e-05	0.0368847
KLF9	0.00251336	9.27302e-05	0.0432922
ACSL6	0.00413729	9.36355e-05	0.0432922
RSBN1	0.000879394	0.000103512	0.0458643
DPPA4	-0.00367936	0.000118634	0.0504622
PREPL	0.00222074	0.000132009	0.0523863
PEBP1	0.000799415	0.00013301	0.0523863
STX3	-0.00330363	0.000140781	0.0534667
GSAP	0.00340628	0.000163453	0.0591046
TENM1	-0.00253689	0.000166742	0.0591046
NR3C2	0.00299875	0.000189607	0.0646546
EIF1AX	0.000932354	0.00019456	0.0646546
AC083880.1	0.0033439	0.000219398	0.0689526
FKBP1A	-0.00146941	0.000220461	0.0689526
ZFHX3	-0.00342384	0.000236288	0.071791
CPSF3	-0.00228805	0.000255617	0.0735049
SLC35F2	0.00321635	0.000257746	0.0735049
ACSM3	0.00312351	0.000266767	0.0735049
PRKRA	0.00113213	0.000269578	0.0735049
CAMK1D	-0.00124878	0.000303974	0.0808115
PER3	0.0030161	0.00036385	0.0943702
SESN3	0.00214	0.000385262	0.0972463
SRGN	0.00196799	0.000396047	0.0972463
RABGGTA	0.00283388	0.000402373	0.0972463
ZFP30	0.00381727	0.000421973	0.0996326
IAH1	0.00135278	0.000430985	0.0996326
RARRES3	0.000780543	0.000454699	0.102878
AREG	0.00239528	0.000525867	0.116501
PLLP	-0.00350765	0.000550662	0.119505
AC005523.2	0.00171244	0.000563743	0.119897
ZNF526	0.0030194	0.000584625	0.1219
KDM3A	-0.00121788	0.000599918	0.122296
UPF3A	-0.00141847	0.000609527	0.122296
USP12	0.0010606	0.000638424	0.123038
KBTBD6	-0.00212595	0.000646428	0.123038
SNHG10	-0.00291301	0.000657076	0.123038
KLRG1	-0.00375471	0.00068268	0.123038
PDK3	0.00202451	0.000689623	0.123038
SRSF8	0.00103782	0.00069166	0.123038
EXOC3-AS1	0.00275541	0.000694213	0.123038
LSM5	0.00100204	0.000759178	0.13047
AFAP1	0.003047	0.000760684	0.13047
NOP10	-0.00118775	0.000777735	0.131277
PDE8A	0.00265101	0.000816227	0.134869
EVI2B	0.00182987	0.000824382	0.134869
SCAI	-0.00158552	0.000895931	0.141109
STARD4-AS1	-0.00287323	0.000908097	0.141109
TRA2A	-0.000841146	0.000921661	0.141109
LRR1	0.00278048	0.000922893	0.141109
ING1	0.00180376	0.000946149	0.141109
IQGAP2	0.00192861	0.000950354	0.141109
AFF3	-0.00178271	0.000955762	0.141109
HSBP1L1	0.0023686	0.00096868	0.141109
DNAAF2	0.00238737	0.00103458	0.148672
HLA-DPB1	0.00289992	0.0011257	0.158045
TMED9	0.00125054	0.00112953	0.158045
DENND6A	0.00140799	0.00121138	0.167297
KLHL3	-0.00228312	0.00124953	0.170352
MRPL41	0.00102609	0.00127803	0.170991
TERF1	-0.000981438	0.00131466	0.170991
IFT27	-0.00283673	0.00132225	0.170991
TUT1	-0.00297963	0.00133112	0.170991
KLF11	0.00310464	0.00133461	0.170991
C6orf120	0.00235977	0.00137147	0.173622
KRT73-AS1	-0.00299537	0.0013898	0.173872
UNC13D	-0.00260438	0.00143628	0.176532
PRKAG2-AS1	0.00304659	0.00149139	0.176532
TKT	-0.000730188	0.00153423	0.176532
NREP	-0.00296875	0.00156053	0.176532
SUGP2	-0.00157897	0.00159533	0.176532
ANO10	0.00243394	0.00160299	0.176532
RIOK3	0.000829995	0.00160746	0.176532
POLR1E	0.00155868	0.00163522	0.176532
RRP12	-0.00303119	0.00163874	0.176532
TRIP4	-0.00228932	0.00165689	0.176532
DTD1	0.00248031	0.0016779	0.176532
MZF1-AS1	0.00296304	0.00169329	0.176532
NIFK	0.00130738	0.0017008	0.176532
RASSF6	-0.00371489	0.00170193	0.176532
EIF4B	0.000524753	0.00172623	0.176532
KCNK12	0.0025328	0.00172982	0.176532
MAZ	-0.00083	0.00175064	0.176532
DOPEY2	-0.00277518	0.00177769	0.176532
PPP1R11	0.001422	0.00179351	0.176532
NUTM2A-AS1	-0.00150365	0.00180563	0.176532
RFX3	-0.00191109	0.00181162	0.176532
CDHR3	-0.00281138	0.00182538	0.176532
SMARCA4	-0.00145175	0.00182782	0.176532
ZBTB38	0.00239278	0.00183874	0.176532
TLE3	-0.00131911	0.00185418	0.176532
EIF3J	0.00109097	0.00186357	0.176532
ATE1	-0.00132603	0.00186471	0.176532
INSIG1	0.00164445	0.00189466	0.176532
AC132872.1	0.00269176	0.00189649	0.176532
MANF	0.00185512	0.00190908	0.176532
PAXX	-0.00100898	0.00192901	0.176837
RIC3	0.00328221	0.00197923	0.17989
EPHA4	-0.00206667	0.00200327	0.180532
SVIP	0.000881078	0.0020559	0.183007
PTK7	-0.0024742	0.0021323	0.183007
DDX17	-0.00126786	0.00213377	0.183007
PSME4	-0.00134278	0.00213616	0.183007
USE1	0.00130591	0.00213921	0.183007
PLEKHA1	0.00105578	0.0021464	0.183007
DNAJB2	0.00163795	0.0021512	0.183007
TMED7	0.00111123	0.00218597	0.184489
OAT	0.00167639	0.00228774	0.191557
PABPC1	0.000645818	0.00234375	0.192784
TULP3	0.00280133	0.00234543	0.192784
DHCR7	0.00293522	0.00237256	0.192784
MTUS1	0.00288961	0.00237491	0.192784
RTN4IP1	0.00275648	0.00242634	0.195467
MOSMO	-0.00245919	0.00246849	0.197368
SHLD3	0.00169072	0.00253229	0.200958
HARS	0.00113661	0.00262045	0.205375
SEC22B	0.00124326	0.00262657	0.205375
TRIR	0.000488286	0.00275455	0.213206
FCGRT	-0.00185739	0.00277276	0.213206
PERP	0.00245362	0.00279901	0.213206
CSTF2	0.00301375	0.00281605	0.213206
POLD3	0.00202324	0.00285324	0.213206
S100A9	-0.00204634	0.00286074	0.213206
TRMT11	0.00171255	0.00287908	0.213206
NR1H2	0.00124173	0.00290059	0.213206
IQCB1	0.0010883	0.00292302	0.213206
SMIM26	0.000640879	0.00292722	0.213206
UTP23	0.000827406	0.00296345	0.214376
NFATC2	0.00244694	0.00300848	0.214984
HERC1	-0.000935682	0.00301479	0.214984
HPGD	-0.00187597	0.00308487	0.214984
THAP7	0.00107501	0.00308982	0.214984
PRR13	0.000677183	0.00309559	0.214984
SLC5A6	0.00170959	0.00310713	0.214984
ALG13	0.00112117	0.00311337	0.214984
ZNF622	0.00100115	0.00317163	0.217595
RNF216	0.00084271	0.00322847	0.220074
TRABD2A	0.0013555	0.00331594	0.223575
SARDH	-0.00278833	0.00333986	0.223575
TPRG1	-0.00271497	0.00337039	0.223575
PGGHG	-0.00108617	0.00337503	0.223575
CDK11A	0.00116286	0.00339743	0.223575
AC090152.1	-0.00148638	0.00340597	0.223575
IDI1	0.00114289	0.00344811	0.224952
PTPN4	-0.000874789	0.00347051	0.225033
SIVA1	0.000794339	0.00357698	0.229158
RFWD3	0.00207665	0.00361704	0.229158
AL162457.1	0.00258132	0.0036668	0.229158
TPRG1L	0.00141325	0.00367306	0.229158
BCL2A1	0.00260919	0.00367394	0.229158
KBTBD7	-0.00195293	0.00368223	0.229158
SIK3	-0.00133015	0.00368498	0.229158
IRF2	0.00286964	0.00376263	0.231517
CRTAP	0.00263202	0.00376644	0.231517
RANBP1	0.000983233	0.00379817	0.232125
FKBP3	0.00149152	0.00387532	0.234023
EVA1A	-0.00305549	0.00388217	0.234023
ADAMTS6	-0.00230982	0.00389525	0.234023
UAP1	0.00197584	0.0039296	0.234761
IP6K2	-0.00101363	0.00397329	0.236045
TOMM20	0.000414637	0.00399951	0.236282
PPRC1	0.00305574	0.00404666	0.236533
SHKBP1	-0.00209533	0.00404825	0.236533
CASTOR2	-0.00239441	0.00411668	0.238025
OGT	-0.000825373	0.00413291	0.238025
SAV1	0.00274841	0.00414092	0.238025
CBX5	0.0013944	0.00418857	0.239469
HSPE1	0.00118982	0.00430066	0.23997
SPTBN1	-0.00129266	0.00431454	0.23997
AC087623.3	0.00238999	0.00435462	0.23997
AC007686.3	0.00251385	0.00435679	0.23997
MBD1	0.00180816	0.00437201	0.23997
ADSL	-0.00210432	0.00440752	0.23997
RBMX2	0.00138183	0.00441827	0.23997
SRP68	0.00124755	0.00445264	0.23997
CCNH	0.00108706	0.00448722	0.23997
C11orf58	0.000828202	0.00449203	0.23997
MRTO4	0.00157819	0.00451651	0.23997
COX7C	-0.000419706	0.00452452	0.23997
CKS2	0.00215512	0.00452546	0.23997
SOX4	-0.00120719	0.00452695	0.23997
NR4A2	0.00214274	0.00455149	0.23997
CGRRF1	0.0019762	0.00456015	0.23997
AC004951.1	-0.00228309	0.00458096	0.23997
CD151	0.00252042	0.00462739	0.241189
CYB561D2.1	0.00239187	0.00464959	0.241189
PGBD4	0.00242464	0.00469721	0.242476
PRKCA	-0.00130323	0.00480603	0.245662
ARF6	0.000884854	0.00483887	0.245662
TRERF1	-0.00224905	0.00484022	0.245662
FUT8-AS1	0.00231345	0.00485132	0.245662
HKR1	0.00205506	0.00489521	0.246281
BLOC1S4	0.000993774	0.00490986	0.246281
RAB34	0.00247691	0.00496377	0.247311
ANAPC15	-0.00107891	0.00499322	0.247311
ASNSD1	0.000962402	0.0050633	0.247311
POLR3H	0.002238	0.0050714	0.247311
SRSF7	0.000812617	0.00507293	0.247311
POLR2H	0.00187013	0.00507644	0.247311
ARPC3	-0.000727622	0.00509321	0.247311
C12orf29	0.00108063	0.00511719	0.247346
ZNF358	-0.00260123	0.00531898	0.250738
SAT2	0.00147924	0.00535282	0.250738
TMEM204	-0.00286384	0.00535669	0.250738
GPATCH4	0.00127616	0.00535919	0.250738
ZNF207	-0.000637724	0.00537385	0.250738
ATP1B1	-0.00276456	0.00537812	0.250738
AUP1	0.000793735	0.00538475	0.250738
SRCAP	-0.00278553	0.00541049	0.250738
GCSH	0.00196636	0.00541522	0.250738
SOD1	0.00086668	0.00544318	0.250738
AL031963.3	0.00251316	0.00545186	0.250738
ARFGEF2	0.00120835	0.00549829	0.250738
YARS	-0.00150959	0.00551141	0.250738
CD96	-0.00124239	0.00553093	0.250738
BLVRA	0.00228738	0.00554105	0.250738
DNAJC19	0.00095687	0.00576426	0.259164
SYDE2	0.00204115	0.00577598	0.259164
DUSP3	-0.00232908	0.00580927	0.259562
RBAK-RBAKDN	0.00137688	0.00585443	0.260086
IFNG-AS1	-0.00271614	0.00586991	0.260086
DDIT4	0.00270456	0.00597	0.260999
GCA	0.00244427	0.00598809	0.260999
DEPDC5	0.00228727	0.00600219	0.260999
MALSU1	0.0011921	0.0060289	0.260999
TUBA1A	-0.000911463	0.00603297	0.260999
DSN1	0.00248291	0.00603777	0.260999
ZNF468	-0.00191307	0.0060631	0.261033
MED20	0.00219267	0.00609883	0.261512
ZNF280D	-0.00118488	0.00617938	0.263059
FEM1A	0.00146029	0.00618439	0.263059
AGL	0.00235811	0.00628107	0.265135
AL365361.1	0.00142247	0.00628306	0.265135
MPV17L2	0.00223113	0.00635405	0.267071
SLC25A38	0.00111483	0.00643454	0.269389
STAT4	0.0013543	0.00647442	0.269996
CWF19L2	0.000746306	0.00650693	0.270292
BIN3	0.00142737	0.00659378	0.271228
HIST2H2AB	0.00232885	0.00660451	0.271228
PEX3	0.00216859	0.00665975	0.271228
ALG8	0.00198734	0.00667835	0.271228
AC016957.2	0.00258762	0.00668445	0.271228
KIZ	-0.00128469	0.00669321	0.271228
SLC18A2	-0.00239806	0.00671565	0.271228
ZSCAN5A	0.00202568	0.00673352	0.271228
PAQR3	-0.00126427	0.00691838	0.277623
ZMYM3	0.00218795	0.00696486	0.278437
DESI2	0.00129877	0.0070056	0.278788
PURA	0.00116117	0.00702661	0.278788
EPB41	-0.000934948	0.00705229	0.278788
CCDC97	0.00166488	0.00709282	0.27882
USB1	0.00242174	0.00710903	0.27882
SURF4	0.00151385	0.00720645	0.27882
ELOVL1	0.0023234	0.00723985	0.27882
CDR2	-0.00107224	0.00729948	0.27882
AP2S1	-0.000967063	0.00731158	0.27882
WDR81	-0.00249184	0.00734558	0.27882
SNHG12	0.00153547	0.00734765	0.27882
KLHL36	0.00168356	0.0073728	0.27882
C17orf51	0.00275816	0.00738426	0.27882
LRBA	-0.000942526	0.00738708	0.27882
TAF1D	0.000679259	0.00741538	0.27882
S100A11	-0.00265086	0.00743281	0.27882
PWAR6	0.00251943	0.00744095	0.27882
SLC25A5	-0.000617149	0.00748009	0.27882
THYN1	0.00117916	0.00749165	0.27882
SMAD7	-0.00154105	0.00749882	0.27882
NUDC	0.000989083	0.00753305	0.279117
THAP7-AS1	0.00248087	0.00759708	0.279873
PATJ	0.0019977	0.00762547	0.279873
SMN1	-0.00165013	0.00763241	0.279873
GFM1	0.00126243	0.00768236	0.279912
MSRA	-0.00152692	0.00771372	0.279912
C11orf24	-0.00230082	0.00773072	0.279912
RCC1	-0.00208873	0.00773877	0.279912
RBM14	-0.0013111	0.00777492	0.280266
MED23	-0.000966991	0.00783873	0.281416
ZNF672	-0.00241537	0.00785976	0.281416
GAPDH	-0.000719993	0.00791212	0.282341
CCDC167	-0.00264035	0.00795389	0.282882
ZNF718	0.00221265	0.00798077	0.282892
BET1	0.00252781	0.00801405	0.283127
STAM-AS1	0.00278533	0.0080825	0.28372
RABGGTB	0.000870642	0.00808417	0.28372
CXCL8	0.00212578	0.00811495	0.283863
GRPEL1	0.000954429	0.00817442	0.28436
SUMF1	-0.00205812	0.00818263	0.28436
MGME1	0.00249471	0.00832968	0.288527
FAIM	0.00206323	0.00842368	0.290836
MMP28	0.00250999	0.00847071	0.291513
NUAK2	0.00260045	0.00853337	0.291872
AASDH	0.00129555	0.00860432	0.291872
AP5M1	0.000874772	0.00860467	0.291872
NOTCH1	0.00275762	0.00861696	0.291872
RBMX	0.000611511	0.00861837	0.291872
MBTD1	-0.00148183	0.00872294	0.292334
EHBP1	-0.00172944	0.00873214	0.292334
PHF1	0.000838469	0.008741	0.292334
JUNB	0.00161498	0.00876945	0.292334
FAM199X	0.0013166	0.00876947	0.292334
ALKBH4	0.0021559	0.00925103	0.306839
DNAJB9	0.000897959	0.00927468	0.306839
RITA1	0.00215899	0.00929116	0.306839
CROT	-0.00181822	0.00933198	0.307233
ENC1	-0.00241652	0.00942444	0.307655
PHF7	-0.00181722	0.00942748	0.307655
TMEM128	0.0017238	0.0094316	0.307655
AL645728.1	0.00231263	0.00947366	0.308082
KCTD9	0.0022828	0.00950637	0.308204
GALNT1	0.000874354	0.00956512	0.309166
SYTL3	0.00180986	0.00965262	0.311048
CA2	-0.00230908	0.00972519	0.312317
MIA3	0.00075489	0.00976379	0.312317
HAR1A	0.00244137	0.00982241	0.312317
HSD17B11	0.00101846	0.00985551	0.312317
CCNG1	0.000748154	0.00996606	0.312317
DYNLL2	0.00115294	0.0100442	0.312317
PCSK7	-0.000848086	0.0100984	0.312317
URB2	0.00202758	0.0101608	0.312317
FARS2	-0.0023086	0.0101676	0.312317
PTPRK	-0.00189243	0.0102278	0.312317
L3MBTL2	0.00231301	0.0102393	0.312317
JAK3	-0.000798109	0.0102412	0.312317
COX14	0.000833654	0.0102886	0.312317
C14orf28	-0.00212401	0.0103039	0.312317
UBE2V1	0.0016081	0.0103189	0.312317
HAX1	0.000972849	0.0103201	0.312317
C16orf91	0.00163512	0.0103791	0.312317
APRT	-0.000713725	0.0103992	0.312317
AES	-0.000656507	0.0104137	0.312317
RPA2	0.00125367	0.0104316	0.312317
CORO1B	-0.00135329	0.0104329	0.312317
RPL6	-0.000412776	0.0104436	0.312317
ZNRF2	0.00163548	0.010453	0.312317
SRSF9	0.000644808	0.0104808	0.312317
KIAA0895L	-0.00194386	0.0105382	0.312317
C19orf48	0.00101299	0.0105578	0.312317
PTMS	-0.00256594	0.0105687	0.312317
TBL3	-0.00240382	0.0106111	0.312317
WDR33	0.000558009	0.010624	0.312317
DYNLT3	0.00116908	0.010647	0.312317
PUS1	0.00193008	0.0106959	0.312317
GIT2	-0.000957872	0.0107039	0.312317
PDE6G	-0.00247798	0.010713	0.312317
SMIM8	-0.00125813	0.0107283	0.312317
HLA-DRA	0.00192355	0.0107505	0.312317
LINC01588	0.00220116	0.0107701	0.312317
PPFIA1	0.00221328	0.0107787	0.312317
PLEKHA5	-0.00222183	0.0108763	0.31429
EIF2S3B	0.00195325	0.0109152	0.31456
MED26	-0.00104992	0.0110076	0.315483
RNF215	0.00204185	0.0110242	0.315483
STAP1	-0.00237121	0.0110469	0.315483
NCBP2-AS2	0.000550827	0.0110659	0.315483
COX5A	-0.000994711	0.0111473	0.316212
AL358781.1	-0.00225375	0.011151	0.316212
PSMD5	0.00122879	0.0114332	0.322871
DAG1	-0.00188429	0.0114688	0.322871
GDI1	0.0018896	0.0114872	0.322871
MTREX	-0.000954027	0.0115233	0.322871
MIS18A	0.00161485	0.0115376	0.322871
PRDX6	0.000648201	0.0116382	0.324802
ITM2A	-0.000938422	0.0116677	0.324802
LINC01481	0.00216159	0.0117286	0.324845
ADA	-0.00129433	0.0117304	0.324845
RMND1	-0.00172419	0.0117913	0.325685
MPPE1	-0.000972297	0.011849	0.326166
WDFY2	-0.00130376	0.0118728	0.326166
GMDS-DT	-0.00231167	0.0119327	0.326166
RAB3GAP2	-0.00119522	0.0120096	0.326166
ARRB2	-0.00102205	0.0120144	0.326166
MAGED2	-0.00169033	0.012028	0.326166
DAPK1	-0.00210756	0.012029	0.326166
AC026979.2	-0.00112584	0.0120541	0.326166
GCNA	0.00227972	0.0121517	0.327972
ATL3	0.00233636	0.012269	0.329566
ERVH48-1	-0.00203108	0.0122727	0.329566
ATP10A	-0.00180805	0.0123453	0.33068
SRSF5	0.000620958	0.0123991	0.331287
HNRNPH3	0.000636524	0.0125274	0.333086
EMC4	0.000859406	0.0125338	0.333086
AC006449.6	0.00227973	0.0125964	0.333086
OARD1	0.000924056	0.0126125	0.333086
NUDCD3	0.00101127	0.0126231	0.333086
G2E3	0.00104666	0.0128106	0.336934
SIAH2	0.00100346	0.0128323	0.336934
SNHG15	0.00102427	0.0130497	0.34031
SERPINB1	0.00137458	0.0130744	0.34031
CLK2	-0.00233514	0.0131359	0.34031
ZNF22	-0.000718187	0.013145	0.34031
RUNX3	0.000991031	0.0131554	0.34031
UBXN1	0.00043623	0.0131676	0.34031
EIF2D	-0.000855554	0.0131849	0.34031
KLF4	-0.00231246	0.0132176	0.34033
BAK1	-0.00132515	0.0132811	0.340405
AMIGO2	0.00247217	0.0132846	0.340405
BIRC3	0.00102325	0.013358	0.340665
NBEAL2	-0.00203181	0.0133588	0.340665
SEC63	-0.000684055	0.0135677	0.344298
SNX17	0.00167814	0.013612	0.344298
PDE4B	-0.00109925	0.0136201	0.344298
AC068473.5	0.00228244	0.013693	0.344298
FAM45A	0.00221744	0.0136995	0.344298
MAP2K2	-0.000976221	0.0137323	0.344298
SEC14L1	0.00114685	0.0137342	0.344298
NAA20	0.00126435	0.0138162	0.344298
SUSD4	-0.00211543	0.013819	0.344298
POLI	-0.00263211	0.0138547	0.344298
RAPGEF2	-0.00228061	0.0138577	0.344298
MPHOSPH8	0.000623212	0.0139024	0.344298
AC062029.1	0.00216557	0.0139221	0.344298
AC069185.1	0.00217783	0.0140111	0.345577
EFCAB2	-0.00140496	0.0140389	0.345577
AP1M1	-0.00124386	0.0142047	0.347924
SRSF3	0.000533506	0.0142779	0.347924
EHD4	0.00169196	0.0142997	0.347924
CRYBG1	0.00179872	0.0143029	0.347924
RASSF5	-0.000891573	0.0143592	0.347924
FZD3	0.00228207	0.0144022	0.347924
CLP1	0.00101608	0.0144045	0.347924
SERPINF1	-0.00270747	0.0144274	0.347924
NR1D2	0.00088268	0.0144287	0.347924
PRKACB	-0.000913334	0.0144861	0.348518
MUC20-OT1	0.00119838	0.0145292	0.348766
PGGT1B	0.001046	0.0146521	0.349366
MED27	0.00131805	0.0146915	0.349366
NUBPL	-0.00182693	0.0147026	0.349366
TIMM50	0.00131121	0.0147103	0.349366
OPA1	0.00133728	0.0147184	0.349366
AC114490.3	0.0019755	0.0148002	0.350173
AL445472.1	0.00184979	0.0148183	0.350173
TNFSF13B	-0.00306421	0.014866	0.350521
CTU1	0.00172079	0.0149935	0.352599
EIF2A	0.000595983	0.0150236	0.352599
ZNF45	0.00212066	0.0150536	0.352599
MNAT1	0.00154208	0.0151986	0.355213
EEF2	-0.000355416	0.0152429	0.355467
LIPT1	0.00139156	0.0153035	0.355611
OXCT1	0.00111948	0.015316	0.355611
DNLZ	0.00245684	0.0153714	0.355651
LY75	0.00204875	0.0153846	0.355651
CLDN1	-0.00205226	0.0155822	0.359438
INVS	-0.00208914	0.0156657	0.360217
AC009041.2	-0.00194956	0.0156837	0.360217
ZFAS1	0.000393531	0.0158625	0.363539
EIF4A3	0.00141727	0.01591	0.363842
CNPY3	0.00117444	0.0159671	0.36415
SLC39A8	0.00232875	0.0160366	0.36415
DUSP1	0.000975336	0.016044	0.36415
TROVE2	0.000767155	0.0160746	0.36415
FAM120AOS	0.00172575	0.0160947	0.36415
NBPF12	0.00243083	0.016171	0.3651
FGFR1OP	-0.00227032	0.0163385	0.366453
DEDD2	0.000827136	0.0163549	0.366453
ALG10	-0.00194932	0.0163598	0.366453
UGP2	0.00141615	0.0163709	0.366453
ATXN3	-0.00102513	0.0164591	0.366453
TAX1BP3	-0.00197211	0.0164716	0.366453
LTA4H	-0.00110491	0.0164721	0.366453
ARHGAP15	-0.000705919	0.0165563	0.367558
PPCDC	0.00218894	0.0167612	0.370716
BZW1	0.000453038	0.016798	0.370716
AL109741.1	0.00194996	0.0168032	0.370716
COG8.1	0.00205067	0.0169679	0.373305
EID3	0.00159642	0.0170129	0.373305
PPIH	0.00109778	0.0170259	0.373305
SRGAP2	-0.00193317	0.0171599	0.375469
DENND6B	-0.001886	0.0171988	0.375549
AL121832.2	0.0018728	0.0172366	0.375602
RPL28	-0.000378548	0.0174316	0.37816
MRPL17	0.00110374	0.0174456	0.37816
AC010883.1	0.00246774	0.0174606	0.37816
GALNT6	-0.00205186	0.0175565	0.379463
BCL2L13	0.00160877	0.0177205	0.380834
HIST1H2AB	0.00181979	0.0177226	0.380834
FAM78A	-0.00197076	0.0177588	0.380834
GTPBP8	0.00100509	0.0177632	0.380834
CYB5R1	0.00188675	0.0178024	0.380907
NIP7	0.00067444	0.017883	0.380919
SH3TC1	0.00215512	0.0178934	0.380919
SMG9	0.00184449	0.0179104	0.380919
SLC35B2	-0.00230757	0.017978	0.381076
BAG2	0.00206061	0.0180435	0.381076
ARHGEF1	-0.000989697	0.0180721	0.381076
SIRT3	0.00211955	0.0180794	0.381076
KNTC1	0.00211842	0.018097	0.381076
ZNF736	-0.00116982	0.018152	0.381479
LENG8	-0.000813455	0.0182131	0.382008
CETN3	0.00231186	0.0182696	0.38244
SPON2	-0.00223242	0.0183259	0.382863
SELENOK	0.000637333	0.0183953	0.383561
ERGIC2	0.00102766	0.0184664	0.384288
MICA	0.00214269	0.0185912	0.386131
MRPL38	-0.00198447	0.0186316	0.386216
TMEM43	-0.00171533	0.0186823	0.386428
EIF4EBP2	0.001288	0.0188097	0.386428
PNRC1	0.000455263	0.0188351	0.386428
MAML1	0.00155776	0.0189147	0.386428
BNIP3	0.00140579	0.0189551	0.386428
SCOC	0.00132439	0.018965	0.386428
TMBIM6	0.000638501	0.0190214	0.386428
FAM98A	0.00177559	0.0190652	0.386428
ERLIN1	0.00210666	0.0190831	0.386428
H2AFY	-0.000646242	0.0191255	0.386428
TANGO2	0.00230125	0.0191448	0.386428
AL355001.2	0.00212099	0.0191538	0.386428
ZNF250	0.00239874	0.0192069	0.386428
ANXA1	-0.00153432	0.019258	0.386428
ACAT1	0.00169479	0.0193588	0.386428
YIPF1	0.00244577	0.019392	0.386428
STX10	-0.00111417	0.0194136	0.386428
VEZT	-0.000935498	0.0194212	0.386428
FIS1	-0.000722093	0.0194838	0.386428
ESCO1	0.000627077	0.0195003	0.386428
MAP1LC3A	0.00201303	0.0195199	0.386428
B9D2	0.0010939	0.0195521	0.386428
AC022098.1	-0.0021044	0.0195719	0.386428
MZT1	0.000806014	0.019588	0.386428
ADD3	-0.000853002	0.0196099	0.386428
COA4	0.00132324	0.0196174	0.386428
EVI2A	0.000979446	0.019623	0.386428
PARP1	-0.00135488	0.019705	0.386572
CPNE1	-0.00184775	0.0197094	0.386572
FAM120A	-0.00105921	0.0197717	0.386572
FDX2	0.00222057	0.01985	0.386572
DOCK2	-0.000862458	0.0198693	0.386572
FOCAD	-0.00215913	0.0198899	0.386572
ANAPC5	-0.000716758	0.0199117	0.386572
SPG21	-0.00108948	0.0199212	0.386572
SIRT1	0.000916364	0.0200705	0.388761
MAP1S	-0.00194388	0.0201408	0.389414
TRAFD1	0.00212973	0.0202268	0.390366
EID2B	-0.00150078	0.0203216	0.391485
FKBP11	0.00151748	0.0203944	0.391954
NAP1L3	-0.00221836	0.0204747	0.391954
DDX50	0.00106443	0.0205071	0.391954
ALG2	0.0013083	0.0205251	0.391954
CHCHD7	0.000949772	0.0205648	0.391954
MPZL3	-0.00153836	0.0205671	0.391954
MOCS2	0.0013591	0.0206717	0.393187
GOT1	0.00235841	0.0207057	0.393187
NUDT16L1	0.000708947	0.0208344	0.394252
LSM6	0.00104164	0.0208747	0.394252
HERC5	0.00235622	0.0209408	0.394252
RPLP0	-0.000342542	0.0209426	0.394252
ACAP2	-0.000959389	0.0209472	0.394252
ADARB1	-0.00195606	0.0209968	0.394487
AL391121.1	-0.00241108	0.0210884	0.394916
SMAD1	-0.0021639	0.0210939	0.394916
NDE1	0.000911207	0.0211621	0.395497
MNT	-0.00114069	0.0214634	0.400424
USP16	0.000567159	0.0215129	0.400645
FAM177A1	0.00138707	0.0215522	0.400675
MUTYH	0.00125017	0.0215936	0.400744
CCT6A	0.000840153	0.0217028	0.401551
SMARCA5	0.000678385	0.0217126	0.401551
MTF2	-0.00066965	0.0218046	0.402552
RBM11	0.00235273	0.0218508	0.402705
TSN	0.000600705	0.0218892	0.402716
TRIAP1	0.000644649	0.0220237	0.40449
ZNF746	0.00135023	0.0221129	0.405171
ZNF436-AS1	0.0020181	0.022137	0.405171
SBF2	0.00180939	0.0223954	0.406172
RPL36A	-0.000458496	0.0224743	0.406172
AC011825.2	-0.00180415	0.022498	0.406172
RAB33A	0.00177722	0.0225003	0.406172
IMP4	0.00106055	0.022524	0.406172
MTFP1	0.00217173	0.02253	0.406172
TRIM37	0.00131733	0.02254	0.406172
ITGB2-AS1	-0.00209289	0.0225577	0.406172
DGKD	0.000875859	0.0226243	0.406172
E2F4	-0.000916076	0.0226282	0.406172
RAC2	-0.000942821	0.0226393	0.406172
FAM111A	-0.00148941	0.0226749	0.406172
TCF12	-0.00106266	0.0227056	0.406172
CD52	-0.00150366	0.0227264	0.406172
AC084018.2	0.00230069	0.0228068	0.406925
FRMD4A	-0.00179214	0.0229259	0.407937
GSK3A	-0.000951796	0.0229612	0.407937
PDPK1	0.000948109	0.0229786	0.407937
AC064807.1	0.00163845	0.0230573	0.408653
VDAC3	0.00102063	0.0231152	0.408997
MCM4	0.0020472	0.0232316	0.409377
MRPS34	-0.00104138	0.0232567	0.409377
AOAH	-0.00201635	0.0232875	0.409377
ATP5F1E	-0.000333012	0.0233397	0.409377
NAA35	0.00121327	0.0233655	0.409377
MTMR4	-0.00108738	0.023386	0.409377
USP9Y	0.00140308	0.0234496	0.409377
HOOK2	0.00211354	0.02347	0.409377
EIF5	0.000468004	0.0234832	0.409377
NPM1	0.000386695	0.0235651	0.409739
CUTC	0.00133655	0.0235916	0.409739
HSPA14.1	0.000873999	0.0236489	0.409739
PPP2CB	0.00216671	0.0236866	0.409739
VAMP3	0.000785741	0.0237178	0.409739
FBXL6	-0.00152188	0.0237953	0.409739
CDKN2AIP	0.000603472	0.0238122	0.409739
TENT5C	0.00174008	0.0238366	0.409739
GPALPP1	-0.00142217	0.0239027	0.409739
AC087741.1	-0.00194124	0.0239596	0.409739
FAM84B	0.00189961	0.0239669	0.409739
APP	-0.00121699	0.0239898	0.409739
PIK3CB	-0.0012908	0.0240155	0.409739
SNHG22	0.00183118	0.0240434	0.409739
SCFD2	-0.00189612	0.0242589	0.412727
RPL36AL	0.000393276	0.0242963	0.412727
TFRC	0.000858291	0.0244076	0.413453
PPT1	-0.00108465	0.0244169	0.413453
DCP1A	0.000649268	0.0246315	0.416327
DNAJA4	0.00140305	0.0246649	0.416327
CCDC62	0.00191267	0.024714	0.416418
IVD	-0.00190685	0.0247667	0.416418
EIPR1	-0.00182683	0.0248077	0.416418
AC092279.1	0.00203317	0.0248651	0.416418
CD46	-0.000491297	0.024866	0.416418
JMJD8	-0.00160833	0.0250003	0.417414
SLC25A3	0.000434427	0.025004	0.417414
XPO6	0.0010495	0.0250443	0.417431
ZBTB2	-0.0013131	0.0251673	0.417747
PTPN7	-0.000768525	0.0252219	0.417747
ATP13A1	0.00223273	0.025247	0.417747
MESD	0.00098897	0.0252868	0.417747
PTOV1	-0.00140464	0.0252892	0.417747
ZNF781	0.00184292	0.0252989	0.417747
PLCXD1	0.00197946	0.0254628	0.418807
ARL8A	0.00114116	0.0255089	0.418807
ZNHIT2	0.00188162	0.0255249	0.418807
TMEM106B	0.00146284	0.0255887	0.418807
AK9	-0.00169894	0.0255949	0.418807
BCL2L12	0.00170466	0.0256156	0.418807
NR1D1	0.00234861	0.0256931	0.418807
MRPS22	0.000828591	0.0256983	0.418807
USP40	-0.00207353	0.0257492	0.418807
RTL8C	0.00190603	0.0257606	0.418807
ATP8A1	-0.00116862	0.0257964	0.418807
LINC00893	-0.0022733	0.0258902	0.41969
ZNF331	0.00128068	0.0260424	0.421515
IDH3B	0.0005603	0.0260846	0.421556
PBXIP1	-0.000762931	0.0261511	0.421989
EBAG9	0.00102075	0.0262685	0.422814
RAD23B	-0.000618854	0.0262981	0.422814
SENP6	0.000693986	0.0263254	0.422814
SPTSSA	0.00208024	0.0264207	0.422814
AC016405.3	0.00227989	0.0265011	0.422814
PIP4K2C	0.00204719	0.0265144	0.422814
FMNL1	-0.000913326	0.0265594	0.422814
USP22	-0.000836154	0.0265609	0.422814
LRRC59	0.00101977	0.0265873	0.422814
CCDC90B	0.000961718	0.0266024	0.422814
RRNAD1	0.00175201	0.0266396	0.422814
AHI1	0.00170134	0.0266841	0.42289
KDM3B	0.00104796	0.0267451	0.423225
HSPA9	0.000549769	0.026975	0.42623
PPP3R1	0.00088296	0.027044	0.426686
NMNAT3	0.00204731	0.0271603	0.427154
F11R	-0.00203831	0.0271806	0.427154
TMEM167A	0.000743204	0.0272617	0.427154
ZBED4	-0.00190719	0.0272939	0.427154
TBC1D10A	-0.00120131	0.0273105	0.427154
EVL	-0.000983385	0.027318	0.427154
ATXN7.1	-0.00116151	0.0273921	0.427154
BCL2L11	-0.00130072	0.0274028	0.427154
RALGAPA1	-0.000837147	0.0274353	0.427154
RACK1	-0.000299704	0.0275279	0.427971
ANXA5	-0.00184046	0.0275759	0.428091
AL121944.1	0.00177732	0.0276759	0.429017
AP003486.1	0.00197946	0.0279716	0.432184
SLC25A28	0.000899115	0.0279777	0.432184
SKP1	0.000380042	0.0280021	0.432184
CEP104	0.00148746	0.028184	0.433841
RPL18A	-0.000302139	0.0282048	0.433841
KLHL8	0.00152347	0.0282319	0.433841
URB1	0.00208745	0.0283316	0.434746
MRNIP	-0.00194329	0.0284277	0.435591
ZNF7	0.00184681	0.0285105	0.436232
NFU1	0.00144564	0.0285596	0.436354
TOX4	0.000639869	0.0286614	0.437281
TNFAIP1	0.00203688	0.0287327	0.437322
CTCF	-0.000940799	0.0287539	0.437322
SNX29	-0.000897713	0.0287874	0.437322
SIK2	0.00186699	0.0289759	0.437424
MAP3K1	-0.0012912	0.0289765	0.437424
AL133453.1	0.00172047	0.0289858	0.437424
TNKS1BP1	-0.00196574	0.0289965	0.437424
RPS27A	0.000290939	0.0289998	0.437424
PPARA	-0.0021859	0.0290608	0.437723
NECAP2	-0.000741225	0.0291565	0.438203
BTG1	0.000531137	0.0291807	0.438203
INPP4A	0.0015263	0.0292332	0.438203
TSGA10	0.00147839	0.029287	0.438203
EIF4G1	0.000878413	0.0294178	0.438203
FAM69A	0.00196761	0.0294481	0.438203
LMBR1L	0.000892985	0.029491	0.438203
AC006504.5	-0.00169975	0.0295353	0.438203
CD226	-0.00166956	0.0295805	0.438203
KARS	0.000639414	0.0296387	0.438203
AL117332.1	0.00233766	0.0296413	0.438203
H1F0	0.00181534	0.0296442	0.438203
AC103724.4	0.00156011	0.0296681	0.438203
BPNT1	0.00194376	0.0296695	0.438203
NFKBID	0.00254669	0.0298398	0.440106
SLC2A1	0.00235086	0.029919	0.44015
PLEKHH2	0.00210214	0.0299256	0.44015
RFXAP	0.00139192	0.0300041	0.44028
DHX35	-0.00122762	0.0300172	0.44028
YY1	-0.000420743	0.0300638	0.440357
DOCK7	-0.0018468	0.0301603	0.441162
EPHX2	-0.0015544	0.0303087	0.44234
HINT3	0.00113976	0.030324	0.44234
SUPT5H	0.000776493	0.0305917	0.443998
CUL4A	-0.000938729	0.0306095	0.443998
TNFRSF10B	0.00161544	0.0306118	0.443998
LIAS	0.00115101	0.0306306	0.443998
CCDC9	0.00173997	0.030688	0.443998
TAGLN2	-0.000905784	0.0307052	0.443998
KIF21B	-0.00127513	0.0307471	0.443998
MAP3K20	-0.00204669	0.0307774	0.443998
ZMYM4	-0.00115639	0.0308184	0.443998
SUPT6H	-0.000804547	0.0308622	0.443998
PGM2L1	-0.000901885	0.030897	0.443998
C4orf3	0.000780293	0.0310141	0.44508
SUV39H2	-0.00195051	0.0311117	0.445879
WNT7A	0.00249624	0.0313396	0.446994
LINC02298	0.00185222	0.0313599	0.446994
KANSL1	-0.000549498	0.0313789	0.446994
TMEM251	0.00173852	0.0313993	0.446994
MRRF	0.00196038	0.0313997	0.446994
SMU1	0.000688034	0.0315722	0.447784
MUM1	-0.00185745	0.0316113	0.447784
SPATS2	0.0020995	0.0316232	0.447784
FGD5-AS1	0.000778062	0.0316237	0.447784
LYAR	0.00188389	0.0317832	0.448746
GTF3C2	-0.00133544	0.0318019	0.448746
FGFBP2	-0.00221448	0.0318271	0.448746
FH	0.00147481	0.0318604	0.448746
RASL11A	0.00220473	0.0319584	0.448996
PPWD1	-0.00106411	0.0320149	0.448996
STMN1	-0.00121757	0.0321272	0.448996
EAF2	0.002191	0.0321383	0.448996
SNX20	-0.00133608	0.0321858	0.448996
METTL18	0.00150761	0.0322462	0.448996
WDR77	0.00181829	0.0322748	0.448996
ETFA	0.00124457	0.0323409	0.448996
SLC7A6	-0.000923311	0.0323698	0.448996
ABHD11	-0.00182999	0.0323989	0.448996
NIFK-AS1	0.00167098	0.0325911	0.448996
PIAS2	-0.000806245	0.0326046	0.448996
ZC3H12A	0.00156131	0.0326131	0.448996
SREK1	-0.00055148	0.0326278	0.448996
ORMDL1	0.000492293	0.0326534	0.448996
ADRM1	0.000803828	0.0326575	0.448996
ZCCHC17	0.00186316	0.0326924	0.448996
UBE2E2	-0.00138786	0.0327144	0.448996
ZBTB21	-0.000807248	0.03274	0.448996
FTL	0.000388086	0.0327849	0.448996
TXNDC12	0.00120489	0.0327949	0.448996
CCDC84	0.00101088	0.0328477	0.448996
TCAF2	0.00143055	0.0328492	0.448996
PSMC2	0.000674162	0.0331563	0.452611
PARP2	-0.00190406	0.0333652	0.454427
NDUFA7	-0.00109124	0.0333748	0.454427
ATF7IP2	-0.000798808	0.0335318	0.454441
CITED2	0.00084575	0.0335343	0.454441
NUP37	0.00152404	0.0335495	0.454441
GABARAP	-0.0020061	0.0335648	0.454441
NRCAM	0.0018047	0.0335895	0.454441
HS1BP3	0.00163357	0.0336491	0.454599
PXN	0.00120822	0.0336867	0.454599
KLF5	0.00180692	0.0337766	0.454718
ZNF845	-0.00144433	0.0338464	0.454718
TMEM30B	0.00168703	0.0338558	0.454718
C2CD5	-0.00129996	0.0338666	0.454718
NOL12	0.00143194	0.0339798	0.455105
NT5DC1	0.00121693	0.0339856	0.455105
ZFAND5	0.000732156	0.0340515	0.455105
XBP1	0.000800887	0.0340665	0.455105
TBC1D9B	-0.00169456	0.0341412	0.45553
BICRAL	-0.0010836	0.0342488	0.456394
ARMCX1	0.00180162	0.0343832	0.456711
DERL2	0.000613401	0.0344424	0.456711
UHRF1BP1	-0.00178218	0.0344492	0.456711
AC010226.1	0.00193439	0.0344673	0.456711
ARHGEF7	-0.00124396	0.0344874	0.456711
JAK2	0.00192342	0.0345905	0.456958
ZDHHC24	0.00145433	0.0346343	0.456958
RPP14	-0.00118445	0.0347216	0.456958
SNRNP48	0.00124091	0.0347582	0.456958
TMEM134	-0.000613481	0.0347595	0.456958
C7orf50	0.00170144	0.0347639	0.456958
CAPN7	0.000993734	0.0348729	0.457013
NAB2	0.00185714	0.0349397	0.457013
BTBD2	-0.00119164	0.0349739	0.457013
AC104532.2	0.00146318	0.0350023	0.457013
NDUFAF8	0.000749735	0.0351	0.457013
IL4R	0.000979962	0.0351067	0.457013
ICE2	0.00107566	0.0351785	0.457013
MAGOH	0.00048393	0.0352675	0.457013
ANKRA2	0.000843561	0.0352932	0.457013
UBL5	0.000645544	0.0353073	0.457013
P2RY10	0.000707962	0.035313	0.457013
OSBPL2	0.00104698	0.0353243	0.457013
SLAIN2	0.000705401	0.0353497	0.457013
RHNO1	0.000978736	0.0353697	0.457013
CLOCK	0.00185425	0.0355067	0.457927
RWDD2B	0.00192079	0.0355266	0.457927
RPS27L	0.000741973	0.0356461	0.458605
ACTR10	0.000829048	0.0356744	0.458605
ATP11C	0.00146375	0.0357392	0.458605
SURF2	0.00124389	0.0357583	0.458605
TRMT10B	0.00156625	0.0357949	0.458605
STX17-AS1	-0.00199109	0.0359275	0.459108
EPB41L4A-AS1	0.00068326	0.0359369	0.459108
XPC	0.000778531	0.0359636	0.459108
AC048341.2	0.00192924	0.0360573	0.459233
MAL	0.000656324	0.0360634	0.459233
NRM	-0.00186566	0.036103	0.459233
ZBTB20-AS4	-0.00175989	0.036215	0.459596
DENND1A	-0.00196209	0.0362179	0.459596
ZDHHC2	0.00160971	0.0363165	0.460096
ZNF827	-0.00107419	0.0363438	0.460096
LRPAP1	0.000789854	0.0365274	0.461869
AVPI1	0.00210363	0.0368199	0.464978
JMJD6	0.000906448	0.0368607	0.464978
SLC25A46	0.00127819	0.036981	0.465943
HUS1	0.000680003	0.0370575	0.466354
CBR4	-0.00201989	0.0371967	0.467296
AIDA	0.000976773	0.0372431	0.467296
FKBP15	-0.00182671	0.0372642	0.467296
NMT1	0.000943254	0.0373188	0.467347
ARL6IP1	0.000574013	0.0373983	0.467347
PSMB6	0.000564939	0.0374	0.467347
CNBP	0.000772754	0.037511	0.467921
SNX27	0.00169665	0.037534	0.467921
ZNF124	0.00099837	0.0377344	0.469745
LRRC8C-DT	0.00172744	0.0377687	0.469745
DLST	-0.00083133	0.0379517	0.471364
CHCHD6	0.00161252	0.0379875	0.471364
DUSP18	0.00201181	0.0380709	0.471472
EXOSC2	0.00152299	0.0380881	0.471472
PYURF	0.000761581	0.0381292	0.471472
TGOLN2	0.00048282	0.0382435	0.472337
STARD10	-0.000911783	0.0383959	0.473405
LRRC37B	-0.00107293	0.0384191	0.473405
ZNF148	0.00114017	0.0385408	0.473848
C11orf49	-0.00206494	0.0385709	0.473848
AC132192.1	0.00224599	0.0385887	0.473848
HIPK1-AS1	0.00130261	0.0387127	0.47441
TEN1	0.00134013	0.0387237	0.47441
ITGAL	0.00157464	0.0388351	0.475196
SLC36A4	0.00141545	0.0388772	0.475196
CDKN1C	0.00214933	0.0389511	0.475552
HSPD1	0.001253	0.0389964	0.475559
HLA-B	0.000436317	0.0391571	0.47604
C2CD3	-0.00152788	0.0391634	0.47604
ZNF638	0.00103602	0.0391701	0.47604
PNPLA7	0.00162617	0.0393186	0.477062
PIP4P1	0.000709131	0.0393487	0.477062
RHOB	0.00272542	0.0393888	0.477062
N6AMT1	0.00182743	0.0395389	0.478335
NRIP1	-0.00073292	0.039723	0.479949
INTS10	0.000642622	0.0397626	0.479949
NEDD4L	-0.00199549	0.0400547	0.482927
DCTN3	0.000461988	0.0403931	0.486456
MT1X	0.00103852	0.0406205	0.488443
SH2D3A	0.0015964	0.0406825	0.488443
HIST1H2BF	0.00159527	0.0406959	0.488443
TAP1	0.00141311	0.0407816	0.48892
HSP90AB1	0.00082952	0.0408894	0.489659
GNB1	0.000704046	0.0409826	0.490224
LYPD3	0.00153956	0.0411416	0.491043
R3HDM1	-0.00117216	0.0411435	0.491043
TCF4	-0.00128485	0.0412462	0.491718
PLEKHO1	-0.00119955	0.0413538	0.492229
TIGD5	0.00191104	0.0413817	0.492229
ZNF669	0.00116543	0.0415404	0.4928
AP3B1	0.000858642	0.0415801	0.4928
C1RL	0.00185694	0.0415879	0.4928
RPL26	-0.000261125	0.041615	0.4928
TOLLIP-AS1	0.00187084	0.0416906	0.492967
DDX24	0.000435137	0.0417311	0.492967
NME4	-0.000932189	0.0419541	0.492967
TMCO1	0.000731654	0.0419694	0.492967
CHD9	-0.000908865	0.0419727	0.492967
FAM89A	0.0027537	0.0420442	0.492967
KAT5	0.00118253	0.0420656	0.492967
NOM1	0.000910198	0.042069	0.492967
KLF6	-0.00107269	0.0420776	0.492967
CHURC1	-0.000803696	0.0420997	0.492967
GPR89A	-0.00135886	0.0422627	0.492967
DNAJC18	0.00186856	0.0422717	0.492967
AP000787.1	0.00160964	0.0422948	0.492967
NPTN	0.000982034	0.0422968	0.492967
KCTD12	0.00218917	0.0423245	0.492967
SSBP4	-0.00114401	0.0425031	0.493987
SLC25A1	0.00137938	0.042505	0.493987
FAHD1	0.00140317	0.0425873	0.494403
WASF2	-0.000656901	0.0426638	0.494752
GJB6	0.00164142	0.0427976	0.495546
CCDC191	0.00173705	0.0428255	0.495546
YPEL2	-0.00117113	0.0429376	0.495854
DAAM1	-0.00163854	0.0429983	0.495854
LINC02273	0.00152622	0.0430785	0.495854
NSMCE1	-0.00103602	0.0431014	0.495854
MYADM	-0.000982639	0.0431192	0.495854
UHMK1	0.000756888	0.0431319	0.495854
ENDOG	0.00187089	0.0432401	0.49656
HOMER1	0.00189602	0.0434193	0.496652
UBASH3B	0.00217029	0.0435201	0.496652
MTFR1	0.00177342	0.0435715	0.496652
C9orf16	-0.000487504	0.0435769	0.496652
SDAD1	0.000876982	0.0435816	0.496652
IFIT2	0.00217902	0.0436918	0.496652
DGCR2	0.00139447	0.0437243	0.496652
PIKFYVE	0.00137918	0.0437286	0.496652
NANS	0.000884329	0.0437774	0.496652
PAPOLA	0.000352889	0.0437985	0.496652
MARCH8	0.00119503	0.0438238	0.496652
CHMP7	-0.000582188	0.0438542	0.496652
DGCR6	0.00177096	0.0438552	0.496652
HERC2	0.00167955	0.0439857	0.49674
FUCA1	0.00168376	0.0440064	0.49674
HSF5	0.00175432	0.0440256	0.49674
DYRK2	-0.000913617	0.0441151	0.49674
GFPT1	0.00156444	0.0441259	0.49674
SPG7	-0.000740658	0.0441433	0.49674
ZDHHC23	0.00167523	0.0443821	0.498412
PNKP	-0.00156017	0.0443856	0.498412
AP3M1	-0.00102902	0.0444952	0.499094
SNAP23	0.00094978	0.0445402	0.499094
SLC26A2	0.00181893	0.0446095	0.499344
MDC1	0.00163284	0.0446651	0.4994
ZNF770	0.000799345	0.0447868	0.4994
BEX2	0.000776063	0.0447919	0.4994
TCTEX1D2	-0.00191608	0.0449018	0.4994
EIF1AD	0.00103398	0.0449767	0.4994
TESMIN	0.00175642	0.0450941	0.4994
VPS18	0.00195229	0.0451123	0.4994
FOSL2	0.00146566	0.0451356	0.4994
NRIP3	0.00205436	0.0452407	0.4994
TMEM60	0.00173422	0.0452708	0.4994
USP37	0.00161371	0.0453018	0.4994
MPHOSPH10	0.000667611	0.045355	0.4994
AC068338.2	0.00157867	0.0453671	0.4994
C1orf52	0.000561201	0.0454708	0.4994
TMC8	0.000657891	0.0454828	0.4994
ECHDC2	-0.0010416	0.0455481	0.4994
SLC33A1	-0.0018074	0.0455574	0.4994
NEK1	0.00157763	0.0455699	0.4994
TRAPPC1	-0.000877589	0.0455727	0.4994
KPNA1	-0.0010124	0.0455926	0.4994
KDM6B	0.000965238	0.0456006	0.4994
POT1	0.00191251	0.0458459	0.501569
ATP5F1D	-0.000502055	0.0460086	0.502832
EMC7	0.000536225	0.0461219	0.503194
UBXN7	-0.000712891	0.0461845	0.503194
SPTLC2	0.00153932	0.0462387	0.503194
COPS3	-0.00073627	0.0463132	0.503194
UHRF1BP1L	0.00102247	0.0463232	0.503194
ATP5PF	0.000385931	0.0463406	0.503194
EMSY	0.00136866	0.0463872	0.503194
FTX	-0.00104472	0.0464203	0.503194
MTMR1	0.00139374	0.0464824	0.503354
ST3GAL1	0.00107686	0.0465954	0.503377
ATF1	0.00148347	0.0466232	0.503377
AAK1	-0.00039366	0.0466769	0.503377
ATRAID	0.000567575	0.0466925	0.503377
SLC35A2	0.00176007	0.0467212	0.503377
CREB3	0.00173214	0.0468982	0.504355
MFSD14B	0.00181343	0.0470119	0.504355
MAN2B2	0.0013738	0.0470484	0.504355
CUL9	0.00171576	0.0470697	0.504355
FUT11	0.0018668	0.0472942	0.504355
BST2	0.00209289	0.0473025	0.504355
MRFAP1L1	0.00107086	0.0473426	0.504355
YME1L1	0.000498586	0.0474328	0.504355
BCL9	0.00187028	0.0474508	0.504355
NOL4L	-0.00170258	0.0474608	0.504355
SOCS3	0.00197727	0.0474709	0.504355
P2RX4	-0.00127946	0.0474915	0.504355
EXOSC8	0.000875055	0.0474915	0.504355
PPP1CA	-0.00161697	0.0475037	0.504355
CTBP1	-0.000811126	0.0475497	0.504355
RPL30	0.000221675	0.0476192	0.504355
GLOD4	0.00110034	0.0476768	0.504355
DTNBP1	0.00158	0.0477161	0.504355
SESN2	0.00209452	0.0477341	0.504355
GID8	-0.000587882	0.0477606	0.504355
ZXDC	0.000859303	0.0478295	0.504582
RBM12	0.00102855	0.0478818	0.504611
FBF1	-0.00179546	0.0479272	0.504611
SNHG7	0.000486662	0.0480059	0.504941
FBXO34	-0.000994736	0.0480943	0.50537
ZNF678	-0.00150338	0.0482959	0.506321
A2M-AS1	-0.00183989	0.0483126	0.506321
SH3BP5-AS1	0.00184598	0.0483276	0.506321
HLA-DRB1	-0.00166495	0.0484532	0.507138
PASK	-0.00109572	0.0485817	0.507671
CPSF1	-0.00145846	0.0486372	0.507671
FOXJ2	0.00139915	0.0486474	0.507671
ALPK1	0.0015842	0.0487403	0.507713
PPM1B	-0.000581021	0.0487804	0.507713
LINC02328	0.00182637	0.0487947	0.507713
MED11	0.00175246	0.0488565	0.50786
PEMT	0.00189361	0.0489397	0.508228
SLCO3A1	-0.00116159	0.0491591	0.50894
SNRPF	0.000384887	0.049188	0.50894
DNPH1	-0.00106233	0.0493042	0.50894
MALT1	0.000806015	0.0493353	0.50894
DTX3L	0.00198598	0.0493865	0.50894
PSMB4	0.000592052	0.0494414	0.50894
PRNP	0.000910016	0.0495059	0.50894
ETHE1	-0.000830171	0.0495286	0.50894
CHD3	-0.000591308	0.049538	0.50894
PINK1	0.00119329	0.0495744	0.50894
MBNL2	-0.000736276	0.049611	0.50894
TRIM38	0.000925397	0.0496291	0.50894
MTRNR2L1	0.00334589	0.0496305	0.50894
MAF	0.00157236	0.0497622	0.509379
HPCAL1	0.0012481	0.0497691	0.509379
MARF1	-0.000555788	0.0499549	0.510789
LINC02361	-0.00179698	0.0500493	0.511262
PRDM4	0.00102869	0.0501704	0.511726
ERP29	0.000314519	0.0501909	0.511726
ATIC	0.00152085	0.0503159	0.511848
NENF	0.000594066	0.0503598	0.511848
TSTA3	-0.00185733	0.0503758	0.511848
DIDO1	-0.000751522	0.050446	0.511848
ZSWIM1	-0.00165159	0.0506312	0.511848
PHYKPL	-0.000966013	0.0507543	0.511848
KIAA0586	0.00110259	0.050785	0.511848
TIMM23B	0.000787477	0.0508004	0.511848
SMIM3	0.0021764	0.0508021	0.511848
SLC52A2	0.00159645	0.050957	0.511848
ZNF222	0.00150422	0.0509791	0.511848
RCN2	0.000719668	0.051012	0.511848
ITFG2	-0.000662371	0.0510707	0.511848
TRMT112	0.000647643	0.051073	0.511848
BSDC1	-0.000650297	0.051152	0.511848
ZBTB49	0.00151537	0.0511626	0.511848
FAM117A	0.00117642	0.0512958	0.511848
ACAD9	0.00184342	0.0513168	0.511848
TCF25	-0.000452597	0.0513431	0.511848
CENPX	-0.00124548	0.0513861	0.511848
NOL7	0.000433742	0.0513986	0.511848
SLC2A3	0.000956388	0.0514023	0.511848
PPP2R1B	-0.00104551	0.0514112	0.511848
COPG1	0.00124051	0.051505	0.511848
ACOX3	0.00162512	0.0515105	0.511848
DIP2C	-0.00174579	0.0515359	0.511848
CA5B	0.00130724	0.0516339	0.511848
HEATR5B	-0.00172983	0.0516793	0.511848
BCAS4	0.000961727	0.0517297	0.511848
TRIM11	0.000958519	0.0517327	0.511848
FCMR	0.000919265	0.0517607	0.511848
PARP11	0.00177796	0.0517808	0.511848
CRIP2	0.00216062	0.0517913	0.511848
AGPAT3	0.00157463	0.0519109	0.512554
AC100810.3	0.00172266	0.052019	0.513034
HSPA2	0.00230075	0.0520561	0.513034
SLC7A1	0.00192598	0.0521787	0.513177
PMPCB	0.00051067	0.0522662	0.513177
SAMD1	-0.00132176	0.0523477	0.513177
MRPL18	0.00142846	0.0523627	0.513177
QKI	-0.000512993	0.0524927	0.513177
EXOC3	0.00136694	0.0525084	0.513177
ICAM3	-0.00065167	0.0525728	0.513177
SPATS2L	0.00272394	0.05274	0.513177
PYGB	-0.00112077	0.052748	0.513177
MRPL9	0.000563719	0.0528095	0.513177
USP3	-0.000510371	0.0528649	0.513177
ABCE1	0.000681521	0.0528655	0.513177
PAAF1	-0.00132951	0.0529095	0.513177
ZNF32	-0.000677164	0.0529304	0.513177
KCTD20	-0.000802474	0.0529511	0.513177
ZNF571	0.00134382	0.0529795	0.513177
FRG1	0.000549472	0.0529897	0.513177
BLK	-0.00155053	0.0531338	0.513177
AC019131.2	0.00186213	0.0531806	0.513177
RPL37A	-0.000285329	0.053246	0.513177
SIKE1	0.000993659	0.0532777	0.513177
ELMO1	-0.0010051	0.0533347	0.513177
ZNF75D	0.0016372	0.0533388	0.513177
GPX7	-0.000947064	0.0533737	0.513177
NDUFA8	0.0014744	0.053398	0.513177
NT5C3A	0.000803082	0.0534115	0.513177
SMCR8	0.000882009	0.0534336	0.513177
CORO1A	-0.000517361	0.0534611	0.513177
ZSCAN2	-0.00140247	0.05347	0.513177
FAM241A	0.00197414	0.0536458	0.5144
PPOX	0.00177912	0.0538514	0.515649
STK11IP	0.00171665	0.0538731	0.515649
APOL2	-0.00145134	0.0539689	0.516102
NTHL1	-0.00186632	0.0540252	0.516139
RANBP10	-0.00162428	0.0540698	0.516139
SEPT9	-0.000620407	0.0542028	0.516792
MRPL49	0.000854801	0.0542354	0.516792
VTI1B	0.000877078	0.0543553	0.517224
SCARB2	-0.00110255	0.0543781	0.517224
HAUS4	0.00166546	0.0545304	0.517913
AL391988.1	-0.00177606	0.0545479	0.517913
FAM229A	-0.00177152	0.0545981	0.517927
METTL16	0.000730637	0.0546914	0.5181
SRRT	0.000643757	0.0547138	0.5181
CRIP1	-0.00120285	0.0548419	0.518851
HIST1H2AC	-0.00110834	0.0549338	0.519258
NSFL1C	0.000629852	0.0552291	0.521478
RPS6KA2	-0.00182269	0.0552666	0.521478
ZNF839	0.00163322	0.0554511	0.522754
GZMM	-0.00111614	0.0555372	0.523103
STRBP	-0.00157469	0.0556402	0.523609
CEP76	-0.000903302	0.0557808	0.524067
CACNA2D4	-0.00183081	0.0558196	0.524067
CTSZ	0.00186246	0.0559022	0.524067
CHD2	0.000477595	0.0559109	0.524067
ARMC6	-0.0019525	0.0559353	0.524067
METTL5	0.00103577	0.0560247	0.524442
SON	0.000245266	0.0561991	0.525365
DCBLD1	0.00184322	0.0562911	0.525365
FKBP14	0.00167463	0.0563026	0.525365
GATD3A	0.00188329	0.0563208	0.525365
GEMIN5	-0.00168186	0.0564603	0.525806
RPS25	0.000220135	0.0564671	0.525806
EIF1	0.000429277	0.0567858	0.528312
MRPL20	0.000791237	0.057022	0.529719
MAD1L1	0.000981495	0.0570367	0.529719
TSPAN6	-0.0017456	0.0571507	0.530315
IKZF2	-0.00167248	0.0572468	0.530427
UGDH	-0.00183299	0.0572809	0.530427
FASTK	0.000881477	0.0573125	0.530427
FBXL16	-0.00157261	0.0574299	0.530793
LRIG2	0.00152902	0.0575119	0.530793
RAB32	-0.00163134	0.0575226	0.530793
SMIM1	0.00161369	0.0576047	0.530793
AC005332.5	-0.0017224	0.0576489	0.530793
SNRPD2	-0.000361742	0.0577636	0.530793
C9orf135	-0.00191312	0.0577668	0.530793
DDIT3	0.000741227	0.0578317	0.530793
LIMS2	-0.00191095	0.0578418	0.530793
MDM4	-0.000510127	0.0579228	0.530793
C22orf39	-0.00079775	0.0580087	0.530793
THAP2	0.00128688	0.0580179	0.530793
POLD1	0.00160632	0.0580301	0.530793
NUDT21	0.000552694	0.0580657	0.530793
ULK2	0.00188262	0.0581008	0.530793
ICAM2	0.000770496	0.0581971	0.530797
CYC1	0.00069311	0.058201	0.530797
RASA3	0.00074125	0.0583315	0.531532
FEM1C	0.00112426	0.058429	0.531619
QRSL1	0.00140416	0.0584828	0.531619
ARPC1B	-0.00116073	0.0584911	0.531619
RAB39B	0.00143742	0.0585871	0.532037
HAR1B	0.00177618	0.0587546	0.532585
GTF3A	-0.000402506	0.0588523	0.532585
AL135925.1	0.000753484	0.0589265	0.532585
TMEM202-AS1	0.00187695	0.0589316	0.532585
NGRN	0.00146949	0.0590047	0.532585
THAP11	0.000698974	0.0590933	0.532585
PSMG2	0.000485765	0.059108	0.532585
M6PR	0.00121596	0.0591141	0.532585
AC090204.1	-0.00154826	0.0591471	0.532585
PCMT1	0.00124773	0.0591868	0.532585
ERO1A	0.000827755	0.0591984	0.532585
RUBCN	0.00129734	0.0592821	0.532888
GLCCI1	0.00174371	0.0593595	0.533133
EMC1	-0.00103798	0.0594591	0.533576
DUSP12	0.000899583	0.059519	0.533664
RAB28	0.00154062	0.0596569	0.533827
SHF	0.00189099	0.0596801	0.533827
HK2	0.00175006	0.0597829	0.533827
STAT3	0.00104065	0.05989	0.533827
TUT7	-0.000876132	0.0599202	0.533827
EFHC1	-0.00170135	0.0599913	0.533827
METTL22	0.00147674	0.0599958	0.533827
SUPT20H	0.000914209	0.0600119	0.533827
CS	-0.000692483	0.0600545	0.533827
JMJD4	0.00151197	0.0601016	0.533827
NQO2	0.00218868	0.060115	0.533827
HES6	0.00160028	0.060148	0.533827
UNKL	-0.00117285	0.0601898	0.533827
DNAJA3	0.00162419	0.0603415	0.534727
SNAPC5	0.00121967	0.060429	0.535055
VNN2	-0.00172558	0.0606002	0.535275
GMFG	-0.000347425	0.0606352	0.535275
TOR1A	0.00111182	0.0606645	0.535275
PLSCR1	0.00272815	0.0606912	0.535275
RETSAT	0.00161728	0.0607727	0.535275
OSGEPL1	-0.00189633	0.060803	0.535275
EID1	-0.000430249	0.0608061	0.535275
MYL6	-0.000504638	0.060956	0.536151
ORAOV1	0.00133332	0.0612879	0.53685
ULK1	-0.00138095	0.0613033	0.53685
SS18L2	0.000661323	0.0613453	0.53685
CYCS	0.00077859	0.0613491	0.53685
HCFC2	0.00090555	0.0613509	0.53685
DYRK4	0.00181925	0.0613839	0.53685
ZNF169	-0.00191299	0.0613889	0.53685
JARID2	-0.000717227	0.0614949	0.537335
PGAP1	0.00225601	0.061569	0.537541
PFDN5	0.000214938	0.0617313	0.538243
RNF6	0.000686976	0.0617507	0.538243
SSB	0.000424256	0.0618564	0.538284
SLX4	-0.00158825	0.0619041	0.538284
TDRD3	-0.00113261	0.0619072	0.538284
GSPT2	-0.00165946	0.0619977	0.538631
CACTIN	0.00122319	0.0621074	0.538712
SIRT2	-0.00130704	0.0621084	0.538712
MPP6	0.000902804	0.0621904	0.538984
DNAJC9	0.000804998	0.0623415	0.539773
NIF3L1	-0.00151097	0.062383	0.539773
ARID3A	-0.0016998	0.0626402	0.541126
ITSN2	0.000568845	0.0626411	0.541126
N4BP2	-0.000917147	0.0627702	0.5418
ARSG	-0.00160287	0.0630192	0.543102
CREG1	0.00188923	0.0630507	0.543102
EMC3	0.000557292	0.0631111	0.543102
CCND3	0.000966614	0.0631252	0.543102
HMGB1	-0.000376874	0.0631912	0.54323
TMEM234	0.00163823	0.0632529	0.543321
HRAS	0.00131376	0.0634504	0.544132
NAA30	0.000901952	0.0635614	0.544132
EIF2S1	0.000927838	0.0636048	0.544132
HCFC1R1	-0.00134751	0.063618	0.544132
USP30-AS1	0.00179248	0.0636258	0.544132
CRTC2	0.00140587	0.0636664	0.544132
SDE2	-0.000651525	0.0637056	0.544132
UBQLN1	-0.000660642	0.0638865	0.54524
SLC23A2	0.00112601	0.0644124	0.548884
TMEM156	-0.00122616	0.0644167	0.548884
CYLD	0.000322882	0.0645403	0.549221
ENTR1	0.00101419	0.0646087	0.549221
STT3B	-0.000575504	0.0646113	0.549221
GNG8	-0.0017379	0.0647435	0.549906
C18orf21	0.000761548	0.0648057	0.549995
GADD45GIP1	0.000390812	0.0650691	0.55179
CRNDE	-0.00162397	0.0652522	0.551884
GALR2	0.00154878	0.0652537	0.551884
CCDC59	0.000493101	0.0652983	0.551884
TIPRL	0.000728312	0.0653897	0.551884
FRMD8	0.00110767	0.0654319	0.551884
SLC3A2	0.000728693	0.0654873	0.551884
CBX6	-0.000942153	0.0655571	0.551884
KHSRP	-0.000646398	0.0655618	0.551884
MIER3	-0.00132035	0.0655872	0.551884
PKN2	0.000597107	0.0655992	0.551884
MBLAC2	0.00176735	0.0656846	0.551906
SYPL1	0.000638878	0.0657056	0.551906
TFE3	0.00168091	0.0660909	0.554705
RTKN2	0.0018827	0.0662269	0.555408
BPGM	-0.00105971	0.0664566	0.556895
MED29	0.0012309	0.0665135	0.556933
TRIM14	0.00168458	0.0667077	0.558119
POGK	0.000971109	0.0668513	0.558881
ACP6	-0.00172163	0.06699	0.559307
TSEN2	-0.0015626	0.0670074	0.559307
PLRG1	0.00127153	0.0670958	0.559605
MCM5	0.00175222	0.0671868	0.559872
RGS12	-0.00165308	0.0672331	0.559872
TMEM254	0.00179453	0.0673012	0.560001
FXR1	0.00044157	0.0673669	0.560109
UBIAD1	0.00127488	0.0674961	0.560187
RPE	0.00170542	0.0675255	0.560187
PREB	0.00169744	0.067595	0.560187
ZNF703	0.00173116	0.067618	0.560187
ZNF439	-0.00157138	0.0676491	0.560187
CAPN15	-0.0012345	0.0677275	0.560187
CCDC173	0.00155451	0.0677516	0.560187
NCAPD3	-0.00104522	0.067892	0.560187
NOP53	0.000285425	0.0679216	0.560187
POLDIP2	0.000811035	0.0679368	0.560187
TRAPPC12	0.0012376	0.0680325	0.560187
CNBD2	0.00130422	0.0680389	0.560187
TAF1C	0.00161704	0.0680611	0.560187
MTHFR	0.00155029	0.068164	0.5606
C1orf159	-0.00152489	0.0682477	0.560855
RNF139	0.00060995	0.0684526	0.561652
GSS	0.00152079	0.0684575	0.561652
CCDC51	-0.00165856	0.0686114	0.561652
IFRD1	0.000742465	0.0686657	0.561652
FEZ2	-0.00133697	0.0686984	0.561652
CRB3	0.00147537	0.0687632	0.561652
NOL10	0.000862182	0.0688015	0.561652
AC019205.1	-0.00147436	0.0689364	0.561652
ABHD8	0.00147209	0.0690051	0.561652
SEC11A	-0.000508814	0.0690264	0.561652
PIGK	0.00182232	0.0690438	0.561652
RAB33B	0.000885251	0.0690538	0.561652
RDH14	0.000919806	0.0691214	0.561652
AP001160.1	0.00174513	0.0691658	0.561652
COX19	0.000429446	0.0691681	0.561652
TTC39C	0.000856572	0.0692057	0.561652
AC107464.3	-0.00148612	0.0693635	0.561652
UCP2	-0.00121039	0.0693882	0.561652
FBXO45	0.000872407	0.0694009	0.561652
ANKRD52	0.00146509	0.069401	0.561652
GMPR2	0.00157191	0.0694625	0.561692
MIR155HG	0.00172548	0.0695116	0.561692
BABAM2	0.00145194	0.0695848	0.561856
ZFP36L1	-0.000463822	0.0697282	0.562345
PDHA1	0.00119692	0.0698857	0.562345
TMEM147-AS1	0.00166759	0.0699661	0.562345
SIPA1	-0.00132804	0.0699872	0.562345
MHENCR	-0.000686817	0.0700288	0.562345
CSNK2A1	-0.00070564	0.0700337	0.562345
AC005076.1	0.00152658	0.0701252	0.562345
SDHB	0.0006264	0.0701447	0.562345
CEP44	-0.00127733	0.070296	0.562345
GOLPH3	-0.000708514	0.0703159	0.562345
WASHC3	0.000956651	0.070335	0.562345
MMAB	0.00184335	0.0704877	0.562345
FASTKD5	-0.000926383	0.0704939	0.562345
BATF	0.00377905	0.0704941	0.562345
GADD45A	0.00100516	0.0704966	0.562345
AC004865.2	0.00143773	0.0705399	0.562345
MYLIP	0.000610738	0.0705444	0.562345
KIF18A	0.00145111	0.0706024	0.562386
ROCK2	0.00170515	0.0707217	0.562548
PIGP	0.00104473	0.0707285	0.562548
AC011445.2	-0.00161123	0.0708219	0.562574
GNL2	0.000954043	0.0708376	0.562574
RNFT1	0.00104848	0.0709878	0.563347
SPAG7	-0.000730053	0.0711086	0.563838
DONSON	-0.00165294	0.0711775	0.563838
SSH1	-0.00141379	0.0712089	0.563838
CEP126	0.00142778	0.07145	0.565327
CD109	-0.00168585	0.0716365	0.566381
PPP3CC	0.000862862	0.0717535	0.566881
ERI3	-0.00132945	0.0719226	0.566881
OTUD3	0.00108519	0.071969	0.566881
EIF4E	-0.000757146	0.071971	0.566881
ZHX1	0.000649703	0.072009	0.566881
HOXB2	0.00159655	0.0721253	0.566881
NEPRO	0.000706098	0.0721551	0.566881
CALCOCO1	-0.000948352	0.0721555	0.566881
LONRF1	0.00173152	0.0722089	0.566881
MAPK8IP3	0.00141402	0.0723387	0.566881
ZNF611	0.00170434	0.0723586	0.566881
BCL7A	-0.000872513	0.0723877	0.566881
PYCARD-AS1	0.00165633	0.0723927	0.566881
PSMB5	0.000852832	0.0725664	0.567809
MRPS11	0.00108135	0.0727289	0.567809
MRPL35	0.00128361	0.0727749	0.567809
NUP58	0.000551399	0.0728126	0.567809
PRMT5	0.00169014	0.0728776	0.567809
TFB2M	0.00123441	0.0728984	0.567809
BPHL	0.00154957	0.0729364	0.567809
CCNA2	0.00156224	0.0729384	0.567809
PLOD3	0.00158067	0.0730607	0.568345
SLC35E2A	-0.00154822	0.0731771	0.568495
ERICH1	0.00064257	0.0732041	0.568495
INO80E	-0.000990017	0.0732404	0.568495
GTF2A2	0.000484576	0.0734302	0.568828
TRAM1	0.000409171	0.0735066	0.568828
MLKL	-0.0016016	0.0735232	0.568828
PYCR2	0.0014219	0.0736861	0.568828
PUS3	0.00104949	0.0736957	0.568828
LMLN	0.00153195	0.0737088	0.568828
RRP1	0.00145378	0.073732	0.568828
MCFD2	-0.000617494	0.0737921	0.568828
KEAP1	-0.00163686	0.0738181	0.568828
SEPHS1	-0.000735009	0.0738181	0.568828
SNRPG	0.000488104	0.0739112	0.568957
MRPL53	0.00165299	0.0739419	0.568957
RHEBL1	0.00180699	0.0740472	0.569206
DYNC1I2	-0.0010359	0.0741196	0.569206
RAB3A	0.00149055	0.0741713	0.569206
SOCS1	0.00132777	0.0741885	0.569206
AC015802.6	0.00121756	0.0743055	0.569693
ZNF75A	0.000954757	0.0745081	0.570633
NAA50	0.000902786	0.0745354	0.570633
CMIP	0.00130655	0.0746153	0.570834
AL356599.1	0.00161286	0.0748076	0.571893
EXOSC4	0.0015474	0.075094	0.572498
TMEM167B	0.00062712	0.0751247	0.572498
STARD3	0.000938432	0.0751279	0.572498
RPF2	0.000948415	0.0751792	0.572498
TRIM4	0.000788686	0.0751874	0.572498
LINC00957	0.00160821	0.0752097	0.572498
DENND4B	0.00118853	0.0753513	0.57297
FRY	-0.00173127	0.0753794	0.57297
AMMECR1	0.00117871	0.0754854	0.573024
CTNS	0.0015008	0.0755067	0.573024
TMEM216	0.00153107	0.0755482	0.573024
GATD1	-0.00169468	0.075675	0.573133
LYPLA2	-0.000977234	0.0757214	0.573133
FAM216A	0.00153795	0.0757438	0.573133
HIST1H2BH	-0.00163038	0.0758063	0.573133
ZNF562	-0.00157521	0.0758677	0.573133
SERINC5	-0.000515982	0.0759386	0.573133
SF3B5	0.000317241	0.0759656	0.573133
SNX18	-0.0014631	0.0759937	0.573133
NEDD9	-0.00105077	0.0761286	0.573743
SLC35B3	0.00179343	0.0761979	0.573856
REC8	-0.00184717	0.0763012	0.573856
ARHGAP35	0.00165225	0.0763549	0.573856
HSPB1	-0.000688036	0.0763594	0.573856
ZNF83	-0.000916865	0.0765614	0.574001
AC005082.1	0.0016384	0.0766172	0.574001
ZDHHC20	0.000531994	0.0766686	0.574001
AKAP7	0.00137169	0.0766731	0.574001
NOC2L	0.000618701	0.0766802	0.574001
C21orf91	0.00082972	0.0767027	0.574001
DBF4	0.000541813	0.0768692	0.574843
DNAJC21	0.000465229	0.0771201	0.576314
SLC4A1AP	0.000915612	0.0773396	0.57732
DNAH1	-0.00155646	0.0773633	0.57732
ZNF711	-0.00118677	0.0775002	0.577936
LRRC37A3	0.00116484	0.0776985	0.579009
ZNF33A	0.00094267	0.0779129	0.580081
APBB1IP	-0.000882727	0.0780121	0.580081
HIST1H3B	0.0015949	0.0780437	0.580081
AC100810.1	0.000858728	0.0780606	0.580081
ANKRD16	0.00154448	0.0782308	0.580872
ZNF771	0.00179077	0.0783113	0.580872
CUL3	-0.000504729	0.0783568	0.580872
NUDT16	-0.00156658	0.078473	0.580872
RBM5	-0.000488846	0.0785854	0.580872
HYOU1	0.00102752	0.0786277	0.580872
CTNND1	0.0018715	0.0786584	0.580872
QSER1	-0.0014053	0.078714	0.580872
DFFA	0.00103717	0.0787142	0.580872
RPL15	-0.000239606	0.0787461	0.580872
KIN	0.000702529	0.0787808	0.580872
MLH3	0.00137944	0.0788225	0.580872
ABL2	0.00136421	0.0790162	0.581272
ZBTB6	0.00165111	0.0790337	0.581272
RNF170	0.00166415	0.079076	0.581272
RAB21	0.000598773	0.0790954	0.581272
AL451165.2	-0.00183889	0.0791931	0.581531
CENPO	-0.00148875	0.07924	0.581531
STAMBPL1	0.00118738	0.0793966	0.582278
ETV6	0.00149203	0.0795004	0.582638
MLF2	0.000586431	0.0796325	0.582882
PPP2R3C	0.000656049	0.0796807	0.582882
TMEM126A	0.000690872	0.0798023	0.582882
RALGPS2	0.0011142	0.0798425	0.582882
LAMP3	0.00172741	0.079938	0.582882
INCENP	0.00161688	0.0799567	0.582882
NAA16	0.000532152	0.0799668	0.582882
ASB6	-0.00106086	0.0799723	0.582882
PIK3CA	-0.000668029	0.0800512	0.583058
TARBP1	0.00127587	0.080115	0.583123
CRADD	0.00128211	0.0802572	0.58359
WDR89	-0.00101974	0.0803002	0.58359
EIF3M	0.000327956	0.0804231	0.58359
LARP1B	-0.00105651	0.0804435	0.58359
GBP5	0.001951	0.080488	0.58359
DDX41	-0.00146355	0.0805151	0.58359
UBE2S	0.000924585	0.0806081	0.58359
RABL2A	-0.00151591	0.0806181	0.58359
LMBRD2	0.00157723	0.0807306	0.583777
NCL	0.00041175	0.0807539	0.583777
EPN2	0.00170901	0.0809163	0.584244
KIAA1958	0.00181074	0.0809987	0.584244
FAM160B1	-0.000682253	0.0810639	0.584244
GPR137	0.00114254	0.081194	0.584244
DHX33	0.00165875	0.0812633	0.584244
ARHGEF6	-0.00117872	0.081289	0.584244
CAP1	0.000829044	0.0813274	0.584244
TIPARP	0.000822513	0.0814244	0.584244
KIAA1586	0.00124627	0.0814679	0.584244
ATP2B1	-0.00063585	0.0814944	0.584244
PCNP	0.00037721	0.0815309	0.584244
BTN3A1	-0.000915995	0.0815575	0.584244
SERINC3	-0.000504826	0.0815764	0.584244
CSGALNACT1	-0.000656777	0.0816506	0.584244
PIK3R5	-0.00103615	0.0816918	0.584244
HCG11	-0.00158206	0.0817774	0.584244
DUS3L	-0.00108433	0.0817889	0.584244
ELL2	0.00129344	0.081813	0.584244
GYG1	0.00158117	0.0818623	0.584244
MRFAP1	0.000443055	0.0819495	0.584474
FBXO3	-0.000516518	0.0820254	0.584489
EMG1	0.000748008	0.0820615	0.584489
LMBRD1	-0.000677251	0.0821729	0.584528
MCM2	-0.00155243	0.0822243	0.584528
DAZAP2	0.000387958	0.0822318	0.584528
TTC1	0.00122422	0.0823349	0.584869
QDPR	0.00171251	0.0824006	0.584945
ATP6V1A	-0.00159294	0.0824775	0.584968
CAMK4	-0.000402845	0.0825139	0.584968
STAT5B	-0.000695346	0.0825872	0.585098
PHC2	-0.000844926	0.0828225	0.586216
TM2D2	0.00133958	0.0829488	0.586216
PTGIR	-0.00220453	0.0829902	0.586216
DPF2	-0.000843372	0.0830057	0.586216
MED15	-0.000771522	0.0830206	0.586216
TXNDC11	-0.000789095	0.0833725	0.586647
BCCIP	0.000561746	0.0833959	0.586647
DIS3	0.000544004	0.083407	0.586647
BRD9	0.000616998	0.0834153	0.586647
SMIM15	0.000821861	0.0835007	0.586647
ZNF101	0.00116832	0.0836408	0.586647
WDR20	-0.000753023	0.0836472	0.586647
IER5L	0.00142387	0.0837267	0.586647
AC025159.1	-0.000675271	0.0837353	0.586647
PDRG1	0.00066183	0.083772	0.586647
CFAP36	0.000800757	0.0837828	0.586647
ABT1	0.000488795	0.0838431	0.586647
TMEM117	0.00158716	0.083987	0.586647
CCT7	0.000482309	0.0839941	0.586647
TRAM2-AS1	-0.00140173	0.0841615	0.586647
RAD51C	0.00135175	0.0842391	0.586647
CTDP1	0.00125036	0.0842549	0.586647
RNF26	0.00137593	0.0843007	0.586647
STAU2	0.00142872	0.0843769	0.586647
PTPN1	0.000626777	0.0843875	0.586647
CCDC85C	0.00158214	0.0843942	0.586647
AC097634.1	0.00149797	0.0843969	0.586647
CHCHD4	0.00156506	0.0845075	0.586647
AC090948.3	0.00146888	0.0847063	0.586647
CAB39	0.000813277	0.0847435	0.586647
ZBTB4	0.00100732	0.0847694	0.586647
COQ3	0.001439	0.0848122	0.586647
DDN-AS1	-0.00141752	0.0849013	0.586647
LINC00685	0.0015203	0.0849405	0.586647
SLC39A1	0.00144523	0.0849699	0.586647
PCGF3	0.00111972	0.0849775	0.586647
SLC3A1	0.00143406	0.0850022	0.586647
SOCS5	0.00136125	0.0850787	0.586647
PIGO	0.00162737	0.0850922	0.586647
BLOC1S2	0.000595962	0.0850955	0.586647
ISCU	0.000685017	0.0851679	0.586647
AP2A1	0.00163069	0.0852004	0.586647
FAM241B	0.00157103	0.0852123	0.586647
NUDT18	-0.00149558	0.0852332	0.586647
MGAT2	0.00117524	0.0854304	0.586983
RICTOR	-0.000575888	0.0854906	0.586983
VAC14	0.00141214	0.0855748	0.586983
ZBTB20	0.000497464	0.0855999	0.586983
RPS19	-0.000204335	0.0856395	0.586983
DCP1B	0.00164757	0.0857172	0.586983
FBXL15	-0.00109717	0.0857211	0.586983
ZNF740	0.00110183	0.085785	0.586983
ZNF181	0.00130855	0.0858313	0.586983
ERG28	0.000855298	0.0858657	0.586983
WDR82	0.000457746	0.0860145	0.586983
SPG11	0.00133352	0.0861361	0.586983
RPS6KA5	0.000808542	0.0862633	0.586983
PNPLA8	0.000550381	0.0862691	0.586983
IGF2R	-0.0010697	0.0862969	0.586983
SAYSD1	0.00145369	0.0863794	0.586983
KIAA0753	0.00153698	0.0863964	0.586983
TMEM159	0.0013448	0.0864399	0.586983
TANC2	-0.000938941	0.086441	0.586983
POC5	0.00119472	0.0865281	0.586983
APC	-0.000822468	0.0865356	0.586983
ENDOV	0.00158345	0.0865931	0.586983
AC130343.2	0.00133511	0.0867225	0.586983
KLHL18	-0.00083779	0.0867316	0.586983
SLC2A11	0.00144872	0.0867703	0.586983
ICA1L	-0.00107967	0.0867752	0.586983
PTPRS	0.0014129	0.0867938	0.586983
TMEM19	0.0010845	0.086842	0.586983
EXTL2	0.00132065	0.0868828	0.586983
AC016831.1	0.00182569	0.0870443	0.587701
TMEM203	0.000640976	0.0871061	0.587745
PRKAB1	0.00127395	0.0872832	0.588566
TIMM23	0.00070335	0.0874319	0.589183
OSGEP	-0.00112379	0.0875044	0.589183
PPP1R14B	-0.00103707	0.0875455	0.589183
HSPBAP1	-0.00137935	0.087707	0.589183
HP1BP3	-0.000390978	0.0877402	0.589183
SOCS4	0.0010377	0.0877488	0.589183
VPS52	-0.00136649	0.0877625	0.589183
C16orf54	-0.00100487	0.0878883	0.589656
GPR65	0.00124449	0.0881727	0.591191
CARNMT1	0.00129257	0.0882721	0.591227
ANKRD40	0.00100749	0.0883682	0.591227
TC2N	0.000479629	0.0883769	0.591227
EDC3	0.00170387	0.0884005	0.591227
KMT5C	-0.00103704	0.0884947	0.591473
ZNF597	0.00174338	0.0885648	0.591473
SAR1B	0.000584664	0.0886856	0.591473
CXCR4	0.000523822	0.0886919	0.591473
ZNF213-AS1	-0.00127856	0.0887154	0.591473
SFT2D1	0.00114009	0.0889049	0.592365
AC010642.2	0.00150772	0.0892257	0.593436
PLXDC1	-0.000985703	0.0893888	0.593436
LAPTM4B	0.00161533	0.0894387	0.593436
CYB5D2	0.00123875	0.0894451	0.593436
LINC01336	0.00183122	0.0894626	0.593436
HMGXB3	0.000892147	0.0894945	0.593436
DIS3L2	0.000887008	0.0895199	0.593436
POMK	-0.00145615	0.0895965	0.593436
AP002433.1	-0.0013926	0.0896129	0.593436
FBLN7	-0.00134078	0.0896943	0.593436
NGDN	0.000482406	0.089722	0.593436
N4BP3	0.00162536	0.0898258	0.593436
ARID1B	-0.000459913	0.089926	0.593436
SEL1L3	0.00126267	0.0899682	0.593436
CPNE3	0.000705365	0.0900368	0.593436
PPP1R37	0.00157089	0.0900712	0.593436
YTHDF2	0.00049075	0.0901273	0.593436
MRPL37	0.000769693	0.0901879	0.593436
DLAT	0.00155663	0.0902099	0.593436
SLFN11	0.0017329	0.0902573	0.593436
NKILA	0.00135613	0.0902727	0.593436
TMEM38B	0.00120953	0.0903999	0.593436
MSMO1	-0.00102559	0.0904831	0.593436
ADAMTS10	-0.00141236	0.0905169	0.593436
CCNDBP1	0.000821616	0.0905395	0.593436
PTP4A2	-0.000388279	0.0906869	0.593436
PAWR	0.00164469	0.09069	0.593436
PPP4R2	-0.00040157	0.0907288	0.593436
THAP6	0.00152313	0.090744	0.593436
TRMT61B	0.000773193	0.0908076	0.593436
Z93241.1	0.00124607	0.090861	0.593436
PLAGL2	0.00120759	0.0908782	0.593436
FAM162A	0.000572155	0.0909072	0.593436
INTS8	0.000816027	0.0910165	0.593785
ZNF573	-0.00147006	0.0911119	0.593845
ATP6V0E1	0.000891816	0.0911445	0.593845
SRFBP1	-0.000889043	0.0912479	0.593845
STXBP4	-0.00154044	0.0912491	0.593845
SLC41A1	0.000965489	0.0914965	0.594302
SNTA1	0.00156103	0.0915955	0.594302
TFAP4	0.00124941	0.0916131	0.594302
ATF4	0.000408872	0.0916452	0.594302
ISCA2	0.000814974	0.091648	0.594302
PRPF6	0.000702016	0.0917389	0.594302
ZNF627	-0.00151603	0.0917474	0.594302
PHGDH	-0.00166202	0.0917665	0.594302
ZNF84	0.000818244	0.0918623	0.594561
MIR29B2CHG	0.00167109	0.0920582	0.595467
PRPF38B	0.000302673	0.0922487	0.595815
SIRT5	0.00171849	0.0925209	0.595815
ATRX	-0.00064413	0.0925433	0.595815
SLC25A30	0.00138778	0.0926041	0.595815
COMMD3	-0.000707984	0.0926163	0.595815
POMP	0.000417827	0.0926556	0.595815
SRRD	0.000926928	0.0926618	0.595815
WDR6	-0.000992102	0.0926981	0.595815
AGTPBP1	-0.000659703	0.0927007	0.595815
PCID2	0.000797002	0.0927096	0.595815
PCF11	0.000486212	0.0927283	0.595815
SGK3	0.000887543	0.0927851	0.595819
CTC1	-0.00121567	0.0929051	0.596203
ACSL4	0.00157906	0.092957	0.596203
KAT2A	0.00151078	0.0930771	0.596613
CCR9	-0.00153331	0.0933303	0.597561
ABRAXAS1	0.000706617	0.0933374	0.597561
SPATA5	-0.00122135	0.0935349	0.598127
CD48	0.000340236	0.0935382	0.598127
NF1	0.00135031	0.0939258	0.600245
GOSR1	0.000612395	0.0941189	0.601117
CCDC86	0.00118383	0.0943284	0.601981
MCPH1	0.000526007	0.0943673	0.601981
CLEC2B	0.00111913	0.0944523	0.602162
YPEL1	-0.00159828	0.0945946	0.602427
B3GNTL1	-0.00136657	0.0946073	0.602427
MAGOHB	0.000905388	0.094687	0.602549
SMC5	0.000432982	0.0947397	0.602549
NDUFA12	-0.000574639	0.0948558	0.602555
AL031772.1	-0.00155899	0.0949752	0.602555
NSMCE4A	0.000941695	0.0950238	0.602555
EMP3	-0.000683561	0.0950881	0.602555
GUF1	0.000896461	0.0951024	0.602555
SNF8	0.000582061	0.0951129	0.602555
GTF2H5	-0.00107542	0.0951674	0.602555
UFD1	0.000414252	0.095194	0.602555
TMC6	0.000803387	0.0954604	0.603259
MTHFD2L	-0.000586253	0.095472	0.603259
TMEM208	0.000804353	0.0954754	0.603259
DDX18	0.000456656	0.0955974	0.603671
MAP4	-0.000866473	0.0957598	0.604338
UNC119	-0.000543781	0.096012	0.60557
TMEM25	0.0011659	0.0963971	0.606563
PIP4K2A	0.00137161	0.0965425	0.606563
NRDE2	-0.00083678	0.0966427	0.606563
ZFP62	-0.00115628	0.0966477	0.606563
NEDD1	-0.000735463	0.0967545	0.606563
PHF11	0.000794685	0.0967582	0.606563
CEP350	0.000708017	0.096804	0.606563
DHX40	-0.000609457	0.0968052	0.606563
TAF3	-0.000577643	0.0968386	0.606563
PDE4DIP	0.0015723	0.0968824	0.606563
MIR22HG	0.00152123	0.0969188	0.606563
TIPIN	0.00101591	0.0969863	0.606563
RPL21	0.000228145	0.0971333	0.606563
SEC24B-AS1	0.0015742	0.0974932	0.606563
NHSL2	-0.00139964	0.0975205	0.606563
SOD2	0.00155756	0.0976345	0.606563
OSTM1	0.0013987	0.0976467	0.606563
KIF9-AS1	0.00151065	0.0976719	0.606563
POLR1C	0.000904856	0.0976839	0.606563
RSRC1	-0.000647881	0.0976933	0.606563
FRMD4B	0.0019142	0.0977543	0.606563
NSMCE3	0.000686432	0.0977635	0.606563
UBE4A	0.000710993	0.0977842	0.606563
UNC93B1	0.00145397	0.0978124	0.606563
MAN1B1	-0.000994514	0.0978405	0.606563
TBRG1	0.000801644	0.0979655	0.606563
ZNF787	0.00120035	0.0979842	0.606563
LSM14B	0.00151877	0.0980062	0.606563
DPH3	0.000902961	0.0980096	0.606563
ARHGEF37	-0.00160652	0.0980319	0.606563
GPCPD1	0.000491879	0.0980485	0.606563
CCDC32	0.0010916	0.098128	0.606563
DIS3L	0.00102921	0.0981352	0.606563
RNF25	0.00141633	0.0981666	0.606563
ARHGAP32	-0.00143129	0.0982178	0.606563
RUVBL2	0.00133724	0.0982305	0.606563
SHISAL2A	-0.00118	0.0983615	0.606563
OST4	0.000325572	0.0984163	0.606563
SASS6	0.00135849	0.0984754	0.606563
GCNT4	-0.00135473	0.0984786	0.606563
LARP7	0.000450434	0.0985079	0.606563
ZNF704	-0.00162921	0.0986403	0.606726
AC004889.1	0.00137822	0.0987063	0.606726
AP003108.2	0.00139071	0.0987333	0.606726
TLE4	-0.000361309	0.0987627	0.606726
ZNF600	-0.00158251	0.0989045	0.607017
TRBV6-2	-0.00150931	0.0989287	0.607017
MLEC	0.000963144	0.0990011	0.607017
LPAR2	0.000889172	0.0990384	0.607017
KIF1BP	0.00151181	0.0992141	0.607743
SUPT3H	-0.00159946	0.0993191	0.608037
PDIA4	0.00146336	0.0994607	0.608553
MBNL1	0.000513003	0.0996921	0.608632
SLC25A53	0.00140182	0.0997668	0.608632
ZNF559	0.00151007	0.0998283	0.608632
NDUFS7	0.000682081	0.0999121	0.608632
AL139393.2	0.00147064	0.099933	0.608632
IER3	-0.00164655	0.100046	0.608632
POU6F1	0.00140213	0.10005	0.608632
PRKAG2	0.000978476	0.10007	0.608632
ABCG1	-0.00104714	0.100116	0.608632
STAG1	-0.000689599	0.100159	0.608632
PET100	-0.000553673	0.100175	0.608632
HLA-DPA1	0.00168256	0.100198	0.608632
BORCS5	0.000882556	0.100218	0.608632
NNT-AS1	0.00127506	0.100366	0.608769
AC022364.1	0.00118357	0.100401	0.608769
NFKBIB	0.000758409	0.100412	0.608769
USO1	0.00134605	0.100487	0.608878
FABP5	0.0012622	0.100825	0.610579
MYL5	0.00152305	0.101025	0.610882
MED17	-0.000738882	0.101079	0.610882
CMSS1	-0.00127262	0.101097	0.610882
SERF2	-0.000970612	0.101105	0.610882
OCEL1	0.00153468	0.101264	0.611257
MARCKS	-0.0019167	0.101282	0.611257
PIGA	0.000785702	0.101577	0.612354
MAGEF1	0.00166856	0.10162	0.612354
NATD1	0.00154822	0.101637	0.612354
SEPT7	-0.0003851	0.101747	0.612428
MRPL44	0.000544805	0.101831	0.612428
SIDT2	-0.00121689	0.102022	0.612428
GDAP2	0.000833015	0.102037	0.612428
ZNF681	0.00153884	0.102112	0.612428
MICAL1	-0.00131837	0.102142	0.612428
METTL23	0.000791106	0.102186	0.612428
OCIAD1	0.000418679	0.102263	0.612428
ATP5MC1	0.000706883	0.10227	0.612428
RSL1D1	0.000310751	0.102325	0.612428
S100A4	0.00127805	0.10233	0.612428
SRSF2	0.000439437	0.102349	0.612428
SRI	0.000878429	0.102398	0.612428
FBXO25	0.000746139	0.102673	0.613437
OR2A1-AS1	-0.00162976	0.1027	0.613437
RPA1	-0.00110364	0.102796	0.613437
NF2	0.000862648	0.102797	0.613437
IKZF4	-0.002069	0.102882	0.613598
LINC01089	-0.000688581	0.103	0.61396
GAL3ST4	-0.00147934	0.103257	0.61497
PLCE1	0.00133957	0.103285	0.61497
HDHD3	0.00144625	0.103558	0.616246
DEF6	-0.000662461	0.103672	0.616421
DNAJC27-AS1	0.0013437	0.103703	0.616421
LETMD1	0.000645298	0.103807	0.616667
RPS13	0.000185641	0.10386	0.616667
LPP	-0.000888025	0.103935	0.616692
GRK3	0.00163945	0.104	0.616692
CLIP4	0.000882297	0.104039	0.616692
MANBA	0.00128877	0.104269	0.617647
FP565260.6	0.00141724	0.104331	0.617647
IFIT1	0.00231967	0.104374	0.617647
AL359711.2	0.00148755	0.104627	0.618801
PIK3IP1	0.000557648	0.104752	0.619109
SEPT6	-0.000674098	0.104796	0.619109
ASNS	0.00158402	0.10498	0.619233
SLC38A7	0.00126164	0.10498	0.619233
SPART	0.00117222	0.104991	0.619233
ANGEL2	0.000697446	0.10512	0.619651
LINC00663	0.00136762	0.105218	0.619752
SUN1	-0.000546821	0.105254	0.619752
TSNAX	0.000808998	0.105374	0.619981
AGMAT	-0.0015259	0.10541	0.619981
ATP6V0D1	-0.000714623	0.105483	0.620071
RAB27B	-0.00158403	0.105699	0.620773
ATP2A2	0.000919716	0.105766	0.620773
SCNN1D	0.00138649	0.105844	0.620773
HYKK	-0.0014531	0.105863	0.620773
CH25H	0.00214485	0.105924	0.620773
AC079610.2	-0.00149979	0.106038	0.620773
ZNF580	-0.000836881	0.106084	0.620773
AC040169.1	0.00127525	0.106108	0.620773
RPS6KL1	0.00152961	0.106171	0.620773
WDR86	-0.00139125	0.106186	0.620773
TOMM40	0.000626012	0.10633	0.621271
HMGN5	0.0014768	0.10673	0.621735
KLHDC10	0.00138008	0.106831	0.621735
SART3	-0.000785733	0.106851	0.621735
MXD4	-0.000632535	0.10689	0.621735
ZNF354A	0.00143807	0.107063	0.621735
AC093249.6	-0.00167099	0.107064	0.621735
PCBP2	-0.000225557	0.107066	0.621735
AP5Z1	0.00129448	0.107091	0.621735
PCGF1	0.00117448	0.10719	0.621735
PNO1	0.000507097	0.107307	0.621735
PKD1	-0.00144811	0.10731	0.621735
SNX10	-0.00126086	0.107368	0.621735
PITHD1	0.000415626	0.107464	0.621735
ADGRE5	-0.00101265	0.107476	0.621735
LINC00243	-0.00147448	0.10756	0.621735
PIGBOS1	0.00150343	0.107596	0.621735
ELF2	-0.000449142	0.107685	0.621735
FAM209A	-0.00147536	0.107705	0.621735
CNNM4	-0.00134735	0.107776	0.621735
F2R	-0.00161673	0.10778	0.621735
LMNB2	0.00136294	0.107825	0.621735
UBE4B	-0.000894066	0.107877	0.621735
COQ6	0.000928536	0.107922	0.621735
TTN-AS1	-0.00137856	0.108089	0.621735
ZNF146	0.000830197	0.10814	0.621735
SNRPA1	0.000531328	0.108147	0.621735
TSPYL2	0.000592232	0.108158	0.621735
CCDC117	-0.000977334	0.108159	0.621735
CRK	0.00122872	0.108169	0.621735
NDUFV3	-0.000825779	0.108227	0.621735
SNX30	0.00149061	0.108278	0.621735
PXN-AS1	0.00148026	0.108374	0.621735
KLF7	-0.000679112	0.10839	0.621735
ARL13B	-0.00152454	0.10844	0.621735
CACNA1C-AS2	0.00136931	0.108456	0.621735
EDAR	-0.00128723	0.108588	0.621803
ZNF565	-0.001331	0.108627	0.621803
SMAP2	0.000840007	0.108657	0.621803
LYSMD3	0.000797958	0.108816	0.621803
BTF3L4	0.000398476	0.108823	0.621803
TADA2A	0.00135236	0.108829	0.621803
ESS2	0.00108627	0.108877	0.621803
FAM215B	-0.00122952	0.109009	0.622051
SSR2	0.000256053	0.109249	0.622051
TBPL1	0.000697901	0.109302	0.622051
SFR1	0.00105433	0.109352	0.622051
COG4	0.00173485	0.109358	0.622051
AQP3	-0.00117267	0.109377	0.622051
CAMTA2	-0.00144862	0.10938	0.622051
Z98885.3	-0.00147259	0.109388	0.622051
AL022238.2	0.0012789	0.109479	0.622233
URM1	-0.000639566	0.109614	0.622668
MORF4L1	0.000314598	0.109817	0.623041
MANBAL	0.00138196	0.109847	0.623041
CHCHD1	-0.000708364	0.109855	0.623041
CTNNBL1	-0.000919277	0.109982	0.623426
RBM22	0.000420002	0.11008	0.623651
USP27X	-0.00134858	0.110192	0.623841
INTS1	-0.000747105	0.110313	0.623841
RPL19	0.000181392	0.11034	0.623841
FLT3LG	0.000665635	0.110417	0.623841
UBA3	0.00079647	0.110426	0.623841
ACVR1B	0.00102157	0.110476	0.623841
KLHDC4	-0.00104179	0.110524	0.623841
BPTF	-0.000390774	0.110662	0.624286
GEM	0.00161013	0.110749	0.624447
GNPNAT1	0.00126558	0.110893	0.624926
AL357060.1	-0.00079456	0.111101	0.625661
SRRM1	0.000312744	0.111141	0.625661
ZNF184	0.00160511	0.111272	0.626053
PRMT6	0.00149507	0.111328	0.626053
MAPRE2	-0.000676661	0.111591	0.627076
NBR1	-0.0007903	0.111629	0.627076
DPM2	-0.00147484	0.111727	0.627076
HNRNPAB	0.000638012	0.111787	0.627076
RBM28	0.00109163	0.111806	0.627076
PLEKHG4	0.00138262	0.111864	0.627076
CARF	0.00150211	0.11193	0.627084
IRF2BP1	0.000860784	0.111984	0.627084
CPLX1	-0.00158471	0.112147	0.627503
HIF1A	0.000454469	0.112176	0.627503
MRS2	0.00107762	0.112236	0.627505
EIF2B1	0.000654709	0.112379	0.627853
KPNA4	0.000488934	0.112416	0.627853
ZNF48	0.00139444	0.112688	0.628573
PCNA	0.000931191	0.112805	0.628573
IPO7	0.000708737	0.112817	0.628573
AL392172.1	0.00162196	0.112894	0.628573
SAP18	0.000304508	0.112978	0.628573
IQCN	0.00136437	0.113057	0.628573
OSBPL9	-0.00067101	0.113066	0.628573
EIF3J-DT	0.00110926	0.11308	0.628573
EEA1	0.001533	0.11315	0.628573
CRYL1	0.0012071	0.113187	0.628573
MT-CO2	-0.000426002	0.113195	0.628573
PNP	0.00127931	0.113319	0.628934
FAM91A1	-0.000598909	0.113504	0.62952
H3F3B	0.000621225	0.113627	0.62952
CD8B	-0.00163675	0.113744	0.62952
AATF	0.000581228	0.113765	0.62952
AC073389.1	0.00146196	0.113775	0.62952
MXI1	0.000406104	0.113906	0.62952
RNF181	0.00056148	0.113918	0.62952
SLC35D2	0.00141746	0.11394	0.62952
CEBPZOS	0.000698344	0.113958	0.62952
EGLN1	0.000802968	0.114052	0.629664
ADCY9	0.00130371	0.114102	0.629664
HNRNPC	0.000282223	0.114297	0.629889
MVP	0.00150489	0.114389	0.629889
SCO1	0.000850454	0.11444	0.629889
ZNF419	0.00112474	0.114462	0.629889
LXN	0.00141226	0.114493	0.629889
SMARCD1	-0.00047502	0.114553	0.629889
SLA	0.00126184	0.114558	0.629889
TRBC1	-0.000674652	0.114685	0.63009
MRPL42	-0.000615333	0.114782	0.63009
IMMT	-0.000730918	0.114842	0.63009
TRAF4	-0.000784194	0.114847	0.63009
TRIP11	0.00130872	0.11489	0.63009
PTDSS2	0.00146795	0.115083	0.630376
TSPAN32	0.00142724	0.115089	0.630376
LMF2	0.000852529	0.115205	0.630376
FAM13B	-0.00107831	0.115213	0.630376
ZNF141	0.00090253	0.115239	0.630376
ZNF154	-0.00125664	0.115463	0.6309
TRMT2A	-0.00113498	0.115489	0.6309
HYPK	0.00112652	0.115513	0.6309
PEX26	-0.000823809	0.115599	0.631046
ATP6V0C	-0.00148988	0.115742	0.631505
HIST1H1E	-0.00123688	0.115895	0.631898
TADA2B	0.000780325	0.115984	0.631898
PIK3C2A	0.000706526	0.115993	0.631898
MSANTD3	0.000923183	0.11618	0.632528
ZNF507	-0.000748428	0.116227	0.632528
C4orf33	0.00130574	0.116395	0.632894
RPL12	-0.000222356	0.116456	0.632894
RUFY1	0.00132403	0.116473	0.632894
H1FX-AS1	0.00121335	0.116573	0.633027
TMSB4Y	-0.00130263	0.116616	0.633027
SAP30BP	0.000612835	0.116722	0.633275
NR2C1	0.000790212	0.116881	0.633499
LRRC37A2	0.00163224	0.116882	0.633499
THG1L	0.00142651	0.116942	0.633502
EXT2	-0.00150521	0.117072	0.633535
CNOT7	0.000388261	0.117084	0.633535
SNRNP70	-0.000362691	0.117127	0.633535
GNB4	-0.00125851	0.117274	0.633867
SERPINE2	0.00140762	0.117348	0.633867
FXYD5	0.000377699	0.117416	0.633867
GPR157	0.00131356	0.117427	0.633867
SHLD2	0.00101155	0.11801	0.636376
MRPS6	0.00120392	0.118011	0.636376
C8orf58	-0.00142785	0.118351	0.637219
RBM7	0.000438747	0.118384	0.637219
ARCN1	0.000564106	0.118388	0.637219
C1orf109	0.00112306	0.118495	0.637219
AMFR	0.000721396	0.118666	0.637219
CNOT3	0.00103515	0.118787	0.637219
ITPR3	-0.00123785	0.118802	0.637219
SLC11A1	0.00125322	0.118839	0.637219
ADAT2	0.00132314	0.118845	0.637219
LINC00467	-0.00123692	0.11885	0.637219
DNAJA2	0.000399496	0.118886	0.637219
LAMTOR2	-0.00107149	0.118947	0.637219
MAD2L2	0.00114428	0.118992	0.637219
KCNJ14	0.00147965	0.119089	0.637219
ARF4	0.000553096	0.119175	0.637219
ZNF880	-0.0010372	0.119195	0.637219
HEMGN	-0.00139416	0.119262	0.637219
LPIN2	-0.000878787	0.1193	0.637219
CIP2A	0.00138079	0.119308	0.637219
BMF	-0.00165586	0.119366	0.637219
FBXO7	0.000545896	0.119517	0.637314
DYNC1LI2	0.000597374	0.119572	0.637314
RPS14	0.000219678	0.11967	0.637314
BCL3	0.00125253	0.119675	0.637314
ZDHHC14	-0.0013418	0.119684	0.637314
NSMF	-0.00112465	0.120035	0.638692
ALKBH8	-0.00141623	0.12016	0.638692
[truncated: 8,638 more rows]

## Sheet: Sex
gene	coef	p	fdr
XIST	-7.46749	2.97108e-81	3.15944e-77
UTY	5.55182	5.80395e-69	3.08596e-65
TTTY15	5.08368	3.55245e-56	1.25922e-52
TSIX	-2.88334	1.10994e-37	2.95079e-34
USP9Y	3.09838	7.0827e-28	1.50635e-24
ZFY	4.84093	1.44262e-12	2.55681e-09
EIF1AX	-0.586539	1.85577e-12	2.81918e-09
DDX3Y	7.27949	1.94231e-10	2.58182e-07
EIF1AY	5.31153	2.32336e-10	2.74518e-07
RPS4Y1	8.61799	2.46218e-09	2.61828e-06
KDM5D	3.88131	3.63895e-09	3.51787e-06
KDM5C	-0.600766	7.58283e-07	0.000671965
EIF2S3	-0.437001	1.2016e-06	0.000982911
ZFX	-0.492525	1.98711e-06	0.00150935
YAE1D1	1.0624	3.42976e-06	0.00243147
RPN2	0.530382	7.00235e-06	0.00465394
MAPKAPK5-AS1	0.381302	7.68211e-06	0.00471834
MPP1	1.21568	7.98667e-06	0.00471834
BCL10	0.459151	1.06317e-05	0.00570458
TMEM39B	1.28147	1.07289e-05	0.00570458
ZNF747	1.04124	1.81083e-05	0.00889531
SYTL2	-0.899774	1.84029e-05	0.00889531
AC009403.1	0.956372	2.81266e-05	0.0130043
CERS4	1.03549	3.28885e-05	0.0145724
CCS	0.943303	4.18882e-05	0.0178175
AC006157.1	1.47001	4.88153e-05	0.0199654
TMSB4Y	1.0109	6.7758e-05	0.0266866
CDK16	-0.474835	7.55747e-05	0.0287022
BLOC1S3	0.972282	7.96203e-05	0.0291959
AC093323.1	0.788883	8.26938e-05	0.0293122
ZADH2	0.774528	9.8989e-05	0.0330312
ZNF136	0.4511	0.00010181	0.0330312
Z93241.1	-0.871351	0.000102504	0.0330312
HTATIP2	0.748168	0.000109421	0.0334411
CAST	-0.396442	0.000110642	0.0334411
DDX3X	-0.670751	0.00011321	0.0334411
MGAT4B	0.737653	0.000138324	0.0397551
USP39	0.556094	0.000155336	0.0434696
PDE4B	-0.500283	0.000180596	0.0483624
DBI	0.371077	0.000181916	0.0483624
AIMP2	0.795424	0.00021603	0.0560307
IL17RA	0.501287	0.000228209	0.0577803
SBK1	0.889615	0.000266531	0.0656775
NUDT4B	-0.888914	0.000271752	0.0656775
CCDC102B	0.896788	0.000293586	0.0693776
BST2	1.1359	0.00034485	0.0788692
NEDD4L	1.0399	0.000367887	0.0788692
ABHD13	0.392992	0.000372918	0.0788692
CANT1	0.556642	0.000375187	0.0788692
CAT	0.694161	0.000377961	0.0788692
AL596094.1	0.923371	0.000378252	0.0788692
GCSH	1.13407	0.000443582	0.0898481
MAPK3	0.930233	0.000447804	0.0898481
RHPN1	0.869313	0.000460281	0.0906413
AL163051.1	-0.86311	0.000563977	0.109042
LINC01588	0.880332	0.000595981	0.113173
FAIM	0.792012	0.000645534	0.11895
LYPLAL1	0.824629	0.00064878	0.11895
BLVRA	0.827091	0.000689169	0.1241
INTS5	0.909637	0.000700588	0.1241
TSEN2	0.866237	0.000711875	0.1241
NADK2	0.873466	0.000751532	0.1289
RNF14	0.673571	0.000777206	0.131187
CC2D1B	0.870866	0.000795867	0.132238
NUDT14	1.09935	0.000817965	0.133819
CTSK	-0.78	0.000867385	0.138577
TRAF3IP2	0.566284	0.000874206	0.138577
TRIM52	0.42519	0.000886144	0.138577
REST	0.222766	0.000919683	0.141738
MED29	0.663684	0.000950778	0.142599
RAP2A	0.716392	0.000955153	0.142599
TGFB3	0.748816	0.000978214	0.142599
SFR1	0.651583	0.000978909	0.142599
COG7	0.754914	0.00110612	0.158953
RTTN	0.559439	0.00115672	0.164007
HAR1A	0.905017	0.00119968	0.167861
UNC50	0.779355	0.00124818	0.172378
AKTIP	0.894165	0.00130568	0.178007
NSMCE4A	0.537476	0.00144736	0.194825
SGSM3	0.825028	0.00157103	0.208166
AC008074.3	-0.793645	0.00158562	0.208166
PITPNA	0.844089	0.00160756	0.208473
AP003680.1	-0.779514	0.00167375	0.210859
ALAS1	0.734893	0.00167861	0.210859
ZBTB5	0.880021	0.00168544	0.210859
PLK2	-0.741391	0.00171649	0.212247
SPATA2	0.534312	0.00189408	0.227599
PCM1	-0.291288	0.00191384	0.227599
AL118516.1	0.518442	0.00191947	0.227599
EIF5AL1	0.826416	0.00192627	0.227599
PTAR1	0.332203	0.00198029	0.228579
USP9X	-0.363276	0.00199535	0.228579
FAM174B	0.778909	0.00199905	0.228579
TNFRSF10A	0.686976	0.00209978	0.23646
GCC2	-0.279974	0.00214586	0.23646
AC130343.2	0.713452	0.00214721	0.23646
CEBPG	0.33022	0.00217728	0.23646
PROSER2	0.763283	0.00219649	0.23646
UROD	0.59352	0.00220139	0.23646
IST1	0.415682	0.00238359	0.251563
TMEM186	0.815324	0.00239348	0.251563
ENGASE	0.653166	0.00241296	0.251563
ZNF275	0.425944	0.00244204	0.252123
SMC5	-0.233753	0.00247951	0.252342
SNHG21	0.522998	0.00250368	0.252342
CENPBD1	-0.698694	0.00252935	0.252342
PEX11B	0.701716	0.00253908	0.252342
TSPAN31	0.8331	0.00262026	0.257999
THAP4	0.753952	0.00275759	0.26903
C5orf34	-0.71777	0.00281441	0.271785
PXMP2	0.92258	0.00283695	0.271785
ZNF793	0.706518	0.00292101	0.274742
MICALL1	0.747947	0.00294046	0.274742
FBH1	0.776842	0.0029682	0.274742
PHGDH	0.871794	0.00297116	0.274742
KIAA2013	0.724901	0.00305262	0.279841
GNA12	0.538816	0.00309763	0.281541
PARVG	0.509016	0.00314672	0.283579
LSMEM1	-0.847435	0.00318844	0.284054
SERPINB8	0.940534	0.00320543	0.284054
ZNF512	0.801312	0.00324395	0.285092
BCL9L	-0.400665	0.00331031	0.28854
AC005070.3	-0.66893	0.00339776	0.293754
SMC1A	-0.43627	0.00344476	0.295416
KIAA0319L	0.48641	0.00348354	0.296351
MED4	-0.250688	0.00361535	0.305124
TSGA10	0.581062	0.00372343	0.310742
ADTRP	-1.01693	0.00374035	0.310742
AC016773.1	0.690174	0.00385048	0.317411
KIF27	0.655808	0.00392788	0.321301
KDM6A	-0.727536	0.00405342	0.328445
HERC1	-0.263657	0.00407699	0.328445
C12orf29	0.321927	0.00427511	0.334934
WDR89	0.494199	0.00429328	0.334934
ZFC3H1	-0.362701	0.00432909	0.334934
SEC22A	0.748357	0.00433066	0.334934
SGCB	0.815262	0.00434356	0.334934
DAPK1	0.702317	0.00434652	0.334934
SLC2A11	0.715022	0.00440953	0.336529
TMEM106B	0.549665	0.00443051	0.336529
CEP152	-0.815045	0.0044775	0.337686
SMG6	-0.286401	0.00451472	0.338096
TVP23C	0.731128	0.00455181	0.338489
MFSD5	0.491372	0.00465599	0.343832
ZNF410	-0.720197	0.00481038	0.352783
PARD6A	0.813635	0.00488772	0.356
INVS	0.712943	0.00498078	0.359709
ARHGAP11B	-0.733604	0.00500629	0.359709
CHMP7	0.239018	0.00509929	0.361614
VPS13C	0.324588	0.00510082	0.361614
CEBPZOS	0.365979	0.00528331	0.372071
LINC00921	0.695537	0.00535543	0.374352
ZNF117	0.768558	0.00538616	0.374352
CDHR3	0.725281	0.00547624	0.374352
APTX	0.338091	0.00548546	0.374352
TTC9	0.834002	0.00549172	0.374352
HDDC2	0.731315	0.00556881	0.377189
RRP9	0.679542	0.00567785	0.382141
SLC16A11	0.760719	0.00583601	0.385253
MMAA	0.636357	0.00588872	0.385253
AKAP9	-0.381211	0.00590268	0.385253
PNPLA7	0.640831	0.00590332	0.385253
VPS35	0.371198	0.00595702	0.385253
FCHO1	0.567439	0.00597011	0.385253
AC008124.1	0.486913	0.00600101	0.385253
SLC29A2	0.650845	0.00601391	0.385253
SRCAP	0.799563	0.00613497	0.389441
NOM1	-0.361489	0.00620587	0.389441
HDHD5	0.774814	0.0062194	0.389441
THAP3	0.682539	0.00625492	0.389441
MAP4K1	0.545259	0.00626823	0.389441
CLDND1	0.34804	0.00629903	0.389441
SIRT6	0.627571	0.00646863	0.396518
PIGU	0.624568	0.00648807	0.396518
KCNQ1OT1	-0.978229	0.00657688	0.398112
RRP12	0.755808	0.00658903	0.398112
AL513550.1	0.714313	0.0066274	0.398168
VPS52	-0.639754	0.00693494	0.414304
AC090152.1	0.397357	0.00699026	0.415276
AMMECR1	0.528171	0.00708113	0.417176
SH2B3	0.558518	0.00713395	0.417176
DNASE1L1	0.676662	0.00717378	0.417176
MMS22L	0.549894	0.00718345	0.417176
ZNF146	-0.41137	0.00721839	0.417176
UBE4B	0.442008	0.00730289	0.419778
SCO1	0.427743	0.00738618	0.420045
EXOC6B	0.601872	0.00738653	0.420045
SZT2	-0.518831	0.00746343	0.420653
INPP5D	-0.462706	0.00747634	0.420653
FGFR1OP	0.960573	0.00785824	0.439585
HPS6	0.960985	0.0078955	0.439585
FOSL2	-0.871493	0.00796488	0.440187
TMEM71	0.653303	0.00801193	0.440187
CENPV	0.701959	0.00803049	0.440187
THAP1	0.327381	0.00811156	0.440193
PGP	0.677762	0.00817323	0.440193
PANK4	0.758943	0.00820067	0.440193
PRC1	-0.718531	0.00829329	0.440193
DCK	0.361294	0.00830667	0.440193
STK32C	0.724107	0.00839382	0.440193
UBIAD1	0.812178	0.00845047	0.440193
SPATC1L	0.681372	0.00845232	0.440193
CHI3L2	0.672144	0.00853435	0.440193
GEM	-0.7861	0.00853604	0.440193
MIEF2	0.76615	0.00854467	0.440193
IKZF2	0.681946	0.0085721	0.440193
ZRSR2	-0.478985	0.00858082	0.440193
KBTBD7	0.512348	0.00861013	0.440193
AC009041.2	0.619238	0.0087267	0.444018
ING1	0.410801	0.00880475	0.445416
ZFYVE1	0.621263	0.00883795	0.445416
AC005523.2	0.511751	0.00888116	0.445482
SLC39A1	-0.646503	0.00911453	0.454698
ARHGAP12	0.50531	0.00919852	0.454698
MFSD8	0.367934	0.00926977	0.454698
PAXIP1-AS1	0.478635	0.0093026	0.454698
ZNF512B	0.52056	0.00933056	0.454698
PHF20	0.270235	0.00936271	0.454698
PRKCD	0.637838	0.0094109	0.454698
POMC	0.975808	0.00951103	0.454698
SRSF8	0.22706	0.00961809	0.454698
SLC38A7	0.595875	0.00962388	0.454698
SLC9A3R1	0.457486	0.00963045	0.454698
AL133453.1	0.598718	0.00963257	0.454698
MT-ND4	0.532528	0.00965392	0.454698
FAM209A	0.701308	0.00972816	0.454698
ALDH6A1	-0.714497	0.00973517	0.454698
MESD	0.334717	0.00983322	0.454698
TMEM65	0.663132	0.00984758	0.454698
AFF2	1.23522	0.00985884	0.454698
FAAP100	0.751527	0.0098909	0.454698
ZBTB26	0.601642	0.00992662	0.454698
TMSB15B	0.669894	0.00996283	0.454698
TMEM187	0.652862	0.0100314	0.455051
VAMP2	0.410378	0.0100561	0.455051
FAM53B	0.693087	0.0105605	0.470793
HSPA14	0.442812	0.0105654	0.470793
RPLP1	0.360409	0.0105844	0.470793
SNX17	0.507557	0.0106049	0.470793
CCDC127	0.677484	0.0106254	0.470793
TRAPPC9	-0.53935	0.0106855	0.471494
ZNF530	-0.691272	0.0107482	0.472301
PPP1R18	-0.877903	0.0108412	0.474426
C6orf47	0.577859	0.0111052	0.483987
SLC48A1	0.747507	0.0111998	0.48571
OVCH1-AS1	1.04679	0.0112361	0.48571
ZNF215	-1.61149	0.0113888	0.488054
UBQLN4	0.629883	0.011412	0.488054
SKIL	-0.40084	0.011428	0.488054
TSPOAP1	0.635516	0.0114747	0.488089
USP3	-0.270172	0.0115949	0.491235
ZNF880	0.495877	0.0117261	0.493111
TDP2	-0.436779	0.011787	0.493111
FNIP2	0.73812	0.0118731	0.493111
HIP1	0.604244	0.01189	0.493111
ZNF711	0.498422	0.0119159	0.493111
MBD3	0.431844	0.0119174	0.493111
AP003774.4	0.87828	0.012007	0.494579
ZFP1	0.544445	0.0120459	0.494579
FEN1	0.89253	0.0121622	0.497435
OMA1	0.739799	0.0123842	0.504572
DCLRE1C	0.513046	0.012518	0.505149
IRF2BP1	0.512983	0.0125899	0.505149
FCGRT	0.781595	0.0126058	0.505149
CPTP	0.688079	0.0126315	0.505149
MAZ	0.389299	0.0126359	0.505149
TMEM254	0.719557	0.01273	0.507007
RIF1	-0.481897	0.012855	0.510074
C3orf38	0.272486	0.0129188	0.510652
SMIM8	0.444529	0.0129656	0.510652
SPACA9	0.612441	0.0131399	0.514401
LGALS8	-0.549829	0.0131575	0.514401
RITA1	0.846789	0.0132219	0.515023
GATB	0.828325	0.0133224	0.515177
ZNF565	0.605315	0.0134409	0.515177
RAB4B	0.637038	0.0134477	0.515177
NCKAP1L	0.372207	0.0134748	0.515177
CCDC12	0.206017	0.0134942	0.515177
MT-CO2	0.602592	0.0135165	0.515177
SIRPG	0.657981	0.0136135	0.517021
ZNF75A	0.633298	0.0137203	0.519224
RELL2	0.67182	0.0138328	0.521626
AC026401.3	-0.636212	0.013969	0.524389
RNFT1	0.41993	0.0140361	0.524389
SEC23IP	0.590476	0.0141262	0.524389
TSFM	0.26101	0.0141698	0.524389
ZBTB7A	0.309841	0.0142046	0.524389
DPM1	0.197673	0.014273	0.524389
SRF	0.429448	0.0142983	0.524389
CLTA	0.347846	0.0143006	0.524389
CAD	0.618387	0.0144806	0.529162
LRSAM1	0.551159	0.0145868	0.531211
FAM228B	0.599811	0.014657	0.531211
ASB1	0.647934	0.0146865	0.531211
BNIP3	0.526794	0.0147881	0.533075
GFOD2	0.676058	0.0148905	0.534768
CLN5	0.398449	0.015106	0.534768
STAG3	-0.451365	0.0151167	0.534768
DHRS4-AS1	0.662693	0.015137	0.534768
ABHD14B	0.519824	0.0152618	0.534768
AL121832.2	-0.555907	0.0153969	0.534768
NUDT19	-0.581052	0.0154002	0.534768
AC008763.2	0.687094	0.0154651	0.534768
AC093249.6	0.740036	0.0155131	0.534768
AC087164.1	0.581025	0.0155191	0.534768
CBFA2T2	0.495757	0.0156466	0.534768
STYXL1	0.911018	0.0156878	0.534768
UTP18	0.264029	0.0157745	0.534768
MAPK7	0.585103	0.0158591	0.534768
ABHD11	0.962146	0.0158595	0.534768
RPRD2	0.295413	0.0158617	0.534768
ANKRD16	0.622225	0.0159337	0.534768
RPIA	0.44027	0.0160231	0.534768
C8orf44	0.565531	0.0160577	0.534768
STARD4-AS1	-0.596947	0.0160591	0.534768
DDN-AS1	0.58315	0.0160776	0.534768
ZNF12	0.5037	0.0161018	0.534768
LINC01473	0.595417	0.0161479	0.534768
VRK1	0.485466	0.0161678	0.534768
FUBP3	-0.326314	0.0161822	0.534768
APOOL	0.481995	0.016187	0.534768
PIGH	-0.285899	0.0161997	0.534768
SLFN13	-0.625897	0.0162432	0.534768
TRAV8-2	0.676381	0.016349	0.535177
VANGL1	0.757579	0.0163563	0.535177
BX890604.1	-0.618832	0.0165733	0.538997
UBE3D	0.602288	0.0165804	0.538997
DVL2	0.5159	0.0166345	0.538997
C15orf41	0.590598	0.0167139	0.538997
GAMT	0.621628	0.0167582	0.538997
CCDC92	0.674747	0.0167771	0.538997
TMEM25	0.493059	0.0169886	0.544148
THG1L	0.63958	0.0171328	0.547119
ZNF280B	0.64509	0.0173276	0.55122
MAPK9	-0.328567	0.0173649	0.55122
AC015813.1	0.648305	0.0174648	0.55274
ZNF483	0.827827	0.0178188	0.558231
TMEM135	0.643412	0.0178773	0.558231
RCSD1	0.367831	0.0178959	0.558231
ARRB2	0.363568	0.0179275	0.558231
SSBP1	0.348853	0.0179569	0.558231
BRF2	0.342094	0.0180296	0.558231
CDCA4	0.369013	0.0180328	0.558231
HIST2H2BF	-0.617248	0.0181342	0.558231
KBTBD11	0.95257	0.0181585	0.558231
C2orf69	0.425976	0.0181726	0.558231
LNX2	0.668694	0.0182396	0.558231
NUDT2	0.965386	0.0182841	0.558231
JPX	-0.3307	0.0183256	0.558231
TRMT1	0.390967	0.0183732	0.558231
MAGED2	-0.460942	0.0185247	0.559151
VPS33A	0.493779	0.0185556	0.559151
PTRHD1	0.373751	0.0185852	0.559151
ENOX2	0.707521	0.0186138	0.559151
CAND1	0.183603	0.0189244	0.566878
AL356488.3	0.695928	0.0190017	0.567595
SLC25A16	0.492583	0.0193525	0.573694
LRRC8C	0.383392	0.0193711	0.573694
MAP4K5	0.285199	0.0193877	0.573694
ZSCAN5A	-0.506047	0.0194397	0.573694
KCTD21	0.68778	0.0194898	0.573694
CCNI	0.256501	0.0195296	0.573694
PRPF18	0.385049	0.0196754	0.575121
TGDS	0.593988	0.0196863	0.575121
KLHL28	0.268579	0.0198077	0.577082
FNBP4	-0.244057	0.0199068	0.577611
FO393401.1	0.67059	0.0200003	0.577611
MPV17L2	0.550627	0.020002	0.577611
EPRS	0.37496	0.0200431	0.577611
C8orf76	0.239192	0.0201102	0.577979
ZNF490	-0.60613	0.0202598	0.579518
GGNBP2	0.195715	0.0203314	0.579518
CEP68	0.348422	0.0203796	0.579518
YIPF4	0.30714	0.0203818	0.579518
RRAGD	0.680271	0.0204651	0.580245
RRAGC	0.307719	0.0205449	0.580245
DOPEY2	0.590354	0.020588	0.580245
TXLNA	-0.594015	0.0206256	0.580245
FAM96A	0.392199	0.0207239	0.581473
ARHGAP25	0.462237	0.0209888	0.58235
C9orf72	0.341143	0.021009	0.58235
GNG7	0.561944	0.0210234	0.58235
MSRB1	0.62405	0.0210273	0.58235
LTN1	-0.326335	0.0211311	0.58235
C1orf122	0.668306	0.0211349	0.58235
LINC02076	-0.550116	0.0211752	0.58235
TSHZ1	0.502168	0.0212138	0.58235
COMMD3	0.28512	0.0212816	0.58235
FBXL22	0.618986	0.021431	0.58235
ERMN	-0.480787	0.0214583	0.58235
RBM20	-0.667591	0.0214854	0.58235
PSMG3	0.597911	0.0214997	0.58235
FKBPL	0.593181	0.021604	0.58235
ACBD5	0.354575	0.0216389	0.58235
ZNF726	0.637407	0.0218928	0.58235
TP53BP2	-0.322817	0.0220893	0.58235
DDX39B	-0.244407	0.0221179	0.58235
SLC30A4	0.586629	0.0221569	0.58235
BANP	0.362225	0.0222184	0.58235
SND1-IT1	0.596056	0.0222238	0.58235
PTPN23	-0.619188	0.0222268	0.58235
RHBDD3	-0.835888	0.0222893	0.58235
NOL12	0.587548	0.0223441	0.58235
IMMP1L	0.668346	0.0223826	0.58235
AC109826.1	0.582683	0.0224121	0.58235
PPP1R3D	0.614849	0.0224365	0.58235
RBM45	0.756706	0.0224418	0.58235
KIF3B	0.558301	0.0224418	0.58235
PCYT2	0.591167	0.0224522	0.58235
EIF2S3B	-0.508437	0.0224592	0.58235
HM13	-0.329897	0.0225535	0.58235
NNT-AS1	0.52039	0.0226059	0.58235
PHKB	0.353642	0.0226171	0.58235
ABCB10	0.646674	0.0227561	0.584236
QDPR	0.659461	0.0228003	0.584236
NISCH	0.356454	0.0229237	0.585231
FAM217B	0.522133	0.0229492	0.585231
MAP3K6	0.64677	0.0230052	0.585256
TRIT1	0.57652	0.0233993	0.587243
TOLLIP-AS1	0.609106	0.0234322	0.587243
ITGAL	0.505171	0.0234343	0.587243
FKBP15	0.580962	0.0234736	0.587243
SYAP1	-0.322904	0.0234897	0.587243
UNC119B	0.702073	0.0235137	0.587243
EHBP1L1	0.671325	0.0236495	0.587243
BABAM2	0.760727	0.0237392	0.587243
GCNT4	0.544937	0.0237798	0.587243
YIF1A	0.420531	0.0237949	0.587243
ANXA11	0.330963	0.0238498	0.587243
ITK	-0.553316	0.0238612	0.587243
NAMPT	-0.379697	0.0239105	0.587243
GALM	-0.644752	0.0239312	0.587243
PRDX4	0.551429	0.0239808	0.587243
LARS2	0.72812	0.0240375	0.587243
IFI27L1	0.656496	0.0240512	0.587243
SACM1L	-0.41562	0.0240773	0.587243
MEN1	0.629387	0.0241857	0.588537
NME1	0.683736	0.0243681	0.588642
GAPDH	0.441076	0.0243991	0.588642
CRKL	0.317358	0.0244058	0.588642
ANKRD42	-0.58107	0.0244114	0.588642
RNF26	0.780769	0.024576	0.590026
CXorf38	-0.418114	0.0245798	0.590026
SYMPK	0.403216	0.0246386	0.590105
GALNT10	-0.495	0.0247417	0.591242
ARPC5	0.542497	0.0248393	0.592244
RPP25L	0.6349	0.0249469	0.59348
BRI3BP	0.847653	0.0251708	0.594764
VPS18	0.638061	0.0252145	0.594764
SRSF9	0.235146	0.0252231	0.594764
APTR	0.515813	0.0252253	0.594764
OCM	0.573302	0.0253155	0.594764
FAM189B	0.64001	0.025386	0.594764
MRPS12	0.567233	0.0256321	0.594764
ZNF764	0.79339	0.0256416	0.594764
PAFAH1B3	0.480291	0.0256525	0.594764
GINS2	0.762475	0.0257703	0.594764
MHENCR	0.563579	0.0258009	0.594764
PPP2R1B	-0.507879	0.0258442	0.594764
AL359915.2	0.580481	0.0258665	0.594764
TMEM189	0.282038	0.0259717	0.594764
NDUFB2-AS1	0.579124	0.0260279	0.594764
NDUFAF7	-0.60983	0.0260325	0.594764
INTS8	-0.41718	0.0260434	0.594764
NDUFS8	0.467679	0.0260758	0.594764
AC245014.3	-0.876633	0.0260885	0.594764
ADA2	0.704621	0.0261195	0.594764
SLC25A30	-0.538557	0.026278	0.597095
AEBP2	-0.289296	0.0264182	0.598515
KLC1	-0.228132	0.0264531	0.598515
WDFY2	0.333364	0.0266078	0.600396
AFF1	-0.460789	0.0266491	0.600396
UBL7-AS1	0.467099	0.0268644	0.603349
AC007384.1	-0.570706	0.0269001	0.603349
TMEM154	-0.345317	0.0269616	0.603349
INPPL1	0.60122	0.0270072	0.603349
DNAJB4	0.459409	0.0272517	0.606021
AC008105.3	0.384928	0.0273192	0.606021
LRP2BP	0.758225	0.027325	0.606021
AC005082.1	0.598874	0.0273547	0.606021
TRAPPC1	0.505802	0.0274858	0.60766
OPN3	0.612528	0.0275944	0.608101
CBR1	0.484106	0.0276201	0.608101
TOPORS	0.28002	0.0277755	0.609694
ZNF606	0.600446	0.0278398	0.609694
ASNSD1	0.217819	0.0278875	0.609694
ZWILCH	0.748617	0.0280203	0.609694
USP20	-0.387331	0.0281355	0.609694
C19orf38	0.608821	0.0282056	0.609694
AKIP1	0.568395	0.0282459	0.609694
CLSPN	0.524359	0.0282478	0.609694
PYCR2	0.511143	0.0283216	0.609694
HS6ST1	0.557034	0.0283641	0.609694
MT-CYB	0.559634	0.028508	0.609694
DPP8	0.248401	0.0285203	0.609694
PIAS4	-0.529954	0.0285357	0.609694
AP001269.4	0.542685	0.0285644	0.609694
MCM3AP	0.347708	0.028643	0.609694
ABHD8	0.519143	0.0286666	0.609694
LZTS3	-0.478063	0.0288657	0.609694
ORMDL1	0.297294	0.0289033	0.609694
TM9SF2	-0.377589	0.028926	0.609694
PPP3CC	0.442496	0.0289514	0.609694
NSUN3	0.430254	0.0290047	0.609694
HLA-DPA1	0.656219	0.0290219	0.609694
ADCK5	0.930162	0.0290644	0.609694
GRSF1	0.171414	0.0290685	0.609694
CTNNBIP1	0.534795	0.0291826	0.610882
GAK	-0.436605	0.0292701	0.61151
BTAF1	-0.347732	0.0293539	0.612058
USP35	-0.616645	0.0295519	0.612717
NPEPL1	0.465345	0.0295551	0.612717
TMEM230	0.698877	0.0295584	0.612717
FOXN2	0.527347	0.029726	0.614882
WAC-AS1	0.373381	0.0298536	0.614882
PLPBP	0.465785	0.0299191	0.614882
PIGC	0.503172	0.0299957	0.614882
GIT1	0.563019	0.0300338	0.614882
C1orf50	0.526006	0.0300478	0.614882
FBXL12	0.306278	0.0300676	0.614882
YEATS2	0.680329	0.0303768	0.619809
NCOA2	0.298853	0.0304905	0.619809
BICRA	0.53179	0.0304969	0.619809
TPM1	0.988394	0.0305802	0.619809
HSD17B4	0.645074	0.0306105	0.619809
TMEM141	0.869897	0.0306582	0.619809
MARCH2	0.347561	0.0307306	0.620091
TMEM237	-0.69182	0.0308024	0.620091
C12orf76	0.642218	0.0308471	0.620091
MSANTD3	0.684074	0.0309624	0.621234
ZNF493	0.310327	0.0312095	0.621376
MSL3	-0.338044	0.0312323	0.621376
NXPE3	-0.302182	0.0312832	0.621376
UBA6	-0.388947	0.0313163	0.621376
ELMOD2	0.637119	0.0313706	0.621376
GTPBP3	0.442685	0.0313777	0.621376
OAZ2	0.93428	0.0313785	0.621376
IQCB1	-0.410499	0.0316385	0.62496
AL136295.2	0.556687	0.031677	0.62496
PIK3IP1-AS1	0.592611	0.0318161	0.625102
HIC2	0.536117	0.0319119	0.625102
TMEM203	0.460874	0.0319677	0.625102
PARP16	0.415746	0.0319844	0.625102
RTN3	0.287902	0.0321194	0.625102
R3HCC1	0.423428	0.0321258	0.625102
COX11	0.300807	0.0321799	0.625102
ZNF701	-0.409796	0.0322005	0.625102
NBN	-0.515961	0.0322987	0.625102
SSNA1	0.38207	0.0323142	0.625102
HIRA	-0.424386	0.0323418	0.625102
ALDH16A1	0.538576	0.0323896	0.625102
MINCR	0.526538	0.0325871	0.625492
AC008105.1	-0.547081	0.0326333	0.625492
ESS2	-0.42501	0.0326349	0.625492
ZNF586	-0.283386	0.0326535	0.625492
AL121658.1	0.59023	0.0327412	0.625492
SWT1	0.570363	0.0327628	0.625492
HEATR5B	0.554572	0.032862	0.626263
ZXDB	-0.479065	0.0329759	0.626577
TPRG1L	0.423543	0.0330433	0.626577
RAP1GDS1	0.480159	0.0330838	0.626577
HMGB3	0.457284	0.0331142	0.626577
MPG	0.71927	0.0332813	0.626658
RALGPS2	-0.396762	0.0333051	0.626658
SLX4IP	0.615478	0.0333849	0.626658
LETM2	-0.463514	0.0334426	0.626658
METTL6	0.594616	0.0334664	0.626658
RBM5-AS1	-0.746767	0.0334721	0.626658
UBE2G2	0.224156	0.0335374	0.626779
ADGRA3	0.602968	0.0336981	0.627298
TRMT5	0.595429	0.0337766	0.627298
LINC00672	0.660764	0.0337807	0.627298
MT-CO3	0.63455	0.0338379	0.627298
MARS2	0.571572	0.0338998	0.627298
TCAF1	0.629222	0.0339631	0.627298
ATP5F1A	0.191774	0.0339873	0.627298
TMEM170A	0.258575	0.0341681	0.627298
AC005332.5	0.561563	0.0343199	0.627298
SNRNP200	-0.192877	0.0343625	0.627298
KDM4C	0.432003	0.0343988	0.627298
SMNDC1	0.191454	0.034413	0.627298
RAB11FIP3	0.546568	0.0344411	0.627298
GSTO2	-0.580933	0.0344834	0.627298
AL133338.1	0.509393	0.0345376	0.627298
GTPBP2	-0.683904	0.0345585	0.627298
KNSTRN	0.805655	0.0345681	0.627298
MORC2	-0.44409	0.0346413	0.627555
NABP1	-0.790743	0.0347297	0.628088
ITPRIP	-0.307395	0.0348506	0.62817
EXOSC4	0.648548	0.0348731	0.62817
SLC30A5	0.43739	0.0349115	0.62817
ATP5F1C	0.307556	0.0349973	0.628651
LAMTOR1	0.518879	0.0350968	0.628813
HSPA14.1	0.236568	0.0352372	0.628813
CHPT1	0.669592	0.0352388	0.628813
USP24	-0.24537	0.0352429	0.628813
GSPT1	-0.486821	0.0354952	0.632255
TFIP11	0.4059	0.0356163	0.633227
AP006621.3	0.882711	0.0357244	0.633227
EDEM3	0.327946	0.0357284	0.633227
TM9SF3	-0.455721	0.0358425	0.634191
NDUFA2	0.252384	0.0359438	0.634286
SYNCRIP	-0.191038	0.0359671	0.634286
IZUMO4	0.543638	0.0360799	0.634579
ZNF777	0.47377	0.0361031	0.634579
LSM1	0.362265	0.0362173	0.634973
MSRB2	0.680425	0.0362628	0.634973
USP14	-0.250423	0.0363667	0.634973
MAPKAP1	0.534517	0.0363728	0.634973
RASGRF2-AS1	0.538743	0.036424	0.634973
SPATS2	0.594599	0.0366771	0.636712
HIPK1-AS1	-0.60358	0.036696	0.636712
MIF4GD	0.51648	0.0367034	0.636712
ZMYM2	0.266921	0.0369479	0.638711
ASL	0.556685	0.0370045	0.638711
ANKRD54	0.34814	0.0370532	0.638711
U2AF1L5	1.31802	0.0370716	0.638711
HAUS8	0.497737	0.037119	0.638711
PNKP	0.569016	0.0372434	0.639116
SLC26A11	0.53017	0.0372627	0.639116
TIMM23B	-0.244914	0.0375545	0.640719
RNASEL	0.542744	0.0375647	0.640719
MCF2L-AS1	0.509728	0.0376024	0.640719
ZNF720	0.729779	0.0377985	0.640719
SLC25A40	0.579256	0.0378169	0.640719
SENP7	-0.473808	0.0378802	0.640719
MAGI3	-0.476718	0.0379081	0.640719
GPR132	-0.655513	0.0379096	0.640719
SH3BP5-AS1	0.56663	0.0379237	0.640719
TIMM23	0.381605	0.0379587	0.640719
LEAP2	0.638209	0.0380955	0.641112
ST7L	0.480575	0.0381025	0.641112
CCDC173	-0.740088	0.0382809	0.64202
SKA3	1.02702	0.0382827	0.64202
ZNF263	0.317419	0.0383377	0.64202
KRCC1	0.495689	0.0385131	0.642326
LIG3	0.422985	0.0385273	0.642326
WBP2	0.307926	0.0385372	0.642326
HDHD3	0.538832	0.0386077	0.642495
AUTS2	-0.577711	0.0387698	0.643202
PRKCI	-0.443428	0.0387712	0.643202
FBXL3	0.181441	0.0388517	0.643534
ZNF436-AS1	-0.777278	0.038966	0.644424
ARPC1A	0.355404	0.0392116	0.645541
GTDC1	0.726324	0.0393201	0.645541
UQCC2	0.580539	0.0393337	0.645541
GPC3	0.573843	0.0394267	0.645541
RNPEPL1	0.381812	0.0394288	0.645541
ALG2	0.337624	0.0395472	0.645541
JMJD1C	-0.452774	0.0395554	0.645541
LAMTOR2	0.767152	0.0395848	0.645541
CNNM2	0.544185	0.0396893	0.645541
LENG1	0.536055	0.0397237	0.645541
OR2A1-AS1	0.602039	0.0397527	0.645541
CREB3L2	0.575185	0.0397856	0.645541
TEX261	0.471672	0.0398371	0.645541
FAM84B	0.502348	0.0399853	0.645541
ABI1	-0.307379	0.0400235	0.645541
NOP56	-0.195214	0.0400963	0.645541
KANSL1-AS1	0.966527	0.0402266	0.645541
AKAP7	0.732109	0.0402395	0.645541
PCF11	0.173805	0.0402416	0.645541
TESMIN	0.524538	0.0402685	0.645541
TNF	-0.653074	0.0404595	0.645541
TMEM179B	0.770814	0.040477	0.645541
TOR2A	0.572283	0.0405392	0.645541
BRI3	0.40823	0.0405642	0.645541
IL2RB	-0.961831	0.0406199	0.645541
RRP36	0.288549	0.0406495	0.645541
HSP90B1	-0.481279	0.0406726	0.645541
VPS36	0.316132	0.0407613	0.645627
TSPAN33	0.721774	0.0408388	0.645627
MT-CO1	0.664781	0.0408602	0.645627
LIG4	0.527615	0.0411102	0.646663
TAS2R30	0.495672	0.041177	0.646663
GLMP	0.533777	0.0413727	0.646663
LRRC8A	0.339249	0.0413973	0.646663
TP53TG1	0.36806	0.0414544	0.646663
OAF	0.511049	0.0416098	0.646663
C1orf198	0.504286	0.0416434	0.646663
ZNF552	0.404391	0.041774	0.646663
NOA1	-0.253189	0.041777	0.646663
LMBR1	0.419243	0.0418211	0.646663
NAB1	0.501574	0.0418657	0.646663
LSG1	-0.244309	0.0418889	0.646663
NR3C2	0.460248	0.0419956	0.646663
CDC23	0.437714	0.0420274	0.646663
COX14	0.272744	0.0420401	0.646663
RPL10A	0.277807	0.0420885	0.646663
RPS6KA3	-0.308187	0.042146	0.646663
ATPAF1	0.463035	0.0422024	0.646663
RNF122	-0.492316	0.0422035	0.646663
DCUN1D2	0.459725	0.0424387	0.646663
PVT1	0.377153	0.0425323	0.646663
AC009812.1	-0.393604	0.0425507	0.646663
DIRC2	0.464542	0.0427084	0.646663
SDF2	0.35275	0.0427517	0.646663
RRAGA	0.398146	0.0429236	0.646663
STX2	0.524555	0.0429412	0.646663
EML4	-0.190386	0.0429975	0.646663
INPP5B	0.451529	0.0430087	0.646663
TBC1D23	-0.284878	0.0430188	0.646663
CD59	0.554953	0.0430934	0.646663
WASHC4	-0.250925	0.0431617	0.646663
MRPL17	0.345216	0.0431771	0.646663
FAM174A	0.904839	0.0432165	0.646663
CREM	-0.48169	0.0434186	0.646663
ERGIC2	-0.255469	0.0434707	0.646663
FNDC10	0.729643	0.0437028	0.646663
CPNE5	-0.616292	0.0437089	0.646663
PIGS	0.32621	0.04374	0.646663
NPRL2	0.361978	0.0437449	0.646663
AC098850.3	0.776351	0.0437508	0.646663
PNMA1	0.424024	0.0438458	0.646663
ACTN4	0.525819	0.0439539	0.646663
AL160408.2	0.554178	0.0440212	0.646663
ZNF836	0.445266	0.0440489	0.646663
AC009113.1	0.555552	0.0440514	0.646663
APOM	0.53287	0.0441441	0.646663
CAP1	0.318737	0.0443089	0.646663
ACP1	0.28382	0.0443102	0.646663
CARS2	0.304488	0.044323	0.646663
THAP11	0.383369	0.0444693	0.646663
NSD2	0.413068	0.044535	0.646663
HDAC4	0.642801	0.044559	0.646663
SRPK1	0.312026	0.0445596	0.646663
ZC4H2	0.501094	0.0445928	0.646663
CDC123	0.387109	0.044601	0.646663
USP15	-0.198361	0.0446959	0.646663
NONO	-0.208096	0.0447876	0.646663
GPHN	0.662991	0.0448924	0.646663
LIPE	0.471176	0.0449163	0.646663
HMGA1	0.344753	0.0449186	0.646663
LASP1	0.50064	0.0449705	0.646663
SURF4	-0.325573	0.0450365	0.646663
SEMA4C	-0.532001	0.0450856	0.646663
GLCE	0.461648	0.0450994	0.646663
C8orf58	0.537003	0.045127	0.646663
NTAN1	0.398316	0.0452329	0.646663
SNED1	0.604362	0.045262	0.646663
PRADC1	0.872129	0.0452639	0.646663
NEK3	-0.515083	0.0454019	0.646663
AGAP2	0.544961	0.0454044	0.646663
PFN2	1.06748	0.0454207	0.646663
TXNDC16	-0.603106	0.045424	0.646663
TBC1D20	0.255068	0.0454519	0.646663
TMEM138	0.247744	0.0454785	0.646663
TMEM9	0.661856	0.0454865	0.646663
PNPLA4	-0.691835	0.0458235	0.648993
GOLGA6L10	-0.717175	0.045884	0.648993
MRPL40	0.573377	0.0458968	0.648993
PRPF4B	-0.321844	0.0459358	0.648993
RCC1L	-0.477477	0.0461415	0.648993
ARHGEF11	-0.496614	0.0461922	0.648993
STARD4	-0.727135	0.0461972	0.648993
LINC00167	0.65407	0.0462934	0.648993
ADAM15	0.494232	0.0463291	0.648993
REXO4	0.311102	0.0463474	0.648993
WWP1	0.261961	0.046382	0.648993
PALB2	0.536216	0.0464839	0.648993
LRBA	0.201889	0.0465697	0.648993
RMND1	0.393956	0.0466006	0.648993
NIPSNAP3A	0.476589	0.0466914	0.648993
MARS	-0.322938	0.0468247	0.648993
ZNF713	0.585688	0.0468738	0.648993
ADH5	0.426516	0.0468739	0.648993
PDAP1	0.340886	0.046893	0.648993
ARHGEF19	0.522396	0.0469591	0.648993
CCNL1	-0.174853	0.0469985	0.648993
LINC00920	0.672456	0.0470615	0.648993
VRK3	0.440821	0.0470871	0.648993
CPSF4	0.775499	0.0471151	0.648993
DRAM2	0.228463	0.0472852	0.649791
ZC3H6	0.302717	0.0473697	0.649791
SLC25A10	-0.478297	0.0474009	0.649791
SYTL1	0.384255	0.0475016	0.649791
KANK1	-0.742226	0.0475341	0.649791
ARHGAP1	0.357321	0.0475964	0.649791
LNPK	-0.426893	0.0476008	0.649791
ERCC6	0.381095	0.0480027	0.651749
ZNF529-AS1	0.516657	0.0480274	0.651749
CYB561A3	0.328163	0.0480529	0.651749
GRK5	-0.356579	0.0481382	0.651749
MOCS3	0.526273	0.0481545	0.651749
YIPF3	0.356323	0.0481671	0.651749
ZFAND4	0.313243	0.0481853	0.651749
SLC36A4	0.394171	0.048242	0.651749
NIT2	0.697384	0.048342	0.651749
ING4	0.343281	0.0483571	0.651749
ZFHX3	0.517988	0.0484591	0.651961
MT-ATP6	0.590448	0.0484955	0.651961
AC012360.3	0.469774	0.0486925	0.653782
LINC01089	0.397085	0.0489349	0.655329
EXOC7	0.382043	0.04909	0.655329
ANKAR	0.344569	0.0492082	0.655329
HSCB	0.476154	0.0492282	0.655329
ZNF821	0.346767	0.0493279	0.655329
INO80E	0.317389	0.049398	0.655329
BEX4	0.289821	0.0495627	0.655329
RAB7A	0.37472	0.0495652	0.655329
KCTD2	0.315378	0.0495836	0.655329
PELP1	-0.395533	0.0495848	0.655329
SNX20	0.356142	0.049608	0.655329
PPIL4	-0.307521	0.049612	0.655329
NCALD	0.528929	0.0496733	0.655329
VCL	0.71152	0.049757	0.655329
TRAF3IP3	0.222424	0.0497815	0.655329
HMGN3	0.373015	0.0497981	0.655329
PXK	0.434052	0.0498553	0.655329
NME3	0.442219	0.0499379	0.655605
IFIT2	-0.616424	0.0501644	0.657182
ZNF629	0.472959	0.0501869	0.657182
MFAP3	0.524963	0.0502435	0.657182
CPSF2	0.460692	0.0504402	0.658407
SNX3	0.201817	0.0504645	0.658407
SSU72	0.247948	0.0505229	0.658407
CCDC146	0.61747	0.0506525	0.659289
MARF1	-0.161403	0.0508549	0.659781
AC025171.3	-0.469575	0.0509874	0.659781
ZNF76	0.603337	0.0510877	0.659781
RHOH	0.19801	0.0511941	0.659781
CMAS	0.548567	0.0512726	0.659781
ZNF525	0.511682	0.051279	0.659781
EXOSC8	0.293037	0.0512951	0.659781
RALGAPA1	-0.335173	0.0513048	0.659781
SYVN1	0.321591	0.0514764	0.659781
PTBP2	-0.477473	0.0515322	0.659781
C15orf40	0.402486	0.0515777	0.659781
MYO19	-0.431752	0.0515998	0.659781
FBXO7	0.250186	0.0516092	0.659781
ZNF281	0.211156	0.0516126	0.659781
ZXDC	0.383729	0.051621	0.659781
ATP6V0D1	0.251412	0.0517255	0.660323
FAHD2A	0.382042	0.0522547	0.666279
PRKX	-0.478979	0.0524153	0.6672
BAZ1B	-0.248755	0.0524675	0.6672
SNPH	0.487064	0.052557	0.6672
ERI1	0.634877	0.0526581	0.6672
MRPS25	0.365111	0.0526735	0.6672
PUM3	-0.254988	0.0527034	0.6672
SLC8B1	-0.383939	0.0529344	0.668252
THAP9-AS1	-0.302739	0.0529463	0.668252
ZNF677	0.447564	0.052975	0.668252
RIOK1	-0.214117	0.0530643	0.668464
RAB9A	0.226155	0.0531176	0.668464
PDK2	0.475247	0.053357	0.670684
CREB3	0.608002	0.0534625	0.670922
ENO3	0.485332	0.0536459	0.670922
POLR2H	0.370063	0.0536895	0.670922
CASC15	-0.302329	0.0537419	0.670922
MAL	0.356805	0.0538791	0.670922
FUNDC2	0.303425	0.0538838	0.670922
CBLB	0.221773	0.0539531	0.670922
AC016831.5	-0.609489	0.0539857	0.670922
FLII	-0.328434	0.0539857	0.670922
ALDH7A1	-0.494551	0.0541048	0.670922
BAG5	0.137086	0.0541329	0.670922
CTDNEP1	0.257168	0.054174	0.670922
RTN4IP1	-0.500514	0.0542293	0.670922
SH3RF3	0.577909	0.0542593	0.670922
PSMG4	0.45945	0.0543967	0.671707
SMIM3	-0.624489	0.0544954	0.671707
PRNCR1	0.520226	0.0545123	0.671707
FRAT2	0.467351	0.0546242	0.672307
SLC24A1	-0.556263	0.0546895	0.672333
GANAB	0.300566	0.0547882	0.672768
HIPK3	-0.342269	0.0550099	0.674712
TBC1D10C	0.39343	0.0551534	0.675693
LLGL1	0.576708	0.0554026	0.677965
CASC3	-0.223162	0.055544	0.678519
FAM215B	0.860495	0.0556181	0.678519
NELFA	0.443725	0.0556393	0.678519
PSMG2	0.208927	0.0558674	0.678577
HOXB4	0.580507	0.0558725	0.678577
ZBP1	-0.486521	0.0558807	0.678577
SHMT2	1.06558	0.0558993	0.678577
AKAP17A	0.188992	0.0562091	0.679844
BRCA2	0.640304	0.0562197	0.679844
UQCRH	0.301546	0.0562547	0.679844
SCYL1	0.394221	0.0562628	0.679844
SAAL1	0.32847	0.0563234	0.679844
DMPK	0.442957	0.0567657	0.684
ZNF639	0.309151	0.0568462	0.684
ANO8	0.4488	0.0568789	0.684
ATG101	0.464967	0.0569249	0.684
GMEB2	0.360709	0.0570676	0.68494
FBXO44	0.529944	0.0571476	0.685127
NLN	0.529117	0.0573179	0.686395
EIF1B	0.221945	0.057581	0.688769
DGCR6L	0.453276	0.0576567	0.6889
CYSLTR1	-0.490062	0.0579452	0.690505
MEAF6	0.276547	0.0579454	0.690505
ZCCHC14	-0.58264	0.0581011	0.690505
DTX3	0.47723	0.058121	0.690505
DMAC1	0.416106	0.0581452	0.690505
PODXL2	0.575585	0.0582355	0.690505
RPS18	0.294766	0.0582456	0.690505
ZNF862	0.616989	0.0584184	0.691213
LLPH	0.26388	0.0584353	0.691213
PMEPA1	-0.742514	0.0585848	0.691809
UROS	0.511999	0.0586158	0.691809
AL117339.5	0.765673	0.0587332	0.691919
SF1	0.203716	0.0588339	0.691919
PRRT3	0.49233	0.0588787	0.691919
SNRPC	0.339784	0.0589311	0.691919
ITFG1	0.261615	0.0589504	0.691919
GSTM2	-0.471012	0.0590509	0.692217
ACVR2B	0.479089	0.059132	0.692217
ZNF700	0.520034	0.0591713	0.692217
ALDH5A1	0.506726	0.0592569	0.692217
AC023509.4	-0.49282	0.0593984	0.692217
C21orf58	0.506021	0.0594246	0.692217
SCD	-0.460884	0.0594801	0.692217
HIVEP2	-0.306863	0.0594965	0.692217
SH3BGRL3	0.35227	0.0596401	0.692782
PRKAG1	0.255185	0.0596754	0.692782
RPS19	0.213234	0.0598291	0.693809
SNUPN	0.425643	0.0599049	0.693931
AC003102.1	0.41995	0.0600298	0.694622
ZNF800	0.246431	0.0601693	0.695478
KLHL20	0.38914	0.0602916	0.696136
HELQ	0.561087	0.0603925	0.69646
MCEE	0.539424	0.0604611	0.69646
NR2C1	0.276814	0.0605306	0.69646
PAXBP1-AS1	0.483282	0.0606214	0.69646
PLCB2	0.523619	0.0606472	0.69646
TRIM62	0.55049	0.0608353	0.697005
AL117336.3	0.606882	0.060903	0.697005
NATD1	0.518243	0.0609469	0.697005
MT-ND5	0.458505	0.061066	0.697005
AC024257.3	0.478243	0.0610678	0.697005
CBX4	0.219522	0.0612502	0.697005
JAML	0.741013	0.0613263	0.697005
SERTAD2	0.331903	0.0613909	0.697005
WDR12	0.539914	0.0615376	0.697005
CD109	-0.819503	0.0615702	0.697005
ABCG1	-0.348059	0.0615753	0.697005
AKR1A1	0.389653	0.0621297	0.697005
URB2	0.670492	0.0621573	0.697005
DR1	0.151226	0.0621617	0.697005
HSPH1	-0.646398	0.0621732	0.697005
HINT3	0.379859	0.0622616	0.697005
TPD52L2	0.334207	0.0623218	0.697005
TDRD3	0.369214	0.0624197	0.697005
HNRNPU	-0.177707	0.0624818	0.697005
FUT8	0.503202	0.0625693	0.697005
MDP1	0.511493	0.0625765	0.697005
MT-ND1	0.40217	0.0626736	0.697005
SMIM14	0.49162	0.062723	0.697005
TMEM150A	0.531737	0.0627313	0.697005
SLK	0.362583	0.0628404	0.697005
INIP	0.354046	0.0628984	0.697005
AC083798.2	0.769379	0.0628985	0.697005
WDFY1	0.267202	0.0629753	0.697005
RFC5	0.471003	0.0630222	0.697005
BTBD6	0.345069	0.0630558	0.697005
NBPF26	-0.898368	0.0630607	0.697005
HEXB	0.435372	0.0630864	0.697005
ELK3	-0.461497	0.0631073	0.697005
XRCC4	0.538215	0.0631104	0.697005
MDK	0.537343	0.0631177	0.697005
AC004556.1	-1.07793	0.0632611	0.697005
EFNB2	-0.74302	0.0633103	0.697005
TTC24	0.425554	0.0633162	0.697005
CTSS	0.362533	0.0633487	0.697005
SOX12	0.429695	0.0634768	0.697005
ETFB	0.503092	0.0635053	0.697005
FBXL14	0.65883	0.0635093	0.697005
ZNF428	0.348931	0.0635131	0.697005
ETNK2	-0.474059	0.0638	0.699432
C1QBP	0.307976	0.0640565	0.699779
NACA2	0.730004	0.0640615	0.699779
DUSP23	0.600775	0.0641375	0.699779
AC004812.2	0.693815	0.0641742	0.699779
GMFB	0.276642	0.0641963	0.699779
YWHAH	0.726795	0.0642264	0.699779
AC006238.1	-0.537874	0.0642945	0.699803
RUFY1	0.566072	0.0645031	0.7002
DPY19L4	0.673728	0.0645334	0.7002
DCHS1	0.522742	0.0645792	0.7002
OXSR1	-0.265466	0.0645943	0.7002
SLC35B4	0.443537	0.0647018	0.700576
PHLDB3	-0.587742	0.0647669	0.700576
CHD1	-0.340653	0.0649593	0.700576
DPP4	-0.409475	0.0649678	0.700576
SFMBT2	-0.459728	0.0650228	0.700576
AP002387.2	0.444484	0.0650244	0.700576
IRF2	0.522861	0.0654053	0.701828
SELENOM	0.752113	0.0654117	0.701828
ARFGEF2	-0.301403	0.0654723	0.701828
PLEKHM3	0.545893	0.0655857	0.701828
MRPL21	-0.177452	0.0656817	0.701828
AL353194.1	0.465777	0.0657232	0.701828
SLC25A19	0.447504	0.0657323	0.701828
TMEM59	0.278677	0.0658466	0.701828
MTRR	0.48869	0.0658646	0.701828
INO80D	0.197809	0.0658818	0.701828
DNAJC10	-0.409133	0.0659532	0.701828
RCAN3	0.124514	0.0660023	0.701828
SYCE1L	0.832848	0.0660738	0.701828
TGFBR1	0.663999	0.0661203	0.701828
TXLNG	-0.350038	0.0661889	0.701828
EIF2AK3	-0.361655	0.0661965	0.701828
RBBP4	0.139631	0.0663407	0.702656
NDUFV2	-0.235769	0.066626	0.704976
TOP3B	-0.331948	0.0667621	0.705714
GATAD2B	-0.46883	0.0670463	0.705799
NFE2L1	0.623909	0.0670923	0.705799
KIF21B	-0.31366	0.0671172	0.705799
BRWD1	0.171829	0.0671201	0.705799
BLCAP	0.206093	0.0671529	0.705799
FAM200B	0.286667	0.0673709	0.705799
PMPCB	-0.140014	0.0675728	0.705799
CENPK	1.50955	0.0676115	0.705799
GOLGA4	-0.358458	0.0677238	0.705799
FLYWCH2	0.434847	0.0677833	0.705799
MMP9	-0.69404	0.0678903	0.705799
EED	0.3689	0.0679363	0.705799
MRPL53	-0.851762	0.0679823	0.705799
MRPS31	0.315492	0.0681881	0.705799
UBE4A	-0.256186	0.0683986	0.705799
RINL	-0.498354	0.0684793	0.705799
TSSC4	0.407618	0.0685453	0.705799
GVQW3	-0.504371	0.068598	0.705799
DALRD3	-0.298472	0.0686342	0.705799
EIF3L	0.225904	0.0686555	0.705799
TIPIN	0.325585	0.0686565	0.705799
MAP3K5	0.602483	0.0686879	0.705799
TSPAN14	0.270207	0.0687254	0.705799
ZBTB38	0.648665	0.0687297	0.705799
PAK1	-0.614385	0.0688878	0.705799
TMEM129	0.653085	0.0689399	0.705799
PPP5D1	-0.74577	0.0689457	0.705799
C22orf39	0.346764	0.0689937	0.705799
MRPL2	0.321762	0.06904	0.705799
LMBRD1	0.27699	0.0690946	0.705799
IRF3	0.268122	0.0691054	0.705799
DNAH6	-0.454459	0.0691275	0.705799
CEP70	-0.398297	0.0691523	0.705799
EZH2	-0.401947	0.0692117	0.705799
MCUB	0.26893	0.0693394	0.705799
AC007952.4	-0.789381	0.0693567	0.705799
EPHB6	0.611764	0.0693697	0.705799
EBLN2	0.381087	0.0693845	0.705799
MIOS	0.230938	0.0694043	0.705799
ABCF1	-0.293761	0.0694967	0.705799
MRPS36	0.247974	0.069661	0.705799
ASF1A	0.482115	0.0697879	0.705799
ZNF628	0.444295	0.0698568	0.705799
ELP3	0.567237	0.0698807	0.705799
TET1	0.606993	0.0699099	0.705799
ICA1L	0.566062	0.0699151	0.705799
ANKRD17	-0.188646	0.0699405	0.705799
NME7	0.545552	0.0700319	0.705799
NELL2	0.507186	0.070035	0.705799
NBR1	0.263039	0.0700887	0.705799
PRH1	0.609055	0.0701594	0.705842
KMT5B	0.239219	0.0702746	0.706333
ZNF83	0.378307	0.0705527	0.708459
TASP1	0.359216	0.0706369	0.708635
RPS6	0.239445	0.0707319	0.708722
HIBCH	0.534452	0.0709174	0.708722
RIOX2	0.601006	0.0709585	0.708722
UBR4	-0.294815	0.070967	0.708722
CNOT7	0.19672	0.0711798	0.708722
EXOC8	0.363547	0.071199	0.708722
C1orf131	0.312616	0.0713059	0.708722
TIMP1	0.671501	0.0713246	0.708722
PHC2	0.336877	0.071325	0.708722
PCCA	-0.478286	0.071374	0.708722
SSBP4	0.39424	0.0713787	0.708722
PIN1	0.448081	0.0714954	0.70879
AC091271.1	-0.407028	0.0715189	0.70879
ATP6V0B	0.541561	0.0716856	0.709781
AC004771.1	-0.577017	0.0719487	0.710631
HDDC3	0.426586	0.0720001	0.710631
CNNM3	0.473914	0.0720874	0.710631
CDC14A	-0.234003	0.0720966	0.710631
ACADM	0.749318	0.0722073	0.710631
SAV1	-0.661396	0.0722213	0.710631
AC127070.1	0.407427	0.0722531	0.710631
RORA-AS1	-0.463173	0.0724614	0.710631
SIAE	-0.466818	0.0725125	0.710631
AC087623.3	-0.601288	0.0726081	0.710631
SYNGAP1	0.420067	0.0726541	0.710631
BISPR	0.989299	0.0727249	0.710631
MT-ND2	0.394297	0.0727421	0.710631
AC005224.3	-0.493023	0.072781	0.710631
TMEM199	0.623972	0.0728618	0.710631
NARS	-0.258724	0.0728947	0.710631
TRPM7	-0.22712	0.0729075	0.710631
CLPTM1L	0.292788	0.0732364	0.712042
AL451085.2	0.493718	0.0732622	0.712042
HMGN2	0.210636	0.0733313	0.712042
ELL2	-0.614286	0.0733634	0.712042
AC084036.1	0.488159	0.0735327	0.712042
MGP	0.382313	0.0735374	0.712042
ZNF286B	0.461009	0.0735754	0.712042
MIA3	-0.194378	0.073588	0.712042
LY9	0.237173	0.0737981	0.713427
ORAI3	0.662968	0.0738803	0.713572
CCDC34	0.58147	0.0741364	0.714491
PAAF1	0.484666	0.0741742	0.714491
TMEM202-AS1	-0.51649	0.0742851	0.714491
CRK	0.398693	0.0744166	0.714491
PPP2CA	0.161374	0.0744457	0.714491
FAM184B	1.08253	0.0744828	0.714491
PPP1R10	-0.318065	0.0747439	0.714491
PARP14	-0.350938	0.0747648	0.714491
HSPD1	-0.405089	0.0748636	0.714491
KIF1C	0.433437	0.074881	0.714491
AP1G1	-0.26831	0.0749965	0.714491
LEPROT	0.233839	0.0750298	0.714491
JKAMP	0.386167	0.0750505	0.714491
HEXA	0.203856	0.0750692	0.714491
METTL8	0.355391	0.0751506	0.714491
ZNF446	-0.509592	0.0751979	0.714491
C7orf31	-0.40721	0.0752638	0.714491
C19orf24	0.347811	0.0753348	0.714491
RFFL	0.276608	0.0753596	0.714491
SSR4	0.363294	0.0754863	0.714491
TPP1	0.670065	0.0755828	0.714491
C11orf1	0.305779	0.0755872	0.714491
NFU1	0.340085	0.0756269	0.714491
ZNF551	0.344565	0.0756402	0.714491
COPS3	0.249424	0.0756552	0.714491
SIVA1	0.355556	0.0758919	0.715249
GRINA	0.331957	0.0760604	0.715249
NME6	0.580227	0.0761685	0.715249
GOLGA8B	-0.366379	0.0762117	0.715249
SUV39H1	0.666202	0.0762203	0.715249
SNRPN	0.319612	0.0762343	0.715249
CD82	0.678962	0.0762742	0.715249
ENOPH1	0.297046	0.076302	0.715249
MACO1	-0.260525	0.0763583	0.715249
CD4	0.441756	0.0764081	0.715249
TMED2	0.249952	0.076606	0.715716
HSPBP1	0.430781	0.0766489	0.715716
ANK3	0.579762	0.0766598	0.715716
CHEK1	-0.538015	0.0767808	0.716217
STOML2	0.49052	0.0769037	0.716735
MAGEF1	0.868405	0.0773376	0.7192
ITPR3	0.409663	0.0773518	0.7192
AL392172.1	0.677454	0.0774678	0.7192
SGSH	0.755733	0.0774906	0.7192
YY1AP1	0.347058	0.0775267	0.7192
VDAC3	0.278189	0.0776451	0.7192
DCLRE1B	0.510795	0.0776975	0.7192
AGO1	0.34458	0.0778194	0.7192
PHF20L1	-0.336272	0.0778367	0.7192
CAMK2G	0.326645	0.0778446	0.7192
VCP	0.219861	0.0779671	0.719468
TCF7	0.191915	0.078064	0.719468
NRDE2	0.339575	0.078126	0.719468
TNFRSF10B	-0.461968	0.0781706	0.719468
DPM2	0.477114	0.0782118	0.719468
RDH5	0.533412	0.0783245	0.719881
AC091729.3	0.72082	0.0785127	0.720988
RILPL2	-0.546072	0.0786967	0.722054
ACER3	-0.455389	0.0787774	0.722171
XRN2	-0.314882	0.079003	0.72357
HADHB	0.411465	0.079066	0.72357
UQCRC1	0.326047	0.079177	0.723962
CLMP	0.423473	0.0793071	0.724529
SOCS5	0.506439	0.0796696	0.725551
SFT2D2	-0.264033	0.0797358	0.725551
PLEKHA5	-0.440446	0.0797492	0.725551
RNF44	-0.229332	0.0798154	0.725551
IWS1	-0.350641	0.0798369	0.725551
NCLN	0.284736	0.0798667	0.725551
PARL	0.539516	0.0798965	0.725551
TRAPPC6B	0.403272	0.0802104	0.726172
WDR48	-0.227296	0.0802525	0.726172
YJEFN3	0.476232	0.0802911	0.726172
TEPSIN	0.402822	0.0803107	0.726172
SREBF1	-0.328698	0.0804143	0.726172
PLCXD1	0.448511	0.0804605	0.726172
SMG5	0.455169	0.0804647	0.726172
AC090204.1	0.510504	0.0805502	0.726172
MAGED1	0.41337	0.0805796	0.726172
TSC22D4	0.516849	0.0806941	0.726424
FBLN7	-0.499642	0.0808034	0.726424
EME2	0.541969	0.0808761	0.726424
TSN	0.20903	0.0808827	0.726424
CUTA	0.285597	0.0810094	0.726424
EDC4	-0.421244	0.0810479	0.726424
RNF38	0.312978	0.0812162	0.726424
TTI2	-0.403279	0.0812419	0.726424
SELENON	0.518224	0.0812794	0.726424
NOP9	0.523828	0.0812906	0.726424
TIMM29	0.422921	0.081402	0.726808
RNF4	0.220571	0.0815918	0.727892
LIMD1	0.44619	0.0816885	0.728056
AK6	0.329734	0.0817648	0.728056
EPN1	0.372747	0.0819133	0.728056
CLPB	0.539485	0.0820508	0.728056
HDAC2	0.225164	0.0821949	0.728056
PTPN6	0.379225	0.0822131	0.728056
ZNF432	0.43376	0.0822789	0.728056
ELK1	0.340858	0.0823101	0.728056
TMCO4	-0.503698	0.0824457	0.728056
RFTN1	-0.36234	0.0825433	0.728056
DNAAF5	0.465258	0.0825453	0.728056
C7orf26	0.223882	0.0825529	0.728056
EBPL	0.429484	0.0825578	0.728056
AL691403.2	0.498749	0.0825687	0.728056
MTRF1L	0.274784	0.0826897	0.728455
AC005332.1	-0.454984	0.0827509	0.728455
BAG1	0.331115	0.0829099	0.728766
ZRANB3	0.427725	0.0829372	0.728766
TRAC	0.359347	0.0830416	0.728766
RNF149	-0.305599	0.083065	0.728766
ARMCX5	0.320072	0.0832104	0.728766
SLC35E4	-0.493742	0.0832701	0.728766
EID2	0.232996	0.0833331	0.728766
TRAPPC3	0.352302	0.0833492	0.728766
STX3	0.903862	0.0837505	0.728766
TMCO3	0.397944	0.0837908	0.728766
C6orf106	-0.336028	0.083798	0.728766
CAPZA1	-0.385832	0.0838377	0.728766
ACSF3	0.388827	0.083887	0.728766
STXBP4	0.459754	0.0840027	0.728766
USP4	0.306506	0.084202	0.728766
COQ3	0.495041	0.0842223	0.728766
SELENOI	0.325283	0.0843154	0.728766
RABGAP1L	-0.193283	0.0843417	0.728766
PRR7	0.365674	0.0843637	0.728766
PTPN18	0.321889	0.0843897	0.728766
SPSB2	0.468756	0.0845026	0.728766
ATF7IP2	0.289566	0.0845449	0.728766
ZNF599	0.464062	0.0847818	0.728766
PEX7	0.364246	0.0851099	0.728766
CARMIL2	0.422058	0.0851876	0.728766
UNKL	0.437893	0.0852101	0.728766
APEH	0.655997	0.0852553	0.728766
ISCA1	0.239796	0.0852585	0.728766
VPS37B	-0.22448	0.0853108	0.728766
LMNTD2	0.430412	0.0853269	0.728766
CLCN6	0.419376	0.0853717	0.728766
ERN1	0.55579	0.0853969	0.728766
TNFRSF10D	0.621519	0.0853996	0.728766
ZNF140	-0.397628	0.0854695	0.728766
TPM4	-0.391233	0.0857642	0.728766
DDX28	0.374338	0.0857953	0.728766
BCL7C	0.349805	0.0858024	0.728766
PPP5C	0.430038	0.085912	0.728766
AC142472.1	0.511365	0.0859304	0.728766
ARMC2	0.490601	0.0859708	0.728766
EPOR	0.759486	0.0859715	0.728766
AP3M1	0.255363	0.0860313	0.728766
FGFBP2	0.513214	0.0861485	0.728766
MAP3K13	0.348043	0.0861512	0.728766
FOXN3	0.155388	0.0863117	0.728766
FAM177A1	-0.463933	0.0864227	0.728766
JOSD1	-0.196414	0.0865467	0.728766
KIAA1586	0.519534	0.0867671	0.728766
ADAL	0.492099	0.0868382	0.728766
AMER1	-0.437344	0.0868813	0.728766
MED10	0.29847	0.0868967	0.728766
COPS5	0.229067	0.0869001	0.728766
PTK2	0.396077	0.0869867	0.728766
CALM2	0.213752	0.0870347	0.728766
AHCYL1	0.36562	0.0870848	0.728766
ANO10	0.451919	0.087095	0.728766
TECPR1	-0.238229	0.0870959	0.728766
CEBPB	0.373942	0.0871378	0.728766
RPS27A	0.194285	0.0871646	0.728766
ZNF202	0.443379	0.0871745	0.728766
C19orf53	0.31941	0.0871853	0.728766
TCAIM	0.62477	0.0872052	0.728766
TIMM17B	0.380615	0.0872965	0.728766
ADO	0.382659	0.0873204	0.728766
NMT1	0.467457	0.087343	0.728766
FBXO32	-0.264103	0.0873576	0.728766
ARG2	-0.52524	0.087395	0.728766
DYNC1LI2	-0.343715	0.0877029	0.728766
USP37	-0.571058	0.0877779	0.728766
CR1	0.583383	0.088011	0.728766
RAB35	-0.369076	0.0881009	0.728766
TRIP12	-0.270793	0.088234	0.728766
H6PD	0.522695	0.0883769	0.728766
TMEM39A	-0.258485	0.0883951	0.728766
MAPK8	0.165649	0.0884456	0.728766
GTF3A	0.322265	0.0884567	0.728766
HNRNPA0	0.225624	0.0885951	0.728766
NAA38	0.504949	0.0886716	0.728766
ALS2	0.422785	0.0887704	0.728766
SLC16A10	-0.331425	0.0887957	0.728766
LIG1	0.353746	0.0887978	0.728766
HAR1B	0.465189	0.0888114	0.728766
ZBTB2	0.28885	0.0888394	0.728766
AC013264.1	0.789761	0.0889567	0.728766
TXNDC9	0.215782	0.0889705	0.728766
RXYLT1	0.443218	0.0891633	0.728766
TATDN3	0.403102	0.0891917	0.728766
WDR83	0.385696	0.0892102	0.728766
PACS1	0.194493	0.0892213	0.728766
GPRASP1	-0.388137	0.0892302	0.728766
ATG4D	0.351368	0.0893366	0.728766
VWA5A	-0.529499	0.0894713	0.728766
UBA52	0.20827	0.0894723	0.728766
ZNF329	-0.416912	0.0894923	0.728766
ERGIC3	0.299685	0.0895373	0.728766
ATF6	-0.277507	0.0896196	0.728766
AC139887.2	-0.819931	0.0896254	0.728766
KLHL21	0.438721	0.0896275	0.728766
MRM2	0.408253	0.0896601	0.728766
WAS	0.287531	0.0897963	0.728766
UQCRFS1	0.268543	0.0898389	0.728766
ADPRHL2	0.30896	0.0898928	0.728766
PRPF19	0.254961	0.0901243	0.728766
HAUS4	0.426662	0.0902478	0.728766
TRBV21-1	-0.574415	0.0902791	0.728766
APOL6	-0.302655	0.0902857	0.728766
TRAPPC4	0.223665	0.0903095	0.728766
PUM1	0.207607	0.0903185	0.728766
USP16	-0.138499	0.0903818	0.728766
GREB1L	-0.369026	0.0903834	0.728766
WDR3	-0.51864	0.0904397	0.728766
NFATC3	0.389352	0.0905013	0.728766
AC087645.2	-0.772169	0.0905304	0.728766
MOB1B	0.307595	0.0906288	0.729007
NRIP1	0.220825	0.090916	0.730256
AC003681.1	-0.606215	0.0909737	0.730256
ARHGAP26	-0.376686	0.0910476	0.730256
RIPOR1	-0.619417	0.0910588	0.730256
ERVH48-1	-0.541403	0.0911516	0.730449
AC005261.3	0.522805	0.0913987	0.731878
PIH1D1	0.276209	0.0915713	0.731947
SYNM	-0.9133	0.0916251	0.731947
CRYBG1	-0.484655	0.0916521	0.731947
ALG10	0.395233	0.0916991	0.731947
RPLP0	0.299432	0.0918048	0.731947
RGPD2	0.460988	0.0919202	0.731947
ZNF616	0.443507	0.0921814	0.731947
CBY1	-0.480822	0.0921916	0.731947
ARL5A	0.336963	0.0922758	0.731947
GPS1	0.386546	0.0923046	0.731947
AMPD2	0.588864	0.0923088	0.731947
CCR9	-0.501625	0.0923094	0.731947
CUL9	0.422404	0.0923578	0.731947
FAM222B	0.332481	0.092371	0.731947
C11orf54	0.622677	0.0926317	0.732669
NDUFA4	0.213079	0.0926379	0.732669
CTCF	0.209459	0.0927208	0.732669
TPD52	0.49131	0.0927376	0.732669
ACTN1	0.254985	0.0929001	0.733407
C14orf119	0.44552	0.0931035	0.733473
ZNF174	0.431002	0.0932515	0.733473
NOG	0.442166	0.0932892	0.733473
CHCHD10	0.346593	0.0933193	0.733473
PIP4K2C	-0.448123	0.0933783	0.733473
AC090948.3	0.506682	0.0936341	0.733473
NAP1L3	0.463731	0.0936585	0.733473
AC004865.2	0.496266	0.093697	0.733473
AC026304.1	0.475443	0.0937428	0.733473
MIEN1	0.341005	0.0937497	0.733473
GADD45A	-0.385942	0.0937514	0.733473
DNTTIP2	-0.150116	0.0937753	0.733473
TBL2	0.493227	0.093812	0.733473
AC016831.1	0.52087	0.0939158	0.733473
CCNH	-0.320287	0.0940152	0.733473
CDC25B	0.353248	0.0940436	0.733473
CDK5RAP3	-0.283548	0.09418	0.733473
PDE9A	1.02986	0.094194	0.733473
ABCB1	-0.569533	0.094343	0.733473
NIPAL3	0.7862	0.0943496	0.733473
MAK16	-0.271861	0.0943568	0.733473
EIF3F	0.289108	0.0944909	0.733978
SAMSN1	-0.275822	0.0946637	0.734469
MDC1	-0.481203	0.0947017	0.734469
TNK2-AS1	-0.466353	0.0947613	0.734469
LSM2	0.503579	0.0951667	0.736608
UBOX5	-0.385424	0.0952299	0.736608
KLHL42	0.529668	0.095245	0.736608
IFT22	-0.376819	0.0953862	0.737011
JTB	0.304151	0.0954358	0.737011
SPAG9	-0.144201	0.0956323	0.737478
UPP1	-0.50495	0.0956349	0.737478
AMFR	0.406804	0.0965723	0.743364
FAM114A2	0.478132	0.0965823	0.743364
COA3	0.473009	0.0966202	0.743364
C19orf48	0.189339	0.0967391	0.743364
LIMK2	-0.568189	0.0967478	0.743364
STIL	-0.504628	0.0969951	0.744262
AGAP9	-0.507428	0.0970046	0.744262
TSPYL2	-0.245356	0.0971407	0.744769
CDYL2	0.608089	0.097349	0.744885
MYL5	0.570169	0.0973933	0.744885
CWC22	-0.274495	0.0974265	0.744885
RAB25	0.402667	0.0975276	0.744885
LAMTOR5	0.167278	0.0975657	0.744885
GTPBP8	0.24699	0.0976555	0.744885
BRAT1	0.628935	0.0977151	0.744885
TRMU	0.421884	0.0977346	0.744885
CD3G	0.371587	0.0977863	0.744885
OSTC	0.336001	0.0979592	0.745189
RPS6KA4	-0.501493	0.0979748	0.745189
BRD1	-0.250278	0.098041	0.745189
GTF3C6	0.22428	0.0981588	0.745189
CDK11A	-0.502159	0.0981768	0.745189
CLUH	-0.432089	0.0984512	0.745189
MTURN	0.32124	0.0984939	0.745189
CTBP1-AS	-0.384015	0.098505	0.745189
NECAB3	0.538794	0.0985341	0.745189
PLEKHA1	0.311243	0.0985542	0.745189
DCTN5	0.243154	0.0985971	0.745189
KIAA2026	0.270664	0.0988413	0.745802
MAP1S	0.398745	0.0989276	0.745802
CLN8	0.685717	0.0990255	0.745802
CORO1A	0.287874	0.0990474	0.745802
IL6ST	-0.268582	0.0990995	0.745802
GTF2A1	-0.288038	0.099398	0.745802
BID	0.395725	0.0995082	0.745802
LYRM1	0.623618	0.099673	0.745802
WDR45	0.591733	0.0997036	0.745802
DHX37	-0.37433	0.0997463	0.745802
SLC16A1-AS1	0.483663	0.0998872	0.745802
MFF	0.25163	0.0999923	0.745802
RPL8	0.379204	0.100045	0.745802
CNTROB	-0.428275	0.100074	0.745802
GTF3C3	0.297646	0.100125	0.745802
PTRH1	0.436958	0.100158	0.745802
CUTC	0.387908	0.100359	0.745802
PBX4	-0.490848	0.100469	0.745802
MPHOSPH8	0.143646	0.100733	0.745802
IDH2	0.410131	0.100802	0.745802
RPL32	0.244015	0.100807	0.745802
LRRC14	0.651925	0.100839	0.745802
RAP1GAP2	-0.423693	0.100907	0.745802
RPUSD1	0.385424	0.100963	0.745802
PPP3CB	0.265974	0.101019	0.745802
MFSD1	0.349661	0.101049	0.745802
VCPKMT	0.227751	0.101114	0.745802
AC106791.1	0.600253	0.101138	0.745802
TMEM167B	0.264903	0.101292	0.745802
BAK1	0.307166	0.101335	0.745802
NIP7	0.25215	0.101828	0.745802
TET3	0.308398	0.101874	0.745802
CBLL1	0.17405	0.101917	0.745802
NRARP	-0.51245	0.101942	0.745802
TRAPPC2B	0.369129	0.101978	0.745802
RIN3	0.338458	0.102046	0.745802
CWC25	-0.175522	0.102211	0.745802
TM9SF1	0.473033	0.102247	0.745802
RSRC2	-0.138644	0.102287	0.745802
AC079922.2	0.55388	0.10233	0.745802
CIC	-0.438468	0.102388	0.745802
BEND3	-0.488771	0.10244	0.745802
C2CD3	-0.35079	0.102466	0.745802
CRELD1	0.449964	0.102484	0.745802
PSMD14	0.238798	0.102518	0.745802
PRCC	0.322741	0.102637	0.745802
CFAP298	0.410277	0.102691	0.745802
CENPO	0.403016	0.102706	0.745802
TMEM11	0.297295	0.103109	0.745802
KCTD18	0.25933	0.103119	0.745802
FPGS	0.489905	0.103149	0.745802
ZFAND2B	0.312188	0.103164	0.745802
RAD23A	0.308926	0.103197	0.745802
NAA10	0.356585	0.103235	0.745802
ACO1	-0.48762	0.103418	0.745802
ZNF14	0.305259	0.103464	0.745802
MZT2A	0.428873	0.103499	0.745802
ATP6V1F	0.268692	0.103499	0.745802
SYDE2	-0.345007	0.103512	0.745802
MRM3	0.291015	0.103516	0.745802
CCDC144NL	0.601358	0.103627	0.745802
ZWINT	0.450432	0.10378	0.745802
RPL9	0.227464	0.103815	0.745802
CBX3	0.225597	0.103831	0.745802
ZNF852	0.439498	0.103851	0.745802
TFPT	0.519388	0.10386	0.745802
BRD7	-0.258788	0.104034	0.745802
FIGNL1	0.368343	0.104157	0.745802
SEH1L	0.629281	0.104208	0.745802
MMP24OS	0.363613	0.104212	0.745802
ADAMTS10	0.394882	0.104293	0.745802
CREBRF	0.160371	0.104302	0.745802
EVA1A	-0.491248	0.104332	0.745802
BTBD11	-0.358224	0.104383	0.745802
SEC14L1	-0.26077	0.104394	0.745802
AC103691.1	-0.394816	0.10442	0.745802
AP3S1	0.407557	0.104491	0.745802
CPLANE1	0.439705	0.104595	0.745802
JAM3	-0.643741	0.104715	0.745802
AC016596.1	-0.672321	0.104723	0.745802
HIP1R	0.270664	0.104757	0.745802
OSBPL8	-0.277527	0.104769	0.745802
AL157392.5	0.61875	0.104791	0.745802
APOL2	-0.354843	0.104801	0.745802
TUFM	0.322199	0.104885	0.745802
MGAT4A	0.271379	0.104964	0.745802
CEP126	0.373601	0.104973	0.745802
WDR53	0.558732	0.105129	0.745802
SLTM	-0.154118	0.105141	0.745802
LINC00623	0.317826	0.105191	0.745802
CD63	0.644711	0.105271	0.745802
COX8A	0.202412	0.105312	0.745802
PRPF6	-0.268231	0.105523	0.745802
SUMF2	0.193443	0.105749	0.745802
EEF1A1	0.208364	0.105786	0.745802
RPL10	0.281962	0.105912	0.745802
RNH1	0.314981	0.105928	0.745802
WDSUB1	0.678091	0.105954	0.745802
AC022364.1	-0.482684	0.106152	0.745802
CEBPZ	-0.294838	0.106198	0.745802
CHCHD1	0.208683	0.106279	0.745802
SNRNP25	0.98633	0.106471	0.745802
FN3KRP	0.351019	0.106484	0.745802
AL356599.1	0.425225	0.106487	0.745802
UBXN10-AS1	0.571138	0.106568	0.745802
SWSAP1	0.36449	0.106604	0.745802
TDRKH-AS1	0.398345	0.106754	0.745802
FUT4	0.496452	0.106769	0.745802
ARMCX4	-0.414556	0.106842	0.745802
DICER1-AS1	0.684474	0.106845	0.745802
IPO9-AS1	0.403335	0.106851	0.745802
ABCD4	-0.26399	0.107076	0.745802
SS18	-0.283511	0.107209	0.745802
PRPSAP1	0.472463	0.107274	0.745802
AC017083.1	-0.741781	0.107352	0.745802
LSM6	0.268997	0.107354	0.745802
GPATCH4	-0.297733	0.107388	0.745802
HTATSF1	0.15909	0.107421	0.745802
SPAST	-0.363685	0.107508	0.745802
NDRG1	-0.221564	0.107552	0.745802
PINX1.1	0.336982	0.107556	0.745802
ANKRD36	-0.319106	0.107628	0.745802
AL022238.2	0.510117	0.107745	0.745802
PACS2	0.366077	0.107959	0.745802
VAT1	0.533654	0.108093	0.745802
ZNF43	0.407458	0.108139	0.745802
CLK4	0.146785	0.108325	0.745802
AL591895.1	0.336071	0.108334	0.745802
AFF3	-0.344759	0.108434	0.745802
TMEM250	0.438294	0.108552	0.745802
SHC1	0.354364	0.108636	0.745802
GID8	0.180312	0.108672	0.745802
TIGD2	0.472	0.108803	0.745802
CMC2	0.195476	0.108812	0.745802
BZW2	0.292115	0.108873	0.745802
THTPA	0.42135	0.108929	0.745802
THAP2	-0.569591	0.109082	0.745802
ZBTB7B	0.436542	0.109115	0.745802
CDKN1A	-0.829189	0.109119	0.745802
ZNF672	0.689745	0.109146	0.745802
OPTN	-0.225683	0.109163	0.745802
ARIH2	-0.2308	0.109167	0.745802
CCDC71	0.432207	0.109242	0.745802
ESRRA	-0.378133	0.109251	0.745802
AQR	-0.271385	0.109318	0.745802
PQLC1	0.209217	0.109334	0.745802
MRPL15	0.35063	0.109366	0.745802
MRPL42	0.236333	0.109516	0.745802
ZNF573	0.405525	0.109572	0.745802
NFIA	-0.480233	0.109859	0.745802
DCAF5	0.214526	0.109931	0.745802
AC007325.4	0.591722	0.109966	0.745802
APH1B	0.496287	0.110004	0.745802
ATP6V1A	0.426775	0.110007	0.745802
INSIG2	0.330068	0.11003	0.745802
KTI12	0.32905	0.110061	0.745802
CERNA1	0.570195	0.110122	0.745802
NR2C2	-0.386593	0.110124	0.745802
PRPF3	0.267988	0.110396	0.745802
KISS1R	-0.510388	0.110406	0.745802
LCOR	0.231184	0.110507	0.745802
PTCD1	-0.410677	0.110574	0.745802
UBE3B	0.411812	0.110581	0.745802
PYROXD2	0.402826	0.110618	0.745802
ZNF287	0.609086	0.110625	0.745802
RGMB	0.625911	0.110626	0.745802
GPX4	0.284076	0.110892	0.745802
GLS	-0.330274	0.110977	0.745802
BMS1	-0.192548	0.110984	0.745802
ARRDC1	0.595653	0.111114	0.745802
DUSP11	0.253102	0.111222	0.745802
MXRA7	-0.470131	0.111247	0.745802
GSTM3	-0.790405	0.111274	0.745802
RPS12	0.238231	0.111343	0.745802
RPS9	0.338494	0.111359	0.745802
ATRAID	0.349437	0.111415	0.745802
TWISTNB	0.134866	0.111472	0.745802
IDH3A	0.39343	0.111542	0.745802
FAM171A1	-0.806665	0.111551	0.745802
SNAI1	-0.538795	0.111603	0.745802
GAA	0.697146	0.111708	0.745802
TBCEL	-0.390096	0.11171	0.745802
KNTC1	-0.411229	0.111734	0.745802
MRPL41	0.202447	0.111752	0.745802
ANKFY1	0.409822	0.111805	0.745802
FZD6	0.703833	0.111858	0.745802
TAB1	0.400768	0.112019	0.745802
LENG8-AS1	-0.612331	0.112191	0.745802
AC073195.1	0.616026	0.11223	0.745802
JAGN1	0.321929	0.112397	0.745802
LMO4	0.308069	0.112455	0.745802
U2AF1L4	0.350443	0.112539	0.745802
VPS8	0.262346	0.11254	0.745802
RRAGB	-0.363398	0.112562	0.745802
LDB1	0.352245	0.112606	0.745802
METTL26	0.396296	0.112622	0.745802
SLC41A3	0.305603	0.112677	0.745802
ARL6IP4	0.311418	0.112784	0.745802
HSPA13	-0.251807	0.1128	0.745802
JADE2	0.220738	0.112801	0.745802
PDZD11	0.43491	0.112844	0.745802
ABR	0.407202	0.112854	0.745802
ZNF468	0.316619	0.112915	0.745802
KLHDC1	-0.41797	0.11315	0.746464
CHD7	-0.296794	0.113156	0.746464
FEM1B	0.243816	0.113302	0.746681
ITSN2	-0.248976	0.113329	0.746681
NUP153	-0.294178	0.11345	0.746881
ETV2	0.625981	0.113538	0.746881
RPL3	0.28557	0.11357	0.746881
HIST1H2BG	-0.319552	0.113819	0.748051
LIPT2	0.395816	0.113918	0.74824
UFSP2	0.401594	0.114204	0.749655
B3GAT3	0.436005	0.114358	0.749754
WDR73	-0.265843	0.114385	0.749754
DENND6A	-0.194707	0.114499	0.749754
PBDC1	-0.201025	0.114501	0.749754
ANKMY1	0.392686	0.114574	0.749771
MVP	0.438212	0.114855	0.749913
TRIM8	-0.26705	0.114882	0.749913
DESI1	0.322576	0.11495	0.749913
IRAK4	-0.213549	0.114989	0.749913
MAP1A	-0.446971	0.11499	0.749913
HRAS	0.324189	0.115019	0.749913
FIS1	0.511307	0.115127	0.750163
NASP	-0.382233	0.115396	0.75112
NEU1	-0.390641	0.115511	0.75112
SMAD3	0.368943	0.115549	0.75112
EIF4G1	-0.202649	0.115557	0.75112
WNK1	0.145401	0.115756	0.751369
DGKE	0.305572	0.115779	0.751369
CC2D1A	0.414218	0.115807	0.751369
DDX10	0.324269	0.115978	0.751612
TBC1D25	0.324375	0.116059	0.751612
NR4A2	-0.435128	0.11607	0.751612
DDX31	0.392844	0.116152	0.751612
EFCAB2	-0.258646	0.116364	0.751612
CDK17	-0.203357	0.116514	0.751612
PXN	-0.338142	0.116555	0.751612
NCBP2-AS2	0.241437	0.116556	0.751612
FBXL15	0.471844	0.11664	0.751612
POLR2F	0.316137	0.116695	0.751612
OTUD7A	0.414127	0.116706	0.751612
SIPA1L3	0.448988	0.116751	0.751612
DAZAP1	0.249063	0.116764	0.751612
SLC35A1	0.587145	0.116878	0.751895
LAMTOR4	0.360678	0.117126	0.751936
DOK1	-0.40334	0.117325	0.751936
TNFSF8	-0.566484	0.117358	0.751936
ANKRD28	-0.221957	0.117358	0.751936
FOXRED1	0.526864	0.117368	0.751936
GDE1	0.192895	0.117403	0.751936
PLP2	0.387857	0.117493	0.751936
LOXL1-AS1	0.398968	0.117542	0.751936
YME1L1	-0.165456	0.117631	0.751936
MIATNB	0.585832	0.117691	0.751936
TYW1B	0.497349	0.117763	0.751936
EXOSC6	0.195793	0.117806	0.751936
COA6	0.413163	0.117861	0.751936
MRPS11	0.520836	0.117874	0.751936
ACOX1	0.351942	0.118139	0.752307
FOSB	-0.444529	0.118207	0.752307
CUL5	0.120514	0.118241	0.752307
DYNLRB1	0.350639	0.118312	0.752307
TC2N	-0.185707	0.118326	0.752307
CCM2	0.289352	0.118394	0.752307
CCNT1	-0.196454	0.118448	0.752307
C5orf24	0.293613	0.11853	0.752307
AL162457.1	0.395934	0.118569	0.752307
NANS	-0.30711	0.118903	0.753641
TMEM121	0.708552	0.118961	0.753641
CTU1	0.349522	0.119042	0.753641
OS9	0.287186	0.119066	0.753641
ACOT7	0.413216	0.119134	0.753641
ZBTB44	0.214608	0.119307	0.754137
CINP	0.36615	0.119413	0.754137
CISD1	0.315701	0.119658	0.754137
CWC27	0.225666	0.119685	0.754137
SF3B1	0.15179	0.119791	0.754137
TEC	-0.385765	0.119817	0.754137
NDUFA5	0.153892	0.11995	0.754137
RHOT1	-0.24405	0.120044	0.754137
POLR1C	0.287641	0.120058	0.754137
PI4K2A	0.440397	0.120067	0.754137
SLC25A38	0.21764	0.120245	0.754137
ZNF319	0.423244	0.12027	0.754137
Z93930.2	-0.547786	0.120288	0.754137
MRPL36	0.289123	0.120307	0.754137
SEC11A	0.407863	0.120327	0.754137
FAM120C	0.270212	0.120347	0.754137
ACAD9	-0.426205	0.120477	0.754505
RPS5	0.281667	0.120728	0.755602
VAMP8	0.367796	0.120794	0.755602
ACSS2	0.62306	0.121053	0.756376
ZYX	0.405909	0.121118	0.756376
ERP27	0.408029	0.121131	0.756376
RAB11FIP1	-0.291604	0.12132	0.757108
EEPD1	-0.534658	0.121492	0.757522
STMN1	0.372821	0.121528	0.757522
CFP	0.351469	0.121627	0.757692
AC006480.2	-0.593909	0.121768	0.75813
AC008549.2	0.403349	0.121974	0.758828
TMEM243	0.144828	0.122171	0.758828
TMEM175	0.745103	0.122244	0.758828
KRT10	0.210927	0.122326	0.758828
POP4	0.272712	0.122336	0.758828
UBE2F	0.352287	0.122384	0.758828
HGS	-0.266964	0.122454	0.758828
HPCAL4	0.557593	0.122464	0.758828
PARP11	-0.553523	0.122625	0.758828
ATP5PF	0.289208	0.122745	0.758828
PCNT	-0.348831	0.122756	0.758828
PARK7	0.320872	0.122772	0.758828
DDB1	-0.201635	0.122853	0.758828
MYO9A	0.404011	0.12288	0.758828
TFB1M	-0.41511	0.122976	0.758904
C16orf74	0.405835	0.123035	0.758904
AGMAT	0.423141	0.123252	0.758916
PDCD4-AS1	-0.355544	0.123295	0.758916
CTBP1	0.182949	0.123321	0.758916
TBP	0.37575	0.123335	0.758916
HMCES	-0.237456	0.123393	0.758916
ZNF33B	0.332651	0.123698	0.760348
SEC14L2	-0.360775	0.123931	0.760934
ZMAT5	0.424202	0.124129	0.760934
NELFCD	0.163891	0.124129	0.760934
MEMO1	0.534324	0.12426	0.760934
SLC44A2	-0.19967	0.124366	0.760934
SP100	-0.263979	0.124378	0.760934
AP001107.9	0.40367	0.124579	0.760934
CD2BP2	0.310186	0.124605	0.760934
PAN3-AS1	0.437312	0.12492	0.760934
PRKCZ	0.416034	0.124936	0.760934
ENOSF1	-0.238874	0.12494	0.760934
ZNF3	-0.382182	0.124967	0.760934
LONP2	0.190485	0.125008	0.760934
RPS13	0.174592	0.125012	0.760934
TLDC1	-0.504443	0.125078	0.760934
ADSL	0.492301	0.125201	0.760934
LRR1	0.364041	0.125218	0.760934
PHKA2	0.42341	0.125231	0.760934
KIAA1191	0.181951	0.125242	0.760934
CEP128	-0.376612	0.125285	0.760934
SELENOW	0.439352	0.125339	0.760934
DUSP7	0.366524	0.125367	0.760934
ZNF681	0.420003	0.125539	0.761181
SV2A	0.56863	0.125551	0.761181
ATM	0.177537	0.12576	0.761272
RAD50	-0.384553	0.125795	0.761272
AC121761.1	-0.524528	0.125814	0.761272
CREB1	0.390449	0.125876	0.761272
POT1	0.424818	0.126035	0.761272
DFFB	0.435213	0.126083	0.761272
ETHE1	0.319913	0.126149	0.761272
RRM1	0.341955	0.126191	0.761272
EIF3A	-0.259353	0.126211	0.761272
ARHGEF7	-0.2602	0.126494	0.762049
CD37	0.320407	0.126536	0.762049
PATL1	0.260603	0.126629	0.762049
BCL2L12	0.336975	0.126705	0.762049
BSDC1	0.222067	0.126716	0.762049
URB1	-0.492785	0.126856	0.762049
AP4S1	-0.458749	0.127004	0.762049
MTOR	0.424909	0.127277	0.762049
PDE4D	-0.260554	0.127402	0.762049
NIF3L1	0.422615	0.127402	0.762049
FKBP8	0.284799	0.12742	0.762049
TXNIP	0.577342	0.127503	0.762049
MYDGF	0.368927	0.12761	0.762049
PHF10	-0.196825	0.127727	0.762049
NCOA3	0.281392	0.12778	0.762049
MRPL14	0.219151	0.127811	0.762049
ATP6V0E1	0.414453	0.127819	0.762049
CENPC	-0.198853	0.127849	0.762049
MTF1	-0.239707	0.12785	0.762049
LYRM7	0.238442	0.1279	0.762049
ZNF407	0.231824	0.127967	0.762049
ELP5	0.598886	0.127974	0.762049
STX11	-0.617066	0.127988	0.762049
CEP57L1	0.410725	0.128132	0.762288
RPS3	0.287759	0.128171	0.762288
DNAJC17	0.383798	0.128399	0.762825
BANF1	0.341377	0.128419	0.762825
RAE1	0.300921	0.128532	0.762825
TESK1	0.424225	0.128616	0.762825
FAM117B	0.169149	0.12862	0.762825
ZKSCAN1	0.197255	0.128808	0.763076
SLC44A4	-0.397669	0.12886	0.763076
PYURF	0.313241	0.128878	0.763076
FUT11	-0.414085	0.129105	0.763996
CHURC1	0.231701	0.129266	0.764524
ZDHHC14	0.381092	0.129415	0.76498
EIF3D	0.258732	0.129691	0.766184
JMJD6	-0.318949	0.1298	0.766403
OSBPL7	0.483887	0.129897	0.766445
SLC38A2	-0.278666	0.129951	0.766445
HIBADH	-0.600239	0.130073	0.766532
LRRC8D	0.353717	0.13011	0.766532
STX16	0.141694	0.130376	0.767573
ZNF121	-0.256599	0.130431	0.767573
ENDOD1	0.403773	0.130577	0.768009
CYLD	-0.0915373	0.130675	0.768039
SIRT1	-0.229327	0.130794	0.768039
SLFN12L	-0.628139	0.130799	0.768039
CEP192	0.324169	0.130882	0.7681
RHNO1	0.258778	0.131027	0.768224
MFSD14B	0.39966	0.131048	0.768224
ZNF529	0.237157	0.131471	0.770081
PIP5K1C	0.558912	0.131632	0.770081
CARD19	0.423379	0.131642	0.770081
BCS1L	0.440715	0.131734	0.770081
CDK11B	-0.456819	0.13188	0.770081
EHD4	-0.440101	0.131923	0.770081
AP1M1	0.219886	0.132037	0.770081
TMEM131	-0.216825	0.132102	0.770081
SELENOH	0.187665	0.132203	0.770081
TNK1	0.568232	0.132243	0.770081
FAM3A	0.487575	0.132254	0.770081
GPSM3	0.208947	0.132293	0.770081
RBM38	0.252237	0.132366	0.770081
C16orf87	0.225867	0.132404	0.770081
TELO2	-0.372052	0.13245	0.770081
MKRN1	0.247484	0.13261	0.77024
GRN	0.621976	0.132623	0.77024
TSHZ2	0.44812	0.132906	0.770776
ASB8	0.217168	0.133138	0.770776
PCK2	0.381409	0.133147	0.770776
GFI1	0.699937	0.133183	0.770776
COL1A1	-0.497978	0.133212	0.770776
NACC1	0.357594	0.133254	0.770776
SH3D19	0.52544	0.133336	0.770776
E2F4	0.222221	0.133356	0.770776
ARID4B	-0.258637	0.133367	0.770776
SBNO1	0.222519	0.133501	0.770824
C2orf68	0.279984	0.133521	0.770824
MORC2-AS1	-0.391085	0.133664	0.771231
RNF125	-0.199046	0.133862	0.771464
EIF4A1	-0.159627	0.133862	0.771464
YIPF5	-0.227803	0.133925	0.771464
AGPAT1	0.585697	0.133994	0.771464
GBP3	-0.405126	0.134125	0.771797
HPS3	0.352967	0.13431	0.77193
ZNF397	0.410042	0.134354	0.77193
PHF23	0.432837	0.13438	0.77193
SEC61B	0.218084	0.134526	0.77193
METAP1D	0.531631	0.13456	0.77193
RUSC1	0.690054	0.134778	0.77193
AC124283.1	0.392877	0.134912	0.77193
AC005253.1	-0.473309	0.134921	0.77193
MEPCE	-0.217442	0.13498	0.77193
IL4R	-0.252159	0.135042	0.77193
CPSF7	0.160811	0.135152	0.77193
GABARAPL1	-0.230195	0.135214	0.77193
AL445248.1	0.440986	0.135235	0.77193
S100A6	0.37388	0.135246	0.77193
MAGT1	-0.268703	0.135249	0.77193
LINC00528	0.641933	0.135397	0.77193
PLXNA1	-0.446567	0.135471	0.77193
ZNF514	0.421481	0.13554	0.77193
CYREN	0.719542	0.135603	0.77193
TENT5A	0.318265	0.135653	0.77193
RFXANK	0.463914	0.135723	0.77193
SRPRA	-0.209814	0.13579	0.77193
UBE2J2	0.452731	0.135894	0.77193
METTL17	-0.252987	0.135925	0.77193
TMEM242	0.21411	0.135977	0.77193
TMEM140	0.61921	0.136055	0.77193
TRIM66	-0.404693	0.136108	0.77193
AIMP1	0.246699	0.136222	0.772167
MAD2L1BP	0.265886	0.136322	0.772322
EFR3A	-0.273709	0.136579	0.773096
LMLN	0.420262	0.136635	0.773096
MAPK1	-0.371933	0.136934	0.773096
CD52	0.404583	0.137072	0.773096
ZBED5	0.264939	0.137101	0.773096
OFD1	-0.232928	0.13711	0.773096
C9orf135	-0.695499	0.137125	0.773096
LINC00847	0.443004	0.137189	0.773096
TXN2	0.336752	0.137223	0.773096
INTS12	0.319619	0.137284	0.773096
XKR8	0.347162	0.137369	0.773096
KPNA1	-0.28316	0.13739	0.773096
BBS2	0.210933	0.137404	0.773096
ZFYVE28	0.454821	0.137503	0.773221
S100A9	1.15368	0.137716	0.773221
TMEM165	0.372462	0.137771	0.773221
FBXL20	-0.249657	0.137823	0.773221
THSD1	0.394979	0.13796	0.773221
TP53INP1	-0.342643	0.138004	0.773221
GMPPB	0.297933	0.138009	0.773221
NFKBIZ	-0.26008	0.138045	0.773221
PSMD5	-0.288434	0.138141	0.773221
SF3B3	-0.285844	0.138153	0.773221
ACTR5	-0.349056	0.13824	0.773302
NAA30	-0.209133	0.13841	0.773377
ST6GALNAC6	-0.515151	0.138423	0.773377
ZNF706	0.143327	0.138472	0.773377
ATP1B3	-0.408081	0.138794	0.77414
FBXW7	0.189121	0.138854	0.77414
SP2	0.343185	0.138879	0.77414
ZNF500	0.704874	0.1389	0.77414
DECR1	0.325061	0.139035	0.774487
EIF4EBP2	0.233684	0.139174	0.774677
TMX3	-0.203157	0.139311	0.774677
PRDM2	0.139971	0.139349	0.774677
LINC02447	0.470316	0.13936	0.774677
NPPC	-0.430049	0.139706	0.776194
ZNF549	-0.364162	0.139935	0.776453
WDR11	-0.433397	0.139961	0.776453
ALG13	-0.2067	0.139972	0.776453
SCRN1	0.378411	0.140045	0.776453
PFKFB3	-0.49858	0.140272	0.777234
PSMA1	0.161217	0.140432	0.777234
RPS7	0.183996	0.140507	0.777234
ZCWPW1	0.429909	0.140602	0.777234
EMB	-0.210616	0.140646	0.777234
NSDHL	0.539869	0.140699	0.777234
AL359220.1	0.441876	0.140751	0.777234
EEF1D	0.302815	0.140782	0.777234
ZNF624	0.545145	0.140863	0.777234
CERS5	-0.312062	0.140943	0.777234
UBE2A	0.230874	0.141027	0.777234
RPL19	0.25252	0.141136	0.777234
PEX10	0.344262	0.141447	0.777234
CLINT1	-0.149452	0.141464	0.777234
UPF3B	-0.224381	0.141597	0.777234
RAB8A	-0.210536	0.141711	0.777234
BCKDK	0.6818	0.14182	0.777234
CERK	-0.392071	0.141961	0.777234
ZNF358	0.597214	0.141991	0.777234
VAV1	-0.336425	0.14203	0.777234
YWHAQ	0.167445	0.142216	0.777234
ZHX1	0.243116	0.14228	0.777234
LBR	-0.196782	0.142344	0.777234
NHLRC3	0.387275	0.142346	0.777234
PLA2G12A	0.458671	0.142393	0.777234
PRDX6	0.310859	0.142479	0.777234
RGS1	-0.477375	0.14259	0.777234
CCT6B	-0.408984	0.142661	0.777234
TNRC6A	0.180311	0.142774	0.777234
SREBF2	-0.475793	0.142804	0.777234
AC006504.5	0.33071	0.142834	0.777234
AC009831.1	-0.440899	0.142895	0.777234
SIRT7	0.313624	0.142917	0.777234
LRRC40	-0.314354	0.142976	0.777234
USP40	0.393211	0.143017	0.777234
HEXIM1	-0.278162	0.143092	0.777234
WASL	0.2888	0.143098	0.777234
AC007114.1	0.455743	0.143145	0.777234
NPIPB13	-0.656204	0.143188	0.777234
WDR74	-0.299119	0.143189	0.777234
RAD51C	0.508336	0.143243	0.777234
ARMC5	0.534782	0.143255	0.777234
C19orf70	0.300057	0.143506	0.777234
RBBP7	0.149455	0.143507	0.777234
ZC3H7A	-0.21396	0.143541	0.777234
PIK3C2A	-0.191484	0.143548	0.777234
REX1BD	0.355473	0.143786	0.777576
EIF3C	-0.427677	0.143856	0.777576
ELAC2	-0.364969	0.143896	0.777576
CWC15	0.225345	0.143903	0.777576
ING5	-0.242496	0.144109	0.777794
TMOD2	-0.335828	0.144135	0.777794
BEX5	0.351448	0.14419	0.777794
RAD54B	0.507771	0.144236	0.777794
ACTR10	0.166626	0.144427	0.778193
UXT	0.219194	0.144457	0.778193
FOPNL	0.262795	0.144629	0.778522
VPS4A	-0.197043	0.144664	0.778522
AES	0.234438	0.144782	0.77876
NME4	0.535494	0.145163	0.780158
WWC3	0.226113	0.145194	0.780158
SPG21	0.426977	0.145262	0.780158
HDGF	0.166165	0.145364	0.780313
AATF	0.324072	0.145626	0.781001
CEP295	-0.310121	0.145772	0.781001
CETN2	0.441656	0.1461	0.781001
AC091814.1	0.642113	0.146141	0.781001
ZNF441	0.371482	0.146211	0.781001
AIDA	0.197076	0.146322	0.781001
EVI2A	-0.245708	0.146377	0.781001
FBXO9	0.202387	0.146426	0.781001
LDLRAP1	0.316519	0.146497	0.781001
HSD17B7	0.436337	0.146512	0.781001
TOR1A	0.249605	0.14664	0.781001
IAH1	0.247996	0.146647	0.781001
CASP8	-0.188856	0.146717	0.781001
LZIC	0.263701	0.146803	0.781001
AGAP3	-0.450845	0.14683	0.781001
AC023157.3	-0.410818	0.14687	0.781001
RIDA	0.592204	0.146948	0.781001
AC027682.4	0.370948	0.146965	0.781001
[truncated: 8,638 more rows]

## Sheet: Status.Age
gene	coef	p	fdr
POLR1E	-0.00281772	7.21863e-05	0.810581
IQGAP2	-0.0033241	8.16507e-05	0.884375
TAF3	0.00185143	0.000258683	0.930905
ZBTB20-AS4	0.0042942	0.000353799	0.817287
DHX35	0.002854	0.000378226	0.869349
ZMYM3	-0.00409904	0.000477645	0.810581
SLC35E4	-0.00393418	0.000723656	0.728766
PRMT1	-0.00278649	0.000826545	0.960578
MTMR1	-0.00330586	0.000911937	0.930609
STN1	-0.0039153	0.000913104	0.910125
AL445472.1	-0.00354142	0.0010378	0.977553
ALKBH4	-0.00389983	0.00106713	0.884375
AL121832.2	-0.00372438	0.00107053	0.534768
NPM1	-0.000773846	0.00109588	0.893141
RBM6	-0.00169652	0.00111951	0.817624
CCDC58	0.00237124	0.0011478	0.979953
AC104986.2	-0.00439998	0.00123184	0.835637
CUL3	0.00132996	0.00123223	0.910513
PYHIN1	-0.00362188	0.00129127	0.956971
POLD2	-0.00271605	0.00139234	0.870609
SRCAP	0.00458178	0.001428	0.389441
TBC1D31	-0.00427789	0.00147187	0.842922
ATL3	-0.00424266	0.00148876	0.872832
TFRC	-0.00169991	0.00153547	0.934815
GOLPH3	0.00177683	0.00155484	0.877673
SMC5	-0.00119601	0.00155719	0.252342
PRR34-AS1	-0.00312894	0.00156011	0.915432
NDUFS7	-0.00187062	0.00164754	0.785378
KDM5A	0.00145707	0.00166066	0.985483
PM20D2	-0.00292431	0.0017012	0.810581
MED4	0.00132484	0.00170724	0.305124
IFITM2	-0.00254361	0.00178147	0.894198
CKS2	-0.00339509	0.00178561	0.964015
ZNF718	-0.00372964	0.00183162	0.857669
MBTD1	0.00252169	0.00187874	0.903761
GMPR2	-0.00377929	0.00194285	0.930609
TRIP6	-0.00410747	0.00194958	0.977354
RETSAT	-0.00389514	0.00197983	0.941638
TBCA	-0.00168997	0.00203567	0.929624
PRKAG2-AS1	-0.00418215	0.0020512	0.990572
BARD1	-0.00426608	0.00207794	0.866486
THAP4	-0.00378397	0.00211046	0.26903
ACOX3	-0.00365168	0.00229294	0.862005
ZFYVE27	0.00197366	0.00245174	0.917393
PDK3	-0.00254899	0.00245607	0.990572
AC016831.7	0.00158572	0.00251274	0.785464
CCDC186	0.00109936	0.00261033	0.961632
BACH1	-0.00178997	0.00271841	0.893141
SIAH2	-0.00166666	0.00275785	0.922742
SLC27A5	-0.00359777	0.0028301	0.893141
RPS6KA5	-0.00197416	0.00288787	0.978129
SMN1	0.00250054	0.00305082	0.902433
SMC6	-0.0036444	0.00310611	0.966304
RGS14	-0.00451873	0.00312278	0.851629
ZNF672	0.00372877	0.00319992	0.745802
KPNA1	0.00213363	0.0032264	0.773096
GPCPD1	-0.0012096	0.00334983	0.978799
ATP6V1C1	-0.00325562	0.00335311	0.835637
ULK2	-0.00412007	0.003439	0.893141
TRIP4	0.00301389	0.00344406	0.884261
CARD16	-0.0032514	0.0034908	0.893141
LAGE3	-0.00374927	0.00349313	0.97398
HMGB1	0.000840468	0.0035375	0.924373
LRR1	-0.00344827	0.00357081	0.760934
ARMCX1	-0.00348705	0.00359762	0.990598
RXRB	-0.00295663	0.00362817	0.938347
GNAI2	-0.00153879	0.00364093	0.91196
HK2	-0.00385534	0.00384762	0.945874
LINC01215	0.00170117	0.0038889	0.985983
NR1D1	-0.00431018	0.00390288	0.966304
AC004889.1	-0.00343108	0.00410976	0.927328
RAB3GAP2	0.00195379	0.00414061	0.959062
CDR2	0.00158164	0.00417936	0.810581
OXCT1	-0.00184399	0.00421321	0.888926
UBL4A	-0.00397557	0.00427323	0.860916
TUBB	-0.00151338	0.00431611	0.992012
UFSP2	-0.00258003	0.00431776	0.749655
FAM169A	0.00302696	0.00438877	0.931069
SNHG22	-0.00322841	0.00439825	0.971874
AC083880.1	-0.00358764	0.00443598	0.995123
RAB7A	0.00149865	0.00448556	0.655329
PLGRKT	-0.00166894	0.00465692	0.810581
SERINC5	0.00117166	0.00466301	0.822396
SLC43A2	0.00345293	0.00478618	0.841141
AC024940.1	-0.00361912	0.00479396	0.863761
NCOA5	0.00264975	0.00480279	0.862005
HIST1H2BF	-0.00303629	0.00494907	0.893141
PACS1	-0.00121608	0.00506551	0.728766
HIST2H2AB	-0.00330756	0.00507383	0.889909
SNAPC3	-0.00358569	0.00535385	0.998178
TRIAP1	-0.00108412	0.00540282	0.842922
EHD4	-0.00268744	0.0054513	0.770081
MRPS26	0.00153927	0.00565215	0.814439
STX17-AS1	0.00366069	0.00569464	0.977553
SLC35F2	-0.00339234	0.005697	0.98688
UBE3D	-0.003407	0.00578356	0.538997
ATG14	0.00146062	0.00581458	0.927091
ETFBKMT	0.00335067	0.00583227	0.796673
VAV1	-0.00272413	0.00609735	0.777234
AC087623.3	-0.00321169	0.00626476	0.710631
EPHA4	0.00255171	0.00626587	0.958059
BPNT1	-0.00350295	0.0063564	0.962714
ZNF569	0.00234624	0.00635971	0.890699
MTREX	0.00142119	0.00640885	0.819413
TM7SF2	-0.00362129	0.00642783	0.852447
APEX1	-0.000802023	0.006472	0.958965
PUS1	-0.0028984	0.00654577	0.862823
RRP12	0.00368361	0.00664168	0.398112
HDLBP	-0.00261031	0.00673327	0.91511
CCDC191	-0.00334056	0.00677827	0.865555
FKBP3	-0.00192667	0.00679463	0.915674
SLC35A2	-0.00344539	0.00683147	0.980041
ABCG1	0.00248945	0.00684522	0.697005
ANAPC15	0.00142176	0.00690956	0.848621
TRIM14	-0.00357582	0.00695421	0.82754
ALG8	-0.00280997	0.0069981	0.998475
CCND3	-0.0019895	0.00701441	0.876363
TMEM256	-0.00166433	0.00703266	0.963748
UBE2V1	-0.00229778	0.00703345	0.964015
RFX3	0.00229709	0.00721597	0.785464
C22orf46	-0.00375783	0.00723532	0.814746
IDH2	-0.00150712	0.00723577	0.745802
GCNT4	0.00317612	0.00733588	0.587243
ARHGAP15	0.00112722	0.0073601	0.918835
TENM1	0.00242103	0.00736743	0.88541
EAF2	-0.00392942	0.00742315	0.93095
SLC2A1	-0.00407929	0.00742782	0.995062
VEZT	0.00150254	0.00757447	0.963557
TNKS2	0.00120669	0.00762683	0.852447
HLA-E	-0.000922545	0.00768813	0.992843
TANC2	0.00207776	0.00770412	0.918897
NKILA	-0.00301448	0.00785524	0.965997
RASSF5	0.00138198	0.00786738	0.810581
COQ8A	0.00201321	0.00802835	0.903761
DOPEY2	0.00331483	0.00806101	0.580245
ACLY	-0.00326681	0.00806989	0.921495
ZNF574	0.00227166	0.00819844	0.82632
C14orf28	0.00311572	0.00824507	0.810581
CEP95	0.0014089	0.00827966	0.921581
INPP4A	-0.00261577	0.00829729	0.979953
TPI1	-0.00256671	0.00834634	0.92284
CNIH4	0.00180967	0.00835484	0.950295
RFX1	-0.003806	0.00836104	0.787219
FBXW5	-0.00220205	0.00845539	0.842922
ZP3	0.003283	0.00862336	0.974116
HDAC6	-0.00308757	0.00864005	0.977553
BCL9	-0.00355336	0.00877907	0.91196
AL356599.1	-0.00341697	0.00880345	0.745802
CENPQ	0.00297391	0.00894543	0.950295
SNX20	0.00233736	0.00895265	0.655329
MZF1-AS1	-0.00333919	0.00912782	0.809808
RWDD2B	-0.00341279	0.00920566	0.934815
USP53	-0.0020311	0.00934312	0.933239
MAPK6	-0.00206266	0.00940606	0.817437
SGSM3	-0.00326775	0.00943356	0.208166
CXCL8	-0.00283522	0.00948688	0.810581
DBNL	-0.00257732	0.00951188	0.810581
ING1	-0.00197796	0.00968678	0.445416
RHBDD2	0.00151158	0.0100462	0.927091
TNKS1BP1	0.00330812	0.0102619	0.862823
POLD1	-0.00307319	0.010268	0.893141
PIAS2	0.00133373	0.0102745	0.815457
PSME4	0.00158172	0.0102795	0.989284
PPP2CA	-0.00114534	0.0103291	0.714491
CNOT9	0.00170716	0.0104609	0.974859
AUP1	-0.00100712	0.01049	0.821754
PRMT5	-0.0034365	0.0105378	0.983176
CCDC59	-0.000955253	0.0105553	0.96426
CAPG	-0.00387237	0.0106468	0.862823
WAS	-0.00156694	0.0107438	0.728766
MTF2	0.00106334	0.0107903	0.810581
APC	0.00175978	0.0108841	0.893141
COTL1	-0.00188728	0.0109165	0.862823
WDR46	-0.00250026	0.0109531	0.998178
CHURC1	0.00142232	0.0110169	0.764524
PIGK	-0.00358507	0.0110642	0.994479
ATL2	-0.0013751	0.0110808	0.967166
WDR25	-0.00307422	0.0111229	0.978198
EP400	-0.00144248	0.011161	0.785378
PPP2R1B	0.00192345	0.0113061	0.594764
RFWD3	-0.002513	0.0113182	0.893141
TERF1	0.00108549	0.0113254	0.817624
METTL9	0.000835079	0.0113347	0.815457
LRRC2	0.0034661	0.0113387	0.854148
INTS10	-0.00109589	0.011467	0.999333
DIDO1	0.00136007	0.0115749	0.985111
DAPK1	-0.0030059	0.0118146	0.334934
SET	-0.000654258	0.0118729	0.974984
RASGRP1	0.00107113	0.0120108	0.814746
SGMS1	-0.00242108	0.0120487	0.994479
HNRNPDL	-0.00090633	0.0121076	0.977354
PERP	-0.00284149	0.0121994	0.821184
IRF2	-0.00350439	0.0122145	0.701828
RPRD1B	0.00188752	0.012261	0.983592
UBAC2	-0.00144472	0.012296	0.941194
FH	-0.00244809	0.012323	0.998178
TRABD2A	-0.00162724	0.0124478	0.852447
SENP6	-0.00111534	0.0124786	0.852447
MAN2A1	0.00116614	0.0125455	0.958965
TMX2	0.0020173	0.0125734	0.872832
ATXN7.1	0.00187387	0.0127691	0.995062
TTC39B	-0.00294701	0.0127905	0.994479
SART3	0.00171613	0.0127919	0.88541
POLD3	-0.00226873	0.0128106	0.815457
TCF7	-0.000809775	0.0129229	0.719468
ARHGAP21	0.00176565	0.0129596	0.810581
KPTN	-0.00327137	0.0129859	0.900429
CCR9	0.0032657	0.0131046	0.731947
PPT1	0.00170057	0.0132238	0.810581
GTF3C5	0.00141917	0.0132647	0.9564
IFI35	-0.00309127	0.0133176	0.97467
CMIP	-0.0025583	0.0133369	0.966304
IFIT5	-0.00344185	0.0133389	0.999333
NOTCH1	-0.00360887	0.0133778	0.951566
PEAK1	-0.00304313	0.0134291	0.989284
CSNK2B	-0.00117395	0.0135219	0.842174
ROCK2	-0.00334707	0.0135344	0.994479
B9D2	-0.00160236	0.0136378	0.899663
AC093157.1	-0.00361148	0.0137183	0.828681
NFATC2	-0.00285034	0.0139593	0.914927
SIAE	-0.00314271	0.0141218	0.710631
HMGN5	-0.00323387	0.014136	0.867972
YBX3	-0.0022324	0.0142095	0.918208
TMC6	-0.00169706	0.0143518	0.852447
GSPT1	0.00144524	0.0143545	0.632255
COG8.1	-0.00298902	0.0145273	0.990598
MYSM1	0.00160707	0.0146383	0.894198
PDIA4	-0.00307428	0.0146452	0.994479
SNU13	0.00077057	0.014698	0.98496
TTF1	0.0010668	0.0147511	0.88861
HMGN1	-0.000957752	0.0148564	0.869946
MTA1	-0.00163469	0.0149778	0.785292
NEDD4L	0.00337724	0.0151601	0.0788692
AL355001.2	-0.00311095	0.0151889	0.96683
KCTD9	-0.00302946	0.0152484	0.849972
EDAR	0.00274395	0.0154675	0.940575
CFL1	-0.00142228	0.0156878	0.810581
ZXDC	-0.00146903	0.0156881	0.659781
ZNF736	0.00170236	0.0157454	0.927091
SERPINB9	-0.00306018	0.0157741	0.990598
MAP2K1	-0.00271134	0.0158156	0.961904
ELP3	-0.00276985	0.0158657	0.705799
IP6K1	0.00128417	0.0158739	0.865688
FUT8-AS1	-0.00278822	0.0161926	0.977354
RPL22L1	-0.000957082	0.0163233	0.935339
DDX51	0.00160781	0.0163525	0.994479
NBPF20	0.003093	0.0163562	0.862823
CALM2	0.000953043	0.0164037	0.728766
SRSF8	-0.00102219	0.016518	0.454698
DLST	0.00134847	0.0165528	0.977553
ATIC	-0.00266619	0.0165681	0.836121
TXK	-0.00163668	0.0166124	0.893141
AC132872.1	-0.00291234	0.0166204	0.971699
ASXL2	-0.00316369	0.016641	0.995123
AL021453.1	-0.00217148	0.016767	0.990598
ADSL	0.00243115	0.0167951	0.760934
MAL	-0.00103104	0.0168096	0.670922
GINM1	0.00134838	0.0169647	0.960154
AC090152.1	0.00170645	0.0169671	0.415276
AFAP1	-0.00289899	0.0169911	0.98685
SLC25A38	-0.00137482	0.0171301	0.754137
DUSP1	-0.00130464	0.0172862	0.998608
ZCCHC2	-0.00210828	0.0173828	0.996821
PRDM10	0.00303398	0.0174135	0.918835
LMAN2	0.00108929	0.0174217	0.859103
VEZF1	0.00124171	0.0174707	0.884644
USP47	0.001188	0.0174727	0.868214
MTR	0.00162368	0.0175054	0.862823
RPUSD3	-0.00330313	0.0175127	0.810581
STAMBPL1	-0.00230792	0.0175181	0.787877
NOP14-AS1	-0.00286306	0.0175226	0.884644
CPSF3	0.00204605	0.0175473	0.858105
ARMC10	-0.00346677	0.0176286	0.809761
PLLP	0.00330563	0.0176383	0.893141
YTHDC1	0.00082716	0.0178351	0.878704
WTAP	0.000841846	0.0178371	0.928761
GSS	-0.00275567	0.0182982	0.854541
HIST2H2BF	-0.00299881	0.018604	0.558231
ANXA7	0.00127658	0.0186411	0.966304
RFC4	0.0020025	0.0186552	0.893141
MECP2	0.00125014	0.0186559	0.946648
MAP4K1	-0.00227302	0.0186972	0.389441
FBXL15	0.0020951	0.0188042	0.751612
CHCHD4	-0.00305839	0.0188224	0.975293
CRTAP	-0.0029443	0.018881	0.999647
CLP1	-0.00135561	0.018898	0.939738
M6PR	-0.00216391	0.0190143	0.890845
AL445248.1	-0.00287615	0.0191889	0.77193
FRMD4A	0.00254886	0.0192884	0.994479
AC132192.1	-0.00354412	0.0194272	0.810581
CHM	-0.00284513	0.0194902	0.968927
NUP35	0.00165166	0.0195107	0.990598
INVS	0.00286729	0.0195541	0.359709
SAR1A	0.00107282	0.0196706	0.971874
NME1	-0.00193127	0.019685	0.588642
EIF1AY	0.00125879	0.0196874	2.74518e-07
C1RL	-0.003037	0.0196888	0.893141
RGS1	-0.00140848	0.0197023	0.777234
DDX54	-0.0016429	0.0198072	0.966304
PAWR	-0.00324985	0.0198507	0.915432
ZNF318	-0.00282136	0.0198529	0.862749
ZFP62	0.00232633	0.0199085	0.892477
ST3GAL3	-0.0031155	0.0199291	0.893719
ARPC2	-0.000739385	0.019937	0.915674
TEN1	-0.00215464	0.0199602	0.971874
RFXANK	-0.00235975	0.0200562	0.77193
FAM222A	-0.00284322	0.0200686	0.991807
FLI1	-0.00242804	0.0201105	0.945945
ZDHHC2	-0.00255108	0.0201274	0.834599
PPP2CB	-0.00317234	0.0201275	0.932384
PHIP	0.000969329	0.0202327	0.821184
PKP4	-0.00265006	0.0202983	0.946648
SUPT6H	0.00117996	0.0203278	0.810581
RNFT1	-0.00192995	0.0203825	0.524389
KIAA1551	0.000930549	0.0203927	0.871239
CCDC137	0.0013343	0.0205482	0.852447
PLOD3	-0.00285756	0.0205697	0.893141
CCDC62	-0.00280712	0.0206351	0.862823
ETFB	-0.00172165	0.020638	0.697005
C16orf91	-0.00208839	0.0208304	0.859103
ZNF260	0.00331408	0.020857	0.951074
CEP83	-0.00312083	0.0208767	0.993371
CTNS	-0.0027953	0.020907	0.810581
TMEM189	-0.00120404	0.0209095	0.594764
ACVR1	-0.0034618	0.0209289	0.915674
FAM209A	0.00303965	0.0210135	0.454698
PIP4P2	-0.00276792	0.0210229	0.91196
MAF	-0.00256567	0.0211129	0.918846
LRBA	0.00114525	0.0212634	0.648993
EID2B	0.0021142	0.0215217	0.843869
MVP	-0.00314606	0.0215707	0.749913
LY86	-0.00264981	0.021574	0.962934
CDHR3	0.00290105	0.021632	0.374352
LIMS1	-0.00256585	0.0216444	0.959983
CAP1	-0.00156616	0.0217662	0.646663
PER3	-0.00268985	0.0217714	0.810581
PAAF1	0.00226144	0.0218177	0.714491
SH2B3	0.00230621	0.0218493	0.417176
C19orf73	-0.0032307	0.0218557	0.793556
POLR2I	-0.00107496	0.0219047	0.958039
CLPTM1	0.00135686	0.0219292	0.866323
DENND4B	-0.00219434	0.0219411	0.949608
PPHLN1	0.000831891	0.0220215	0.884261
DDX19A	-0.00168615	0.0221368	0.965845
PLSCR1	-0.00470494	0.0221437	0.927328
GPM6B	-0.00248431	0.022207	0.967166
CMC4	-0.00279053	0.0222539	0.966304
GTF2IRD2	0.00193172	0.0223017	0.900348
RTF1	0.000716983	0.0224296	0.810581
SLC35F5	0.00214278	0.0225072	0.998178
RASSF6	0.00368164	0.0225109	0.995383
ARSG	0.00279698	0.022539	0.919421
XPO1	-0.00149376	0.0225657	0.893141
CBWD2	-0.00258482	0.022614	0.862823
CNOT1	0.000883598	0.0229665	0.98044
RPS6KA2	0.00304694	0.0231578	0.993179
KIAA0753	-0.00291461	0.0233031	0.994479
RSL1D1	-0.000594513	0.023469	0.810581
EIF3G	-0.000557537	0.0235259	0.87323
TMEM64	-0.00255134	0.0236471	0.8088
C22orf39	0.00132841	0.023693	0.705799
ZNF160	0.00158692	0.0237214	0.894208
AC004865.2	-0.00256726	0.0237975	0.733473
CREBBP	0.0010615	0.0238588	0.781919
PCGF3	-0.00210483	0.02386	0.849972
PYURF	-0.0011394	0.0240765	0.763076
SMPD4	0.00121317	0.0241243	0.891465
DNMBP	-0.00320155	0.0241247	0.810581
SF3B3	0.00155956	0.0241326	0.773221
SEC14L2	0.00260133	0.0242913	0.760934
SLC41A1	-0.00179081	0.0243888	0.862749
ETS1	-0.000807412	0.0244184	0.989844
INSR	-0.00308113	0.0244385	0.998416
ZNF740	-0.00206787	0.024441	0.785292
B2M	-0.000694259	0.024486	0.893141
JAML	-0.00306233	0.0245911	0.697005
IP6K2	0.00111232	0.0246202	0.939738
NNT-AS1	-0.00250035	0.0246622	0.58235
AP003486.1	-0.00288036	0.0246788	0.982469
BPGM	0.00182829	0.0247023	0.893141
SENP7	-0.00115494	0.0247082	0.640719
VAMP7	0.00158824	0.0247448	0.842922
KLF11	-0.00303394	0.0247627	0.884375
WBP1	0.0027312	0.0247761	0.815457
MDFIC	-0.0012967	0.0247924	0.990572
YWHAG	-0.0025771	0.0248144	0.862823
HLA-B	-0.000641782	0.0249775	0.803471
ZNF436-AS1	-0.00276382	0.0249784	0.644424
RAI1	-0.002797	0.0250307	0.988493
ADA2	-0.00252079	0.0252499	0.594764
STARD4-AS1	0.00269583	0.0254285	0.534768
RASA3	-0.00124975	0.02555	0.781752
MSL1	-0.00152029	0.0255771	0.997974
MRPL44	-0.00104846	0.0257857	0.858105
PTK7	0.00251445	0.0258349	0.88631
C2orf76	-0.00296055	0.0258696	0.971699
TNFSF9	-0.00258506	0.0258729	0.956431
UBASH3B	-0.00341682	0.025926	0.994479
TEX264	-0.0015186	0.0260355	0.998835
LINC02328	-0.00290044	0.0262478	0.854541
DNAAF2	-0.00224036	0.0265145	0.915674
AFF2	-0.00280775	0.0267358	0.454698
SUSD3	-0.00172143	0.0267656	0.939092
RRAGB	-0.00249527	0.0267701	0.745802
WDR83OS	-0.000818876	0.0267906	0.893141
TEP1	-0.00226936	0.0267907	0.983803
FLOT2	-0.00229202	0.026821	0.917782
AP002884.1	-0.00352933	0.0268339	0.994479
HERC1	0.00097953	0.0269019	0.328445
AL031963.3	-0.00278579	0.0269612	0.824833
FKBP11	-0.00204698	0.0270851	0.810581
MYLIP	-0.00105523	0.0270968	0.801122
PRKCQ	-0.00165114	0.0271285	0.815457
RALGPS2	-0.0020117	0.027156	0.626658
AC004951.1	0.00250088	0.0272822	0.810581
MRPS9	0.00186132	0.0272909	0.995062
AL359513.1	-0.00313523	0.0273088	0.885178
USE1	-0.00130383	0.0274287	0.91196
ZNF565	0.00262115	0.0275537	0.515177
ZNF222	-0.00237661	0.0280259	0.908349
NMRK1	-0.00163324	0.0280395	0.904394
PFKP	-0.00193826	0.0281464	0.820344
RING1	-0.00201234	0.0281938	0.862823
NCBP2-AS2	-0.000642398	0.0282269	0.751612
MRPL38	0.00262507	0.0282736	0.966304
POMK	0.00269411	0.0282974	0.899379
ZC3H12A	-0.00224936	0.0283037	0.88541
SETD1B	0.00143414	0.0283171	0.893141
FAM229A	0.00288283	0.0284964	0.987588
PYCARD	-0.00307142	0.028583	0.810581
MAP1S	0.0025972	0.0287242	0.745802
NAXD	0.00245899	0.0287307	0.945133
AP5Z1	-0.00251726	0.0288004	0.810581
AC007383.2	0.00222938	0.0288664	0.876347
CEP126	-0.00247521	0.0288715	0.745802
PTTG1	-0.00269459	0.0289024	0.817624
EMC8	0.00133047	0.028933	0.848464
MED18	-0.0025564	0.0289698	0.821184
WDHD1	0.00269618	0.0289921	0.96683
PAPSS1	-0.00291084	0.0290827	0.994479
LINC02361	0.00285296	0.0292501	0.958965
CHD4	-0.00112226	0.0293035	0.815457
TMEM138	0.00131887	0.0294835	0.646663
CDK11B	0.0010728	0.0295156	0.770081
ENTPD3-AS1	0.00280269	0.0295679	0.856158
AC107871.1	0.00298197	0.0295818	0.836429
MTO1	0.00187994	0.0295929	0.862749
GPR171	-0.00317978	0.0295935	0.888892
AP3M1	0.0015886	0.0295944	0.728766
PAIP2B	0.00288631	0.0296165	0.990598
NIPSNAP1	-0.0022438	0.0296248	0.810581
AC006449.6	-0.00274008	0.0296629	0.933618
KEAP1	0.00284714	0.0296757	0.927091
SLC38A10	-0.00282029	0.0298175	0.817437
URB1	-0.00294496	0.0298468	0.762049
ZNF436	0.00246686	0.0299101	0.821754
KARS	-0.000903937	0.0300254	0.914458
PHF7	0.00214397	0.0301139	0.810581
CRTAM	0.00286973	0.0302391	0.984984
OAT	-0.00165354	0.0303294	0.944911
HSP90AB1	-0.00123412	0.0303821	0.815457
GRAMD1A	-0.00155336	0.0305626	0.983592
RETREG1	-0.00201143	0.0307089	0.977354
ADK	-0.00144268	0.0307637	0.877673
PPP1R12A	0.00100794	0.0308737	0.859103
ZNF638	-0.00152121	0.0309267	0.994479
CWC27	-0.00134196	0.0313067	0.754137
ANAPC5	0.000924286	0.0313187	0.786332
AC087741.1	0.00262872	0.0313384	0.862823
MTHFR	-0.00257262	0.031403	0.989923
IFIT1	-0.00440157	0.0314469	0.893141
ANKRD55	-0.00289072	0.0314477	0.802581
MPPE1	0.00116067	0.0316685	0.849701
NFIC	-0.00182411	0.0317177	0.893141
MAVS	-0.00261476	0.0318207	0.869862
LMLN	-0.00262993	0.0318261	0.773096
LARS	-0.0026185	0.0318635	0.97889
PREPL	-0.00165291	0.03192	0.876363
DYNLL2	-0.00135567	0.0321074	0.855005
DHX30	0.00104962	0.0321309	0.95255
AKT1S1	-0.00238044	0.0322031	0.810581
SMAD1	0.00281337	0.0322225	0.89211
RNF115	0.000993692	0.0322808	0.980718
FBXO34	0.00151275	0.0324092	0.980196
NEDD1	0.00135609	0.0325201	0.852043
ENO1	-0.0015983	0.0326006	0.948967
DPP8	0.00118114	0.0326606	0.609694
TC2N	-0.000841964	0.0327898	0.752307
DENND6B	0.00239437	0.0327949	0.862749
IPO8	-0.00241067	0.0328884	0.893141
ANKRD52	-0.00245814	0.0329727	0.781919
NKTR	0.00083725	0.033012	0.992843
ENTR1	-0.00163094	0.0330722	0.783815
ASH2L	0.00186612	0.0331074	0.828671
SCAMP1	0.00168816	0.0333796	0.94869
POLM	-0.00237136	0.0334864	0.823282
ADAM10	-0.00125187	0.0337493	0.835637
LINC01679	-0.00253549	0.0339448	0.98751
RAB11FIP4	-0.00163464	0.0339587	0.979953
ANO10	-0.00226306	0.0340029	0.728766
NUTM2B-AS1	0.000871665	0.0340945	0.810581
RGS19	-0.00287116	0.0343156	0.96683
AL022238.2	-0.00239186	0.0345004	0.745802
AC111182.1	-0.00205285	0.0345269	0.900429
UFD1	-0.000716645	0.034568	0.941328
SF3B5	-0.000512621	0.0345782	0.905518
RIPOR2	-0.00192208	0.0345875	0.964015
PABPC1	-0.000599184	0.034597	0.88405
SIK3	0.00133834	0.0346467	0.872832
HNRNPA1	-0.000412262	0.0346688	0.977354
PLAC8	-0.000871811	0.0346778	0.8088
PAFAH1B1	0.00137625	0.0347742	0.852447
KCNQ1	0.00282483	0.0347801	0.810581
SSRP1	-0.00133503	0.0349495	0.862823
ASNSD1	-0.00101733	0.0350384	0.609694
MIB2	-0.00127028	0.0351395	0.862823
ABHD12	-0.00267904	0.0352228	0.881877
TNRC6A	0.00127349	0.0353026	0.777234
L3MBTL2	-0.0026767	0.0353209	0.927328
HCLS1	-0.00098051	0.0353257	0.951566
RUNX3	-0.00114835	0.0353826	0.952772
PPIF	-0.00189863	0.035395	0.956971
CYB561D2.1	-0.00243458	0.0358028	0.870234
PDE6B	-0.00293013	0.0358732	0.860916
ME2	-0.002202	0.0359695	0.810581
ZNF675	0.00142846	0.0360088	0.983176
MCM5	-0.00286524	0.0360375	0.872832
APH1B	0.00196507	0.0361253	0.745802
KXD1	-0.00120091	0.0361361	0.985416
TSEN54	-0.00187874	0.0361499	0.97398
CCM2	0.00149943	0.036386	0.752307
SP110	-0.00160338	0.0364981	0.994479
C5orf15	0.00154088	0.0365237	0.809761
CD320	-0.00188443	0.036583	0.814439
RER1	-0.00123279	0.0366121	0.867138
AP3B1	-0.00123303	0.0367463	0.98685
C11orf49	0.00294647	0.0367594	0.915674
CYB5R4	-0.0021788	0.0367724	0.985036
POLI	0.0031582	0.0367832	0.908138
STAM	-0.0013536	0.037245	0.980718
SARNP	0.00123873	0.0373323	0.996821
GTF2I	0.000832494	0.0374112	0.971699
HPRT1	-0.00178781	0.0374419	0.893141
CCDC93	0.00131953	0.0374834	0.810581
HS1BP3	-0.00222663	0.037571	0.999833
PNP	-0.00232895	0.0376303	0.936139
ZIK1	0.00252293	0.0376363	0.931451
ZNF579	0.00262226	0.0377342	0.893141
CASD1	0.00168293	0.0377536	0.862949
RTCB	0.00125626	0.0378696	0.868214
TTC39C	-0.00138099	0.037883	0.986306
ETV6	-0.00243207	0.0379937	0.842922
SETD2	0.000864793	0.0380877	0.974737
DPF2	0.00144158	0.0381101	0.810581
CYBA	-0.00169601	0.038262	0.892477
TMIGD2	-0.00142466	0.038275	0.983592
CAPZA1	0.00107663	0.038384	0.728766
N4BP2L2	0.000593692	0.0385795	0.977354
VPS26A	0.00102931	0.0385926	0.946524
FUCA1	-0.00246161	0.0386094	0.810581
CD3G	-0.0014678	0.038652	0.744885
ATF6	0.00128903	0.0386678	0.728766
SPOUT1	-0.0022698	0.0387863	0.966304
ZNF816-ZNF321P	-0.00241993	0.0389128	0.981561
LINC00957	-0.00266477	0.0389625	0.813293
METTL22	-0.00230052	0.0389864	0.858105
FOCAD	0.0026956	0.039017	0.948725
EIF3J	-0.000964418	0.0390886	0.893141
PLCD1	0.00238299	0.0391329	0.893141
PI4K2A	-0.00244729	0.0394969	0.754137
LINC01184	-0.0026408	0.0395048	0.999833
AL365361.1	-0.00147024	0.0396489	0.98044
IRAK2	0.0022364	0.0396564	0.98751
ARHGAP35	-0.00273823	0.0396928	0.977553
AMMECR1L	-0.00248288	0.0397146	0.930609
OTUD3	-0.00176865	0.0399261	0.899379
GCC2	0.000897538	0.0399907	0.23646
ZNF354A	-0.00258213	0.0399918	0.872666
ZNF621	-0.00268327	0.0400965	0.952489
GRPEL1	-0.00101294	0.0401011	0.902045
DDIT4	-0.00274002	0.0401025	0.893234
MAGI3	-0.00229865	0.0401368	0.640719
SNHG10	0.00239734	0.0401705	0.907459
MAP4K4	-0.00078543	0.0402711	0.940575
FP565260.6	-0.00250612	0.0403187	0.939738
DDX39B	0.000794737	0.0403744	0.58235
PTDSS2	-0.00265197	0.0404607	0.951614
PTRH1	-0.00266947	0.0405478	0.745802
EPOR	-0.00251701	0.0405594	0.728766
DHX34	-0.00255266	0.0406638	0.862749
DMTF1	0.00107705	0.0409361	0.837124
ATP1B1	0.00285135	0.0410031	0.964015
DDN-AS1	0.00240014	0.0411263	0.534768
C12orf10	-0.00125838	0.0411571	0.966304
PON2	-0.00242412	0.0412255	0.905812
DLG3	0.00273729	0.0413933	0.998416
SNHG15	-0.0011885	0.0414397	0.989284
HS6ST1	-0.002522	0.041448	0.609694
UGP2	-0.00169993	0.0416366	0.937742
TTL	-0.0024759	0.0416497	0.785292
MNAT1	-0.00182905	0.0416993	0.966304
SMG9	-0.00218616	0.0418608	0.974334
C19orf66	-0.00179547	0.0419405	0.966304
CLEC2B	-0.00194501	0.0419749	0.982231
THOC6	-0.00193566	0.0419816	0.964015
MRRF	-0.00263022	0.0420289	0.977354
FBXO42	0.00130694	0.0420359	0.929624
FLII	-0.001693	0.0420517	0.670922
MRPS6	-0.0022395	0.0421335	0.959984
ZWILCH	0.00251152	0.0422463	0.609694
POLR3H	-0.00225262	0.0423225	0.893141
LSM14B	-0.00266346	0.0423499	0.961052
AC005523.2	-0.00138792	0.042391	0.445482
RASSF2	0.00202623	0.0423946	0.971874
ARAP1	-0.0027165	0.0425222	0.949608
USP30-AS1	-0.00271707	0.0425736	0.880865
FLT3LG	-0.00119094	0.0427899	0.965845
TMEM204	0.0028434	0.0428747	0.885836
AAMP	-0.00198948	0.0428834	0.893141
TOM1	0.00160921	0.0429415	0.942075
MIR181A1HG	-0.00251535	0.04313	0.989923
TMEM25	-0.00202641	0.0431673	0.544148
FAM199X	-0.00142969	0.0433549	0.869946
MRPL4	-0.00110936	0.0434355	0.9353
PMS1	-0.00265951	0.0434616	0.994479
ZNF48	-0.00251289	0.0435438	0.813293
MAN1B1-DT	-0.00231574	0.0437087	0.967531
SEPT7	0.000663471	0.043773	0.980718
GK5	0.00305281	0.044031	0.986218
CLTA	-0.000912316	0.0440706	0.524389
CCDC85C	-0.00263549	0.0440775	0.893141
KDM3B	-0.00132387	0.0441555	0.949608
DMPK	0.00228582	0.0442036	0.684
MRPS11	-0.00166856	0.0442412	0.751936
HLA-C	-0.000667438	0.0443931	0.977354
FEM1C	-0.00170114	0.04445	0.852447
ZBED1	0.00215569	0.0445948	0.893887
IVD	0.00241764	0.0446407	0.835637
NDUFA7	0.00140378	0.044755	0.951566
SEC24B	0.00153493	0.044784	0.994479
MEA1	-0.00161072	0.0448758	0.992593
ABL2	-0.00222233	0.0449719	0.872832
CASC15	-0.00153418	0.0450415	0.670922
CDKN1A	-0.00285993	0.0450565	0.745802
NXT1	-0.0010689	0.045262	0.862749
DNAJC13	-0.00235894	0.0453005	0.931025
FAM122A	0.00155463	0.0453488	0.998178
ZNF777	0.00149777	0.0454624	0.634579
KRTCAP2	-0.00113341	0.0454712	0.99256
AC090948.3	-0.00242361	0.0455512	0.733473
HSD17B7	-0.00251041	0.0456149	0.781001
RBFA	-0.00160955	0.0456443	0.981972
SNRPA	-0.000912436	0.0457285	0.786653
PHGDH	0.00281169	0.0457909	0.274742
ERCC3	-0.00184773	0.0459443	0.8088
SMARCC1	-0.000819491	0.0460788	0.983592
MAPK8	0.000949203	0.0461999	0.728766
VOPP1	-0.00135118	0.0462662	0.885836
PHB	-0.00164158	0.0462696	0.838685
USP9Y	-0.00174821	0.0462737	1.50635e-24
PLEKHA2	0.0020629	0.0463547	0.862749
NOP2	-0.00247222	0.0463999	0.977533
DDX11	-0.00243646	0.0464715	0.970042
PCBP1	-0.000811712	0.0465861	0.817437
BBC3	-0.00143697	0.0466744	0.785464
DMXL1	0.00107501	0.0467778	0.805279
RC3H1	0.00116154	0.0467891	0.966304
SLC19A2	-0.0022409	0.0467906	0.85591
EEF2K	0.0024033	0.0468711	0.994349
SEPSECS-AS1	-0.0027553	0.0469068	0.942196
ZMYM6	-0.00266128	0.0469185	0.852447
CXorf65	0.00266005	0.0470118	0.893615
SURF1	-0.000945169	0.0470981	0.990598
PPWD1	0.0013973	0.0471632	0.876363
NPIPB15	-0.00250096	0.0472145	0.893141
RUVBL2	-0.00229805	0.0472203	0.937904
DUT	-0.000997432	0.0472265	0.859103
LIPA	-0.0023589	0.0472415	0.990572
CLUAP1	-0.00193469	0.0472543	0.969272
RPL23	-0.000390921	0.0472639	0.930609
C4orf46	-0.00194932	0.0473798	0.915796
HLA-DPA1	-0.00289931	0.0473829	0.609694
CLTC	0.00111085	0.0474129	0.899964
FAM84B	-0.00236177	0.0475577	0.645541
PSD4	-0.0018746	0.0475644	0.985247
FAM114A2	-0.00279245	0.0475736	0.743364
KCNK12	-0.00223065	0.0476826	0.893141
PAXBP1-AS1	0.00249178	0.0476913	0.69646
LMNA	-0.00296256	0.0480074	0.876363
WDPCP	-0.00211116	0.0480707	0.908469
AGL	-0.0023906	0.0482505	0.857669
HDHD2	-0.00233332	0.0482603	0.834317
BTBD3	-0.00245812	0.0484539	0.810581
BLCAP	0.00108485	0.0486672	0.705799
RAB33B	-0.00135519	0.0486983	0.977354
SDHAF2	0.00110832	0.0487211	0.8088
AOAH	0.00240367	0.0487249	0.862458
USP42	0.00168277	0.0487457	0.92876
USP3	0.000728779	0.04877	0.491235
FBXO3	0.000830848	0.0489233	0.967531
LCORL	-0.00246073	0.0490407	0.998416
TRAF7	-0.00255003	0.049101	0.902045
H2AFZ	-0.00078779	0.0491015	0.938864
AC099811.4	-0.00242668	0.0493855	0.810581
RTN4IP1	-0.00249421	0.0493907	0.670922
ZNF518B	0.00133929	0.0494051	0.923628
IQCG	-0.00254624	0.0497331	0.941328
DUS3L	0.00174393	0.0497484	0.870609
PEBP1	-0.00053145	0.0498313	0.872832
RBCK1	-0.00134946	0.0498401	0.983176
EPGN	0.00229719	0.0498741	0.788849
FCHO1	-0.00194872	0.0499224	0.385253
FARS2	0.00247926	0.0501018	0.988265
BFAR	0.00150889	0.0501102	0.965845
UBE2I	0.000796827	0.0502637	0.877978
TUT7	0.00129004	0.0503382	0.915796
GSTK1	-0.000911299	0.0503517	0.915674
PDHA1	-0.00184092	0.0504389	0.98685
UBE2M	-0.00149265	0.0504933	0.994479
PPFIA1	-0.00239119	0.0505223	0.997682
ZFP36	-0.00192655	0.0505762	0.941255
MPRIP	-0.000963676	0.0506616	0.90451
PPIG	0.000857266	0.0507475	0.894198
FDX2	-0.00253311	0.0508112	0.920174
ZNF326	0.00075997	0.0508123	0.983592
ACSL6	-0.00281529	0.0509078	0.975293
PPARA	0.00277056	0.0510256	0.968403
YPEL2	0.00155331	0.0511003	0.893141
CD37	-0.000486877	0.0511041	0.762049
HECA	0.000649549	0.0511333	0.915674
DTX3L	-0.00280216	0.051209	0.821184
RB1CC1	0.000861396	0.0512412	0.966304
EMSY	-0.00190336	0.0513605	0.862749
PSMD11	0.000968871	0.0515733	0.893141
SHPRH	0.001317	0.0515983	0.977354
PPP4R3A	0.000697768	0.0517258	0.970992
LINC02035	-0.00271091	0.0518203	0.788032
MXD3	0.00214181	0.0518604	0.810581
EML4	0.000610632	0.0519493	0.646663
SLC9A6	0.00214305	0.0520084	0.836121
PSMC5	-0.00101091	0.0520236	0.893141
NEAT1	-0.00166986	0.0520358	0.788032
TRBV20-1	0.00221423	0.0520856	0.781919
NBL1	0.00300425	0.0521075	0.783312
MYL12B	0.000902427	0.0521882	0.810581
NCDN	-0.00233465	0.0522059	0.90226
TLK2	0.00102792	0.0522845	0.988983
PRADC1	-0.0024644	0.0523424	0.646663
KBTBD3	0.00217474	0.0523606	0.814439
VTI1A	0.000891826	0.0524149	0.828006
PDS5B	0.00107916	0.0524343	0.965845
ARHGEF11	-0.00235501	0.0524692	0.648993
DEK	-0.000897307	0.052582	0.933297
ARF3	-0.00260075	0.0526335	0.810581
C2CD5	0.0016503	0.0526338	0.810581
PQBP1	-0.000883067	0.0526655	0.862823
IQCN	-0.00238326	0.0526875	0.907459
EXOC3-AS1	-0.00214001	0.0527044	0.994479
RICTOR	0.000907431	0.0528329	0.835637
ITFG2	0.000934607	0.0529261	0.781919
FBXO21	0.00101076	0.0529972	0.934986
LUZP1	-0.00179914	0.0531366	0.884865
STX7	-0.00224609	0.0532459	0.893141
THAP11	-0.000987251	0.0533272	0.646663
SLC25A1	-0.00182274	0.0534744	0.821754
AL645568.1	-0.0025253	0.0535039	0.950077
HNRNPLL	-0.00252029	0.0535947	0.815457
PIP5KL1	-0.00238367	0.0536166	0.810581
SS18	0.00136241	0.0536611	0.745802
WIPI2	0.00110527	0.0536911	0.840259
KLHDC2	0.000891469	0.0537288	0.963581
ACVR2B	-0.00239035	0.0537375	0.692217
NOP9	0.00178972	0.0537849	0.726424
THRAP3	0.00128822	0.0538858	0.971874
AL441992.1	-0.00289621	0.0539957	0.991375
GOLGB1	0.00124059	0.0540235	0.893141
PSMD6-AS1	-0.00236383	0.0541633	0.994479
ULBP2	-0.00325228	0.0542152	0.810581
CARHSP1	-0.00153226	0.0542231	0.893141
GALNT6	0.00234909	0.0543223	0.815457
ENSA	0.000577586	0.0543915	0.865688
AC020911.2	-0.0024722	0.0544327	0.88861
AC013264.1	-0.00346061	0.0545035	0.728766
FRMD8	-0.00164506	0.0546741	0.990598
PPIP5K2	0.001102	0.0548855	0.817437
AP001816.1	-0.00200528	0.0548978	0.970911
CLPP	-0.00141296	0.0549536	0.817287
NUBPL	0.00202793	0.0550058	0.994479
ZNF292	0.000733873	0.0550696	0.994479
TMEM234	-0.00236366	0.0550706	0.971874
SHKBP1	0.00190308	0.0551535	0.91345
AC020928.1	-0.00230992	0.0551833	0.872316
BX323046.1	-0.00255432	0.0552255	0.994479
SAMM50	0.00118609	0.0552387	0.810581
PBX3	-0.00169853	0.0552495	0.977553
DCTN5	0.00138071	0.0553496	0.745189
SAMD9L	-0.00346026	0.0555568	0.967531
CDC40	0.00079144	0.05563	0.971874
SPG11	-0.00205105	0.0557299	0.941194
ZNF207	0.000593646	0.0557769	0.923828
APMAP	-0.00236343	0.0558448	0.991264
AP2M1	-0.00128272	0.0558697	0.883356
TOP1MT	-0.00159678	0.0559981	0.869862
MTUS1	-0.00251202	0.0560007	0.984874
TMED2	0.00064981	0.0560529	0.715716
AC108863.1	0.00245296	0.0560557	0.893141
RALGAPA1	0.0010028	0.0560672	0.659781
C11orf80	-0.00225451	0.0560852	0.810581
INSIG1	-0.0014082	0.0561824	0.910692
DDAH2	-0.00253882	0.0562533	0.947518
EHBP1	0.00177084	0.0562613	0.815457
STAU2	-0.0022305	0.0562754	0.960687
RANBP1	-0.000873952	0.0562859	0.966304
AFF1	-0.00192676	0.0563608	0.600396
NUDCD2	-0.00104026	0.056543	0.821184
PTMA	-0.000383347	0.0565667	0.977553
TAX1BP1	0.0007085	0.0566308	0.940575
FBXW11	0.00147139	0.0566824	0.971946
SRSF2	-0.000704886	0.0566985	0.785292
SLC52A2	-0.00221523	0.0567614	0.867972
SPEN	-0.00112523	0.0568307	0.86019
RETREG3	0.00135929	0.0569792	0.965845
COX14	-0.00085602	0.057082	0.646663
AC008074.3	-0.0022807	0.0571309	0.208166
CNP	-0.00246223	0.0572182	0.810581
CAPN1	-0.00202771	0.0572255	0.936139
PTDSS1	-0.00165714	0.0572256	0.810581
ZNF622	-0.000896248	0.0572853	0.862823
TANGO2	-0.00263635	0.0575506	0.835637
EIF1AD	-0.00136734	0.0576969	0.828671
ATAD1	0.00121072	0.0577118	0.868214
ZNF816	0.00238964	0.0577574	0.910606
TRPT1	-0.00250328	0.0577686	0.815457
SNTB1	-0.002763	0.0577992	0.900792
NUDT22	-0.00224959	0.0580122	0.917092
PVT1	-0.00171633	0.0580456	0.646663
S100A9	0.00171398	0.058227	0.773221
COPS9	0.000609124	0.0582728	0.893141
PYM1	0.00213651	0.05831	0.893141
APBB3	-0.00235971	0.0584082	0.899379
PXN	-0.00150174	0.0585427	0.751612
LENG9	-0.00225366	0.0586931	0.889263
FKBP4	-0.00180912	0.0587195	0.810581
BUB3	0.000899067	0.0588529	0.900995
PPP4R1	-0.00173723	0.0589668	0.931451
COG2	0.0013952	0.0590052	0.966304
BCL11A	0.00209652	0.0590232	0.852447
HARS	-0.000964638	0.0590349	0.985483
SLFN12L	-0.00271289	0.0590542	0.768039
ARL5A	-0.00184732	0.059158	0.731947
BISPR	-0.0025241	0.0592392	0.710631
ENDOV	-0.00242352	0.0592555	0.893141
KLF9	-0.00161587	0.0592777	0.905518
MCM4	-0.00240652	0.0592979	0.922595
DDIT3	-0.00100043	0.0593361	0.876363
BTF3	-0.000299832	0.0593656	0.817287
TRAM2-AS1	0.00211015	0.0593774	0.862823
HOMEZ	-0.00245387	0.0594116	0.996821
TFAP4	-0.00199078	0.0594359	0.832145
UBXN2B	0.00178937	0.0595253	0.995808
ZDHHC17	0.00137704	0.0595575	0.939092
MOSMO	0.00213389	0.0596771	0.966304
ZFAND6	0.000932357	0.0596956	0.957305
MYO5A	0.00270523	0.0597271	0.967531
NR3C1	0.00112805	0.0597891	0.909048
SLC35C2	-0.00144533	0.0599445	0.994479
CASP8AP2	-0.00189928	0.0599498	0.962934
RAPGEF1	-0.00130213	0.0600319	0.845722
MAPK14	0.00156432	0.0601301	0.91233
CBLB	-0.00105454	0.0601701	0.670922
SPRYD3	0.00247434	0.060272	0.997747
LINC00662	-0.00225234	0.0603498	0.810581
SHLD3	-0.00144865	0.0603617	0.98218
TOMM20	-0.000358382	0.0603845	0.862949
ZNHIT3	0.000629539	0.0604092	0.909561
MRPS23	0.00111952	0.0604334	0.810581
SFT2D3	0.00187281	0.0605412	0.888892
PIK3R1	0.000875715	0.0607272	0.937366
MGME1	-0.00245269	0.0607306	0.970253
ARF6	-0.000824613	0.0608491	0.98333
BCL2L13	-0.00175782	0.0608668	0.908765
SYNGAP1	-0.00214228	0.060867	0.710631
SAMD10	-0.00253646	0.0608825	0.933297
PIK3CA	0.00101386	0.0609277	0.996821
AC144652.1	0.00190708	0.0611285	0.914464
PNRC1	-0.000491705	0.0611415	0.785464
ANKRD17	-0.000950394	0.0614735	0.705799
RNF144A	-0.0023505	0.0614743	0.938612
AKT2	-0.000946861	0.0614821	0.930609
CPD	-0.00156557	0.0614885	0.995062
AC084033.3	-0.00195726	0.0614985	0.997371
ERICH6-AS1	-0.0023705	0.0615346	0.817437
IK	0.000587452	0.0617592	0.782613
TSGA10	-0.00179315	0.0619497	0.310742
AC010883.1	-0.00273718	0.0620611	0.947518
TTI1	0.00230092	0.062075	0.860916
KMT2E	0.000674988	0.0621957	0.966304
NMNAT1	-0.00231882	0.0622099	0.925834
PPP3CC	-0.00125385	0.0623868	0.609694
ZNF316	0.00177544	0.0625511	0.781919
LINC01089	0.00112006	0.0625788	0.655329
MED14	0.00133162	0.0626032	0.821184
SCNN1D	-0.00227705	0.0626654	0.893141
ARHGEF19	-0.0023841	0.0626689	0.648993
ABCD2	-0.00246206	0.0627347	0.893121
ABRAXAS1	-0.00111724	0.0627481	0.895234
VPS13C	-0.00103617	0.0627842	0.361614
RAB28	-0.00211879	0.0628049	0.971411
CD69	-0.0015503	0.0628262	0.873535
IFIT2	-0.00285214	0.0628987	0.657182
Z98885.3	0.00243495	0.0629336	0.884644
RUFY3	-0.00246031	0.063	0.876363
HACL1	0.00105668	0.0630165	0.893141
ZNF197	-0.00245077	0.0631009	0.972498
PDE4B	0.00116699	0.06314	0.0483624
CSNK1A1	0.00065875	0.0632473	0.810581
RREB1	-0.00133721	0.063427	0.912916
DRC3	0.00221185	0.0635545	0.787064
VIRMA	0.00104882	0.0636268	0.966304
PHLPP1	0.00238947	0.0638179	0.912638
ECHS1	-0.00204142	0.0638756	0.90925
IFT88	-0.00198472	0.0639831	0.899379
SCML1	0.000991313	0.0639925	0.862749
GFER	-0.00166651	0.0640082	0.870609
YY1	0.000508688	0.0640394	0.862823
CTU1	-0.00184983	0.0640409	0.753641
GRK3	-0.00266365	0.0640494	0.867298
ZNF585A	0.00219819	0.0641313	0.977553
CDC123	0.00100115	0.0643144	0.646663
RAB15	-0.00207291	0.0644136	0.989844
RNF185	0.00231911	0.0646888	0.896993
PIM2	-0.00142201	0.0646978	0.899663
ZFP30	-0.00272784	0.0648531	0.907303
GNA11	0.00229004	0.0649302	0.835637
CDC73	0.00076206	0.0649841	0.965845
H1FX-AS1	-0.00203595	0.0650202	0.893141
CSTF3	-0.0024718	0.0651124	0.931069
LIN7B	-0.00264538	0.0652277	0.965845
ZNF526	-0.0022158	0.0653306	0.794866
SORL1	0.000899951	0.0655504	0.974628
SLC30A5	0.00116846	0.0656911	0.62817
LINC01550	-0.00215999	0.0656938	0.971874
OSGEP	0.00172341	0.0658908	0.905518
DDIAS	0.00261698	0.0661463	0.82754
AP1S3	0.00197885	0.0662077	0.910955
FAM215B	0.00193438	0.0663033	0.678519
HSD17B8	-0.00216838	0.066482	0.983176
AL135999.1	-0.00219227	0.0665377	0.96683
ARL4A	-0.000870795	0.0665599	0.935339
GIT1	-0.00231109	0.0666503	0.614882
RASSF3	0.00130607	0.0666627	0.815457
NFKBID	-0.00301175	0.066709	0.820512
SELENOF	0.0010113	0.0667098	0.869946
ZMYND19	-0.00254814	0.0667357	0.950077
MAML1	-0.00171719	0.0668621	0.858809
ODF2L	-0.00086144	0.066946	0.918208
KIZ	0.00120763	0.0669477	0.939092
MIR155HG	-0.00241008	0.0670245	0.862823
PML	-0.001674	0.0670272	0.958965
POLB	0.00123932	0.0670471	0.997371
NUTF2	-0.00190829	0.0671651	0.925869
HNRNPK	-0.00037214	0.0672429	0.917726
PHF2	0.00134102	0.0672737	0.995123
PIP4K2A	-0.00212884	0.0674558	0.905812
CMPK2	-0.00412802	0.0674576	0.893141
PCMTD1	-0.00117486	0.0675542	0.988952
FASTKD5	0.00129178	0.0675827	0.862458
TRAPPC12	-0.00175822	0.067932	0.98965
AC092279.1	-0.00233639	0.0680815	0.977553
PATZ1	0.00124116	0.0680879	0.962484
GPR82	-0.00253874	0.0681016	0.815457
SHOC2	0.000973436	0.0681639	0.994634
PSMD9	-0.00135711	0.0682577	0.951566
ZDHHC16	-0.00241971	0.0682646	0.810581
POLR2E	-0.00216648	0.0683428	0.810581
BCL7A	-0.00121475	0.0683591	0.98516
SNAP23	-0.00122184	0.06855	0.907882
IL12RB1	-0.00224992	0.068644	0.974116
NUP54	0.000818002	0.0686693	0.958965
VPS37B	0.00116018	0.0686734	0.728766
WDR20	0.00112819	0.0687653	0.825214
STOML2	-0.00119667	0.0687863	0.716735
NFRKB	0.00141567	0.0690509	0.965958
EIF4B	-0.000408803	0.0691644	0.984427
EPM2A	-0.00225546	0.0692204	0.968892
EFHC1	0.00233601	0.0692262	0.862823
ECHDC2	0.00134302	0.0692418	0.996821
GRK6	-0.00152996	0.0693587	0.949612
SLFN13	-0.00228745	0.0693699	0.534768
MRPL17	-0.00118473	0.0694733	0.646663
SLC16A7	-0.0019554	0.0695435	0.893141
AC010864.1	-0.0017254	0.0695952	0.841141
HIST1H2AB	-0.00192532	0.0700113	0.815457
CCNT2	0.0008927	0.0700171	0.900348
FGFR1OP2	0.000954689	0.0700749	0.915674
ATP6V0D1	0.00113967	0.0701785	0.660323
AFG3L2	0.000934337	0.0701786	0.81873
PSMD4	-0.00100377	0.0701869	0.912638
TADA2A	-0.00217544	0.0704699	0.815457
DAPK3	-0.00211628	0.0705235	0.893141
TNRC18	-0.00191669	0.070578	0.999524
PRKCA	0.00116066	0.0706024	0.845072
HPCAL1	-0.00163235	0.0706854	0.919525
FKBP14	-0.00225232	0.0707587	0.988493
SNF8	-0.000884012	0.070795	0.862823
HSF2	0.000981808	0.0709009	0.927325
CCNL2	0.000849937	0.070923	0.907736
ZMAT2	0.000862485	0.071011	0.926522
ZNF548	-0.00157356	0.0711243	0.901556
SASS6	-0.00211426	0.0711598	0.810581
STK38	-0.000939815	0.0711621	0.862823
MRPL33	0.000757366	0.0714042	0.97276
SEC61A2	0.00232551	0.0714112	0.830296
PLXDC1	0.00147821	0.0714261	0.946295
C6orf120	-0.00184359	0.0716445	0.966304
FAM49B	-0.000797231	0.0717609	0.993179
TRIM69	-0.00231446	0.0717752	0.96683
NOC2L	-0.000876991	0.0718577	0.950077
LRRC8A	-0.00145484	0.0720942	0.646663
UQCR11	-0.000694997	0.0721008	0.88861
MLH3	-0.00199259	0.0721149	0.810581
AC005261.3	-0.00211609	0.0721555	0.731878
GPR65	-0.00182134	0.0723837	0.86463
ANO8	-0.00206163	0.0725765	0.684
RPL31	-0.000379265	0.0725996	0.98685
RAD9A	-0.00235	0.0726597	0.984984
C1orf109	-0.00183628	0.0726689	0.933618
EIF4E	0.00105999	0.0728012	0.995062
ZNF786	0.00259694	0.0728347	0.815457
ZSWIM9	-0.00241729	0.0728351	0.995808
CCDC65	-0.00242737	0.0729532	0.99594
CUEDC2	-0.0020248	0.0730751	0.859103
ISG20	-0.00123662	0.0730858	0.997682
DNAJC8	0.00064472	0.0731078	0.962714
LY9	-0.00115944	0.0732285	0.713427
ZNF516	0.002342	0.0732396	0.896698
MFSD14C	-0.00128709	0.0732399	0.968927
RABL2A	0.00220119	0.0732625	0.892477
IDNK	0.00204635	0.0733029	0.960154
PCF11	-0.000737698	0.0733289	0.645541
HDAC4	-0.00183017	0.073333	0.646663
NUP133	-0.00152634	0.0733344	0.952489
RNF13	0.00131097	0.0733845	0.854148
SNX27	-0.00205482	0.0734448	0.82495
RBM38	0.00107459	0.0735735	0.770081
PNPLA7	-0.00200085	0.0736097	0.385253
APLF	-0.00202748	0.0737088	0.84693
AC016773.1	-0.00204521	0.073878	0.317411
GORASP2	0.000917005	0.0738916	0.894782
RUNX1	-0.00142103	0.0740425	0.817287
NUCB1	-0.00135301	0.0741107	0.821184
DEGS1	-0.000752982	0.0742227	0.98044
NDUFS3	0.000833084	0.0742544	0.810581
AK2	-0.00199446	0.0742968	0.810581
SLC3A2	-0.000964767	0.0743919	0.900429
UTP14A	0.00199703	0.0744155	0.822396
YIPF3	0.00126133	0.0744509	0.651749
PRCP	0.00215325	0.0745153	0.858105
UBA6-AS1	-0.00239165	0.0746228	0.994479
FAM89B	-0.00245185	0.074667	0.892238
AC104984.3	-0.00190876	0.074676	0.858476
MRFAP1	-0.00061686	0.0749236	0.990004
PSMA1	0.000528463	0.0750245	0.777234
H3F3B	-0.000963067	0.0750765	0.989844
JUNB	-0.00147979	0.0750897	0.98751
RNF125	0.00115635	0.0751832	0.771464
RNF11	-0.000815783	0.0752541	0.966304
STUB1	-0.00131057	0.0753717	0.785292
TMC8	-0.000803264	0.0755185	0.852447
CLK2	0.00235461	0.075664	0.878704
CDK17	0.00112541	0.0757038	0.751612
NBPF9	-0.00224947	0.075741	0.922716
CEP290	-0.00131641	0.0757829	0.821754
VNN2	0.00231924	0.0758691	0.823938
ATP5MF	-0.000974043	0.0759425	0.862005
SEC14L1	-0.00115323	0.0759585	0.745802
ZNF665	0.00225504	0.0760004	0.998416
SFSWAP	0.000677252	0.0760478	0.862823
UBE2B	0.000903143	0.0762322	0.885836
COA4	-0.00139911	0.0763464	0.977553
RPP14	0.00140761	0.0763626	0.935339
TRIM24	0.00139172	0.0764843	0.98751
FYN	0.000992388	0.0765635	0.905489
RANBP3	0.00142433	0.0766195	0.810581
FXR2	-0.00198368	0.0766346	0.995123
RBM14	0.00119678	0.0766968	0.941194
ATP2B1-AS1	-0.00116277	0.0768489	0.893141
MCC	0.00267089	0.0768494	0.918244
U2AF1L5	0.00300689	0.0774247	0.638711
RGS16	-0.00284306	0.0774584	0.862749
SENP2	0.00100593	0.0775853	0.893141
SLC3A1	-0.00209129	0.077595	0.851845
VAMP5	-0.00128093	0.0776168	0.810581
IRF2BP1	-0.00135036	0.0776668	0.505149
AC005481.1	-0.00262308	0.0777109	0.915674
AL109741.1	-0.00202499	0.0779445	0.88401
EXTL2	-0.00193438	0.078097	0.810581
YIPF1	-0.00259951	0.0781952	0.810581
MCF2L-AS1	0.00209745	0.0782245	0.640719
PDE1B	0.00224484	0.0782362	0.927091
UBE2L6	-0.00160172	0.0782705	0.909645
AP2A1	-0.00237355	0.0783347	0.817287
FAM13A	0.00206665	0.0785637	0.862823
AC040162.1	0.00206086	0.0786879	0.995123
C16orf87	-0.000936362	0.0787445	0.770081
USO1	-0.00205181	0.0788024	0.88401
TPRN	-0.00245886	0.0788125	0.88861
SDR39U1	-0.00105386	0.078847	0.883947
SLC30A4	-0.00218077	0.0790505	0.58235
MINPP1	-0.00178818	0.0790605	0.828671
MYC	-0.00229553	0.0791253	0.979953
SNX2	0.000792037	0.0791558	0.896698
PRKAA1	0.000692292	0.0791878	0.865837
TNK2-AS1	-0.00239116	0.0793936	0.734469
SPG7	0.000908116	0.0794433	0.966304
DCTN6	0.00133369	0.079453	0.996821
PPCDC	-0.00222326	0.0794646	0.994479
EIF4EBP1	-0.00213331	0.0794935	0.873123
CDK5RAP1	0.000916183	0.0795188	0.965845
DRG2	0.00121552	0.0796404	0.852447
SYNJ1	-0.00203506	0.0797306	0.862823
DENND1A	0.00224416	0.0797422	0.868214
SQOR	-0.00185305	0.0797507	0.825214
SZRD1	-0.000714189	0.0798592	0.899964
LONRF1	-0.00239364	0.0799423	0.994479
MTERF4	0.000944976	0.0800179	0.989284
ZBTB49	-0.0019243	0.0801653	0.815457
HOXB4	0.00211896	0.0801708	0.678577
ZBTB20	-0.000692353	0.0801744	0.960154
MARCH7	0.00100418	0.0802026	0.918208
ZNF800	0.00079588	0.0802085	0.695478
AL357054.4	0.002176	0.0802175	0.810581
PRR14L	0.00150313	0.0802497	0.941328
ANKZF1	-0.00142719	0.0802833	0.932755
TLN1	-0.00192692	0.0803956	0.998178
DVL3	0.00199057	0.0804895	0.828006
SNX25	-0.00258591	0.0805903	0.972347
DHRS3	0.00108285	0.0806399	0.942196
ARHGEF4	0.00214636	0.0807003	0.918208
GPR137	-0.00162738	0.0808067	0.893141
VPS35	0.00113127	0.0809463	0.385253
RAD54B	0.00217373	0.0810331	0.777794
PLEKHJ1	-0.00159587	0.0810387	0.781752
RASGRP2	-0.000611388	0.0810996	0.967086
PPP1R15A	-0.00080333	0.0811315	0.997402
DNAJC17	-0.00215276	0.081219	0.762825
SNRNP35	0.00122929	0.0815518	0.934815
NEK1	-0.0019473	0.0817369	0.862823
CIZ1	-0.00122224	0.0818578	0.921495
PSTPIP1	-0.00176776	0.0819204	0.937813
MADD	0.00140988	0.0819935	0.915674
MSRB2	-0.00274419	0.081999	0.634973
PRKCD	-0.00205727	0.0820126	0.454698
SWSAP1	-0.00191915	0.0820377	0.745802
BAK1	0.00130962	0.0821418	0.745802
STK38L	0.00135599	0.0822307	0.860916
TMEM106B	-0.00160823	0.0823588	0.336529
THOC1	0.00089573	0.0824165	0.967531
LDHB	-0.000427952	0.0825511	0.810581
LSM8	0.000684563	0.0826162	0.920301
CSNK2A1	0.000960724	0.0826311	0.82495
UBXN4	0.000708018	0.0827654	0.844225
C6orf89	0.00124463	0.0828833	0.947518
HENMT1	0.00206538	0.082903	0.998178
GIGYF1	-0.00111978	0.0830253	0.813079
CEP295	0.00149512	0.0833015	0.781001
DCBLD1	-0.00237315	0.0833616	0.994479
NDUFV3	0.00126495	0.0834073	0.868214
KDM3A	0.000847365	0.0835975	0.915674
ZSCAN26	0.00191972	0.0836247	0.977553
RAB27B	0.00241146	0.0837779	0.964015
TBL1X	-0.00120243	0.0838433	0.974116
NTPCR	-0.00233677	0.0839579	0.862823
ARHGEF7	0.00143874	0.0839945	0.762049
CDNF	0.00193841	0.0841842	0.893141
RBSN	0.000914428	0.0842217	0.974737
PLXNA1	-0.00203875	0.0843273	0.77193
PRPF8	0.000757237	0.084332	0.88541
CUTC	-0.00141445	0.0843725	0.745802
BTBD10	0.00151964	0.0843727	0.90748
AC019131.2	-0.00235871	0.0845336	0.98333
UQCR10	0.000718048	0.0845865	0.971874
ADCY7	-0.00139829	0.084601	0.992593
AC009053.2	-0.00194958	0.0846676	0.830678
GTF3A	-0.000495675	0.0846851	0.728766
PIP4K2B	-0.00220098	0.0847799	0.999833
HCST	-0.000987685	0.0848786	0.938864
VWA5A	-0.00209757	0.0849119	0.728766
FAN1	-0.00172572	0.0849523	0.867138
TNRC6B	-0.000706299	0.0851283	0.981185
THEM6	-0.00236216	0.0852054	0.98218
RNF216	-0.000686714	0.0852346	0.918244
LEPROTL1	0.000754354	0.0853735	0.970911
GABARAP	0.00222656	0.0853929	0.893141
USP36	0.0012197	0.0854573	0.844225
DENND5A	-0.0016448	0.0856165	0.854148
ARPC4	-0.00114855	0.0856845	0.994479
SPATA2	-0.00140885	0.0856865	0.227599
AFF3	0.00125624	0.0857405	0.745802
KIF18A	-0.00191756	0.0857895	0.894398
RAB5IF	0.00085706	0.0858392	0.8088
MRPL47	0.000801429	0.0858456	0.97332
BEX5	0.00202105	0.0860675	0.777794
ZNF704	0.00240281	0.0862971	0.969637
SRPK1	-0.00129474	0.0863399	0.646663
AZIN1-AS1	-0.00196655	0.0865183	0.92876
SCAMP1-AS1	-0.00109659	0.0866391	0.893141
CGGBP1	-0.000583455	0.0866424	0.958309
AC091814.1	-0.00208138	0.0867054	0.781001
RTTN	0.00140091	0.0867335	0.164007
DDHD2	0.00116175	0.0867603	0.893141
ROGDI	-0.00234164	0.0868394	0.998111
OLA1	-0.000790741	0.0869373	0.960154
HIST1H1C	-0.00184408	0.087065	0.989844
PRKCB	-0.00098206	0.0871355	0.868214
RCHY1	0.00120772	0.087201	0.859103
RNF170	-0.00229351	0.087216	0.949608
CNPY3	-0.00114767	0.0872436	0.857669
SLC38A1	0.000803634	0.0873244	0.966304
MAX	0.000561552	0.0873541	0.796673
SUPT4H1	0.00061412	0.0874589	0.966304
CCDC30	-0.00218078	0.0875498	0.931025
USP9X	0.000956932	0.0876308	0.228579
FAM89A	-0.00327266	0.0876488	0.810581
MFSD2A	-0.00203987	0.0877539	0.862749
ZNF599	-0.00224198	0.0877965	0.728766
PHF1	0.000737324	0.0878598	0.923628
PODXL2	-0.00190075	0.0879163	0.690505
IL2RG	-0.00170044	0.0879322	0.969371
MRPS28	0.00205158	0.0880494	0.945983
MLLT3	-0.000982991	0.0880683	0.995808
WDTC1	0.00174658	0.0882452	0.902433
VASP	-0.00215462	0.0882517	0.810581
CARD8	-0.00111322	0.0883513	0.994479
DPYD	-0.0010899	0.0885027	0.914488
DHTKD1	-0.00216066	0.0885155	0.964015
KANSL1	0.000588712	0.0886406	0.984977
ERH	0.0008653	0.0886504	0.781919
AC091057.6	0.00199118	0.0887217	0.88541
CBX4	-0.000971755	0.0887836	0.697005
MXD4	0.000931098	0.088823	0.809761
PSMB9	-0.00139086	0.0888811	0.810581
TLR1	-0.00204064	0.0889375	0.966304
MKLN1	0.00101341	0.0889564	0.862823
REEP3	-0.00228936	0.0889629	0.870609
HSPA1A	-0.00272867	0.0890142	0.88861
KRBA1	0.00209403	0.0890484	0.900429
CTLA4	-0.00232709	0.0891324	0.785464
PDLIM2	-0.00180014	0.0891374	0.842922
SLC44A1	-0.0026185	0.0892913	0.883037
DHPS	-0.00120676	0.0893157	0.817437
RHEBL1	-0.00241145	0.0895162	0.977553
PSMD8	-0.000489469	0.0895316	0.870609
CAMK1D	0.000785679	0.0895412	0.823565
CCDC50	0.00184931	0.0895719	0.948967
F8A1	-0.00105876	0.0896026	0.830678
COMMD2	0.000979383	0.0896147	0.871077
PSMB8	-0.00072095	0.0897649	0.893141
SRF	-0.0014354	0.0897676	0.524389
NBPF12	-0.00238644	0.0898448	0.887373
TAOK1	-0.00187017	0.0898708	0.910787
SERINC3	0.00068567	0.0901793	0.867146
ZNF780B	-0.00229296	0.0902846	0.984874
ACSM3	-0.00199033	0.0902941	0.88401
WDR37	0.00210914	0.0903078	0.862823
ASAP1	-0.00112428	0.0903415	0.892477
CCDC9	-0.00189593	0.0903733	0.815457
ZNF781	-0.00192381	0.0904735	0.997747
AC062029.1	-0.00205922	0.0905964	0.910787
HERC2	-0.00195249	0.0906817	0.994479
POLR2H	-0.0015784	0.090691	0.670922
MTHFD1L	-0.00211172	0.0909023	0.815457
COG7	-0.00185698	0.091004	0.158953
KLHL8	-0.00164783	0.0910251	0.781478
CMTM7	-0.00115646	0.0910985	0.988493
TCF12	0.00110629	0.0911478	0.862823
DCAF13	0.00137763	0.0912103	0.862749
STAM-AS1	-0.00248968	0.0912944	0.96523
BANF1	-0.000947963	0.0913381	0.762825
CMTM6	0.000662041	0.0915613	0.933618
LAPTM4A	0.000699149	0.0915821	0.869862
ERMN	0.00170593	0.0916244	0.58235
KPNA2	-0.00150409	0.0916875	0.977553
ORC2	0.00169737	0.0917476	0.933618
LZTS2	-0.00209528	0.0918132	0.995808
CCDC106	-0.00201761	0.0918367	0.990598
GALC	0.00180403	0.0918587	0.944911
PDCD5	-0.000998133	0.0919393	0.961904
RNF145	0.000805691	0.0920404	0.996928
TMEM243	-0.000771267	0.0920616	0.758828
VASN	-0.00188738	0.0920752	0.807347
AC048341.2	-0.00219261	0.0921947	0.893141
TLE3	0.000990904	0.0922681	0.843869
GATAD2A	-0.0009287	0.0925639	0.993499
DIP2C	0.0020931	0.0926461	0.878539
SPRY1	-0.00127215	0.0928554	0.869148
COPRS	-0.00222954	0.0929176	0.817624
SNAI1	-0.00231189	0.0930962	0.745802
MPZL3	0.00152733	0.0931466	0.873799
SPPL2A	0.000919873	0.0931658	0.913919
EIF2S3B	-0.00180908	0.093235	0.58235
RASGRF2	0.00201463	0.0932538	0.974116
ACADS	-0.00217944	0.0932873	0.906459
LRP2BP	-0.00216508	0.0932913	0.606021
ZNF26	0.00107939	0.0933248	0.964878
PSTPIP2	-0.00241743	0.0933345	0.852447
RPL8	-0.000302874	0.0933388	0.745802
MYL12A	-0.000844827	0.0934879	0.910787
EFCAB2	0.00134864	0.0936987	0.751612
FAM220A	0.00246274	0.0937037	0.893719
ARID4A	0.000761698	0.0937245	0.995062
HRAS	-0.00168361	0.0937834	0.749913
C12orf29	-0.000904087	0.093805	0.334934
CRYZ	-0.00186591	0.0938207	0.945874
TNFAIP3	-0.000749343	0.093994	0.862823
ALG10	0.00191387	0.0940952	0.731947
ERCC6	0.00156785	0.0941575	0.651749
RRS1	-0.00115793	0.0943057	0.893141
HMGXB3	-0.0012497	0.0943971	0.862823
TLE4	0.000496434	0.0944793	0.905121
E2F4	0.00093543	0.0944822	0.770776
AC022211.2	-0.00214117	0.094524	0.939738
SNX5	-0.00111483	0.0945522	0.810581
RPTOR	-0.0014507	0.0945799	0.936139
MTMR6	0.00118295	0.0946143	0.796673
NIPSNAP2	0.000904125	0.0946377	0.810581
KCTD12	-0.00255658	0.0946452	0.909645
PPA2	-0.00140822	0.094857	0.781478
CIRBP	0.000336433	0.094861	0.810581
DENND2D	-0.00230769	0.094924	0.994479
ZNF341	0.00188265	0.094962	0.852447
BCL2A1	-0.00205837	0.0950077	0.859103
A2M-AS1	0.00213572	0.0951863	0.895468
MIF	-0.000828054	0.0953634	0.965997
SLC29A3	0.00199829	0.0954071	0.893141
FAM216A	-0.00205116	0.0954681	0.98496
AC103691.1	-0.00197829	0.0955357	0.745802
SLC25A26	0.00101459	0.0955861	0.993169
ATP1B3	0.00164777	0.0957241	0.77414
ANKRD12	0.000867213	0.0958794	0.810581
ADAM8	-0.00202043	0.0959358	0.922742
UBR1	0.000828148	0.0960362	0.977553
CARD19	0.00115962	0.096049	0.770081
AC008105.1	-0.00206578	0.0961125	0.625492
ZSWIM1	0.00199273	0.0961259	0.934577
ASB8	0.00102665	0.0961833	0.770776
GPI	-0.00105775	0.0962163	0.802581
AL157392.5	-0.00168755	0.0962845	0.745802
MATK	-0.00172898	0.0963461	0.991264
DDX24	0.00048436	0.0963495	0.862823
SLC35A4	0.00154217	0.0963888	0.944911
UHRF1BP1	0.00193619	0.0963999	0.939738
AC008264.2	0.00198166	0.0965318	0.974628
ATP11C	-0.00163793	0.0966457	0.958981
UNC93B1	-0.00207498	0.0967481	0.810581
ACADM	-0.00240376	0.0970871	0.710631
ZNF32	0.000788085	0.0970914	0.810581
RNF220	0.0006621	0.0971575	0.809809
TAPBPL	-0.00218321	0.0971604	0.970042
PGRMC2	0.000973749	0.0971929	0.941194
BTG3	-0.00122476	0.0972448	0.869862
ADH5	0.000841508	0.0973098	0.648993
AC092747.4	0.00164467	0.0973984	0.810581
SYNM	-0.00319486	0.0974031	0.731947
PSMA5	-0.000667085	0.0974506	0.893141
FGD5-AS1	-0.000847791	0.0975273	0.927325
BBX	0.000757723	0.0975282	0.958039
HIPK3	0.00143728	0.0975316	0.674712
TTC9	-0.00238601	0.0975823	0.374352
ANKRD37	0.00207643	0.0975988	0.987537
MSH2	-0.00173106	0.0976347	0.990598
MTMR4	0.00112063	0.0976816	0.836834
FOS	-0.00134197	0.0977137	0.810581
F11R	0.00212748	0.0977521	0.908469
PROCA1	-0.00186537	0.0978412	0.883356
CNOT7	-0.000573189	0.0979759	0.708722
UTP25	0.00129123	0.0981947	0.817437
LINC01588	-0.0020031	0.0983478	0.113173
AC009948.1	-0.0019334	0.098396	0.893141
PTOV1	0.00143565	0.0984765	0.836429
NGDN	-0.000656929	0.0985073	0.90748
B3GAT2	0.00169787	0.0985379	0.79526
HLCS	-0.00197423	0.0985577	0.977354
CLOCK	-0.00205993	0.0985987	0.98751
COMMD9	0.000733027	0.0986112	0.790123
MED11	-0.00208153	0.098657	0.933618
TLNRD1	-0.0012795	0.0987031	0.810581
STX6	0.00158338	0.0988228	0.940575
QTRT1	-0.00115669	0.0988437	0.91196
CORO1B	-0.00117698	0.0988901	0.88541
ZNHIT1	-0.000782019	0.0988997	0.921495
PGM3	0.0013094	0.0989684	0.975908
ITGAL	-0.00177896	0.0990237	0.587243
NAPRT	-0.00229213	0.0990872	0.990572
SVIL	0.00152017	0.0993582	0.893141
DAD1	-0.00137948	0.0993858	0.91218
CEP104	-0.0015716	0.0995397	0.810581
MCTS1	-0.00175738	0.0995606	0.781001
MBIP	0.000786735	0.0998141	0.810581
RASA1	-0.00238123	0.0998549	0.854541
QTRT2	0.00116443	0.0998961	0.810581
DTWD2	-0.00229077	0.100004	0.933618
MTRNR2L1	-0.0039717	0.100026	0.964015
ACSF3	-0.00180317	0.100032	0.728766
ANKRD16	-0.00204894	0.100051	0.534768
LMBR1	-0.00164444	0.100067	0.646663
FIP1L1	0.000713726	0.100108	0.810581
TMEM259	0.000716888	0.100133	0.968927
AC009404.1	-0.00195661	0.100334	0.965845
KDELR1	-0.00123616	0.100477	0.893141
DOCK11	-0.00129258	0.100477	0.941215
RPS6KC1	-0.00220405	0.100577	0.817437
PPP6C	0.000915722	0.100668	0.930609
RTF2	0.000701749	0.100672	0.985865
INTS5	0.00208372	0.100765	0.1241
SRM	-0.00102428	0.100908	0.949608
GPR89A	0.00155268	0.101106	0.951566
TGFBR2	0.000900548	0.101123	0.825214
FASTKD1	-0.00223411	0.10119	0.815457
C8orf33	0.000901186	0.101277	0.894938
THAP7	-0.000801942	0.101313	0.983176
AC010642.2	-0.00201848	0.101323	0.893141
HCG11	0.00211781	0.101396	0.996821
CENPC	0.000774883	0.101397	0.762049
MIEN1	-0.000734208	0.101426	0.733473
NT5DC1	-0.00132882	0.101455	0.995808
RPS19BP1	0.000861927	0.10152	0.966304
ZNF845	0.00157543	0.101549	0.982231
CDS2	0.000894295	0.101622	0.899379
TMEM147	-0.00136902	0.101731	0.810581
DGCR6	-0.00196565	0.101735	0.948698
NKIRAS1	-0.0018774	0.101819	0.815457
WDR48	0.000836837	0.101861	0.726172
DDX23	0.00130576	0.101886	0.983592
AC003102.1	-0.00177662	0.101922	0.694622
ADAT2	-0.00197528	0.101959	0.879287
RAB4A	-0.000861781	0.102117	0.919525
PSMB5	-0.00106303	0.10226	0.810581
ORAOV1	-0.00159569	0.102301	0.966304
POLR2G	-0.00106666	0.102304	0.895628
FBXO9	0.00111291	0.102319	0.781001
AC007613.1	-0.00208424	0.102327	0.915674
DDX58	-0.00218383	0.102412	0.832256
EXOC1	0.0014821	0.102591	0.785378
ERCC4	-0.00148035	0.102773	0.98044
RITA1	-0.00187718	0.102989	0.515023
C19orf24	-0.00064444	0.103007	0.714491
AC073896.2	-0.00212234	0.103029	0.999833
PPIL4	0.000896008	0.103034	0.655329
MSMO1	0.00140056	0.103124	0.893141
WDR61	0.00132523	0.103131	0.911412
ALPK1	-0.00183489	0.103201	0.996821
CTSD	-0.00156389	0.10321	0.943031
TSPAN6	0.00211912	0.103362	0.913318
ZNF17	0.00174179	0.103403	0.996821
ZNF792	-0.00208522	0.103664	0.809761
DNMT3A	-0.00116424	0.103671	0.975293
ZNF793	-0.00184376	0.103799	0.274742
ARHGAP25	-0.00157432	0.103852	0.58235
CTCF	0.000987824	0.103907	0.732669
IFITM3	-0.00242693	0.103982	0.809761
RHOT1	-0.00124613	0.104004	0.754137
DUSP3	0.00191902	0.104039	0.821184
HOMER1	-0.00215861	0.104263	0.869907
SPCS2	0.000776598	0.104349	0.785333
TEX261	-0.00180826	0.104355	0.645541
NT5C3A	-0.000956045	0.104657	0.842922
ZBTB21	0.000843291	0.104672	0.998178
BCOR	0.00162629	0.1048	0.810581
MAPKAPK2	0.00108343	0.104906	0.973302
RAB8A	0.00081504	0.104933	0.777234
CITED2	-0.000898426	0.105057	0.977354
NNT	-0.00102551	0.10524	0.958981
CEP120	0.00119276	0.105244	0.963748
NEK4	-0.00200179	0.105319	0.870609
TIMM23B	-0.000924928	0.105362	0.640719
MFGE8	-0.00191184	0.105486	0.821754
C22orf34	0.00181105	0.105502	0.863415
PUDP	-0.00207677	0.105578	0.914488
RB1	-0.00139292	0.105646	0.862823
CYTH4	0.00218379	0.10577	0.971846
PARP10	-0.00233982	0.105774	0.943443
ASB3	0.00243949	0.105866	0.893141
BIN1	-0.000733893	0.106016	0.844225
DNAAF5	-0.0021097	0.106124	0.728056
DCAF17	0.00145287	0.106143	0.8088
WDFY2	0.0011755	0.106219	0.600396
RAB1B	0.00125296	0.106267	0.907696
SPAG7	0.00089343	0.106293	0.849701
LRRC75A	0.000958354	0.106321	0.905812
SH3BP1	-0.00189618	0.106398	0.964015
FZD3	-0.00211652	0.106452	0.915674
IL17RA	-0.00103023	0.106633	0.0577803
SNX14	-0.00201348	0.106637	0.996821
INTS3	0.0025047	0.106652	0.893141
PSMG3	0.000976008	0.106775	0.58235
NFKBIA	-0.000718576	0.106972	0.950212
MED27	-0.00122116	0.107146	0.852447
PRPF38A	0.000866649	0.107161	0.940575
CHST11	-0.00194656	0.107251	0.950295
BSDC1	0.000742	0.107537	0.762049
RAP1GDS1	-0.00175665	0.107633	0.626577
MYDGF	0.000736476	0.107637	0.762049
COQ10B	-0.000683313	0.107693	0.852447
EFTUD2	0.00106291	0.107711	0.949162
COX15	-0.00229997	0.107729	0.989694
DCLRE1B	-0.00226782	0.107746	0.7192
RNF10	0.000617934	0.107755	0.966304
EIF4A3	-0.00128429	0.107775	0.862823
ALKBH8	0.00208474	0.107992	0.844225
PSMG3-AS1	-0.00191814	0.108065	0.990004
UBXN7	0.000813144	0.108185	0.878539
AC097534.2	-0.00173667	0.10832	0.989844
C17orf51	-0.00231334	0.108475	0.994479
AGPAT4	-0.00220891	0.108547	0.949608
MCM2	0.00198751	0.108761	0.810581
NUP214	0.000796856	0.108983	0.990598
PREP	-0.00156535	0.109013	0.973302
MCCC2	0.00124697	0.109054	0.869349
DLGAP4	-0.00170498	0.109094	0.977354
MT-ATP6	0.000637226	0.109157	0.651961
TMEM50A	0.000626748	0.109275	0.905518
ELOVL1	-0.00192983	0.109448	0.996821
TMEM106C	-0.0016514	0.109471	0.827819
SLC35G1	-0.00207223	0.109816	0.810581
AC002306.1	0.00197967	0.109855	0.814439
MRPL28	-0.00099498	0.109929	0.979953
LINC01336	-0.00244819	0.110066	0.810581
UBTF	0.000989617	0.110181	0.927091
ZMYM1	0.00219368	0.11029	0.993849
LTN1	0.00109187	0.110378	0.58235
AL035563.1	0.00153179	0.110557	0.915674
MRPL53	-0.00203003	0.110845	0.705799
ENC1	0.00208049	0.110895	0.936139
ZCCHC9	0.00117777	0.110919	0.872832
SC5D	0.00165975	0.111173	0.893141
GINS2	-0.00203275	0.11129	0.594764
AC004854.2	-0.00223924	0.111384	0.88541
H1F0	-0.00181883	0.11143	0.821225
AC025171.2	-0.00177841	0.111528	0.948917
ST6GAL1	-0.00230924	0.111554	0.849972
KIAA0586	-0.00127204	0.111555	0.990598
LMF2	-0.0011901	0.111563	0.92876
CCDC127	-0.00202866	0.11183	0.470793
FRY	0.00219722	0.11185	0.851845
BUD23	0.00057944	0.112004	0.992593
EEF2KMT	-0.00178973	0.112023	0.781919
SNHG19	-0.00102182	0.112026	0.99594
SH3BGRL	-0.00125895	0.112136	0.839638
NSDHL	-0.00195674	0.112146	0.777234
SMAD4	0.00118975	0.112166	0.893141
TRBC1	-0.000932248	0.112318	0.852447
MARK2	-0.00141854	0.112371	0.990572
FRMD4B	-0.00259944	0.112515	0.979953
ULK3	-0.00140224	0.112684	0.899379
SLC22A23	0.00193363	0.112778	0.899379
MT-ND4	0.000577795	0.112827	0.454698
KCNMB4	0.00185596	0.112858	0.980718
PCM1	0.000708175	0.112884	0.227599
CAMK4	-0.000503102	0.112892	0.926208
ZFP82	0.00188668	0.112923	0.941328
WDR74	0.000970453	0.11297	0.777234
POLR2L	-0.00124742	0.113013	0.868665
ATP6V1A	0.00206439	0.113015	0.745802
PQLC3	-0.00189763	0.113113	0.814439
PRPS2	-0.00215387	0.113512	0.817624
RALA	0.00156371	0.113521	0.951566
CHST7	-0.00196812	0.113561	0.810581
BZW2	-0.00101759	0.113636	0.745802
DAP	-0.00105542	0.113661	0.815457
ANKIB1	-0.00131237	0.113708	0.922595
CYP4V2	-0.00217652	0.113892	0.819954
PIDD1	-0.00179193	0.1139	0.933618
AP001160.1	-0.00215342	0.11391	0.99594
ZNF703	-0.00212369	0.113958	0.8088
PCK2	-0.00195933	0.114102	0.770776
CHD1	0.000945692	0.114102	0.700576
OSBPL8	0.00116942	0.114223	0.745802
OSBPL9	0.000931709	0.114441	0.966304
BET1	-0.00210808	0.114522	0.817437
ST3GAL1	-0.00118382	0.114545	0.940575
LINC01473	-0.0018836	0.114609	0.534768
MYPOP	-0.00197931	0.114674	0.893141
MBD1	-0.0013955	0.114809	0.793556
EIF4EBP2	-0.0012169	0.114823	0.774677
GSDMD	-0.001634	0.115021	0.965845
AC005076.1	-0.00188412	0.115091	0.852447
BRAT1	0.00186446	0.115145	0.744885
URB2	-0.00169922	0.115293	0.697005
AC020765.2	-0.00251875	0.115346	0.92284
TIAL1	-0.000651933	0.115349	0.977354
MIS12	0.00143645	0.115376	0.88861
MLKL	0.00200236	0.11541	0.945448
ZC3H10	0.00176085	0.11542	0.985865
PPP1R8	0.00103227	0.115567	0.983176
RELB	0.00124634	0.115579	0.994479
CITED4	-0.00155725	0.115758	0.835637
FRG1	-0.000612154	0.115793	0.817287
SESN1	-0.000866161	0.115805	0.896698
UBR5	0.000955742	0.115995	0.932384
NSUN5	-0.00119695	0.116023	0.909583
AC006480.2	-0.00210748	0.116044	0.75813
LRCH4	-0.00166206	0.116077	0.862749
FBXO45	-0.00107074	0.116137	0.810581
ZNF91	0.000810066	0.116175	0.935133
ABHD13	-0.000816738	0.11618	0.0788692
UTP6	0.00145142	0.116283	0.846492
CD2AP	0.000831632	0.116328	0.783815
GLI4	-0.00204412	0.116344	0.985483
AP3D1	-0.00133172	0.116364	0.953861
ITPKB	0.0010519	0.116406	0.811888
MAK16	-0.0012433	0.116428	0.733473
BRWD1	0.000716622	0.116431	0.705799
AC137932.3	0.00199578	0.116437	0.977354
DEPDC5	-0.0018261	0.116489	0.948725
TFE3	-0.00201465	0.116653	0.934542
FGFR1OP	0.00208673	0.116762	0.439585
ATXN10	-0.000994439	0.116796	0.975293
AKAP8	0.000740518	0.117087	0.933954
BLOC1S4	-0.000736618	0.117153	0.949608
UBE2V2	0.00129476	0.117241	0.8088
GMNN	-0.00237792	0.117355	0.867146
SIK2	-0.00188821	0.117535	0.856762
RPS10	-0.000306345	0.117551	0.899379
PAFAH1B3	-0.0011403	0.117596	0.594764
WAC	0.000640056	0.117666	0.930609
SCRN3	-0.00207856	0.117813	0.8088
ZNF655	0.000682492	0.117832	0.785464
AREG	-0.00142186	0.117835	0.899379
UQCRHL	0.00170388	0.117858	0.810581
SLC25A23	0.00205368	0.117904	0.810581
HACD4	-0.00135932	0.117995	0.783815
RAB8B	0.0012869	0.118034	0.951566
CCT6A	-0.000805809	0.118043	0.810581
EID1	0.000480876	0.118177	0.814439
GPSM2	-0.00203679	0.118203	0.810581
LASP1	-0.00148159	0.11853	0.646663
TBC1D1	-0.00114163	0.118832	0.927091
NUFIP1	-0.00100268	0.11884	0.995123
DAZAP1	-0.000559634	0.118947	0.751612
MCOLN1	0.00148083	0.119111	0.893234
SYTL1	-0.00110562	0.119148	0.649791
LEAP2	0.00195298	0.119233	0.641112
PPP1R11	-0.000963358	0.119357	0.810581
IFT27	0.0018662	0.119658	0.985483
ADCK2	0.00164912	0.119659	0.994479
ETV2	0.00164043	0.119814	0.746881
AKT1	-0.00144732	0.119837	0.810581
MFSD14B	-0.0020095	0.119839	0.768224
HMGB3	-0.00161656	0.119871	0.626577
BCCIP	-0.000716405	0.119875	0.815457
PHRF1	0.00171707	0.119875	0.99583
MBLAC2	-0.00211717	0.119893	0.869946
CAPN15	0.00149014	0.119918	0.821184
HMOX2	-0.00129565	0.120141	0.915674
NFKBIE	0.00184278	0.120183	0.996821
ARIH1	0.000771009	0.120187	0.966304
MT-ND5	0.000665621	0.120377	0.697005
TIMM13	-0.00102708	0.120402	0.912916
BCL11B	0.000802933	0.120576	0.939738
CCDC126	-0.00189819	0.120618	0.867138
RCSD1	-0.00116335	0.120638	0.558231
LINC00467	0.00175085	0.120647	0.990598
ESRRA	0.00178672	0.120666	0.745802
RNMT	0.00044847	0.120893	0.999018
IFT57	0.000694829	0.121163	0.792737
AC037459.3	-0.00215376	0.121187	0.799321
PUS3	-0.0012897	0.121298	0.942204
SND1-IT1	-0.00195024	0.121476	0.58235
HRH2	-0.0024101	0.121558	0.994479
PNPT1	-0.00211426	0.121708	0.965845
MKRN1	-0.000768023	0.121762	0.77024
ZNF92	0.000856798	0.121772	0.964878
PPP4R2	0.000521689	0.121777	0.994479
CWF19L2	-0.000560758	0.121792	0.810581
TANK	0.00103134	0.121946	0.810581
LY6E	-0.00171346	0.122032	0.911724
PRIMPOL	-0.00199931	0.122106	0.994479
ATP8A1	0.001116	0.122119	0.852447
SNX17	-0.00147648	0.122144	0.470793
C2orf92	-0.00180562	0.122176	0.862823
TVP23C	-0.00190505	0.122233	0.338489
LZTS3	0.00163512	0.12239	0.609694
GNB1	-0.000752161	0.122477	0.862823
CTNNAL1	0.00202895	0.122508	0.937498
ZNF330	-0.00093204	0.122545	0.878539
IFI44	-0.00229838	0.122734	0.88861
CASC4	-0.00113499	0.122872	0.942925
FAM228B	-0.00124882	0.122886	0.531211
CCDC77	0.00172545	0.12293	0.957968
COX6A1	0.000327179	0.122973	0.900995
TTC27	-0.00178495	0.123	0.787219
TPGS1	0.00146001	0.123046	0.917394
ZNF146	-0.00113256	0.123106	0.417176
FBH1	-0.00192303	0.123127	0.274742
IER5L	-0.00175271	0.123167	0.915432
FTX	0.00112896	0.123347	0.810581
SELENOK	0.000560955	0.123575	0.842922
AL050343.1	0.00186432	0.123904	0.814746
NDUFAF8	-0.000752453	0.123912	0.859103
MRPS17	0.00148953	0.12393	0.82632
ERI1	-0.00165462	0.12401	0.6672
SPDYA	0.00200537	0.124016	0.912916
CTSK	0.00170466	0.124028	0.138577
TRIM52	-0.000930781	0.124129	0.138577
UBA7	-0.00210986	0.124165	0.974575
CCDC97	-0.00128626	0.124289	0.858105
AHCYL2	-0.00200509	0.124292	0.980718
DFFA	-0.00128636	0.124334	0.965673
ASB6	0.00129883	0.124606	0.810581
TRAV13-2	-0.00192067	0.124662	0.910955
KIF21B	0.00127882	0.1247	0.705799
ZNF512	-0.00199456	0.124724	0.285092
AC007686.3	-0.00186	0.124799	0.998178
MRPL41	-0.000663103	0.125129	0.745802
MTCH1	0.000763392	0.125182	0.857669
TAF1C	-0.00192651	0.125191	0.809808
NSUN2	0.00139169	0.125211	0.815457
EXOSC4	-0.00188579	0.125212	0.62817
METTL21A	0.00140516	0.125304	0.814439
FAM45A	-0.001885	0.12531	0.856903
CA5B	-0.00140813	0.125384	0.933512
SLU7	0.000603645	0.125496	0.944715
POGK	-0.0011506	0.125563	0.942925
COPE	0.000520156	0.125566	0.898698
U2SURP	0.000556399	0.125675	0.946648
AC026979.2	0.000913194	0.125699	0.950608
UCHL3	-0.00107157	0.12575	0.810581
AC093249.6	0.00225607	0.125795	0.534768
CBFA2T2	-0.0015133	0.125819	0.534768
CCDC141	0.00158133	0.125933	0.810581
HEG1	-0.00124369	0.125958	0.910787
RNF141	-0.000950745	0.126008	0.872832
MMD	-0.00105226	0.126032	0.893141
GTPBP6	-0.00077529	0.126052	0.810581
RIC3	-0.00216979	0.126089	0.793556
PTPRC	-0.000633046	0.126146	0.902522
PSMD12	0.000890167	0.126168	0.869976
NF1	-0.0017508	0.126201	0.893141
TSN	-0.000549374	0.126215	0.726424
SYP	-0.00180367	0.126237	0.997371
KIF22	0.00145907	0.126388	0.88861
C11orf24	0.0018472	0.126406	0.781001
AKR1C3	0.00203705	0.126491	0.862749
PDCD2	-0.000716953	0.126501	0.810581
CTSW	-0.00211829	0.126532	0.906483
DENND1C	-0.00090696	0.12674	0.835637
CXCL16	0.00188745	0.126873	0.917009
ARHGEF37	0.002046	0.126873	0.862823
AL513550.1	0.00192514	0.126914	0.398168
RPL28	0.000323448	0.126931	0.810581
AMMECR1	-0.00143553	0.126958	0.417176
TMEM201	0.00170658	0.12696	0.810581
UBXN2A	0.00092146	0.127023	0.977354
PFN1	-0.00106926	0.127154	0.810581
ZNF513	0.00167556	0.127205	0.88631
FAIM	-0.00167194	0.127224	0.11895
ZNFX1	-0.00104645	0.127458	0.8088
DNAJC7	0.000549968	0.127515	0.951566
MPHOSPH6	0.00167835	0.127519	0.88541
KRR1	-0.00045205	0.127527	0.893141
DNTTIP2	-0.000540351	0.127536	0.733473
SLC39A9	0.00154581	0.127568	0.886171
KIAA1522	0.00209147	0.127694	0.994479
INO80B	-0.00163871	0.127705	0.900858
MNT	0.00106335	0.12783	0.93273
FOXJ3	0.000732791	0.127964	0.994479
TADA1	-0.00199868	0.127995	0.808793
MPV17	-0.0017774	0.128163	0.883356
PSMB7	0.000639807	0.12822	0.88861
MAGOHB	-0.00117034	0.128225	0.783815
URB1-AS1	-0.00211713	0.128244	0.966304
APH1A	-0.000752335	0.128271	0.887373
MYCBP	-0.00202905	0.128405	0.862005
MTHFS	-0.00183415	0.128502	0.901837
MOV10	0.00163964	0.128591	0.809809
GLMN	0.00106378	0.128599	0.852447
TOB1	-0.000819699	0.128604	0.946581
MTIF2	0.00178659	0.128605	0.944715
WDR77	-0.00182053	0.128786	0.918835
RRN3	0.000833565	0.128906	0.849972
KMT5A	-0.00090083	0.129149	0.947518
TDRD3	0.00130522	0.129266	0.697005
HUWE1	-0.000872958	0.129437	0.858476
RPS2	-0.000324577	0.129608	0.815457
MREG	-0.00167458	0.129738	0.930609
ATP2A2	-0.00122385	0.129822	0.862749
FUBP1	0.00068517	0.129826	0.874258
DHRS7B	0.0017394	0.1301	0.925138
BMI1	0.0013348	0.130109	0.927638
CRNDE	0.00188267	0.130274	0.967166
POP1	-0.00193543	0.13029	0.876363
ZNF595	-0.00215588	0.130402	0.930609
PSME2	-0.00114164	0.13059	0.906483
ARG2	0.00225978	0.13086	0.728766
JOSD1	0.000724434	0.130904	0.728766
NELL2	0.00121056	0.130909	0.705799
PIK3CG	0.0015372	0.130956	0.967818
FARSB	-0.00150841	0.130969	0.821184
IFNAR1	0.000968569	0.131001	0.810581
ACAT2	0.00134003	0.131084	0.817624
PNKP	0.00164537	0.131102	0.639116
C2orf42	0.00170307	0.131135	0.994479
ZNF529-AS1	-0.00191355	0.13118	0.651749
ST6GALNAC4	-0.00219143	0.131212	0.969371
KCTD20	0.000870049	0.131323	0.877673
H6PD	-0.00225277	0.131394	0.728766
ISG15	-0.00211447	0.131503	0.969586
PANX1	-0.00209082	0.131532	0.810581
CDC42SE2	0.000560838	0.131535	0.96683
AC124016.1	-0.00112207	0.131673	0.893141
ADARB1	0.00178433	0.131693	0.976999
MAP3K2	0.000791926	0.13178	0.810581
CAGE1	-0.00186141	0.131791	0.810581
TMEM18	-0.000936036	0.131833	0.835637
PPP1CC	-0.000454423	0.131864	0.952489
XPNPEP3	0.00107318	0.13195	0.878704
LAMTOR4	-0.000848741	0.132006	0.751936
AKR1A1	-0.00110165	0.132088	0.697005
DNAJA1	-0.000830782	0.132241	0.814439
COPS2	-0.000618761	0.132357	0.959742
AC009041.2	0.00170497	0.132573	0.444018
YBX1	-0.000341106	0.132578	0.810581
LAPTM5	-0.00028119	0.132632	0.783815
PLXNC1	0.00198553	0.132678	0.989284
KDM7A	0.000829293	0.132943	0.859103
GADD45G	-0.00148506	0.133017	0.996821
UBE2G2	-0.000766774	0.133069	0.626779
MCM3	-0.00223261	0.133137	0.851845
TRIR	-0.000322144	0.133154	0.8088
ZFY	0.000766984	0.133363	2.55681e-09
PXN-AS1	-0.00196613	0.133396	0.862823
SBDS	-0.000899768	0.133429	0.989844
KBTBD7	0.00140481	0.13346	0.440193
PDE7B	-0.00200905	0.133613	0.893141
CERK	0.00116689	0.133629	0.777234
SUCLG2	-0.00117846	0.133654	0.969804
MICAL1	0.0017183	0.133654	0.997682
TMEM131	-0.00105327	0.133749	0.770081
WASHC2A	0.00116319	0.133902	0.866606
APOO	-0.00195501	0.134108	0.971699
THAP7-AS1	-0.00194696	0.134136	0.957871
FASTK	-0.000983174	0.134237	0.833066
TDRKH-AS1	-0.0018015	0.134381	0.745802
ATXN3	0.000899	0.134427	0.817287
C5orf22	0.00195749	0.134491	0.803471
FAM213A	-0.00189456	0.13454	0.893141
SP1	0.00154683	0.134791	0.998155
AP002748.3	-0.00127317	0.134872	0.972973
LINC02273	-0.00156293	0.134996	0.810581
PEX13	-0.0014137	0.135117	0.92284
GALNT1	-0.0006914	0.135139	0.994479
NT5C3B	0.00155491	0.13526	0.950111
THTPA	-0.00191204	0.13549	0.745802
TMEM183A	0.000579904	0.135544	0.984984
ICE2	-0.00105585	0.135632	0.885836
MCM6	0.00148629	0.13585	0.815457
UQCRC1	-0.00134733	0.135875	0.723962
MLXIP	-0.000796699	0.135965	0.893141
LCP2	-0.00129296	0.136239	0.927328
TFDP1	-0.00114146	0.136308	0.915674
HAR1A	-0.00197285	0.136311	0.167861
ITFG2-AS1	0.00165577	0.136449	0.981216
NAIP	0.0018644	0.137008	0.899379
AC092119.2	0.0017116	0.13709	0.977553
CD3D	-0.00054493	0.137097	0.918904
AL691432.2	-0.00186053	0.137184	0.810581
COG6	0.00158137	0.137317	0.997371
ACYP1	-0.00246384	0.137329	0.925708
MAN1C1	-0.00129766	0.137335	0.893141
USP40	0.00194577	0.137476	0.777234
NSMCE3	-0.000843271	0.13764	0.984984
XKR8	0.00169227	0.137698	0.773096
RARRES3	-0.000429481	0.137728	0.796535
BAG6	-0.00143855	0.1378	0.966517
U2AF1	-0.00167212	0.13795	0.916324
C9orf78	0.000391358	0.137964	0.862823
PMAIP1	-0.00146914	0.138275	0.994214
FBLN7	0.00164846	0.138292	0.726424
KAT2A	-0.0018727	0.138422	0.983176
PEMT	-0.00200505	0.138423	0.938612
AL591895.1	0.0013522	0.13844	0.745802
GLCCI1	-0.00191329	0.13851	0.948967
COA5	-0.00107838	0.138595	0.893141
CAPN2	-0.00146993	0.138699	0.815457
ARHGAP45	-0.000606816	0.138778	0.973302
SMIM7	0.000890805	0.138957	0.930609
SLC35F6	0.0014747	0.139029	0.810581
AXIN1	-0.00164065	0.13903	0.842922
POFUT1	-0.00198657	0.13906	0.990296
ZNF529	-0.00113381	0.139266	0.770081
KANSL1L	-0.00168944	0.139511	0.992294
TPRKB	0.000534899	0.139619	0.985416
PPIA	-0.000359956	0.139769	0.925138
GNB2	-0.000712963	0.139832	0.988493
CTSA	-0.00139238	0.139876	0.993043
TMX4	0.00081001	0.139991	0.975293
APOBEC3C	-0.00201222	0.140435	0.893141
KCTD6	-0.00176828	0.140594	0.927091
SERPINE2	-0.00188219	0.140624	0.967531
LINC01806	0.00185797	0.140631	0.908801
ATG9B	-0.00177478	0.140685	0.905812
CSPP1	0.00120503	0.140902	0.810581
PGBD4	-0.00175972	0.141027	0.884454
SDF2	0.000716512	0.141042	0.646663
CHFR	-0.00096175	0.141165	0.872832
PYCARD-AS1	-0.0019225	0.141185	0.969272
SMARCAD1	0.00123036	0.141222	0.938612
MALSU1	-0.000880471	0.141412	0.793556
CSNK2A2	0.000703364	0.141471	0.965845
C1orf43	0.000746309	0.141741	0.867298
GPALPP1	0.00130216	0.14189	0.810581
IREB2	0.000720835	0.14196	0.893141
MICU2	0.000909503	0.142005	0.998178
TRAPPC2	-0.000846315	0.142053	0.966517
C1orf198	-0.00176077	0.142099	0.646663
FOXP4	0.00190093	0.142302	0.989284
GATAD2B	-0.00133666	0.142456	0.705799
KPNA5	0.000864369	0.142612	0.849701
ZNF76	-0.00219956	0.14262	0.659781
CDC42	-0.000377395	0.142688	0.810581
INTS8	-0.000992688	0.142718	0.594764
EBP	-0.00082372	0.142774	0.795873
LMNB2	-0.00172285	0.142801	0.962484
ISCU	0.000809322	0.142948	0.810581
FNIP1	0.000645135	0.142967	0.893141
GABPA	0.000968038	0.142988	0.783456
SLC25A36	-0.000538622	0.14308	0.814439
HIST1H4C	-0.000857848	0.143112	0.975798
DPH5	-0.000887859	0.143135	0.810581
ZNF747	0.00163845	0.143153	0.00889531
SH3BP5	-0.00168742	0.143196	0.966304
TIGD1	-0.00110625	0.143218	0.966304
SRSF7	-0.000575619	0.143272	0.828671
XPO6	-0.000965337	0.143349	0.782613
BCAS3	-0.00175872	0.143364	0.965673
PTPN6	-0.00155295	0.143392	0.728056
LINC00663	-0.0017166	0.143408	0.975293
WDR19	0.00198172	0.143462	0.815457
ATP5PF	-0.000379776	0.143614	0.758828
AP002433.1	0.00170216	0.143658	0.858105
CCDC47	0.00104912	0.143666	0.949608
ZNF821	0.00125051	0.14381	0.655329
YTHDC2	0.000921263	0.144063	0.977553
RANGAP1	0.00113818	0.14407	0.852447
SLC9A3R1	-0.00123956	0.144072	0.454698
ARHGAP11B	-0.00182587	0.144084	0.359709
PITPNM1	-0.00208261	0.144113	0.999743
NDC1	-0.00183215	0.144396	0.797216
ZNF468	0.00142031	0.144424	0.745802
TIMM50	-0.00110086	0.144554	0.862749
ARMCX5	0.00131091	0.144644	0.728766
SELENOH	-0.000655936	0.144824	0.770081
MIA2	0.00090424	0.144945	0.941824
TRAFD1	-0.00184179	0.144981	0.98218
VPS29	-0.00069622	0.145102	0.790123
AC011825.2	0.00162097	0.14518	0.810581
BAG2	-0.00174626	0.145187	0.908469
AL121603.2	-0.00159229	0.145209	0.910535
TRMT11	-0.0011321	0.145218	0.975798
MRPL49	0.000884545	0.145237	0.970042
NFKB1	0.000846987	0.14524	0.815457
SELL	-0.00114837	0.145273	0.994479
IFITM1	-0.00129713	0.14528	0.88015
B3GLCT	0.00176287	0.145305	0.895842
IFIT3	-0.00339589	0.145337	0.896698
NUDCD1	-0.00191406	0.145448	0.927091
TSR3	-0.000745583	0.145478	0.796673
ANAPC4	-0.00156444	0.145501	0.990598
DHX40	0.000749088	0.14553	0.977354
RBM23	0.00059342	0.145618	0.941194
MAP3K10	-0.00197354	0.145653	0.997682
SMYD5	0.00173255	0.145764	0.974116
PDHX	-0.00169365	0.145777	0.869946
ST3GAL5	0.00120657	0.145787	0.848621
NFE2L2	0.000690898	0.145879	0.893435
ZNF25	-0.00210874	0.145919	0.870234
AC092338.2	-0.00169887	0.145975	0.974737
UBALD1	-0.00191734	0.146038	0.946648
WDYHV1	-0.00212244	0.146372	0.852447
MAP1LC3A	-0.00169683	0.146393	0.923684
SEC62	0.000515395	0.146496	0.971874
MMAA	0.00160577	0.146554	0.385253
MARCH9	-0.00111002	0.146732	0.897256
ZFYVE16	0.00164754	0.146755	0.942196
ZNF846	0.00182667	0.147084	0.967166
TIPIN	-0.00125962	0.147097	0.705799
AP003774.4	-0.00190072	0.147176	0.494579
GTPBP8	-0.000859156	0.147192	0.744885
SHISAL2A	0.00144364	0.147202	0.970992
TMEM192	0.00163269	0.147213	0.998111
AC013394.1	0.000572225	0.147334	0.874258
IAH1	-0.000740868	0.147356	0.781001
SLC25A24	0.00207214	0.147431	0.989844
DUSP2	-0.00141796	0.147489	0.966304
TRBV21-1	-0.00188826	0.147549	0.728766
DLGAP1-AS1	0.00150454	0.147596	0.957271
RRP36	0.000988349	0.147702	0.645541
ANXA6	-0.00184456	0.147765	0.862823
[truncated: 8,638 more rows]
