# Supplementary material for: Single-cell RNA-seq analysis of longitudinal CD4+ T cell samples reveals cell-type-specific changes during early stages of type 1 diabetes
Source: Genome Med. 2025 Dec 29;17:154. doi: 10.1186/s13073-025-01574-x (PMC12751217; doi:10.1186/s13073-025-01574-x)
Supplement: Supplementary file 2 — Supplementary Material 2. Table S1: Metadata table. Table S2: Cell hashing antibody for cell multiplexing used for scRNA-seq. Table S3. Sample staining and pooling scheme used for scRNA-seq Table S4. Marker gene list for all ten clusters annotated. Table S5 – S14: Linear Mixed Effext (LME) modelling analysis for genes affected by status (Case vs Control), age, sex and interaction of status and age in all ten clusters annotated. Table S15: ROTS analysis for genes affected by status at five timepoints. Table S16: GSEA results on T1D status associated genes from LME analysis across seven cell types. Table S17: GSEA results on T1D status associated genes from ROTS analysis across cell types identified five timepoints. Table S18: Regulon specificity score for all 245 regulons identified across ten cell types. Table S19: GO over-representaion results for differentially expressed regulons together with their target genes. [file 13073_2025_1574_MOESM2_ESM.zip › Additional file 2/Table S16_GSEA_LMEpathways.xlsx]

## Sheet: Compiled_pathways
Cluster	ID	Description	setSize	enrichmentScore	NES	pvalue	p.adjust	qvalue	rank	leading_edge	core_enrichment
MALAT1+ Tn	GO:0022613	ribonucleoprotein complex biogenesis	424	0.427983	1.45608	2.85946e-07	0.00136168	0.00120158	2703	tags=36%, list=23%, signal=29%	SNRPC/SF3A2/KHDC4/RRP15/NUP88/MAK16/WDR74/STRAP/RBFA/PRKDC/SDE2/RPL7L1/UTP11/PTBP2/AGO2/RIOK3/SETX/BRIX1/REXO4/NAF1/EIF3G/DKC1/DENR/DDX49/NOP10/LSM4/IMP4/TSR1/POP5/UTP3/PRPF6/DDX51/USP39/GTF3A/SRSF9/MDN1/WBP11/CRNKL1/PRPF3/WDR43/TGS1/EIF3E/XAB2/DDX31/NGRN/GRWD1/HSP90AA1/CELF1/NCBP1/LSM6/RPL26L1/FCF1/PIN4/EIF2S3/DDX27/KRI1/EIF4A3/SNRPG/WDR12/RIOK1/AGO3/EXOSC2/UTP15/SF3B6/MTERF3/SNU13/UTP25/NOL10/E…
MALAT1+ Tn	GO:0030098	lymphocyte differentiation	292	0.443293	1.49252	3.90578e-06	0.00464983	0.00410312	2634	tags=36%, list=23%, signal=28%	TOX/RUNX1/DOCK2/CD69/PHF14/CRACR2A/PATZ1/SOCS3/TOP2B/PRKDC/DOCK11/ITGB1/SMARCB1/SOD1/GPR89A/THEMIS/CD83/CMTM7/SMARCE1/DUSP10/IRF4/METTL3/ST3GAL1/LMBR1L/BRD4/ADA/LGALS9/DOCK10/NKAP/MR1/MSH2/ANXA1/DNAJB9/PLCL2/CD3D/NDFIP1/SMARCD2/ITK/PLCG2/BATF/IL6R/PTGER4/MALT1/ZC3H12A/SMARCC1/CLPTM1/FBXO7/KLF6/ARID1B/PRDX2/CD46/EP300/SMARCD1/STAT3/CD3G/BCL3/FNIP1/CD74/PREX1/IRF1/JMJD6/ITPKB/SMARCA4/ZFPM1/KDELR1/L…
MALAT1+ Tn	GO:0002831	regulation of response to biotic stimulus	363	0.426081	1.44568	2.80314e-06	0.00464983	0.00410312	2539	tags=33%, list=22%, signal=26%	HLA-F/OTULIN/SQSTM1/PPP2CA/PYHIN1/TXK/XIAP/PDPK1/GDI1/PRKDC/ZDHHC12/NMI/SAMHD1/RIOK3/UBQLN1/NLRC5/PARP9/HEXIM1/DTX3L/RAB11FIP2/WASHC4/TRIM44/EPG5/DUSP10/IRF4/UBE2K/EIF2AK2/METTL3/YTHDF3/ERBIN/HSPD1/ISG15/SPSB3/ZDHHC18/LGALS9/TRIM22/PML/PJA2/STAT1/STMP1/MR1/HSP90AA1/MAPKBP1/IRAK4/CASP8/ZDHHC4/RPS6KA3/RNF34/MYD88/DDX60/MIF/PLCG2/MAVS/OGT/EIF4E2/ECSIT/AHR/AP1G1/YTHDF2/KLHL22/PELI1/ZC3H12A/PHB2/LYAR/…
MALAT1+ Tn	GO:0010042	response to manganese ion	11	0.849699	1.97258	8.91981e-06	0.00488873	0.00431393	491	tags=45%, list=4%, signal=44%	SOD2/TSPO/EIF2AK3/TFRC/ATF4
MALAT1+ Tn	GO:0051051	negative regulation of transport	230	0.45423	1.5221	7.98907e-06	0.00488873	0.00431393	3519	tags=45%, list=30%, signal=32%	FMR1/HLA-F/MCUB/ARF6/DERL2/BIN1/UNC119/TXN/TSPO/LRPAP1/PIM3/UBQLN1/NOTCH1/PARK7/C9orf72/ABCA7/OAZ1/UBE2G2/SDCBP/UFM1/GNAI2/ATF4/ANK3/WDR54/ARHGAP1/ADA/LGALS9/PKIA/PNKD/CRY2/ANXA1/NDUFAF2/PICALM/SREBF1/NDFIP2/WNK1/RAB33B/TRIM27/ISCU/REST/NDFIP1/ACSL4/PPP3CA/SERPINE2/FIS1/YOD1/TMBIM6/TBC1D4/GSTM2/CD74/AKT1/CNN2/BCR/RIN3/ERLEC1/CALM3/FABP5/PTK2B/ITGAV/MTMR4/JAGN1/PLSCR1/SUMO1/TRAT1/RSAD2/TLR2/VAMP3/…
MALAT1+ Tn	GO:0002757	immune response-activating signaling pathway	349	0.420525	1.42508	9.23951e-06	0.00488873	0.00431393	3731	tags=42%, list=32%, signal=30%	LCP2/OTULIN/SQSTM1/PPP2CA/NFATC2/TXK/SLC39A10/XIAP/LAT/PDPK1/GDI1/PRKDC/ZDHHC12/NMI/RIOK3/PRKCH/UBQLN1/THEMIS/RAB11FIP2/WASHC4/EPG5/THEMIS2/SKAP1/IRF4/EIF2AK2/ERBIN/HSPD1/ADA/SPSB3/ZDHHC18/PJA2/UBR2/CD38/STMP1/PAWR/SPG21/IRAK4/PLCL2/WNK1/CD3D/RPS6KA3/PSEN1/RNF34/MYD88/ITK/DDX60/PLCG2/MAVS/OGT/ECSIT/MALT1/BTN2A1/PLA2G6/PELI1/LPXN/ZC3H12A/GRB2/PHB2/EP300/CD226/CD3G/ZCCHC3/RAB29/AKT1/CREBBP/PPP6C/C1…
MALAT1+ Tn	GO:0016072	rRNA metabolic process	240	0.450812	1.51257	1.0351e-05	0.00492915	0.0043496	2454	tags=37%, list=21%, signal=30%	RRP15/MAK16/WDR74/RBFA/PRKDC/SDE2/RPL7L1/UTP11/SMARCB1/RIOK3/BRIX1/REXO4/NAF1/DKC1/PELO/DDX49/NOP10/IMP4/TSR1/POP5/UTP3/DDX51/GTF3A/GTF3C6/WBP11/GTF3C3/WDR43/MYC/LSM6/DDX11/FCF1/PIN4/DDX27/KRI1/EIF4A3/WDR12/RIOK1/EXOSC2/UTP15/SLFN13/SNU13/UTP25/NOL10/YTHDF2/MRTO4/GTF3C4/LYAR/EIF6/WDR75/DCAF13/UTP14A/BUD23/NOL6/NSA2/BRF1/SMARCA4/RRP8/URB1/WDR18/YBEY/BMS1/NOLC1/NOL8/ERI3/XRN2/EXOSC6/WDR36/UTP14C/MT…
MALAT1+ Tn	GO:0002183	cytoplasmic translational initiation	41	0.622917	1.81997	2.19973e-05	0.00779551	0.00687895	2404	tags=54%, list=21%, signal=43%	EIF3G/DENR/METTL3/EIF3E/NCBP1/NCK1/RBM4/EIF2S3/EIF3K/YTHDF2/EIF2S2/MCTS1/IMPACT/EIF4G1/EIF5/EIF3C/MTOR/EIF3L/EIF4A2/SH3BGRL/AKT2/EIF2B2
MALAT1+ Tn	GO:0002683	negative regulation of immune system process	305	0.428777	1.44548	2.89052e-05	0.00779551	0.00687895	3651	tags=42%, list=31%, signal=30%	RUNX1/HLA-F/WASL/SQSTM1/CD69/PDPK1/PRKDC/ZDHHC12/NMI/SAMHD1/RIOK3/PRKAR1A/UBQLN1/NLRC5/C9orf72/DUSP1/DUSP10/IRF4/PKN1/METTL3/YTHDF3/ERBIN/ISG15/ADA/SPSB3/ZDHHC18/LGALS9/MYC/PAWR/ANXA1/PSMB4/LST1/PLCL2/TRIM27/NDFIP1/MIF/MAVS/OGT/EIF4E2/PTGER4/AHR/YTHDF2/PELI1/LPXN/ZC3H12A/TSC22D1/FBXO7/LYAR/PRDX2/CD46/TMBIM6/TBC1D10C/RASSF5/ATG12/CD74/AKT1/PPP6C/CNN2/C1QBP/BCR/RIN3/OAS3/IRF1/YWHAZ/ZFPM1/DUSP22/LDL…
MALAT1+ Tn	GO:0031347	regulation of defense response	487	0.396531	1.35363	2.10835e-05	0.00779551	0.00687895	2542	tags=30%, list=22%, signal=24%	HLA-F/OTULIN/SQSTM1/PPP2CA/PYHIN1/TXK/ABCC1/XIAP/SOCS3/PDPK1/GDI1/PRKDC/ZDHHC12/NMI/SAMHD1/RIOK3/SOD1/UBQLN1/SHARPIN/NLRC5/PARP9/HEXIM1/DTX3L/RAB11FIP2/PARK7/WASHC4/TRIM44/EPG5/DUSP10/IRF4/UBE2K/EIF2AK2/METTL3/NR1D2/YTHDF3/ERBIN/HSPD1/BRD4/ISG15/SETD4/ADA/SPSB3/ZDHHC18/LGALS9/TRIM22/PML/PJA2/NEAT1/STAT1/STMP1/ANXA1/HSP90AA1/PSMB4/MAPKBP1/CELF1/LETMD1/IRAK4/CASP8/ZDHHC4/RPS6KA3/RNF34/MYD88/NDFIP1/…
MALAT1+ Tn	GO:0051668	localization within membrane	481	0.396428	1.3523	2.94664e-05	0.00779551	0.00687895	3770	tags=43%, list=32%, signal=30%	PACS1/DOCK2/ARF6/CD53/SYNE3/SYS1/TIAM1/SQSTM1/RAB11A/LAT/PDPK1/GDI1/ZDHHC12/ITGB1/HSPA5/TMEM59/SRPRB/PRKCH/DVL1/VPS51/RAB11FIP2/EMC7/CLASP2/GGA1/NAXE/RANGRF/MIEF1/ADAM10/EPG5/MACF1/PSAP/SNF8/SDCBP/CIB1/SKAP1/FLOT2/RAB35/OXA1L/ANK3/CCDC88A/VPS29/ARHGAP1/VAMP5/SEC61G/BID/ZDHHC18/BSG/PGRMC1/ASAP1/VPS37A/EMC10/HSP90AA1/TOMM40/F11R/PICALM/TOMM22/NUMB/ZDHHC4/SSR2/WNK1/EMC2/ITGB7/GPC2/VPS53/VPS4A/HSPA4/…
MALAT1+ Tn	GO:0045088	regulation of innate immune response	305	0.427922	1.44259	3.50789e-05	0.00879189	0.00775818	2539	tags=33%, list=22%, signal=27%	HLA-F/OTULIN/SQSTM1/PPP2CA/PYHIN1/TXK/XIAP/PDPK1/GDI1/PRKDC/ZDHHC12/NMI/SAMHD1/RIOK3/UBQLN1/NLRC5/PARP9/HEXIM1/RAB11FIP2/WASHC4/EPG5/DUSP10/IRF4/UBE2K/EIF2AK2/METTL3/YTHDF3/ERBIN/HSPD1/ISG15/SPSB3/ZDHHC18/LGALS9/PJA2/STMP1/HSP90AA1/IRAK4/CASP8/ZDHHC4/RPS6KA3/RNF34/MYD88/DDX60/PLCG2/MAVS/OGT/EIF4E2/ECSIT/AP1G1/YTHDF2/PELI1/PHB2/LYAR/EP300/CD226/NONO/ZCCHC3/ATG12/AKT1/CREBBP/PPP6C/C1QBP/OAS3/IRF1/B…
MALAT1+ Tn	GO:0072595	maintenance of protein localization in organelle	38	0.612458	1.77552	6.58902e-05	0.0116211	0.0102547	2457	tags=45%, list=21%, signal=35%	TXN/TSPO/HSPA5/SYNE1/ANKRD13C/PARK7/TOPORS/SUN1/PML/SUPT7L/FKRP/PINK1/AKT1/KDELR1/RER1/SP100/RANGAP1
MALAT1+ Tn	GO:0072657	protein localization to membrane	406	0.402711	1.36919	8.85531e-05	0.0140563	0.0124036	3770	tags=43%, list=32%, signal=30%	PACS1/ARF6/CD53/SYNE3/SYS1/TIAM1/SQSTM1/RAB11A/PDPK1/GDI1/ZDHHC12/ITGB1/HSPA5/TMEM59/SRPRB/PRKCH/DVL1/RAB11FIP2/EMC7/CLASP2/GGA1/RANGRF/MIEF1/ADAM10/MACF1/SDCBP/CIB1/SKAP1/FLOT2/OXA1L/ANK3/CCDC88A/VAMP5/SEC61G/BID/ZDHHC18/BSG/PGRMC1/ASAP1/VPS37A/EMC10/HSP90AA1/TOMM40/F11R/PICALM/TOMM22/NUMB/ZDHHC4/SSR2/WNK1/EMC2/ITGB7/GPC2/VPS4A/HSPA4/OGT/STX7/CHMP4A/RAB3GAP2/RILPL2/RAB6A/PRKCI/SEC63/CHM/SEC61B/S…
MALAT1+ Tn	GO:0006364	rRNA processing	208	0.44421	1.48487	9.19372e-05	0.0141227	0.0124623	2454	tags=37%, list=21%, signal=29%	RRP15/MAK16/WDR74/RBFA/PRKDC/SDE2/RPL7L1/UTP11/RIOK3/BRIX1/REXO4/NAF1/DKC1/DDX49/NOP10/IMP4/TSR1/POP5/UTP3/DDX51/WBP11/WDR43/LSM6/FCF1/PIN4/DDX27/KRI1/EIF4A3/WDR12/RIOK1/EXOSC2/UTP15/SNU13/UTP25/NOL10/YTHDF2/MRTO4/LYAR/EIF6/WDR75/DCAF13/UTP14A/BUD23/NOL6/NSA2/RRP8/URB1/WDR18/YBEY/BMS1/NOLC1/NOL8/ERI3/XRN2/EXOSC6/WDR36/UTP14C/DDX47/AK6/NHP2/ZNHIT3/NOP58/EXOSC3/RPUSD4/RPP30/SBDS/UTP18/RPL5/NGDN/NOL…
MALAT1+ Tn	GO:2001244	positive regulation of intrinsic apoptotic signaling pathway	45	0.59234	1.75662	0.000102382	0.0152357	0.0134443	2160	tags=44%, list=19%, signal=36%	PLAGL2/BCL2L11/DDIT3/SOD1/PARK7/EIF5A/BID/MYC/SKIL/NCK1/PMAIP1/PIAS4/SERINC3/FIS1/BECN1/PLEKHF1/S100A9/FLCN/BCAP31/NCK2
MALAT1+ Tn	GO:0032103	positive regulation of response to external stimulus	369	0.401416	1.36158	0.000128102	0.0174291	0.0153799	2542	tags=32%, list=22%, signal=26%	HLA-F/TIAM1/OTULIN/SQSTM1/PPP2CA/PYHIN1/TXK/ABCC1/XIAP/PDPK1/GDI1/PRKDC/ZDHHC12/NMI/RIOK3/UBQLN1/NLRC5/PARP9/HEXIM1/RAB11FIP2/PARK7/WASHC4/ADAM10/EPG5/IRF4/UBE2K/EIF2AK2/ERBIN/HSPD1/SETD4/SPSB3/ZDHHC18/LGALS9/PJA2/NEAT1/RAC2/STMP1/HSP90AA1/IRAK4/ZDHHC4/WNK1/RPS6KA3/BMPR2/RNF34/MYD88/DDX60/MIF/PLCG2/MAVS/IL6R/OGT/IL17RA/PTGER4/ECSIT/AP1G1/PELI1/PHB2/STK24/EP300/CD226/NONO/ZCCHC3/CD74/AKT1/CREBBP/P…
MALAT1+ Tn	GO:0002753	cytoplasmic pattern recognition receptor signaling pathway	125	0.473319	1.53063	0.000137998	0.017946	0.015836	2304	tags=35%, list=20%, signal=29%	OTULIN/PPP2CA/XIAP/PRKDC/ZDHHC12/RIOK3/UBQLN1/WASHC4/EPG5/EIF2AK2/ERBIN/SPSB3/ZDHHC18/STMP1/IRAK4/RNF34/MYD88/DDX60/PLCG2/MAVS/OGT/PELI1/PHB2/ZCCHC3/AKT1/PPP6C/C1QBP/OAS3/BECN1/IFIH1/NAGK/NFKBIA/NLRP1/BANF1/SIRT2/ALPK1/TIFA/WDFY1/PPT1/PTPN22/RSAD2/RNF125/LAMP2/IFI16
MALAT1+ Tn	GO:0010608	post-transcriptional regulation of gene expression	440	0.389943	1.32755	0.000139438	0.017946	0.015836	2942	tags=34%, list=25%, signal=27%	FMR1/RPS6KB2/PRKDC/PUM3/RBM8A/CARHSP1/AGO2/ETF1/PRKCH/NAF1/DKC1/ABCE1/PARP9/PELO/ELP5/DDX49/NHLRC3/DCP2/EIF5A/EIF2AK3/EIF2AK2/METTL3/ATF4/YTHDF3/IGF2BP3/MIR29B2CHG/ENC1/TENT5A/EIF3E/PML/ZC3H14/NGRN/ELP3/NEAT1/NORAD/INPP5E/ZC3H7B/LARP4/CELF1/NCBP1/NCK1/RBM4/ELOC/ELP6/EIF4A3/RPS6KA3/MYD88/SECISBP2/AGO3/OGT/EIF4E2/TRMT10C/PIAS4/IREB2/IFRD2/EIF3K/PARP16/YTHDF2/TIAL1/YBX3/ZC3H12A/CIRBP/ZSWIM8/PINK1/PE…
MALAT1+ Tn	GO:0002366	leukocyte activation involved in immune response	188	0.444563	1.47407	0.000182698	0.0212197	0.0187248	3083	tags=39%, list=26%, signal=29%	HLA-F/DOCK2/CD69/PHF14/CRACR2A/SOCS3/NSD2/LAT/PDPK1/DOCK11/NMI/SUPT6H/IRF4/TFRC/HSPD1/ST3GAL1/BRD4/ADA/LGALS9/STXBP2/DOCK10/RAC2/MSH2/ANXA1/PLCL2/PSEN1/MYD88/NDFIP1/PLCG2/BATF/IL6R/PTGER4/MALT1/AP1G1/ZC3H12A/CD46/EP300/SBNO2/STAT3/BCL3/CD74/BCR/ZFPM1/HLA-DRA/NFKBIZ/STAT5A/RIF1/PTK2B/EXOSC6/IL23A/BRD2/JUNB/MTOR/EXOSC3/MSH6/LCP1/RC3H2/TSC1/RASGRP1/BCL6/JAK1/APBB1IP/SLC15A4/DNASE1/GATA3/STXBP3/PTPN6…
MALAT1+ Tn	GO:0071375	cellular response to peptide hormone stimulus	184	0.443099	1.46712	0.000196119	0.021719	0.0191654	3448	tags=44%, list=30%, signal=32%	ZNF106/SOCS3/PDPK1/RPS6KB2/PRKDC/PRKAR1A/KBTBD2/MBD5/GNAI2/PRKACA/SOCS7/SNX5/STAT1/SREBF1/NCK1/RBM4/OGT/LPIN1/PPP3CA/SMARCC1/WDTC1/GRB2/PRKCI/ARID1B/CPEB2/STAT3/SORL1/TBC1D4/NCOA2/AKT1/NCOA5/PHIP/EIF4EBP2/PDE3B/MAPK1/SHC1/STAT5A/HDAC5/OSBPL8/FOS/AGTRAP/SP1/PTPRA/MTOR/PRKCA/GSK3B/INPP5K/PIP4K2B/EDN1/AKT2/USO1/NUCKS1/PIK3C2A/PTPRJ/SLC25A33/RAF1/RANGAP1/NFE2L2/PLCB1/RAP1GDS1/JAK1/STAT5B/FOXO1/PIK3CA…
MALAT1+ Tn	GO:0072538	T-helper 17 type immune response	38	0.58874	1.70676	0.000217477	0.0220346	0.0194438	2287	tags=47%, list=20%, signal=38%	CD69/SOCS3/NOTCH1/IRF4/BRD4/BATF/IL6R/IL17RA/MALT1/ZC3H12A/EP300/STAT3/NFKBIZ/STAT5A/IL23A/BRD2/JUNB/RC3H2
MALAT1+ Tn	GO:0006605	protein targeting	261	0.42062	1.41181	0.000205188	0.0220346	0.0194438	2285	tags=31%, list=20%, signal=26%	SQSTM1/GDI1/ZDHHC12/TSPO/UBL5/HSPA5/SRPRB/PEX1/VPS51/DNAJC15/MIEF1/SDCBP/CIB1/ARIH2/ERBIN/HSPD1/ANK3/SEC61G/BID/ZDHHC18/PML/VPS37A/RAC2/ZFAND2A/HSP90AA1/TOMM40/UBE2L3/SREBF1/TOMM22/ZDHHC4/ZFYVE16/CSNK2A2/SSR2/VPS53/ATG13/VPS4A/HSPA4/DNAJC19/BLOC1S6/VPS41/CHMP4A/PINK1/IMMP2L/FIS1/FBXO7/PRKCI/SEC63/CHM/TIMM50/SEC61B/LMAN1/SORL1/SRP68/STOM/BECN1/SRP54/TOMM7/BAG4/YWHAZ/SPCS3/PIKFYVE/TIMM10B/SEC61A2/H…
MALAT1+ Tn	GO:0051336	regulation of hydrolase activity	327	0.406468	1.37619	0.000209722	0.0220346	0.0194438	3652	tags=43%, list=31%, signal=30%	BCL2L11/TIAM1/BIN1/CD109/XIAP/PDPK1/DOCK11/ITGB1/DFFA/PSMB9/SOD1/RAPGEF1/STMN1/PSMA3/FGD3/ABCE1/RAB11FIP2/HSPE1/PSAP/VCP/APH1A/EIF2AK3/SEMA4D/HSPD1/RIC1/LGALS9/ASAP1/MYC/DOCK10/LIMS1/SVBP/RGS14/CSTB/ATP2A3/DDX11/CASP8/CAAP1/WNK1/UBXN1/APLP2/RNF34/REST/PMAIP1/USP6NL/MALT1/RAB3GAP2/SIPA1L1/SERPINE2/RALGAPA1/PINK1/STAT3/RAB3GAP1/TMBIM6/GAPDH/MAP4K4/MTMR9/FNIP1/CAST/USP47/AKT1/PIP5K1A/MBP/ARAP2/BCR/O…
MALAT1+ Tn	GO:0032048	cardiolipin metabolic process	12	0.778574	1.84349	0.000243662	0.0227513	0.0200763	1424	tags=58%, list=12%, signal=51%	PTPMT1/LCLAT1/PNPLA8/DNAJC19/PLA2G6/PHB2/PGS1
MALAT1+ Tn	GO:1903828	negative regulation of protein localization	134	0.46588	1.51492	0.000231283	0.0227513	0.0200763	3486	tags=49%, list=30%, signal=35%	ARF6/DERL2/GDI1/TXN/TMEM59/PIM3/PARK7/UBE2G2/VCP/RNF4/UFM1/PKIA/INPP5E/UBXN2B/NDUFAF2/DNAJA1/PICALM/SREBF1/NDFIP2/NUMB/WNK1/REST/NDFIP1/PIAS4/PPP3CA/YOD1/LMAN1/CLTC/AKT1/BAG4/YWHAZ/ERLEC1/LZTFL1/LZTS2/BCL2L1/JAGN1/MTOR/SUMO1/MFHAS1/GSK3B/RSAD2/INPP5K/NGDN/TP53INP2/MDFIC/HMGCR/SP100/RANGAP1/ANKRD13A/GBP1/CYP51A1/ADTRP/PPFIA1/FOXO1/RAB11FIP1/SERGEF/ABHD17B/PPP2R5A/CSK/LYPLA1/TERF1/RHOQ/PTPN11/BARD1…
MALAT1+ Tn	GO:0051604	protein maturation	406	0.395755	1.34554	0.000239241	0.0227513	0.0200763	3073	tags=35%, list=26%, signal=27%	RUNX1/SRGN/NGLY1/METAP2/PIGT/STUB1/CHORDC1/TMEM208/XIAP/ATG4D/PGAP1/SDE2/HSPA5/DFFA/FAM111A/ZPR1/ATF6/ERO1B/GLG1/GLRX5/HSPE1/ADAM10/SDF2/CCT4/APH1A/PIGF/HSPD1/PRKACA/TAPBP/SNRNP70/MOGS/DPM1/PGAP2/NAA20/HSP90AA1/DNAJA1/SEC11A/CASP8/PPIE/LTBP4/CWC27/PSEN1/HSPA4/PGK1/DNAJC19/OGT/PIGN/DOHH/PDCD5/PFDN1/NAA50/FKRP/SERPINE2/SELENOF/IMMP2L/NAA15/EP300/RIC8A/CCT5/LMAN1/SORL1/DNAJB14/PFDN4/PDCL3/CD74/CAST/…
MALAT1+ Tn	GO:0072539	T-helper 17 cell differentiation	29	0.634622	1.77542	0.000251482	0.0230299	0.0203222	2630	tags=59%, list=23%, signal=46%	CD69/SOCS3/IRF4/BRD4/BATF/IL6R/MALT1/ZC3H12A/EP300/STAT3/NFKBIZ/STAT5A/IL23A/BRD2/JUNB/RC3H2/JAK1
MALAT1+ Tn	GO:0071826	protein-RNA complex organization	184	0.439654	1.45571	0.000262025	0.0231067	0.0203899	3148	tags=41%, list=27%, signal=30%	SNRPC/SF3A2/KHDC4/STRAP/PRKDC/PTBP2/AGO2/SETX/BRIX1/NAF1/EIF3G/DENR/LSM4/VCP/PRPF6/USP39/SRSF9/MDN1/CRNKL1/PRPF3/TGS1/EIF3E/XAB2/HSP90AA1/CELF1/NCBP1/EIF2S3/SNRPG/AGO3/SF3B6/SNU13/EIF3K/MRTO4/EIF6/U2AF2/EIF2S2/MCTS1/SNRPF/FAF2/PHF5A/SFSWAP/MCAT/SNIP1/TFIP11/SF3A3/SNRPD2/ZRSR2/COIL/EIF5/EIF3C/DDX46/ZNHIT3/SMN1/EIF3L/GEMIN2/RPL5/CD2BP2/LUC7L/SNRPD1/DDX23/TXNL4A/HSP90AB1/HTATSF1/MRPS7/NOP2/ISY1/SF3B…
MALAT1+ Tn	GO:0008380	RNA splicing	400	0.395211	1.34282	0.000257468	0.0231067	0.0203899	3633	tags=44%, list=31%, signal=31%	FMR1/SNRPC/TTF2/SF3A2/KHDC4/CLK3/STRAP/SDE2/RBM8A/UBL5/SUPT6H/PTBP2/CDC5L/SETX/RNPC3/ZPR1/DHX15/ZC3H13/RTRAF/DDX39A/THOC2/LSM4/PRPF6/USP39/METTL3/SRSF9/FAM98A/CIR1/WBP11/CRNKL1/CWC15/PRPF3/TGS1/SNRNP70/XAB2/RBM7/SGF29/MBNL1/CELF1/NCBP1/LSM6/RBM4/LARP7/PPIE/HNRNPH2/CWC27/EIF4A3/BUD31/SNRPG/REST/LSM10/SAP18/SNRPN/CTNNBL1/SF3B6/SMNDC1/SNU13/RBM41/TCERG1/SUPT7L/CIRBP/RBMXL1/U2AF2/CCAR2/ESS2/TMBIM6/NO…
MALAT1+ Tn	GO:0051248	negative regulation of protein metabolic process	497	0.382072	1.3055	0.000307594	0.026632	0.0235007	2945	tags=34%, list=25%, signal=27%	FMR1/SQSTM1/CHORDC1/TSG101/BIN1/CD109/XIAP/PDPK1/PRKDC/TSPO/AGO2/SH3BP5/PRKCH/DTX3L/RTN3/RTRAF/PAQR3/GLG1/PARK7/HIPK2/C9orf72/ABCA7/NHLRC3/TRIM44/DUSP1/CIB1/DUSP10/FLOT2/EIF2AK3/SEMA4D/NCOA7/EIF2AK2/BEX3/ATF4/IGF2BP3/ENC1/RIC1/ISG15/HMG20B/SNRNP70/EIF3E/PKIA/PML/SVBP/RGS14/INPP5E/USP9X/DNAJA1/CSTB/CELF1/ADARB1/NCK1/RBM4/PRKAG2/CSNK2A2/CAAP1/WNK1/UBXN1/APLP2/TRIM27/EIF4A3/PSEN1/RNF34/AGO3/MIF/OGT/…
MALAT1+ Tn	GO:0042593	glucose homeostasis	136	0.463277	1.51053	0.000327457	0.0278455	0.0245716	3143	tags=41%, list=27%, signal=30%	TIAM1/SMARCB1/PIM3/RAB11FIP2/MBD5/PARK7/TSC22D4/PRKACA/CCDC186/CRY2/NDUFAF2/RBM4/FOXK1/USF2/OGT/ASPSCR1/PPP3CA/PLA2G6/CDK16/STAT3/MPC2/LRRC8D/AKT1/ZBTB20/HECTD4/NCOA5/SMARCA4/LRRC8A/ZBED6/FABP5/GPI/ERN1/JAGN1/GPR68/TRA2B/TCF7L2/INPP5K/NUCKS1/PTPRJ/RAF1/CYB5R4/FOSL2/MCU/AGER/SELENOT/SMAD4/FOXO1/SMAD2/PIK3CA/STXBP3/RMI1/ADIPOR2/RAB11B/SRF/SRI/FOXK2
MALAT1+ Tn	GO:0090407	organophosphate biosynthetic process	416	0.387318	1.31742	0.000380504	0.0312407	0.0275675	3166	tags=36%, list=27%, signal=27%	ATP5MC3/DUT/UPP1/PGAP1/DGUOK/PTPMT1/UGP2/LCLAT1/PARP9/NAMPT/ETNK1/PDK1/DGKE/SAMD8/VCP/PAICS/NME3/PI4KB/ATP5F1C/NDUFC2/PGM3/TKT/PIGF/NDUFB1/HMGCS1/IP6K2/NDUFB4/SH3YL1/ADA/FLVCR1/SDHA/DPM1/NDUFV2/INPP4B/PGAP2/INPP5E/NDUFS7/TECR/NDUFS1/PMM2/PRKAG2/DCTD/SLC25A13/IDI1/SLC44A2/NUS1/PLCG2/ACSL4/GGPS1/PIGN/NDUFA6/LPIN1/PARP16/PLA2G6/ORMDL3/PINK1/PPAT/FDPS/MPC2/ATIC/DHDDS/SERINC5/PITPNM2/MOCS2/PIP5K1A/CMP…
MALAT1+ Tn	GO:0046631	alpha-beta T cell activation	141	0.464311	1.51473	0.00039695	0.0320386	0.0282716	2630	tags=36%, list=23%, signal=28%	TOX/RUNX1/DOCK2/CD69/CRACR2A/SOCS3/CD83/IRF4/BRD4/ADA/LGALS9/NKAP/ANXA1/CLEC2B/CD3D/NDFIP1/ITK/BATF/IL6R/PTGER4/MALT1/ZC3H12A/EP300/STAT3/CD3G/BCL3/IRF1/ITPKB/ZFPM1/HLA-DRA/RHOA/AP3D1/VSIR/NFKBIZ/STAT5A/CTSL/IL23A/BRD2/TRBC2/JUNB/RUNX3/MTOR/PNP/RSAD2/BCL11B/RC3H2/CARD11/BCL6/FOSL2/AGER/JAK1
MALAT1+ Tn	GO:0006753	nucleoside phosphate metabolic process	425	0.380514	1.29453	0.000554114	0.041884	0.0369595	2765	tags=32%, list=24%, signal=25%	PPP2CA/DCTPP1/ATP5MC3/DUT/ME2/UPP1/SUCLA2/SAMHD1/TSPO/DGUOK/NUDT3/UGP2/PARP9/NAMPT/PDK1/PARK7/TDG/NAXE/VCP/PAICS/NME3/ATP5F1C/NDUFC2/PGM3/TKT/PDE7A/NDUFB1/PRKACA/HMGCS1/FUT8/NDUFB4/ADA/PRDX5/RNASEH2B/SDHA/CD38/DPM1/NDUFV2/NDUFS7/NUDT15/TECR/NDUFS1/PMM2/PRKAG2/LDHA/DCTD/SLC25A13/FOXK1/PSEN1/PFKP/ACSL4/PGK1/OGT/BLOC1S6/ABHD14B/JMJD8/NDUFA6/PARP16/FKRP/GALT/MDH2/PINK1/FIS1/PPAT/EIF6/EP300/ACOT8/STAT…
MALAT1+ Tn	GO:0042743	hydrogen peroxide metabolic process	24	0.648137	1.74627	0.00059232	0.0433943	0.0382922	1204	tags=33%, list=10%, signal=30%	SOD2/TXN/SOD1/PARK7/PRDX5/RAC2/PINK1/PRDX2
MALAT1+ Tn	GO:0002230	positive regulation of defense response to virus by host	23	0.654895	1.75981	0.000617082	0.0438589	0.0387021	1262	tags=43%, list=11%, signal=39%	PARP9/DTX3L/TRIM44/TRIM22/PML/STAT1/HSP90AA1/MAVS/ZC3H12A/SELENOK
MALAT1+ Tn	GO:0001944	vasculature development	338	0.393339	1.33217	0.000609066	0.0438589	0.0387021	3070	tags=35%, list=26%, signal=26%	SOD2/RUNX1/OTULIN/NFATC2/MIB1/SOCS3/PDPK1/ITGB1/AGO2/DDIT3/NOTCH1/ITGA5/HIPK2/NAXE/ADAM10/GNA13/CNTRL/CIB1/TGFBR1/AP2B1/EIF2AK3/BSG/FLVCR1/PML/EMC10/STAT1/ANXA1/KRIT1/CASP8/WNK1/BMPR2/PSEN1/ZFAND5/NUS1/PGK1/C1GALT1/IL6R/FLT1/HEG1/KLF5/RNF213/JMJD8/AIMP1/AHR/ZC3H12A/ZBTB14/LUZP1/STIM1/WASF2/IMMP2L/NAA15/GADD45A/RIC8A/TNFSF12/STAT3/SAT1/APOLD1/PDCL3/AKT1/DAG1/JMJD6/YWHAZ/RNH1/BAK1/RHOA/MED1/LDLR/PD…
MALAT1+ Tn	GO:0140888	interferon-mediated signaling pathway	73	0.509517	1.58297	0.000633412	0.0439307	0.0387655	3351	tags=49%, list=29%, signal=35%	TXK/SAMHD1/IFNAR1/NLRC5/PARP9/EPG5/UBE2K/METTL3/YTHDF3/ISG15/STAT1/MYD88/MAVS/EIF4E2/YTHDF2/OAS3/IRF1/IFIH1/IFNAR2/MED1/TRIM56/GIGYF2/IFITM2/IFNGR2/IFITM1/DNAJA3/AZI2/SP100/RAF1/JAK1/PTPN6/PARP14/OASL/CACTIN/FADD/PTPN11
MALAT1+ Tn	GO:0043434	response to peptide hormone	245	0.410803	1.37912	0.000636543	0.0439307	0.0387655	3448	tags=40%, list=30%, signal=28%	ZNF106/EPM2AIP1/SOCS3/PDPK1/RPS6KB2/PRKDC/PRKAR1A/KBTBD2/MBD5/TRIM44/GNAI2/PRKACA/SOCS7/BSG/SNX5/STAT1/CRY2/SREBF1/NCK1/RBM4/OGT/LPIN1/PPP3CA/SMARCC1/WDTC1/GRB2/PRKCI/ARID1B/EIF6/CPEB2/STAT3/SORL1/TBC1D4/NCOA2/AKT1/DAG1/NCOA5/PHIP/LTA4H/EIF4EBP2/PDE3B/MAPK1/AREG/SHC1/STAT5A/SRSF4/HDAC5/OSBPL8/FOS/AGTRAP/SP1/PTPRA/MTOR/PRKCA/GSK3B/TLR2/INPP5K/PIP4K2B/EDN1/AKT2/TSC1/USO1/NUCKS1/PIK3C2A/PTPRJ/SLC25A…
MALAT1+ Tn	GO:0060339	negative regulation of type I interferon-mediated signaling pathway	20	0.673024	1.77744	0.000697569	0.0469931	0.0414679	1962	tags=50%, list=17%, signal=42%	SAMHD1/NLRC5/METTL3/YTHDF3/ISG15/MAVS/EIF4E2/YTHDF2/OAS3/GIGYF2
MALAT1+ Tn	GO:0032102	negative regulation of response to external stimulus	214	0.419352	1.4041	0.000700654	0.0469931	0.0414679	1593	tags=22%, list=14%, signal=19%	HLA-F/CERS2/OTULIN/CD109/SOCS3/NMI/SAMHD1/SOD1/SHARPIN/NLRC5/DVL1/NOTCH1/CLASP2/CORO1B/DUSP1/DUSP10/METTL3/NR1D2/YTHDF3/ISG15/ADA/ZDHHC18/LGALS9/PSMB4/MAPKBP1/NDFIP1/MIF/MAVS/EIF4E2/PTGER4/AHR/YTHDF2/SERPINE2/LYAR/PRDX2/SIGIRR/STAT3/ATG12/C1QBP/BCR/RIN3/OAS3/PPM1B/CD9/YWHAZ/LDLR/PPARD
MALAT1+ Tn	GO:1903078	positive regulation of protein localization to plasma membrane	39	0.562323	1.6361	0.000719926	0.0476151	0.0420167	1384	tags=28%, list=12%, signal=25%	ARF6/SQSTM1/PDPK1/ITGB1/PRKCH/RAB11FIP2/RANGRF/CIB1/PGRMC1/PRKCI/AKT1
MALAT1+ Tn	GO:0009615	response to virus	288	0.402027	1.35356	0.000737289	0.0480955	0.0424406	2630	tags=33%, list=23%, signal=26%	FMR1/IRF9/IFIT5/NMI/SAMHD1/IFNAR1/RIOK3/STMN1/NLRC5/DHX15/PARP9/DTX3L/CFL1/TRIM44/EPG5/NDUFAF4/EIF5A/EIF2AK2/ISG15/LGALS9/CRCP/TRIM22/PML/STAT1/HSP90AA1/DDX60L/UBE2W/ADARB1/NCBP1/NCK1/SEC11A/IRF2/TRIM27/MYD88/CREBZF/DDX60/MAVS/PMAIP1/IL17RA/SLFN13/MX1/AIMP1/SERINC3/ZC3H12A/PHB2/CCT5/SELENOK/XPR1/SERINC5/ZCCHC3/ATG12/BCL3/C1QBP/OAS3/IRF1/PPM1B/BECN1/DDIT4/GBP3/IFIH1/IFNAR2/UAP1/TSPAN32/UBE2N/TRIM5…
MALAT1+ Tn	GO:0046637	regulation of alpha-beta T cell differentiation	58	0.532858	1.62446	0.000750626	0.0483038	0.0426245	2072	tags=41%, list=18%, signal=34%	RUNX1/CD69/CD83/IRF4/BRD4/ADA/LGALS9/NKAP/ANXA1/BATF/MALT1/ZC3H12A/EP300/ITPKB/HLA-DRA/RHOA/AP3D1/NFKBIZ/STAT5A/IL23A/BRD2/JUNB/RUNX3/PNP
CD69+ Tn	GO:0048525	negative regulation of viral process	63	0.688579	2.29443	5.34348e-11	2.44144e-07	2.35619e-07	1872	tags=52%, list=18%, signal=43%	PLSCR1/RSAD2/IFIT1/IFIT5/TRIM14/BST2/OAS1/STAT1/IFITM2/OAS2/CH25H/IL32/OASL/MX1/IFITM3/APOBEC3C/ISG15/TRIM25/MAVS/OAS3/TRIM21/ZFP36/LY6E/TRIM59/ISG20/TRIM5/BANF1/IFI16/IFITM1/APOBEC3G/SRPK1/TRIM27/IFIH1
CD69+ Tn	GO:0042398	cellular modified amino acid biosynthetic process	27	0.750892	2.14315	7.62511e-07	0.000580652	0.000560379	1531	tags=59%, list=14%, signal=51%	PLSCR1/ATIC/PTDSS2/GSS/PLOD3/ACADM/MTHFD1L/ALDH7A1/MGST2/TMLHE/MTHFS/DHFR2/SHMT1/PTDSS1/GCH1/GCLM
CD69+ Tn	GO:0019079	viral genome replication	97	0.518273	1.80649	8.18557e-06	0.00534284	0.00515629	1872	tags=31%, list=18%, signal=26%	PLSCR1/RSAD2/IFIT1/NOTCH1/SMC6/IFIT5/BST2/OAS1/IFITM2/OAS2/STOM/OASL/ZC3H12A/MX1/IFITM3/CXCL8/APOBEC3C/ISG15/MAVS/OAS3/TARBP2/ISG20/BANF1/PPIH/IFI16/IFITM1/APOBEC3G/SRPK1/BCL2/IFIH1
CD69+ Tn	GO:0051607	defense response to virus	210	0.429985	1.60211	1.64515e-05	0.00939586	0.0090678	2724	tags=37%, list=26%, signal=28%	PLSCR1/RSAD2/IFIT1/IFIT3/IRF2/IFIT5/DTX3L/BST2/OAS1/POLR3H/DDIT4/STAT1/IFIT2/USP18/MICA/IFITM2/OAS2/RNF26/PYCARD/OASL/ZC3H12A/MX1/IL12RB1/IFITM3/HERC5/APOBEC3C/ISG15/TRIM25/MAVS/USP44/IFI6/IRF9/IRF1/OAS3/GBP1/EXOSC4/TRIM21/TRIM22/SLFN11/IFNAR2/TARBP2/DDX60/TRAF3IP1/ISG20/POLR3D/TRIM5/IFI44L/UNC93B1/MYD88/SLFN13/IFI16/IFITM1/APOBEC3G/GPAM/BCL2/TRIM27/CASP1/IFIH1/TRIM44/SENP7/ZMYND11/PML/PMAIP1/TRI…
CD69+ Tn	GO:0035456	response to interferon-beta	22	0.728721	2.02086	2.81712e-05	0.0143016	0.0138022	1787	tags=64%, list=17%, signal=53%	PLSCR1/PYHIN1/BST2/OAS1/STAT1/IFITM2/XAF1/IFITM3/PNPT1/IRF1/IFNAR2/IFI16/IFITM1/CAPN2
CD69+ Tn	GO:0000245	spliceosomal complex assembly	69	-0.431171	-1.88623	3.2213e-05	0.0147181	0.0142042	3018	tags=45%, list=28%, signal=32%	PUF60/PRPF39/SNRPB2/SF3B1/SNRPC/HTATSF1/RBMX2/SLU7/U2AF2/DDX1/SF3A2/SNRPD3/SCAF11/CELF2/SFSWAP/DDX42/SNRPA1/DDX39B/LUC7L2/SF3B4/SF3A1/ZRSR2/GEMIN6/SNIP1/YTHDC1/DDX23/SF3B3/BUD13/PTBP2/SMN1/SMN2
CD69+ Tn	GO:0045824	negative regulation of innate immune response	61	0.540194	1.79246	0.000106373	0.0358851	0.0346321	1580	tags=33%, list=15%, signal=28%	OAS1/TRAFD1/USP18/MICA/DNAJA3/ISG15/MAVS/DUSP10/SMIM30/GRN/LYAR/OAS3/GFER/NLRC3/SERPINB9/TRIM21/PTPN6/BANF1/IFI16/HLA-F
CD69+ Tn	GO:0009615	response to virus	270	0.402552	1.52579	0.000109956	0.0358851	0.0346321	2724	tags=34%, list=26%, signal=26%	PLSCR1/RSAD2/IFIT1/IFIT3/IRF2/IFIT5/DTX3L/BST2/OAS1/POLR3H/DDIT4/STAT1/IFIT2/USP18/MICA/IFITM2/OAS2/RNF26/PYCARD/OASL/ZC3H12A/MX1/IL12RB1/CDK6/IFITM3/HERC5/IFI44/APOBEC3C/ISG15/TRIM25/MAVS/USP44/AP1S1/IFI6/PIM2/IRF9/IRF1/OAS3/GBP1/EXOSC4/TRIM21/TRIM22/SLFN11/ENO1/IFNAR2/TARBP2/DDX60/TRAF3IP1/ISG20/POLR3D/TRIM5/IFI44L/UNC93B1/CFL1/MYD88/SLFN13/BANF1/IFI16/IFITM1/APOBEC3G/POU2F2/GPAM/BCL2/TRIM27/CA…
CD69+ Tn	GO:0001780	neutrophil homeostasis	11	-0.792414	-2.19643	0.000128283	0.039075	0.0377107	1440	tags=64%, list=14%, signal=55%	HMGB1/PDE4B/PIK3CB/XKR8/ITPKB/SH2B3/GCNT4
Tn	GO:0051607	defense response to virus	212	0.531468	1.98874	1.55092e-12	7.04117e-09	6.72772e-09	1161	tags=28%, list=11%, signal=25%	RSAD2/OAS3/IFIT3/OASL/BST2/IFIT1/IFITM3/IFITM2/PLSCR1/DDX60/USP18/IFI44L/OAS1/IRF7/IFIT2/MICA/APOBEC3G/OAS2/DTX3L/DDIT4/CASP1/ISG15/HERC5/STAT1/IFITM1/IRF9/USP27X/TRIM25/GBP1/PMAIP1/IRF1/PARP9/IFI16/MX1/TRIM5/IFI6/MX2/TSPAN32/IL12RB1/TICAM1/BCL2L1/SPN/POLR3H/ZMYND11/CLPB/ISG20/POLR3A/TRIM21/CREB3/NDUFAF4/DDX60L/IFIH1/TRIM22/TRIM41/IRF2/MYD88/TNF/RTP4/IFNAR2
Tn	GO:0009615	response to virus	272	0.491544	1.86761	1.78806e-11	4.05889e-08	3.8782e-08	1161	tags=25%, list=11%, signal=23%	RSAD2/OAS3/IFIT3/OASL/BST2/IFIT1/IFITM3/IFITM2/PLSCR1/DDX60/USP18/IFI44L/OAS1/IRF7/IFIT2/MICA/APOBEC3G/OAS2/DTX3L/DDIT4/CASP1/ISG15/HERC5/STAT1/IFI44/IFITM1/IRF9/USP27X/TRIM25/GBP1/PMAIP1/IRF1/PARP9/IFI16/MX1/TRIM5/LGALS8/IFI6/MX2/TSPAN32/LGALS9/IL12RB1/TICAM1/BCL2L1/SPN/POLR3H/CFL1/ZMYND11/CLPB/PIM2/ISG20/POLR3A/ENO1/TRIM21/CDK6/CREB3/NDUFAF4/DDX60L/IFIH1/TRIM22/CCT5/TRIM41/IRF2/MYD88/TNF/RTP4/I…
Tn	GO:0048525	negative regulation of viral process	63	0.661558	2.21464	1.44684e-09	2.18955e-06	2.09208e-06	1418	tags=46%, list=13%, signal=40%	RSAD2/OAS3/OASL/BST2/IFIT1/IFITM3/IFITM2/PLSCR1/OAS1/IL32/APOBEC3G/OAS2/ISG15/STAT1/IFITM1/TRIM25/IFI16/MX1/LY6E/TRIM5/CH25H/ISG20/TRIM21/IFIH1/TRIM62/TNF/BANF1/TRIM14/SP100
Tn	GO:0034097	response to cytokine	495	0.400539	1.55156	7.49803e-08	4.86301e-05	4.64652e-05	2187	tags=31%, list=21%, signal=26%	OAS3/NFIL3/OASL/XAF1/BST2/IFIT1/IFITM3/IFITM2/PLSCR1/SOCS2/USP18/OAS1/SOCS3/SELL/IRF7/KLF5/OAS2/YBX3/CASP1/ISG15/STAT1/MKKS/SBNO2/MAP3K5/CLDN1/IFITM1/AGPAT2/COMT/UGCG/USP27X/TRIM25/GBP1/FOS/PRKACA/IRF1/DOK1/TIFA/PARP9/IFI16/MX1/IRF8/MX2/CISH/LGALS9/B3GNT2/PARP16/TTLL12/HSPD1/HSP90AB1/TXK/IRS1/IL12RB1/RPS6KA4/NOTCH1/CH25H/EPOR/GCH1/BCL2L1/HLA-DPA1/CD38/FAS/TNIP2/LAMP3/EPS8/RIPOR2/NFKBIZ/ARID5B/DTX…
Tn	GO:0140888	interferon-mediated signaling pathway	68	0.608623	2.05321	1.38992e-07	7.88779e-05	7.53665e-05	1443	tags=35%, list=14%, signal=31%	OAS3/OASL/IFITM3/IFITM2/USP18/OAS1/IRF7/OAS2/ISG15/STAT1/IFITM1/USP27X/IRF1/PARP9/TTLL12/TXK/IFIH1/TRIM41/DNAJA3/MYD88/IFNAR2/PTPN6/SP100/METTL3
Tn	GO:0071357	cellular response to type I interferon	56	0.638479	2.11758	2.0213e-07	0.000101964	9.74245e-05	1443	tags=38%, list=14%, signal=33%	OAS3/OASL/IFIT1/IFITM3/IFITM2/USP18/OAS1/IRF7/OAS2/ISG15/STAT1/IFITM1/USP27X/TTLL12/IFIH1/TRIM41/MYD88/IFNAR2/PTPN6/SP100/METTL3
Tn	GO:0002831	regulation of response to biotic stimulus	343	0.400637	1.53824	7.03761e-06	0.00177504	0.00169602	2424	tags=32%, list=23%, signal=26%	RSAD2/OAS3/OASL/IRF4/PLSCR1/DDX60/USP18/OAS1/IRF7/MICA/VAV1/ZNRF1/APOBEC3G/DTX3L/CASP1/ISG15/HERC5/STAT1/TRAFD1/USP27X/TRIM25/IRF1/TIFA/CYBA/PARP9/IFI16/IFI35/TRIM5/MFHAS1/TSPAN32/LGALS9/TTLL12/HSPD1/TXK/IL12RB1/HLA-F/TICAM1/SPN/GPR108/POMC/MAPKBP1/RPS6KA3/TNIP2/LY86/ZDHHC9/NFKBIZ/NEK7/CLPB/FLOT1/TRIM21/PRDX2/CREB3/SEC14L1/IFIH1/TRIM22/TRIM41/DNAJA3/MYD88/TRIM62/TNF/PDPK1/MAPK3/ABHD17A/PTPN6/BANF…
Tn	GO:0019079	viral genome replication	97	0.51057	1.79283	1.71721e-05	0.00410323	0.00392057	472	tags=18%, list=4%, signal=17%	RSAD2/OAS3/OASL/BST2/IFIT1/IFITM3/IFITM2/PLSCR1/OAS1/APOBEC3G/OAS2/STOM/ISG15/IFITM1/IFI16/MX1/NOTCH1
Tn	GO:0044282	small molecule catabolic process	198	0.431969	1.60898	2.82368e-05	0.00610452	0.00583277	1579	tags=27%, list=15%, signal=23%	RIDA/GNPDA1/ACADM/HIBADH/GALM/APOBEC3G/SARDH/TYSND1/ADTRP/ACOT7/NQO2/HSD17B4/TPI1/GATD1/GCSH/SULT1B1/PNP/ATP2B4/PKM/IRS1/ABCD1/ENO2/AKR1A1/MPI/PFKL/BCKDHB/HK2/ENO1/DERA/HEXB/GLB1/ABCD2/ABHD3/ECI2/ECHS1/PFKP/BAD/MGAT1/KYAT3/PEX5/SLC25A17/HADH/SESN2/ACADSB/CARNS1/DCXR/SORD/SLC16A1/ETFA/ETFB/PGD/ECI1/IDUA
Tn	GO:0045824	negative regulation of innate immune response	62	0.553747	1.85538	5.83915e-05	0.0120089	0.0114743	2676	tags=47%, list=25%, signal=35%	OAS3/USP18/OAS1/MICA/ISG15/TRAFD1/IFI16/LGALS9/TTLL12/HLA-F/TRIM21/DNAJA3/PTPN6/BANF1/GFER/SERPINB9/METTL3/HLA-E/NMI/LYAR/PARP14/ZDHHC18/SUSD4/CACTIN/DHX58/STAT2/PIM1/SMIM30/NLRC5
Tn	GO:0031347	regulation of defense response	454	0.368958	1.4251	9.09e-05	0.0165074	0.0157726	2760	tags=33%, list=26%, signal=26%	RSAD2/OAS3/LDLR/OASL/IRF4/PLSCR1/DDX60/USP18/OAS1/SOCS3/IRF7/MICA/VAV1/ZNRF1/APOBEC3G/DTX3L/CASP1/ISG15/HERC5/STAT1/NEAT1/SBNO2/TRAFD1/USP27X/TRIM25/GBP1/IRF1/TIFA/CYBA/PARP9/IFI16/IFI35/TRIM5/MFHAS1/TSPAN32/FURIN/LGALS9/TTLL12/HSPD1/TXK/IL12RB1/HLA-F/TICAM1/SPN/GPR108/POMC/MAPKBP1/RPS6KA3/TNIP2/ZDHHC9/NFKBIZ/NEK7/MAP3K8/CLPB/FLOT1/TRIM21/TRADD/ACP5/CREB3/SEC14L1/IFIH1/CLOCK/TRIM22/C1QTNF12/SETD4…
Tn	GO:0019674	NAD metabolic process	34	0.61675	1.8787	0.000152893	0.0247906	0.023687	1016	tags=35%, list=10%, signal=32%	PARP10/TPI1/PARP9/PKM/PARP16/ENO2/CD38/PFKL/HK2/ENO1/NAMPT/PFKP
Tn	GO:0006082	organic acid metabolic process	467	0.358292	1.38497	0.000298778	0.0437566	0.0418087	2565	tags=32%, list=24%, signal=25%	RIDA/GNPDA1/ACADM/ALDH3A2/TPST2/HIBADH/SLC2A1/DDIT4/SARDH/CASP1/LDHA/TYSND1/ADTRP/ACOT7/TRIB3/COMT/HSD17B4/TPI1/LIPA/GATD1/PRKACA/MTHFD2/GCSH/SULT1B1/ALDH18A1/DSE/FABP5/SRR/ATP2B4/THAP4/PKM/IRS1/ABCD1/ENO2/UGP2/HSD17B8/PIBF1/AKR1A1/PCBD2/GRHPR/PFKL/ABHD5/ACO1/BCKDHB/DGLUCY/HK2/SMS/ENO1/HEXB/ABCD2/ABHD3/ECI2/PAPSS1/ARL2/ST6GAL1/IDH1/HLCS/ECHS1/GIT1/UCP2/NANP/PFKP/SLC39A8/ICMT/ACOT2/GAMT/PCBD1/KYAT…
Tcm	GO:0048525	negative regulation of viral process	62	0.670464	2.13229	3.46813e-10	1.57592e-06	1.4891e-06	1697	tags=52%, list=16%, signal=43%	RSAD2/OASL/IFIT1/OAS3/STAT1/OAS1/TRIM25/BST2/PLSCR1/IFITM2/IL32/IFIH1/TRIM21/IFIT5/ISG15/TRIM5/ZFP36/MX1/IFITM3/APOBEC3G/TRIM27/OAS2/IFITM1/IFI16/ISG20/LY6E/CH25H/TRIM14/EIF2AK2/FAM111A/BANF1/HEXIM1
Tcm	GO:0140374	antiviral innate immune response	43	0.696241	2.116	4.07476e-08	6.79095e-05	6.41685e-05	682	tags=33%, list=7%, signal=31%	IFIT3/OASL/IFIT1/OAS3/OAS1/TRIM25/USP18/IFIH1/MX1/TRIM65/DHX58/SENP7/OAS2/IFIT2
Tcm	GO:0009615	response to virus	271	0.458228	1.63361	7.19782e-08	6.79095e-05	6.41685e-05	1633	tags=28%, list=16%, signal=24%	RSAD2/IFIT3/OASL/IFIT1/OAS3/STAT1/OAS1/CDK6/TRIM25/DDIT4/IFI44L/USP18/BST2/PLSCR1/HERC5/IFITM2/IFIH1/TRIM21/IFI44/PARP9/GBP1/AP1S1/IFIT5/PIM2/ISG15/POLR3H/IKBKE/DTX3L/TRIM5/MICB/BCL2L1/MX1/IFITM3/TRIM65/TRIM22/APOBEC3G/IFI6/PML/DHX58/SENP7/TRIM27/OAS2/IFITM1/IRF1/TICAM1/IFI16/AGBL5/MX2/MAP3K14/ENO1/IFIT2/JAK2/ISG20/SMAD3/UNC13D/TRIM41/STAT2/PYCARD/EXOSC5/IFNAR2/CCT5/NT5C3A/ARMC5/IRF2/EXOSC4/CFL1/…
Tcm	GO:0035456	response to interferon-beta	22	0.72417	1.94014	2.03576e-05	0.0102783	0.00971212	1343	tags=64%, list=13%, signal=56%	XAF1/STAT1/OAS1/BST2/PLSCR1/IFITM2/IKBKE/IFITM3/IFITM1/IRF1/IFI16/PYHIN1/IFNAR2/PNPT1
Tcm	GO:0042116	macrophage activation	43	0.602505	1.83112	0.00012668	0.0466897	0.0441177	1338	tags=37%, list=13%, signal=33%	LDLR/MFHAS1/SBNO2/IFI35/PRKCE/NAGLU/HSPD1/ITGB2/TICAM1/TNIP2/JAK2/MIF/GRN/AGER/MCUB/CTSC
Tcm	GO:1903510	mucopolysaccharide metabolic process	41	0.598608	1.79837	0.000106711	0.0466897	0.0441177	1817	tags=46%, list=17%, signal=38%	ABCC5/DSE/CHSY1/ST3GAL2/CHST11/B3GNT2/NAGLU/NDST2/SLC10A7/GUSB/ST3GAL1/B3GALT6/CHST7/GLB1/SLC35B2/GNS/CHPF/CHST12/GLCE
Tcm	GO:0140888	interferon-mediated signaling pathway	68	0.53109	1.71183	0.000133575	0.0466897	0.0441177	2530	tags=49%, list=24%, signal=37%	OASL/OAS3/STAT1/OAS1/USP18/IFITM2/IFIH1/PARP9/ISG15/IKBKE/TXK/IFITM3/TRIM65/OAS2/IFITM1/IRF1/JAK2/TRIM41/STAT2/IFNAR2/TTLL12/PARP14/PTPN6/IRF7/DNAJA3/UBE2K/NLRC5/FADD/SP100/USP27X/HDAC4/MAVS/SMIM30
Effector Tregs	GO:0032613	interleukin-10 production	29	0.675477	2.07503	1.33057e-05	0.0314015	0.0300219	1372	tags=38%, list=12%, signal=33%	TIGIT/AGER/PIBF1/PYCARD/JAK3/BCL3/IL23A/HSPD1/HLA-DRB1/CD83/IRF4
Effector Tregs	GO:0032653	regulation of interleukin-10 production	29	0.675477	2.07503	1.33057e-05	0.0314015	0.0300219	1372	tags=38%, list=12%, signal=33%	TIGIT/AGER/PIBF1/PYCARD/JAK3/BCL3/IL23A/HSPD1/HLA-DRB1/CD83/IRF4
Th17	GO:0070227	lymphocyte apoptotic process	60	0.601516	1.95753	6.91642e-07	0.00128524	0.00121759	1766	tags=45%, list=17%, signal=38%	JAK3/LIPA/BCL2/AKT1/SLC39A10/CD27/KIFAP3/BCL2L11/IL2RA/CRKL/GPAM/PRKD2/ADAM8/NFKBIZ/FAS/BAX/BAK1/BCL6/KDELR1/PRKCQ/PRELID1/DOCK8/BCL10/CD3G/ZC3H8/HIF1A/DNAJA3
Th17	GO:0030218	erythrocyte differentiation	101	0.529597	1.80654	5.17459e-07	0.00128524	0.00121759	2807	tags=50%, list=26%, signal=37%	STAT1/MAPK14/STAT5B/UBA5/SLC25A38/HIPK2/ZBTB7A/FECH/TMEM14C/PRMT1/THRA/PRKDC/CASP3/FAM210B/CDK6/SELENOW/PKNOX1/SLC11A2/GATA3/ID2/CEBPG/HCLS1/BCL6/MED1/TMOD3/HDAC6/G6PD/HSPA1A/ARID4A/INPP5D/HIF1A/SMAP1/HSPA1B/ZFP36/ETS1/PTPN2/SLC1A5/TGFBR3/P4HTM/BAP1/CFLAR/ETV2/DMTN/ISG15/PTBP3/CDK5RAP3/L3MBTL3/ABCB10/RAC2/VPS13A
Th17	GO:0048872	homeostasis of number of cells	222	0.453369	1.62655	8.30972e-07	0.00128524	0.00121759	2816	tags=42%, list=27%, signal=32%	STAT1/LPCAT3/MAPK14/JAK3/PMAIP1/SOS1/STAT5B/LIPA/UBA5/SLC25A38/BCL2/AKT1/HIPK2/GIGYF2/BCL2L11/IL2RA/LAT/ZBTB7A/TNFSF13B/FECH/TMEM14C/PRMT1/AP3B1/THRA/GPI/PRKDC/GPAM/CASP3/FAM210B/NFKBIZ/CDK6/FAS/SELENOW/PKNOX1/EXT1/BAX/POLB/SLC11A2/GATA3/ID2/BAK1/CEBPG/HCLS1/BCL6/MED1/TMOD3/HDAC6/PACS1/BCL10/G6PD/GPR174/PPP3CB/HSPA1A/ZC3H8/ARID4A/INPP5D/HIF1A/EZH2/DNAJA3/SMAP1/CCR4/HSPA1B/PDE4B/ZFP36/ETS1/PTPN2/D…
Th17	GO:0070228	regulation of lymphocyte apoptotic process	42	0.591505	1.84984	3.04751e-05	0.0176755	0.0167452	1673	tags=43%, list=16%, signal=36%	JAK3/BCL2/SLC39A10/CD27/KIFAP3/BCL2L11/GPAM/PRKD2/ADAM8/BAX/BCL6/PRKCQ/PRELID1/DOCK8/BCL10/CD3G/ZC3H8/HIF1A
Th17	GO:0048871	multicellular organismal-level homeostasis	433	0.381497	1.3976	3.90077e-05	0.0201106	0.0190522	2884	tags=37%, list=27%, signal=28%	FBXL5/ARRDC3/AKAP11/KDM1A/STAT1/LPCAT3/MAPK14/JAK3/PMAIP1/SOS1/STAT5B/ADIPOR1/CLCN3/LIPA/ID1/PLCL2/UBA5/SLC25A38/BCL2/VCL/AKT1/HIPK2/TPP1/GIGYF2/CSK/BCL2L11/IL2RA/IL10RA/LAT/ZBTB7A/TNFSF13B/PRKAB1/FECH/SMARCA4/TMEM14C/ERCC6/AQP3/PRMT1/AP3B1/THRA/GPI/PRKDC/TRAF6/GPAM/CTNNB1/BSG/CASP3/PGAM5/ADAM8/FAM210B/FABP5/NFKBIZ/CDK6/FAS/SELENOW/PKNOX1/EXT1/EGR1/DECR1/BAX/POLB/SLC11A2/GATA3/ID2/BAK1/CEBPG/VSIG…
Th17	GO:0045472	response to ether	14	0.762219	1.91871	9.91385e-05	0.0418184	0.0396174	584	tags=43%, list=6%, signal=41%	ZC3H12A/LIPA/LARP1/AKT1/GOLPH3/ITGAM
Th17	GO:0072593	reactive oxygen species metabolic process	117	0.465973	1.60436	9.88614e-05	0.0418184	0.0396174	3007	tags=47%, list=28%, signal=34%	COQ7/PREX1/TRAP1/ZC3H12A/GBF1/MAPK14/TSPO/PMAIP1/RAB27A/CCS/CLCN3/LIPA/BCL2/BNIP3/SH3PXD2A/NDUFS4/TUSC2/ITGAM/VAV1/SIRT5/MPV17/TXN/HDAC6/CYBA/DDIT4/G6PD/IER3/CAT/PRKCE/DHFR/GADD45A/PRDX4/SPHK2/HIF1A/RFK/ITGB2/SESN1/PLCG2/UCP2/APP/CFLAR/GCH1/FOXO1/PRKCD/ROMO1/CYB5R4/NNT/HK2/MPV17L/RAC2/GSTP1/CDKN1A/PRCP/VDAC1/HVCN1
Th17	GO:0009615	response to virus	277	0.393896	1.42308	0.0001213	0.0469026	0.0444341	3252	tags=40%, list=31%, signal=29%	ATG16L1/USP18/ZC3H12A/STAT1/IFIH1/PIM2/GBF1/MAPK14/PMAIP1/HSPB1/DDX60L/IFI44L/SMPD1/EIF2AK4/CARD8/TRIM25/BCL2/GBP5/CGAS/TRIM56/IRF9/NMI/BNIP3/BST2/DTX3L/NT5C2/IFITM3/ERCC6/SPN/NCBP3/TRAF6/TRIM38/BANF1/GPAM/CLPB/CDK6/STAT2/EXT1/POU2F2/ENO1/IFI16/HERC5/CHUK/BAX/TRIM41/RSAD2/SERINC3/GATA3/CNOT7/ZBP1/APOBEC3C/EXOC1/IFIT3/GBP3/DDIT4/PML/IFIT5/POLR3H/TTC4/MX2/APOBEC3G/G3BP1/ZMYND11/PLSCR1/HIF1A/RRP1B/I…
Naive Tregs	GO:0032608	interferon-beta production	44	0.632074	1.95892	6.84156e-06	0.00840899	0.00819569	1936	tags=43%, list=18%, signal=36%	OAS2/NLRC3/OAS1/RIPK2/CACTIN/OAS3/IFIH1/NLRX1/NMI/IRF3/TRIM65/TBK1/FLOT1/TRIM56/POLR3A/TICAM1/POLR3D/POLR3B/IRF1
Naive Tregs	GO:0032648	regulation of interferon-beta production	44	0.632074	1.95892	6.84156e-06	0.00840899	0.00819569	1936	tags=43%, list=18%, signal=36%	OAS2/NLRC3/OAS1/RIPK2/CACTIN/OAS3/IFIH1/NLRX1/NMI/IRF3/TRIM65/TBK1/FLOT1/TRIM56/POLR3A/TICAM1/POLR3D/POLR3B/IRF1
Naive Tregs	GO:0051607	defense response to virus	218	0.448236	1.59331	5.11672e-06	0.00840899	0.00819569	2307	tags=33%, list=21%, signal=27%	RSAD2/OAS2/TRIM52/OAS1/PLSCR1/HERC5/GBP1/USP18/IRF2/DDIT4/TRIM21/IFIT3/IFIT2/OAS3/DDX60L/PARP9/IFIH1/NT5C2/IRF3/IFIT5/ABCF3/TRIM65/ZCCHC3/IFI44L/TBK1/IFITM2/TRIM27/NMB/TARBP2/DTX3L/TRIM22/IFITM1/FOXP3/OASL/TTC4/TRIM56/TRIM41/MX2/MX1/CASP1/NLRP1/IRF9/EPG5/POLR3A/DHX58/STAT2/TICAM1/TRIM5/NCK1/IFIT1/DDX60/APOBEC3G/POLR3D/UBL7/POLR3B/ATG7/SLFN13/POLR3H/IRF1/NT5C3A/MLKL/CCDC92/RNF26/ZNFX1/UNC93B1/SKP2…
Naive Tregs	GO:0009615	response to virus	281	0.422144	1.51841	7.30899e-06	0.00840899	0.00819569	2315	tags=31%, list=22%, signal=25%	RSAD2/OAS2/TRIM52/OAS1/PLSCR1/HERC5/GBP1/USP18/IRF2/JAK2/DDIT4/SMAD3/TRIM21/IFIT3/IFI44/IFIT2/OAS3/DDX60L/PARP9/FMR1/IFIH1/LGALS9/LGALS8/NT5C2/NMI/IRF3/IFIT5/ABCF3/TRIM65/ZCCHC3/IFI44L/TBK1/IFITM2/TRIM27/GBF1/NMB/TARBP2/DTX3L/TRIM22/IFITM1/FOXP3/OASL/TTC4/TRIM56/TRIM41/MX2/MX1/IL17RA/CASP1/NLRP1/IRF9/EPG5/POLR3A/DHX58/STAT2/TICAM1/TRIM5/NCK1/IFIT1/DDX60/APOBEC3G/POLR3D/CDK6/UBL7/POLR3B/ATG7/SLFN1…
Naive Tregs	GO:0002831	regulation of response to biotic stimulus	354	0.398159	1.44248	3.00277e-05	0.0276375	0.0269364	2804	tags=34%, list=26%, signal=26%	RSAD2/FCRL3/NLRC3/OAS1/PLSCR1/HERC5/IFI35/USP18/RIPK2/CACTIN/TNIP3/MAP2K6/TRIM21/KLRB1/SUSD4/OAS3/YWHAG/TXK/PARP9/LY96/NOD1/PPT1/PARP14/IFIH1/ZNRF1/SARM1/LY86/LGALS9/NLRX1/NT5C2/NMI/IRF3/HSPA1A/TAB1/CD226/ZCCHC3/TBK1/MAPKBP1/TARBP2/DTX3L/TRIM22/STAT5B/FOXP3/TRAFD1/PYHIN1/OASL/FLOT1/TRIM56/KLHL22/TRIM41/ANKRD17/PRKCE/HSPA1B/CASP1/NLRP1/LRSAM1/IRAK1/HLA-F/SLAMF6/EPG5/TSPAN6/TKFC/DHX58/UBE2K/IPO5/AT…
Naive Tregs	GO:0006753	nucleoside phosphate metabolic process	416	0.38101	1.38406	7.1704e-05	0.0471402	0.0459445	2972	tags=34%, list=28%, signal=26%	IMPDH1/PRPSAP1/UNG/GALT/NEIL2/NDUFB7/ME2/DDIT4/DIP2A/PNP/NUDT8/GART/LIPA/PANK4/PAICS/GMPS/NDUFB5/ACSS1/FLCN/ACSS2/PDHX/RPE/KAT2B/PDE7A/OXSM/PARP9/NDUFS8/UQCC3/NADK2/BCKDK/FLAD1/HSD17B4/PDK3/CMAS/PPT1/SULT1B1/SARM1/DNAJC30/PARP10/IDH2/DTYMK/NT5C2/HSPA1A/SELENON/PRKAG2/EXTL2/HSD17B12/DPAGT1/NME2/MFSD8/PDK1/UCP2/NMRK1/ACLY/AK6/SUCLG2/GNPDA1/UGP2/NT5C3B/NUDT9/MCEE/ATP6V1A/HSPA1B/PRPS2/ITPA/TK2/REXO2/…
Naive Tregs	GO:0002449	lymphocyte mediated immunity	171	0.440865	1.55024	8.50606e-05	0.0489311	0.0476899	2361	tags=32%, list=22%, signal=25%	RSAD2/BATF/ULBP2/PPP3CB/LTA/UNG/FCER1G/TAP2/KLRB1/SUSD4/MYO1G/YWHAG/MSH2/TRAF2/MSH6/LGALS9/KMT5B/STAT6/CTSC/PARP3/CD226/RAB27A/IL27RA/WAS/STAT5B/FOXP3/FCMR/KLHL22/SHLD3/CCR6/EXOSC3/HLA-F/SLAMF6/CD2/HPRT1/PAXIP1/BTN3A3/CRTAM/SLAMF1/EBAG9/SHLD1/IL21R/CD40LG/VAV1/TBX21/C1RL/PTPN6/HSPD1/ARG1/UNC93B1/PTPRC/SH2D1A/SHLD2/BCL3

## Sheet: Visualized
Cluster	ID	Description	setSize	enrichmentScore	NES	pvalue	p.adjust	qvalue	rank	leading_edge	core_enrichment
MALAT1+Tn	GO:0010042	response to manganese ion	11	0.849699	1.97258	8.91981e-06	0.00488873	0.00431393	491	tags=45%, list=4%, signal=44%	SOD2/TSPO/EIF2AK3/TFRC/ATF4
MALAT1+Tn	GO:0032048	cardiolipin metabolic process	12	0.778574	1.84349	0.000243662	0.0227513	0.0200763	1424	tags=58%, list=12%, signal=51%	PTPMT1/LCLAT1/PNPLA8/DNAJC19/PLA2G6/PHB2/PGS1
MALAT1+Tn	GO:0002183	cytoplasmic translational initiation	41	0.622917	1.81997	2.19973e-05	0.00779551	0.00687895	2404	tags=54%, list=21%, signal=43%	EIF3G/DENR/METTL3/EIF3E/NCBP1/NCK1/RBM4/EIF2S3/EIF3K/YTHDF2/EIF2S2/MCTS1/IMPACT/EIF4G1/EIF5/EIF3C/MTOR/EIF3L/EIF4A2/SH3BGRL/AKT2/EIF2B2
MALAT1+Tn	GO:0060339	negative regulation of type I interferon-mediated signaling pathway	20	0.673024	1.77744	0.000697569	0.0469931	0.0414679	1962	tags=50%, list=17%, signal=42%	SAMHD1/NLRC5/METTL3/YTHDF3/ISG15/MAVS/EIF4E2/YTHDF2/OAS3/GIGYF2
MALAT1+Tn	GO:0072595	maintenance of protein localization in organelle	38	0.612458	1.77552	6.58902e-05	0.0116211	0.0102547	2457	tags=45%, list=21%, signal=35%	TXN/TSPO/HSPA5/SYNE1/ANKRD13C/PARK7/TOPORS/SUN1/PML/SUPT7L/FKRP/PINK1/AKT1/KDELR1/RER1/SP100/RANGAP1
MALAT1+Tn	GO:0072539	T-helper 17 cell differentiation	29	0.634622	1.77542	0.000251482	0.0230299	0.0203222	2630	tags=59%, list=23%, signal=46%	CD69/SOCS3/IRF4/BRD4/BATF/IL6R/MALT1/ZC3H12A/EP300/STAT3/NFKBIZ/STAT5A/IL23A/BRD2/JUNB/RC3H2/JAK1
MALAT1+Tn	GO:0002230	positive regulation of defense response to virus by host	23	0.654895	1.75981	0.000617082	0.0438589	0.0387021	1262	tags=43%, list=11%, signal=39%	PARP9/DTX3L/TRIM44/TRIM22/PML/STAT1/HSP90AA1/MAVS/ZC3H12A/SELENOK
MALAT1+Tn	GO:2001244	positive regulation of intrinsic apoptotic signaling pathway	45	0.59234	1.75662	0.000102382	0.0152357	0.0134443	2160	tags=44%, list=19%, signal=36%	PLAGL2/BCL2L11/DDIT3/SOD1/PARK7/EIF5A/BID/MYC/SKIL/NCK1/PMAIP1/PIAS4/SERINC3/FIS1/BECN1/PLEKHF1/S100A9/FLCN/BCAP31/NCK2
MALAT1+Tn	GO:0042743	hydrogen peroxide metabolic process	24	0.648137	1.74627	0.00059232	0.0433943	0.0382922	1204	tags=33%, list=10%, signal=30%	SOD2/TXN/SOD1/PARK7/PRDX5/RAC2/PINK1/PRDX2
MALAT1+Tn	GO:0072538	T-helper 17 type immune response	38	0.58874	1.70676	0.000217477	0.0220346	0.0194438	2287	tags=47%, list=20%, signal=38%	CD69/SOCS3/NOTCH1/IRF4/BRD4/BATF/IL6R/IL17RA/MALT1/ZC3H12A/EP300/STAT3/NFKBIZ/STAT5A/IL23A/BRD2/JUNB/RC3H2
MALAT1+Tn	GO:1903078	positive regulation of protein localization to plasma membrane	39	0.562323	1.6361	0.000719926	0.0476151	0.0420167	1384	tags=28%, list=12%, signal=25%	ARF6/SQSTM1/PDPK1/ITGB1/PRKCH/RAB11FIP2/RANGRF/CIB1/PGRMC1/PRKCI/AKT1
MALAT1+Tn	GO:0046637	regulation of alpha-beta T cell differentiation	58	0.532858	1.62446	0.000750626	0.0483038	0.0426245	2072	tags=41%, list=18%, signal=34%	RUNX1/CD69/CD83/IRF4/BRD4/ADA/LGALS9/NKAP/ANXA1/BATF/MALT1/ZC3H12A/EP300/ITPKB/HLA-DRA/RHOA/AP3D1/NFKBIZ/STAT5A/IL23A/BRD2/JUNB/RUNX3/PNP
MALAT1+Tn	GO:0140888	interferon-mediated signaling pathway	73	0.509517	1.58297	0.000633412	0.0439307	0.0387655	3351	tags=49%, list=29%, signal=35%	TXK/SAMHD1/IFNAR1/NLRC5/PARP9/EPG5/UBE2K/METTL3/YTHDF3/ISG15/STAT1/MYD88/MAVS/EIF4E2/YTHDF2/OAS3/IRF1/IFIH1/IFNAR2/MED1/TRIM56/GIGYF2/IFITM2/IFNGR2/IFITM1/DNAJA3/AZI2/SP100/RAF1/JAK1/PTPN6/PARP14/OASL/CACTIN/FADD/PTPN11
CD69+Tn	GO:0048525	negative regulation of viral process	63	0.688579	2.29443	5.34348e-11	2.44144e-07	2.35619e-07	1872	tags=52%, list=18%, signal=43%	PLSCR1/RSAD2/IFIT1/IFIT5/TRIM14/BST2/OAS1/STAT1/IFITM2/OAS2/CH25H/IL32/OASL/MX1/IFITM3/APOBEC3C/ISG15/TRIM25/MAVS/OAS3/TRIM21/ZFP36/LY6E/TRIM59/ISG20/TRIM5/BANF1/IFI16/IFITM1/APOBEC3G/SRPK1/TRIM27/IFIH1
CD69+Tn	GO:0042398	cellular modified amino acid biosynthetic process	27	0.750892	2.14315	7.62511e-07	0.000580652	0.000560379	1531	tags=59%, list=14%, signal=51%	PLSCR1/ATIC/PTDSS2/GSS/PLOD3/ACADM/MTHFD1L/ALDH7A1/MGST2/TMLHE/MTHFS/DHFR2/SHMT1/PTDSS1/GCH1/GCLM
CD69+Tn	GO:0035456	response to interferon-beta	22	0.728721	2.02086	2.81712e-05	0.0143016	0.0138022	1787	tags=64%, list=17%, signal=53%	PLSCR1/PYHIN1/BST2/OAS1/STAT1/IFITM2/XAF1/IFITM3/PNPT1/IRF1/IFNAR2/IFI16/IFITM1/CAPN2
CD69+Tn	GO:0019079	viral genome replication	97	0.518273	1.80649	8.18557e-06	0.00534284	0.00515629	1872	tags=31%, list=18%, signal=26%	PLSCR1/RSAD2/IFIT1/NOTCH1/SMC6/IFIT5/BST2/OAS1/IFITM2/OAS2/STOM/OASL/ZC3H12A/MX1/IFITM3/CXCL8/APOBEC3C/ISG15/MAVS/OAS3/TARBP2/ISG20/BANF1/PPIH/IFI16/IFITM1/APOBEC3G/SRPK1/BCL2/IFIH1
CD69+Tn	GO:0045824	negative regulation of innate immune response	61	0.540194	1.79246	0.000106373	0.0358851	0.0346321	1580	tags=33%, list=15%, signal=28%	OAS1/TRAFD1/USP18/MICA/DNAJA3/ISG15/MAVS/DUSP10/SMIM30/GRN/LYAR/OAS3/GFER/NLRC3/SERPINB9/TRIM21/PTPN6/BANF1/IFI16/HLA-F
CD69+Tn	GO:0051607	defense response to virus	210	0.429985	1.60211	1.64515e-05	0.00939586	0.0090678	2724	tags=37%, list=26%, signal=28%	PLSCR1/RSAD2/IFIT1/IFIT3/IRF2/IFIT5/DTX3L/BST2/OAS1/POLR3H/DDIT4/STAT1/IFIT2/USP18/MICA/IFITM2/OAS2/RNF26/PYCARD/OASL/ZC3H12A/MX1/IL12RB1/IFITM3/HERC5/APOBEC3C/ISG15/TRIM25/MAVS/USP44/IFI6/IRF9/IRF1/OAS3/GBP1/EXOSC4/TRIM21/TRIM22/SLFN11/IFNAR2/TARBP2/DDX60/TRAF3IP1/ISG20/POLR3D/TRIM5/IFI44L/UNC93B1/MYD88/SLFN13/IFI16/IFITM1/APOBEC3G/GPAM/BCL2/TRIM27/CASP1/IFIH1/TRIM44/SENP7/ZMYND11/PML/PMAIP1/TRI…
CD69+Tn	GO:0009615	response to virus	270	0.402552	1.52579	0.000109956	0.0358851	0.0346321	2724	tags=34%, list=26%, signal=26%	PLSCR1/RSAD2/IFIT1/IFIT3/IRF2/IFIT5/DTX3L/BST2/OAS1/POLR3H/DDIT4/STAT1/IFIT2/USP18/MICA/IFITM2/OAS2/RNF26/PYCARD/OASL/ZC3H12A/MX1/IL12RB1/CDK6/IFITM3/HERC5/IFI44/APOBEC3C/ISG15/TRIM25/MAVS/USP44/AP1S1/IFI6/PIM2/IRF9/IRF1/OAS3/GBP1/EXOSC4/TRIM21/TRIM22/SLFN11/ENO1/IFNAR2/TARBP2/DDX60/TRAF3IP1/ISG20/POLR3D/TRIM5/IFI44L/UNC93B1/CFL1/MYD88/SLFN13/BANF1/IFI16/IFITM1/APOBEC3G/POU2F2/GPAM/BCL2/TRIM27/CA…
CD69+Tn	GO:0000245	spliceosomal complex assembly	69	-0.431171	-1.88623	3.2213e-05	0.0147181	0.0142042	3018	tags=45%, list=28%, signal=32%	PUF60/PRPF39/SNRPB2/SF3B1/SNRPC/HTATSF1/RBMX2/SLU7/U2AF2/DDX1/SF3A2/SNRPD3/SCAF11/CELF2/SFSWAP/DDX42/SNRPA1/DDX39B/LUC7L2/SF3B4/SF3A1/ZRSR2/GEMIN6/SNIP1/YTHDC1/DDX23/SF3B3/BUD13/PTBP2/SMN1/SMN2
CD69+Tn	GO:0001780	neutrophil homeostasis	11	-0.792414	-2.19643	0.000128283	0.039075	0.0377107	1440	tags=64%, list=14%, signal=55%	HMGB1/PDE4B/PIK3CB/XKR8/ITPKB/SH2B3/GCNT4
Tn	GO:0048525	negative regulation of viral process	63	0.661558	2.21464	1.44684e-09	2.18955e-06	2.09208e-06	1418	tags=46%, list=13%, signal=40%	RSAD2/OAS3/OASL/BST2/IFIT1/IFITM3/IFITM2/PLSCR1/OAS1/IL32/APOBEC3G/OAS2/ISG15/STAT1/IFITM1/TRIM25/IFI16/MX1/LY6E/TRIM5/CH25H/ISG20/TRIM21/IFIH1/TRIM62/TNF/BANF1/TRIM14/SP100
Tn	GO:0071357	cellular response to type I interferon	56	0.638479	2.11758	2.0213e-07	0.000101964	9.74245e-05	1443	tags=38%, list=14%, signal=33%	OAS3/OASL/IFIT1/IFITM3/IFITM2/USP18/OAS1/IRF7/OAS2/ISG15/STAT1/IFITM1/USP27X/TTLL12/IFIH1/TRIM41/MYD88/IFNAR2/PTPN6/SP100/METTL3
Tn	GO:0140888	interferon-mediated signaling pathway	68	0.608623	2.05321	1.38992e-07	7.88779e-05	7.53665e-05	1443	tags=35%, list=14%, signal=31%	OAS3/OASL/IFITM3/IFITM2/USP18/OAS1/IRF7/OAS2/ISG15/STAT1/IFITM1/USP27X/IRF1/PARP9/TTLL12/TXK/IFIH1/TRIM41/DNAJA3/MYD88/IFNAR2/PTPN6/SP100/METTL3
Tn	GO:0051607	defense response to virus	212	0.531468	1.98874	1.55092e-12	7.04117e-09	6.72772e-09	1161	tags=28%, list=11%, signal=25%	RSAD2/OAS3/IFIT3/OASL/BST2/IFIT1/IFITM3/IFITM2/PLSCR1/DDX60/USP18/IFI44L/OAS1/IRF7/IFIT2/MICA/APOBEC3G/OAS2/DTX3L/DDIT4/CASP1/ISG15/HERC5/STAT1/IFITM1/IRF9/USP27X/TRIM25/GBP1/PMAIP1/IRF1/PARP9/IFI16/MX1/TRIM5/IFI6/MX2/TSPAN32/IL12RB1/TICAM1/BCL2L1/SPN/POLR3H/ZMYND11/CLPB/ISG20/POLR3A/TRIM21/CREB3/NDUFAF4/DDX60L/IFIH1/TRIM22/TRIM41/IRF2/MYD88/TNF/RTP4/IFNAR2
Tn	GO:0019674	NAD metabolic process	34	0.61675	1.8787	0.000152893	0.0247906	0.023687	1016	tags=35%, list=10%, signal=32%	PARP10/TPI1/PARP9/PKM/PARP16/ENO2/CD38/PFKL/HK2/ENO1/NAMPT/PFKP
Tn	GO:0009615	response to virus	272	0.491544	1.86761	1.78806e-11	4.05889e-08	3.8782e-08	1161	tags=25%, list=11%, signal=23%	RSAD2/OAS3/IFIT3/OASL/BST2/IFIT1/IFITM3/IFITM2/PLSCR1/DDX60/USP18/IFI44L/OAS1/IRF7/IFIT2/MICA/APOBEC3G/OAS2/DTX3L/DDIT4/CASP1/ISG15/HERC5/STAT1/IFI44/IFITM1/IRF9/USP27X/TRIM25/GBP1/PMAIP1/IRF1/PARP9/IFI16/MX1/TRIM5/LGALS8/IFI6/MX2/TSPAN32/LGALS9/IL12RB1/TICAM1/BCL2L1/SPN/POLR3H/CFL1/ZMYND11/CLPB/PIM2/ISG20/POLR3A/ENO1/TRIM21/CDK6/CREB3/NDUFAF4/DDX60L/IFIH1/TRIM22/CCT5/TRIM41/IRF2/MYD88/TNF/RTP4/I…
Tn	GO:0045824	negative regulation of innate immune response	62	0.553747	1.85538	5.83915e-05	0.0120089	0.0114743	2676	tags=47%, list=25%, signal=35%	OAS3/USP18/OAS1/MICA/ISG15/TRAFD1/IFI16/LGALS9/TTLL12/HLA-F/TRIM21/DNAJA3/PTPN6/BANF1/GFER/SERPINB9/METTL3/HLA-E/NMI/LYAR/PARP14/ZDHHC18/SUSD4/CACTIN/DHX58/STAT2/PIM1/SMIM30/NLRC5
Tn	GO:0019079	viral genome replication	97	0.51057	1.79283	1.71721e-05	0.00410323	0.00392057	472	tags=18%, list=4%, signal=17%	RSAD2/OAS3/OASL/BST2/IFIT1/IFITM3/IFITM2/PLSCR1/OAS1/APOBEC3G/OAS2/STOM/ISG15/IFITM1/IFI16/MX1/NOTCH1
Tn	GO:0044282	small molecule catabolic process	198	0.431969	1.60898	2.82368e-05	0.00610452	0.00583277	1579	tags=27%, list=15%, signal=23%	RIDA/GNPDA1/ACADM/HIBADH/GALM/APOBEC3G/SARDH/TYSND1/ADTRP/ACOT7/NQO2/HSD17B4/TPI1/GATD1/GCSH/SULT1B1/PNP/ATP2B4/PKM/IRS1/ABCD1/ENO2/AKR1A1/MPI/PFKL/BCKDHB/HK2/ENO1/DERA/HEXB/GLB1/ABCD2/ABHD3/ECI2/ECHS1/PFKP/BAD/MGAT1/KYAT3/PEX5/SLC25A17/HADH/SESN2/ACADSB/CARNS1/DCXR/SORD/SLC16A1/ETFA/ETFB/PGD/ECI1/IDUA
Tn	GO:0034097	response to cytokine	495	0.400539	1.55156	7.49803e-08	4.86301e-05	4.64652e-05	2187	tags=31%, list=21%, signal=26%	OAS3/NFIL3/OASL/XAF1/BST2/IFIT1/IFITM3/IFITM2/PLSCR1/SOCS2/USP18/OAS1/SOCS3/SELL/IRF7/KLF5/OAS2/YBX3/CASP1/ISG15/STAT1/MKKS/SBNO2/MAP3K5/CLDN1/IFITM1/AGPAT2/COMT/UGCG/USP27X/TRIM25/GBP1/FOS/PRKACA/IRF1/DOK1/TIFA/PARP9/IFI16/MX1/IRF8/MX2/CISH/LGALS9/B3GNT2/PARP16/TTLL12/HSPD1/HSP90AB1/TXK/IRS1/IL12RB1/RPS6KA4/NOTCH1/CH25H/EPOR/GCH1/BCL2L1/HLA-DPA1/CD38/FAS/TNIP2/LAMP3/EPS8/RIPOR2/NFKBIZ/ARID5B/DTX…
Tcm	GO:0048525	negative regulation of viral process	62	0.670464	2.13229	3.46813e-10	1.57592e-06	1.4891e-06	1697	tags=52%, list=16%, signal=43%	RSAD2/OASL/IFIT1/OAS3/STAT1/OAS1/TRIM25/BST2/PLSCR1/IFITM2/IL32/IFIH1/TRIM21/IFIT5/ISG15/TRIM5/ZFP36/MX1/IFITM3/APOBEC3G/TRIM27/OAS2/IFITM1/IFI16/ISG20/LY6E/CH25H/TRIM14/EIF2AK2/FAM111A/BANF1/HEXIM1
Tcm	GO:0140374	antiviral innate immune response	43	0.696241	2.116	4.07476e-08	6.79095e-05	6.41685e-05	682	tags=33%, list=7%, signal=31%	IFIT3/OASL/IFIT1/OAS3/OAS1/TRIM25/USP18/IFIH1/MX1/TRIM65/DHX58/SENP7/OAS2/IFIT2
Tcm	GO:0035456	response to interferon-beta	22	0.72417	1.94014	2.03576e-05	0.0102783	0.00971212	1343	tags=64%, list=13%, signal=56%	XAF1/STAT1/OAS1/BST2/PLSCR1/IFITM2/IKBKE/IFITM3/IFITM1/IRF1/IFI16/PYHIN1/IFNAR2/PNPT1
Tcm	GO:0042116	macrophage activation	43	0.602505	1.83112	0.00012668	0.0466897	0.0441177	1338	tags=37%, list=13%, signal=33%	LDLR/MFHAS1/SBNO2/IFI35/PRKCE/NAGLU/HSPD1/ITGB2/TICAM1/TNIP2/JAK2/MIF/GRN/AGER/MCUB/CTSC
Tcm	GO:1903510	mucopolysaccharide metabolic process	41	0.598608	1.79837	0.000106711	0.0466897	0.0441177	1817	tags=46%, list=17%, signal=38%	ABCC5/DSE/CHSY1/ST3GAL2/CHST11/B3GNT2/NAGLU/NDST2/SLC10A7/GUSB/ST3GAL1/B3GALT6/CHST7/GLB1/SLC35B2/GNS/CHPF/CHST12/GLCE
Tcm	GO:0140888	interferon-mediated signaling pathway	68	0.53109	1.71183	0.000133575	0.0466897	0.0441177	2530	tags=49%, list=24%, signal=37%	OASL/OAS3/STAT1/OAS1/USP18/IFITM2/IFIH1/PARP9/ISG15/IKBKE/TXK/IFITM3/TRIM65/OAS2/IFITM1/IRF1/JAK2/TRIM41/STAT2/IFNAR2/TTLL12/PARP14/PTPN6/IRF7/DNAJA3/UBE2K/NLRC5/FADD/SP100/USP27X/HDAC4/MAVS/SMIM30
Tcm	GO:0009615	response to virus	271	0.458228	1.63361	7.19782e-08	6.79095e-05	6.41685e-05	1633	tags=28%, list=16%, signal=24%	RSAD2/IFIT3/OASL/IFIT1/OAS3/STAT1/OAS1/CDK6/TRIM25/DDIT4/IFI44L/USP18/BST2/PLSCR1/HERC5/IFITM2/IFIH1/TRIM21/IFI44/PARP9/GBP1/AP1S1/IFIT5/PIM2/ISG15/POLR3H/IKBKE/DTX3L/TRIM5/MICB/BCL2L1/MX1/IFITM3/TRIM65/TRIM22/APOBEC3G/IFI6/PML/DHX58/SENP7/TRIM27/OAS2/IFITM1/IRF1/TICAM1/IFI16/AGBL5/MX2/MAP3K14/ENO1/IFIT2/JAK2/ISG20/SMAD3/UNC13D/TRIM41/STAT2/PYCARD/EXOSC5/IFNAR2/CCT5/NT5C3A/ARMC5/IRF2/EXOSC4/CFL1/…
Th17	GO:0070227	lymphocyte apoptotic process	60	0.601516	1.95753	6.91642e-07	0.00128524	0.00121759	1766	tags=45%, list=17%, signal=38%	JAK3/LIPA/BCL2/AKT1/SLC39A10/CD27/KIFAP3/BCL2L11/IL2RA/CRKL/GPAM/PRKD2/ADAM8/NFKBIZ/FAS/BAX/BAK1/BCL6/KDELR1/PRKCQ/PRELID1/DOCK8/BCL10/CD3G/ZC3H8/HIF1A/DNAJA3
Th17	GO:0045472	response to ether	14	0.762219	1.91871	9.91385e-05	0.0418184	0.0396174	584	tags=43%, list=6%, signal=41%	ZC3H12A/LIPA/LARP1/AKT1/GOLPH3/ITGAM
Th17	GO:0070228	regulation of lymphocyte apoptotic process	42	0.591505	1.84984	3.04751e-05	0.0176755	0.0167452	1673	tags=43%, list=16%, signal=36%	JAK3/BCL2/SLC39A10/CD27/KIFAP3/BCL2L11/GPAM/PRKD2/ADAM8/BAX/BCL6/PRKCQ/PRELID1/DOCK8/BCL10/CD3G/ZC3H8/HIF1A
Th17	GO:0030218	erythrocyte differentiation	101	0.529597	1.80654	5.17459e-07	0.00128524	0.00121759	2807	tags=50%, list=26%, signal=37%	STAT1/MAPK14/STAT5B/UBA5/SLC25A38/HIPK2/ZBTB7A/FECH/TMEM14C/PRMT1/THRA/PRKDC/CASP3/FAM210B/CDK6/SELENOW/PKNOX1/SLC11A2/GATA3/ID2/CEBPG/HCLS1/BCL6/MED1/TMOD3/HDAC6/G6PD/HSPA1A/ARID4A/INPP5D/HIF1A/SMAP1/HSPA1B/ZFP36/ETS1/PTPN2/SLC1A5/TGFBR3/P4HTM/BAP1/CFLAR/ETV2/DMTN/ISG15/PTBP3/CDK5RAP3/L3MBTL3/ABCB10/RAC2/VPS13A
Th17	GO:0048872	homeostasis of number of cells	222	0.453369	1.62655	8.30972e-07	0.00128524	0.00121759	2816	tags=42%, list=27%, signal=32%	STAT1/LPCAT3/MAPK14/JAK3/PMAIP1/SOS1/STAT5B/LIPA/UBA5/SLC25A38/BCL2/AKT1/HIPK2/GIGYF2/BCL2L11/IL2RA/LAT/ZBTB7A/TNFSF13B/FECH/TMEM14C/PRMT1/AP3B1/THRA/GPI/PRKDC/GPAM/CASP3/FAM210B/NFKBIZ/CDK6/FAS/SELENOW/PKNOX1/EXT1/BAX/POLB/SLC11A2/GATA3/ID2/BAK1/CEBPG/HCLS1/BCL6/MED1/TMOD3/HDAC6/PACS1/BCL10/G6PD/GPR174/PPP3CB/HSPA1A/ZC3H8/ARID4A/INPP5D/HIF1A/EZH2/DNAJA3/SMAP1/CCR4/HSPA1B/PDE4B/ZFP36/ETS1/PTPN2/D…
Th17	GO:0072593	reactive oxygen species metabolic process	117	0.465973	1.60436	9.88614e-05	0.0418184	0.0396174	3007	tags=47%, list=28%, signal=34%	COQ7/PREX1/TRAP1/ZC3H12A/GBF1/MAPK14/TSPO/PMAIP1/RAB27A/CCS/CLCN3/LIPA/BCL2/BNIP3/SH3PXD2A/NDUFS4/TUSC2/ITGAM/VAV1/SIRT5/MPV17/TXN/HDAC6/CYBA/DDIT4/G6PD/IER3/CAT/PRKCE/DHFR/GADD45A/PRDX4/SPHK2/HIF1A/RFK/ITGB2/SESN1/PLCG2/UCP2/APP/CFLAR/GCH1/FOXO1/PRKCD/ROMO1/CYB5R4/NNT/HK2/MPV17L/RAC2/GSTP1/CDKN1A/PRCP/VDAC1/HVCN1
Th17	GO:0009615	response to virus	277	0.393896	1.42308	0.0001213	0.0469026	0.0444341	3252	tags=40%, list=31%, signal=29%	ATG16L1/USP18/ZC3H12A/STAT1/IFIH1/PIM2/GBF1/MAPK14/PMAIP1/HSPB1/DDX60L/IFI44L/SMPD1/EIF2AK4/CARD8/TRIM25/BCL2/GBP5/CGAS/TRIM56/IRF9/NMI/BNIP3/BST2/DTX3L/NT5C2/IFITM3/ERCC6/SPN/NCBP3/TRAF6/TRIM38/BANF1/GPAM/CLPB/CDK6/STAT2/EXT1/POU2F2/ENO1/IFI16/HERC5/CHUK/BAX/TRIM41/RSAD2/SERINC3/GATA3/CNOT7/ZBP1/APOBEC3C/EXOC1/IFIT3/GBP3/DDIT4/PML/IFIT5/POLR3H/TTC4/MX2/APOBEC3G/G3BP1/ZMYND11/PLSCR1/HIF1A/RRP1B/I…
Th17	GO:0048871	multicellular organismal-level homeostasis	433	0.381497	1.3976	3.90077e-05	0.0201106	0.0190522	2884	tags=37%, list=27%, signal=28%	FBXL5/ARRDC3/AKAP11/KDM1A/STAT1/LPCAT3/MAPK14/JAK3/PMAIP1/SOS1/STAT5B/ADIPOR1/CLCN3/LIPA/ID1/PLCL2/UBA5/SLC25A38/BCL2/VCL/AKT1/HIPK2/TPP1/GIGYF2/CSK/BCL2L11/IL2RA/IL10RA/LAT/ZBTB7A/TNFSF13B/PRKAB1/FECH/SMARCA4/TMEM14C/ERCC6/AQP3/PRMT1/AP3B1/THRA/GPI/PRKDC/TRAF6/GPAM/CTNNB1/BSG/CASP3/PGAM5/ADAM8/FAM210B/FABP5/NFKBIZ/CDK6/FAS/SELENOW/PKNOX1/EXT1/EGR1/DECR1/BAX/POLB/SLC11A2/GATA3/ID2/BAK1/CEBPG/VSIG…
Treg	GO:0032608	interferon-beta production	44	0.632074	1.95892	6.84156e-06	0.00840899	0.00819569	1936	tags=43%, list=18%, signal=36%	OAS2/NLRC3/OAS1/RIPK2/CACTIN/OAS3/IFIH1/NLRX1/NMI/IRF3/TRIM65/TBK1/FLOT1/TRIM56/POLR3A/TICAM1/POLR3D/POLR3B/IRF1
Treg	GO:0032648	regulation of interferon-beta production	44	0.632074	1.95892	6.84156e-06	0.00840899	0.00819569	1936	tags=43%, list=18%, signal=36%	OAS2/NLRC3/OAS1/RIPK2/CACTIN/OAS3/IFIH1/NLRX1/NMI/IRF3/TRIM65/TBK1/FLOT1/TRIM56/POLR3A/TICAM1/POLR3D/POLR3B/IRF1
Treg	GO:0051607	defense response to virus	218	0.448236	1.59331	5.11672e-06	0.00840899	0.00819569	2307	tags=33%, list=21%, signal=27%	RSAD2/OAS2/TRIM52/OAS1/PLSCR1/HERC5/GBP1/USP18/IRF2/DDIT4/TRIM21/IFIT3/IFIT2/OAS3/DDX60L/PARP9/IFIH1/NT5C2/IRF3/IFIT5/ABCF3/TRIM65/ZCCHC3/IFI44L/TBK1/IFITM2/TRIM27/NMB/TARBP2/DTX3L/TRIM22/IFITM1/FOXP3/OASL/TTC4/TRIM56/TRIM41/MX2/MX1/CASP1/NLRP1/IRF9/EPG5/POLR3A/DHX58/STAT2/TICAM1/TRIM5/NCK1/IFIT1/DDX60/APOBEC3G/POLR3D/UBL7/POLR3B/ATG7/SLFN13/POLR3H/IRF1/NT5C3A/MLKL/CCDC92/RNF26/ZNFX1/UNC93B1/SKP2…
Treg	GO:0002449	lymphocyte mediated immunity	171	0.440865	1.55024	8.50606e-05	0.0489311	0.0476899	2361	tags=32%, list=22%, signal=25%	RSAD2/BATF/ULBP2/PPP3CB/LTA/UNG/FCER1G/TAP2/KLRB1/SUSD4/MYO1G/YWHAG/MSH2/TRAF2/MSH6/LGALS9/KMT5B/STAT6/CTSC/PARP3/CD226/RAB27A/IL27RA/WAS/STAT5B/FOXP3/FCMR/KLHL22/SHLD3/CCR6/EXOSC3/HLA-F/SLAMF6/CD2/HPRT1/PAXIP1/BTN3A3/CRTAM/SLAMF1/EBAG9/SHLD1/IL21R/CD40LG/VAV1/TBX21/C1RL/PTPN6/HSPD1/ARG1/UNC93B1/PTPRC/SH2D1A/SHLD2/BCL3
Treg	GO:0009615	response to virus	281	0.422144	1.51841	7.30899e-06	0.00840899	0.00819569	2315	tags=31%, list=22%, signal=25%	RSAD2/OAS2/TRIM52/OAS1/PLSCR1/HERC5/GBP1/USP18/IRF2/JAK2/DDIT4/SMAD3/TRIM21/IFIT3/IFI44/IFIT2/OAS3/DDX60L/PARP9/FMR1/IFIH1/LGALS9/LGALS8/NT5C2/NMI/IRF3/IFIT5/ABCF3/TRIM65/ZCCHC3/IFI44L/TBK1/IFITM2/TRIM27/GBF1/NMB/TARBP2/DTX3L/TRIM22/IFITM1/FOXP3/OASL/TTC4/TRIM56/TRIM41/MX2/MX1/IL17RA/CASP1/NLRP1/IRF9/EPG5/POLR3A/DHX58/STAT2/TICAM1/TRIM5/NCK1/IFIT1/DDX60/APOBEC3G/POLR3D/CDK6/UBL7/POLR3B/ATG7/SLFN1…
Treg	GO:0002831	regulation of response to biotic stimulus	354	0.398159	1.44248	3.00277e-05	0.0276375	0.0269364	2804	tags=34%, list=26%, signal=26%	RSAD2/FCRL3/NLRC3/OAS1/PLSCR1/HERC5/IFI35/USP18/RIPK2/CACTIN/TNIP3/MAP2K6/TRIM21/KLRB1/SUSD4/OAS3/YWHAG/TXK/PARP9/LY96/NOD1/PPT1/PARP14/IFIH1/ZNRF1/SARM1/LY86/LGALS9/NLRX1/NT5C2/NMI/IRF3/HSPA1A/TAB1/CD226/ZCCHC3/TBK1/MAPKBP1/TARBP2/DTX3L/TRIM22/STAT5B/FOXP3/TRAFD1/PYHIN1/OASL/FLOT1/TRIM56/KLHL22/TRIM41/ANKRD17/PRKCE/HSPA1B/CASP1/NLRP1/LRSAM1/IRAK1/HLA-F/SLAMF6/EPG5/TSPAN6/TKFC/DHX58/UBE2K/IPO5/AT…
Treg	GO:0006753	nucleoside phosphate metabolic process	416	0.38101	1.38406	7.1704e-05	0.0471402	0.0459445	2972	tags=34%, list=28%, signal=26%	IMPDH1/PRPSAP1/UNG/GALT/NEIL2/NDUFB7/ME2/DDIT4/DIP2A/PNP/NUDT8/GART/LIPA/PANK4/PAICS/GMPS/NDUFB5/ACSS1/FLCN/ACSS2/PDHX/RPE/KAT2B/PDE7A/OXSM/PARP9/NDUFS8/UQCC3/NADK2/BCKDK/FLAD1/HSD17B4/PDK3/CMAS/PPT1/SULT1B1/SARM1/DNAJC30/PARP10/IDH2/DTYMK/NT5C2/HSPA1A/SELENON/PRKAG2/EXTL2/HSD17B12/DPAGT1/NME2/MFSD8/PDK1/UCP2/NMRK1/ACLY/AK6/SUCLG2/GNPDA1/UGP2/NT5C3B/NUDT9/MCEE/ATP6V1A/HSPA1B/PRPS2/ITPA/TK2/REXO2/…
Effector Treg	GO:0032613	interleukin-10 production	29	0.675477	2.07503	1.33057e-05	0.0314015	0.0300219	1372	tags=38%, list=12%, signal=33%	TIGIT/AGER/PIBF1/PYCARD/JAK3/BCL3/IL23A/HSPD1/HLA-DRB1/CD83/IRF4
Effector Treg	GO:0032653	regulation of interleukin-10 production	29	0.675477	2.07503	1.33057e-05	0.0314015	0.0300219	1372	tags=38%, list=12%, signal=33%	TIGIT/AGER/PIBF1/PYCARD/JAK3/BCL3/IL23A/HSPD1/HLA-DRB1/CD83/IRF4
