# Supplementary material for: Single-cell RNA-seq analysis of longitudinal CD4+ T cell samples reveals cell-type-specific changes during early stages of type 1 diabetes
Source: Genome Med. 2025 Dec 29;17:154. doi: 10.1186/s13073-025-01574-x (PMC12751217; doi:10.1186/s13073-025-01574-x)
Supplement: Supplementary file 2 — Supplementary Material 2. Table S1: Metadata table. Table S2: Cell hashing antibody for cell multiplexing used for scRNA-seq. Table S3. Sample staining and pooling scheme used for scRNA-seq Table S4. Marker gene list for all ten clusters annotated. Table S5 – S14: Linear Mixed Effext (LME) modelling analysis for genes affected by status (Case vs Control), age, sex and interaction of status and age in all ten clusters annotated. Table S15: ROTS analysis for genes affected by status at five timepoints. Table S16: GSEA results on T1D status associated genes from LME analysis across seven cell types. Table S17: GSEA results on T1D status associated genes from ROTS analysis across cell types identified five timepoints. Table S18: Regulon specificity score for all 245 regulons identified across ten cell types. Table S19: GO over-representaion results for differentially expressed regulons together with their target genes. [file 13073_2025_1574_MOESM2_ESM.zip › Additional file 2/Table S4_MarkerGenes_List.xlsx]

## Sheet: Sheet1
	Top 40 upregulated and 20 downregulated genes of each T cell cluster organized by average log2FC
	Tcm				Tn							CD69+ Tn		Naive Tregs	Th2	SESN3+ Tcm	Th17	MALAT1+ Tn	Effector Tregs	Th1
Up	Cluster 0	Cluster 2	Cluster 7	Cluster 22	Cluster 1	Cluster 4	Cluster 5	Cluster 6	Cluster 8	Cluster 10	Cluster 11	Cluster 3	Cluster 9	Cluster 12	Cluster 13	Cluster 14	Cluster 15	Cluster 16	Cluster 17	Cluster 18	Cluster 19	Cluster 20	Cluster 21
	PASK	PASK	PASK	PASK		SOX4	SOX4	MALAT1	RPS5	SOX4	MT-CYB	FOS	JUNB	RGS1	S100A4	SESN3	LMNA	MALAT1	S100A4	GNLY	PMAIP1	CD74	MT-ND3
		JMJD1C	SRGN	RPS17		FCGRT	FCGRT	LUC7L3	RPL29	RFLNB	MT-ND3	IER2	IER2	CTLA4	KLRB1	PASK	VIM	MTRNR2L12	IL32	NKG7	IFIT3	NEAT1	RP9
		ANKRD12	RGCC	LRRFIP1		SATB1	AIF1	TXNIP	RPL32	DYRK2	MT-ATP6	GADD45B	SOCS3	NDUFV2	ZFP36	SRGN	ANXA1	POLR2J3.1	ACTG1	CCL5	ISG15	KIF20B	AIF1
		LRRFIP1	FTH1	ZEB1		LUC7L3	TMSB10	SOX4	RPS19		MT-CO2	SOCS3	DDIT4	ZFP36	ANXA1	RNF19A	EZR	NKTR	CD52	FGFBP2	OASL	PSAP	RPL37
		ANXA1	GPR183	ANKRD12		BCL11B	CHI3L2	DDX17	RPL18A		MT-CO3	JUNB	GADD45B	SAT1	SRGN	GPRIN3	RGCC	FUS	GAPDH	CCL4	IFIT2	LSM7	RPL37A
		TNFAIP3	MT2A	ARID5B		DYRK2	ARMH1	NKTR	RPS18		MT-ND4	FOSB	ID2	SESN3	LMNA	ICOS	KLRB1	HNRNPH1	DUSP4	GZMH	SAT1	KLF9	RPL39
		PDCD4	ZNF331	LY6E		PRPF4B	RPS24	N4BP2L2	RPS12		MT-ND1	DDIT4	FOS	CAST	DUSP4	KLRB1	ZFP36	PNISR	S100A10	CST7	IFIT1	RHOH	RPS27
		ARL4C	YBX3	XIST		CAMK4	STMN1	RIPOR2	RPL10A		MT-CO1	JUN	AREG	MAGEH1	PIK3R1	ARID5B	S100A4	GABPB1-AS1	ACTB	S100A4	SRGN	FTL	RPS28
		SREK1	YPEL5	JMJD1C		EPB41		LEF1	RPL35			BTG2	CD69	DUSP10	SAMSN1	CLEC2B	FOS	N4BP2L2	PFN1	KLRB1	HERC5	RNF38	AC025159.1
		GPR183	ARL4C	HIPK1		ZFP36L1		GCC2	RPL19			ID2	SERTAD1	SRGN	SH3BGRL3	GPR183	EMP3	SREK1	SH3BGRL3	GZMB	ISG20		RPS17
		KLF6	ANXA1	YBX3		PHF3		ATM	RPL13			CD69	SOX4	ELF1	EZR	KLF6	FTH1	DDX17	LGALS1	CTSW	ANXA1		MT-ND5
		HIPK1	NR4A2	PTGER4		LEF1		MDM4	RPS3			IRF1	DUSP1	CD83	ZFP36L2	TSHZ2	ARL4C	ARID1B	CFL1	RUNX3	CD69		TKT
		ZEB1	IDI1	PDCD4		MALAT1		MT-ND5	RPL8			TNFAIP3	CXCR4	RTKN2	S100A10	EVI2B	NR4A2	PNN	S100A6	CCL3	IFIH1		ZNF639
		NFKB1	KLF2	BIRC2		CELF2		PRMT2	RPS28			DUSP2	JUN	TENT5C	FTH1	GBP2	ZFP36L2	NEAT1	ISG15	GZMA	RSAD2		RPS24
		YBX3	SELENOK	RBM8A		PCM1		AKAP9	RPL10			DUSP1	KLF2	GBP5	ARID5B	BATF	TUBB4B	PCSK7	COTL1	PMAIP1	CLEC2B		PGM2L1
		ZNF331	TRIM8	AP3M2		DDX17		MT-ND2	RACK1			AREG	MARCKSL1	FOXP1	YWHAB	PPP2R5C	PIK3R1	SF1	CLIC1	ZEB2	GPR183		LY9
		PPP1R15A	FAM177A1	WAPL		ZNF292		BIRC3	RPS9			NFKBIA	NFKBIA	ACTB	RNF19A	AP3M2	S100A10	ZRANB2	YWHAB	EFHD2	ZC3HAV1		RPS15A
		IDS	KLF6	MTRNR2L8		TNRC6B		PTPRC	RPL11			DNAJB1	TSC22D3	KLF6	MT2A	NEAT1	CD79A	CELF1	CD99	DUSP2	LY6E		CNOT1
		GOLGB1	CREM	BICDL1		PAG1		EPB41	RPS2			SGK1	H3F3B	GABARAPL1	SAT1	SAMSN1	GRASP	ZNF292	NEAT1	TGFB1	TNF		CORO1A
		YPEL5	CSRNP1	ZNF331		PGM2L1		ANKRD44	RPS8			RGS1	ZFP36L2	GADD45A	RORA	ELF1	S100A11	CHD2	MYL6	BHLHE40	PASK		RPL22
		GPRIN3	NSMCE3	MT-ND3		RB1CC1		PNISR	RPS4X			SERTAD1	TUBA1B	SAMSN1	AHNAK	COTL1	SRGN	KANSL1	VIM	ZFP36	IFI44		TSTD1
		DDX21	TNFAIP3	CFAP20		ATXN7L3B		FYB1	RPL12			ZFP36L2	RGS1	ISG20	VIM	CD2	DDIT4	ANKRD12	PMAIP1	MAP3K8	PELI1		RPL35
		RNF125	TSC22D3	CAST		PNN		DYRK2	RPL6			H3F3B		CXCR4	DUSP2	ACTG1	ID3	TTC14	CYBA	SH3BGRL3	GBP4		RPS19
		ELL2	ZFP36	FTH1		POLR2J3.1		PRPF4B	RPL3			SLC2A3		JUN	PMAIP1	PLAC8	MCL1	SMCHD1	SAT1	LYAR	ADGRE5		ARL14EP
		SRGN	LITAF	NFKB1		PNISR		TCF7	RPL35A			DNAJA1		IRS2	ARL4C	TP53INP1	CLIC1	LUC7L3	RNF19A	LGALS1	CBX4		RPL36
		BCLAF1	RALA	CD44		STMN1		SATB1	RPL7A			TOB1		SQSTM1	GAPDH	ANKRD12	PRNP	SRSF10	SRGN	TUBA4A	KLF6		METTL9
		GSPT1	PDCD4	BRD4		RFLNB		PHF3	RPS14			GADD45G		ID3	RILPL2	EIF3A	ARID5B	TMEM41B	ARPC1B	CYBA	NFKBIZ		TBCA
		KDM6B	AREG	TP53BP2		PTPRC		CELF2	RPSA			ZFP36		RGS2	CD52	HAUS3	AHNAK	RSRP1	KLRB1	PIK3R1	MX1		CORO1B
		AP3M2	JUNB	ARL4C		ARID1B		GABPB1-AS1	RPS15			IFRD1		SLC3A2	S100A6	SAT1	GAPDH	RBM25	CLDND1	GAPDH	XAF1		GABARAPL1
		USP10	GRASP	SREK1		BCLAF1		GOLGA4	RPL14			SLC38A2		RNF19A	EML4	CLDND1	SH3BGRL3	SRSF4	OAZ1	C12orf75	DNAJB6		CCNL1
		TSPYL2	NELL2	MT-ND4		SFPQ		PNN	RPS23			SRSF7		UBC	KLF6	TMEM156	GABARAPL1	AAK1	PPP1CA	NEAT1	RGS1		PLIN2
		HNRNPU	UBB	YARS		ANKRD11		ZRANB2	RPS21			SOCS1		TIFA	ICOS	IDS	CEBPZ	CCNL1	HMGB2	SRGN	PLSCR1		ERBIN
		NCL	DUSP1	ARPC5L		MAP4K4		ZBTB20	RPL18			MARCKSL1		PHACTR2	TUBB4B	ZNF267	GADD45B	OGA	ARPC2	IL32	ARID5B		BNIP3L
		ANKRD11	FOS	SEM1		OSBPL8		CHMP7	RPS10			SOX4		JUNB	ITGB1	ATXN1	CSRNP1	MDM4	HLA-A	HCST	IRF1		HEXIM1
		RGCC	TUBB4B	AC097376.2		TFDP2		PAG1	NACA			CITED2		DUSP1	CD99	FYB1	SQSTM1	ADAR	TMSB4X	TYROBP	APOL6		EWSR1
		BICDL1	PPP1R15A	ATP5F1C		ITM2A		GTF2I	RPS13			PIM3		PMAIP1	NR4A2	PHACTR2	CDKN1A	DDHD1	PIK3R1	FLNA	MT2A		BICDL1
		HSP90AB1	HES4	DDX3X		PRMT2		ZNF292	EEF1B2			TUBB4B		ATXN1	IDS	JMJD1C	GNA15	STAT3	ARHGDIB	HLA-C	TNFSF10		DNAJC2
		NELL2	ELL2	TOMM5		ZBTB20		IKZF1	RPS4Y1			TUBA1B		P2RY10	EMP3	TPR	KLF6	GOLGA4	CD74	CLIC1	EHD4		HLA-C
		TRIM8	VIM	ANKRD36C		ZDBF2		CAMK4	AIF1			YPEL5		STAM	UBC	SYNE2	PPP1CB	RBM5	MT-CO1	CD99	SP100		LYRM2
Down	YTHDC1	S100A10	NKTR	NUCB2	SOX4	TUBB4B	CD69	IDS	BAZ1A	ARID5B	NR4A2	GAPDH	EML4	RPS19	NUCB2	AREG	PASK	RPL19	RPL30	PASK	MHENCR	DDIT4	ANKRD12
	ZNF292	AES	ZNF292	RFLNB	TUBA4A	CD69	SAT1	JUNB	RASGEF1B	DDIT4	HSPA5	PASK	AP3M2	ATF7IP2	OCIAD2	RPL21	ATM	RPL10A	RPS23	SARAF	LUC7L3		JUNB
	POLR2J3.1	TRAC	DDX17	GZMM	UBC	PMAIP1	RGS1	UBB	CHD8	JUNB	ZNF331	S100A4	RNF19A	PAG1	PIK3IP1	CAMK4	N4BP2L2	RPL23A	MXI1	RPS13	FAM102A		DUSP1
	PIK3R1	CD3D	PTPRC	DDIT4	SAT1	KLF6	TNFAIP3	MT2A	U2SURP	KLF2	NEAT1		GOLGB1	RPS24	CHI3L2	GADD45B	DYRK2	RACK1	RPL3	RPL7	TCF7		EMP3
	FYB1	IER2	PNISR	NDUFA2	NR4A2	PIM3	S100A4	S100A4	CWC25	ACTB	CD69		EIF3A	CDKN2D	RFLNB	RFLNB	PNISR	RPS4X	DHRS3	RCAN3	CAMK4		PPP1R15A
	NKTR	S100A6	ZFP36L1	ANP32B	SH3BGRL3	DUSP2	NEAT1	RGS1	SFXN1	DUSP2	DUSP1		GPRIN3	LPIN2	RPS3A	AIF1	GMFG	RPL3	RPL38	RPL22	FCGRT		FTH1
	PNN	PFN1	EPB41	SERF2	CXCR4	FXYD5	SLC2A3	TNFAIP3	YPEL5	TUBB4B	JMJD1C		MT-ND2	NELL2	TCF7	CXCR4	NUCB2	RPS12	RPS12	RPS8	LEF1		CD69
	AKAP9	FCGRT	FYB1	TRBC2	VIM	MT2A	ANKRD12	UBC	NDUFV2	IDS	IDS		LRRFIP1	ARMH1	CCR7	SOX4	MGAT4A	RPS14	RPS6	RPL9	SATB1		RGCC
	ZFP36	IL32	IL32	RPS4Y1	ARL4C	NR4A2	GPR183	GPR183	STAG2	MT-ND4L	TSC22D3		ARID5B	CHI3L2	YBX3		ARMH1	RPSA	IL7R	EIF3E	RFLNB		FOS
	PTPRC	CD52	PRPF4B	ZFP36L1	ANXA1	GPR183	DUSP1	TSC22D3	C16orf72	MCL1	CXCR4		PPP2R5C	TNFAIP3	DHRS3		AIF1	EEF1B2	AIF1	MAL	SOX4		DNAJA1
	GOLGA4	TMSB10	FCGRT	CD52	FOSB	FTH1	ARL4C	YPEL5	GPR183	CREM	ANXA1		MALAT1	RPLP0	DYRK2		LEF1	RPS18	RPS13	FHIT			ZFP36
	FUS	LTB	PNN	FOS	ZFP36L2	SAT1	ZNF331	ZFP36	ZNF791	DUSP1	ARL4C		SREK1	IL7R	PLAC8		OCIAD2	EEF1A1	RPL32	RPS17			CXCR4
	FOS	S100A4	RIPOR2	ACTG1	DUSP2	DUSP1	ANXA1	DUSP1	ELL2	ANKRD12	RGCC		NEAT1	RGS10	AREG		PRMT2	RPL10	PDCD4	IL7R			KLF2
	CCNL1	SOX4	MALAT1	S100A4	TUBB4B	JUNB	KLF6	FOS	RIPOR2	S100A10	YPEL5		ANXA1	MYADM	CAMK4		TGFBR2	RPS2	RPL34	CAMK4			IDS
	IER2		LEF1	RAC2	FTH1	ANXA1	RGCC	PASK	PHF20L1	SLC2A3	ZFP36		ANKRD11	FCGRT	SATB1		CCR7	FTH1	EEF1B2	AIF1			YPEL5
	NEAT1		LUC7L3	DYRK2	IER2	RGCC	NR4A2	RGCC	CUL3	SH3BGRL3	RGS1		GOLGA4	NINJ1	IKZF1		IKZF1	RPL7A	RPS27	RPS3A			TSC22D3
	PRPF4B		LTB	TXNIP	DUSP1	S100A4	JUNB	FTH1	SNX9	TENT5C	FOS		PIK3R1	AIF1	PRMT2		GIMAP7	RPS4Y1	RPL23	FOXP1			CALM1
	S100A4		S100A4	LTB	JUNB	FOS	ZFP36	ANXA1	SUZ12	ZNF331	TNFAIP3		EZR	VIM	LEF1		PIK3IP1	RPLP0	RPL9	LEF1			TNFAIP3
	BTG2		DYRK2	PFN1	DDIT4	ZFP36	PASK	PPP1R15A	CCDC186	GADD45A	PPP1R15A		ANKRD12	FHIT	FHIT		CD2	RPLP1	RPS3A	CCR7			RGS1
	SOX4		TXNIP	SOX4	FOS	PASK	FOS	KLF6	XRN1	AP3M2	KLF6		PASK	NOSIP	AIF1		FYB1	RPS8	RPL21	RPL23			SRGN
	MALAT1		SOX4	IER2	RGCC	SRGN	SRGN	SRGN	GGNBP2	PIK3R1	SRGN		S100A4	ANXA1	SOX4		SOX4	RPS5	SOX4	SOX4			KLF6
					SRGN
					S100A4
					ZFP36
