# Supplementary material for: Single-cell RNA-seq analysis of longitudinal CD4+ T cell samples reveals cell-type-specific changes during early stages of type 1 diabetes
Source: Genome Med. 2025 Dec 29;17:154. doi: 10.1186/s13073-025-01574-x (PMC12751217; doi:10.1186/s13073-025-01574-x)
Supplement: Supplementary file 2 — Supplementary Material 2. Table S1: Metadata table. Table S2: Cell hashing antibody for cell multiplexing used for scRNA-seq. Table S3. Sample staining and pooling scheme used for scRNA-seq Table S4. Marker gene list for all ten clusters annotated. Table S5 – S14: Linear Mixed Effext (LME) modelling analysis for genes affected by status (Case vs Control), age, sex and interaction of status and age in all ten clusters annotated. Table S15: ROTS analysis for genes affected by status at five timepoints. Table S16: GSEA results on T1D status associated genes from LME analysis across seven cell types. Table S17: GSEA results on T1D status associated genes from ROTS analysis across cell types identified five timepoints. Table S18: Regulon specificity score for all 245 regulons identified across ten cell types. Table S19: GO over-representaion results for differentially expressed regulons together with their target genes. [file 13073_2025_1574_MOESM2_ESM.zip › Additional file 2/Table S10_LME_Naive Tregs.xlsx]

## Sheet: Status
gene	coef	coef.low	coef.high	p	fdr
UBE2V1	2.74386	1.57717	3.89533	1.31165e-05	0.140727
POLR3GL	2.38201	1.31107	3.45295	3.40477e-05	0.182649
SUSD3	2.25267	1.17711	3.32823	8.59289e-05	0.257134
PTPN9	2.42174	1.23448	3.618	0.000138088	0.257134
GRK5	2.20954	1.11134	3.30774	0.000152372	0.257134
CENPT	2.47411	1.22795	3.72027	0.000182792	0.257134
PTPRC	0.628511	0.310342	0.945058	0.000198447	0.257134
KCTD17	2.36079	1.15716	3.58807	0.000231579	0.257134
PRMT2	1.08006	0.527128	1.64313	0.000241691	0.257134
QSER1	2.46311	1.19239	3.73384	0.000251407	0.257134
FCRL3	2.65445	1.24631	4.06259	0.000358852	0.257134
SNW1	-0.570709	-0.871473	-0.266776	0.000362337	0.257134
CSTF3	2.39014	1.11892	3.66135	0.000370626	0.257134
RTN3	1.83985	0.859817	2.81989	0.000377727	0.257134
AL691432.2	2.40866	1.12361	3.69204	0.000398339	0.257134
AC022916.1	2.25215	1.02093	3.45385	0.000408757	0.257134
FAM185A	2.22467	1.02464	3.41351	0.000423209	0.257134
TET1	1.72121	0.794421	2.648	0.000431392	0.257134
ANXA11	0.752219	0.343117	1.16132	0.000486866	0.274926
VPS29	0.759497	0.340919	1.17807	0.000570025	0.30528
C9orf72	-1.70167	-2.63938	-0.743947	0.000607685	0.30528
TRMT61B	1.79918	0.795241	2.81446	0.000689122	0.30528
LCP2	1.76098	0.777511	2.74757	0.00069626	0.30528
UBE2L6	2.13165	0.932751	3.33056	0.000721013	0.30528
ICOS	1.85858	0.807013	2.91545	0.000814557	0.30528
TRIM52	1.9032	0.825168	3.00008	0.000828669	0.30528
HSP90AB1	0.469444	0.203725	0.737456	0.000832039	0.30528
GZMA	1.72623	0.742065	2.71039	0.000840273	0.30528
VPS54	2.25673	0.966924	3.54654	0.000863758	0.30528
AC004585.1	1.53693	0.658785	2.41903	0.000909023	0.30528
P2RX5	2.33484	0.990417	3.67926	0.000937719	0.30528
DCAF6	2.27042	0.956999	3.58384	0.00098658	0.30528
DUSP5	1.93147	0.815204	3.0677	0.00104236	0.30528
TPRN	2.24236	0.938534	3.54619	0.00104273	0.30528
NDUFB7	1.62716	0.678487	2.57583	0.00107348	0.30528
DHX35	-2.07499	-3.28045	-0.868588	0.00107898	0.30528
SET	0.390623	0.163753	0.61823	0.00108072	0.30528
PRR13	0.568717	0.238638	0.90416	0.00108748	0.30528
PDCD4-AS1	1.90996	0.798754	3.03392	0.00110969	0.30528
LTA	1.69155	0.704698	2.69274	0.00115015	0.306739
SVIL	-1.93001	-3.06117	-0.8012	0.00117218	0.306739
RBMS3	2.05831	0.849902	3.27525	0.00121257	0.306937
LEF1	0.60779	0.248984	0.969312	0.00126582	0.306937
PDIA4	2.21669	0.906049	3.53408	0.0013109	0.306937
SNUPN	1.70422	0.693689	2.71264	0.00132491	0.306937
TAF1A	-1.9791	-3.15817	-0.800024	0.00134895	0.306937
RPS26	-1.04156	-1.6606	-0.416503	0.00139429	0.306937
HLA-F	0.884602	0.357787	1.41719	0.00143728	0.306937
CCPG1	-1.31468	-2.10429	-0.526934	0.00147101	0.306937
RPA1	2.01	0.80217	3.21784	0.00147413	0.306937
CYBC1	2.1773	0.866029	3.48857	0.00150796	0.306937
SIN3B	2.25978	0.897142	3.62241	0.00152719	0.306937
AEN	2.22439	0.886246	3.571	0.00157064	0.306937
SLC50A1	2.06228	0.814511	3.31134	0.00161949	0.306937
LARS	2.1971	0.87079	3.56458	0.00162134	0.306937
PTMS	1.89355	0.742941	3.04416	0.00165072	0.306937
RINL	2.10657	0.820223	3.38838	0.00167364	0.306937
RBL2	1.20028	0.469131	1.93143	0.00169214	0.306937
C14orf119	2.22119	0.86635	3.57603	0.00171487	0.306937
TADA2A	1.97734	0.770379	3.1843	0.00172713	0.306937
SPECC1L	2.02843	0.788082	3.26877	0.00175799	0.306937
PTPN23	1.98997	0.77205	3.20788	0.00177371	0.306937
KDELC2	1.99506	0.769414	3.23104	0.00191268	0.321657
PYHIN1	0.966088	0.36931	1.5596	0.00193807	0.321657
PPP3CB	1.83812	0.702361	2.97389	0.00194871	0.321657
MAP3K14-AS1	1.49146	0.555897	2.41439	0.00210346	0.33851
AC020743.1	1.45361	0.551981	2.35819	0.00211391	0.33851
MAN2B2	2.16246	0.816002	3.5097	0.00215771	0.340443
NSUN6	1.81245	0.678485	2.94641	0.00219932	0.341978
CAPNS1	1.64806	0.619738	2.6853	0.00224889	0.34469
NUF2	1.51516	0.559128	2.4712	0.00238439	0.35636
RSAD2	3.07924	1.14454	5.02298	0.00239868	0.35636
ZNF574	2.12378	0.781344	3.46623	0.00242467	0.35636
TCF7	0.555741	0.20452	0.9091	0.0024618	0.356927
LUZP1	1.40961	0.516617	2.30281	0.00252958	0.361865
CTLA4	1.17989	0.430246	1.92988	0.00260869	0.368174
SMAD3	1.59651	0.578022	2.615	0.00264316	0.368174
UNKL	-1.7393	-2.8531	-0.606399	0.00289383	0.368174
DAPP1	2.25931	0.80731	3.71285	0.00292123	0.368174
AL158055.1	1.69397	0.598571	2.78937	0.00299374	0.368174
IFITM2	1.06426	0.376887	1.7634	0.00307901	0.368174
UBQLN2	1.48869	0.525914	2.46025	0.00310827	0.368174
UQCC1	1.83282	0.642453	3.02318	0.00311444	0.368174
IMPDH1	2.01111	0.705614	3.35084	0.00314057	0.368174
GALT	1.65958	0.583851	2.74813	0.00315853	0.368174
SNX18	1.95023	0.680419	3.22004	0.00318586	0.368174
JAK2	1.71584	0.601681	2.8365	0.00320823	0.368174
IL11RA	1.89466	0.656931	3.13238	0.00328207	0.368174
APOO	2.14135	0.742197	3.5405	0.00328772	0.368174
NEURL1	1.74761	0.612261	2.88891	0.00329257	0.368174
ANKRD42	1.9414	0.660267	3.20762	0.00330392	0.368174
SUDS3	1.86157	0.643696	3.07944	0.00332481	0.368174
VMA21	1.64806	0.569961	2.72483	0.00335909	0.368174
AGO1	1.98421	0.684371	3.28404	0.00336454	0.368174
OVCH1-AS1	-1.78252	-2.94869	-0.616298	0.00339142	0.368174
MAP3K5	2.00283	0.688332	3.31733	0.00342112	0.368174
IRF2BPL	1.50945	0.521006	2.5056	0.00345217	0.368174
CPA5	2.37565	0.807543	3.94414	0.0035243	0.368174
NAPA-AS1	-1.80057	-2.9826	-0.611666	0.00357253	0.368174
SLC41A1	1.97176	0.671275	3.27225	0.00357316	0.368174
NLRC3	1.872	0.636991	3.10701	0.00358133	0.368174
PGGHG	1.456	0.494746	2.41725	0.00360405	0.368174
C17orf80	1.62317	0.54997	2.69638	0.00365105	0.368174
TSC22D4	1.98211	0.669929	3.29463	0.00369169	0.368174
MCUB	0.632873	0.212946	1.0528	0.00376608	0.368174
CEP57L1	1.63276	0.548746	2.71678	0.00378543	0.368174
SNHG15	0.62031	0.209354	1.03117	0.00378585	0.368174
PHF11	1.28732	0.434191	2.14083	0.0037889	0.368174
ZCCHC2	1.28473	0.432081	2.13593	0.00381368	0.368174
PIK3R1	-0.531399	-0.885011	-0.177788	0.0038614	0.368174
GMPS	1.45599	0.483464	2.42852	0.00398954	0.368174
BCAP29	1.81161	0.600859	3.02235	0.00400908	0.368174
DIP2A	1.59598	0.529071	2.66288	0.00401784	0.368174
C11orf24	1.58517	0.522086	2.64244	0.00403019	0.368174
DEK	0.63729	0.212249	1.06405	0.00404818	0.368174
NLE1	1.93693	0.644189	3.23136	0.00406267	0.368174
RPS6KA5	1.3369	0.441732	2.23208	0.00407447	0.368174
AC079305.1	1.69236	0.55536	2.82285	0.00408843	0.368174
GEN1	-1.86983	-3.12242	-0.61725	0.00409042	0.368174
MEMO1	1.63096	0.537432	2.72449	0.00412148	0.368174
STAU2	1.91359	0.635876	3.20279	0.00416516	0.368174
PPP1R15B	0.689329	0.223573	1.15099	0.00420745	0.368174
EDAR	1.4092	0.467304	2.36686	0.00422084	0.368174
ULBP2	2.03656	0.662536	3.41058	0.00434685	0.373685
TDP2	1.34709	0.4368	2.25544	0.00441323	0.373685
MARK2	2.01016	0.651443	3.36887	0.00441532	0.373685
RBM38	-0.506022	-0.846578	-0.163573	0.00442334	0.373685
RPS19BP1	-0.567786	-0.9507	-0.181844	0.00451044	0.378067
UBE2K	0.870507	0.280817	1.46489	0.00463439	0.385445
AC005076.1	1.36839	0.427014	2.30043	0.00478243	0.390894
GLRX	1.8417	0.585942	3.11907	0.0048531	0.390894
ME2	1.62141	0.509804	2.73303	0.00497152	0.390894
H2AFY	0.498667	0.157736	0.843095	0.00497776	0.390894
SACM1L	1.67102	0.528212	2.83036	0.00498954	0.390894
CBL	1.84652	0.577341	3.1157	0.00507744	0.390894
PGAP3	1.80889	0.568369	3.05889	0.00508821	0.390894
SCGB3A1	1.84017	0.573236	3.09937	0.00510005	0.390894
GTF3C1	1.56345	0.488253	2.64162	0.00524335	0.390894
ZNF568	2.02909	0.628626	3.42955	0.00525327	0.390894
JTB	0.459314	0.142801	0.781996	0.00527715	0.390894
CRELD1	1.90674	0.59525	3.22556	0.00529691	0.390894
SGK494	-1.85721	-3.14052	-0.573888	0.00530327	0.390894
CCDC7	1.62456	0.500358	2.74876	0.00536679	0.390894
ZNF189	1.41569	0.43408	2.3973	0.00545407	0.390894
MEF2D	-0.782054	-1.32454	-0.23957	0.00547238	0.390894
ZDHHC21	-1.77991	-3.0515	-0.542988	0.00556182	0.390894
METTL25	1.84234	0.560221	3.12447	0.0056179	0.390894
EVI5	1.83375	0.557417	3.11008	0.00562463	0.390894
ZNF677	1.89337	0.571499	3.20622	0.00563463	0.390894
SIK1B	1.6984	0.504679	2.87599	0.00563847	0.390894
GRPEL1	0.686543	0.207886	1.1652	0.00570159	0.390894
DCTN6	-0.789175	-1.33884	-0.239404	0.00577859	0.390894
ARHGAP35	-1.76035	-2.99064	-0.530057	0.00581367	0.390894
KLC4	1.9389	0.583272	3.29452	0.00583247	0.390894
ZXDA	1.91626	0.575285	3.25724	0.00587362	0.390894
CD164	0.512792	0.153674	0.870506	0.00590023	0.390894
STAMBPL1	1.93773	0.580108	3.29534	0.00592991	0.390894
DGKH	1.91566	0.572002	3.25931	0.0059829	0.390894
ZNF213	-1.42996	-2.43587	-0.430113	0.0059879	0.390894
N4BP2L1	1.24442	0.374827	2.12796	0.0059881	0.390894
GOLGA6L4	1.38242	0.412332	2.35252	0.00600506	0.390894
MAP4K3	2.014	0.604699	3.42973	0.00602262	0.390894
SAMD9L	2.19945	0.653702	3.7452	0.00607725	0.390894
UNG	1.67536	0.497436	2.86647	0.00612935	0.390894
ATF7IP2	0.70253	0.208717	1.19621	0.0062285	0.390894
PARN	1.9133	0.555879	3.26349	0.00627869	0.390894
C1orf216	1.32683	0.390376	2.26329	0.00628518	0.390894
NDUFS8	1.30664	0.386432	2.23596	0.00628744	0.390894
HVCN1	2.01218	0.590995	3.43336	0.00632082	0.390894
MVP	1.84562	0.537666	3.16448	0.0063457	0.390894
ZNF836	1.47364	0.433478	2.51122	0.00634754	0.390894
HSD17B4	1.27059	0.372652	2.16853	0.00635041	0.390894
IFITM1	1.00148	0.293725	1.70641	0.00637387	0.390894
FAM19A2	2.03808	0.600442	3.47611	0.00637876	0.390894
NDRG3	2.02142	0.591532	3.45131	0.00639706	0.390894
AREG	1.534	0.448452	2.61642	0.00641228	0.390894
ANTXR2	1.77653	0.514088	3.03896	0.00663094	0.40194
LY86	1.20095	0.344122	2.05281	0.0066837	0.402862
ETAA1	1.91705	0.551694	3.2824	0.00674762	0.403547
AMBRA1	-1.79923	-3.08369	-0.521435	0.00677029	0.403547
C17orf49	-1.33929	-2.29207	-0.384074	0.00682661	0.404656
NCOR1	0.666473	0.191621	1.14552	0.00702558	0.412535
DAG1	1.90468	0.540762	3.2686	0.00703643	0.412535
LIMS1	1.63499	0.465989	2.81298	0.00710955	0.414556
MAGOHB	1.87519	0.528419	3.22195	0.00719772	0.417429
AL137003.2	1.82992	0.512797	3.14704	0.00731863	0.41792
IRF3	1.15919	0.323942	1.99443	0.00737876	0.41792
AC108673.3	1.47121	0.410635	2.53179	0.00740554	0.41792
MTERF3	1.75686	0.490245	3.02348	0.00741084	0.41792
SMG1	0.539822	0.146558	0.927973	0.00741391	0.41792
IFNGR1	-0.965138	-1.65942	-0.269386	0.00743991	0.41792
GPR155	1.40048	0.382362	2.41147	0.00757884	0.423507
CTC1	1.7561	0.484441	3.02775	0.00766264	0.424698
ADD1	1.12517	0.310157	1.94018	0.00767931	0.424698
AXIN1	1.82303	0.500985	3.14508	0.00774721	0.425914
MARCH9	1.60689	0.440143	2.77364	0.00781988	0.425914
RNF227	1.25496	0.34347	2.16644	0.0078376	0.425914
TCTA	1.84782	0.505036	3.19061	0.00786821	0.425914
OTUD1	1.266	0.346794	2.19992	0.00790206	0.425914
EMP3	-0.575585	-0.993668	-0.157974	0.0079395	0.425914
PLEKHM1	-1.01471	-1.75325	-0.277442	0.00799029	0.425954
WNK1	1.03386	0.280543	1.78718	0.00802868	0.425954
EMD	-0.574624	-0.992122	-0.154064	0.00806698	0.425954
LCK	0.556137	0.151198	0.967555	0.00809905	0.425954
GOSR2	-1.50335	-2.60224	-0.404459	0.00822101	0.427502
CAPRIN2	1.9625	0.52624	3.39876	0.00829579	0.427502
CEBPB-AS1	1.09819	0.293205	1.90318	0.00839372	0.427502
NMI	1.16794	0.311297	2.02458	0.00843222	0.427502
SNN	-1.01655	-1.75951	-0.269647	0.00846998	0.427502
KCNJ12	1.31515	0.349363	2.28094	0.00850821	0.427502
CIAO1	1.73789	0.464324	3.02157	0.0085278	0.427502
NHLRC3	1.87843	0.498531	3.25833	0.00852935	0.427502
DDX5	0.283427	0.0751311	0.491034	0.00857862	0.427502
EIF4A2	0.362392	0.0957337	0.627756	0.00858253	0.427502
SATB1	0.440281	0.117443	0.766088	0.008614	0.427502
FAM210A	-1.95666	-3.39757	-0.488256	0.00861964	0.427502
ENO1	0.692063	0.184148	1.20732	0.00868673	0.427502
MAFK	1.41685	0.37259	2.46111	0.00873901	0.427502
VPS11	1.38469	0.36342	2.40596	0.00878385	0.427502
BPHL	-1.57379	-2.73237	-0.412043	0.00880529	0.427502
SHARPIN	1.32694	0.34771	2.30618	0.00882044	0.427502
SOD1	0.454034	0.119859	0.789822	0.00886472	0.427502
MAGEF1	1.83915	0.480562	3.19773	0.00888554	0.427502
HERC5	1.84733	0.484708	3.21648	0.00900323	0.431231
PKNOX1	1.73121	0.452215	3.0205	0.00912648	0.435191
NDUFB5	1.42652	0.367924	2.48511	0.00918596	0.436089
ESR1	-1.22617	-2.13419	-0.306688	0.00922806	0.436158
LFNG	1.70668	0.429291	2.97236	0.0093445	0.439724
GRPEL2	1.7748	0.453247	3.09636	0.00941583	0.440707
MARCH8	1.3324	0.339805	2.325	0.00944753	0.440707
IPO7	0.693781	0.178135	1.21084	0.0094903	0.440786
MIIP	1.72974	0.438215	3.01759	0.00957437	0.44099
MXD4	-0.691369	-1.20608	-0.173636	0.00957691	0.44099
PM20D2	1.90039	0.481907	3.31857	0.00972788	0.446028
KANK3	1.31677	0.329014	2.30452	0.00992762	0.451618
R3HDM1	1.56704	0.391443	2.74264	0.009934	0.451618
METTL18	1.70673	0.429539	3.00276	0.00999761	0.451728
SEC11C	1.03646	0.257958	1.81497	0.0100206	0.451728
PINK1	-1.80539	-3.16196	-0.42171	0.0100852	0.451812
FBRS	-0.643597	-1.13045	-0.161411	0.0101204	0.451812
CHTOP	-1.11387	-1.95201	-0.275724	0.0101488	0.451812
BAG3	1.75426	0.435141	3.07629	0.0102533	0.453659
UROD	1.54147	0.379549	2.70339	0.0102749	0.453659
COA6	1.09995	0.270879	1.94381	0.0104198	0.458174
CD2	0.879179	0.214984	1.54469	0.01061	0.464633
PPP1CB	-0.517254	-0.909798	-0.126297	0.0106569	0.46479
AKIP1	1.75078	0.420391	3.08117	0.0108746	0.468782
BIN3	-1.2661	-2.22622	-0.300077	0.0108887	0.468782
CCDC57	-0.638684	-1.12354	-0.153424	0.0109599	0.468782
ITPKC	1.46113	0.348462	2.5738	0.011038	0.468782
IRF1	0.710271	0.170411	1.2507	0.011055	0.468782
FRA10AC1	1.54156	0.367265	2.71586	0.0110628	0.468782
CHST11	1.07256	0.253981	1.90133	0.0110991	0.468782
ULK3	1.41099	0.33535	2.48663	0.0111206	0.468782
PPM1F	1.50572	0.356709	2.65473	0.0111985	0.468782
JADE2	1.38194	0.331172	2.44577	0.0112114	0.468782
CD69	0.549484	0.131426	0.969559	0.0112452	0.468782
HNRNPDL	0.369412	0.0877352	0.656086	0.0112728	0.468782
RIPK2	1.69807	0.405	3.00155	0.0113221	0.469016
SASS6	1.78773	0.424227	3.16717	0.0114309	0.470928
LINC00920	1.50544	0.354631	2.67589	0.011541	0.470928
HINT2	1.4617	0.344152	2.58828	0.0115693	0.470928
CNPPD1	1.2635	0.294087	2.23291	0.0116253	0.470928
NUDT8	1.56793	0.362827	2.77304	0.0117665	0.470928
CHMP4B	-0.600146	-1.06142	-0.138868	0.0117681	0.470928
ETS1	0.505873	0.117972	0.895639	0.0117904	0.470928
PHF6	1.56659	0.36542	2.78338	0.011901	0.470928
RPL22L1	0.357824	0.0827955	0.633283	0.0120142	0.470928
ZNF267	-0.703521	-1.2459	-0.1619	0.0120556	0.470928
PEMT	1.54406	0.356557	2.74454	0.0120971	0.470928
PMS1	1.60967	0.366099	2.85325	0.0121872	0.470928
ZMAT5	1.63786	0.372017	2.9037	0.0122194	0.470928
LINC01679	-1.4971	-2.65441	-0.33979	0.0122378	0.470928
ETFA	-1.22486	-2.17267	-0.277046	0.0123217	0.470928
SMYD3	1.60769	0.362045	2.84783	0.0123418	0.470928
WDR11	1.62419	0.366701	2.88168	0.0123661	0.470928
KDM5C	-1.36435	-2.42137	-0.307209	0.0124217	0.470928
IDH2	1.19362	0.267702	2.1186	0.0124435	0.470928
PLCL2	1.60383	0.359967	2.84769	0.0125106	0.470928
LGALS8	1.17993	0.266779	2.09971	0.0126024	0.470928
PRDM1	1.78055	0.400564	3.16564	0.0126889	0.470928
RAB11A	1.3788	0.309521	2.45813	0.0128259	0.470928
LIAS	1.48322	0.331526	2.64672	0.0128948	0.470928
CENPU	1.62975	0.358644	2.90085	0.0129932	0.470928
DDIT4	1.59888	0.355231	2.85626	0.0130563	0.470928
ACADM	1.75978	0.385983	3.13358	0.0130741	0.470928
CFAP97	1.07369	0.235492	1.91189	0.0130748	0.470928
YBX3	0.808545	0.179477	1.44085	0.0130888	0.470928
ECHDC2	-0.875846	-1.5604	-0.193294	0.0131033	0.470928
CXCR3	-1.28961	-2.29438	-0.279558	0.0131289	0.470928
PDE7A	1.34387	0.293899	2.39383	0.0131457	0.470928
S1PR2	-1.65321	-2.94531	-0.361105	0.013176	0.470928
WDR75	1.36761	0.29842	2.43554	0.0132718	0.470928
AC006449.6	1.51973	0.327298	2.70448	0.0132763	0.470928
ACSS2	1.39737	0.305811	2.49301	0.0133416	0.470928
CNEP1R1	1.35674	0.295387	2.41799	0.013358	0.470928
IRF2	1.74301	0.382327	3.11841	0.0133595	0.470928
HNRNPLL	1.61557	0.348137	2.883	0.0135085	0.470928
CLP1	1.30048	0.280021	2.32093	0.0135276	0.470928
FMR1	1.24751	0.262258	2.22522	0.0136021	0.470928
KLHL42	1.53879	0.334304	2.75809	0.0136165	0.470928
MRPL58	-1.04781	-1.87222	-0.21055	0.0137151	0.470928
NFIX	1.27067	0.269716	2.26535	0.0137625	0.470928
CDC25B	1.36828	0.291654	2.4449	0.0137764	0.470928
ECPAS	1.63969	0.346631	2.92721	0.0137934	0.470928
OAS2	2.02433	0.431027	3.61764	0.0138031	0.470928
PRKAG2	1.13636	0.241624	2.0311	0.0138371	0.470928
SDCCAG8	1.59452	0.338748	2.85029	0.0138583	0.470928
KPNA4	0.466074	0.10004	0.833758	0.0138712	0.470928
CAMSAP1	1.76112	0.373712	3.14852	0.0138865	0.470928
SMIM14	-1.32525	-2.37446	-0.284724	0.0138983	0.470928
ELP3	1.80035	0.385164	3.21754	0.0139345	0.470928
CACTIN	1.69198	0.345825	3.02115	0.0139399	0.470928
RARS2	-1.34606	-2.40555	-0.265428	0.0139729	0.470928
MPP5	1.46325	0.30911	2.61738	0.0139972	0.470928
GNG8	1.59011	0.336204	2.84061	0.0139995	0.470928
MARS2	1.60318	0.33587	2.87049	0.0142016	0.470928
TAP2	1.48426	0.3107	2.65781	0.0142218	0.470928
RGMB	1.47346	0.307595	2.63933	0.0142893	0.470928
CBR1	1.73623	0.36224	3.11022	0.0143037	0.470928
TXK	1.32753	0.276606	2.37845	0.014336	0.470928
HIST1H2AC	1.56218	0.325498	2.79886	0.014336	0.470928
TMEM230	1.15212	0.241499	2.07726	0.0143854	0.470928
PAICS	1.48374	0.307323	2.66016	0.0144823	0.470928
ALDH7A1	1.19597	0.24719	2.14475	0.0145349	0.470928
PURB	0.917266	0.188854	1.64568	0.0146301	0.470928
SNU13	-0.383012	-0.68614	-0.0769342	0.0146485	0.470928
PISD	1.57704	0.324425	2.83435	0.0148769	0.470928
HDAC7	1.47826	0.301187	2.65534	0.0148878	0.470928
RPP40	1.59522	0.308192	2.8647	0.0148904	0.470928
LRRC7	1.62017	0.328893	2.91144	0.0149779	0.470928
CMPK1	0.486152	0.100064	0.876921	0.0149805	0.470928
TMEM120A	1.65429	0.334862	2.97372	0.0150482	0.470928
PRMT7	1.77555	0.35935	3.19174	0.0150521	0.470928
MRI1	1.59618	0.322011	2.89793	0.0150648	0.470928
FUBP3	1.47812	0.30131	2.67169	0.015083	0.470928
ZNF740	-1.72693	-3.10516	-0.3487	0.0151092	0.470928
PTP4A2	0.376415	0.0751624	0.677232	0.0152413	0.470928
HMG20B	1.58446	0.31749	2.85142	0.0152978	0.470928
RCOR3	1.35204	0.269468	2.43126	0.0153455	0.470928
RAP1GAP2	-1.47133	-2.64865	-0.294013	0.0153654	0.470928
TMEM243	0.430879	0.0867643	0.782134	0.0154374	0.470928
HIST1H1D	1.24135	0.247298	2.23541	0.0154407	0.470928
TTC39B	1.6091	0.300232	2.89605	0.0154506	0.470928
LINC01011	1.49818	0.297812	2.69854	0.0154943	0.470928
OAS1	1.86286	0.369542	3.35077	0.0154977	0.470928
DDX28	1.24627	0.250401	2.24766	0.0155626	0.470928
GLCCI1	1.22846	0.243265	2.21365	0.0155883	0.470928
PPP1R21	1.5784	0.311963	2.84484	0.0156355	0.470928
AL163051.1	1.47323	0.290891	2.65556	0.0156595	0.470928
SOCS3	1.46768	0.289766	2.65117	0.0159475	0.470928
LBHD1	-1.23447	-2.22812	-0.240825	0.0159559	0.470928
ZNF519	1.77242	0.345215	3.19962	0.0159953	0.470928
XXYLT1	1.35687	0.26831	2.4604	0.0160004	0.470928
NCL	0.254669	0.0500647	0.459936	0.0160482	0.470928
TUSC2	1.23208	0.239396	2.22476	0.0160543	0.470928
FBLN5	1.24953	0.241962	2.25302	0.0160586	0.470928
PIP4K2C	1.40208	0.274442	2.53321	0.0161213	0.470928
CAP1	1.1963	0.228857	2.15927	0.0161416	0.470928
TESPA1	0.929923	0.179471	1.68037	0.0162199	0.470928
ENTR1	1.19454	0.231467	2.17583	0.016236	0.470928
FYB1	0.571688	0.111119	1.03712	0.0163388	0.470928
TNFSF10	1.84531	0.358706	3.3407	0.0164007	0.470928
DIAPH2	-1.65271	-2.98982	-0.315595	0.0164802	0.470928
TCF25	-0.457827	-0.828244	-0.0882094	0.0164954	0.470928
RAC2	0.645019	0.123028	1.16701	0.0165085	0.470928
LRRC57	-0.785865	-1.42209	-0.149638	0.01655	0.470928
XRCC1	1.67371	0.318431	3.02899	0.0165702	0.470928
CDC7	1.52434	0.289723	2.75895	0.0165947	0.470928
MEGF9	1.18514	0.225993	2.15229	0.0166263	0.470928
TNNT3	1.28999	0.242979	2.35044	0.0166758	0.470928
TPR	0.548321	0.10465	0.993363	0.0166951	0.470928
SELENOI	-1.23306	-2.23293	-0.233183	0.0167179	0.470928
RBM7	0.572892	0.109234	1.0449	0.01674	0.470928
TARSL2	1.05844	0.193826	1.91403	0.0167506	0.470928
TMEM127	-1.30038	-2.35275	-0.235535	0.0168333	0.470928
PDZD11	1.52393	0.285525	2.79379	0.0168615	0.470928
NOTCH1	1.54389	0.292683	2.80628	0.0168951	0.470928
FBXO9	0.9039	0.169229	1.63857	0.0169631	0.470928
E2F6	1.632	0.303546	2.96046	0.0171233	0.470928
HLA-E	0.337232	0.0637233	0.613193	0.0171525	0.470928
PRPSAP1	1.72982	0.320243	3.13889	0.0171987	0.470928
ISG20	0.624261	0.117749	1.13705	0.0172014	0.470928
RHOH	0.422214	0.0782653	0.766164	0.0172056	0.470928
L3MBTL3	1.55923	0.28824	2.83022	0.0172725	0.470928
MAN2A2	1.54726	0.289163	2.81685	0.0172809	0.470928
CLTA	-0.484247	-0.877985	-0.0891846	0.0172922	0.470928
PURA	1.05873	0.196889	1.92329	0.0173061	0.470928
ORMDL1	0.409351	0.0751549	0.752889	0.0173438	0.470928
AC062017.1	1.80377	0.331408	3.27613	0.0174216	0.470928
CCDC91	0.766521	0.140581	1.39246	0.0174653	0.470928
WDR45	1.04238	0.19204	1.90746	0.0174798	0.470928
DTX1	1.44281	0.264416	2.62121	0.0174835	0.470928
PPP1CA	1.02098	0.188444	1.85969	0.0174899	0.470928
APBA2	0.880865	0.160965	1.59888	0.0174901	0.470928
XPO1	0.76869	0.140681	1.3967	0.0175167	0.470928
KMT5B	1.1747	0.216274	2.13349	0.0175314	0.470928
HMOX2	1.71385	0.312003	3.1157	0.0176452	0.470928
KNOP1	1.6138	0.293628	2.93398	0.0176586	0.470928
SELENOK	-0.427028	-0.775564	-0.0773105	0.0176954	0.470928
REXO2	0.875725	0.159013	1.59244	0.017708	0.470928
TAPBP	0.436358	0.0803562	0.795309	0.0177477	0.470928
NSD1	0.694639	0.125792	1.26349	0.0177732	0.470928
TRA2B	0.366256	0.0658612	0.66527	0.0177897	0.470928
NT5C3A	0.709526	0.130113	1.2911	0.0177963	0.470928
CDC26	1.32347	0.238922	2.40802	0.0178487	0.470928
MSH6	1.23179	0.222228	2.24136	0.0178645	0.470928
AC078883.3	1.72093	0.308857	3.13299	0.0179908	0.472556
KIAA0040	1.69368	0.303314	3.08404	0.0180428	0.472556
REEP4	-1.49096	-2.71508	-0.266838	0.0180584	0.472556
NLRX1	1.18178	0.210576	2.15298	0.0181645	0.474178
PRIM1	1.67971	0.299589	3.07771	0.0183458	0.476723
EFNB1	1.2007	0.211857	2.1879	0.0183976	0.476723
CC2D1A	1.33958	0.236221	2.44294	0.0184158	0.476723
SAMHD1	-0.610477	-1.11341	-0.107545	0.0184397	0.476723
MAP3K2	-0.535805	-0.980514	-0.0947634	0.0185558	0.478416
ITSN2	0.910623	0.16018	1.66148	0.0185944	0.478416
NDUFA13	0.850795	0.144027	1.5509	0.0186592	0.478934
CRLS1	1.2613	0.218912	2.30092	0.0187211	0.479376
MRPL47	0.520616	0.0899496	0.951282	0.0189065	0.482738
SLC25A38	1.04213	0.182237	1.91271	0.0189424	0.482738
FBXO32	1.2884	0.2215	2.3553	0.0190255	0.483707
UBE2D1	1.41889	0.243795	2.5916	0.0190956	0.484343
DHPS	1.2745	0.217745	2.33125	0.0191749	0.485206
TOX	1.17895	0.200639	2.15726	0.0192677	0.485618
SHISA5	-0.988958	-1.80853	-0.160954	0.0194518	0.485618
PPP2R5A	0.912149	0.153296	1.66973	0.0195773	0.485618
SLC2A11	1.57137	0.265779	2.88794	0.0196583	0.485618
ZNF207	0.391419	0.0667205	0.718335	0.0196869	0.485618
NEK9	1.41485	0.23986	2.6024	0.0197012	0.485618
HMBOX1	1.48399	0.250162	2.72983	0.0197102	0.485618
GARS	0.98681	0.162675	1.8066	0.019732	0.485618
AC137630.3	1.32203	0.220489	2.42357	0.0197481	0.485618
ARL1	1.38227	0.214774	2.53861	0.0197902	0.485618
CLSTN1	1.45447	0.24166	2.66728	0.0198379	0.485618
FAM241A	1.77269	0.292124	3.25015	0.0199702	0.485618
SPNS3	1.53831	0.254753	2.8439	0.0199808	0.485618
PPP1R12C	-1.50807	-2.7674	-0.233506	0.0199814	0.485618
ARHGEF19	1.21814	0.203778	2.23226	0.0200045	0.485618
AC040162.1	1.24977	0.205403	2.29413	0.0200948	0.485618
RNF138	-0.477531	-0.875393	-0.0762482	0.0201719	0.485618
RCOR1	-1.49325	-2.74263	-0.243872	0.0202439	0.485618
SAE1	1.48456	0.242382	2.72674	0.0202507	0.485618
TRAPPC13	-1.58559	-2.9127	-0.258472	0.0202875	0.485618
MYC	1.22765	0.201954	2.25813	0.0203283	0.485618
KIAA0556	1.41359	0.229956	2.59723	0.0203364	0.485618
ANKS1A	1.60628	0.261187	2.95138	0.0203467	0.485618
ZNF324	1.55957	0.233691	2.86442	0.0203971	0.485618
PARP3	1.11574	0.181	2.05047	0.0204015	0.485618
PIAS3	1.36452	0.220734	2.50831	0.0204678	0.485618
PTEN	0.909355	0.147096	1.67161	0.0204689	0.485618
GRK2	0.923183	0.150306	1.70426	0.0204947	0.485618
FKBP5	1.22716	0.195742	2.25404	0.0205038	0.485618
RGS10	0.352971	0.0563979	0.655377	0.0205838	0.48644
COX16	-1.44483	-2.65986	-0.23478	0.0207014	0.487547
ERI3	1.42415	0.227969	2.61807	0.0207457	0.487547
SEL1L3	1.43687	0.229353	2.64439	0.0207803	0.487547
NDUFB3	-1.08917	-2.00394	-0.174917	0.0208124	0.487547
HSPD1	0.696341	0.110549	1.28213	0.0209065	0.488684
MED14	-1.51235	-2.78509	-0.239616	0.0209533	0.488713
SRPK1	1.41466	0.225667	2.62275	0.0210952	0.489202
PTCD3	1.0379	0.163364	1.91244	0.0211064	0.489202
TLE1	-1.21634	-2.23854	-0.186608	0.0211111	0.489202
NUBPL	1.67773	0.262672	3.09278	0.0212295	0.490613
ID2	0.681162	0.107389	1.25582	0.0212737	0.490613
LUC7L3	0.49124	0.0766466	0.905833	0.0213091	0.490613
GGT7	1.6421	0.255598	3.02861	0.0213646	0.490837
VPS37B	-0.730335	-1.34661	-0.114409	0.0214384	0.49148
ZNF19	1.15387	0.1784	2.12934	0.0215196	0.492289
SCRN2	1.50591	0.233162	2.80775	0.0216427	0.494053
DRAM2	0.939799	0.143842	1.73576	0.0217519	0.494606
PCED1B	1.27512	0.195002	2.35524	0.021771	0.494606
SMG9	1.53077	0.225274	2.82517	0.0218053	0.494606
IFI35	1.79397	0.260946	3.31161	0.0219215	0.496193
ZC3H6	1.18598	0.179627	2.19233	0.021992	0.49674
RNF20	1.50207	0.226554	2.77759	0.0220874	0.497528
CAPZB	0.455111	0.0697778	0.844293	0.0221485	0.497528
ZCCHC7	1.13276	0.169212	2.10686	0.0221766	0.497528
AC124319.2	1.14276	0.171689	2.11216	0.0222199	0.497528
HIPK1-AS1	1.37358	0.209592	2.54816	0.0222587	0.497528
RBM14-RBM4	1.14522	0.17135	2.11877	0.022367	0.497717
LINC02312	1.16335	0.172105	2.1546	0.0225262	0.497717
ZNF316	1.63895	0.218657	3.03674	0.0225449	0.497717
TAOK1	1.35632	0.200404	2.51224	0.0225542	0.497717
DCHS1	1.33337	0.196912	2.49062	0.0225552	0.497717
CNNM3	-1.56813	-2.90125	-0.228799	0.0225896	0.497717
FAM3C	-1.37916	-2.55429	-0.201715	0.0227776	0.497717
UBB	0.267941	0.039498	0.496831	0.0228943	0.497717
MTUS1	1.28932	0.186738	2.39191	0.0230032	0.497717
ZBED5	1.18936	0.173697	2.20598	0.0230365	0.497717
LINC00954	1.46381	0.211654	2.71596	0.0230408	0.497717
UBA1	1.27434	0.18386	2.36483	0.0230892	0.497717
NOLC1	0.995509	0.144321	1.84714	0.0231294	0.497717
GART	1.55096	0.222096	2.88227	0.0231981	0.497717
ARPC3	-0.343962	-0.637722	-0.0470388	0.0232551	0.497717
USP11	1.56378	0.223042	2.90451	0.0233451	0.497717
SLC18B1	1.47824	0.209184	2.74031	0.0233469	0.497717
PTBP2	-0.91548	-1.70049	-0.130472	0.0233626	0.497717
FAM111A	1.53807	0.217511	2.85357	0.0233718	0.497717
JARID2	0.586148	0.0821481	1.08819	0.0234899	0.497717
AIMP1	0.437486	0.0620197	0.812247	0.0235246	0.497717
KLF9	0.583772	0.0836439	1.08681	0.0235251	0.497717
NEK11	-1.1681	-2.17017	-0.153654	0.0235336	0.497717
NGDN	0.540001	0.0777801	1.00771	0.0235397	0.497717
ZRANB2	0.463838	0.064998	0.861032	0.0235436	0.497717
FGFRL1	-1.28545	-2.38941	-0.178614	0.0238025	0.497717
MED22	1.44877	0.204656	2.70007	0.0238231	0.497717
MCRIP1	0.950385	0.133365	1.78308	0.023852	0.497717
ERVH48-1	-1.32113	-2.45566	-0.183094	0.0238538	0.497717
ARSA	1.56717	0.219601	2.92796	0.0239266	0.497717
C2orf74	1.39849	0.194073	2.60291	0.0239499	0.497717
OXR1	1.57654	0.211635	2.95885	0.0240465	0.497717
AC007950.2	-1.53625	-2.85837	-0.183836	0.0240514	0.497717
CINP	1.27559	0.178229	2.37706	0.02412	0.497717
B2M	0.266964	0.0375367	0.498031	0.0241341	0.497717
HSPBAP1	1.4723	0.205903	2.74868	0.0241625	0.497717
C8orf58	1.45369	0.199727	2.70765	0.0241683	0.497717
MYO1G	1.36511	0.187389	2.54284	0.0241878	0.497717
UBA5	1.30977	0.17849	2.44105	0.0243458	0.497717
SP110	1.13172	0.153921	2.10951	0.0243887	0.497717
ERAP2	1.43014	0.194015	2.66626	0.0244438	0.497717
FRG1	0.456985	0.0558028	0.851466	0.0245279	0.497717
TRBC2	0.417618	0.0575563	0.780319	0.0245659	0.497717
PREPL	1.40066	0.188904	2.61242	0.0245707	0.497717
AGTPBP1	0.999342	0.1309	1.86319	0.0248048	0.497717
OXSM	1.33122	0.178021	2.48357	0.0248408	0.497717
YPEL3	0.464519	0.063046	0.869605	0.0248571	0.497717
RAB33B	0.713727	0.0949703	1.33248	0.0248604	0.497717
XYLT1	1.53825	0.204424	2.87208	0.0248876	0.497717
FAS	1.41287	0.187018	2.63557	0.0249018	0.497717
PDK1	1.01004	0.133969	1.88611	0.0249289	0.497717
NEIL2	1.65204	0.218446	3.08563	0.0249949	0.497717
LIN7C	1.19174	0.157488	2.22598	0.0250076	0.497717
ZBED6	1.27625	0.168213	2.38429	0.0250638	0.497717
ZNF548	1.36518	0.179855	2.5505	0.0250732	0.497717
KIF3B	-1.58702	-2.96296	-0.190028	0.0250734	0.497717
PSME4	-0.632664	-1.18564	-0.0844306	0.025126	0.497717
ACSS1	1.40156	0.186496	2.62538	0.0251455	0.497717
PRDM4	1.38598	0.179788	2.58782	0.0251476	0.497717
STMP1	0.439357	0.0583878	0.824921	0.0251496	0.497717
RNPEP	1.35134	0.178212	2.5239	0.0251935	0.497717
PLSCR1	1.85386	0.246331	3.4659	0.0252033	0.497717
MRPS6	1.24185	0.164992	2.32328	0.0252407	0.497717
NDUFB2-AS1	1.14867	0.149751	2.14759	0.0252962	0.497717
ERG28	1.00318	0.130431	1.87592	0.0253532	0.497717
CFL2	1.62825	0.212841	3.06008	0.0253762	0.497717
PLAC8	0.474432	0.0618212	0.889313	0.0253795	0.497717
CCDC12	-0.363563	-0.679316	-0.0450213	0.0254664	0.497717
STYX	1.34738	0.173791	2.52096	0.0255216	0.497717
ARHGEF6	1.42554	0.174463	2.66537	0.0256838	0.497717
GIMAP4	1.71242	0.218491	3.20635	0.0257496	0.497717
TRMO	1.32864	0.168196	2.48909	0.0259138	0.497717
HIBADH	1.54093	0.194693	2.88716	0.025954	0.497717
ANKRA2	0.817509	0.100726	1.53	0.0259553	0.497717
ACD	1.63383	0.20616	3.06151	0.0259814	0.497717
TRIM21	1.50371	0.187865	2.81545	0.0260656	0.497717
UBE4B	1.05277	0.13148	1.97406	0.0261948	0.497717
PSMB9	1.26153	0.157365	2.36569	0.0262193	0.497717
SLC7A1	1.54681	0.194807	2.90958	0.0262544	0.497717
AP3S2	1.5094	0.187659	2.83113	0.026288	0.497717
RASD2	-1.46172	-2.75173	-0.183754	0.0263117	0.497717
PTGER4	0.543038	0.0619394	1.01807	0.0263148	0.497717
LYPLA1	1.05662	0.130955	1.98228	0.0263526	0.497717
SELENOH	0.503038	0.0629608	0.94385	0.0263909	0.497717
U2AF1	1.57122	0.190234	2.94433	0.0263932	0.497717
C8orf76	0.954658	0.118319	1.79989	0.0264612	0.497717
HAPLN3	1.28847	0.160457	2.43055	0.0264963	0.497717
ATAD2B	1.18468	0.145772	2.22358	0.0265006	0.497717
TCP11L1	-1.40462	-2.63647	-0.17278	0.0265072	0.497717
MIF-AS1	-1.00993	-1.89589	-0.123979	0.0265485	0.497717
AGPAT1	1.67183	0.205228	3.13842	0.026549	0.497717
MORC2	1.49451	0.18442	2.80483	0.0265709	0.497717
AL080276.2	1.4731	0.179134	2.76706	0.0267416	0.497717
SNRPB	-0.252625	-0.473891	-0.0300019	0.0267703	0.497717
AC018816.1	-1.36086	-2.55718	-0.158045	0.0268574	0.497717
RAP1GDS1	1.01205	0.120777	1.89996	0.0268807	0.497717
MAD1L1	-0.559007	-1.04892	-0.0643443	0.0268997	0.497717
CARS2	1.55282	0.180076	2.958	0.0269974	0.497717
SPIN1	1.22739	0.147164	2.30761	0.0270272	0.497717
FGD3	0.968109	0.108926	1.81855	0.0270978	0.497717
DCLRE1B	1.49962	0.181619	2.82248	0.0271379	0.497717
N6AMT1	1.01322	0.117566	1.90282	0.0271429	0.497717
CENPB	1.57428	0.187672	2.96088	0.0271432	0.497717
TMEM123	0.409821	0.0499629	0.773792	0.0271601	0.497717
LDHA	0.703367	0.0851706	1.32507	0.0271899	0.497717
ARHGAP45	0.836147	0.101072	1.57856	0.027212	0.497717
HOTAIRM1	1.57878	0.191454	2.97983	0.0272309	0.497717
COMMD7	0.82633	0.10001	1.55655	0.0272814	0.497793
AC007032.1	1.07035	0.110153	2.01438	0.0273541	0.498273
IFFO2	1.44227	0.145725	2.71545	0.0274193	0.498614
TRIM60	-1.14828	-2.16217	-0.134377	0.0275131	0.499473
TRPV2	1.55791	0.181421	2.9344	0.0276105	0.499849
ESRRA	1.47978	0.174307	2.78878	0.0276549	0.499849
NFKBIE	1.54514	0.183616	2.91838	0.0276736	0.499849
DSTN	0.491163	0.0567974	0.924902	0.0277592	0.500066
ABCF3	1.11902	0.123656	2.10682	0.0277865	0.500066
CTSZ	-1.62293	-3.05919	-0.186672	0.0278543	0.500066
GRSF1	0.856587	0.0984368	1.61474	0.0278721	0.500066
COPS2	0.490261	0.056979	0.928452	0.0279625	0.500353
USP33	1.14448	0.130272	2.15869	0.0280589	0.500353
ZNF146	1.57399	0.178944	2.96903	0.0280825	0.500353
NR2C2AP	1.33123	0.153883	2.52638	0.0281079	0.500353
MAP1S	1.36993	0.157789	2.58746	0.0281212	0.500353
EBLN2	-1.55337	-2.93241	-0.174327	0.0283341	0.503306
NXT1	0.542414	0.0618232	1.02837	0.028428	0.504139
WAS	1.02686	0.114033	1.93969	0.0285369	0.504297
AC109454.2	1.33052	0.147598	2.51344	0.0285573	0.504297
GIMAP2	1.25696	0.139288	2.37464	0.0285779	0.504297
PANK4	1.48979	0.162877	2.81279	0.0286745	0.504517
WDR77	-1.45072	-2.7383	-0.154137	0.0286845	0.504517
SH3BP5-AS1	1.29848	0.141932	2.45462	0.0287845	0.505448
WDR41	1.21241	0.132207	2.29262	0.0288849	0.505937
MSRA	1.37564	0.149603	2.60149	0.028912	0.505937
KBTBD11	1.41533	0.153774	2.67689	0.0289538	0.505937
MPRIP	1.2077	0.130545	2.28486	0.0290506	0.506803
ZEB2	1.00239	0.10805	1.89672	0.029103	0.506893
ST3GAL1	1.5264	0.163475	2.88932	0.0292245	0.507342
CRIP2	1.50117	0.163983	2.85106	0.0292501	0.507342
ANXA2R	0.817739	0.0847887	1.54719	0.0293559	0.507342
GVQW3	1.0053	0.107336	1.90318	0.0294014	0.507342
POLR2L	0.899883	0.096867	1.71169	0.0294551	0.507342
CHPF2	-1.39531	-2.64157	-0.130527	0.0294986	0.507342
NUDT1	1.08556	0.116581	2.06661	0.0295	0.507342
P2RY1	1.15043	0.121357	2.17951	0.029507	0.507342
PNP	1.58908	0.166394	3.01176	0.0296439	0.508124
AC013264.1	1.38594	0.145113	2.6235	0.0296473	0.508124
LINC00685	1.51007	0.15763	2.86251	0.0297012	0.508237
CTNNAL1	-1.31639	-2.49705	-0.139231	0.0297583	0.508403
EIF3M	-0.302321	-0.57266	-0.0299527	0.0299266	0.50846
PSME3	1.34271	0.13974	2.54805	0.0299834	0.50846
OGFOD2	1.15826	0.120755	2.19945	0.0300285	0.50846
KLF5	1.57353	0.160759	2.9863	0.0300945	0.50846
RETREG1	1.15718	0.118047	2.19631	0.0301215	0.50846
CSDE1	-0.285	-0.540369	-0.0277937	0.0301878	0.50846
NDOR1	1.12221	0.11397	2.13044	0.0302023	0.50846
TNIP3	1.58595	0.160324	3.01157	0.0302857	0.50846
SLC29A2	-1.05872	-2.01138	-0.106058	0.0304489	0.50846
ZNF646	1.14063	0.114031	2.16722	0.0304852	0.50846
SOS1	1.47768	0.147663	2.8077	0.030493	0.50846
MMEL1	1.13623	0.116176	2.16323	0.0304956	0.50846
AC012360.3	1.48216	0.142892	2.81299	0.0305358	0.50846
ITGA6	1.42277	0.142368	2.72886	0.0305426	0.50846
C12orf73	-1.46931	-2.79223	-0.146394	0.0305456	0.50846
SSR3	-0.565441	-1.07462	-0.0562641	0.0305689	0.50846
TRMT1	1.18637	0.121367	2.26064	0.0305781	0.50846
CYLD	0.2595	0.0263392	0.494203	0.0306147	0.50846
NPM1	0.176818	0.0179596	0.337209	0.0307336	0.509087
PEX6	1.49576	0.146879	2.84464	0.0308035	0.509087
AC090152.1	1.30744	0.127402	2.48467	0.0308616	0.509087
PAK2	0.569596	0.0556664	1.08352	0.0308875	0.509087
POP1	1.21906	0.120246	2.33427	0.0309137	0.509087
DNAJC9	1.13998	0.111096	2.16886	0.0309371	0.509087
BTBD2	1.47878	0.14304	2.81453	0.0310679	0.510456
MRPS15	-0.476888	-0.907226	-0.0426617	0.0312189	0.511919
DYNLL1	1.02247	0.0977926	1.94714	0.031264	0.511919
HIST1H4E	1.41378	0.132011	2.68877	0.0313001	0.511919
FAHD2A	1.34896	0.115494	2.56755	0.0314859	0.514174
POLE4	1.10557	0.103133	2.10801	0.0316925	0.516434
AK6	0.978617	0.0937079	1.87234	0.0317205	0.516434
NFKBIA	0.311666	0.0295854	0.595226	0.0318482	0.517283
FAM83D	1.14495	0.105698	2.18419	0.0318691	0.517283
S100A8	-0.951094	-1.81122	-0.0797972	0.0319515	0.517537
POLR2J	0.494709	0.0464907	0.945947	0.0320138	0.517537
DNAJC27	1.17765	0.107685	2.24761	0.0320295	0.517537
ATP6V0E2	1.49899	0.128523	2.86493	0.032211	0.519354
ABTB1	1.18233	0.109769	2.25804	0.0322387	0.519354
CLCC1	1.3926	0.127268	2.66098	0.0323775	0.5205
CREBRF	0.340528	0.0303746	0.650682	0.0324416	0.5205
CMTM6	-0.347216	-0.662947	-0.0308092	0.0324554	0.5205
BATF	2.12448	0.193049	4.07117	0.03253	0.520918
SMG7	1.19033	0.104076	2.27658	0.0327675	0.523204
RHOA	0.314544	0.0271985	0.607119	0.0327704	0.523204
HNRNPA1L2	1.50005	0.132537	2.87226	0.0329076	0.524614
EIF2B5	-1.08029	-2.06741	-0.093162	0.0329895	0.52514
TAGLN	-1.23975	-2.378	-0.107326	0.0331735	0.52602
CTBP1	0.996062	0.0844507	1.90767	0.0332602	0.52602
AOAH	-1.18295	-2.26563	-0.100267	0.0332648	0.52602
DOCK11	1.32811	0.112398	2.54383	0.0332891	0.52602
ACYP2	-1.59474	-3.06811	-0.13544	0.0333107	0.52602
DST	1.10803	0.0876429	2.11958	0.033339	0.52602
HDGFL2	1.55605	0.130588	2.98151	0.0334212	0.526543
FKBPL	1.01023	0.0837754	1.93668	0.0336077	0.528705
AL049840.1	-1.09893	-2.10663	-0.0912065	0.0337584	0.529614
RRAGD	-1.42424	-2.73174	-0.116739	0.0337882	0.529614
FAM50A	-1.19076	-2.28408	-0.0974409	0.0338136	0.529614
RPE	1.36637	0.112384	2.6265	0.0341569	0.531877
CD3D	0.381841	0.0313741	0.735811	0.034306	0.531877
LIPA	1.51658	0.119495	2.91366	0.0343874	0.531877
AP001269.4	1.48976	0.118848	2.88163	0.0344179	0.531877
WDR48	-0.602126	-1.15607	-0.0458588	0.0344432	0.531877
C1orf131	0.754267	0.0566241	1.4478	0.0344551	0.531877
DNMT1	1.21597	0.0951152	2.33683	0.0344957	0.531877
C4orf33	1.47898	0.117305	2.84262	0.034505	0.531877
SERPINB1	0.601447	0.0479322	1.16145	0.0346208	0.531877
MAP2K6	1.57708	0.12189	3.0322	0.0346652	0.531877
LAGE3	1.48878	0.114809	2.86275	0.034706	0.531877
ZDHHC6	0.845581	0.0649569	1.62621	0.0347625	0.531877
SEC31A	0.837805	0.0643242	1.61129	0.0347705	0.531877
AKNA	0.834218	0.0591526	1.60265	0.0348295	0.531877
RNF11	-0.771334	-1.48369	-0.0589788	0.0348304	0.531877
MYL6	-0.287682	-0.552731	-0.0215129	0.034846	0.531877
NBPF15	-1.16435	-2.23996	-0.0887366	0.0348784	0.531877
BCKDK	1.28875	0.0978788	2.47962	0.0349286	0.531877
ZNF318	1.3724	0.103386	2.64142	0.0350465	0.531877
DUS3L	1.32219	0.101101	2.55733	0.0350928	0.531877
PAXIP1-AS1	1.232	0.0943875	2.37294	0.0351425	0.531877
DOCK9	1.44167	0.107741	2.77559	0.035161	0.531877
AL133338.1	1.24857	0.0930317	2.40411	0.0352039	0.531877
RELL1	-1.35994	-2.62193	-0.0616108	0.0352181	0.531877
SFXN3	1.39858	0.103786	2.69337	0.0352618	0.531877
AL139393.2	1.46402	0.10842	2.81962	0.035291	0.531877
KANTR	1.34816	0.0998012	2.59652	0.0352965	0.531877
EZR	-0.528973	-1.01915	-0.0393817	0.0354332	0.533188
YIF1A	1.46603	0.106546	2.84445	0.0355508	0.533885
ZNF721	0.9687	0.0698933	1.86751	0.0356576	0.533885
FAM45A	1.04217	0.0690908	2.00759	0.0357054	0.533885
AC009113.1	1.29467	0.0930537	2.49629	0.0357111	0.533885
KPTN	1.09608	0.0786815	2.11347	0.0357284	0.533885
BUD23	-0.369594	-0.712664	-0.0265853	0.0358499	0.53398
NRROS	-1.17804	-2.2726	-0.083474	0.0359074	0.53398
LRRC8A	-1.28128	-2.47012	-0.0852382	0.0359507	0.53398
PCYT2	1.33014	0.095271	2.56836	0.0359726	0.53398
ARRDC3	0.660784	0.039751	1.27436	0.0360749	0.53398
REPIN1	1.40518	0.0963276	2.71276	0.0361789	0.53398
RXYLT1	1.46898	0.101996	2.83595	0.0361837	0.53398
USP22	0.779974	0.0538047	1.50614	0.0362713	0.53398
PRKD3	-1.31131	-2.53143	-0.0886106	0.03636	0.53398
RUNX1	1.11853	0.0752559	2.1618	0.0366029	0.53398
PLEKHA1	1.08823	0.0730729	2.10339	0.0366289	0.53398
ZNF428	-0.392907	-0.758763	-0.0214227	0.0366465	0.53398
SQSTM1	-0.491096	-0.957453	-0.0326842	0.0366536	0.53398
MRPL46	0.983656	0.0655047	1.90181	0.0367374	0.53398
ARHGAP11B	-1.28954	-2.49142	-0.0709078	0.036746	0.53398
GBP1	1.81472	0.122998	3.5296	0.0367488	0.53398
TMEM140	1.34025	0.0911515	2.59237	0.0367677	0.53398
SUSD4	1.45137	0.0996091	2.81596	0.0367763	0.53398
RHOBTB3	1.38626	0.0914425	2.68108	0.0368607	0.53398
AL365361.1	1.23691	0.0835373	2.39679	0.0369107	0.53398
HMGN5	-1.297	-2.50888	-0.0851125	0.0369275	0.53398
URB1	1.15584	0.0783995	2.24126	0.0369858	0.53398
CKLF	1.56847	0.102163	3.03477	0.0370231	0.53398
TTC27	1.42377	0.0945971	2.75794	0.0370564	0.53398
ASXL2	1.42566	0.0919568	2.75936	0.0371477	0.53398
FLII	1.45608	0.0937012	2.81847	0.0371772	0.53398
NEDD4L	1.31427	0.0845576	2.54398	0.0371798	0.53398
RASGRP3	1.81568	0.114435	3.51206	0.037199	0.53398
GPAA1	1.38813	0.0891022	2.68598	0.037243	0.53398
ZC3H8	0.997796	0.0624246	1.93071	0.0373328	0.53398
DBR1	1.179	0.0775591	2.28462	0.0373331	0.53398
ZC3H14	1.28813	0.0815611	2.50568	0.0374206	0.53398
PGLS	0.45978	0.0299533	0.891855	0.037423	0.53398
GSE1	1.25777	0.0792306	2.43631	0.0374449	0.53398
CCAR1	0.51386	0.0322869	0.99714	0.0374766	0.53398
PSME1	0.462868	0.0296795	0.902237	0.0376585	0.535159
DENND4A	0.800464	0.0463378	1.54978	0.0376618	0.535159
PIDD1	1.39714	0.0639415	2.70773	0.037709	0.535159
ADAM12	1.16701	0.0711432	2.26162	0.0378404	0.536049
TRMT10B	1.45073	0.0880095	2.81142	0.0378984	0.536049
GADD45A	0.536999	0.0335653	1.04504	0.0379216	0.536049
RBCK1	0.998498	0.0596261	1.93737	0.0380943	0.536768
CXorf21	1.44387	0.0833389	2.79855	0.0381312	0.536768
NAA40	1.20725	0.0714438	2.35876	0.0381349	0.536768
AC010642.2	-1.48121	-2.8725	-0.0855028	0.038234	0.536768
INTS3	1.18513	0.0695445	2.30072	0.0383005	0.536768
NAA38	1.31521	0.0789435	2.55746	0.038359	0.536768
TRAK2	1.03149	0.0602084	2.00278	0.0383624	0.536768
CEP152	1.44836	0.0842467	2.81248	0.038403	0.536768
RELT	-1.48492	-2.88378	-0.0860657	0.0384444	0.536768
SPRTN	0.745643	0.040444	1.44682	0.0384728	0.536768
VAMP3	0.772427	0.0441856	1.50067	0.0385956	0.536841
FLCN	1.40023	0.0800692	2.72039	0.0385997	0.536841
OXT	-1.24353	-2.41612	-0.0709321	0.0386281	0.536841
AC004148.2	-1.02792	-1.99797	-0.0580996	0.0388657	0.539341
NEAT1	0.605983	0.0334521	1.1776	0.0389194	0.539341
PIP5K1A	1.51202	0.0831283	2.94092	0.0390422	0.539341
POU6F1	1.04407	0.0567935	2.02952	0.0390426	0.539341
UBE2E3	-0.980166	-1.90435	-0.0452724	0.0391286	0.539341
PPP1R13B	-1.4827	-2.88685	-0.0828701	0.039169	0.539341
ERV3-1	1.07853	0.0581709	2.11842	0.039283	0.539341
PKN1	0.719064	0.0404527	1.40566	0.0393245	0.539341
RAP2A	1.44327	0.0677107	2.80749	0.0393333	0.539341
NOD1	1.23744	0.0658447	2.40903	0.0393986	0.539341
MIF4GD	1.0232	0.056427	1.99956	0.0394066	0.539341
TLCD1	1.04228	0.03987	2.03214	0.0394469	0.539341
SARM1	1.20718	0.0636343	2.35073	0.0394992	0.539341
PCYOX1L	1.38439	0.0727335	2.69606	0.0395346	0.539341
CTDSP1	1.3135	0.0688302	2.55817	0.039562	0.539341
FANCM	1.30403	0.0669189	2.54113	0.039782	0.54094
SYNGAP1	1.33732	0.068445	2.60619	0.0398097	0.54094
GDAP2	-1.42256	-2.76936	-0.0653321	0.0398481	0.54094
STAG3	1.32842	0.0670172	2.58784	0.039881	0.54094
MAF	1.31254	0.0644912	2.55679	0.0399905	0.54174
C19orf66	1.05281	0.0521633	2.05345	0.0401419	0.543106
DNAAF4	-1.45878	-2.84627	-0.0712913	0.0402799	0.544286
ZGRF1	-1.21255	-2.36704	-0.0580683	0.0404803	0.54529
IL32	0.920934	0.0455621	1.80139	0.0405508	0.54529
MMP25-AS1	1.35771	0.0671776	2.65163	0.0405563	0.54529
MTA3	1.45372	0.0690692	2.83837	0.0405575	0.54529
DLGAP4	1.51726	0.0706916	2.96382	0.0407461	0.545957
RNF122	1.2454	0.0579298	2.43288	0.0407619	0.545957
DOLK	1.16681	0.054241	2.27939	0.0407677	0.545957
PPT1	1.23616	0.0574729	2.41397	0.0408107	0.545957
SLC30A6	1.3061	0.0578308	2.55436	0.0412221	0.549297
RARRES3	0.375319	0.0175693	0.735949	0.0412402	0.549297
USP18	1.79375	0.0785203	3.50551	0.0412489	0.549297
ZNF263	0.99809	0.0425276	1.95086	0.0412651	0.549297
GNAI2	0.426282	0.0193137	0.838408	0.0414672	0.551303
ZPR1	0.908562	0.0385501	1.77857	0.0416038	0.552073
PIGA	-0.842312	-1.64906	-0.0355674	0.041646	0.552073
TAOK3	0.64581	0.028341	1.26546	0.041705	0.552073
DNAJA1	0.42858	0.0143759	0.838384	0.041782	0.552073
STAU1	0.827852	0.0353222	1.62584	0.0417824	0.552073
CCR4	1.46208	0.0578015	2.86286	0.0419839	0.553548
GZMK	1.29969	0.0503097	2.54463	0.0419972	0.553548
STXBP2	1.21956	0.0506803	2.40215	0.0423245	0.55714
SNAPIN	1.37623	0.0532685	2.69919	0.042378	0.55714
NKIRAS1	-1.27862	-2.5185	-0.0515724	0.042491	0.55714
RAD23A	0.46043	0.0183406	0.906681	0.0424987	0.55714
PPM1K	0.993003	0.0377157	1.94829	0.0425294	0.55714
SYNJ2	0.995648	0.0371397	1.95416	0.0426715	0.557685
FAM171A1	1.01335	0.0377161	1.98898	0.0426889	0.557685
HDAC2	0.965273	0.0357513	1.8948	0.0427269	0.557685
ZCCHC14	1.27944	0.046945	2.51194	0.0427994	0.557952
NOSIP	0.553802	0.0185764	1.0964	0.0429662	0.558988
GADD45G	1.04186	0.0308366	2.04388	0.0429831	0.558988
BOLA3	1.13589	0.0406915	2.24815	0.0431489	0.560465
FBRSL1	1.23858	0.0427772	2.43439	0.0432521	0.560685
CSRNP1	0.83623	0.0267539	1.64231	0.0432703	0.560685
SNRPD2	0.284694	0.010069	0.563676	0.0434943	0.562768
STAT5B	1.00481	0.0341487	1.99311	0.0435808	0.562768
ABT1	-0.476621	-0.936453	-0.0128945	0.0435884	0.562768
SERPINB6	1.27239	0.0429942	2.50577	0.0438089	0.562976
HIBCH	1.1859	0.0378157	2.33398	0.0438117	0.562976
AC137932.3	-1.41879	-2.79342	-0.00979774	0.0438121	0.562976
PLXNC1	1.39666	0.044994	2.74759	0.0438145	0.562976
RNASEH2C	1.3157	0.0413001	2.61824	0.0439737	0.564347
TNFAIP1	1.30766	0.0420241	2.57567	0.0440623	0.564567
LINC01772	1.46906	0.0440993	2.89124	0.0440961	0.564567
EXO5	-1.27331	-2.50706	-0.0294668	0.0441963	0.565176
PABPC4	0.919329	0.0279706	1.81873	0.0444275	0.565668
ARFGAP3	1.14937	0.0327842	2.26597	0.0445268	0.565668
XPOT	-1.2055	-2.37942	-0.00842529	0.0445281	0.565668
TRBV21-1	1.34506	0.0383424	2.65178	0.0445305	0.565668
UQCC3	1.30384	0.0370812	2.5706	0.0445446	0.565668
COX7A2	-0.256574	-0.505678	-0.0072132	0.0446314	0.565668
C11orf54	1.26931	0.0348646	2.50375	0.0447523	0.565668
NCK1	0.797077	0.0214412	1.57271	0.0448737	0.565668
COTL1	0.524095	0.0153874	1.03674	0.0448871	0.565668
ELK4	-0.61668	-1.21693	-0.0164308	0.0449285	0.565668
PCAT1	1.40899	0.0375374	2.78044	0.044929	0.565668
YIPF3	-1.03438	-2.04186	-0.0286763	0.044945	0.565668
KNTC1	1.16639	0.0309671	2.30182	0.0449487	0.565668
CTSC	1.12467	0.0297322	2.2196	0.0449729	0.565668
DVL2	1.20732	0.0294106	2.39679	0.0450599	0.565749
BBIP1	1.35789	0.0345235	2.68126	0.04519	0.565749
UBLCP1	-0.631647	-1.25029	-0.0177257	0.0452092	0.565749
PIP4P1	-0.824594	-1.6291	-0.0217929	0.045288	0.565749
IKZF1	0.535924	0.0142547	1.06331	0.0453116	0.565749
SLC25A42	1.32948	0.0318188	2.62381	0.0453182	0.565749
TMF1	-0.40003	-0.789734	-0.00922665	0.0453687	0.565749
CTSB	1.4242	0.0351544	2.81231	0.0454013	0.565749
CACUL1	-0.577425	-1.14093	-0.0139163	0.0454745	0.566004
NBAS	1.48305	0.0347923	2.93131	0.0456125	0.567064
SPON2	-1.25113	-2.47365	-0.0285416	0.0458353	0.568215
CYBA	0.626608	0.0153626	1.24199	0.0458574	0.568215
ZNF786	1.14844	0.0255496	2.27132	0.0458741	0.568215
C11orf1	1.03334	0.0240223	2.0442	0.0459382	0.568215
SUPT20H	1.03482	0.0225496	2.04708	0.0459728	0.568215
JAZF1	1.41673	0.0335798	2.80634	0.0460228	0.568215
CNDP2	1.14056	0.0241977	2.25692	0.0460972	0.568479
MFSD5	1.32389	0.0274048	2.6197	0.0462321	0.569241
HS1BP3	-1.32335	-2.61962	-0.00889511	0.0462837	0.569241
SPTBN1	-0.452688	-0.900312	-0.00936319	0.0463343	0.569241
INTS6	0.448728	0.00788348	0.887834	0.0464217	0.569241
UTP3	0.775451	0.015282	1.53562	0.0464242	0.569241
PDP1	-0.850334	-1.6844	-0.0162661	0.0465499	0.57013
ATP5PO	-0.238991	-0.473043	-0.00392515	0.0466989	0.570826
ANAPC16	0.510364	0.00929995	1.01953	0.0467132	0.570826
AGTRAP	1.46838	0.0241183	2.93351	0.0468408	0.571658
DUT	0.815024	0.014116	1.61593	0.0469439	0.571658
DGKA	0.832301	0.0142748	1.65033	0.0469807	0.571658
NUSAP1	-1.18764	-2.35523	-0.0200482	0.0470397	0.571658
CLEC2B	0.570058	0.010321	1.1316	0.0471494	0.571658
TMED7	0.845566	0.00676781	1.67665	0.0472054	0.571658
SFR1	1.37647	0.0253189	2.7386	0.0472644	0.571658
CDK17	-0.623087	-1.2363	-0.00987549	0.0472651	0.571658
CHI3L2	1.44317	0.0264269	2.87331	0.0473135	0.571658
ZNF302	1.0092	0.00578456	2.00031	0.0473431	0.571658
CRBN	-0.345003	-0.683851	-0.00426827	0.0473673	0.571658
DNAJA4	1.12689	0.0166288	2.23716	0.0475045	0.572357
DNAAF5	-1.17455	-2.33143	0.00685838	0.0475399	0.572357
ZNF335	1.0054	0.00176545	1.99568	0.0475853	0.572357
SSR2	-0.318845	-0.632384	-0.00347604	0.0476477	0.572465
AC008124.1	0.980401	0.0128587	1.94794	0.0478647	0.573837
DYNLT3	0.738134	0.00951448	1.46675	0.0479144	0.573837
MLEC	1.01474	0.0149591	2.01765	0.0479223	0.573837
SLC35D2	-1.14895	-2.28041	-0.00870115	0.0479803	0.573891
CST3	-1.32448	-2.63195	-0.0143032	0.0482219	0.574765
MAST3	1.29905	0.0172312	2.59374	0.048223	0.574765
ZNF492	-1.26835	-2.52246	-0.0142336	0.048282	0.574765
DAZAP1	0.706244	0.00974706	1.41008	0.0483265	0.574765
SLC25A11	1.26418	0.0137238	2.51464	0.0483628	0.574765
TMEM41B	-0.444911	-0.886824	-0.00567629	0.0483748	0.574765
FCMR	0.960675	0.00963126	1.91172	0.0485464	0.575347
IL27RA	1.0295	0.0102822	2.04872	0.0485548	0.575347
PDHX	1.37692	-0.0048982	2.74223	0.0486291	0.575347
BRD3OS	0.961027	0.00918647	1.91287	0.0486496	0.575347
HSF2	0.518123	0.00485713	1.03864	0.0486919	0.575347
CSNK1G1	1.44734	0.0131012	2.88158	0.048762	0.575542
MYCBP	1.08496	0.0109048	2.16665	0.048984	0.576292
EPSTI1	1.28795	0.00868282	2.56352	0.0490458	0.576292
NUP98	-0.583117	-1.16236	-0.00512057	0.0490608	0.576292
APAF1	1.26961	0.0122919	2.54163	0.0490631	0.576292
FDXR	-1.01096	-2.01428	-0.00763835	0.0490941	0.576292
FOXP3	0.99887	0.00889889	1.99209	0.0491833	0.576708
NDUFC1	-0.780014	-1.55567	-0.00650666	0.0492665	0.576724
KANSL2	0.79824	0.00626534	1.59224	0.0492922	0.576724
DCAF12	-1.09698	-2.1879	-0.00766675	0.0494208	0.577599
KCTD9	1.27141	0.00731791	2.53489	0.0495439	0.578031
AC106886.5	1.0935	0.00594709	2.18105	0.0495655	0.578031
MGA	1.04452	0.00558242	2.0837	0.0497118	0.578739
ZNF213-AS1	1.32236	0.00619337	2.63853	0.0497341	0.578739
SLC2A3	0.490106	0.00183496	0.97788	0.0499152	0.579424
GCLM	1.30343	0.00504628	2.60182	0.0499157	0.579424
TUT4	-0.333572	-0.666016	-0.00123282	0.049955	0.579424
FAM234A	1.29826	0.00383679	2.59269	0.0501209	0.58067
ZAP70	0.880779	0.00240735	1.75915	0.0501707	0.58067
GGCT	1.40465	0.00285789	2.80644	0.0503274	0.581857
PNKD	1.44048	0.00242002	2.87854	0.0504071	0.58215
GPI	0.811065	0.000641119	1.62082	0.0505755	0.582897
AC007686.3	1.42739	0.00129675	2.85348	0.0505805	0.582897
POLR3E	-0.420175	-0.840405	-0.000628193	0.0507031	0.582897
DHX37	-1.23132	-2.4624	-0.000238493	0.0507414	0.582897
SLC9A3R1	1.21365	0.00022498	2.4271	0.0507434	0.582897
AC015987.1	0.983288	-0.000132218	1.96671	0.0508154	0.582952
OAZ1	0.596251	0.00094902	1.19562	0.0508672	0.582952
CHFR	1.13488	-0.000634777	2.2704	0.0509112	0.582952
RASA1	1.35846	-0.00151062	2.71842	0.0510359	0.583153
ZSCAN30	1.23472	-0.001693	2.47113	0.0510945	0.583153
AC139887.2	1.25126	-0.000305003	2.50483	0.0511041	0.583153
PRKCA	0.841358	-0.000475342	1.68498	0.0511461	0.583153
AC006157.1	-1.00761	-2.01575	0.00337201	0.0512488	0.583703
ELOF1	-0.593119	-1.18662	0.00569849	0.0515724	0.584838
WDR7	1.22867	-0.00167847	2.46635	0.0515911	0.584838
C6orf89	1.06376	-0.00630238	2.16058	0.0516222	0.584838
TAZ	1.17617	-0.0027872	2.36202	0.0516281	0.584838
TMEM68	1.27779	-0.00536175	2.56093	0.0517342	0.584838
FCER1G	1.58815	-0.00572056	3.19334	0.0517949	0.584838
MAGEE1	1.12075	-0.00481009	2.24582	0.0518074	0.584838
SNF8	0.926071	-0.00648829	1.88483	0.0518362	0.584838
CD2BP2	-0.82459	-1.65309	0.00390776	0.0518575	0.584838
UPF3A	0.820933	-0.00403898	1.64591	0.0518987	0.584838
DPAGT1	1.05049	-0.00539642	2.10637	0.051948	0.584838
AL355001.2	1.1896	-0.00651385	2.38572	0.052025	0.584904
ZNF787	1.3368	-0.00847765	2.71442	0.0520692	0.584904
PPP2CA	0.337762	-0.00202716	0.677551	0.0521448	0.584904
SLC25A46	1.20178	-0.00749784	2.41105	0.0521988	0.584904
RNF139-AS1	1.15481	-0.00760466	2.31723	0.0522777	0.584904
CHD9	1.25017	-0.00825038	2.50859	0.052281	0.584904
USB1	1.21724	-0.00845813	2.44293	0.0523606	0.584954
KCNQ1OT1	1.41167	-0.0105446	2.83389	0.0524795	0.584954
PIM3	0.514448	-0.00372064	1.04154	0.0525442	0.584954
ATAD3C	0.936404	-0.0113183	1.87786	0.0525578	0.584954
CTBP1-AS	-1.09024	-2.18911	0.00987084	0.0525798	0.584954
OTUD7B	0.949529	-0.00764588	1.9067	0.0526126	0.584954
TTF2	1.08903	-0.00988233	2.21338	0.0527683	0.58557
MCM3AP	-1.16097	-2.33213	0.0101836	0.0527771	0.58557
NLRP1	0.894527	-0.00825734	1.79731	0.0528823	0.586037
BLZF1	-0.92715	-1.87006	0.00677756	0.0529682	0.586037
CRTC2	-1.00095	-2.013	0.00834288	0.0529831	0.586037
ZNF587B	-1.38142	-2.77669	0.0138463	0.0530639	0.586326
VPS50	-1.20837	-2.43336	0.0104649	0.0532356	0.587619
RBM43	1.08889	-0.0120903	2.18986	0.0533118	0.587854
NUCB2	0.875161	-0.0110438	1.76132	0.0536477	0.590364
PKIA	1.26685	-0.0159256	2.54963	0.0536494	0.590364
TSTD2	0.882947	-0.0203819	1.77523	0.0537154	0.590484
TMEM67	-1.25745	-2.53189	0.0169978	0.0538676	0.591552
SNHG21	1.21427	-0.0147945	2.44946	0.0540518	0.592967
ERP27	1.20125	-0.0183712	2.42088	0.0542779	0.594448
METTL2B	1.2967	-0.0202812	2.61368	0.0543582	0.594448
TFAP4	1.29115	-0.0187001	2.6009	0.0544337	0.594448
AASDH	1.04622	-0.0167815	2.10922	0.0544508	0.594448
CCT3	0.734986	-0.0105743	1.48461	0.0544776	0.594448
LSM1	-0.480344	-0.967728	0.00863697	0.0545192	0.594448
AC009309.1	1.09363	-0.0162047	2.21606	0.0546073	0.594804
CYSTM1	-1.26484	-2.55114	0.0214591	0.0546654	0.594833
KBTBD2	0.46302	-0.0078747	0.934984	0.0550893	0.598838
PARP14	1.22748	-0.023879	2.47883	0.0552438	0.599571
COX7C	0.183218	-0.00361573	0.369816	0.0552685	0.599571
MEAF6	0.543218	-0.0126716	1.09608	0.0554235	0.600264
CLDN1	1.18822	-0.0286159	2.39824	0.0554442	0.600264
KAT2B	1.35342	-0.0255769	2.74024	0.0555067	0.600334
CCDC69	0.887041	-0.0188977	1.79298	0.0556755	0.60072
INO80	-0.787967	-1.59122	0.0181891	0.0556825	0.60072
SUCLG2	0.96752	-0.0211843	1.95622	0.0558137	0.60072
DIMT1	0.710714	-0.0156718	1.4371	0.0558501	0.60072
WDR46	1.35263	-0.0300381	2.73524	0.0558764	0.60072
RPS28	-0.107347	-0.217106	0.00224855	0.0558783	0.60072
TSR1	0.653573	-0.0152636	1.32241	0.0561553	0.601224
STX6	1.29826	-0.0305621	2.62708	0.0561991	0.601224
DLGAP1-AS2	-1.20423	-2.4371	0.0286325	0.0562544	0.601224
C14orf28	1.34216	-0.0319711	2.71629	0.0562647	0.601224
DLAT	-1.23535	-2.49805	0.0357301	0.0562911	0.601224
MTMR4	1.36341	-0.0333874	2.76021	0.0564214	0.601224
CELF1	0.728183	-0.0223833	1.47306	0.0564243	0.601224
NMRK1	0.995464	-0.0223684	2.02281	0.056572	0.601224
PITPNC1	0.506451	-0.0130779	1.02544	0.0566927	0.601224
ZNF562	1.23181	-0.0319842	2.4956	0.0567687	0.601224
CD47	0.443805	-0.011013	0.904419	0.0567944	0.601224
FDFT1	0.821158	-0.0197842	1.67253	0.0568016	0.601224
POC1B	1.46248	-0.0382249	2.96319	0.0568091	0.601224
BEST1	-1.23553	-2.50264	0.0326107	0.0568243	0.601224
VBP1	1.1139	-0.0276949	2.26516	0.0568678	0.601224
ZBTB2	1.18983	-0.03144	2.4111	0.0568767	0.601224
RPS5	-0.156332	-0.316458	0.00454791	0.056902	0.601224
SF3A2	-0.467208	-0.94602	0.0153056	0.0569339	0.601224
TCEA1	0.312191	-0.00843051	0.632748	0.0570485	0.601842
CST7	1.07024	-0.029753	2.16951	0.0572286	0.602632
RABEP2	1.14044	-0.0318709	2.31274	0.0572357	0.602632
ARL6IP6	1.0811	-0.0305088	2.19301	0.057388	0.603078
YTHDF3-AS1	1.17939	-0.0315084	2.4016	0.0574638	0.603078
SLC25A14	1.09649	-0.0313447	2.23508	0.0575223	0.603078
CHRM3-AS2	0.985055	-0.0282013	2.00834	0.0575948	0.603078
STMN3	1.08092	-0.0320896	2.19393	0.0576474	0.603078
HENMT1	-1.26796	-2.57192	0.0545999	0.0577042	0.603078
NADK2	1.29414	-0.03877	2.62705	0.0577116	0.603078
RGS12	1.27859	-0.0389147	2.59609	0.0578247	0.603078
CIRBP	-0.20413	-0.414072	0.00670906	0.0578641	0.603078
AL162426.1	-0.994193	-2.0191	0.0307158	0.0579337	0.603078
FAM120AOS	0.786116	-0.0235328	1.59806	0.0580067	0.603078
DIS3L2	1.06397	-0.0332917	2.16123	0.0580274	0.603078
PBX2	1.26032	-0.0397338	2.56036	0.0580836	0.603078
ZKSCAN8	1.23734	-0.0534469	2.51299	0.0581122	0.603078
EFHD2	0.936579	-0.027982	1.9064	0.0581212	0.603078
TRIM65	1.10311	-0.0336815	2.25685	0.0582941	0.603928
MFSD8	1.01983	-0.0325903	2.08299	0.0583937	0.603928
TRIM22	1.01285	-0.0335055	2.05921	0.0584529	0.603928
TMSB4X	0.181627	-0.00549829	0.370352	0.0584638	0.603928
DGUOK	0.556279	-0.0184761	1.13103	0.0584846	0.603928
AKIRIN2	0.752225	-0.0253531	1.5298	0.0586014	0.604518
BCAP31	0.8718	-0.0297595	1.77336	0.0587042	0.604518
GGPS1	1.10176	-0.0359911	2.25673	0.0587411	0.604518
FAM41C	-1.4348	-2.92478	0.0504943	0.0587671	0.604518
BDH2	1.29575	-0.0441139	2.65118	0.0590173	0.60476
ZNF280B	-0.91883	-1.87029	0.0326285	0.0590324	0.60476
TMEM216	1.34759	-0.0812496	2.74559	0.0590446	0.60476
AF213884.3	-0.98125	-1.99767	0.0351744	0.0591126	0.60476
TRAPPC2B	0.973487	-0.0350403	1.98202	0.059148	0.60476
GNAQ	0.942913	-0.0340078	1.91983	0.0591652	0.60476
C10orf143	1.13701	-0.0415621	2.3373	0.0592012	0.60476
TRAF3IP3	0.466725	-0.0162924	0.9522	0.0592415	0.60476
IFRD1	0.402316	-0.0147611	0.819392	0.0593144	0.60485
SASH3	-1.19426	-2.43258	0.0440609	0.0593631	0.60485
TMOD3	0.809392	-0.0303326	1.64912	0.0595024	0.605641
PHKB	0.796545	-0.0300215	1.62311	0.0595537	0.605641
YWHAG	1.35386	-0.0539045	2.76162	0.0600639	0.610252
NUDC	0.436268	-0.0165887	0.8949	0.0601486	0.610408
DPH2	1.29041	-0.0520711	2.63288	0.0601931	0.610408
ZNF92	0.789343	-0.032063	1.61075	0.0602574	0.610484
THAP9	-1.24783	-2.54513	0.0554271	0.0604386	0.611741
CENPO	-1.03278	-2.10921	0.0436498	0.0606537	0.612482
SNHG10	1.28198	-0.0545695	2.61853	0.0607266	0.612482
PFDN5	-0.134187	-0.273775	0.00612349	0.0607322	0.612482
NELL2	1.19869	-0.0510913	2.44847	0.0607401	0.612482
TRAC	-0.349261	-0.71272	0.0175431	0.0608634	0.612494
DHRSX	1.24079	-0.0536558	2.53525	0.06089	0.612494
NKAPD1	-0.527454	-1.07669	0.0247271	0.0609125	0.612494
ELOVL5	0.824527	-0.0364602	1.68551	0.0611261	0.613516
LAMTOR2	1.02949	-0.0456018	2.10459	0.0611444	0.613516
PDS5A	0.684205	-0.0307759	1.39919	0.0613103	0.613516
LATS1	0.991501	-0.0446493	2.02765	0.0613228	0.613516
NAA50	-0.724628	-1.48208	0.0328277	0.0613883	0.613516
HADHB	0.856563	-0.0390883	1.75221	0.0614686	0.613516
RASA3	0.44706	-0.0206929	0.914011	0.061472	0.613516
OXCT1	0.818511	-0.0365628	1.67455	0.0615321	0.613516
ZNF525	-1.2849	-2.62884	0.0590312	0.0615433	0.613516
CD99	0.418327	-0.0188643	0.856299	0.0616301	0.613516
CTNNBL1	0.840237	-0.0389482	1.71942	0.0616432	0.613516
MNAT1	-1.2362	-2.53005	0.0576486	0.0617111	0.613623
NDUFA3	0.844899	-0.0386377	1.73076	0.0618333	0.614222
KAT6B	-0.373595	-0.765026	0.0174152	0.0618875	0.614222
NATD1	-1.19708	-2.44833	0.0622582	0.0619432	0.614222
RTN4	-0.285588	-0.588586	0.013251	0.0620203	0.614419
ATAD3A	-1.19544	-2.44607	0.0732898	0.0621041	0.614682
JPT1	1.04494	-0.0509508	2.14083	0.062228	0.61534
KRR1	0.285875	-0.0140545	0.585712	0.062336	0.615841
FUBP1	-0.376733	-0.77225	0.0186557	0.0624133	0.616037
AC025164.1	0.964737	-0.0486075	1.97808	0.0626241	0.617549
HEATR3	1.2287	-0.063159	2.52056	0.0628729	0.618011
RASGRF2	1.43795	-0.0739545	2.94986	0.0628796	0.618011
POGK	1.28514	-0.066339	2.63663	0.0629259	0.618011
UBQLN4	1.14105	-0.0589353	2.34105	0.0629332	0.618011
ARL2BP	-0.479428	-0.983101	0.0291288	0.0629589	0.618011
SLC35D1	-1.035	-2.12464	0.0546417	0.0632131	0.619939
MRPS31	1.04898	-0.0559567	2.15391	0.0633479	0.620693
AL441992.1	1.39138	-0.0748668	2.85764	0.0634614	0.621239
ZBTB8OS	0.790728	-0.0432159	1.62467	0.063669	0.622479
DERL2	-0.429626	-0.88187	0.0255482	0.0637331	0.622479
AC005944.1	0.94233	-0.0677991	1.93658	0.0638044	0.622479
FAM160A2	1.28194	-0.0711196	2.635	0.0638715	0.622479
TMEM173	0.959018	-0.0520243	1.9788	0.063968	0.622479
SDHAF4	0.995439	-0.0557388	2.04662	0.0639984	0.622479
CENPE	1.28648	-0.0690719	2.64977	0.0640185	0.622479
LRSAM1	0.889106	-0.0482049	1.84015	0.0640543	0.622479
RIT1	-0.703589	-1.44832	0.0387571	0.0641103	0.622479
MRPL37	-1.03574	-2.12859	0.063556	0.0642064	0.622848
TNIP1	-0.404242	-0.830906	0.0237097	0.0642696	0.622898
CYTIP	0.324571	-0.018089	0.66967	0.0643649	0.623259
LYRM7	-1.23566	-2.54309	0.0717601	0.0645106	0.623842
IRF2BP2	0.287847	-0.0167897	0.592311	0.0645621	0.623842
PLEKHF2	-0.970093	-1.99757	0.0757257	0.0646807	0.623842
BMP2K	1.2194	-0.0719487	2.51075	0.0647399	0.623842
DCAF1	-1.1962	-2.46151	0.0880895	0.0647724	0.623842
OAZ2	1.13999	-0.0674205	2.3474	0.064774	0.623842
TM2D2	1.25668	-0.0727058	2.59071	0.0648796	0.62425
TBC1D2	-0.89922	-1.85846	0.052127	0.0649327	0.62425
KBTBD7	1.34647	-0.0817209	2.77465	0.0651575	0.625401
RNF2	1.18607	-0.0743315	2.47638	0.0651827	0.625401
IFFO1	1.24137	-0.0756924	2.55844	0.0652273	0.625401
PVT1	1.15543	-0.0720281	2.38163	0.0654816	0.627279
TMBIM6	-0.324675	-0.668864	0.0220417	0.0655608	0.627434
ANKRD13D	1.05403	-0.065917	2.17397	0.0656147	0.627434
EVI2B	-0.471661	-0.972631	0.0380755	0.0656792	0.627491
NT5C2	1.16814	-0.0746051	2.4101	0.0659023	0.629062
CRYZ	0.95471	-0.0617499	1.97117	0.0661466	0.63059
ST6GALNAC6	1.22577	-0.0800822	2.53162	0.066309	0.63059
DNAJC11	-1.12863	-2.33208	0.0982498	0.0663224	0.63059
RFX3	1.30627	-0.0854917	2.69803	0.0663377	0.63059
DDX60L	1.31732	-0.0882161	2.75963	0.0664118	0.63059
PIK3R5	1.29887	-0.0828939	2.68783	0.066415	0.63059
KCNA3	-1.2476	-2.5829	0.127068	0.0665373	0.63063
NUP153	0.736028	-0.048784	1.52084	0.0665452	0.63063
ICOSLG	-1.36695	-2.82486	0.0909489	0.0666085	0.63063
MCM5	-1.0865	-2.24571	0.0727171	0.0667067	0.63063
TUT1	0.964756	-0.0643575	2.00317	0.0667131	0.63063
GRK6	0.702141	-0.0465346	1.45363	0.0669211	0.63204
SNRNP70	0.36565	-0.0247645	0.756261	0.0670505	0.632265
EEF1E1	0.856092	-0.0572643	1.77649	0.0671111	0.632265
BTN2A1	1.39876	-0.0977788	2.89336	0.0671647	0.632265
USP15	0.425177	-0.0346783	0.879272	0.0671807	0.632265
R3HCC1	0.467844	-0.0321542	0.968137	0.0673028	0.632859
CD44	-0.262425	-0.544314	0.017836	0.0674182	0.632963
CRYZL1	-0.844464	-1.7479	0.0589687	0.0674319	0.632963
ZFP14	-1.16385	-2.40974	0.0820413	0.0675976	0.633964
CNN3	1.20638	-0.0835535	2.50604	0.0678379	0.634142
AL078644.2	-0.886417	-1.83621	0.0633755	0.0678496	0.634142
WDR59	1.3331	-0.0954823	2.76169	0.0678817	0.634142
ZNF552	1.2812	-0.0918218	2.65423	0.0678928	0.634142
TMEM170A	1.00485	-0.0704585	2.08476	0.067986	0.634142
NUP62	-0.936098	-1.93706	0.0749821	0.0680161	0.634142
FHL3	1.12957	-0.0805558	2.3601	0.0680332	0.634142
CCNL1	0.274389	-0.0194658	0.569525	0.0680894	0.634142
LYZ	1.14797	-0.0876248	2.3779	0.0682357	0.634953
AKR7A2	1.46597	-0.108326	3.05194	0.0683881	0.635528
CNOT10	1.04385	-0.0769843	2.16468	0.068416	0.635528
DCTN4	-0.843754	-1.74997	0.062459	0.0684851	0.63562
HABP4	-0.753386	-1.56316	0.0563897	0.0686923	0.636877
CCNC	-0.507771	-1.05287	0.0424397	0.0687628	0.636877
SERPINB8	-1.37245	-2.8482	0.103304	0.0687986	0.636877
HERC2	1.04254	-0.0790332	2.16411	0.0689343	0.637583
HPF1	1.20468	-0.092243	2.50159	0.0691267	0.638569
STX17	1.09765	-0.0817766	2.28861	0.0692166	0.638569
PNPLA7	-0.944024	-1.96089	0.0728455	0.0692768	0.638569
IPO5	0.862888	-0.0681425	1.79119	0.069279	0.638569
NBPF14	1.229	-0.113462	2.55362	0.069392	0.638793
WDR5B	-0.987263	-2.05152	0.0769926	0.0694843	0.638793
RAD51C	-0.998925	-2.07412	0.0914425	0.0695406	0.638793
CALM3	0.506962	-0.0383915	1.05658	0.0695414	0.638793
NAA25	0.824786	-0.0644972	1.71488	0.0696909	0.639363
MAX	-0.250105	-0.519811	0.0229009	0.0699027	0.639363
PACS1	0.895381	-0.0708964	1.87117	0.0699455	0.639363
UNK	0.737509	-0.0589067	1.53392	0.0699619	0.639363
ZNF197	-1.21924	-2.53647	0.0979977	0.0700896	0.639363
VRK1	0.847767	-0.0676979	1.76401	0.0701033	0.639363
HPS5	1.29371	-0.105509	2.69034	0.0701568	0.639363
ANO9	-1.16018	-2.41341	0.106943	0.0702442	0.639363
MINOS1	0.762607	-0.0655893	1.5857	0.0703125	0.639363
ACAD8	1.19786	-0.0973488	2.49307	0.0703161	0.639363
C16orf58	1.24296	-0.101625	2.58754	0.0704409	0.639363
SARDH	0.976801	-0.0803718	2.05147	0.0704856	0.639363
DNAJC1	1.01336	-0.0831622	2.10988	0.0705185	0.639363
ALG10B	1.28833	-0.10634	2.68102	0.0705253	0.639363
LEMD2	1.07259	-0.0883057	2.23349	0.0705854	0.639363
TRABD2A	1.10891	-0.089852	2.31284	0.0705873	0.639363
KLHL7	-1.35093	-2.81386	0.143156	0.0706814	0.639363
SIK3	-0.463544	-0.965662	0.0385738	0.0708107	0.639363
TMEM106C	1.19893	-0.0970595	2.50655	0.0708127	0.639363
VPS26B	0.862556	-0.0724822	1.79759	0.0710186	0.639363
MYLIP	0.313177	-0.038958	0.654627	0.0710743	0.639363
TGFBR3	-1.13212	-2.35981	0.0955739	0.0711176	0.639363
ALMS1	-1.24983	-2.60289	0.107901	0.071141	0.639363
THBS3	0.851181	-0.0720643	1.77443	0.0711796	0.639363
CKAP2	0.544725	-0.0491513	1.13494	0.0712753	0.639363
AC008892.1	-0.809146	-1.68727	0.0689745	0.0713274	0.639363
ZNF432	-1.16432	-2.42688	0.109306	0.0713279	0.639363
NDUFAF2	0.985884	-0.0842522	2.05602	0.0713823	0.639363
TRAF2	1.2407	-0.105335	2.5893	0.0715274	0.639363
STX12	0.940535	-0.0816548	1.96142	0.0715592	0.639363
GPANK1	1.21117	-0.104387	2.52672	0.0715682	0.639363
LNX1	-0.968918	-2.02122	0.100173	0.0715845	0.639363
NDFIP2	1.16246	-0.0998796	2.42601	0.0716822	0.639363
PDK3	1.24763	-0.108404	2.60366	0.0717472	0.639363
AP2M1	0.770096	-0.0670595	1.60725	0.0717961	0.639363
UGP2	0.942428	-0.0821305	1.96699	0.0718136	0.639363
GPAT3	-1.02771	-2.14545	0.0891596	0.0719851	0.639363
FAM96A	0.917225	-0.0796905	1.91789	0.0721639	0.639363
TBCEL	1.01588	-0.0899568	2.12172	0.0721724	0.639363
RPS6KA1	1.25947	-0.111904	2.63084	0.0722491	0.639363
ZFYVE28	1.15748	-0.102956	2.41792	0.0722742	0.639363
CDC16	1.07394	-0.0949793	2.24403	0.0723251	0.639363
PITRM1	1.1829	-0.105674	2.47148	0.0723732	0.639363
ZSCAN29	1.04358	-0.093281	2.18044	0.0723863	0.639363
NME2	1.04846	-0.100749	2.18833	0.0724365	0.639363
MRPL33	0.427514	-0.0389165	0.89277	0.0724522	0.639363
STX17-AS1	0.870019	-0.0781012	1.81814	0.0724847	0.639363
IPMK	1.27508	-0.112734	2.66343	0.0725635	0.639363
TSTA3	1.24893	-0.110444	2.62498	0.0725817	0.639363
NXPE3	1.22992	-0.110693	2.58536	0.0726494	0.639363
JUNB	0.414751	-0.037343	0.867053	0.0726738	0.639363
NRDC	1.16056	-0.105261	2.42637	0.072723	0.639363
TAF15	0.73266	-0.0690137	1.53188	0.0727624	0.639363
LARP7	-0.370919	-0.775858	0.0340195	0.0729844	0.639363
EARS2	-0.885137	-1.86327	0.0800553	0.0730003	0.639363
CCDC65	-0.866073	-1.82387	0.110954	0.073035	0.639363
CD79B	0.957807	-0.0884276	2.01688	0.0730959	0.639363
FLAD1	1.28169	-0.118139	2.68153	0.0731019	0.639363
GFI1	-1.24877	-2.61754	0.112634	0.0731195	0.639363
CNPY3	0.689356	-0.0638242	1.44254	0.0732076	0.639613
AC121761.1	1.10472	-0.0992149	2.30931	0.0735186	0.641059
NARS2	1.15398	-0.108253	2.41622	0.0735223	0.641059
INTS14	-1.23318	-2.58218	0.115826	0.0735524	0.641059
SMIM20	0.893284	-0.0825704	1.87433	0.0736918	0.641639
BISPR	1.29826	-0.122876	2.71902	0.0737386	0.641639
XAF1	1.47078	-0.140088	3.08164	0.0738933	0.642388
RNF146	1.19128	-0.114429	2.49698	0.0741017	0.642388
RPL34	-0.133208	-0.279229	0.0127347	0.0741202	0.642388
TRPC4AP	0.852377	-0.0803285	1.79638	0.0741712	0.642388
NRIP1	0.376759	-0.0368583	0.789489	0.074267	0.642388
POLR1E	0.918115	-0.0871422	1.93739	0.0743236	0.642388
MPV17L	-0.989458	-2.07544	0.096529	0.0744897	0.642388
SPOCK2	-0.383859	-0.804746	0.0382169	0.0745464	0.642388
IST1	-0.569432	-1.19466	0.0556252	0.0745991	0.642388
TOMM40L	0.960071	-0.094112	2.01575	0.0746109	0.642388
PEX26	1.06201	-0.104993	2.22901	0.0748273	0.642388
YBEY	1.06377	-0.105209	2.23276	0.0748374	0.642388
PEX3	-1.20996	-2.53967	0.119673	0.0748388	0.642388
A2M-AS1	-1.16636	-2.44873	0.114571	0.074855	0.642388
ITGA4	0.714709	-0.0707578	1.50018	0.0748636	0.642388
LINC00893	1.1847	-0.117615	2.48702	0.0749351	0.642388
SAMD3	1.18254	-0.117926	2.48172	0.0749372	0.642388
DNAJC30	1.20693	-0.120181	2.53404	0.0750121	0.642388
PPIE	-0.834201	-1.75052	0.0946695	0.0751956	0.642388
SMIM29	1.09537	-0.108289	2.30433	0.0752019	0.642388
KIAA1324	1.06511	-0.111049	2.23551	0.075247	0.642388
ADGRE5	1.04858	-0.103741	2.20973	0.0752768	0.642388
CLNS1A	0.809147	-0.0827259	1.71704	0.0753097	0.642388
ZNF32	0.666306	-0.0653582	1.40884	0.0753144	0.642388
RPP14	-1.03212	-2.1736	0.1024	0.0753663	0.642388
SSU72	0.360642	-0.0361777	0.758653	0.0755415	0.642388
SPTLC1	0.591653	-0.0602152	1.24352	0.0755825	0.642388
TRAF5	1.1893	-0.150197	2.50014	0.0755987	0.642388
AL133342.1	1.26261	-0.12752	2.65727	0.0757765	0.642388
RGS1	0.374787	-0.0394074	0.787681	0.0759522	0.642388
PLEKHM2	-0.623821	-1.3117	0.0648295	0.0760069	0.642388
RNF125	-0.401335	-0.844178	0.0415089	0.0760121	0.642388
REX1BD	0.374488	-0.0378308	0.791124	0.076019	0.642388
ZFYVE21	1.01459	-0.105155	2.13434	0.0760682	0.642388
DRAP1	0.530429	-0.0547986	1.12728	0.0761195	0.642388
UBXN7	-0.427709	-0.902906	0.0435853	0.0761378	0.642388
SLC35A2	1.19635	-0.124372	2.51706	0.0761506	0.642388
CACYBP	-0.353772	-0.743687	0.0386642	0.0762117	0.642388
ZNRF1	1.20729	-0.125824	2.54039	0.0762168	0.642388
IGF2R	1.15707	-0.120668	2.43481	0.076236	0.642388
GSTM2	1.11485	-0.116451	2.34615	0.0762794	0.642388
GLS	0.452765	-0.0467298	0.952245	0.0763466	0.642449
TFRC	0.491106	-0.0624706	1.03464	0.0766366	0.644384
PPM1N	1.21921	-0.129986	2.5684	0.0768428	0.644694
SMARCA2	0.664039	-0.0708158	1.39889	0.0768503	0.644694
AL162377.1	1.25064	-0.131201	2.63931	0.0768994	0.644694
CDKN3	0.919249	-0.0970516	1.94892	0.0769138	0.644694
POLB	0.779431	-0.088625	1.64111	0.07706	0.645285
IFI44	1.43137	-0.15419	3.01693	0.0771318	0.645285
ANXA4	1.00116	-0.106092	2.11499	0.0771828	0.645285
MMAB	1.22597	-0.132775	2.58471	0.0772834	0.645285
AC092069.1	-1.03825	-2.18799	0.113294	0.0772851	0.645285
ZNF644	-0.289229	-0.609328	0.0337452	0.0775156	0.646311
IMPACT	1.18914	-0.127482	2.51211	0.0775283	0.646311
INO80D	0.452046	-0.0497861	0.953878	0.0777631	0.646547
GPBP1	0.276415	-0.0306806	0.583036	0.0777922	0.646547
WDR13	1.17926	-0.137898	2.48582	0.0778425	0.646547
ZNF397	1.1985	-0.132624	2.52963	0.0779001	0.646547
PARL	-0.649152	-1.36868	0.0749233	0.0779314	0.646547
PSME2	0.798396	-0.0886658	1.68546	0.0780042	0.646547
PIGC	0.430002	-0.0477625	0.907767	0.0780094	0.646547
SH3BP5	1.27474	-0.140411	2.70753	0.0781917	0.646547
RGL4	0.658258	-0.0756013	1.38912	0.0781956	0.646547
HAUS2	-0.513055	-1.08505	0.0563334	0.0782028	0.646547
NDC80	1.14109	-0.126699	2.42316	0.0782196	0.646547
CCND2	0.701697	-0.0789683	1.48236	0.0783936	0.64742
TBL2	1.18444	-0.133644	2.50253	0.0784706	0.64742
AL138966.2	-1.23903	-2.61852	0.14045	0.0786077	0.64742
FBF1	1.13097	-0.128521	2.39046	0.0786824	0.64742
AP001462.1	1.16963	-0.141879	2.4702	0.0786929	0.64742
WARS2	-1.17389	-2.47779	0.147123	0.0787149	0.64742
SAT1	0.470413	-0.0529876	0.994978	0.0787477	0.64742
PITHD1	0.32489	-0.0365561	0.689726	0.0789266	0.648395
NCOA7	1.2117	-0.152522	2.56392	0.0791857	0.648834
ABHD13	0.825041	-0.0955635	1.74565	0.0792587	0.648834
MED1	0.837784	-0.0972754	1.77373	0.0793098	0.648834
TCF20	1.14373	-0.132788	2.42025	0.0793304	0.648834
UPRT	-1.05806	-2.23885	0.138974	0.0793499	0.648834
RNF113A	0.554198	-0.0644175	1.17281	0.0793659	0.648834
KANSL1	-0.402695	-0.854989	0.0461476	0.0794787	0.648834
TSR3	0.728994	-0.0851636	1.54315	0.0795208	0.648834
PFDN2	0.2845	-0.0326019	0.605457	0.0795244	0.648834
SLFN12L	1.1563	-0.135375	2.44797	0.0795874	0.648855
MT2A	0.608209	-0.0726863	1.28717	0.0797391	0.649598
ZCCHC3	1.08242	-0.126578	2.30625	0.0799594	0.650899
ZNF444	1.26112	-0.150243	2.67249	0.0801307	0.6514
BX890604.1	1.30084	-0.155033	2.75672	0.0801425	0.6514
RAP2C	-0.672289	-1.42435	0.0811712	0.0802416	0.651712
ARHGAP1	1.11456	-0.133576	2.36271	0.0803189	0.651846
KANSL1-AS1	1.34421	-0.161701	2.87175	0.0804104	0.651866
WAC-AS1	1.07151	-0.130732	2.27208	0.0804812	0.651866
FTH1	-0.269986	-0.572136	0.0331867	0.0805544	0.651866
NT5DC1	1.11555	-0.13473	2.36584	0.0805643	0.651866
TMEM63A	1.19275	-0.145657	2.53116	0.0809204	0.65393
ATP5MD	0.410569	-0.0515863	0.870581	0.0810061	0.65393
SPATS2L	1.41781	-0.18025	3.00745	0.0811171	0.65393
ATXN2	1.25777	-0.154537	2.67008	0.0811185	0.65393
EMSY	0.97717	-0.12399	2.07334	0.0812639	0.65393
GNB2	0.741225	-0.092854	1.57322	0.0813318	0.65393
TENT5A	1.02246	-0.125553	2.17234	0.0813564	0.65393
SNRPA1	-0.315182	-0.669196	0.0392218	0.0813889	0.65393
BAX	0.43698	-0.0536015	0.928857	0.0813968	0.65393
CMAS	1.23938	-0.153829	2.63258	0.0814508	0.65393
MIS12	1.08353	-0.135028	2.30233	0.0816452	0.65393
WDR47	1.19223	-0.162205	2.53371	0.0818207	0.65393
ZNF573	-0.828585	-1.75989	0.10686	0.0818542	0.65393
C11orf68	1.16184	-0.153232	2.50956	0.0819122	0.65393
FASTKD2	0.874974	-0.109567	1.85996	0.0819911	0.65393
LGALS9	1.18848	-0.147982	2.53334	0.0821531	0.65393
ANK3	1.10701	-0.138446	2.36353	0.0821899	0.65393
CDYL	0.95565	-0.122878	2.03148	0.0821928	0.65393
CYCS	0.354676	-0.0450324	0.754385	0.0822081	0.65393
SUPT16H	-0.509225	-1.08244	0.0709871	0.0822725	0.65393
MAP4K1	1.02254	-0.128448	2.17973	0.0823549	0.65393
B3GNT2	0.511713	-0.065307	1.08873	0.082383	0.65393
TBCK	1.15111	-0.147334	2.44955	0.0824812	0.65393
ZNF431	0.681033	-0.0921803	1.44802	0.0825385	0.65393
NAMPT	0.757391	-0.0971342	1.61191	0.0825685	0.65393
GOLGA7	0.392268	-0.0495468	0.836653	0.0825764	0.65393
CEP135	0.635602	-0.0816305	1.35283	0.0825977	0.65393
ABCF1	-0.305006	-0.649379	0.0390692	0.0826479	0.65393
TAB1	1.14555	-0.147577	2.43868	0.0827032	0.65393
SULT1B1	1.21406	-0.15959	2.61105	0.0827485	0.65393
HILPDA	1.20942	-0.156352	2.57527	0.082824	0.65393
LY96	1.27287	-0.164593	2.71033	0.082832	0.65393
TMEM135	1.10467	-0.143183	2.35252	0.0829139	0.65393
VAMP8	0.643805	-0.0829814	1.37218	0.0829893	0.65393
CCND3	0.762764	-0.0978341	1.63474	0.0830056	0.65393
VPS4A	0.904165	-0.119676	1.92471	0.0830213	0.65393
GCA	1.25692	-0.163896	2.67773	0.0831217	0.65393
SPG7	-0.570151	-1.21468	0.0743742	0.0831355	0.65393
SYCE2	-0.839591	-1.78688	0.115836	0.0832453	0.654314
AC027031.2	1.07063	-0.14064	2.28189	0.0833801	0.654393
FAM117B	0.5023	-0.0661055	1.07071	0.0834452	0.654393
ZNF512	1.06023	-0.137041	2.26514	0.0834474	0.654393
CD58	-1.07595	-2.29118	0.153163	0.08355	0.654393
AC087190.1	0.697181	-0.0920531	1.48642	0.0835603	0.654393
MAEA	1.03833	-0.136191	2.22841	0.0838167	0.654777
AC006333.2	1.02224	-0.136004	2.18049	0.08383	0.654777
ZBED5-AS1	1.10866	-0.147557	2.36489	0.0838435	0.654777
AL137779.1	-0.97053	-2.07027	0.129209	0.0838535	0.654777
TAGAP	0.512293	-0.0785133	1.09345	0.0839171	0.654797
SPA17	-1.08537	-2.31565	0.157823	0.0840506	0.655183
ZNF543	1.10219	-0.147713	2.35208	0.0840908	0.655183
RPIA	0.375856	-0.0505096	0.802222	0.0841891	0.655183
AC009812.4	1.03931	-0.138171	2.2242	0.0842108	0.655183
UBE2R2	0.660766	-0.0886549	1.42303	0.0844021	0.656106
GOLGA5	1.15044	-0.156226	2.45712	0.0845673	0.656106
SDF2	-0.528608	-1.12823	0.0738351	0.0845869	0.656106
ARHGAP15	-0.388389	-0.829826	0.0519221	0.0846634	0.656106
ANKRD36C	0.915214	-0.124029	1.96327	0.0846654	0.656106
UIMC1	0.567118	-0.0773609	1.2116	0.084732	0.656106
GPR89B	1.10078	-0.150749	2.35231	0.0848762	0.656106
HINFP	1.07965	-0.147877	2.30718	0.0848814	0.656106
MSH2	1.24686	-0.170903	2.66463	0.0849083	0.656106
C1orf174	0.931731	-0.128033	1.9915	0.0850014	0.656106
SYNE1	0.654928	-0.0936669	1.3992	0.0850421	0.656106
SKAP2	1.10255	-0.1521	2.35721	0.0851461	0.656106
ZNF623	-0.821839	-1.75735	0.113667	0.0852417	0.656106
JAK3	0.820294	-0.112941	1.75508	0.0852894	0.656106
ZMYM5	-0.957287	-2.04791	0.133339	0.0855054	0.656106
CIC	0.880061	-0.1239	1.88402	0.0859083	0.656106
ZNF888	-0.945634	-2.02433	0.133177	0.0859207	0.656106
ZNF10	1.18924	-0.16807	2.54656	0.0860537	0.656106
CHMP4A	0.640253	-0.0902631	1.37117	0.0860548	0.656106
CEP295	1.24452	-0.176022	2.66507	0.0860839	0.656106
ARL4C	-0.329761	-0.705819	0.0471052	0.0860947	0.656106
DGCR8	-1.16908	-2.50396	0.165797	0.0861868	0.656106
SUCO	0.447769	-0.0645589	0.960685	0.0862885	0.656106
WDR70	0.874205	-0.124681	1.87309	0.0864036	0.656106
FAM89B	1.3884	-0.196126	2.99963	0.0864146	0.656106
SLC51A	0.963638	-0.137646	2.06492	0.0864622	0.656106
CITED2	0.531447	-0.0797133	1.13822	0.0866126	0.656106
C9orf78	-0.286921	-0.614969	0.0411298	0.0866157	0.656106
CUTC	0.987997	-0.141771	2.11776	0.0866388	0.656106
LRRC37A2	-1.17017	-2.5073	0.16917	0.0866577	0.656106
BAG1	0.480646	-0.0683148	1.034	0.0869161	0.656106
PXMP4	1.11666	-0.161514	2.39484	0.0869483	0.656106
AC092140.1	1.15153	-0.166799	2.46986	0.087005	0.656106
DSE	-1.28752	-2.76172	0.18669	0.0870456	0.656106
TBX21	0.716454	-0.104037	1.53694	0.0871027	0.656106
EMB	0.470293	-0.0683433	1.00893	0.0871324	0.656106
MTFR1L	1.19187	-0.176895	2.55514	0.0871662	0.656106
ADCY7	-1.12863	-2.42159	0.16432	0.0872058	0.656106
RALB	0.978964	-0.141164	2.10311	0.0872269	0.656106
HES1	1.31237	-0.191333	2.81608	0.0872597	0.656106
SYNRG	1.05129	-0.153675	2.25625	0.0873641	0.656106
USP39	0.898993	-0.13148	1.92947	0.0873844	0.656106
CHD4	0.342235	-0.0494781	0.737052	0.0874683	0.656106
AKAP13	0.307399	-0.0477373	0.659302	0.0874764	0.656106
SBF2	1.14907	-0.168871	2.46701	0.0875767	0.656106
KLF12	0.557323	-0.0815085	1.19798	0.0877599	0.656106
RUVBL1	1.1996	-0.176253	2.57764	0.0878004	0.656106
PTCD1	1.11548	-0.164876	2.39584	0.0878052	0.656106
CD3G	0.532797	-0.0780959	1.14539	0.08781	0.656106
CTSD	0.990863	-0.147895	2.12605	0.0878453	0.656106
DCK	-0.973865	-2.09169	0.142376	0.0878822	0.656106
SNRPA	0.487496	-0.0715032	1.0541	0.0879001	0.656106
GCFC2	0.852735	-0.124903	1.84387	0.087931	0.656106
ANKRD17	0.927887	-0.138426	1.99263	0.0879359	0.656106
NRAS	-0.787571	-1.69374	0.14256	0.0879523	0.656106
VIM	-0.462503	-0.992877	0.0715259	0.0880428	0.656106
USP53	0.854061	-0.127275	1.8354	0.0881351	0.656106
ZNF528	1.09356	-0.162968	2.3501	0.0881353	0.656106
METTL5	0.760515	-0.11213	1.6431	0.0881415	0.656106
PDXK	-1.02065	-2.19192	0.155489	0.088169	0.656106
MRPL1	0.63744	-0.095411	1.37019	0.0882692	0.656106
NDUFAF3	1.11153	-0.166079	2.38973	0.0883257	0.656106
PPP1R37	-1.16633	-2.50954	0.173332	0.0883483	0.656106
PIK3CA	-0.328858	-0.707496	0.0491284	0.0884596	0.656106
DMWD	1.06131	-0.157105	2.28877	0.0885092	0.656106
ACAT2	-0.816907	-1.75472	0.127834	0.0885137	0.656106
AC022706.1	0.718893	-0.108488	1.56018	0.0885745	0.656106
PHF7	1.20006	-0.180804	2.58092	0.0885798	0.656106
TLK1	-0.318136	-0.684975	0.0475097	0.0886221	0.656106
ITK	0.700075	-0.104723	1.50781	0.088652	0.656106
BZW1	0.276247	-0.041288	0.595197	0.0887556	0.656106
ZNF250	-1.14852	-2.4711	0.174057	0.0888205	0.656106
C5orf30	0.946418	-0.144026	2.03578	0.0888526	0.656106
TRABD	0.661529	-0.0990043	1.43006	0.0888952	0.656106
MYCBP2	0.703922	-0.106962	1.51481	0.08893	0.656106
HAR1B	-0.912542	-1.9626	0.146783	0.0889977	0.656106
TMEM106B	0.766594	-0.11549	1.65677	0.0890549	0.656106
COX6C	-0.204817	-0.441053	0.0311568	0.0891515	0.656106
CEP126	-0.778862	-1.67673	0.11901	0.0891604	0.656106
IFIH1	1.21837	-0.190588	2.62123	0.0892392	0.656235
MTRNR2L8	-0.952664	-2.05496	0.144391	0.0893375	0.656378
AC008267.5	0.993386	-0.152867	2.13964	0.0894559	0.656378
GIMAP6	1.39734	-0.215092	3.00977	0.089468	0.656378
DHX32	-1.11496	-2.40169	0.17177	0.0895033	0.656378
CXorf40A	1.14092	-0.175079	2.46143	0.0897596	0.657557
KLRB1	1.45619	-0.243456	3.15354	0.0897896	0.657557
SEMA4C	-1.05019	-2.26615	0.161791	0.0898771	0.657557
CDKN2D	0.630236	-0.0981675	1.35864	0.0899674	0.657557
ABCE1	0.697751	-0.107586	1.50736	0.0899982	0.657557
PLEKHM3	1.23409	-0.192517	2.66069	0.0900319	0.657557
STAT6	1.16909	-0.182877	2.52106	0.0901485	0.657961
PAFAH1B3	0.955845	-0.150959	2.06265	0.0905593	0.658733
POLR2J3	1.07769	-0.17024	2.32562	0.090569	0.658733
AC109347.1	-0.83942	-1.81163	0.132634	0.0906127	0.658733
SINHCAF	0.371569	-0.0579357	0.806463	0.0907261	0.658733
DGKE	-0.990172	-2.1353	0.16634	0.0908273	0.658733
BMT2	-1.09762	-2.36988	0.174628	0.0908772	0.658733
TRIM13	-0.659664	-1.42429	0.104966	0.0908837	0.658733
CDS2	-0.480793	-1.03737	0.078781	0.0909523	0.658733
ATG16L1	-0.954717	-2.06473	0.151125	0.091004	0.658733
TRAPPC4	0.384474	-0.0608279	0.834741	0.0911153	0.658733
ATM	0.346612	-0.0554619	0.748686	0.0911274	0.658733
ZNF667	0.961325	-0.153891	2.07654	0.0911468	0.658733
FBXO22	1.12607	-0.180618	2.43276	0.0912328	0.658733
ATPAF2	1.02566	-0.164665	2.21598	0.0912734	0.658733
UTRN	0.644686	-0.103705	1.39308	0.0913597	0.658733
POLM	1.03477	-0.164272	2.24705	0.0914076	0.658733
POLR1A	1.05071	-0.169249	2.27068	0.0914198	0.658733
AC005332.1	-0.921236	-1.99115	0.148682	0.0915058	0.658733
UCHL3	0.870241	-0.140646	1.88113	0.0915669	0.658733
MAPKBP1	1.06368	-0.171913	2.29926	0.091568	0.658733
TELO2	1.06502	-0.170193	2.30711	0.09167	0.658733
FBXO21	-0.388394	-0.839379	0.0657708	0.0917149	0.658733
NOA1	0.80234	-0.131619	1.73386	0.0917501	0.658733
PXYLP1	-1.10503	-2.38973	0.179676	0.0918357	0.658733
VPS8	-1.03531	-2.23797	0.169739	0.0918504	0.658733
CLUAP1	1.18979	-0.194221	2.57381	0.0920111	0.658733
DNAJA2	0.317454	-0.051566	0.687243	0.0920545	0.658733
WAPL	-0.396538	-0.858276	0.0646084	0.0921027	0.658733
YWHAB	-0.262913	-0.568455	0.0438874	0.0922099	0.658733
RAD51B	0.910479	-0.147933	1.98446	0.0922205	0.658733
SMYD2	1.16493	-0.191061	2.52092	0.0922226	0.658733
NUBP2	0.998173	-0.169315	2.16042	0.092324	0.658733
PSMD11	-0.432318	-0.935053	0.0727364	0.0923316	0.658733
FAM133B	0.212912	-0.0350433	0.460867	0.0923818	0.658733
DHRS12	-1.06171	-2.29826	0.174831	0.0924032	0.658733
NFAT5	0.675761	-0.112557	1.46408	0.0929234	0.660881
UTP4	0.796369	-0.130866	1.73285	0.0929374	0.660881
TMEM267	-1.19948	-2.59956	0.228109	0.0929408	0.660881
MAGOH	0.261904	-0.0432413	0.568976	0.0929508	0.660881
THRA	-1.05904	-2.30705	0.176453	0.0931608	0.661566
ARMC10	1.09984	-0.184564	2.39973	0.0933007	0.661566
FDX2	1.02658	-0.175767	2.22393	0.093322	0.661566
HIF1A	0.353099	-0.0596871	0.765357	0.0933794	0.661566
GGNBP2	0.265538	-0.044706	0.575781	0.0934174	0.661566
RCSD1	0.963218	-0.165056	2.09198	0.093426	0.661566
ATP5MC2	0.173047	-0.0287402	0.376387	0.0934788	0.661566
CFL1	0.378192	-0.0637626	0.827868	0.093646	0.661908
ABCA2	0.933297	-0.178745	2.02426	0.0936505	0.661908
HP1BP3	0.371182	-0.0629749	0.80534	0.0937752	0.662208
NFKB1	-0.404994	-0.878925	0.0691111	0.0939854	0.662208
THUMPD3	-0.401675	-0.871826	0.0684769	0.0940006	0.662208
MYL12A	0.424012	-0.0718175	0.921091	0.0940384	0.662208
LMAN1	0.732565	-0.12958	1.58937	0.0941142	0.662208
SUPT5H	-0.358259	-0.778551	0.0607675	0.0941228	0.662208
TAPBPL	1.1379	-0.194557	2.47037	0.0941383	0.662208
TMPO-AS1	-1.07519	-2.33458	0.184201	0.0942325	0.662208
C6orf136	-1.16559	-2.53094	0.199756	0.0942485	0.662208
PKIG	-1.04515	-2.26988	0.179571	0.0943684	0.662615
EIF5	0.190943	-0.0336625	0.41449	0.0944759	0.662615
ING5	0.73907	-0.134069	1.60403	0.0944917	0.662615
FAM213A	0.932919	-0.15977	2.03176	0.0947853	0.663935
FBXL12	0.841074	-0.144733	1.83894	0.0948037	0.663935
CEP164	1.20291	-0.206365	2.62317	0.0949276	0.66437
AC136475.5	0.902608	-0.159505	1.98477	0.0950145	0.664544
IFT122	-1.0635	-2.31208	0.190473	0.0953058	0.666147
KIAA0355	0.98913	-0.17331	2.15409	0.0955512	0.667427
ZNF558	1.0255	-0.211331	2.23477	0.0956448	0.667647
ETV6	1.20118	-0.212223	2.61535	0.0957962	0.667754
AC002310.1	0.991412	-0.17817	2.18557	0.0958421	0.667754
CSGALNACT2	-0.367535	-0.800441	0.0706454	0.0958468	0.667754
CABLES2	0.832532	-0.147731	1.81279	0.0959253	0.667866
FUK	1.02864	-0.183861	2.24114	0.0962837	0.669844
IDH3A	1.01938	-0.183946	2.22077	0.0964536	0.669844
VOPP1	0.79747	-0.143772	1.75095	0.0964763	0.669844
PQLC1	0.826185	-0.14772	1.8064	0.0964902	0.669844
PPM1D	1.08163	-0.194464	2.35772	0.0965739	0.669844
SLC7A6	0.781296	-0.140617	1.70321	0.0966266	0.669844
RAB32	-0.810429	-1.76531	0.148405	0.0966463	0.669844
NIPA2	0.817175	-0.1477	1.78205	0.0968388	0.670328
UBXN10-AS1	-0.822715	-1.79357	0.149822	0.0968862	0.670328
SPEN	0.794414	-0.143977	1.7328	0.0969756	0.670328
PHF14	0.79867	-0.14506	1.7424	0.0970838	0.670328
RDH14	0.961763	-0.192267	2.09966	0.097091	0.670328
OSER1	0.332446	-0.0598158	0.726637	0.097091	0.670328
THAP1	0.770341	-0.140572	1.68125	0.0973207	0.670715
ABCB7	1.0567	-0.192968	2.30636	0.0973581	0.670715
FAM192A	0.889949	-0.160907	1.94747	0.0973648	0.670715
PLD3	1.06898	-0.195554	2.33352	0.0974471	0.670715
EHMT1	0.596528	-0.108897	1.30287	0.0975242	0.670715
PAK1	-1.21282	-2.64807	0.222436	0.0975775	0.670715
CASK	0.411183	-0.0754729	0.897839	0.0976181	0.670715
LMNB1	0.64849	-0.118558	1.41703	0.0976642	0.670715
WDR45B	0.658892	-0.120464	1.43997	0.0977097	0.670715
BCL2A1	0.744746	-0.14183	1.62539	0.0978543	0.671006
POU2F2	0.670859	-0.123762	1.46548	0.0978772	0.671006
AC090825.1	0.875176	-0.194377	1.91318	0.098008	0.671473
MDC1	-1.13567	-2.48	0.217927	0.0981961	0.671486
AL136454.1	-1.07774	-2.35559	0.200101	0.0982067	0.671486
FAM213B	1.12503	-0.209293	2.45936	0.0983084	0.671486
GPA33	1.15159	-0.211641	2.5287	0.0983105	0.671486
TSPAN6	0.876438	-0.163395	1.91627	0.0984193	0.671486
LINC01480	0.849744	-0.158476	1.85796	0.0984381	0.671486
PUDP	0.866467	-0.161625	1.89456	0.0984479	0.671486
TMEM129	1.08365	-0.202453	2.36976	0.098529	0.671612
RTF1	-0.230284	-0.503547	0.0433921	0.0986856	0.671911
CASD1	-1.04074	-2.27655	0.195068	0.0986981	0.671911
WWP1	0.525306	-0.0990026	1.14903	0.0988086	0.672237
BIRC6	0.504515	-0.0969647	1.10321	0.0988817	0.672308
NARFL	1.05765	-0.199554	2.31485	0.0990449	0.6727
BAZ1A	0.631514	-0.118231	1.3846	0.0990951	0.6727
C15orf61	0.799978	-0.150225	1.76172	0.0991275	0.6727
CD226	1.09612	-0.20836	2.4006	0.0994387	0.674385
MSL3	0.708636	-0.135037	1.55231	0.0995702	0.674446
SLC35E2A	-1.0439	-2.28515	0.203774	0.0996504	0.674446
OAS3	1.40072	-0.270934	3.0651	0.0996969	0.674446
EMC2	1.13492	-0.216968	2.4868	0.099742	0.674446
CASP8AP2	1.10166	-0.22206	2.44596	0.0998431	0.674446
OSER1-DT	0.941048	-0.18087	2.06297	0.100029	0.674446
SLC38A1	-0.395144	-0.86827	0.075594	0.10011	0.674446
CUBN	0.785553	-0.151308	1.72241	0.100144	0.674446
AL139089.1	0.956695	-0.184396	2.09779	0.10018	0.674446
HOXB4	-0.888785	-1.94858	0.1731	0.100236	0.674446
AC245060.6	0.757465	-0.146151	1.66108	0.100237	0.674446
ACAA1	0.986539	-0.19156	2.19106	0.100286	0.674446
MRPL11	0.558577	-0.107141	1.22634	0.100313	0.674446
LDLR	1.36245	-0.271835	2.98692	0.100347	0.674446
MMP24OS	0.628976	-0.120982	1.38137	0.10042	0.674446
DDX58	1.26683	-0.24541	2.77906	0.100453	0.674446
ZW10	0.865322	-0.172181	1.89673	0.100548	0.67466
AC146944.4	0.959884	-0.186549	2.10632	0.100628	0.674774
SNX2	-0.634049	-1.3916	0.123726	0.100787	0.674786
NHLRC2	1.0758	-0.20923	2.36209	0.100808	0.674786
TARS	0.964882	-0.188177	2.11794	0.100819	0.674786
AC093323.1	1.10966	-0.216048	2.43821	0.101003	0.675601
DNAJB9	0.690557	-0.136038	1.51629	0.101162	0.675983
AL606760.3	0.896437	-0.176104	1.96898	0.101217	0.675983
AL355916.1	-0.82572	-1.8137	0.162446	0.101249	0.675983
EIF2AK1	0.761706	-0.162558	1.67565	0.101374	0.67611
GABARAPL1	-0.43123	-0.947801	0.0847518	0.101394	0.67611
CHIC1	1.23906	-0.245427	2.72355	0.101672	0.677542
SEC61A1	0.715291	-0.142371	1.57295	0.101943	0.678093
MAN2A1	-0.492342	-1.08193	0.0998385	0.101969	0.678093
XPO7	-1.00903	-2.21906	0.201001	0.101989	0.678093
TRAPPC6B	1.07283	-0.214183	2.35985	0.102112	0.678093
AL049840.2	-0.772436	-1.69921	0.154343	0.10216	0.678093
LAIR1	1.08524	-0.217331	2.38781	0.102286	0.678093
ZNF718	0.83548	-0.167316	1.83828	0.102286	0.678093
AC124312.1	1.13232	-0.226842	2.49149	0.102306	0.678093
PLPP5	-1.19961	-2.63961	0.240397	0.102324	0.678093
PSMA6	0.798031	-0.160416	1.75648	0.102497	0.678677
MAPKAP1	0.691367	-0.138096	1.52369	0.102548	0.678677
THUMPD1	0.329665	-0.0663899	0.72572	0.102602	0.678677
ADRM1	-0.370095	-0.814727	0.0805684	0.102796	0.67874
PDCL	0.718075	-0.145275	1.58143	0.102862	0.67874
CCDC47	-0.906052	-1.99401	0.187633	0.102885	0.67874
WDR55	0.735643	-0.151083	1.61933	0.102952	0.67874
PDCD6IP	0.825979	-0.16745	1.81941	0.102979	0.67874
PABPC1	0.173487	-0.0349413	0.382562	0.102991	0.67874
KHDRBS1	-0.302773	-0.666455	0.0632055	0.103107	0.679087
STIM2	0.692128	-0.140939	1.5252	0.103233	0.679272
TBPL1	0.783717	-0.160131	1.72757	0.103427	0.679272
RTTN	1.15639	-0.241822	2.54734	0.103442	0.679272
PPP4R2	0.329021	-0.0712843	0.725411	0.103648	0.679272
METTL22	1.00336	-0.205898	2.21261	0.103677	0.679272
FSCN1	-0.854303	-1.88459	0.175986	0.103899	0.679272
LAIR2	1.237	-0.25451	2.7298	0.103944	0.679272
ZDHHC20	0.576685	-0.119375	1.27275	0.104182	0.679272
GAPDH	-0.189927	-0.41882	0.0402094	0.10426	0.679272
AC069185.1	0.912985	-0.18758	2.02741	0.104306	0.679272
TRIM56	0.947757	-0.19673	2.09224	0.104343	0.679272
ZMYM6	1.07346	-0.222936	2.36986	0.104372	0.679272
DNAH1	0.942875	-0.197053	2.0828	0.104742	0.679272
PLEKHA2	-0.841221	-1.85831	0.175871	0.104763	0.679272
GNPAT	0.717233	-0.150107	1.58467	0.104825	0.679272
STAG1	0.482836	-0.100332	1.06839	0.104875	0.679272
PRRC1	-0.610319	-1.34853	0.127887	0.104897	0.679272
SETD1A	-0.988503	-2.18419	0.207187	0.104913	0.679272
FBXO31	1.12872	-0.257289	2.49704	0.10493	0.679272
FOXO1	0.365854	-0.0768051	0.808421	0.104955	0.679272
RBM6	0.591652	-0.124172	1.30748	0.104991	0.679272
ANKRD55	1.10043	-0.230684	2.45878	0.105001	0.679272
MED11	1.07664	-0.226224	2.3795	0.105061	0.679272
DYNLRB1	0.451974	-0.0949173	0.999188	0.105095	0.679272
HLA-DPA1	1.00873	-0.211042	2.23139	0.105101	0.679272
USP51	1.08312	-0.227884	2.39452	0.105166	0.679272
IER2	0.381637	-0.079893	0.844786	0.105278	0.679272
RAB27A	1.08874	-0.229774	2.40726	0.105322	0.679272
HIST1H2AK	1.04916	-0.228593	2.31739	0.105362	0.679272
APH1B	-1.09134	-2.41308	0.231181	0.105403	0.679272
HIST1H2BN	0.996292	-0.210732	2.20332	0.105455	0.679272
TOX2	1.23761	-0.261904	2.73711	0.105485	0.679272
TOPORS	0.616404	-0.130671	1.36348	0.105589	0.679272
CLCN6	-1.05141	-2.32585	0.22303	0.105627	0.679272
SLC7A6OS	0.895406	-0.190114	1.98093	0.105682	0.679272
HMGN1	0.254102	-0.0534611	0.563751	0.105736	0.679272
ZNF605	1.02427	-0.217756	2.2663	0.10576	0.679272
PSIP1	0.379934	-0.0807924	0.840661	0.105775	0.679272
EXOG	0.771415	-0.166579	1.70593	0.105806	0.679272
MICAL3	0.740176	-0.157901	1.63825	0.105967	0.679272
BTG2	0.410945	-0.0867878	0.91338	0.106026	0.679272
CTPS1	0.867782	-0.185616	1.92079	0.106042	0.679272
PCM1	0.343197	-0.0738145	0.759197	0.106072	0.679272
CORO1A	0.304211	-0.0655855	0.683947	0.106087	0.679272
MRPS22	0.398801	-0.0853484	0.884238	0.106481	0.679272
GJB6	-1.17747	-2.60588	0.259831	0.106545	0.679272
AL136295.5	1.10514	-0.236416	2.45325	0.106664	0.679272
PHF23	0.687261	-0.148329	1.52285	0.106674	0.679272
SELL	0.785303	-0.168905	1.74968	0.10671	0.679272
PDCD5	0.78358	-0.169274	1.73643	0.10673	0.679272
UTP14A	-1.14617	-2.53841	0.257784	0.106769	0.679272
ORC3	1.04204	-0.225429	2.30951	0.106817	0.679272
LDLRAP1	0.925652	-0.203806	2.07709	0.10684	0.679272
LRRC59	0.724027	-0.156889	1.60494	0.106918	0.679272
F11R	-1.05623	-2.34148	0.229015	0.106955	0.679272
AC018557.1	0.970584	-0.210491	2.15166	0.106969	0.679272
ELL2	-0.70027	-1.55249	0.152028	0.106991	0.679272
NAP1L3	0.839451	-0.186176	1.85953	0.107091	0.679272
UVRAG	1.00999	-0.219506	2.23948	0.107101	0.679272
SMG5	1.02409	-0.221297	2.27569	0.107263	0.679272
FRAT2	0.765938	-0.166524	1.69942	0.107268	0.679272
AC105020.6	-0.642951	-1.42519	0.141668	0.10727	0.679272
ARSK	1.15123	-0.250915	2.55337	0.107276	0.679272
RABGAP1L	-0.477808	-1.05979	0.104178	0.107298	0.679272
TMUB1	-0.61977	-1.37418	0.137473	0.107536	0.679272
ZBTB11	0.441386	-0.0986891	0.980369	0.107608	0.679272
MIAT	1.06258	-0.235498	2.35702	0.107656	0.679272
TTC4	0.962423	-0.209605	2.13954	0.107691	0.679272
ZDHHC8	1.12325	-0.244813	2.5041	0.107692	0.679272
RUNX3	-0.390774	-0.867165	0.0866998	0.107897	0.679272
ADNP2	-0.446805	-0.991436	0.0996186	0.107921	0.679272
FAM50B	1.11501	-0.248822	2.47426	0.107927	0.679272
RPS12	-0.112794	-0.250252	0.0252018	0.10795	0.679272
TRPT1	1.11	-0.244706	2.4647	0.107985	0.679272
SOCS1	0.756641	-0.167543	1.67992	0.108045	0.679272
PARP10	1.20523	-0.265619	2.69194	0.108049	0.679272
ZNF257	-0.810543	-1.81507	0.177636	0.108204	0.679272
HIST1H2AG	1.08702	-0.240759	2.41479	0.108278	0.679272
PLEKHB1	0.857988	-0.188999	1.9146	0.108281	0.679272
PARP9	1.31334	-0.289051	2.93785	0.108289	0.679272
STT3B	-0.320369	-0.718205	0.0708666	0.108305	0.679272
THAP5	-0.758834	-1.68649	0.169549	0.108661	0.679272
FUNDC1	0.878436	-0.19594	1.95281	0.108723	0.679272
WBP2	0.698405	-0.156836	1.55219	0.108781	0.679272
UBXN2B	-0.869004	-1.93203	0.194028	0.108786	0.679272
WWP2	1.04315	-0.232927	2.31922	0.10879	0.679272
POLD1	0.892804	-0.214632	2.03127	0.108849	0.679272
PGM2	0.940141	-0.209033	2.10258	0.108887	0.679272
ITPA	0.88074	-0.197001	1.95848	0.1089	0.679272
GAL3ST4	0.879336	-0.20324	1.98841	0.10893	0.679272
RFC5	1.03813	-0.232579	2.30884	0.109002	0.679272
LINC01336	-1.04127	-2.31666	0.234923	0.109303	0.679272
ABHD10	1.07356	-0.242637	2.38872	0.109376	0.679272
LIMD2	-0.240983	-0.536562	0.0541481	0.109386	0.679272
CHST12	1.29463	-0.291941	2.88119	0.109419	0.679272
CCDC142	0.787183	-0.186774	1.75092	0.10945	0.679272
SELENON	1.14155	-0.257727	2.54082	0.109495	0.679272
MINDY2	1.05552	-0.238322	2.34936	0.109499	0.679272
TNFRSF1B	-0.82535	-1.83718	0.186479	0.109543	0.679272
PHGDH	0.97981	-0.222016	2.18164	0.109728	0.679272
PIGM	1.00927	-0.22888	2.24742	0.109781	0.679272
MYL5	1.03888	-0.233963	2.31642	0.109791	0.679272
AC007388.1	1.0961	-0.250039	2.44036	0.109858	0.679272
AC068473.5	0.996234	-0.226485	2.21895	0.109942	0.679272
LUC7L2	-0.443041	-0.991102	0.102283	0.109949	0.679272
TRAPPC2	0.952284	-0.232998	2.12009	0.109979	0.679272
ENDOV	1.03361	-0.263071	2.3077	0.110081	0.679272
CEP78	1.26391	-0.288002	2.81582	0.110091	0.679272
UBA6	-0.58567	-1.31017	0.132588	0.110153	0.679272
RARS	-0.668908	-1.49058	0.152762	0.110236	0.679272
SDCBP2-AS1	0.917799	-0.2098	2.0454	0.110297	0.679272
FABP5	1.01168	-0.23112	2.25535	0.110342	0.679272
KLF3	-0.393526	-0.87715	0.0900984	0.1104	0.679272
ZBTB5	-1.00486	-2.23723	0.239599	0.110401	0.679272
TRAV17	0.634565	-0.144447	1.42101	0.110485	0.679272
APTX	0.581565	-0.140425	1.29546	0.110516	0.679272
LLGL2	1.00284	-0.232948	2.23438	0.110542	0.679272
CES2	1.14497	-0.262981	2.55293	0.110608	0.679288
TPGS1	0.871735	-0.200691	1.94493	0.110829	0.679617
ZKSCAN2	1.11575	-0.257485	2.48899	0.110919	0.679617
SP4	-0.74165	-1.65495	0.171247	0.111003	0.679617
TLE2	1.01932	-0.23556	2.27419	0.111011	0.679617
SLC35G3	-0.731144	-1.63128	0.168992	0.111022	0.679617
DHX38	0.694944	-0.165386	1.54975	0.111042	0.679617
TRBV18	0.708505	-0.1643	1.58131	0.111239	0.68021
EXOC7	0.895913	-0.206255	2.00458	0.111266	0.68021
UBE2J1	0.387731	-0.0906164	0.865458	0.111464	0.681035
RPL26L1	-0.755979	-1.68722	0.187661	0.111528	0.681036
RPL28	-0.12942	-0.288981	0.0303536	0.111679	0.681225
GDPD5	0.958072	-0.224063	2.14021	0.111802	0.681225
AC100810.3	0.862874	-0.201857	1.9276	0.111821	0.681225
NUP188	1.12615	-0.26508	2.5153	0.111904	0.681225
RPL36A	0.15125	-0.0356989	0.337818	0.111954	0.681225
FBXW8	0.82768	-0.194128	1.84949	0.111995	0.681225
COA1	0.526374	-0.122373	1.17973	0.112051	0.681225
PAFAH1B1	-0.583503	-1.30327	0.138779	0.112067	0.681225
PTGES3	0.207597	-0.048558	0.46472	0.112256	0.681729
MTCH2	1.01656	-0.239506	2.27263	0.112298	0.681729
UCP2	1.00007	-0.240675	2.23404	0.11237	0.681729
TIGD6	-0.889177	-1.9884	0.210044	0.112474	0.681729
ZNF445	0.880686	-0.209708	1.99922	0.11258	0.681729
TBCCD1	1.05595	-0.249996	2.36189	0.112625	0.681729
ARIH2	0.587056	-0.13828	1.31609	0.112701	0.681729
ICE2	0.686883	-0.16292	1.53669	0.11275	0.681729
G0S2	0.793277	-0.187155	1.77686	0.11277	0.681729
ZC2HC1A	0.975477	-0.231696	2.18265	0.112845	0.681729
CARHSP1	-0.786347	-1.75808	0.191331	0.112962	0.681729
DYRK1B	1.05104	-0.250193	2.35228	0.112994	0.681729
MAIP1	0.813573	-0.19375	1.82089	0.113024	0.681729
TTC13	1.07786	-0.256744	2.41246	0.113039	0.681729
AC245452.1	-1.03872	-2.32562	0.247752	0.113113	0.681791
GLIPR1	-0.743224	-1.6661	0.176664	0.113213	0.682011
USP8	-0.522744	-1.17049	0.125005	0.113306	0.68209
PPA1	0.674893	-0.160515	1.52015	0.113353	0.68209
AP002884.1	0.71286	-0.171556	1.59652	0.113535	0.682147
NOL8	-0.802817	-1.79832	0.19354	0.113663	0.682147
PYURF	0.573219	-0.139424	1.3005	0.113674	0.682147
NSMF	1.04002	-0.250695	2.3298	0.113885	0.682147
SCOC	-0.822788	-1.84297	0.208221	0.114071	0.682147
XRCC4	0.769809	-0.185263	1.73627	0.114124	0.682147
YTHDC1	0.269681	-0.0653089	0.604799	0.114194	0.682147
MAP7D3	1.19315	-0.289333	2.67564	0.114269	0.682147
MCM2	1.0088	-0.244841	2.26245	0.114329	0.682147
AVEN	1.04036	-0.252857	2.33358	0.114427	0.682147
AP1M1	1.01406	-0.246622	2.27474	0.114472	0.682147
TIMM10	0.923213	-0.224535	2.07096	0.114474	0.682147
TMEM39B	-0.978681	-2.1938	0.243026	0.114545	0.682147
GOLGA1	1.19465	-0.290948	2.68026	0.114569	0.682147
IKZF3	0.789436	-0.191216	1.77446	0.114624	0.682147
RHBDD1	-0.967146	-2.17074	0.258524	0.114629	0.682147
SLC30A9	0.967166	-0.236028	2.17036	0.114712	0.682147
RPL39L	1.0055	-0.245748	2.25674	0.114816	0.682147
ACSL3	0.605425	-0.148172	1.35902	0.114912	0.682147
FNTA	-0.866506	-1.95081	0.210785	0.114997	0.682147
AL592148.3	0.662958	-0.162621	1.48854	0.115072	0.682147
MAD2L1BP	0.957095	-0.240003	2.14816	0.115151	0.682147
PSTK	-0.901368	-2.0282	0.219918	0.115244	0.682147
WDR6	1.04558	-0.256194	2.36878	0.115312	0.682147
PPP1R9B	1.03327	-0.254606	2.32115	0.11539	0.682147
IFIT2	1.42399	-0.379286	3.19856	0.115435	0.682147
MAT2A	0.930103	-0.229405	2.08961	0.115458	0.682147
HLA-DPB1	-1.14583	-2.57448	0.282811	0.115508	0.682147
ATG2B	-1.09515	-2.45926	0.279193	0.115515	0.682147
TTC19	-0.339545	-0.762991	0.0835647	0.115521	0.682147
SF3B2	0.237535	-0.0583644	0.536577	0.115545	0.682147
MFSD12	1.1937	-0.298944	2.68236	0.115588	0.682147
USP5	0.919496	-0.225651	2.07193	0.115642	0.682147
GIGYF2	0.688706	-0.170309	1.54772	0.115643	0.682147
ZNF236-DT	0.689611	-0.170563	1.54979	0.115656	0.682147
PLCH2	0.98074	-0.242605	2.20409	0.115667	0.682147
ZBTB40	-1.1012	-2.47665	0.272072	0.11578	0.682147
UBR7	1.10233	-0.273459	2.47812	0.115869	0.682147
TARBP2	1.03285	-0.256503	2.32221	0.115946	0.682147
ZFP36L1	0.33795	-0.0881102	0.760015	0.11596	0.682147
MRPL12	0.955809	-0.237447	2.14907	0.115969	0.682147
NAB1	-0.92605	-2.08161	0.241989	0.11625	0.683404
NOP56	0.354967	-0.0898182	0.79819	0.116435	0.683404
PHLPP1	0.945922	-0.240273	2.12697	0.116497	0.683404
PDHB	-0.505982	-1.1386	0.126632	0.116499	0.683404
ARFIP1	1.11067	-0.276103	2.51177	0.116502	0.683404
NFATC3	0.851907	-0.213408	1.91722	0.116567	0.683416
EEF1AKMT2	0.673631	-0.169008	1.51627	0.116678	0.683429
AC136475.1	0.96316	-0.241713	2.16803	0.116697	0.683429
S100A4	0.535118	-0.133622	1.20625	0.116761	0.683429
C5orf63	0.994392	-0.250839	2.23962	0.11707	0.684863
SDHAF1	1.0514	-0.263169	2.3823	0.117206	0.685289
SESTD1	-1.00575	-2.26453	0.257661	0.11731	0.685312
CCDC88A	-1.20527	-2.7157	0.305159	0.117338	0.685312
LMF2	-0.898007	-2.02227	0.236182	0.117485	0.685799
ZNF331	-0.417217	-0.940807	0.105819	0.117597	0.685888
CSNK1A1	0.329704	-0.0842675	0.743071	0.11768	0.685888
CCDC59	0.238807	-0.0603921	0.539297	0.117692	0.685888
AC020915.3	0.783211	-0.199773	1.76619	0.11788	0.686579
EIF2D	0.87279	-0.221856	1.98176	0.117993	0.686579
TCAF2	0.762844	-0.194836	1.72089	0.118003	0.686579
PHIP	-0.39378	-0.892071	0.100787	0.118398	0.688135
SNX27	0.936866	-0.24075	2.11624	0.118617	0.688135
TMEM214	0.90718	-0.233852	2.06092	0.118633	0.688135
TEPSIN	-0.870808	-1.97011	0.246891	0.118815	0.688135
KCTD21-AS1	-0.631054	-1.4252	0.163087	0.11885	0.688135
DCAF13	-0.560205	-1.26624	0.160074	0.118868	0.688135
H3F3B	0.258457	-0.0663722	0.584754	0.118893	0.688135
B4GALT5	-1.06058	-2.39557	0.274412	0.118936	0.688135
TBC1D22A	1.05938	-0.279776	2.41053	0.118987	0.688135
CARD19	1.06798	-0.274133	2.42792	0.119001	0.688135
GDI2	0.648396	-0.167598	1.46547	0.119024	0.688135
FKBP1A	0.465873	-0.12017	1.06077	0.11904	0.688135
KLHL28	0.714938	-0.185566	1.61544	0.119172	0.688157
AC107871.1	0.927721	-0.238856	2.10253	0.119263	0.688157
DTYMK	1.17006	-0.304033	2.65026	0.119347	0.688157
GNB4	0.963786	-0.250758	2.17833	0.119353	0.688157
TMEM156	0.606974	-0.157	1.37399	0.119364	0.688157
H2AFV	-0.239569	-0.541382	0.0630921	0.119586	0.688508
MCM9	-0.729584	-1.65119	0.189811	0.119645	0.688508
KIAA1143	0.411113	-0.107389	0.929616	0.119651	0.688508
SLAMF6	0.884555	-0.231155	2.00027	0.119682	0.688508
MIR4435-2HG	1.04807	-0.272426	2.38104	0.119918	0.688765
ABHD17A	0.454177	-0.119234	1.02759	0.12003	0.688765
DCUN1D3	-0.859038	-1.94371	0.225639	0.120069	0.688765
HSD17B12	1.06459	-0.279693	2.40888	0.120086	0.688765
YWHAZ	-0.170943	-0.388396	0.0445708	0.12014	0.688765
DNPH1	0.748087	-0.196488	1.69488	0.120347	0.688765
TIPARP	-0.699364	-1.58352	0.184791	0.12052	0.688765
ANXA2	-1.04704	-2.36886	0.283324	0.120526	0.688765
WASHC1	0.673224	-0.18111	1.52329	0.120573	0.688765
IFT20	0.66289	-0.175311	1.50109	0.120588	0.688765
CCDC43	-0.607041	-1.3737	0.163914	0.120689	0.688765
CNPY2	0.777436	-0.205797	1.76251	0.120883	0.688765
ZNF286A	1.02589	-0.275942	2.32273	0.120903	0.688765
RPAIN	0.383809	-0.102017	0.869635	0.120975	0.688765
CCNE2	0.856631	-0.227708	1.94097	0.120979	0.688765
ATAT1	0.841404	-0.231441	1.90525	0.120998	0.688765
SMN2	1.0848	-0.3429	2.46267	0.121062	0.688765
SMIM3	0.71799	-0.19108	1.62706	0.12107	0.688765
NOP14	0.871065	-0.231955	1.97408	0.121116	0.688765
PEBP1	-0.278838	-0.631318	0.0770988	0.12117	0.688765
TMEM131	0.89592	-0.238827	2.03067	0.121197	0.688765
MLLT3	0.419966	-0.111621	0.952694	0.121231	0.688765
H2AFJ	0.460065	-0.122036	1.04436	0.121252	0.688765
SPINK2	0.808405	-0.215712	1.83252	0.121274	0.688765
SBNO1	0.895132	-0.239033	2.0293	0.121331	0.688765
SLC16A10	1.10623	-0.304549	2.50695	0.121566	0.688799
CCDC14	0.862909	-0.23076	1.96974	0.121629	0.688799
PIP4P2	1.03272	-0.287526	2.34008	0.121642	0.688799
AP003108.2	-1.05655	-2.39439	0.290393	0.121657	0.688799
RNF169	0.710847	-0.190652	1.61235	0.121669	0.688799
GNS	0.928688	-0.249369	2.10675	0.12176	0.688799
AP001267.1	1.00929	-0.270141	2.29483	0.121948	0.688799
SSH1	1.11974	-0.299928	2.55667	0.121961	0.688799
RNASEH1	-0.451257	-1.02419	0.129782	0.121981	0.688799
NOMO3	-0.896619	-2.03471	0.241467	0.121988	0.688799
LSM3	-0.373456	-0.846865	0.102325	0.122059	0.688799
ACYP1	1.19974	-0.323595	2.72307	0.122108	0.688799
XIST	0.0909368	-0.0266668	0.208335	0.12232	0.689385
RB1	0.762318	-0.208862	1.72969	0.12234	0.689385
AC004825.2	-1.0454	-2.37202	0.288545	0.122425	0.689498
CEP68	0.906504	-0.266567	2.06148	0.122518	0.68963
SDHA	0.616383	-0.168054	1.39976	0.122623	0.68963
TRAM1	0.221188	-0.059649	0.504737	0.122743	0.68963
ZNF34	1.04643	-0.284596	2.37745	0.122758	0.68963
MARS	-0.825502	-1.87669	0.22424	0.122831	0.68963
HK1	0.780782	-0.211611	1.78291	0.1229	0.68963
ANP32A	0.397927	-0.10849	0.904343	0.122952	0.68963
RMC1	0.92938	-0.253417	2.11218	0.122962	0.68963
ATRIP	0.992835	-0.270164	2.25537	0.123093	0.690002
BTN3A1	0.902837	-0.247497	2.05236	0.123178	0.69012
TYK2	-1.06339	-2.41838	0.308064	0.123267	0.690255
GNA11	0.689601	-0.187549	1.57233	0.12338	0.690463
TARBP1	1.09738	-0.299373	2.50533	0.123439	0.690463
CAPZA2	0.278518	-0.0759489	0.635021	0.123498	0.690463
ANKRD36B	1.1259	-0.307761	2.55977	0.123588	0.690463
STX5	0.658196	-0.182379	1.49679	0.123657	0.690463
ZBTB39	1.16381	-0.320496	2.64812	0.123747	0.690463
ODF2	1.07273	-0.295817	2.44127	0.123857	0.690463
TRIM27	1.04741	-0.289332	2.38416	0.123994	0.690463
CD81	-0.352544	-0.801865	0.0989858	0.124026	0.690463
CLEC16A	1.07809	-0.298055	2.45423	0.124061	0.690463
DOHH	0.937424	-0.259387	2.13424	0.124129	0.690463
TBK1	1.06835	-0.296015	2.43272	0.124238	0.690463
CDK9	0.908178	-0.251703	2.06806	0.12426	0.690463
FOSL2	-0.661292	-1.50602	0.183437	0.124329	0.690463
INTS10	0.575228	-0.158922	1.31217	0.124376	0.690463
KAT5	-0.700011	-1.59344	0.198007	0.124449	0.690463
POMT1	1.09273	-0.303574	2.48903	0.124452	0.690463
JPX	-0.59928	-1.36553	0.16632	0.124462	0.690463
PRKAR1A	-0.394099	-0.897816	0.109618	0.124549	0.690588
PSMB8	0.33888	-0.0936562	0.774123	0.124668	0.690887
KCNQ1	0.943365	-0.26357	2.1503	0.12491	0.691873
PRDM10	-0.917046	-2.09058	0.256489	0.124996	0.691993
PSMB10	1.04072	-0.291707	2.37315	0.125171	0.692032
SELENOM	-0.770874	-1.75641	0.227196	0.125178	0.692032
TMEM199	0.683978	-0.190994	1.56256	0.125209	0.692032
SLC45A4	0.91964	-0.258153	2.11254	0.125261	0.692032
ZNF232	-0.706269	-1.61144	0.198898	0.125555	0.693301
NFE2L2	-0.377738	-0.86206	0.106583	0.125713	0.693736
CRTAM	0.831747	-0.237371	1.89782	0.125925	0.693736
ZNF273	-0.714194	-1.63052	0.202132	0.125963	0.693736
D2HGDH	1.00799	-0.28409	2.3042	0.125995	0.693736
CYTH2	-0.938978	-2.14411	0.266118	0.126077	0.693736
LINC01635	-0.929639	-2.12286	0.26358	0.126111	0.693736
CNIH4	-0.546614	-1.24914	0.154626	0.126145	0.693736
BBS2	-1.00872	-2.30357	0.286143	0.126151	0.693736
COPB2	0.952957	-0.270932	2.17685	0.126336	0.694105
EEA1	1.16	-0.334331	2.64807	0.126348	0.694105
SAMD9	0.850421	-0.242177	1.94336	0.126472	0.694258
VIPR2	0.955217	-0.276905	2.19624	0.12651	0.694258
BZW2	0.603403	-0.174144	1.37805	0.126571	0.694258
IGSF22	0.837138	-0.243756	1.9118	0.126688	0.694258
LRRC42	0.958082	-0.273586	2.18975	0.126699	0.694258
ABAT	1.02195	-0.292086	2.33598	0.126774	0.694312
IRF2BP1	0.967082	-0.275183	2.21602	0.126976	0.694453
SH3BP2	1.00397	-0.288553	2.29542	0.127005	0.694453
ATXN1L	-0.713464	-1.63173	0.204804	0.127135	0.694453
RBM27	0.799945	-0.22965	1.82954	0.127143	0.694453
SNX16	-0.899648	-2.05794	0.25864	0.127262	0.694453
ARHGEF3	0.8427	-0.241977	1.93585	0.127345	0.694453
PTPDC1	0.888136	-0.255595	2.03187	0.127348	0.694453
C16orf54	-1.03683	-2.37339	0.296771	0.127439	0.694453
MOCS2	-0.799714	-1.82888	0.231187	0.127465	0.694453
ELMO1	0.454695	-0.135246	1.03934	0.127473	0.694453
DCBLD2	-0.723218	-1.65498	0.20854	0.127512	0.694453
AC011481.2	-0.640715	-1.46666	0.201654	0.127822	0.695791
EXOSC3	0.910003	-0.263668	2.08367	0.127917	0.695813
COMT	1.04262	-0.302232	2.38747	0.127956	0.695813
INPP5B	-0.999275	-2.28913	0.290581	0.128222	0.695828
ZNF770	0.762604	-0.221131	1.74805	0.128239	0.695828
ARID5B	-0.420269	-0.962768	0.122666	0.128286	0.695828
CH25H	1.51357	-0.437599	3.47822	0.12837	0.695828
THEM6	0.923297	-0.273329	2.11422	0.128428	0.695828
ABCC1	0.89235	-0.260096	2.04552	0.128676	0.695828
PIK3CB	0.990169	-0.288716	2.27171	0.12869	0.695828
ZNF587	0.969704	-0.283575	2.22298	0.1287	0.695828
HOOK3	-0.722012	-1.65537	0.211349	0.128784	0.695828
DYNLT1	0.671695	-0.196795	1.54019	0.12886	0.695828
ADAM8	0.834418	-0.24472	1.92508	0.128905	0.695828
CERNA1	1.04018	-0.305024	2.38538	0.128935	0.695828
SOCS4	0.806578	-0.236671	1.84983	0.128989	0.695828
ZNF461	0.939981	-0.276038	2.156	0.129058	0.695828
SNTB1	1.13611	-0.333704	2.6059	0.129071	0.695828
GK5	1.10096	-0.32353	2.52545	0.129116	0.695828
PPDPF	-0.225131	-0.519977	0.065742	0.129245	0.695828
VPS72	1.09367	-0.32195	2.50928	0.129266	0.695828
TRIM5	0.798199	-0.234995	1.83139	0.129274	0.695828
AC026401.3	-0.997716	-2.28805	0.29845	0.129292	0.695828
URM1	-0.704381	-1.61496	0.208675	0.129394	0.695828
MKL2	1.05266	-0.311195	2.41603	0.129496	0.695828
INTS2	-1.06041	-2.43397	0.313144	0.129535	0.695828
ARFGAP1	1.07611	-0.329974	2.46875	0.12964	0.695828
LPIN1	0.864092	-0.254398	1.99693	0.129644	0.695828
CLK3	0.45046	-0.132735	1.03513	0.129645	0.695828
[truncated: 8,732 more rows]

## Sheet: Age
gene	coef	p	fdr
SOX4	-0.00281075	4.19802e-06	0.0450405
TRIM52	0.00533844	4.02853e-05	0.179185
MIAT	0.00607441	7.33457e-05	0.179185
SNUPN	0.00479646	9.1328e-05	0.179185
ITGB2-AS1	-0.00462202	0.000111223	0.179185
SLC41A1	0.00587265	0.000114379	0.179185
KCTD17	0.0054904	0.000129984	0.179185
UBE2V1	0.00528836	0.000133608	0.179185
QSER1	0.0053864	0.000270313	0.313529
HSPB1	-0.00305061	0.000292226	0.313529
LINC00239	0.00449852	0.000328763	0.31433
MTERF3	0.00517974	0.000424519	0.31433
RARS2	-0.00446942	0.000426606	0.31433
DHX35	-0.00493844	0.000542417	0.31433
TADA2A	0.00482769	0.000553893	0.31433
ZNF189	0.00390671	0.000587468	0.31433
DMWD	0.00497656	0.000681076	0.31433
KMT5B	0.00384731	0.000686195	0.31433
DIAPH2	-0.00524171	0.000699833	0.31433
EPB41L2	-0.00433173	0.00070252	0.31433
PIP4P2	0.00520539	0.000725776	0.31433
STT3B	-0.00154913	0.000737121	0.31433
ZSCAN29	0.00443055	0.000748297	0.31433
UQCC1	0.0046271	0.00077046	0.31433
AREG	0.00427223	0.000784974	0.31433
TRMT61B	0.00397586	0.0007914	0.31433
NAP1L1	0.000692548	0.000817849	0.31433
RNF11	-0.00274848	0.00083754	0.31433
FUBP3	0.00457799	0.000849618	0.31433
NDUFB2-AS1	0.00381489	0.000937879	0.335417
SMAD3	0.00387391	0.000980354	0.339297
KDM4B	-0.00183799	0.00109624	0.357881
AL691432.2	0.00488057	0.00110076	0.357881
ADAM9	0.00401431	0.00116839	0.36512
PTGES3	0.000991353	0.00119109	0.36512
GARS	0.00314176	0.00125436	0.373833
SIVA1	0.00147998	0.00133498	0.378821
SLC25A4	0.00342731	0.00137188	0.378821
GOLGA6L4	0.00357367	0.00137702	0.378821
C1GALT1C1	0.00417898	0.00152281	0.385012
NPTN	0.00463994	0.00152468	0.385012
CFAP20	-0.00198031	0.00154762	0.385012
C12orf57	0.000675974	0.00155403	0.385012
GOLGA5	0.00474196	0.00160517	0.385012
TTLL12	0.00364632	0.00165638	0.385012
TM2D2	0.00491306	0.00172312	0.385012
ZDHHC21	-0.00452118	0.00173079	0.385012
CYB561D2.1	-0.00449194	0.00177114	0.385012
FAM120AOS	0.00295674	0.00177206	0.385012
AP3S2	0.0047046	0.00194642	0.385012
NMRK1	0.00375617	0.00205915	0.385012
SLC35D2	-0.00414333	0.00208014	0.385012
KPNA4	0.00132747	0.00211897	0.385012
RAB27A	0.00464763	0.00213967	0.385012
CORO1B	-0.0023157	0.0021871	0.385012
DNAJA2	0.00131676	0.00221897	0.385012
OXSM	0.00408166	0.00227467	0.385012
ZNF764	0.00422329	0.00234257	0.385012
PPP1R12C	-0.00438459	0.00245442	0.385012
CD7	-0.00130004	0.00246115	0.385012
MRPS6	0.00382918	0.00248697	0.385012
GPR171	-0.00369636	0.00253305	0.385012
YBEY	0.00404454	0.00255348	0.385012
CSNK2B	-0.00163354	0.00256794	0.385012
MCTP1	-0.0046837	0.00257863	0.385012
UBE2K	0.00207001	0.00257898	0.385012
TARSL2	0.00303083	0.00264296	0.385012
SNHG15	0.001429	0.0026589	0.385012
C9orf72	-0.00326032	0.00268918	0.385012
HSP90AB1	0.000946374	0.00269083	0.385012
PARP12	-0.00346651	0.00270406	0.385012
DHRS12	-0.00424961	0.0027184	0.385012
COA6	0.00289192	0.00276068	0.385012
EVL	-0.00130922	0.0027721	0.385012
RNF227	0.00312501	0.00277904	0.385012
NSUN6	0.00388458	0.00280006	0.385012
DCBLD2	-0.00318564	0.00285107	0.385012
LIAS	0.00403066	0.00286274	0.385012
GNA11	0.0030755	0.00291152	0.385012
DCAF1	-0.00442579	0.00291493	0.385012
MRPL1	0.0024974	0.0029339	0.385012
ADCY7	-0.0044053	0.00294258	0.385012
RTN3	0.0033217	0.00308596	0.398906
DYNLT3	0.00245946	0.00320206	0.404916
EMC2	0.00456237	0.00320793	0.404916
CNBP	0.00118009	0.0032601	0.406716
USP11	0.00450585	0.00333034	0.408032
PGBD4	-0.00426443	0.00341307	0.408032
FLNB	-0.0035914	0.00347639	0.408032
GCN1	0.00420631	0.00350511	0.408032
MCRS1	0.00309198	0.00359007	0.408032
ZEB2	0.00297594	0.00363611	0.408032
GNG7	0.00341125	0.00367389	0.408032
TCP11L1	-0.00409303	0.00368298	0.408032
NRBP2	-0.00390894	0.00368438	0.408032
MAN2B2	0.00446995	0.00372489	0.408032
SERPINB6	0.00420151	0.00372508	0.408032
CSTF3	0.00421519	0.00374959	0.408032
VMA21	0.00362246	0.00376504	0.408032
KAT5	-0.00298044	0.00393119	0.416401
EXD3	-0.00434718	0.00394669	0.416401
FAM50A	-0.00359551	0.00402777	0.416401
BCL2L11	-0.0020514	0.00403175	0.416401
CHCHD4	0.00351613	0.00410242	0.416401
EFNB1	0.00328344	0.00410708	0.416401
UBE2D1	0.00389718	0.00417081	0.416401
PPIP5K2	-0.00233052	0.00420118	0.416401
AP001267.1	0.00420931	0.00426619	0.416401
POLB	0.00289424	0.00429058	0.416401
DYNLL1	0.00301111	0.00438123	0.416401
PAK1	-0.00466374	0.00446142	0.416401
LIMS2	-0.00433279	0.0044998	0.416401
AL137003.2	0.00427458	0.00450837	0.416401
IGF2BP3	-0.00375302	0.0045154	0.416401
RPA2	0.00349329	0.00459573	0.416401
MARCH8	0.00320959	0.00464921	0.416401
BCAP29	0.00391472	0.00465192	0.416401
MTDH	0.000968941	0.00466802	0.416401
AC109454.2	0.00382049	0.00469557	0.416401
EEPD1	-0.00335337	0.00470985	0.416401
DHX16	0.00403336	0.00473612	0.416401
TCTA	0.004331	0.0047484	0.416401
PPFIA1	0.0043641	0.00477373	0.416401
AC015971.1	0.00287078	0.00503866	0.431845
EIF2AK4	-0.00355885	0.00513491	0.431845
APPL1	-0.00300479	0.00514438	0.431845
F8A1	-0.00404435	0.00517936	0.431845
NOP56	0.00144758	0.00521557	0.431845
UQCC3	0.00403787	0.0052344	0.431845
TMED7	0.00267117	0.00530887	0.431845
COPS2	0.00139924	0.005327	0.431845
SNW1	-0.000994384	0.0053295	0.431845
ANO9	-0.00403163	0.00535329	0.431845
DDX51	-0.00334846	0.00542971	0.434741
TMEM192	0.00440944	0.00555896	0.43649
PGD	-0.00436251	0.00557275	0.43649
ZNF597	0.0040181	0.0056104	0.43649
CROT	-0.00436922	0.00565514	0.43649
CYTOR	0.00384637	0.00566715	0.43649
DENR	-0.00127249	0.00574873	0.43649
RPS6KA5	0.00281976	0.00576268	0.43649
GTF2H2C	-0.00415679	0.00577701	0.43649
RFWD3	-0.00390383	0.00586284	0.437435
CHTOP	-0.00263399	0.00587106	0.437435
NSMCE1	-0.00343814	0.00611725	0.441503
REPIN1	0.0040859	0.00614358	0.441503
POLR1E	0.00326063	0.00615858	0.441503
FAM184A	0.00356057	0.0061601	0.441503
VRK1	0.00288934	0.00617339	0.441503
HERC1	-0.00134118	0.0061886	0.441503
MAP4K3	0.00448579	0.00621372	0.441503
CASD1	-0.00385102	0.00627844	0.443167
ITM2A	-0.00124847	0.00633708	0.444382
CA11	-0.00404104	0.00641666	0.446892
MSRA	0.00380646	0.00645616	0.446892
DOCK9	0.00412018	0.00672842	0.460679
PNN	-0.000806297	0.00675	0.460679
CTC1	0.00392186	0.00680856	0.460679
GBP1	0.00530882	0.00682709	0.460679
RASGRP2	-0.0014945	0.00687651	0.461113
KANSL1	-0.00141048	0.00692479	0.461466
PAK2	0.001579	0.00701046	0.464275
C1orf131	0.0021784	0.00705349	0.464275
POU6F1	0.00307103	0.00710614	0.464889
PIK3CB	0.0039908	0.00716155	0.465674
TSEN54	-0.00390451	0.00725959	0.469205
GGT7	0.00423574	0.00732323	0.470484
LINC00685	0.00412501	0.00741378	0.473467
FNIP2	-0.00398531	0.00752229	0.476073
ZNF511	0.00295127	0.00754334	0.476073
OVCH1-AS1	-0.0036149	0.0075979	0.476713
RAP1GAP2	-0.00356911	0.00776328	0.48339
ARMCX1	-0.0032561	0.00788502	0.48339
FAM45A	0.002985	0.00794709	0.48339
PRKAG2	0.00270391	0.00794963	0.48339
TKT	-0.000953724	0.00801403	0.48339
CDK17	-0.00185079	0.0080253	0.48339
PLAG1	-0.00418413	0.00806984	0.48339
PRKAR1B	0.00401998	0.00810227	0.48339
PEX3	-0.00400306	0.00817664	0.48339
AC018816.1	-0.00360165	0.00817718	0.48339
DGUOK	0.00172972	0.00819993	0.48339
ASB3	-0.00427065	0.00836615	0.487562
METTL5	0.00266241	0.00840126	0.487562
EEF1AKMT2	0.00252741	0.00840703	0.487562
LINC00649	-0.00337325	0.00849789	0.48907
GCNT4	0.00329096	0.0085242	0.48907
A2M-AS1	-0.00386568	0.00862593	0.490844
RASGRF2	0.00451758	0.00864662	0.490844
LSR	0.00374055	0.00870584	0.491605
TGIF1	0.00124665	0.00885395	0.493386
AP000845.1	0.00270245	0.00887145	0.493386
THEMIS	-0.00417156	0.00888589	0.493386
RAP2A	0.00411524	0.00893198	0.493386
PIGL	-0.00339769	0.00900325	0.493386
THUMPD1	0.00117672	0.00901329	0.493386
FAM13A	-0.00369251	0.00909754	0.49359
ERG28	0.00258926	0.00910903	0.49359
OTUD1	0.00276452	0.00930935	0.50108
MEF2D	-0.00160388	0.00934067	0.50108
MRPL46	0.00270967	0.00946295	0.503257
AL606760.3	0.0031633	0.00950637	0.503257
EID3	0.00343183	0.00952832	0.503257
ZNF398	0.00384562	0.00956888	0.503257
EFHD2	0.00287423	0.00971863	0.505254
SLC35G3	-0.00264619	0.00973129	0.505254
CHFR	0.00333734	0.00974813	0.505254
DDX28	0.00299734	0.00987522	0.506789
IKZF5	-0.00146933	0.00992399	0.506789
CHD3	-0.00134185	0.0099827	0.506789
TLCD1	0.0028991	0.0100133	0.506789
NUDT8	0.00352855	0.0100139	0.506789
ADO	0.00375805	0.0103125	0.516094
MIS12	0.00361322	0.0103414	0.516094
DPF2	-0.00295851	0.0104327	0.516094
ESR1	-0.00269049	0.0104371	0.516094
HSD17B4	0.00261314	0.010457	0.516094
VBP1	0.00338335	0.0105314	0.516094
VRK3	-0.00314841	0.01056	0.516094
PSTPIP2	0.00380374	0.01059	0.516094
EIF5	0.000659865	0.0106598	0.516094
HSPD1	0.00169966	0.0106788	0.516094
AL078644.2	-0.00274859	0.0108763	0.523284
RALGAPA2	-0.00359191	0.0111962	0.535264
MRPS18C	0.00355076	0.0112483	0.535264
PHF11	0.00247787	0.0113207	0.535264
RPA1	0.00347505	0.0113249	0.535264
TRMT10B	0.00393021	0.0115652	0.542225
C12orf65	0.0027201	0.0115733	0.542225
TMEM106A	0.00344019	0.0116867	0.543819
DDX59	0.00361524	0.011754	0.543819
NDUFC1	-0.0022668	0.0117863	0.543819
CMPK1	0.00111598	0.01181	0.543819
CMTM6	-0.000929927	0.0118747	0.544461
LPP	-0.00226452	0.012037	0.545489
NUFIP2	0.00116332	0.0121051	0.545489
PABPC1	0.000617683	0.0121137	0.545489
HCFC2	0.00338084	0.0121188	0.545489
CAB39	-0.00251549	0.0122376	0.545489
LRRC7	0.00367328	0.0122384	0.545489
TSR1	0.00190166	0.0122811	0.545489
CHMP4B	-0.00131116	0.0123039	0.545489
STARD10	-0.00234764	0.0124613	0.549876
RPL36AL	0.000482818	0.0125563	0.549876
AC079305.1	0.00322471	0.0125919	0.549876
ZMAT5	0.00358512	0.0126078	0.549876
SLC30A9	0.00340541	0.0126651	0.550135
PIP4K2C	0.00326255	0.0127563	0.551675
LRRC57	-0.00179324	0.0130235	0.551675
SOD1	0.000971863	0.0130293	0.551675
AC008040.5	0.00362612	0.0130309	0.551675
CDKN2AIP	0.00209337	0.0130898	0.551675
ARF5	-0.00125747	0.013232	0.551675
CCNC	-0.00153992	0.0132815	0.551675
LTA	0.00287238	0.0133322	0.551675
ACER3	0.00355498	0.0134294	0.551675
UBLCP1	-0.00175665	0.0135622	0.551675
SPOPL	-0.00374005	0.0136667	0.551675
ARPC3	-0.000854108	0.0137942	0.551675
SLC30A6	0.0034861	0.0138425	0.551675
NLE1	0.00361695	0.013928	0.551675
VTI1B	0.00341408	0.0139361	0.551675
SNX18	0.00354231	0.0139446	0.551675
MAP1S	0.00344813	0.0139677	0.551675
COG3	-0.00138512	0.0140021	0.551675
TOMM20	0.000575539	0.014009	0.551675
KLRB1	0.00468627	0.0140483	0.551675
ARHGAP35	-0.00342716	0.0140763	0.551675
MLEC	0.00283896	0.0141136	0.551675
PCMT1	0.00242871	0.0141978	0.551675
NCOR1	0.00133361	0.0142222	0.551675
KLF9	0.00141054	0.0142367	0.551675
GLS	0.00138855	0.0142793	0.551675
PEX13	-0.00359503	0.014288	0.551675
PNRC2	0.000874337	0.0143081	0.551675
AIF1	-0.00210583	0.0144088	0.551675
SACM1L	0.00323395	0.0145343	0.551675
C1orf35	0.00214142	0.0145571	0.551675
NUF2	0.00264887	0.0145797	0.551675
CCDC22	-0.00390821	0.0145954	0.551675
DPM3	-0.00324543	0.0146299	0.551675
FRG1	0.00112612	0.014746	0.551675
PAICS	0.00325283	0.014774	0.551675
MYL6	-0.000761756	0.0148497	0.551675
KDM5C	-0.00291851	0.0149113	0.551675
SMYD5	0.00366325	0.0149114	0.551675
MRPL33	0.00132626	0.0150505	0.551675
IMPA1	0.00273289	0.0150505	0.551675
TBL2	0.00363396	0.0150544	0.551675
POLR1B	0.00354949	0.0150606	0.551675
ULBP2	0.00378503	0.0151352	0.551675
CBX6	0.00304182	0.0151426	0.551675
ZNF213	-0.00277782	0.0153081	0.551675
COX16	-0.00336752	0.0153254	0.551675
HIPK1-AS1	0.0032932	0.0153869	0.551675
METTL18	0.00355389	0.0153983	0.551675
NDUFS8	0.00254601	0.0154027	0.551675
APTX	0.00201556	0.0154235	0.551675
ABCA2	0.00307147	0.0155824	0.551675
AL357060.1	-0.00243132	0.0156178	0.551675
TPRG1	-0.0034232	0.0156671	0.551675
PMPCB	0.00124968	0.0156871	0.551675
UNKL	-0.00315348	0.0157353	0.551675
TRABD2A	0.00331557	0.0157806	0.551675
GAPDH	-0.000654878	0.0159003	0.551675
LMO7	-0.00367499	0.0159282	0.551675
FUNDC1	0.00293499	0.0159646	0.551675
PPP2R5A	0.00209766	0.0160208	0.551675
GGACT	-0.00275257	0.0160448	0.551675
NATD1	-0.00349156	0.0160678	0.551675
CCR9	-0.00407557	0.0161385	0.551675
MAN1C1	-0.00374372	0.0161398	0.551675
GCLM	0.00353801	0.0162216	0.551675
RHBDD1	-0.00332228	0.0162997	0.551675
ICA1	-0.00363774	0.0164314	0.551675
RBM38	-0.000959078	0.0164389	0.551675
IL11RA	0.00336159	0.0165629	0.551675
POLR3GL	0.0029086	0.0165635	0.551675
UBASH3B	0.00368746	0.0165931	0.551675
AC007878.1	0.00235844	0.0167231	0.551675
LSP1	-0.00262308	0.0167812	0.551675
HAUS2	-0.00155414	0.0167968	0.551675
C11orf24	0.00288113	0.016803	0.551675
TLE1	-0.00283027	0.0168049	0.551675
ALG13	0.000980227	0.0168527	0.551675
TMEM129	0.00348325	0.0168554	0.551675
REXO4	0.0029634	0.0168645	0.551675
RPS24	-0.000418251	0.0168655	0.551675
SUCLG2-AS1	0.00267453	0.0170271	0.554478
RAB18	-0.00131914	0.0170949	0.554478
STAU1	0.00215917	0.0171296	0.554478
NSUN3	0.00290017	0.0171948	0.554478
MAP3K14-AS1	0.0025189	0.0172221	0.554478
FAM185A	0.00328753	0.0172612	0.554478
PRKCA	0.00228705	0.0173879	0.555058
AC025164.1	0.00272958	0.017438	0.555058
PISD	0.00343288	0.0174466	0.555058
FMR1	0.00268698	0.0175353	0.555058
KLHL7	-0.00400761	0.0175425	0.555058
SAMHD1	-0.00135277	0.0175939	0.555058
TRERF1	-0.00366633	0.0176414	0.555058
CCDC85C	-0.00373827	0.0177813	0.555682
SFMBT1	0.00371273	0.0178132	0.555682
DCTN4	-0.00243254	0.0178166	0.555682
SLC44A4	0.00280947	0.0178882	0.556297
RBMX2	0.00301845	0.0179707	0.557246
ZFAS1	0.00071174	0.0181151	0.558123
GPR108	-0.00342719	0.0181609	0.558123
HIST1H2AE	-0.00374812	0.018355	0.558123
ZNRF2	0.0032124	0.018414	0.558123
BLZF1	-0.00256137	0.0184211	0.558123
RARRES3	0.000981349	0.0184434	0.558123
ITSN2	0.00203118	0.0184879	0.558123
RBMS3	0.00323193	0.0186225	0.558123
LIN7C	0.00275526	0.0186637	0.558123
COQ8A	0.00258008	0.0186675	0.558123
PCSK1N	0.00273649	0.0187112	0.558123
TRAM2-AS1	0.00293879	0.0187332	0.558123
FKBP1A	-0.00160096	0.0187546	0.558123
NCAPD2	0.0028962	0.0187648	0.558123
POLR1C	0.00317738	0.0187792	0.558123
TMEM94	0.00348353	0.0189616	0.560819
ANKRD42	0.00340541	0.0190791	0.560819
SERPINB1	0.00149694	0.0192309	0.560819
NUP188	0.00369489	0.0192611	0.560819
TELO2	0.0033361	0.0192939	0.560819
N4BP2L1	0.00238318	0.0193177	0.560819
ZNF517	0.00287759	0.0194306	0.560819
DPY19L3	-0.00334292	0.0194494	0.560819
LRRC47	0.00293139	0.0194685	0.560819
NFKBIA	0.00077576	0.0195987	0.560819
CSRNP1	0.00216827	0.0196322	0.560819
PAK1IP1	0.002759	0.0197612	0.560819
PHLDB2	0.00319926	0.0198194	0.560819
SMG1	0.00104484	0.0198763	0.560819
SAMM50	0.00282567	0.0199086	0.560819
KRR1	0.000793024	0.0199107	0.560819
AC009088.1	-0.00300288	0.0199151	0.560819
NEURL1	0.00301139	0.0199603	0.560819
UTP3	0.00200204	0.0199988	0.560819
C5orf15	0.00311294	0.0200112	0.560819
SYVN1	0.00332933	0.0200478	0.560819
GVQW3	0.00240871	0.0200516	0.560819
CAMSAP1	0.00365174	0.0200722	0.560819
C16orf54	-0.00351222	0.0201392	0.56123
CHMP4A	0.00195142	0.0202757	0.56225
HTRA2	-0.00350479	0.0203164	0.56225
PURA	0.0022863	0.020333	0.56225
ATP2B1	-0.00145203	0.0205814	0.566759
ZC3H15	-0.000704645	0.0206653	0.566759
SDE2	-0.00153761	0.0206717	0.566759
GRK2	0.00205401	0.0207078	0.566759
TENT4B	0.00192857	0.0208848	0.566759
ADPRM	0.00307016	0.0208894	0.566759
GALE	0.00306991	0.0209172	0.566759
MRPS7	0.00105828	0.0209187	0.566759
PPP1R3D	0.0032139	0.0209845	0.567109
ST6GAL1	-0.00332783	0.0210815	0.56733
SNAPIN	0.00345109	0.0211655	0.56733
FAM133B	0.000646298	0.0212659	0.56733
FAM241A	0.00387385	0.0213308	0.56733
KIAA0753	0.0025774	0.0213705	0.56733
AL365361.1	0.00303309	0.0213828	0.56733
C17orf80	0.00279335	0.021444	0.56733
RBM7	0.00124475	0.0214519	0.56733
PLEKHA1	0.00263943	0.0215789	0.56733
XPO6	0.00268443	0.0217269	0.56733
RAB33B	0.0016064	0.0217664	0.56733
FAM213A	0.00293112	0.021842	0.56733
CDC26	0.0028123	0.0219192	0.56733
LINC01678	-0.00312135	0.0219308	0.56733
ENDOV	0.00332238	0.021987	0.56733
STAU2	0.00336065	0.0219946	0.56733
SLC25A38	0.00228143	0.0221182	0.56733
ZCCHC2	0.00222355	0.0222138	0.56733
MRPL47	0.00111401	0.0222339	0.56733
LINC00893	0.0033665	0.0223189	0.56733
SRRM2	0.00060548	0.0223808	0.56733
PGAP3	0.00322234	0.0224198	0.56733
ARMC6	-0.00288318	0.0224535	0.56733
N6AMT1	0.00236034	0.0225262	0.56733
CIC	0.00258893	0.0226354	0.56733
MIR181A1HG	-0.00269755	0.0227098	0.56733
NAPA-AS1	-0.00310312	0.0227431	0.56733
AC011498.1	0.0025054	0.0227457	0.56733
C6orf89	0.00278301	0.0227866	0.56733
AMN	0.00202354	0.0228844	0.56733
SNRNP48	0.0027076	0.0228961	0.56733
AP3S1	-0.0019183	0.0229665	0.56733
PSMA1	0.000973381	0.0231118	0.56733
WDR33	0.000794481	0.0232283	0.56733
SPAG7	0.00147534	0.0232853	0.56733
AL035071.1	-0.00361559	0.0233559	0.56733
IRF2BPL	0.00254115	0.0233862	0.56733
TBC1D10C	-0.00115248	0.0234056	0.56733
ANKRA2	0.00186721	0.0234077	0.56733
ZNF574	0.00343909	0.0235059	0.56733
RELL1	-0.00331285	0.0235183	0.56733
IRF2BP1	0.00327294	0.0235186	0.56733
SPRTN	0.00182	0.0235447	0.56733
HPS6	0.00306762	0.0235545	0.56733
ARSA	0.0035068	0.0236153	0.56733
EVA1B	0.0029045	0.0236245	0.56733
PPT1	0.00310565	0.0236384	0.56733
B4GALT3	-0.00230257	0.0237157	0.56733
HIST1H2BN	0.00308437	0.0238468	0.56733
EIF4G1	0.00241344	0.023871	0.56733
ALOX5AP	-0.00274571	0.0239678	0.56733
MACO1	0.00231208	0.0241622	0.56733
ZNF830	0.00126328	0.0241669	0.56733
MICU1	-0.00327586	0.0241794	0.56733
NOLC1	0.00221207	0.0242457	0.56733
TMEM209	-0.00243941	0.0242472	0.56733
CACUL1	-0.00143519	0.0242999	0.56733
MAN2A2	0.00326805	0.024341	0.56733
RRAGD	-0.0033284	0.0243673	0.56733
TMEM41B	-0.00112238	0.0243823	0.56733
HIP1R	-0.00287573	0.0244487	0.56733
RPUSD4	-0.00231284	0.024571	0.56733
PTPRA	-0.00127218	0.0246108	0.56733
LCP2	0.00254358	0.0246221	0.56733
ZKSCAN8	0.00326111	0.024642	0.56733
TDP2	0.00232655	0.0246849	0.56733
ATG101	0.00279501	0.0248033	0.56733
AC062029.1	0.00343088	0.0248832	0.56733
CD52	-0.00155494	0.0249831	0.56733
BABAM2	-0.00256387	0.0250656	0.56733
ZNF32	0.0018876	0.0251747	0.56733
NEIL2	0.00362776	0.0251954	0.56733
ACADM	0.00347541	0.0252376	0.56733
DDIT4	0.00324117	0.0252612	0.56733
AC109826.1	-0.00257669	0.0253027	0.56733
ATAD1	0.00196225	0.0253458	0.56733
ZNF324B	0.00268062	0.0254134	0.56733
CLSPN	0.00229028	0.0254158	0.56733
TMCO3	0.00296628	0.0254954	0.56733
DBR1	0.00283572	0.0255128	0.56733
DDX56	0.00242876	0.0255216	0.56733
STXBP3	0.00242753	0.0256621	0.56733
GPATCH4	0.00211899	0.0256986	0.56733
KLF16	0.00299654	0.0259049	0.56733
ZNF721	0.00226047	0.0260756	0.56733
SSBP4	-0.00216597	0.0260796	0.56733
ARMH4	-0.00245821	0.0260827	0.56733
PBRM1	-0.00230981	0.0261542	0.56733
BOLA3	0.00281039	0.0261657	0.56733
MFSD6	0.00274812	0.0261764	0.56733
ECHDC2	-0.00172724	0.0262202	0.56733
GALT	0.0027699	0.0262901	0.56733
STX6	0.00333595	0.0263357	0.56733
STYX	0.00294616	0.0263397	0.56733
GZMM	-0.00170608	0.0263521	0.56733
RPL38	0.000380606	0.0263739	0.56733
RUNX3	0.00124069	0.0264401	0.56733
ZCCHC14	0.00309175	0.026448	0.56733
BST1	0.00242043	0.0264925	0.56733
LINC01004	0.00305722	0.0264975	0.56733
UBP1	0.00269124	0.026527	0.56733
ATPAF2	0.00298406	0.0265409	0.56733
FUT8	-0.00345764	0.0265487	0.56733
DHX38	0.00217131	0.0265494	0.56733
DUSP4	-0.00214345	0.0265533	0.56733
CCT5	0.00232793	0.0266046	0.56733
RPL26L1	-0.0024007	0.0266506	0.56733
PSMD6	0.00105515	0.0267161	0.567598
ANXA11	0.00102354	0.0268342	0.568981
VAMP7	0.00221291	0.0269184	0.569234
MRPL58	-0.0020686	0.0269523	0.569234
PPP6R2	-0.00280209	0.027031	0.569445
ATP2A3	-0.00163878	0.0271709	0.569445
DUSP22	-0.00305756	0.0271736	0.569445
SELENOM	0.00253115	0.0271745	0.569445
ICAM2	0.00270762	0.0273308	0.571603
CTSB	0.00351507	0.0274401	0.572772
NDUFB7	0.00236266	0.0275148	0.573216
MCM9	-0.00233246	0.0276224	0.574342
THOC6	-0.00337203	0.0278607	0.576186
MIF-AS1	-0.00219867	0.0280481	0.576186
SIKE1	0.00198996	0.028104	0.576186
EXO5	-0.00306472	0.0281173	0.576186
LARP1B	-0.00328372	0.0281253	0.576186
CYP51A1	-0.00291324	0.0281895	0.576186
DOLK	0.00275731	0.0282555	0.576186
IP6K2	-0.00106575	0.0282788	0.576186
PRDM15	0.0029247	0.0283531	0.576186
POLR2E	-0.00264272	0.0283761	0.576186
SP2	0.00250519	0.0283834	0.576186
HACL1	0.00292342	0.0284088	0.576186
APOO	0.00346407	0.0284092	0.576186
HPGD	-0.0038614	0.0286291	0.579551
DCTN2	-0.00226777	0.0287616	0.580198
MTMR10	-0.00342257	0.0287693	0.580198
MRPL18	0.001985	0.0288474	0.580682
HSD17B10	-0.00211991	0.0289634	0.581463
TMEM184B	0.00341039	0.0290209	0.581463
REC8	-0.00311377	0.0290488	0.581463
PRDM1	0.00350026	0.0291574	0.582239
SLC25A5	-0.0007549	0.0291969	0.582239
CPLANE1	0.00318357	0.0293081	0.582239
HIST1H2AC	0.00304269	0.029381	0.582239
BCL2A1	0.00221626	0.0294485	0.582239
ZNF552	0.00337521	0.0295178	0.582239
TMEM191B	-0.00352168	0.0295207	0.582239
ZNF674-AS1	0.00309503	0.0295216	0.582239
DNAJB2	0.00177434	0.0296893	0.584079
AEN	0.00334974	0.0297315	0.584079
PHF23	0.00205045	0.0297964	0.584079
CLBA1	0.0019726	0.0298327	0.584079
PNO1	0.000999723	0.0299442	0.585193
MBIP	-0.00148708	0.0303235	0.591528
SLC25A46	0.00295627	0.0303976	0.591898
ATRIP	0.0030835	0.0304988	0.592035
MED27	-0.00261224	0.0305564	0.592035
CNEP1R1	0.00264092	0.0305985	0.592035
SIRT1	0.00232089	0.0306254	0.592035
DNAJB14	0.000950572	0.0307419	0.593219
KIF3B	-0.00341903	0.0309805	0.595213
AK6	0.00223187	0.0310307	0.595213
AC048341.1	0.00333332	0.0310827	0.595213
MTG2	0.00327181	0.0311607	0.595213
FAM19A2	0.003574	0.0311815	0.595213
AC091959.3	-0.00298341	0.0311951	0.595213
ICOS	0.00259271	0.0313368	0.595213
CXorf40A	0.00326026	0.0313665	0.595213
PIAS2	-0.00242103	0.0313776	0.595213
ABCF3	0.00245551	0.0315168	0.595213
CDCA4	0.00315195	0.0315223	0.595213
TK2	0.00301566	0.0315481	0.595213
AC022364.1	-0.00273301	0.0315664	0.595213
WDR91	-0.00297189	0.0316415	0.59548
MED28	-0.00106184	0.0317124	0.59548
ITPRIP	-0.00254288	0.031796	0.59548
TRBV18	0.00211489	0.0318439	0.59548
AC008267.5	0.00277724	0.0318581	0.59548
SLC50A1	0.00304434	0.0320382	0.595875
ZNF839	0.00332039	0.0320829	0.595875
KIF21B	-0.00260227	0.0321177	0.595875
APBB1IP	-0.00137213	0.0321411	0.595875
RPS12	0.000348517	0.0321569	0.595875
STAT5A	0.00250639	0.0322904	0.596483
RASAL3	-0.00302897	0.0323009	0.596483
BTRC	-0.00297812	0.0324628	0.598015
CINP	0.00271964	0.0325379	0.598015
HERC5	0.00335843	0.0326059	0.598015
ATAD3A	-0.00312056	0.0326068	0.598015
RNGTT	0.00317452	0.0326894	0.598505
PARK7	0.000778746	0.0328347	0.599402
ERGIC2	0.00194947	0.0328645	0.599402
ORC4	0.00274983	0.0329733	0.599402
RWDD2A	0.00303841	0.0329753	0.599402
ZNF131	-0.00127218	0.0330517	0.599402
USP53	0.00236041	0.0330814	0.599402
AC007216.2	-0.00270967	0.0332317	0.599402
LST1	-0.00307674	0.0333288	0.599402
AL139393.2	0.00325545	0.0333529	0.599402
ABHD8	-0.00302481	0.0335339	0.599402
SLC25A28	0.00224644	0.0335795	0.599402
CXXC5	-0.00270342	0.0336102	0.599402
RABIF	0.00343572	0.0336723	0.599402
RASA3	0.00112064	0.0337053	0.599402
STX12	0.00247103	0.0338032	0.599402
DTX3	0.00280156	0.0338558	0.599402
EIF4B	0.000539972	0.0338741	0.599402
TRMT1	0.00262707	0.0338845	0.599402
FBL	0.000824506	0.0339439	0.599402
TRAM1	0.000696663	0.0339895	0.599402
RELA	0.00173881	0.0340249	0.599402
TMEM150A	-0.00275455	0.034102	0.599402
PHF20L1	0.00181157	0.0341033	0.599402
GRPEL1	0.0011443	0.0341321	0.599402
CST7	0.00268675	0.034135	0.599402
MTRNR2L1	0.00392809	0.034264	0.60008
WDR75	0.00260537	0.0342855	0.60008
MFGE8	-0.00326772	0.0344174	0.601241
KHDRBS1	-0.000890577	0.0344978	0.601241
ATF7IP2	-0.00120364	0.0345199	0.601241
SPG21	-0.0030514	0.0346401	0.602356
ARHGEF37	0.0029816	0.0348577	0.605159
FASTKD2	0.00234095	0.0350673	0.607814
GTF2F2	0.00197816	0.0352297	0.608016
ERVH48-1	-0.00271362	0.0353094	0.608016
AP000766.1	0.00324135	0.0353484	0.608016
POLR3H	0.00324131	0.035417	0.608016
ABCA1	0.0035809	0.0354629	0.608016
F11R	-0.0030471	0.0356002	0.608016
ZNF562	0.00299602	0.0356126	0.608016
CAMLG	0.000777369	0.0356885	0.608016
FXYD5	0.000585624	0.0357485	0.608016
MYEF2	-0.00276894	0.0357574	0.608016
ACYP2	-0.00346314	0.0357781	0.608016
CCAR1	0.00114023	0.0358354	0.608016
C17orf49	-0.00229961	0.0359005	0.608016
NCBP2-AS2	0.000889536	0.0359248	0.608016
OSBPL10	-0.00365894	0.035982	0.608016
PDHX	0.00323469	0.0359857	0.608016
RDH13	0.00302117	0.0360849	0.608203
ZNFX1	0.00288606	0.0361101	0.608203
NTHL1	-0.00318691	0.0363084	0.608992
ACP5	0.00314096	0.0364193	0.608992
TWF1	-0.00121581	0.0364416	0.608992
GLOD4	0.00182959	0.0364471	0.608992
MYO1C	0.00209249	0.036523	0.608992
NOC2L	0.00250422	0.0365662	0.608992
MAP4	0.00283718	0.0366051	0.608992
AC108673.3	0.00249956	0.0366723	0.608992
CCDC138	-0.00298063	0.0366994	0.608992
PARD6A	0.00278541	0.0368157	0.608992
MBP	0.00131848	0.0368385	0.608992
KBTBD7	0.0033605	0.0369686	0.608992
ATP11A	-0.00283474	0.0370151	0.608992
ATF3	0.00338087	0.037037	0.608992
ZDHHC6	0.00183431	0.0372172	0.608992
HNRNPA1	0.000456692	0.0372716	0.608992
MEGF6	-0.00326533	0.0372921	0.608992
MMP24OS	0.00178661	0.0372955	0.608992
SERF2	-0.0011115	0.0373054	0.608992
TNNT3	0.00245505	0.0373119	0.608992
LINC01934	0.0033734	0.0374734	0.608992
FBLN5	0.00243597	0.0374799	0.608992
SYNGR2	0.00243489	0.037549	0.608992
AHCTF1	0.00178574	0.0375816	0.608992
NDUFA4L2	-0.00284604	0.0375935	0.608992
SRPRA	0.00203303	0.0376327	0.608992
KDELC2	0.00288399	0.0378589	0.611729
NUDT18	0.00293711	0.0380037	0.612305
CENPT	0.00291576	0.0380087	0.612305
KLC4	0.00317082	0.0380716	0.612361
POLG2	-0.003275	0.038317	0.612361
PNPLA7	-0.0023745	0.0383845	0.612361
C14orf28	0.00320759	0.0384523	0.612361
CGRRF1	0.00196853	0.0385795	0.612361
CEP63	-0.00243239	0.0386121	0.612361
CEP135	0.00167249	0.0386465	0.612361
AL355353.1	-0.00286629	0.038684	0.612361
PKN2	0.0012384	0.038711	0.612361
LINC00920	0.00275168	0.0387688	0.612361
MCCC2	0.00265264	0.038775	0.612361
DOCK8	-0.00122858	0.0387911	0.612361
DNMBP	-0.00331042	0.0388379	0.612361
GGPS1	0.0026982	0.0388813	0.612361
ECPAS	0.00301271	0.0389411	0.612361
PTPRM	0.00233849	0.0389585	0.612361
UBQLN2	0.00228996	0.0389824	0.612361
RC3H2	0.00244262	0.0390927	0.612737
PRRC2B	-0.00184679	0.0391343	0.612737
LSM8	0.00074264	0.0391777	0.612737
CEP162	0.00280768	0.0393024	0.613663
KLHL36	0.00233811	0.0394786	0.613663
TFDP1	-0.00309414	0.0395065	0.613663
ZNF316	0.0032646	0.0396266	0.613663
AGPAT4	-0.00261854	0.0396425	0.613663
POLR1A	0.00282885	0.0397173	0.613663
DHRS7	0.00223577	0.0398247	0.613663
PDZD8	-0.00121403	0.039826	0.613663
DNAJB9	0.00192249	0.0398686	0.613663
C1orf43	0.00186871	0.0398939	0.613663
CYREN	0.00301968	0.0399529	0.613663
POGK	0.00312955	0.0399799	0.613663
TBPL1	0.00218463	0.0400669	0.613663
TMSB4X	-0.000453559	0.0400936	0.613663
MARK2	0.00314424	0.0401057	0.613663
VPS4A	0.00239018	0.0403072	0.613663
CDC37L1	0.00242437	0.0403183	0.613663
MRM3	0.00226652	0.0403535	0.613663
GMPPA	-0.0030544	0.0403966	0.613663
ZDHHC20	0.00160795	0.0404469	0.613663
NSDHL	-0.00261987	0.0404633	0.613663
SPAG5	0.00235777	0.0405497	0.613663
SUSD3	0.00248327	0.0405525	0.613663
MFSD1	-0.00309074	0.040688	0.614847
MIIP	0.00300715	0.0408581	0.615981
TC2N	0.00264598	0.0408779	0.615981
RNF24	0.00291201	0.0409979	0.61671
MGA	0.00245216	0.0410433	0.61671
HMGN5	-0.00279023	0.0410987	0.61671
TTL	-0.0030058	0.0411798	0.617064
DUSP5	0.00264246	0.0413668	0.619002
ALKBH5	0.00144674	0.0417972	0.619556
PRKAG2-AS1	0.00291272	0.0418138	0.619556
CRIP1	-0.00159126	0.0420024	0.619556
FOXN2	0.00227324	0.0420321	0.619556
DIMT1	0.00166443	0.042048	0.619556
POLA1	-0.0025668	0.0421727	0.619556
ATG5	0.00171918	0.0421906	0.619556
CKB	0.00206413	0.0422302	0.619556
ALKBH8	0.0027031	0.0422463	0.619556
SEPT6	-0.00112737	0.0423169	0.619556
ZNF564	-0.00275524	0.0424017	0.619556
CARHSP1	-0.00229156	0.0425475	0.619556
KMT2E	0.0006389	0.0425627	0.619556
SWI5	0.00294849	0.0426778	0.619556
ADD1	0.0018616	0.042683	0.619556
AC069185.1	0.00257345	0.0428172	0.619556
DDX39A	0.00164305	0.0428974	0.619556
IGF1R	-0.00205458	0.0429685	0.619556
SMN1	0.00283242	0.0429825	0.619556
PMS1	0.00283562	0.0430306	0.619556
AMBRA1	-0.0029356	0.043052	0.619556
STX5	0.00195346	0.0431373	0.619556
LINC02312	0.00225762	0.0432673	0.619556
ARID1B	-0.000783749	0.043293	0.619556
ZNF780A	0.00287983	0.0434871	0.619556
AK1	-0.00248586	0.0435206	0.619556
APRT	-0.000776171	0.0435821	0.619556
ANXA5	-0.00325711	0.0436437	0.619556
LRRC59	0.00200236	0.0436723	0.619556
AL358472.5	0.0028369	0.0437189	0.619556
PRKAR2A	0.00129248	0.0437738	0.619556
EEF1E1	0.00209385	0.0437855	0.619556
PTPRK	-0.00259047	0.0438233	0.619556
LMF2	-0.00261268	0.0438471	0.619556
HILPDA	0.00310101	0.0439	0.619556
SDHAF1	0.00301907	0.0439497	0.619556
MRI1	0.00290236	0.0439893	0.619556
TMEM259	0.00125503	0.0439978	0.619556
BIRC3	0.000985528	0.0440213	0.619556
FAM160A2	0.00306864	0.0441346	0.619556
UTP18	0.00162314	0.0441649	0.619556
SF3B2	0.000690764	0.0441843	0.619556
DCAF6	0.00297752	0.0442199	0.619556
SMN2	0.00319264	0.0442957	0.619556
GLRX5	0.00164907	0.0443563	0.619556
BORCS6	0.00304665	0.0443663	0.619556
C16orf58	0.00304385	0.044513	0.619556
NMD3	0.00174464	0.0445141	0.619556
ENTR1	0.00219511	0.0445951	0.619556
FLI1	-0.00281397	0.0446263	0.619556
LY75	-0.00287326	0.0446723	0.619556
TBC1D25	0.00235767	0.0447349	0.619556
SPG7	-0.00145676	0.0448406	0.619556
BEX2	0.00182889	0.0448497	0.619556
CFAP97	0.00189439	0.0448529	0.619556
MAP3K8	0.00345567	0.0448612	0.619556
MAP3K5	0.00296947	0.0449516	0.619556
NT5C3B	0.003081	0.0450208	0.619556
IRF2BP2	0.000703098	0.0450652	0.619556
NADK2	0.00300895	0.0450972	0.619556
HDAC10	-0.00292822	0.0451096	0.619556
MINOS1	0.00190026	0.0451563	0.619556
GTDC1	-0.0029119	0.0451661	0.619556
PLBD2	-0.00268579	0.0451916	0.619556
HPS5	0.00318028	0.0452213	0.619556
PCID2	0.0022482	0.0452333	0.619556
SATB1	0.000744847	0.0453842	0.619556
AP002360.1	0.00288314	0.0454784	0.619556
SMIM3	0.00204796	0.0455275	0.619556
EPB41L4A-AS1	0.000934199	0.0455978	0.619556
DAPP1	0.00328824	0.0457095	0.619556
TIMM23B	0.00220503	0.0457208	0.619556
DENND4A	0.00173095	0.0457313	0.619556
COMMD4	-0.0031586	0.0458663	0.619556
IFNGR2	0.00297637	0.0458859	0.619556
NME2	0.0026523	0.0458992	0.619556
SEC23A	0.00216652	0.04599	0.619556
ZNF419	-0.0029084	0.0460188	0.619556
NPC1	-0.00270159	0.0460248	0.619556
IPO7	0.00117681	0.0460786	0.619556
XRCC6	0.000869311	0.0460959	0.619556
GNL3	0.00121201	0.0462694	0.619556
ASH2L	0.00280327	0.0462707	0.619556
ARID5B	-0.00125288	0.0463025	0.619556
SMIM29	0.00270758	0.0463122	0.619556
DAZAP1	0.00161611	0.046447	0.619681
USP38	0.00174937	0.0464822	0.619681
FABP5	0.00282099	0.0464949	0.619681
MCM7	-0.00219105	0.0466976	0.621611
DNAJC19	0.00112206	0.0468483	0.622035
SLC29A3	0.00267797	0.0468665	0.622035
WDR70	0.00223574	0.046905	0.622035
SUPT20H	0.00226468	0.0469997	0.622035
NAPA	0.0030448	0.0470193	0.622035
RDH14	0.00256745	0.0471788	0.622156
PSMB4	0.00109338	0.0472021	0.622156
SNHG8	-0.000590843	0.0474861	0.622156
MT-CO1	-0.000734577	0.047542	0.622156
TMEM268	0.00282754	0.0475887	0.622156
ELP6	-0.00232874	0.0476179	0.622156
TMUB2	0.00129028	0.0477848	0.622156
KCNMB3	0.0031105	0.0477863	0.622156
AC092849.1	0.00248918	0.047822	0.622156
RABEP2	0.0026115	0.0479265	0.622156
SNX5	0.00290944	0.0479367	0.622156
FTSJ3	0.00244946	0.0479972	0.622156
ZNF592	0.00285778	0.0480148	0.622156
FAM199X	0.002327	0.0480201	0.622156
OXSR1	0.00236779	0.0480543	0.622156
CAPRIN2	0.00319751	0.048061	0.622156
TMEM216	0.00314145	0.048076	0.622156
FRYL	-0.00228904	0.0481652	0.622156
MDK	-0.00304157	0.0481713	0.622156
ZNF286B	-0.00246283	0.0482896	0.622156
TPR	0.000998666	0.0482948	0.622156
ZNF525	-0.00298864	0.0483042	0.622156
HIST1H2AG	0.00295138	0.0484022	0.622541
LEMD2	0.00257988	0.0484502	0.622541
TMEM50B	-0.00190705	0.0485546	0.623137
CHD1	0.000952917	0.0486949	0.623991
AC144652.1	0.00315321	0.0487375	0.623991
PTPN23	0.00270026	0.0489639	0.626063
STK10	-0.00219392	0.049016	0.626063
AC005332.5	-0.00299132	0.049222	0.626956
RNF122	0.00262913	0.0492683	0.626956
PCNX1	0.00148696	0.0493257	0.626956
GPR160	0.00273702	0.0493537	0.626956
DUS3L	0.00272912	0.0493781	0.626956
NXPE3	0.00298845	0.0495686	0.628074
WDR89	0.00327407	0.0496331	0.628074
CWC15	0.000702276	0.049657	0.628074
ATXN7.1	-0.0022175	0.049724	0.628074
ZNF354C	0.00268627	0.0498079	0.628074
RFXANK	-0.00280633	0.0498615	0.628074
AC136475.1	0.00266036	0.0498759	0.628074
EEA1	0.00329388	0.0500656	0.629058
ZNF677	0.00295707	0.0501147	0.629058
ICAM3	-0.000769808	0.05013	0.629058
ZNF805	-0.00252698	0.0502305	0.629583
FCGRT	-0.0024142	0.0504016	0.630991
ALMS1	-0.00298551	0.050525	0.631798
SH2B3	-0.00321303	0.0507038	0.633296
FAM69A	0.00267763	0.0509698	0.635086
MTUS1	0.0024226	0.0509767	0.635086
CD82	-0.00252369	0.0510247	0.635086
ZNF483	0.00299089	0.051097	0.635249
RANGAP1	0.00192011	0.0512558	0.636079
NOA1	0.00205387	0.0513029	0.636079
IREB2	0.00101614	0.0514807	0.636079
IMP4	0.00174534	0.0515154	0.636079
LMBR1	-0.0028106	0.0517129	0.636079
BBIP1	0.00289785	0.0517473	0.636079
CASP4	0.0013572	0.0517827	0.636079
AAMDC	-0.0027724	0.0517991	0.636079
NOP16	0.00271689	0.0519161	0.636079
RALGPS2	0.00313401	0.0519634	0.636079
MUS81	-0.0027293	0.0520363	0.636079
TAF1A	-0.00257834	0.05206	0.636079
CLP1	0.00223107	0.0521027	0.636079
SDHAF4	0.00229815	0.0521115	0.636079
CCDC126	0.00277218	0.05214	0.636079
MAP3K9	0.00274469	0.0521481	0.636079
TAF2	0.00207853	0.0522163	0.636079
USP22	0.00158677	0.0522309	0.636079
AC007952.4	-0.00234906	0.0524709	0.638277
LINC00562	0.00218712	0.0527772	0.641276
BRPF1	0.00276272	0.0529554	0.642713
PSMD3	0.00158773	0.0530583	0.642715
AC040169.1	0.00282116	0.0530753	0.642715
ATP1B3	-0.0021316	0.0534427	0.646385
MED19	0.00139863	0.0535064	0.646385
PGAM5	-0.0026073	0.053636	0.646385
POLR3C	0.0025307	0.0536702	0.646385
CTPS1	0.00231749	0.0536869	0.646385
SH3TC1	0.00276467	0.0538625	0.646385
CCDC69	0.00196566	0.0538663	0.646385
VTA1	0.00159538	0.0539856	0.646385
ATF2	0.00208992	0.0541669	0.646385
AGTPBP1	0.00192025	0.0541916	0.646385
ELP3	0.00306774	0.0542581	0.646385
YDJC	0.00256028	0.0542788	0.646385
PNMA3	-0.00211356	0.0542877	0.646385
TMEM80	0.00300859	0.0542936	0.646385
C7orf26	0.00210563	0.0542989	0.646385
AL158055.1	0.00237064	0.0544689	0.646385
AC145124.1	0.00232921	0.0544837	0.646385
MCM3AP	-0.00253402	0.0545224	0.646385
ERAP2	0.00267371	0.0545994	0.646385
AL355001.2	0.0025869	0.054625	0.646385
CHGB	-0.00252144	0.0546436	0.646385
EFNA1	0.00279952	0.0548038	0.646916
CEP44	-0.00212953	0.0548528	0.646916
ACOX3	-0.0023588	0.0549834	0.646916
SMARCA2	0.00158593	0.0551275	0.646916
NHLRC3	0.00297749	0.0551709	0.646916
TNFAIP1	0.00276678	0.055439	0.646916
EXOSC6	0.000539807	0.0554879	0.646916
SEC11C	0.00167746	0.0555067	0.646916
RPS13	0.000293352	0.0555612	0.646916
GABPA	0.00208268	0.0555661	0.646916
IPP	-0.00273108	0.0555694	0.646916
FBXL12	0.00213834	0.0556619	0.646916
CPM	0.00268449	0.0556847	0.646916
AC095055.1	0.00233505	0.0556898	0.646916
GADD45A	0.00110559	0.0556948	0.646916
TOMM40L	0.00226828	0.0558422	0.646916
GCH1	-0.00242117	0.0558917	0.646916
SMIM26	0.00168	0.0561081	0.646916
AC005076.1	0.00202573	0.0561341	0.646916
ANKRD40	0.00237202	0.0562553	0.646916
XIAP	0.00239687	0.0562556	0.646916
SECISBP2	0.000947039	0.0562932	0.646916
CCDC137	0.00204622	0.0563519	0.646916
MFNG	-0.0020984	0.0563625	0.646916
EPN2	0.00246447	0.0564327	0.646916
MED22	0.00268971	0.056462	0.646916
ZPR1	0.00186696	0.0564882	0.646916
LRBA	0.00190297	0.0565108	0.646916
PDE8A	0.00280903	0.0565235	0.646916
LRRC8B	0.00292918	0.0565813	0.646916
DGAT1	-0.00267371	0.0565942	0.646916
ZNF598	0.00296432	0.0566414	0.646916
PPM1G	-0.00116768	0.0566782	0.646916
CHPF	0.00258539	0.0568482	0.648166
MUM1	0.00313851	0.057058	0.649726
AL050343.1	-0.00253989	0.0571061	0.649726
ZNF524	0.00237405	0.0572463	0.650305
AL117379.1	-0.00203334	0.0572782	0.650305
TCERG1	0.00177909	0.0573681	0.650636
TUSC2	0.0021169	0.0580093	0.657214
GTF3C4	0.00222811	0.0582533	0.659101
IDH3A	0.00260566	0.0582987	0.659101
CCDC144NL	0.00272225	0.0583656	0.659163
ETNK2	0.00239467	0.0585517	0.660003
NAT1	-0.00222021	0.058563	0.660003
LMNB1	0.00166641	0.0588433	0.662466
SARDH	-0.00230438	0.0589497	0.662968
RANBP6	0.00248126	0.0590937	0.663114
STAMBPL1	0.00288176	0.0591476	0.663114
WBP11	0.000895676	0.0592078	0.663114
RGMB	0.00247402	0.0592196	0.663114
SRP14-AS1	0.00201114	0.0592769	0.663114
SIN3B	0.00288943	0.0594042	0.663114
UBXN2A	0.00110519	0.0594111	0.663114
NENF	0.00144699	0.0594571	0.663114
AES	-0.000605855	0.0595743	0.66373
ZMYM6	0.00274557	0.0597118	0.664573
RHOA	0.000615764	0.0597746	0.664582
ATP6V1C1	-0.00256073	0.0598739	0.664997
PPM1D	0.00269865	0.0600731	0.666194
LBHD1	-0.00210108	0.0601059	0.666194
TUBGCP5	0.00239439	0.0602881	0.667352
ERMN	-0.00223127	0.0604289	0.667352
REXO1	0.00203183	0.0604839	0.667352
WDR27	0.00263055	0.0605166	0.667352
MCUR1	-0.00311665	0.0605772	0.667352
NBPF15	-0.00227006	0.0605836	0.667352
MAP2K5	0.00273472	0.060685	0.667783
NMT1	0.00183553	0.0607525	0.667842
BCR	0.00272927	0.0609923	0.668855
ABHD5	-0.00185925	0.0610536	0.668855
KIAA1551	0.000736612	0.0610856	0.668855
GAS6-AS1	0.00187851	0.061094	0.668855
PMPCA	0.002048	0.0612457	0.669832
RBM45	0.00289397	0.0613116	0.66987
MIF4GD	0.00209119	0.0613813	0.669949
MYADM	-0.00146854	0.0614551	0.670073
ATG4D	0.00222623	0.0615802	0.670282
EIF2B5	-0.00207494	0.0615992	0.670282
AC092747.4	0.00281397	0.0617158	0.670515
SLC43A3	-0.00248836	0.0617668	0.670515
WDR41	0.00226874	0.0618081	0.670515
HMBOX1	0.00263351	0.0620318	0.670891
UBA5	0.00237332	0.0620964	0.670891
FAM229B	-0.00262068	0.0621401	0.670891
HCG18	0.00272725	0.0621525	0.670891
RPLP1	0.000302356	0.0621708	0.670891
ZDHHC8	0.00292237	0.0622187	0.670891
RGPD5	-0.00254409	0.0623238	0.670891
HEATR6	-0.00284401	0.062343	0.670891
ACTR5	-0.00280903	0.0624355	0.67106
ADPRHL2	0.00200196	0.0625744	0.67106
PRDM8	0.0027774	0.0626485	0.67106
LRRC42	0.00257772	0.0627116	0.67106
CTSF	0.00277554	0.0627142	0.67106
SNF8	0.00196312	0.062734	0.67106
C5orf24	-0.00164221	0.0627978	0.671073
SEC61G	-0.000668196	0.062888	0.671368
DEGS1	0.000978141	0.0630615	0.672187
NUDC	0.000977992	0.06309	0.672187
GTF3C1	0.00228246	0.0631659	0.672329
COIL	0.00152869	0.0633996	0.673641
KLHL12	0.00281048	0.0634194	0.673641
TXNL4A	0.000732478	0.0635692	0.673641
PDCD4-AS1	0.00233964	0.0635856	0.673641
BTN2A1	0.00311493	0.0636143	0.673641
SMG9	0.00272139	0.0636659	0.673641
MED25	0.00283187	0.0638542	0.673671
INPP5A	-0.00285998	0.063928	0.673671
PECAM1	-0.00279387	0.0639572	0.673671
WDR46	0.00287809	0.0641004	0.673671
FDFT1	0.00178972	0.06411	0.673671
HNRNPAB	0.00093818	0.0641579	0.673671
HIBCH	0.00238896	0.0642023	0.673671
UIMC1	0.00134066	0.064278	0.673671
IER3-AS1	-0.00179173	0.0643601	0.673671
NRROS	-0.00227619	0.0643629	0.673671
AC022916.1	0.0025615	0.0644332	0.673671
TYK2	-0.00285543	0.064513	0.673671
SMAP2	0.0011967	0.0645214	0.673671
ZNF436-AS1	-0.00185233	0.0645549	0.673671
COG1	0.00252364	0.0646107	0.673671
PSME3	0.00251416	0.0648383	0.675389
GIMAP4	0.00309885	0.0650232	0.675776
CTSZ	-0.00297776	0.0651525	0.675776
PTPN9	0.00252307	0.0652002	0.675776
VPS26C	0.00243255	0.0652584	0.675776
C6orf48	0.000575662	0.0652612	0.675776
FOXN3	-0.000900419	0.0653012	0.675776
SPIN1	0.00223747	0.0654028	0.675776
SLC25A22	-0.00211604	0.0654196	0.675776
SRSF5	0.000495231	0.0654424	0.675776
TAF1D	0.000835733	0.0655649	0.676063
NPIPB15	0.00229397	0.0655962	0.676063
BCLAF3	0.00296758	0.0657104	0.67659
MIOS	0.0024382	0.0658815	0.677701
ZFP3	-0.00194205	0.0659888	0.678155
EEF2K	0.00256171	0.0661447	0.678794
CDYL	0.0022443	0.0661775	0.678794
ICE2	0.00175316	0.066461	0.679058
PTCD3	0.00180398	0.0664929	0.679058
LUZP1	0.00187604	0.0665112	0.679058
HUS1B	0.00281058	0.0665599	0.679058
MAGOHB	0.00277709	0.0665881	0.679058
APBA2	0.00150667	0.0667779	0.679058
PABPC4	0.00186773	0.066831	0.679058
TPRKB	0.00154999	0.0668473	0.679058
AC090152.1	0.00247384	0.0668826	0.679058
TSR3	0.00167622	0.0670007	0.679058
PEMT	0.00249348	0.0670704	0.679058
DNAJC9	0.00211714	0.0671485	0.679058
ZUP1	0.00264341	0.0671742	0.679058
PITHD1	0.0007637	0.0671956	0.679058
KIAA0040	0.00285934	0.0673002	0.679058
MRPL49	0.00165246	0.0673354	0.679058
ZNF207	0.000676715	0.067355	0.679058
CNPPD1	0.00199265	0.0674318	0.679058
TRABD	0.00161491	0.0674985	0.679058
LIG3	0.00277102	0.0675762	0.679058
JAKMIP2	-0.00202548	0.0676493	0.679058
PLD3	0.00259705	0.0676627	0.679058
ACACA	-0.00275308	0.0676934	0.679058
NDUFA8	0.00292573	0.0677222	0.679058
KIAA1468	0.00279991	0.0677889	0.679091
CHD4	0.000827973	0.0679559	0.679367
C4orf33	0.00282442	0.0679738	0.679367
NUMA1	-0.0017459	0.0680063	0.679367
NLRC3	0.00253054	0.0682872	0.680872
ANAPC1	-0.00172213	0.068344	0.680872
ELOF1	-0.0012442	0.0684494	0.680872
MRPS17	0.00252245	0.0684613	0.680872
RAF1	0.00160372	0.0684941	0.680872
BRD4	0.00167153	0.0685378	0.680872
PLEKHA3	0.0022693	0.0686758	0.681443
MFAP1	0.00186388	0.0688454	0.681443
TXNDC12	0.00182183	0.0688459	0.681443
CAPZA2	0.000740671	0.0688493	0.681443
LINC00987	-0.00197555	0.069048	0.682196
PHF13	0.00212783	0.0691402	0.682196
CACTIN	0.00277877	0.0691734	0.682196
PPP3CB	0.00231895	0.0692463	0.682196
LYZ	0.00256701	0.0692508	0.682196
LRPPRC	0.00141784	0.0693069	0.682196
MCF2L2	0.00250135	0.069487	0.68234
PRIM1	0.00284057	0.0695294	0.68234
JADE2	0.00219758	0.0695692	0.68234
EIF5A	0.000614168	0.069652	0.68234
ZNF492	-0.00255639	0.0696945	0.68234
JUNB	0.00095324	0.0697031	0.68234
NFS1	0.00263503	0.0701045	0.685167
GNAQ	0.00198827	0.0701196	0.685167
SLC25A14	0.00232505	0.070191	0.68524
COL4A3BP	0.00181885	0.0703194	0.68543
URB1-AS1	0.00286877	0.0704148	0.68543
KIAA0100	-0.00170473	0.0704194	0.68543
RNF212	-0.00250028	0.070466	0.68543
RTN4	-0.000619592	0.0705397	0.685526
CUL1	0.00226761	0.0707014	0.685903
GCDH	-0.00290756	0.0707063	0.685903
AL390728.6	-0.00266498	0.0709461	0.686633
MTERF2	0.00271722	0.0711102	0.686633
INSIG2	0.00270375	0.0711103	0.686633
FLNA	-0.00206597	0.0711419	0.686633
ACACB	0.00192714	0.0712638	0.686633
COQ5	0.00275487	0.0712745	0.686633
AL136987.1	0.00263356	0.0712769	0.686633
TULP3	0.00270406	0.0712936	0.686633
DNAJA4	0.00224862	0.0714685	0.687
TRIB1	-0.00260571	0.071481	0.687
GUK1	0.000495274	0.0715238	0.687
SMARCB1	0.0018695	0.0717765	0.68881
PARP3	0.00189	0.0719266	0.68886
L3MBTL3	0.00256952	0.0719674	0.68886
EXOC1	0.00227358	0.0720177	0.68886
COQ8B	-0.00246611	0.0720405	0.68886
TMSB10	-0.00094741	0.0722598	0.68886
RPS6KB1	0.000991747	0.0723703	0.68886
SOCS3	0.00243906	0.0724321	0.68886
GMPS	0.00196264	0.0724625	0.68886
PLA2G12A	-0.00251525	0.0725135	0.68886
ATG13	-0.00110967	0.072592	0.68886
NFIL3	0.00289816	0.0726527	0.68886
TMEM203	0.00187292	0.0727017	0.68886
ZNF48	-0.0023916	0.072712	0.68886
DDOST	-0.000923999	0.0727847	0.68886
TMBIM1	0.00288386	0.0727895	0.68886
SIT1	-0.00284615	0.0728089	0.68886
CACNB2	0.00198975	0.0729014	0.688884
CCDC97	0.00235927	0.0730031	0.688884
GUSB	-0.00231522	0.0730041	0.688884
DYNC1LI2	0.00191137	0.0731116	0.689055
NCOA6	0.00249874	0.0732862	0.689055
CD96	-0.00110381	0.0733463	0.689055
VMP1	0.00238917	0.0734739	0.689055
RNF169	0.00181268	0.0734836	0.689055
DYRK1B	0.00261612	0.0735198	0.689055
PYCARD	-0.00284775	0.0735328	0.689055
RPAIN	0.000976689	0.0735361	0.689055
MPHOSPH8	0.000894563	0.0736807	0.68946
GRK3	-0.00293487	0.0737937	0.68946
C1RL-AS1	-0.00250736	0.0739516	0.68946
ASXL2	0.0026769	0.073992	0.68946
GPATCH3	0.0020938	0.0739933	0.68946
HNRNPM	0.000593541	0.0740056	0.68946
UBE2L6	0.00240602	0.0740309	0.68946
YWHAE	0.000801548	0.0740933	0.68946
PLPP5	-0.00288827	0.0741866	0.689494
MYCBP	0.0022009	0.0742256	0.689494
OSTF1	0.0022095	0.0743253	0.689823
TMEM131L	0.00149194	0.0746863	0.690637
CDC123	0.00148834	0.0746964	0.690637
MFSD14B	-0.00254244	0.0747749	0.690637
ZNF549	0.00262774	0.0748105	0.690637
TCEA2	0.00242439	0.0748135	0.690637
PIP5K1A	0.00285855	0.0749246	0.690637
DHRS7B	0.00281157	0.0749854	0.690637
ALG9	0.00268138	0.0750659	0.690637
UBOX5	-0.0026075	0.0750833	0.690637
UCHL3	0.00202094	0.075119	0.690637
NDFIP2	0.00259121	0.0751635	0.690637
C11orf80	-0.00238702	0.0752075	0.690637
EVI5	0.0025503	0.0752641	0.690637
SAMD9L	0.00308782	0.0753402	0.690637
FRMD8	-0.00263167	0.0754096	0.690637
SNX3	0.000613749	0.0754429	0.690637
TTN	-0.00152199	0.0756243	0.691016
ELMSAN1	0.00251988	0.0756255	0.691016
STAT4	0.00288773	0.0756775	0.691016
ZNF644	-0.000657592	0.0757463	0.691057
FAM200A	0.0020333	0.0758814	0.691701
RPS25	0.000262772	0.0760777	0.692093
ZDHHC17	0.00186235	0.0760803	0.692093
FBXO7	0.00151489	0.076118	0.692093
ANAPC7	-0.00283911	0.0762773	0.692817
METRNL	0.00258255	0.0763267	0.692817
HDAC3	0.0022993	0.076588	0.693451
NRBF2	-0.00102851	0.0766475	0.693451
LY96	0.00285842	0.076651	0.693451
SCP2	-0.00147822	0.0767276	0.693451
SLC18B1	0.00251701	0.0767824	0.693451
G6PC3	0.0018886	0.0767844	0.693451
AC005332.1	-0.00212567	0.0769072	0.693914
SYNJ2	0.00190394	0.076965	0.693914
STK11IP	-0.00225348	0.0771489	0.694572
ASAH1	0.00218385	0.0771675	0.694572
TCFL5	0.00244735	0.0772619	0.694839
TAF12	0.00211159	0.0774018	0.695222
FBXL17	-0.0023771	0.0774341	0.695222
ZFAND5	0.000691424	0.0775927	0.696063
POU3F1	0.00203486	0.077675	0.69622
FBXW4	0.00197257	0.0778072	0.696365
HNRNPDL	0.000569539	0.0779326	0.696365
C8orf37	0.00195945	0.0780197	0.696365
TARS	0.00228191	0.0780408	0.696365
ICA1L	-0.00214274	0.0780619	0.696365
TRAF3IP1	-0.00262454	0.0780806	0.696365
NBR1	0.00186387	0.0782019	0.696601
TCF3	-0.00231818	0.0782567	0.696601
STX17-AS1	0.00187433	0.0783538	0.696601
DNAJC27	0.00211425	0.0784843	0.696601
FAM13A-AS1	-0.00253458	0.0785348	0.696601
NMI	0.00169213	0.0785871	0.696601
ATAD2B	0.00205154	0.0786757	0.696601
EMG1	0.00240846	0.0786866	0.696601
GTF2I	-0.0017598	0.0786914	0.696601
U2AF1L5	-0.00259921	0.0788146	0.697061
POLR2J	0.000905625	0.0788734	0.697061
ACAA2	0.00192325	0.0789697	0.697312
PCNX3	0.0026067	0.0791086	0.697312
MXD4	-0.0010256	0.0791306	0.697312
NR2C2AP	0.00239914	0.0791993	0.697312
FBXL16	0.00242034	0.0792267	0.697312
PMM2	0.00229621	0.079526	0.698201
C19orf44	-0.00184802	0.0796529	0.698201
MPV17	-0.00256249	0.0796541	0.698201
ABCE1	0.00160806	0.0797231	0.698201
NFYB	-0.00291235	0.0798178	0.698201
CAMTA2	0.00266024	0.0799436	0.698201
GLRX	0.00247836	0.0799749	0.698201
FECH	0.00272028	0.0800045	0.698201
TMEM223	-0.00254236	0.0801236	0.698201
AL139274.2	0.0027284	0.0801766	0.698201
AP000547.3	-0.00243677	0.0803525	0.698201
CST3	-0.00263876	0.0803855	0.698201
RIC8A	0.0022315	0.0804767	0.698201
TCIRG1	-0.00220174	0.0805445	0.698201
BRAT1	-0.00274255	0.0805869	0.698201
FAM210A	-0.00286975	0.080589	0.698201
NR1H2	0.000962783	0.0806084	0.698201
SFT2D2	0.00161426	0.0806932	0.698201
EMC6	0.000785028	0.0807388	0.698201
PREX1	-0.0011649	0.0808238	0.698201
VOPP1	0.00184883	0.0808569	0.698201
ZNF746	0.00203299	0.0808624	0.698201
CD3E	-0.00063808	0.0808828	0.698201
ACOT7	-0.00213967	0.080894	0.698201
UBB	0.000465229	0.0809546	0.698201
ATG14	-0.00106212	0.0811025	0.698915
GPR89B	0.00244942	0.0813161	0.700193
ANKRD36B	0.00280372	0.0815838	0.701935
AC040162.1	0.00204104	0.0817443	0.702045
AC004148.2	-0.00194637	0.0817864	0.702045
INPP5E	-0.00254352	0.0818042	0.702045
CTBP1	0.00178092	0.0818583	0.702045
ST6GALNAC6	0.00255008	0.0819785	0.702514
EXOC7	0.0021703	0.0821679	0.702713
ANKRD12	0.000755759	0.0823048	0.702713
USP5	0.00228256	0.0823209	0.702713
AGAP3	0.00218855	0.0823322	0.702713
ZFR	-0.000758135	0.0823697	0.702713
BCKDK	0.00232148	0.0825025	0.702713
FAM96A	0.0019757	0.0826006	0.702713
ST6GALNAC4	0.00270123	0.0826285	0.702713
MAP3K10	0.00232106	0.0826658	0.702713
GPN1	0.0020469	0.0827117	0.702713
TIGD5	0.00208486	0.082908	0.702713
MT-CO2	-0.000438825	0.0830735	0.702713
FGD3	0.00169079	0.0830803	0.702713
PDCD7	0.00143546	0.0831431	0.702713
EIF4A2	0.000532163	0.0832088	0.702713
ARHGAP11A	0.00246677	0.0832092	0.702713
ZNF154	-0.00242821	0.0833331	0.702713
AC005253.1	0.0021133	0.0833698	0.702713
MAP4K1	-0.00227144	0.0834388	0.702713
MACF1	-0.00144746	0.0835364	0.702713
MYDGF	0.000796133	0.0835596	0.702713
ITGB1	-0.00133193	0.0836233	0.702713
SFSWAP	0.00163181	0.0837463	0.702713
FAM210B	0.00249937	0.0837465	0.702713
SNX20	0.00224256	0.0837978	0.702713
EIF3E	0.000393838	0.0838319	0.702713
ARRDC3	0.00120273	0.0838761	0.702713
DBH	-0.00211317	0.0838827	0.702713
PIGK	-0.00258539	0.0840731	0.702713
DGCR8	-0.00258808	0.0841478	0.702713
AC007950.2	-0.00263919	0.0841978	0.702713
INO80	-0.00160276	0.0842134	0.702713
SEC24C	-0.00281616	0.08422	0.702713
AC104506.1	-0.00182128	0.0842286	0.702713
EP300	0.00150615	0.0843332	0.703039
ZNF136	0.00171463	0.0845183	0.703151
CMAS	0.00269632	0.0846943	0.703151
ATF4	0.000679541	0.0847021	0.703151
AC073389.1	-0.00251175	0.0847359	0.703151
BAP1	0.00207057	0.08485	0.703151
ACTN1	0.00159166	0.0852229	0.703151
WDR11	0.00242924	0.0852497	0.703151
RALA	0.00186227	0.0852616	0.703151
CRYZ	0.00196333	0.0852952	0.703151
FAU	0.000245163	0.0853465	0.703151
ZNF773	0.00269248	0.0854229	0.703151
SVIP	0.000768067	0.0854325	0.703151
PEX5	0.00247328	0.0855774	0.703151
CD99L2	0.00188841	0.0855795	0.703151
C1orf122	0.00165187	0.0855934	0.703151
ORMDL1	0.000655891	0.0857034	0.703151
MFSD5	0.00250695	0.0857891	0.703151
FDX1	0.000639809	0.0857955	0.703151
ANKAR	0.00273278	0.086141	0.703151
SMPD4	0.00151301	0.0862101	0.703151
PFAS	-0.00231556	0.0862226	0.703151
ZNF429	-0.00278793	0.0862328	0.703151
PDIA6	-0.00182387	0.0862442	0.703151
SLC35G1	-0.00268549	0.0862553	0.703151
WNT10A	0.00172521	0.0864409	0.703151
PIGA	-0.00155234	0.0864634	0.703151
OSBPL11	0.00259964	0.0865654	0.703151
YAE1D1	0.00261018	0.0867165	0.703151
PPP1R11	0.00158659	0.086719	0.703151
AC009163.7	-0.0017999	0.0868652	0.703151
WDR55	0.00173053	0.0870666	0.703151
MTHFSD	-0.00219475	0.0870932	0.703151
BRMS1	0.000961387	0.0872162	0.703151
RHBDF2	-0.00195696	0.0872951	0.703151
C16orf91	0.00244058	0.0873248	0.703151
RBM43	0.00211249	0.0873427	0.703151
GART	0.00254623	0.087347	0.703151
RAB39B	0.00251291	0.0873582	0.703151
CCDC86	0.00266333	0.087403	0.703151
SMG5	0.00243729	0.0874739	0.703151
TMEM68	0.00246043	0.0875436	0.703151
NRDC	0.00242701	0.0875686	0.703151
VPS8	-0.00237414	0.0876054	0.703151
SLC35B4	0.00241566	0.0876691	0.703151
ATF7	-0.00256351	0.0877259	0.703151
ING5	0.00168297	0.0879306	0.703151
C15orf61	0.00186347	0.0879308	0.703151
CHST12	0.00303798	0.0879791	0.703151
SESN3	0.00110854	0.0879873	0.703151
MKRN2	0.00198526	0.0880062	0.703151
PDCD6IP	0.00190081	0.0882123	0.703151
COX17	0.0014813	0.08826	0.703151
CARS2	0.0026222	0.0883485	0.703151
KMT2C	0.00139776	0.0884413	0.703151
DUSP12	0.00147472	0.0885157	0.703151
ERO1B	-0.00173936	0.0885364	0.703151
RPL14	0.000273967	0.0886586	0.703151
COX5A	-0.00100212	0.088679	0.703151
C19orf47	0.0021982	0.0886888	0.703151
EIF2AK1	0.00174432	0.0887499	0.703151
AC245060.5	0.00270627	0.0887896	0.703151
CENPB	0.00264724	0.0889034	0.703151
SPEN	0.00179139	0.0889289	0.703151
SERPINB9	0.00131889	0.0889697	0.703151
TSTD2	0.00176495	0.0890058	0.703151
EIF1AX	0.000652589	0.0890581	0.703151
CAP1	0.00183932	0.0891429	0.703151
LINC00921	0.00183459	0.0891571	0.703151
ANKRD54	0.00237575	0.0891821	0.703151
SPPL2B	-0.00238571	0.0893024	0.703151
ATXN7L2	-0.00262068	0.0894196	0.703151
MSH6	0.0019242	0.0894264	0.703151
EDC3	-0.00216996	0.0895175	0.703151
RPL36	0.000286539	0.0895381	0.703151
SDHB	0.0014457	0.0896982	0.703151
HSCB	0.00252983	0.0897476	0.703151
NAMPT	0.00165635	0.0898907	0.703151
MEI1	0.00220325	0.0899684	0.703151
U2AF1L4	0.00190656	0.0900611	0.703151
DGCR2	-0.00268272	0.0901559	0.703151
ACYP1	0.00289562	0.0902742	0.703151
RAB34	-0.00233321	0.0903096	0.703151
HNRNPR	-0.000648384	0.0903226	0.703151
NKRF	0.00270765	0.0903364	0.703151
BOD1	0.0018791	0.0904443	0.703151
TPM1	-0.00237591	0.0904593	0.703151
PIDD1	0.00254216	0.0904904	0.703151
COG5	0.00221092	0.0905159	0.703151
PVT1	0.00234552	0.0905361	0.703151
LRRC2	-0.00272566	0.0906322	0.703151
XPC	0.00154839	0.0906782	0.703151
CIR1	-0.000585039	0.0906837	0.703151
ZNF267	-0.00105072	0.0906908	0.703151
HSPE1	0.00097167	0.0907321	0.703151
PARP6	0.0024232	0.0907453	0.703151
TMOD2	-0.00235547	0.0907563	0.703151
TMEM62	0.00256826	0.0907729	0.703151
METTL2B	0.00249902	0.090825	0.703151
AC007325.4	-0.00192034	0.0908349	0.703151
HIST1H2AH	0.00214006	0.0909694	0.703354
HAX1	0.00166376	0.0910073	0.703354
SPCS2	0.000756307	0.0910972	0.703354
CCDC117	0.00207177	0.0911764	0.703354
ESS2	0.00231392	0.0911888	0.703354
LINC01560	0.00223972	0.091313	0.703805
ZFP36L1	0.000805724	0.0914022	0.703888
LPIN1	0.00217079	0.0914764	0.703888
EDRF1	0.000729715	0.0915206	0.703888
C1orf216	0.00177241	0.0916387	0.704292
CDK9	0.00219367	0.0918725	0.705165
BATF	0.0037331	0.0918838	0.705165
PAFAH1B1	-0.00138213	0.0921008	0.705458
NEK11	-0.00191217	0.0922034	0.705458
PFDN2	0.000610076	0.0922522	0.705458
CAD	0.00199064	0.0922627	0.705458
KIAA1147	0.00181547	0.092305	0.705458
MCUB	0.000793013	0.0923513	0.705458
ERI3	0.00231752	0.0925137	0.705458
EEF1G	-0.00255132	0.0925311	0.705458
FOXK2	0.00238268	0.0925791	0.705458
AL445248.1	-0.00206348	0.0925802	0.705458
IFNGR1	-0.00134151	0.0926452	0.705458
ZNF814	-0.00160469	0.0929982	0.707644
RHOH	0.000647795	0.0932088	0.707653
PNRC1	0.000378224	0.0932405	0.707653
CRB3	0.00212278	0.0932627	0.707653
USP48	-0.0017108	0.0932633	0.707653
SETD2	0.000750626	0.0934205	0.708345
ACTL6A	0.00266071	0.0935697	0.708976
AL109811.3	-0.00190242	0.0939379	0.709343
ACLY	0.00247745	0.0940739	0.709343
ZNF324	0.00248817	0.094142	0.709343
MRPS22	0.000927129	0.0941493	0.709343
NME6	-0.00275003	0.0942124	0.709343
ZNF786	0.00210788	0.0942716	0.709343
MARCH7	0.00143608	0.094377	0.709343
RHOB	0.00287518	0.0943776	0.709343
APOM	0.00249747	0.0945385	0.709343
TTC1	0.00184171	0.0945735	0.709343
NCOA5	0.00280268	0.0946599	0.709343
EXTL3	-0.0020631	0.094841	0.709343
CSGALNACT2	-0.000812982	0.0948759	0.709343
PANX1	-0.00229793	0.094955	0.709343
ANO8	0.00201699	0.0950642	0.709343
ILF2	-0.000640427	0.0951318	0.709343
COG2	0.00209792	0.0951537	0.709343
ELP2	0.000796813	0.0952572	0.709343
SPATA5L1	-0.00256905	0.0953081	0.709343
PREPL	0.00226716	0.095349	0.709343
EXOSC2	0.00259836	0.0953601	0.709343
TRAPPC6A	-0.00119477	0.0953751	0.709343
PRPSAP1	0.00263556	0.0954436	0.709343
ZNF317	0.0019166	0.0955455	0.709343
DDB1	0.00163838	0.0956016	0.709343
RFC2	0.00201028	0.0956635	0.709343
G6PD	-0.00235761	0.0957482	0.709343
GCA	0.00265434	0.0958337	0.709343
HNRNPU	0.00040965	0.0958337	0.709343
NFKBIZ	-0.00107784	0.095865	0.709343
NUTF2	-0.00181529	0.095955	0.709343
CTDP1	0.0024638	0.0959868	0.709343
RPL30	0.000256685	0.096063	0.709343
FBXO22	0.00243886	0.0961364	0.709343
DBP	-0.00255478	0.096173	0.709343
MAD2L1BP	0.00222951	0.0961987	0.709343
COX8A	-0.000591058	0.0962886	0.709343
PLCXD1	0.00237802	0.0963896	0.709343
CEACAM21	0.00186428	0.0964887	0.709343
SGK494	-0.00239235	0.0965305	0.709343
CCDC107	-0.002681	0.0965451	0.709343
TMEM234	0.00217439	0.0965535	0.709343
ATP5F1B	0.000628081	0.0966884	0.709343
VPS29	0.000779828	0.0967328	0.709343
FUCA2	-0.00208976	0.0968308	0.709343
CBWD5	-0.00234931	0.0968739	0.709343
FAM24B	-0.00242682	0.0969176	0.709343
BYSL	0.0024585	0.096929	0.709343
CD8B	-0.00216723	0.0969463	0.709343
NCSTN	0.00253911	0.0970435	0.709343
LINC00909	0.00144796	0.0970594	0.709343
SIPA1L1	-0.00151451	0.097142	0.709343
CHCHD5	-0.00165556	0.0971778	0.709343
UXT	0.000673778	0.0973501	0.709343
PIK3IP1-AS1	-0.00253041	0.0974155	0.709343
SMIM14	-0.00195596	0.0974175	0.709343
NCL	0.000383408	0.097488	0.709343
FBXL15	-0.00182589	0.0975649	0.709343
CLNS1A	0.0016638	0.0975687	0.709343
PPCS	0.00184704	0.0976146	0.709343
DDX19A	-0.00174317	0.0976512	0.709343
PRR5	0.00262657	0.0978303	0.710163
GID4	-0.00258376	0.09792	0.710334
SASH3	-0.00229815	0.0980015	0.710445
ASTE1	0.00162731	0.0981121	0.710766
SIK3	-0.00093068	0.0984199	0.71224
KLF12	0.00119394	0.0984484	0.71224
SLC25A26	0.00164461	0.0985275	0.712332
SERP2	-0.00232982	0.0989304	0.714764
POLL	0.00236797	0.0990541	0.71485
HDAC7	0.00217627	0.0992478	0.71485
TNKS2	0.00177488	0.0993436	0.71485
LRRC37A3	-0.00169173	0.0994381	0.71485
TMEM30B	0.00216196	0.0994604	0.71485
AL021453.1	0.00256324	0.0994749	0.71485
TRDMT1	-0.00250921	0.0995196	0.71485
SUPT7L	-0.00153869	0.0995959	0.71485
AL162377.1	0.00258987	0.0996615	0.71485
TRAF5	0.00243854	0.0997393	0.71485
HAUS6	0.00184885	0.0998081	0.71485
GLYCTK	0.00255694	0.0998446	0.71485
TOR1B	0.00234579	0.100011	0.71485
UBE4B	0.00169881	0.100136	0.71485
CAPNS1	0.00195823	0.100164	0.71485
VPS35	0.00230366	0.100188	0.71485
NUP153	0.00144625	0.100344	0.71485
KCNQ1OT1	0.0026208	0.100352	0.71485
CA5B	-0.00220437	0.100353	0.71485
ARMCX5	-0.00250046	0.100377	0.71485
MTHFD1L	-0.00250754	0.100384	0.71485
PDCL	0.00159065	0.100413	0.71485
VAPB	0.00149971	0.100543	0.71485
ECH1	-0.00207835	0.100563	0.71485
LMF1	0.00226971	0.100608	0.71485
AL451085.1	0.0023775	0.100676	0.714859
CRADD	-0.0025543	0.100872	0.715775
BUD31	0.000617101	0.101187	0.716676
IWS1	0.00108462	0.101198	0.716676
SMARCD2	0.00237947	0.101215	0.716676
ITK	0.00148936	0.10139	0.716676
RRP7A	0.00137874	0.101409	0.716676
CREB3L2	-0.00233115	0.10145	0.716676
DTD1	0.00230044	0.101498	0.716676
SULT1B1	0.00252712	0.101591	0.716676
SSSCA1	0.00147907	0.101682	0.716676
VPS54	0.00236729	0.101694	0.716676
CUTC	0.00207312	0.101765	0.716676
GADD45GIP1	0.000574692	0.101841	0.716676
AC092140.1	0.00241724	0.102027	0.716676
NIPA2	0.00176875	0.102106	0.716676
RUVBL2	-0.00246882	0.102121	0.716676
HCG11	-0.00223601	0.102163	0.716676
NUSAP1	-0.00213995	0.102169	0.716676
SDHD	0.00136217	0.102201	0.716676
ARL1	0.00211041	0.102613	0.718029
PIK3C3	0.00216937	0.102712	0.718029
PPP2R2A	-0.000972964	0.102736	0.718029
FAM98C	-0.00195992	0.102765	0.718029
URI1	0.000638169	0.102779	0.718029
C15orf41	-0.00198614	0.102795	0.718029
ZNF780B	0.00217086	0.102872	0.718094
CMTM8	0.00203456	0.103177	0.718246
GIGYF2	0.0015693	0.103263	0.718246
CAPN2	-0.00149296	0.103286	0.718246
GHITM	0.000738626	0.103371	0.718246
ANAPC11	-0.00129206	0.103553	0.718246
IPO11	0.00233634	0.103659	0.718246
RASGRP1	0.000870135	0.10366	0.718246
SMPD3	0.00268361	0.103692	0.718246
CHD2	0.000703187	0.1037	0.718246
RSBN1	0.000584556	0.103709	0.718246
YTHDC1	0.000629324	0.103745	0.718246
DDX58	0.00275751	0.103894	0.718246
CCDC85B	0.00090373	0.103926	0.718246
BTG1	0.000421993	0.103932	0.718246
EMP3	-0.000785483	0.103991	0.718246
AC098818.2	-0.00235365	0.104107	0.718246
ZNF428	-0.000679612	0.104137	0.718246
POLDIP3	-0.00158175	0.104226	0.718246
LGALS8	0.00171217	0.104289	0.718246
HSPA14.1	0.00174888	0.104297	0.718246
XRRA1	0.00226065	0.104372	0.718246
PXYLP1	-0.00233892	0.104431	0.718246
SARS2	-0.00184002	0.10448	0.718246
EPN1	-0.00218565	0.1045	0.718246
GABARAPL2	-0.00082316	0.104648	0.718468
CNOT6	-0.00227924	0.104711	0.718468
CLPX	0.00161946	0.104733	0.718468
NAT9	0.00193048	0.104895	0.719035
GTF2F1	0.00100805	0.10495	0.719035
CDK13	0.0007493	0.10512	0.719636
CHMP5	0.00185496	0.105172	0.719636
ZNF665	0.00189397	0.105315	0.719874
ACAD11	-0.00184156	0.105381	0.719874
CAMK2N1	0.0019421	0.105408	0.719874
CCT3	0.00138233	0.105527	0.720229
CENPH	-0.00270989	0.105788	0.720552
POMT1	0.00253178	0.105819	0.720552
ELOB	-0.000710448	0.105825	0.720552
AP1G1	0.00134366	0.105843	0.720552
POU2F1	0.00204547	0.106054	0.720606
CTSC	0.00198361	0.106118	0.720606
HSF2	0.000929761	0.106151	0.720606
SRGAP3	-0.00245041	0.106175	0.720606
POLDIP2	0.0020069	0.106187	0.720606
ZNF3	-0.0024749	0.106299	0.72091
CRIP2	0.0024346	0.106445	0.721161
LPCAT1	-0.00230058	0.106508	0.721161
AAED1	0.0025808	0.1066	0.721161
NAPG	0.00186163	0.106605	0.721161
FPGS	0.00248772	0.106803	0.721172
AC147651.4	-0.00184759	0.106804	0.721172
FBXO38	0.00244188	0.106812	0.721172
COPA	0.0013274	0.106875	0.721172
FCER1G	0.00289063	0.107092	0.72178
MIR3142HG	-0.00230923	0.107169	0.72178
DDX18	0.000699349	0.107221	0.72178
KANK3	0.00178364	0.107234	0.72178
KLF4	-0.00247872	0.107354	0.721845
ZNF606	0.00228033	0.107379	0.721845
SAMD9	0.00197125	0.107535	0.722024
NUDT1	0.00176149	0.10754	0.722024
YEATS4	0.00135411	0.107823	0.722277
NAA38	0.00224397	0.107843	0.722277
LINC01679	-0.00208611	0.107848	0.722277
IFIH1	0.00256899	0.107861	0.722277
PDZD11	0.0022731	0.107991	0.722277
PIAS3	0.00206065	0.10803	0.722277
KANSL2	0.00143798	0.108097	0.722277
UBAC2	0.00135229	0.108163	0.722277
ABCB9	-0.00170879	0.108183	0.722277
ZNF831	-0.00230266	0.108356	0.722468
NDUFAF8	0.00135383	0.108431	0.722468
NPM3	-0.00246355	0.10846	0.722468
MVD	-0.0024114	0.108481	0.722468
PCED1B	0.00194241	0.108661	0.723216
HSPA14	0.00251027	0.108743	0.723244
IFIT2	0.00325775	0.108819	0.723244
PLCL2	0.00223554	0.108867	0.723244
EGLN1	0.00235196	0.108953	0.723364
TAF13	0.0019709	0.109097	0.723875
SNHG12	0.00151032	0.109318	0.724472
HIST1H3H	-0.00234036	0.109482	0.724472
AC026471.2	0.00172842	0.1095	0.724472
GSR	0.00243546	0.109574	0.724472
SLC16A1-AS1	0.00239639	0.109582	0.724472
HDHD2	-0.00200107	0.109787	0.724472
BMT2	-0.00228049	0.109795	0.724472
EBAG9	0.00223545	0.109813	0.724472
DNAJC14	0.00248366	0.109821	0.724472
MAPRE1	0.00146744	0.109966	0.724472
NGDN	0.000835732	0.109991	0.724472
PRR13	0.000609085	0.110077	0.724472
CEP131	-0.00202148	0.110113	0.724472
SLF1	0.00234388	0.110133	0.724472
HIP1	0.00174507	0.110329	0.725313
TBC1D2B	0.00206537	0.110527	0.725313
EFL1	0.00207707	0.110616	0.725313
PSTK	-0.00200965	0.110693	0.725313
AP1G2	-0.00256496	0.110849	0.725313
ABHD10	0.00240393	0.110855	0.725313
GRK5	0.00196253	0.110858	0.725313
UBE2O	0.00211446	0.110865	0.725313
PICALM	-0.00207492	0.110869	0.725313
MT-ATP6	-0.000430163	0.111005	0.725434
DHRS3	0.00143201	0.111226	0.725434
MNT	0.00230412	0.111235	0.725434
ADIPOR1	0.00169968	0.111237	0.725434
SMC4	-0.000981642	0.111262	0.725434
LINC00115	0.00207129	0.111293	0.725434
SBF2	0.00235062	0.111545	0.726637
MBD3	0.00245032	0.111745	0.727115
COX15	0.00249512	0.111754	0.727115
HIBADH	0.00239897	0.111855	0.727331
RAB28	-0.00228741	0.112302	0.728071
TIMM17A	0.000822484	0.112319	0.728071
GDPGP1	0.00191922	0.112338	0.728071
SEC31A	0.00137583	0.112496	0.728071
AL356488.3	0.0019397	0.112531	0.728071
ARIH2	0.00131221	0.112588	0.728071
KIAA1109	0.00168798	0.1126	0.728071
ZNF747	0.00224655	0.112618	0.728071
TTF2	0.00197465	0.112685	0.728071
ZNF718	0.00178277	0.112686	0.728071
ZNF582	0.00200786	0.112734	0.728071
C11orf1	0.00186046	0.112784	0.728071
USP51	0.00237384	0.112918	0.728204
NANOS1	0.00162593	0.112958	0.728204
ROMO1	0.00145129	0.113058	0.728204
IQGAP1	-0.000647653	0.113076	0.728204
FOXO3	-0.00158388	0.113276	0.728585
ERI1	0.00257493	0.113477	0.728585
CNN3	0.00231558	0.11357	0.728585
KAT2B	0.00246732	0.113723	0.728585
MIEF1	0.00216693	0.113725	0.728585
MPHOSPH10	0.000716601	0.113731	0.728585
KIAA0319L	0.00232894	0.113756	0.728585
FNIP1	-0.000973362	0.113758	0.728585
NEURL4	0.00188346	0.113776	0.728585
EEF1B2	0.00032761	0.113912	0.728585
IKBIP	0.00247427	0.113996	0.728585
COQ2	0.00255107	0.114045	0.728585
RCC1L	0.00227093	0.114071	0.728585
CCDC174	0.00143074	0.114237	0.728585
RPP21	-0.00251103	0.114273	0.728585
RNF157	-0.00228956	0.114382	0.728585
SCAMP1-AS1	0.00231003	0.114494	0.728585
TBCD	-0.00253628	0.114514	0.728585
LRRC37B	-0.00120209	0.114637	0.728585
RBL1	0.0020204	0.1147	0.728585
PPP4R1	-0.00229723	0.114751	0.728585
NOL10	0.00166312	0.114774	0.728585
AF213884.3	-0.00179592	0.114869	0.728585
AC137630.3	0.0019463	0.114871	0.728585
ZC3H6	0.00177808	0.114876	0.728585
GEMIN5	0.00220346	0.1149	0.728585
THAP7	0.0009669	0.115088	0.729342
MED21	-0.00179675	0.115219	0.729358
CCL3	0.00163434	0.11529	0.729358
TOMM40	0.00168959	0.11535	0.729358
MEAF6	0.000988911	0.115401	0.729358
CAB39L	0.00199654	0.115588	0.729358
NXT1	0.000867481	0.115707	0.729358
COQ10B	0.000765277	0.115767	0.729358
ADSL	-0.0020229	0.115782	0.729358
ZDHHC14	-0.0018593	0.115855	0.729358
NHLRC2	0.00229397	0.115921	0.729358
AC118549.1	0.00152106	0.116008	0.729358
RUVBL1	0.00244983	0.116013	0.729358
YPEL3	0.000721352	0.116083	0.729358
AC016831.1	0.00233694	0.11609	0.729358
RRAS2	0.00189708	0.11611	0.729358
CHD8	0.00138844	0.116549	0.731165
WIPF2	0.00197809	0.116589	0.731165
MIS18A	0.00214956	0.116631	0.731165
LAMP3	0.00227779	0.11667	0.731165
CNOT10	0.00196976	0.116799	0.731546
NDUFV2	0.000672937	0.117059	0.732359
POC1B-AS1	-0.00174376	0.117106	0.732359
AC010616.1	-0.00168375	0.117154	0.732359
NOP53	0.000331473	0.117462	0.732359
AFF3	-0.00181001	0.117505	0.732359
IL10RA	0.00130495	0.117505	0.732359
MAST4	0.00252874	0.117506	0.732359
NUDT19	-0.00233852	0.117588	0.732359
AL359962.2	0.00209167	0.117608	0.732359
RPN1	0.00212581	0.117615	0.732359
HAUS8	0.00179811	0.11784	0.732359
ATG16L2	-0.00220611	0.118024	0.732359
GSPT2	-0.00236528	0.118059	0.732359
NINJ1	0.00100108	0.118067	0.732359
SAE1	0.00217531	0.118073	0.732359
AC073896.2	-0.00204933	0.118125	0.732359
CXCR4	0.000469373	0.11827	0.732359
UBIAD1	0.00204094	0.118325	0.732359
FBXO41	-0.00235658	0.118601	0.732359
MFSD8	0.00184486	0.118837	0.732359
C19orf53	0.000545319	0.118903	0.732359
UTP15	0.00211042	0.118916	0.732359
RABL2A	-0.00191736	0.118927	0.732359
AC005523.2	0.00193924	0.118928	0.732359
AC093323.1	0.00234664	0.118944	0.732359
GSTP1	0.000797288	0.119089	0.732359
ZNF706	0.000726728	0.119202	0.732359
CNPY2	0.00172662	0.119232	0.732359
UBL4A	-0.00198186	0.119245	0.732359
URM1	-0.00159103	0.119318	0.732359
AMMECR1L	-0.0024013	0.119342	0.732359
ARHGAP11B	-0.00212889	0.11937	0.732359
CSDE1	0.00046008	0.119389	0.732359
CENPU	0.0022174	0.119472	0.732359
ZXDA	0.00233929	0.119472	0.732359
MAP1LC3A	0.00210411	0.11957	0.732359
HIF1AN	-0.00238144	0.119598	0.732359
FCHSD2	0.00253159	0.119683	0.732359
FAM189B	0.00188962	0.119713	0.732359
SCCPDH	-0.00255016	0.119744	0.732359
RNASEH2C	0.00223691	0.119859	0.732359
DIP2A	0.00185872	0.119952	0.732359
CD74	-0.000712214	0.119969	0.732359
GNPTG	-0.00174342	0.119975	0.732359
MARCKS	-0.00255663	0.120043	0.732359
PIK3R5	0.0024491	0.120069	0.732359
PRKD3	-0.00213582	0.120181	0.732628
ICOSLG	-0.00253693	0.120379	0.733415
ALDH6A1	0.00226271	0.120452	0.733445
PPP2CB	-0.00232393	0.120532	0.733514
APOBEC3G	0.00223094	0.120711	0.734152
LINC01635	-0.00207411	0.120774	0.734152
TTC30B	0.00185948	0.120915	0.734192
KIAA1324L	-0.00226837	0.120957	0.734192
HPF1	0.00225306	0.120985	0.734192
NDUFA5	0.000709244	0.121125	0.734624
MAGEE1	0.00195734	0.121348	0.734711
AC026401.3	-0.00224321	0.121399	0.734711
CES4A	-0.00186647	0.121407	0.734711
UBE2E3	-0.00166046	0.121413	0.734711
ZNF43	0.00211763	0.121651	0.735307
COMMD7	0.0013037	0.121661	0.735307
VIPAS39	-0.00249293	0.121733	0.735307
CBX3	-0.000875835	0.12179	0.735307
AL136454.1	-0.00221444	0.121891	0.735307
MRPL43	-0.000841737	0.121923	0.735307
NDC80	0.00220209	0.122153	0.736163
PPP1R9B	0.00222941	0.122289	0.736163
CSE1L	0.00258867	0.12237	0.736163
BZW1	0.000556801	0.122386	0.736163
PNMA5	-0.0022249	0.122489	0.736163
CEP290	0.00187387	0.122683	0.736163
IPO5	0.0016285	0.122697	0.736163
NSUN2	0.00224027	0.122717	0.736163
MAEA	0.00208792	0.122726	0.736163
GTF3A	-0.000469209	0.122764	0.736163
NEPRO	0.00213284	0.12282	0.736163
CYBC1	0.0022661	0.122907	0.736276
RUFY2	0.00232314	0.12308	0.736362
CRY2	-0.00224389	0.123179	0.736362
BCL9	-0.00214059	0.123183	0.736362
GPBP1	0.000538643	0.123196	0.736362
FAM107B	0.000741266	0.123411	0.736435
MTR	0.0010692	0.123415	0.736435
KANTR	0.00215403	0.123479	0.736435
MARCH5	0.00129917	0.123483	0.736435
PRDX6	0.000707325	0.12369	0.736535
ZC3H10	-0.00205434	0.123711	0.736535
CAPN10	-0.00256901	0.123768	0.736535
MZF1-AS1	0.00222277	0.123909	0.736535
NLRP1	0.00155587	0.123923	0.736535
AL117339.5	-0.00221026	0.123958	0.736535
DNAL4	0.00204357	0.12398	0.736535
NUP37	0.00221136	0.12411	0.736899
WDR7	0.00217663	0.124302	0.737629
TPI1	-0.00150651	0.124475	0.738069
PEF1	0.00133151	0.124514	0.738069
AC232271.1	-0.00195334	0.124602	0.738084
SRSF9	-0.0005631	0.124654	0.738084
PTK7	-0.0017688	0.124836	0.738696
FAM168A	-0.0022293	0.124895	0.738696
C10orf143	0.00204811	0.125081	0.738732
DNAJB4	-0.00236589	0.125107	0.738732
PIGP	0.00202484	0.125203	0.738732
FUCA1	0.00223209	0.125268	0.738732
FAM76B	0.000664694	0.125298	0.738732
TFRC	0.000951585	0.125359	0.738732
TRIM22	0.00179623	0.125383	0.738732
OXT	-0.00201205	0.125545	0.739021
CHMP2A	0.00141383	0.125643	0.739021
HLA-DMA	0.00249066	0.125893	0.739021
UBQLN4	0.00205712	0.125897	0.739021
EIF3H	0.000324228	0.125993	0.739021
CBWD6	0.00172914	0.12608	0.739021
PSMB3	-0.00104176	0.126173	0.739021
IFI44	0.00271551	0.126252	0.739021
MRPL55	0.000777551	0.126275	0.739021
RANBP2	0.00138185	0.126349	0.739021
JAML	0.00256906	0.126383	0.739021
WDR45B	0.00137881	0.126394	0.739021
RBM48	0.000885699	0.126451	0.739021
MDS2	-0.00206108	0.126518	0.739021
ZXDC	0.00160998	0.126647	0.739021
PSME4	-0.000960542	0.126649	0.739021
CUL3	-0.000598295	0.126666	0.739021
MRPL30	-0.00219179	0.126709	0.739021
HLA-B	0.000329881	0.12674	0.739021
METTL4	0.00247715	0.127025	0.740277
SMARCAL1	-0.00170504	0.127275	0.741331
USP19	-0.00250162	0.127621	0.742683
AP5Z1	-0.0023572	0.127715	0.742683
TTPAL	-0.00234864	0.127829	0.742683
RRM1	-0.00187292	0.127843	0.742683
FXN	0.00164002	0.127864	0.742683
ANKRD17	0.00185583	0.128047	0.742683
GDAP2	-0.00235191	0.128072	0.742683
PTCD1	0.00218212	0.12808	0.742683
UGP2	0.00174573	0.128171	0.742683
HSPA1A	0.00261388	0.128199	0.742683
RPRD1A	0.0018864	0.128552	0.744327
MAPKAPK3	-0.00259261	0.128657	0.744532
C19orf66	0.00170231	0.12876	0.744726
SUDS3	0.00207118	0.128885	0.744997
DNM1L	-0.000711837	0.128946	0.744997
KATNB1	0.00215142	0.129062	0.74505
CNTLN	-0.00194999	0.129094	0.74505
STXBP2	0.00202897	0.129449	0.746699
DDX17	-0.000892288	0.129701	0.747748
PLA2G15	-0.00181847	0.129813	0.74788
TNKS1BP1	0.00176563	0.129926	0.74788
ZNF761	-0.00228719	0.129969	0.74788
PDCD11	-0.0022835	0.130075	0.74788
DCP1A	0.000722344	0.130078	0.74788
FAM217B	-0.00227114	0.130155	0.74788
AL606491.1	0.00216615	0.130305	0.74788
CERNA1	0.00227883	0.130354	0.74788
SYNJ1	0.00229167	0.130617	0.74788
NXT2	0.00242621	0.130618	0.74788
PLPBP	-0.00200441	0.130726	0.74788
LINC01806	-0.00199149	0.130773	0.74788
ZNF714	-0.00215211	0.130819	0.74788
AC087190.1	0.00133534	0.130824	0.74788
PURB	0.00123238	0.130842	0.74788
ESRRA	0.00222475	0.130856	0.74788
GCAT	0.00177261	0.130909	0.74788
MARCH9	0.00197274	0.131081	0.748284
KIF1B	0.00221859	0.131122	0.748284
AL118516.1	0.00102733	0.131189	0.748284
PWP1	0.000890104	0.131386	0.748475
APLF	-0.00141399	0.131393	0.748475
NUDT4	-0.000771548	0.131431	0.748475
RAVER2	0.00158835	0.13154	0.748681
ISYNA1	0.00234653	0.131607	0.748681
ATG16L1	-0.00188414	0.131716	0.748904
ASNS	-0.00225283	0.131813	0.749055
RPL23	0.00028441	0.13208	0.749378
PSMA5	0.000870339	0.132134	0.749378
JTB	0.000543832	0.132145	0.749378
CDC42SE2	0.000665228	0.132273	0.749378
TMEM120A	0.00222317	0.1324	0.749378
AC005944.1	0.00169925	0.132411	0.749378
ARPC4	-0.000636441	0.132447	0.749378
AC006157.1	-0.00173209	0.132487	0.749378
ERCC8	-0.00217223	0.132518	0.749378
SKIV2L	0.00223281	0.132568	0.749378
SPIN2B	-0.00237762	0.132651	0.749456
TSNAX	0.00154296	0.133129	0.751204
ACSF3	0.00219926	0.133185	0.751204
ABCB10	-0.00220683	0.133218	0.751204
NPM1	0.000278865	0.133241	0.751204
AC055822.1	-0.00179609	0.133493	0.751232
SRRT	0.000984247	0.133514	0.751232
DEDD2	0.000819225	0.133538	0.751232
AC008555.5	-0.00224962	0.133561	0.751232
ETAA1	0.00229328	0.133608	0.751232
GNPAT	0.00145658	0.133666	0.751232
NUAK2	0.00220635	0.133792	0.751546
MAP1A	0.00160383	0.133902	0.751688
QSOX2	0.00204226	0.134062	0.751688
PRDM4	0.00203482	0.134301	0.751688
TSEN15	-0.00175577	0.134408	0.751688
QRSL1	0.00228554	0.134455	0.751688
A1BG	0.00218776	0.1345	0.751688
NIPSNAP3A	-0.00222349	0.134556	0.751688
NFYC	0.00152442	0.134612	0.751688
PTPN2	0.00067233	0.134706	0.751688
HIST1H3B	0.00185875	0.134745	0.751688
LAMP1	0.000636361	0.134816	0.751688
COLGALT1	-0.0022986	0.134956	0.751688
IPO9	0.0021691	0.135047	0.751688
RDH11	0.00203456	0.135146	0.751688
KIF22	0.00190326	0.135148	0.751688
GPAA1	0.00222139	0.135156	0.751688
CD2BP2	-0.00138586	0.135184	0.751688
NAIP	0.0023721	0.135204	0.751688
SMS	-0.000876512	0.135338	0.751688
C21orf91	0.00158694	0.135362	0.751688
FAM83D	0.00173719	0.135449	0.751688
TMEM202-AS1	0.00217575	0.135543	0.751688
PHF6	0.00207323	0.135664	0.751688
C1orf174	0.00177035	0.135697	0.751688
MALAT1	0.000271187	0.13575	0.751688
CES2	0.00235104	0.135855	0.751688
CMC1	0.00227919	0.136195	0.751688
PER2	0.00216304	0.136327	0.751688
RPS27A	0.000246883	0.136457	0.751688
MICB	-0.0022344	0.136462	0.751688
AC133644.2	-0.00175557	0.136463	0.751688
LGALS9	0.00229803	0.1366	0.751688
C11orf58	0.000575713	0.136616	0.751688
ZNF566	0.00210893	0.136654	0.751688
DOHH	0.00199415	0.136689	0.751688
OAZ1	0.001001	0.136767	0.751688
ABAT	0.00218852	0.136856	0.751688
AC023509.4	-0.00182132	0.136863	0.751688
SLC35B1	0.00200282	0.136871	0.751688
METTL3	-0.00221311	0.137031	0.751688
CEMIP2	-0.000674535	0.137066	0.751688
AC111182.1	-0.00189241	0.137126	0.751688
TPRN	0.00217001	0.137126	0.751688
AXIN1	0.00219975	0.137227	0.751688
HLA-DRA	0.00228192	0.13723	0.751688
ANKMY1	-0.00214635	0.137294	0.751688
ZNF169	0.00236187	0.137321	0.751688
OTULINL	-0.000745577	0.137561	0.751688
SHOC2	0.000882991	0.137627	0.751688
JPT1	0.00182147	0.137649	0.751688
RBMS1	0.00129065	0.137821	0.751688
SIRT5	0.00195813	0.137905	0.751688
RPL13A	0.000262089	0.137907	0.751688
S100A13	0.00229518	0.137908	0.751688
NAB1	0.0019684	0.137933	0.751688
LACTB2	0.00192579	0.137937	0.751688
FOXO4	-0.0018975	0.138107	0.751688
RPS6	0.000269659	0.138109	0.751688
TOP3A	0.0017631	0.13818	0.751688
STAT3	0.00071858	0.138233	0.751688
GRPEL2	0.0021922	0.138417	0.751688
AC004241.1	0.00155844	0.138452	0.751688
SRGN	0.000706214	0.138528	0.751688
MED18	0.00224061	0.138535	0.751688
SLC25A11	0.00207312	0.138632	0.751688
UTP14A	-0.00234422	0.138632	0.751688
POC1B	0.00248799	0.138634	0.751688
TAGLN2	-0.00078336	0.138724	0.751688
MED13	0.00160151	0.138798	0.751688
C22orf39	-0.00126037	0.138962	0.751688
PPIE	-0.00156984	0.138989	0.751688
SPATA5	0.00212091	0.139277	0.751688
ZC3H14	0.00200029	0.13933	0.751688
CENPN	0.00215258	0.139373	0.751688
XKR8	0.00214917	0.139405	0.751688
SPCS1	0.000458254	0.139514	0.751688
ANXA2	-0.00221829	0.139544	0.751688
FAM173A	0.00235839	0.139551	0.751688
ELOC	0.000620718	0.139642	0.751688
SLC10A3	-0.00194037	0.13965	0.751688
CXCL8	-0.00224576	0.139723	0.751688
MYC	0.00173259	0.139759	0.751688
RBM5-AS1	-0.00206428	0.139842	0.751688
INAFM1	0.00199268	0.139919	0.751688
MIA2	0.00211401	0.139994	0.751688
CPOX	-0.00199979	0.140087	0.751688
KTI12	0.00177197	0.140097	0.751688
DGCR6L	-0.00162429	0.140114	0.751688
SSU72	0.000659202	0.14022	0.751688
[truncated: 8,732 more rows]

## Sheet: Sex
gene	coef	p	fdr
DDX3Y	7.86834	1.02626e-76	1.10108e-72
UTY	5.52016	2.03711e-53	1.09281e-49
TTTY15	5.40695	9.98559e-46	3.57118e-42
ZFY	4.74376	2.08658e-31	5.59673e-28
USP9Y	2.93341	6.18379e-12	1.32692e-08
EIF1AY	5.15846	1.01444e-09	1.81399e-06
DDX3X	-0.661198	3.55953e-09	5.45574e-06
RPS4Y1	8.37094	5.44022e-09	7.15242e-06
XIST	-7.43914	5.9998e-09	7.15242e-06
SNX3	0.543045	5.94366e-07	0.000637695
TSIX	-3.18005	6.68516e-07	0.000652047
FAM228B	1.62432	1.82296e-06	0.00162988
CTU1	2.00955	2.42237e-06	0.0019992
KDM5D	3.69312	4.1436e-06	0.00317548
PPP1R2C	-1.12256	5.08742e-06	0.00363886
AC124016.1	1.89471	7.64409e-06	0.00512584
SMAD3	1.48012	2.50324e-05	0.0157984
SMC1A	-1.00438	4.97992e-05	0.0283693
PHC1	1.49079	5.06885e-05	0.0283693
USP39	1.42596	5.47254e-05	0.0283693
TMED10	0.508958	5.55275e-05	0.0283693
KARS	0.768134	7.57589e-05	0.0356011
TADA3	1.64839	7.63188e-05	0.0356011
ATG101	1.47335	9.09963e-05	0.0406791
VPS29	0.544072	0.000137205	0.0588828
SCAMP1	1.37824	0.000152118	0.0627723
CNIH1	0.558834	0.000196475	0.0780732
EIF1AX	-0.681957	0.000237592	0.0910401
PSMB9	1.37088	0.000254823	0.0937742
EPHX2	1.61918	0.000262208	0.0937742
AC016405.3	-1.29759	0.000381851	0.132157
NPDC1	1.48036	0.000460293	0.154328
SEPT9	0.469728	0.000514804	0.167374
ZBTB7A	1.0934	0.000537932	0.169749
CDADC1	1.44105	0.000554546	0.169992
BLVRA	1.47317	0.000588578	0.175413
LINC00476	1.34673	0.000628303	0.180989
ELP5	1.19533	0.000641029	0.180989
ZSCAN12	-1.32948	0.000689829	0.189774
TAX1BP3	1.32061	0.000799696	0.214498
MPC1	0.941451	0.000834283	0.216596
RAD9A	1.41338	0.000877338	0.216596
CHURC1	0.417341	0.000920115	0.216596
HIST1H1E	1.34629	0.000933275	0.216596
CFP	1.48887	0.000938737	0.216596
INF2	1.42324	0.00096067	0.216596
ANKRD10	0.769454	0.000964018	0.216596
KLF2	0.521646	0.00096902	0.216596
PPP1R2	0.325814	0.00140082	0.295117
RDH5	1.24049	0.00140171	0.295117
ZMAT3	1.50228	0.00140702	0.295117
POLL	1.36982	0.00143034	0.295117
WDR70	1.06586	0.00147383	0.295356
MTR	0.659991	0.00149887	0.295356
CCDC90B	1.12785	0.00151422	0.295356
FXN	1.39949	0.00155282	0.295356
BCAP31	0.956107	0.00156914	0.295356
MFSD11	-0.671129	0.00164838	0.304921
MIR181A1HG	1.10261	0.00167856	0.305186
ZNF251	1.32794	0.0017067	0.305186
RNFT1	1.10971	0.00177838	0.312791
MRPS23	0.874473	0.00182975	0.316636
PNO1	0.424943	0.00186966	0.318405
SMIM3	-0.9398	0.00202159	0.336847
TSPOAP1-AS1	1.4129	0.00204074	0.336847
CGGBP1	0.396107	0.00225858	0.363134
TIMM50	1.36024	0.00227701	0.363134
FAM217B	1.36666	0.00230234	0.363134
WDR41	1.10009	0.00233537	0.363134
ATXN7.1	1.01206	0.00256281	0.392805
C1orf122	0.854612	0.00281316	0.413428
CHMP4B	0.458946	0.00290204	0.413428
AL359962.2	1.18524	0.00293825	0.413428
SYTL1	0.794362	0.0029701	0.413428
ATP5F1C	0.428609	0.00298905	0.413428
AL162377.3	-0.884228	0.00299474	0.413428
INPP5B	1.27227	0.00313952	0.413428
TSR1	0.659021	0.00316953	0.413428
NSMCE1	1.08264	0.00319351	0.413428
MPP6	1.25486	0.00320247	0.413428
RMDN1	1.15801	0.00325243	0.413428
ERCC8	1.26685	0.0032563	0.413428
KCTD6	1.25259	0.00330745	0.413428
ANKS6	1.27991	0.00331071	0.413428
DCBLD2	0.913047	0.0033297	0.413428
ATP2A3	0.642237	0.00337992	0.413428
CLN8	1.20099	0.00338078	0.413428
ZNF500	1.18625	0.00339097	0.413428
CCM2	0.486846	0.00359511	0.424164
EVA1B	1.10237	0.00359581	0.424164
PFKP	1.35933	0.00359763	0.424164
NME1	2.3468	0.00367789	0.428913
CENPT	-1.2039	0.00377456	0.434492
NDUFB7	0.915522	0.00380972	0.434492
ARFRP1	1.43385	0.00384928	0.434492
MT-ND4	0.513282	0.0039075	0.434492
QDPR	1.20414	0.00395895	0.434492
COA4	1.05947	0.00407624	0.434492
SGF29	0.822942	0.00408359	0.434492
RPS6KB2	0.852072	0.00410011	0.434492
TMEM154	1.12037	0.00412635	0.434492
NEDD9	1.06133	0.00415331	0.434492
GPATCH1	-1.21154	0.00417119	0.434492
ADD1	0.776658	0.00424758	0.436485
MEMO1	-1.04125	0.00427604	0.436485
PAK2	-0.488842	0.00431485	0.436485
CNPPD1	0.920992	0.00435867	0.436485
LIMK2	1.24667	0.00439373	0.436485
ACOT7	1.03476	0.00444591	0.437616
CYB5A	1.30854	0.00452756	0.441602
LYRM7	1.23313	0.00463417	0.447174
LINC00852	1.03596	0.0046904	0.447174
FUT8	1.29841	0.00470973	0.447174
ENGASE	1.20461	0.00479285	0.448461
DIS3L2	1.03002	0.0048209	0.448461
SASH3	1.16103	0.00486977	0.448461
RMND1	1.28012	0.00492001	0.448461
PTPMT1	0.805481	0.00493228	0.448461
CEP57L1	1.01081	0.00509499	0.451912
RPUSD1	1.21822	0.00511113	0.451912
METTL26	0.749364	0.00511363	0.451912
EEPD1	0.966813	0.00516957	0.451912
SLC25A37	0.855575	0.00521272	0.451912
SLC35A5	-1.10285	0.00525341	0.451912
GGNBP2	0.288136	0.00526508	0.451912
SCFD1	0.680762	0.00536486	0.456822
LINC00665	1.19612	0.00552713	0.466422
SHKBP1	1.58978	0.00556455	0.466422
MSL1	1.06538	0.00574617	0.474494
MED8	1.10929	0.00574929	0.474494
ELAC1	1.26085	0.00589152	0.482151
AP001059.2	-0.909832	0.00593196	0.482151
HSCB	1.21353	0.00602497	0.483784
HACE1	1.18451	0.00604222	0.483784
MRPL48	1.2543	0.00609193	0.48415
TOR1AIP1	-0.426802	0.00622443	0.491043
RBM43	0.999564	0.00631719	0.494361
LYRM9	1.1279	0.00646139	0.494361
SCMH1	1.10954	0.00648505	0.494361
TBC1D10C	0.406524	0.00651486	0.494361
PDLIM2	1.24579	0.0065399	0.494361
PLEKHA1	0.917534	0.00654295	0.494361
ATF5	1.13088	0.00664562	0.498607
FAM69A	1.09698	0.00675262	0.503117
BOD1L1	-0.368471	0.00680092	0.503221
TYW1	1.1094	0.00690342	0.507307
MT-CO2	0.575156	0.00708961	0.517445
KBTBD11	1.12617	0.00720255	0.520132
BET1	1.2435	0.00735101	0.520132
NADSYN1	1.14679	0.00737185	0.520132
MAN1A2	0.799887	0.00737995	0.520132
KDM6A	-0.741051	0.00744584	0.520132
NDUFAB1	0.370985	0.00753209	0.520132
WWP2	1.13246	0.0075322	0.520132
AKR1A1	0.939917	0.00758247	0.520132
AC005726.1	-0.961683	0.00760685	0.520132
LRRC8C	0.896634	0.00761121	0.520132
TUBA1A	0.292953	0.00783261	0.53169
RIN3	0.946595	0.00787945	0.53169
CDCA7L	1.09443	0.00795012	0.533105
RUFY3	1.18332	0.00812475	0.541431
TXNDC9	2.08496	0.00833521	0.552027
GBP3	1.03577	0.00861977	0.564964
SLC31A1	1.19278	0.0086964	0.564964
C2orf92	-0.840601	0.00873152	0.564964
HAUS1	1.74884	0.00874117	0.564964
MRPL15	1.04659	0.00880453	0.565652
C15orf39	1.16846	0.00890922	0.566751
BCL2L13	0.971881	0.00892729	0.566751
SPN	1.1707	0.00910894	0.573883
POMC	1.00068	0.00914661	0.573883
ATXN1L	0.792297	0.0092805	0.57451
NSMAF	1.01677	0.0094061	0.57451
RASA4	1.26145	0.00950401	0.57451
IP6K1	0.613072	0.00954372	0.57451
IKBKB	1.18383	0.00959453	0.57451
SUCLA2	1.17275	0.009613	0.57451
MIER2	1.00409	0.00963823	0.57451
VSIR	1.18612	0.00968619	0.57451
CCDC25	0.80104	0.00971838	0.57451
GMDS-DT	1.07713	0.00979455	0.57451
S1PR2	1.10152	0.0101164	0.57451
HP1BP3	0.369917	0.0101558	0.57451
PINK1-AS	-0.721584	0.010182	0.57451
DPM3	1.27274	0.0102449	0.57451
MRPS31	0.940231	0.0102488	0.57451
ENSA	0.339663	0.0103281	0.57451
STX2	1.57213	0.010447	0.57451
LINC01465	1.59746	0.0104862	0.57451
ZCCHC7	1.06782	0.0104902	0.57451
NAXE	1.03356	0.0104994	0.57451
ING4	1.05278	0.0105054	0.57451
ZNF383	1.21958	0.0105074	0.57451
LMO7	1.13971	0.010545	0.57451
EIF2S3	-0.280942	0.0105665	0.57451
ATF7IP2	0.784167	0.0106021	0.57451
UBA3	0.99394	0.0106052	0.57451
PHKA2	1.15338	0.0106242	0.57451
TRBV18	-0.738128	0.0107047	0.57451
CCL3	-0.783122	0.0107095	0.57451
DDRGK1	1.33206	0.0107803	0.575433
CORO1A	0.539983	0.0110863	0.580602
ZNF527	1.11705	0.0111207	0.580602
C1QTNF6	0.981238	0.0112352	0.580602
GTF3C3	1.03794	0.0112406	0.580602
TXLNG	-0.567322	0.0112604	0.580602
BCL7C	0.686448	0.011271	0.580602
EMC9	0.978092	0.0112738	0.580602
TANGO2	1.07787	0.0113101	0.580602
BCL2L1	1.05362	0.0115419	0.588127
FKBP2	1.07407	0.0115663	0.588127
ZC3HC1	1.15328	0.0117293	0.5936
BRCC3	1.18915	0.0118978	0.594418
AL606491.1	1.06463	0.0119145	0.594418
MYO1G	0.980112	0.0119634	0.594418
SSBP2	1.03357	0.011967	0.594418
NDUFB4	0.494823	0.0121324	0.599857
RECQL	0.833328	0.0121936	0.600115
VTI1A	0.447397	0.0125285	0.61026
MHENCR	0.792298	0.012589	0.61026
TMEM106B	1.06245	0.0126145	0.61026
RABL2B	1.11361	0.0126272	0.61026
PEX2	0.595132	0.0129036	0.62082
TEPSIN	1.21922	0.0132024	0.632359
ATF3	1.17778	0.0132818	0.633337
AC006157.1	1.33428	0.0134703	0.63516
AC093157.1	1.10679	0.0135251	0.63516
MINCR	1.49219	0.0137348	0.63516
RPLP1	0.426549	0.013755	0.63516
NDUFS4	0.586874	0.0138179	0.63516
SSBP1	0.461902	0.0140302	0.63516
AGK	1.18987	0.0140622	0.63516
TMEM131	0.921434	0.0140988	0.63516
MTRR	1.10089	0.0141108	0.63516
STMN3	0.903521	0.0141256	0.63516
GAA	0.952453	0.0141258	0.63516
SMYD2	1.10035	0.0141609	0.63516
FGF22	-0.771848	0.0141684	0.63516
LAMTOR5	0.521257	0.0141857	0.63516
TBC1D17	1.09935	0.0143112	0.63516
ZFAND5	-0.282498	0.0143508	0.63516
PAFAH1B3	0.895703	0.0144146	0.63516
PFN2	0.900254	0.0144226	0.63516
ZNF808	1.00448	0.0145778	0.63516
SRM	0.771582	0.0145972	0.63516
CLUH	0.883661	0.0146133	0.63516
PCAT1	1.10711	0.01465	0.63516
SPHK2	1.0567	0.0146989	0.63516
VAMP2	0.428463	0.0147409	0.63516
CEP290	-0.869826	0.015198	0.642789
CUTC	0.905748	0.0153162	0.642789
ZNHIT1	0.731615	0.0153218	0.642789
LRP8	1.02862	0.0153284	0.642789
PIGU	0.916049	0.0153418	0.642789
IMPA1	0.794313	0.0153604	0.642789
DNASE2	1.04694	0.0153622	0.642789
IP6K2	0.344129	0.0155112	0.642789
MDM1	1.35761	0.0155172	0.642789
ACOX1	1.03284	0.0156652	0.642789
HMGN3	1.01996	0.0156771	0.642789
ZNF639	0.395543	0.0156932	0.642789
MICALL1	1.24224	0.0156968	0.642789
MCU	-1.01871	0.0157899	0.644143
BBS2	1.03253	0.0158518	0.64422
SMARCA4	0.963109	0.015913	0.644267
MT-CYB	0.50732	0.0161564	0.651384
DESI1	1.03375	0.0162102	0.651384
NUDT16	0.860932	0.0162863	0.651999
NRDC	1.00234	0.0165687	0.659506
TIPIN	1.0332	0.0165968	0.659506
TRIP4	-1.024	0.0166787	0.660316
MZT2A	0.72033	0.016799	0.662634
OGFRL1	0.988602	0.0172841	0.668715
FAM234A	1.01782	0.0173119	0.668715
HSBP1L1	1.39701	0.0173395	0.668715
AC055822.1	0.840305	0.0173472	0.668715
RNF123	-0.996793	0.0174071	0.668715
BRK1	0.718097	0.0174678	0.668715
CHSY1	1.06849	0.0174772	0.668715
ASNA1	1.39643	0.0175717	0.668715
MXD3	1.35459	0.0175747	0.668715
MYPOP	0.801139	0.0176265	0.668715
MCCC1	1.05102	0.0176388	0.668715
SYNJ1	1.05886	0.0178847	0.67565
Z93241.1	-1.49126	0.0180473	0.676184
SDCBP2-AS1	0.880436	0.0180794	0.676184
PFDN2	0.403673	0.0181152	0.676184
TSKS	0.795033	0.0181509	0.676184
FAM193A	0.82643	0.0182382	0.677084
PPP2R5D	1.00077	0.0183123	0.67749
PINX1.1	0.860593	0.018562	0.681339
ERP27	-0.947012	0.0187043	0.681339
ANK3	1.40596	0.0187452	0.681339
RARRES3	0.509175	0.0188405	0.681339
AP3S1	0.791223	0.0190071	0.681339
MTBP	-0.935105	0.019029	0.681339
INO80E	0.931985	0.0190372	0.681339
AL353194.1	0.905767	0.0191362	0.681339
ATP5MF	0.421834	0.0192145	0.681339
HDDC2	0.969118	0.0193529	0.681339
RBL2	0.564474	0.0193655	0.681339
RAP2C-AS1	0.992425	0.0194602	0.681339
TMEM218	0.878213	0.0194767	0.681339
LAIR2	1.65637	0.0195474	0.681339
UBAP2	0.630025	0.0196248	0.681339
JPT2	0.640811	0.0196409	0.681339
LMOD3	-1.10657	0.0196756	0.681339
MZF1	1.02682	0.0198631	0.681339
MTFR1	0.842779	0.0198876	0.681339
ZNF329	1.00476	0.0199141	0.681339
C9orf16	0.627007	0.019991	0.681339
ZNF90	1.50217	0.0202023	0.681339
CENPN	0.997243	0.0202035	0.681339
HEXDC	1.26788	0.0202558	0.681339
RNF227	0.697957	0.0203396	0.681339
COQ10B	0.499476	0.0203779	0.681339
ZC4H2	-0.792852	0.0204054	0.681339
FAM200A	0.779777	0.020512	0.681339
TMSB15B	0.967913	0.020564	0.681339
EFCAB7	0.951634	0.0205901	0.681339
TXN	0.639124	0.0206102	0.681339
RBBP4	0.370269	0.0206318	0.681339
ZNF518B	0.944394	0.0206722	0.681339
MBTPS2	0.958424	0.0206824	0.681339
ANKHD1	0.561059	0.0207429	0.681339
ZNF571	1.04573	0.0209281	0.681339
TRMT13	1.37489	0.021055	0.681339
SMARCA5	-0.258559	0.021063	0.681339
LSM11	0.913683	0.0210791	0.681339
LHPP	1.04901	0.0211009	0.681339
MIF-AS1	0.673906	0.0211561	0.681339
GTF2F2	0.633208	0.021185	0.681339
PRNP	0.956713	0.0213485	0.681339
CALCOCO1	0.912786	0.0214051	0.681339
C15orf61	1.23545	0.0214192	0.681339
HSD17B8	0.954638	0.0214225	0.681339
SGPP1	-1.0885	0.0214557	0.681339
ZYX	0.981308	0.0214926	0.681339
FBXO44	0.99145	0.0216205	0.681339
FXYD7	1.02148	0.0216269	0.681339
LINC02328	0.783666	0.02172	0.681339
SMIM8	0.969503	0.0218259	0.681339
PITPNA-AS1	1.08036	0.0218553	0.681339
YES1	0.943227	0.0219128	0.681339
FOXN3	0.431006	0.021917	0.681339
TAB1	0.97728	0.0219725	0.681339
CD6	0.573066	0.0221126	0.683706
PRKAB1	1.04885	0.0223692	0.689654
LINC01089	0.581875	0.0224903	0.691398
LMCD1	0.81261	0.0225618	0.691615
TMSB4Y	0.72731	0.0226772	0.692158
WDR35	-0.663357	0.0227085	0.692158
NUP43	0.888284	0.0228879	0.694903
ANKAR	1.06434	0.0229281	0.694903
ZNF525	1.00686	0.0231081	0.695792
HIKESHI	1.16144	0.0232855	0.695792
TNFRSF10D	1.02666	0.0233723	0.695792
MPP5	-0.862798	0.0233957	0.695792
ST8SIA4	0.748671	0.0234519	0.695792
COG1	0.907184	0.0235278	0.695792
AC025159.1	0.661921	0.0235571	0.695792
PSMG4	0.885686	0.0236406	0.695792
DUSP22	2.1156	0.0236953	0.695792
TTL	0.973971	0.0237257	0.695792
HMGN2	0.303337	0.0238093	0.695792
AL118516.1	0.452763	0.0238676	0.695792
TRAPPC4	0.617167	0.0239038	0.695792
EFTUD2	0.914487	0.023914	0.695792
ANTXR2	-0.939005	0.0240781	0.695792
DGCR6L	0.73136	0.0241057	0.695792
ZNF829	1.08036	0.0241194	0.695792
MT-CO1	0.590011	0.0244151	0.695792
KLF16	0.882082	0.0245596	0.695792
C3orf58	0.82469	0.0245728	0.695792
EIF2S3B	-0.724023	0.0245874	0.695792
MT-CO3	0.57812	0.0245882	0.695792
ATP5PD	0.514862	0.0245901	0.695792
CMAS	1.03127	0.0247445	0.695792
SETD5	0.724838	0.0247664	0.695792
IGSF8	1.35645	0.0248421	0.695792
NSD1	0.420731	0.0248561	0.695792
METTL2B	0.973078	0.0249982	0.695792
SND1-IT1	0.899713	0.0250899	0.695792
TPI1	1.34052	0.0252862	0.695792
STK16	1.06895	0.0253019	0.695792
ABHD11	1.42233	0.0254144	0.695792
RFWD3	0.914619	0.0254683	0.695792
URB2	0.994995	0.0255778	0.695792
AGO1	0.955368	0.0257436	0.695792
CEP135	-0.526873	0.0258216	0.695792
PPP2CA	0.249504	0.0258806	0.695792
TGFBRAP1	1.00463	0.0259436	0.695792
ARPC1A	0.756924	0.0259759	0.695792
PLEKHA5	1.13936	0.0260394	0.695792
LINC02193	0.858176	0.0260625	0.695792
DCAF4	0.940689	0.0261123	0.695792
POLRMT	0.967199	0.0261573	0.695792
PKN2	-0.389208	0.0262099	0.695792
PSMC1	0.54476	0.0262258	0.695792
GAPDH	0.546069	0.0262966	0.695792
MBP	0.510258	0.0262992	0.695792
DHX32	0.942088	0.0263008	0.695792
TOP1	-0.476415	0.0263755	0.695792
TWF2	0.833798	0.0264053	0.695792
TENM1	1.201	0.0264166	0.695792
ELAC2	0.914344	0.0265306	0.695792
DXO	1.18548	0.0265922	0.695792
GLMN	-0.891501	0.0266592	0.695792
UQCRQ	0.523542	0.0266746	0.695792
FHL1	0.951915	0.0266813	0.695792
ULBP2	-1.00292	0.0267487	0.695792
KCTD7	0.722265	0.0267866	0.695792
VPS45	1.10821	0.0268825	0.695792
GSR	0.990072	0.0269038	0.695792
CTSD	1.12859	0.0269451	0.695792
NECAP2	0.409376	0.0269782	0.695792
CREG1	0.915752	0.0271269	0.696538
CREB1	1.00808	0.027143	0.696538
AL691403.2	0.8646	0.0272528	0.696538
ARL17B	0.942111	0.0272668	0.696538
IFT43	1.39275	0.0273845	0.697517
RHNO1	0.75367	0.0275542	0.697517
TRMT61B	1.13718	0.0276579	0.697517
CIZ1	1.24992	0.0277398	0.697517
SPIDR	1.3293	0.027774	0.697517
SCAF4	0.654587	0.0278189	0.697517
ZFX	-0.609048	0.0278271	0.697517
SIAH2	0.306721	0.0278898	0.697517
AC008555.5	1.32183	0.0279604	0.697517
KDM4A	0.804192	0.0279846	0.697517
TCF20	0.923722	0.0280416	0.697517
GEN1	0.906044	0.0281017	0.697517
CEPT1	0.950429	0.0281737	0.697517
KLHL26	1.40538	0.0282525	0.697517
LYSMD3	-0.408069	0.0283095	0.697517
YJU2	0.744415	0.0284477	0.697517
KRT10	0.374669	0.0285229	0.697517
FAM174A	0.973204	0.0286545	0.697517
SDCCAG8	0.904668	0.0287242	0.697517
PIK3IP1-AS1	0.980233	0.0287676	0.697517
ANKMY1	0.928717	0.0288468	0.697517
ZNF786	0.808123	0.0288802	0.697517
ECHS1	1.26989	0.0289435	0.697517
HEATR6	1.43029	0.0289758	0.697517
FDX1	0.238539	0.0290371	0.697517
AC025171.2	-0.999023	0.0290493	0.697517
CREBRF	0.222932	0.0290756	0.697517
NDUFB6	0.543053	0.0293096	0.697517
SIAH1	0.76923	0.0293148	0.697517
BCCIP	0.32441	0.0293156	0.697517
ABHD17A	0.4115	0.0293245	0.697517
PARG	-1.21716	0.0294481	0.697517
REPIN1	0.937307	0.0295016	0.697517
LXN	0.840541	0.0295983	0.697517
ZFR	0.330539	0.0296105	0.697517
PNMA5	0.920607	0.0297086	0.697517
RNF215	0.791314	0.0297106	0.697517
SELPLG	0.832737	0.0298216	0.697679
DPYSL2	-1.00754	0.0298814	0.697679
ZCCHC9	0.716967	0.0299689	0.697679
PER1	0.36212	0.0300749	0.697679
OTUD7B	-0.683612	0.0300834	0.697679
NBL1	1.29083	0.0301596	0.697679
RPIA	0.30411	0.030293	0.697679
RAMMET	0.292208	0.0303232	0.697679
PARD3	0.872055	0.0303437	0.697679
CUBN	0.667408	0.0304897	0.697679
XPNPEP3	0.891705	0.030626	0.697679
MPI	0.968146	0.0306265	0.697679
SEC23IP	0.993233	0.0308014	0.697679
NDUFA2	0.341152	0.0308169	0.697679
CLDND1	0.554423	0.0308378	0.697679
TBC1D25	0.741063	0.030852	0.697679
IVD	-1.25084	0.0309155	0.697679
C12orf45	1.10851	0.0309316	0.697679
WDR7	1.5634	0.0310229	0.697679
DENND6A-AS1	0.695166	0.0310654	0.697679
NDUFA4L2	0.860936	0.0311766	0.697679
DBT	1.04249	0.0311984	0.697679
SMOX	0.82481	0.0312164	0.697679
EEF1AKMT2	-0.597277	0.0313055	0.697679
TTC32	0.668132	0.0313432	0.697679
KCTD2	1.00997	0.0316861	0.698302
POLE	-0.904341	0.0317169	0.698302
MAML1	1.14561	0.0317345	0.698302
GALM	-0.860683	0.03194	0.698302
CENPQ	-0.677454	0.0319765	0.698302
SSBP4	1.02739	0.0320654	0.698302
DTD1	1.10716	0.0320828	0.698302
KLHL42	1.46109	0.0322709	0.698302
RFNG	0.729103	0.0323195	0.698302
AP2A2	0.99123	0.0324096	0.698302
ATL3	-0.861993	0.0324189	0.698302
FAM200B	0.404349	0.0325422	0.698302
RAB11FIP3	1.30962	0.0325772	0.698302
HNRNPA1P48	1.0751	0.0325876	0.698302
EHBP1L1	0.927452	0.0326413	0.698302
EID2	0.673498	0.0327005	0.698302
VAT1	1.1745	0.0327104	0.698302
PRKRA	0.666717	0.0327668	0.698302
PAXIP1-AS2	-0.990587	0.0327972	0.698302
ATP6AP1	1.15704	0.0328366	0.698302
PLGRKT	0.655944	0.0328537	0.698302
NUDCD1	0.94064	0.0329119	0.698302
RAB4B	-0.691395	0.0330313	0.698302
CEACAM21	0.701108	0.0331195	0.698302
ABCF1	-0.344215	0.0333124	0.698302
PRPF39	0.672469	0.0333362	0.698302
ATPAF1	-0.768155	0.0333451	0.698302
LARP1	0.709827	0.0333928	0.698302
SMIM7	0.762377	0.0334841	0.698302
EIF3J-DT	1.15807	0.0336369	0.698302
ITGB1BP1	0.815908	0.0336638	0.698302
TP53TG1	1.36209	0.0337485	0.698302
TCTN3	0.635385	0.0338785	0.698302
HMGCR	-1.07417	0.0339469	0.698302
LINC00957	0.798967	0.0339635	0.698302
AC093388.1	-0.67464	0.0340614	0.698302
SUSD3	0.749734	0.034128	0.698302
TRERF1	0.95037	0.0341625	0.698302
NDUFAF2	0.745765	0.0341722	0.698302
TTF2	1.15489	0.0341837	0.698302
EIF4EBP1	1.37072	0.0343161	0.698302
RAC2	0.363448	0.0343264	0.698302
ATF6	1.28932	0.0344144	0.698302
CEBPB-AS1	0.559995	0.0344804	0.698302
RGPD5	0.84397	0.0345621	0.698302
CTNNBL1	-0.610934	0.0346751	0.698302
NDC1	0.951027	0.0347842	0.698302
IFT22	0.929782	0.0349013	0.698302
AC239800.3	0.892223	0.0350113	0.698302
MTAP	0.915192	0.0350377	0.698302
GLRX5	0.715712	0.0350614	0.698302
ETFB	0.828788	0.0351154	0.698302
ALDH16A1	1.00155	0.035154	0.698302
VPS50	-1.22253	0.0351611	0.698302
NDUFAF6	0.841701	0.0352625	0.698302
MKL1	1.08852	0.035297	0.698302
UQCC2	1.21465	0.0354068	0.698302
IDH2	0.639976	0.0354428	0.698302
PRKCQ	0.618352	0.0354802	0.698302
FAM118B	0.629287	0.0355898	0.698302
AC004918.1	1.00422	0.0356642	0.698302
ARHGAP33	0.849536	0.0356667	0.698302
UNC45A	0.949457	0.0357073	0.698302
FILIP1L	-1.49013	0.0357274	0.698302
RNF166	0.931557	0.03578	0.698302
ZCCHC14	-0.851042	0.0357989	0.698302
AK5	0.844311	0.0357996	0.698302
AC005070.3	0.901772	0.0359142	0.698302
WDR62	-0.611682	0.0359424	0.698302
NFRKB	1.03079	0.0359436	0.698302
ACP1	0.350187	0.0359923	0.698302
SNAPC1	-0.880853	0.036095	0.698355
MT-ATP6	0.539025	0.0361872	0.698355
INTS5	1.40574	0.0361902	0.698355
SYNE1	-0.647689	0.0362982	0.699181
CXorf56	0.680818	0.0365434	0.700059
ARL6IP4	0.410231	0.0366558	0.700059
POLR2J	0.511605	0.0367248	0.700059
KLHL36	1.0055	0.0367368	0.700059
COMMD6	0.302418	0.0367859	0.700059
TMEM141	1.09418	0.0369311	0.700059
SUMF2	0.361978	0.0370479	0.700059
BST1	0.661792	0.0370743	0.700059
AC084824.5	0.750705	0.0371999	0.700059
RAB2B	-0.886455	0.0372104	0.700059
TSPAN3	0.946255	0.0372404	0.700059
UBE2F	0.713704	0.0374594	0.700059
RRAGB	0.940168	0.0374694	0.700059
SCAMP3	0.844832	0.0374888	0.700059
TIMP2	1.48225	0.0374897	0.700059
SERGEF	0.935307	0.0375231	0.700059
FAM162A	0.799812	0.0375804	0.700059
SNHG8	0.342968	0.0376805	0.700059
MGAT4A	0.507869	0.0376947	0.700059
ITGAE	1.10738	0.0379817	0.700059
ERCC6	0.755882	0.0381139	0.700059
AL031848.2	-0.920937	0.0382043	0.700059
NOG	1.15364	0.0383108	0.700059
WAS	0.621259	0.0384582	0.700059
JTB	0.349185	0.0385047	0.700059
PRDM2	0.29022	0.038583	0.700059
RARS2	1.40199	0.0386364	0.700059
PDCL	0.586705	0.0387408	0.700059
TMEM230	1.18981	0.0387803	0.700059
SHLD2	-0.793596	0.0388619	0.700059
HLA-DQB1	1.22386	0.0389148	0.700059
LSM5	0.631701	0.038926	0.700059
BPHL	-0.983182	0.038985	0.700059
SETDB2	0.790212	0.0390492	0.700059
PNKD	0.975577	0.0390674	0.700059
ZNF358	-0.742249	0.0391277	0.700059
FCGRT	0.743208	0.0391414	0.700059
SMC5	-0.516204	0.0392255	0.700059
PITPNA	1.24889	0.0392351	0.700059
TERF2	0.576859	0.0392573	0.700059
RPS19	0.299192	0.0393117	0.700059
FLII	0.923027	0.0393176	0.700059
SNF8	0.906746	0.0394436	0.700059
FBRSL1	-0.809529	0.039469	0.700059
UBQLN4	-0.812102	0.0395299	0.700059
MBNL2	0.933999	0.0395641	0.700059
FEM1A	0.792524	0.0395902	0.700059
RNPEP	1.16172	0.0396309	0.700059
ISY1	-0.416072	0.0396765	0.700059
FASTKD1	-0.831694	0.0397462	0.700059
GCN1	-0.850928	0.0397547	0.700059
AL158163.1	0.843844	0.03987	0.700059
DDX46	-0.400825	0.0400008	0.700059
ANP32A	0.341739	0.0400825	0.700059
OXLD1	0.785244	0.0400944	0.700059
SDHAF2	0.895327	0.0401216	0.700059
ZC3H7B	-0.853806	0.0401652	0.700059
EIF3A	-0.344827	0.0401851	0.700059
MINK1	0.896519	0.0402242	0.700059
KNOP1	0.890067	0.0402588	0.700059
PTPN6	0.833815	0.0404078	0.700328
NARFL	0.846688	0.0404709	0.700328
ZNF66	0.640116	0.0405042	0.700328
MYL6B	0.934282	0.040602	0.700328
NDUFB5	0.712397	0.0406171	0.700328
KRBOX4	0.981042	0.0406659	0.700328
MED4	-0.431683	0.040789	0.701322
FOXO3	0.599813	0.0408608	0.701432
YEATS4	0.661356	0.0414467	0.706357
TMEM128	0.910176	0.041475	0.706357
TUBB2A	0.638472	0.041496	0.706357
CAPN15	1.32785	0.0415152	0.706357
TMEM80	0.930563	0.0415185	0.706357
BNIP1	0.902379	0.0415923	0.706357
BAZ2A	0.567299	0.0416085	0.706357
FOXO4	-0.764945	0.041706	0.706894
TUT4	-0.222216	0.0418878	0.708856
SKAP2	0.837248	0.0422847	0.713114
NADK2	0.889283	0.0423264	0.713114
STK19	0.792058	0.0424385	0.713114
FERMT3	1.14144	0.0424412	0.713114
SLC6A16	0.632217	0.0424718	0.713114
OPTN	0.388077	0.0426484	0.713143
CISD3	0.933988	0.0426518	0.713143
BEX4	0.334294	0.0426729	0.713143
CERS6	0.796926	0.0429064	0.713279
GBA	-1.17539	0.0429141	0.713279
CERS4	0.931171	0.0429502	0.713279
TRAM1	0.408798	0.0429852	0.713279
MAN2A2	1.27695	0.0430641	0.713279
ZMYM3	0.815111	0.043118	0.713279
ZNF428	0.385127	0.0431796	0.713279
CANT1	0.896971	0.0433041	0.713279
GOSR2	-0.729304	0.0433899	0.713279
HIST1H2AL	0.849882	0.0435067	0.713279
AL157938.3	0.643789	0.0435311	0.713279
MAP4K2	0.701997	0.043659	0.713279
DECR1	0.711879	0.0436775	0.713279
MLLT10	0.852228	0.0437786	0.713279
PQLC1	0.752754	0.0438803	0.713279
LINC01480	-0.667476	0.0438958	0.713279
PRKCZ	1.07852	0.0440482	0.713279
ATM	0.26594	0.0440865	0.713279
UTP3	0.502729	0.0441119	0.713279
RSAD1	1.15786	0.0441609	0.713279
RFX7	0.809386	0.0442449	0.713279
SMIM1	0.609936	0.0443952	0.713279
CYTH2	0.7957	0.044443	0.713279
ARMC5	1.04107	0.0444907	0.713279
CD52	0.669049	0.0445212	0.713279
TMEM25	1.38817	0.0446503	0.713279
NT5C	0.898319	0.0447366	0.713279
HDLBP	-0.779546	0.0447547	0.713279
SLC23A2	-0.907322	0.0449937	0.713279
SLC17A5	1.21374	0.0451484	0.713279
SVBP	0.620433	0.0453155	0.713279
CCDC82	0.525919	0.0453683	0.713279
OTUD1	0.904377	0.0454064	0.713279
CENPB	0.910786	0.0455303	0.713279
NFIC	0.832889	0.0455331	0.713279
TMEM263	0.98446	0.0456067	0.713279
SCFD2	0.683295	0.0458445	0.713279
YPEL3	0.41265	0.0458723	0.713279
CDC37	0.43132	0.0460117	0.713279
NUDT2	1.63059	0.0460311	0.713279
ZNF286B	-0.725515	0.0460788	0.713279
ZNF25	0.741984	0.0461051	0.713279
CGRRF1	0.552778	0.0461131	0.713279
ZNF197	0.862674	0.0461529	0.713279
FLNA	0.667099	0.0462091	0.713279
PFKFB3	-0.936702	0.0462416	0.713279
HSPA2	-0.77638	0.0462864	0.713279
SF3A2	0.522154	0.0464529	0.713279
RAB14	0.176512	0.0465141	0.713279
ESYT2	0.612289	0.0465432	0.713279
AIP	0.545659	0.0465526	0.713279
SYCE1L	-0.935449	0.0465758	0.713279
ZDHHC24	0.795721	0.0465945	0.713279
MIR4435-2HG	1.22302	0.0466049	0.713279
TPP1	0.879383	0.046637	0.713279
FBXW7	-0.572726	0.0467212	0.713279
MATN1-AS1	1.03153	0.0468658	0.713279
BLOC1S2	0.524405	0.046902	0.713279
XYLT1	0.87025	0.0469573	0.713279
PCBP1	0.281758	0.0469609	0.713279
EIF4E2	0.380798	0.0470612	0.713279
GPS1	1.11555	0.0471221	0.713279
MVB12A	0.869038	0.0471904	0.713279
PSMC5	0.52114	0.0471918	0.713279
HEBP1	1.06666	0.0472247	0.713279
NCKIPSD	-0.719049	0.0474122	0.713279
BAG2	0.91779	0.0474457	0.713279
LDHB	0.320007	0.0475002	0.713279
TRAPPC6B	0.836849	0.0476925	0.713279
ACTN1	0.535665	0.0476998	0.713279
RRP12	-0.873849	0.0477772	0.713279
QSOX1	1.068	0.0477793	0.713279
GGA1	0.5652	0.0478245	0.713279
CMIP	0.731601	0.0478257	0.713279
RWDD3	1.20855	0.0478739	0.713279
ATP6V1G1	0.460226	0.0478978	0.713279
SREBF2	-0.57785	0.0479598	0.713279
CLASP2	0.81048	0.0479896	0.713279
INPPL1	-0.850091	0.0484215	0.713279
MTX2	0.896192	0.0484347	0.713279
POLR3F	0.72137	0.0485285	0.713279
SOX12	1.02403	0.0485376	0.713279
KANSL1L	-0.794732	0.0485532	0.713279
ZFYVE28	-0.81628	0.0485677	0.713279
YIPF1	0.855571	0.0485685	0.713279
NENF	0.788969	0.0485762	0.713279
ACAD11	-0.656756	0.0486167	0.713279
PHLPP2	0.995899	0.0486988	0.713279
NCR3	0.912898	0.0487585	0.713279
ZNF117	-0.659382	0.0488128	0.713279
VAMP4	0.802658	0.0488822	0.713279
RASGEF1B	-0.751749	0.0488931	0.713279
RNF139	0.45739	0.0489041	0.713279
ETFDH	0.977898	0.0489902	0.713279
CASS4	0.935572	0.0489968	0.713279
PIGC	0.308447	0.0492522	0.716026
PAXIP1-AS1	0.876694	0.0493607	0.716631
RPAP3	0.72012	0.0494277	0.716635
CENPK	1.12594	0.0498351	0.72051
AC132192.2	0.81962	0.0498679	0.72051
SFXN4	0.868215	0.0499094	0.72051
HELQ	0.707707	0.0500501	0.72051
GEMIN8	0.887857	0.0500858	0.72051
FBXO42	0.809609	0.0501593	0.72051
NAAA	0.657532	0.0502041	0.72051
NPRL2	0.870407	0.0502639	0.72051
ANAPC2	0.822898	0.0502994	0.72051
STK39	0.916338	0.0507184	0.724461
PRKACA	0.897003	0.0507504	0.724461
ACBD6	0.826977	0.0508131	0.724461
DUSP11	0.236292	0.0508453	0.724461
RBM5-AS1	0.799724	0.0511009	0.727137
TRIM35	0.660942	0.0513412	0.729589
FAM219B	0.782968	0.0514099	0.7296
ASH2L	0.798215	0.0514798	0.729626
GLRX2	0.791877	0.0515656	0.729878
KLF7	0.697369	0.0517128	0.730272
TAGAP	0.477664	0.0519013	0.730272
UHRF2	-0.452624	0.0519322	0.730272
JAML	0.957021	0.0519989	0.730272
ZNF512B	0.830999	0.0520197	0.730272
CDC26	0.691528	0.0520521	0.730272
TLCD1	-0.746511	0.0520699	0.730272
C6orf203	1.17099	0.0521655	0.730376
ZBTB11	0.423261	0.0522914	0.730376
SLC9A3	0.865485	0.052307	0.730376
ARID1B	0.304941	0.0523496	0.730376
MUC20-OT1	1.07254	0.0525973	0.732599
KPNA2	0.416768	0.0527113	0.732599
HDAC7	0.748194	0.0527676	0.732599
CFL1	0.419895	0.052913	0.732599
AHI1	0.55152	0.0529199	0.732599
MAPK6	0.618132	0.0530141	0.732599
HLTF	0.831471	0.0530396	0.732599
MED14	-0.807959	0.0530654	0.732599
TLR5	0.70228	0.0532373	0.732599
CDC14B	0.683203	0.0532389	0.732599
PITPNM1	0.863666	0.0532601	0.732599
MLH1	0.906974	0.0535472	0.735606
XIAP	0.706159	0.0537949	0.738063
ENDOD1	-1.38023	0.0540426	0.73834
TMCO3	1.08646	0.0540553	0.73834
HLA-DMA	1.19278	0.0540847	0.73834
PLAUR	-0.66618	0.0540903	0.73834
EPG5	-0.762553	0.0541686	0.738469
OGG1	0.77171	0.0543744	0.740333
MYO1F	0.789407	0.0544483	0.7404
PCSK7	0.31425	0.0546846	0.742672
PDK2	0.771444	0.0549047	0.744719
MRPS30	0.241868	0.055036	0.744785
ATP11C	1.31838	0.0553966	0.744785
SLK	-0.94085	0.0554422	0.744785
ANP32E	0.768618	0.055447	0.744785
PIGB	0.82898	0.0555188	0.744785
CDC42EP3	0.825493	0.0557263	0.744785
CD109	-1.16158	0.0558968	0.744785
FBXO32	0.669182	0.0559002	0.744785
NBPF12	1.20905	0.0559854	0.744785
SAMSN1	-0.47488	0.0559947	0.744785
PSMD9	0.765184	0.0560972	0.744785
CRACR2A	0.858254	0.0562048	0.744785
IGF2BP3	-0.724537	0.0562061	0.744785
IQCE	0.710929	0.0562301	0.744785
TSR2	0.453611	0.0562781	0.744785
FIP1L1	0.503326	0.0563546	0.744785
CD37	0.436036	0.0564086	0.744785
ACIN1	-0.321153	0.0564961	0.744785
WIZ	0.833717	0.0565723	0.744785
COX8A	0.318304	0.0566204	0.744785
TTPAL	0.860441	0.0568305	0.744785
PCYOX1	0.852176	0.0568331	0.744785
RPL10A	0.296575	0.0568861	0.744785
IPO7	-0.463172	0.0569264	0.744785
GIGYF1	0.911873	0.0569452	0.744785
MT-ND2	0.335312	0.0569642	0.744785
IL18R1	-0.862226	0.057012	0.744785
CNNM4	0.793041	0.0570222	0.744785
RPS6	0.287542	0.0570487	0.744785
MT-ND1	0.346335	0.0570711	0.744785
RAB6A	0.599149	0.0571252	0.744785
C19orf53	0.375371	0.0571631	0.744785
ETFA	0.590904	0.0573589	0.744785
ATP5S	0.508747	0.0573603	0.744785
MCPH1	0.478175	0.0574351	0.744785
AC073195.1	0.711015	0.0575074	0.744785
ZBTB18	0.839079	0.0575077	0.744785
LRRN3	0.678537	0.0576173	0.744785
CCNE2	-0.675194	0.057656	0.744785
C5orf51	-0.8487	0.0577496	0.744785
METRN	0.729258	0.0579047	0.744785
PYURF	0.583633	0.0579998	0.744785
LRCH3	-0.914509	0.0582047	0.744785
C3orf62	0.8197	0.0582263	0.744785
PDE4B	-0.621836	0.0583505	0.744785
NFKBIB	0.48355	0.058421	0.744785
ZNF267	-0.522188	0.0584929	0.744785
NIPSNAP2	0.301555	0.0585732	0.744785
ZNF746	0.643402	0.0585774	0.744785
PYCARD	1.55608	0.0586777	0.744785
KDM3B	0.73777	0.058683	0.744785
ARL5A	0.70579	0.0588483	0.744785
PHF23	0.517733	0.0588713	0.744785
TFDP2	0.469198	0.0589054	0.744785
CHCHD10	0.720152	0.0589416	0.744785
ZBTB33	0.848429	0.0589762	0.744785
EIF2B1	0.726545	0.0590408	0.744785
AKAP17A	0.313596	0.0590848	0.744785
MIR4422HG	-1.49374	0.0591377	0.744785
SYNGR2	0.896995	0.0592721	0.744785
NACC1	1.39567	0.0593129	0.744785
C7orf26	0.600804	0.0595302	0.744785
NAP1L3	0.791489	0.0595572	0.744785
NARS	-0.49542	0.0595771	0.744785
RXYLT1	0.844475	0.0596063	0.744785
ABAT	-0.811717	0.0596217	0.744785
ODF2	0.845367	0.059628	0.744785
TTC9	0.818889	0.0596419	0.744785
ATG16L2	1.0011	0.0598161	0.744785
NIT2	0.855144	0.0598327	0.744785
GTF2H2	1.17988	0.0598383	0.744785
PCF11-AS1	-0.961502	0.0600192	0.745525
PKD2	0.801679	0.0601186	0.745525
C12orf10	0.695037	0.0601265	0.745525
SLC2A4RG	0.807162	0.0601757	0.745525
TMEM107	-1.23152	0.0602491	0.745573
ABHD17B	0.652644	0.0604967	0.746429
IMMP1L	0.871007	0.0605108	0.746429
MRPL41	0.622437	0.060527	0.746429
HNRNPH2	0.330414	0.0606009	0.746483
CDC42	0.222281	0.0608857	0.748734
CKLF	0.901	0.0609473	0.748734
CD226	0.801418	0.060993	0.748734
MFSD14B	1.00555	0.0613275	0.749533
ATP5PF	0.215037	0.061378	0.749533
EML4	-0.327617	0.06146	0.749533
SOS2	0.684133	0.0614612	0.749533
SPTAN1	0.474232	0.0614723	0.749533
GIT1	1.093	0.0614869	0.749533
RBM11	-0.657772	0.0616283	0.749533
SLC37A2	0.67214	0.061704	0.749533
ZNF213-AS1	0.806282	0.0617196	0.749533
BBIP1	0.810574	0.0617567	0.749533
RPS18	0.369486	0.0619284	0.749974
PJA1	1.19228	0.0619906	0.749974
RFXANK	0.777053	0.0622098	0.749974
UFC1	0.316542	0.0624151	0.749974
NTAN1	0.746593	0.0626135	0.749974
PRKN	0.6776	0.0626366	0.749974
CBX3	0.380234	0.0626488	0.749974
SLC30A4	0.616082	0.0628184	0.749974
GMFG	0.308433	0.0629158	0.749974
MFN1	0.81783	0.0629482	0.749974
ATG9B	0.673674	0.0630142	0.749974
EIF3L	0.297576	0.0630467	0.749974
ALG9	-1.03734	0.0630811	0.749974
GTPBP2	0.645607	0.0631093	0.749974
NMRAL1	1.0466	0.0632386	0.749974
TWISTNB	0.33958	0.063335	0.749974
LBR	0.464346	0.0635201	0.749974
PPP1R10	-0.402176	0.0636171	0.749974
GAPVD1	0.46114	0.063779	0.749974
MIEF2	0.801164	0.0638415	0.749974
CPNE5	-0.882786	0.0638759	0.749974
STN1	0.899606	0.0638956	0.749974
OVCH1-AS1	1.05738	0.064018	0.749974
SCCPDH	0.88821	0.0640211	0.749974
MED10	0.363157	0.0640378	0.749974
DOCK9	0.809767	0.0640543	0.749974
AC023509.4	0.663667	0.0641317	0.749974
AP2M1	0.508031	0.0641413	0.749974
DNAJC4	0.560615	0.0641611	0.749974
JADE2	1.08378	0.0641713	0.749974
KAT8	0.563504	0.0641948	0.749974
ZNF276	0.735836	0.0642277	0.749974
BISPR	1.04372	0.0642925	0.749974
TMEM161A	0.818322	0.0643301	0.749974
CMPK1	0.321384	0.0644456	0.749974
SCARB2	0.807302	0.0644913	0.749974
TMEM150A	0.698078	0.0645244	0.749974
SACS	1.01337	0.0645746	0.749974
CEP128	-0.727635	0.0646188	0.749974
ZNF519	0.864433	0.0646447	0.749974
ARRDC1-AS1	0.817642	0.064659	0.749974
USP32	1.06617	0.0648537	0.751109
KCTD13	0.808604	0.0648968	0.751109
TCEANC	-0.796668	0.0650808	0.751662
INCENP	0.847984	0.0651524	0.751662
COQ4	1.5072	0.0651952	0.751662
NABP1	-0.590474	0.0655314	0.751662
HNRNPK	0.198049	0.0655773	0.751662
PRMT6	0.802942	0.0656027	0.751662
RPS12	0.314233	0.0656389	0.751662
S100A6	0.501154	0.0657514	0.751662
ATP6AP2	0.557246	0.066094	0.751662
SCAP	0.89602	0.0661814	0.751662
SNRPD1	0.343915	0.0662817	0.751662
SARS2	0.607887	0.0665235	0.751662
GABPB1-AS1	0.761779	0.0666852	0.751662
GNL1	0.44423	0.0668113	0.751662
ZFP14	0.748244	0.0668825	0.751662
CMC2	0.484893	0.0668842	0.751662
KBTBD2	0.33218	0.0668883	0.751662
AP2A1	0.804014	0.0670788	0.751662
POLI	0.767313	0.0670966	0.751662
ACACB	0.764591	0.0671791	0.751662
DUS2	0.68585	0.0671996	0.751662
TUT1	0.776667	0.0672634	0.751662
NUP155	-0.949021	0.0673196	0.751662
ATOX1	0.739498	0.0673241	0.751662
LANCL1	0.793723	0.067438	0.751662
ALDH6A1	0.779166	0.0675393	0.751662
RBM4	0.546805	0.0676059	0.751662
AL161421.1	0.978795	0.0676807	0.751662
ZNF575	0.670795	0.0677601	0.751662
LTA	1.25822	0.0679747	0.751662
ARF4	0.426204	0.0680488	0.751662
ZBTB48	-0.805769	0.0680906	0.751662
RHOH	0.205598	0.0681403	0.751662
MYH11	0.792447	0.0682011	0.751662
ZNF254	-0.686146	0.0682015	0.751662
PAG1	0.47165	0.0682863	0.751662
PYROXD1	0.705194	0.0683826	0.751662
LY96	0.858335	0.0684288	0.751662
NEK7	-1.00406	0.0684739	0.751662
GATA3	0.522304	0.0685106	0.751662
ZNF681	0.76608	0.0685247	0.751662
WDR45	0.708457	0.0688324	0.751662
URGCP	0.76892	0.0689502	0.751662
TNFRSF14	0.366215	0.0690129	0.751662
KIF5B	0.208078	0.0691141	0.751662
CUEDC2	0.807828	0.0691378	0.751662
OSTC	0.770599	0.0692234	0.751662
TMC8	0.439586	0.0692735	0.751662
AC009088.1	0.678142	0.0693094	0.751662
SPTY2D1	0.367316	0.0693532	0.751662
GGT7	-0.825017	0.0693774	0.751662
CCDC91	0.372299	0.0694922	0.751662
ATG7	-0.687575	0.0695618	0.751662
HRAS	0.667497	0.0696641	0.751662
FKBP8	0.343997	0.0696714	0.751662
YARS2	0.674033	0.0697359	0.751662
WDR5	0.812967	0.0697859	0.751662
SWSAP1	0.828289	0.0698076	0.751662
SS18L2	0.479184	0.0698981	0.751662
AVPI1	0.936089	0.0700041	0.751662
FSIP2	-0.638435	0.0700789	0.751662
TMEM62	0.802942	0.070154	0.751662
FAM50A	0.648621	0.0701938	0.751662
POLR3D	0.619429	0.0702742	0.751662
ZNF549	-0.778712	0.0702754	0.751662
GRAMD4	-0.953745	0.0702868	0.751662
AL391069.3	-0.738696	0.0703961	0.751662
TMEM127	1.20871	0.0705477	0.751662
HINT1	0.449442	0.0705541	0.751662
UBA52	0.28676	0.0707752	0.751662
ARHGAP26	-0.813021	0.070784	0.751662
MAP3K20	0.798467	0.0708269	0.751662
MBOAT7	0.710304	0.0708646	0.751662
KLHL7	1.34623	0.0708677	0.751662
SELENOF	0.385776	0.0708848	0.751662
ABHD3	0.699416	0.070898	0.751662
HAUS4	0.761239	0.070925	0.751662
TSPAN31	0.809042	0.0709819	0.751662
MBD3	0.813159	0.0709867	0.751662
GABARAP	0.737775	0.0710088	0.751662
FOPNL	0.426251	0.0710378	0.751662
NOL4L	0.848969	0.0711149	0.751662
POP7	0.513967	0.0713066	0.751662
GDE1	0.668624	0.0713614	0.751662
FMC1	0.956477	0.0713729	0.751662
FBXL5	0.607064	0.0714034	0.751662
TPD52	1.28124	0.0714284	0.751662
HIST1H2BG	-0.830218	0.0714359	0.751662
DOPEY2	0.759627	0.0716217	0.751662
AC005261.3	0.806279	0.0717291	0.751662
FCRL1	0.561246	0.0717417	0.751662
ZNF124	1.02767	0.071762	0.751662
TSHZ1	0.803098	0.0717921	0.751662
GOLGA3	-0.819286	0.0719101	0.751662
ORC6	1.0481	0.0719548	0.751662
MGST2	0.650154	0.0719737	0.751662
ZNF410	1.09977	0.072006	0.751662
MGAT4B	1.28765	0.0720225	0.751662
AC018557.1	-0.696004	0.0720452	0.751662
ATP5MG	0.348471	0.0720469	0.751662
C2CD5	-0.80471	0.0721523	0.751662
HARS2	0.831581	0.0722294	0.751662
NANS	-0.366818	0.0724027	0.751662
PKIG	0.720756	0.0724204	0.751662
DGKH	-0.790626	0.0724625	0.751662
PCBP4	0.86375	0.072499	0.751662
UBE2R2	0.598856	0.0725876	0.751662
UNC13D	0.720494	0.0726751	0.751662
AIMP2	1.22131	0.0726837	0.751662
SIRT7	0.33661	0.0727363	0.751662
CLEC16A	0.808623	0.0728496	0.751662
POLG	-1.02863	0.0729222	0.751662
LYRM2	0.518216	0.0729456	0.751662
PRAF2	0.627237	0.0730323	0.751662
PACS2	1.38649	0.0730693	0.751662
AC108673.2	0.633063	0.0731113	0.751662
AGPS	0.939516	0.0731415	0.751662
COIL	0.429739	0.0732484	0.75204
SCRN3	0.752537	0.0733624	0.752348
ZNF83	0.714318	0.0734187	0.752348
NEDD4L	0.720742	0.0735656	0.752444
PNPLA4	0.746413	0.0735683	0.752444
UBE4B	-0.539804	0.0736539	0.752603
ANKS3	0.737546	0.0740124	0.753918
PIK3C2A	-0.47034	0.0740724	0.753918
KLHL28	0.526784	0.0741047	0.753918
CHPF2	1.1971	0.074264	0.753918
TRIM21	1.18243	0.0742756	0.753918
NAE1	0.284428	0.0742894	0.753918
GSKIP	0.539854	0.0743283	0.753918
ALS2	0.678149	0.0743447	0.753918
UBE2I	0.343525	0.0746355	0.756019
GGACT	-0.588648	0.0747075	0.756019
RNF212	0.717895	0.0747634	0.756019
RPL9	0.27876	0.0748474	0.756156
FAM136A	0.430274	0.0749269	0.756247
SMAD2	0.656035	0.0750891	0.757172
ETV6	0.966799	0.0753187	0.757804
RPS6KB1	-0.451767	0.0753379	0.757804
PSMD5	-0.707402	0.0754073	0.757804
SLC15A4	0.757719	0.0754343	0.757804
APOLD1	1.08306	0.0755436	0.757891
HADHB	0.521228	0.0755842	0.757891
SPON1	-1.14831	0.0756755	0.757998
NCK1	0.451072	0.0757829	0.757998
ZFYVE21	0.6511	0.0758224	0.757998
SNRNP200	-0.551153	0.0758775	0.757998
DGLUCY	0.807532	0.0761463	0.759466
SPSB2	0.700199	0.0762067	0.759466
SLC35B4	1.10304	0.0762369	0.759466
TENT5C	-0.325708	0.0764654	0.759473
PGP	0.590271	0.0765103	0.759473
LARP1B	0.901484	0.0765966	0.759473
ELMOD3	0.915421	0.0766186	0.759473
HPF1	0.75199	0.0766356	0.759473
EMC8	0.5698	0.0766622	0.759473
PAN3	0.592303	0.076746	0.759601
AL356488.3	1.16919	0.0768592	0.76002
ANXA6	0.88712	0.0770438	0.760576
CAP1	0.641054	0.0773148	0.760576
RBM41	0.825635	0.0773498	0.760576
DICER1-AS1	0.691139	0.0774456	0.760576
WWC3	0.798998	0.0774757	0.760576
RAF1	0.575534	0.0774766	0.760576
SH3GL1	1.32118	0.077491	0.760576
SUV39H2	0.744853	0.0774967	0.760576
VPS39	0.673481	0.0776997	0.760576
NAT10	0.640135	0.0778426	0.760576
COQ2	0.831657	0.0778775	0.760576
AP2S1	0.270563	0.0778895	0.760576
ZNF17	0.999742	0.0779113	0.760576
USP31	0.662714	0.0779682	0.760576
FAM114A2	0.733448	0.0779965	0.760576
AL031772.1	0.609158	0.0781032	0.760576
TRAF3IP2	0.970936	0.0782079	0.760576
TMEM179B	0.965142	0.0782574	0.760576
DUS1L	0.270719	0.0782623	0.760576
OMA1	0.770731	0.0784231	0.760814
ACOT8	0.718133	0.0784286	0.760814
TOMM40	1.07785	0.078524	0.761052
TFEB	0.591456	0.0787442	0.761293
FECH	0.796415	0.078799	0.761293
ELOA	0.426762	0.078834	0.761293
GCC2	-0.217892	0.078866	0.761293
MTO1	-0.754444	0.0789037	0.761293
CBY1	0.636192	0.0789749	0.761296
ORC4	0.656851	0.0791096	0.761854
PDLIM1	0.65253	0.0793224	0.761854
SERTAD3	0.743276	0.0794324	0.761854
DHODH	0.623259	0.0794771	0.761854
LASP1	1.16085	0.0794802	0.761854
LCOR	0.300055	0.0794965	0.761854
RBM6	0.410954	0.07953	0.761854
APOA1	-0.598048	0.0798616	0.762908
AC091814.1	-0.899833	0.0799026	0.762908
SCPEP1	-0.936109	0.0799202	0.762908
ERO1B	-0.651776	0.0799244	0.762908
PURB	-0.417356	0.080112	0.763674
QSOX2	-0.697238	0.0802232	0.763674
UQCR11	0.474415	0.0803193	0.763674
SERP2	-0.72081	0.0803214	0.763674
BRI3	0.395339	0.0803606	0.763674
PRR12	0.710824	0.0804582	0.763926
NR2C1	0.580572	0.0805336	0.763966
SLC16A7	0.92359	0.0806464	0.76436
RBM28	0.798623	0.0808215	0.765343
CORO7	0.380658	0.081009	0.766442
TRPT1	0.773412	0.0811798	0.766942
BCKDHB	1.23509	0.0812842	0.766942
RRBP1	-0.733094	0.0813403	0.766942
HS6ST1	-0.642536	0.081399	0.766942
C7orf43	0.761164	0.0814192	0.766942
SFXN1	0.340138	0.0814955	0.766987
COPS7A	0.795423	0.0816164	0.76701
RRAS2	0.614033	0.0816982	0.76701
SLC4A5	0.520721	0.0817808	0.76701
GABARAPL1	-0.381217	0.0817839	0.76701
DHRS7	0.549241	0.0820127	0.767222
HMG20B	0.721303	0.0820152	0.767222
LUC7L3	0.236029	0.0820211	0.767222
MAP3K14	1.01702	0.0821576	0.76783
PIP5K1A	0.812566	0.082356	0.768471
MBNL1-AS1	0.953635	0.0823811	0.768471
FAM24B	0.929354	0.0824976	0.768471
PABPN1	0.299145	0.0825127	0.768471
FIBP	1.07024	0.082605	0.768663
ERMAP	0.592648	0.0830343	0.771989
DPM2	0.72402	0.0835776	0.774538
UVSSA	-0.861058	0.083693	0.774538
GTF3C1	0.863459	0.0837254	0.774538
MAP3K6	0.569186	0.083823	0.774538
TUBGCP4	-0.988859	0.0838754	0.774538
APIP	-0.831414	0.0839212	0.774538
RRP9	0.947077	0.0841281	0.774538
MSRA	0.692914	0.0841763	0.774538
RIF1	-0.385953	0.0841925	0.774538
ZSCAN26	-0.806949	0.0842393	0.774538
OXA1L	0.428814	0.0842978	0.774538
NACA2	0.715728	0.084348	0.774538
PKN1	0.838578	0.0844064	0.774538
ARAP2	-0.314643	0.084431	0.774538
CNPY2	0.657221	0.084531	0.774538
WASHC2C	-0.545358	0.0846474	0.774538
SLC25A22	0.792687	0.0846599	0.774538
NCKAP5L	1.02175	0.0846918	0.774538
NUCB1	1.1865	0.0847097	0.774538
TRIM56	0.645701	0.0847523	0.774538
DGAT1	0.856104	0.0849663	0.774894
SDE2	0.330722	0.0852138	0.774894
PLEKHJ1	0.437358	0.0852859	0.774894
CASP8AP2	-0.951789	0.0853185	0.774894
ZNF492	0.706229	0.0853237	0.774894
CARMIL2	0.813681	0.0854221	0.774894
EEF1A1	0.308102	0.085879	0.774894
ZC3H3	0.947384	0.0861446	0.774894
CRBN	0.398156	0.0862031	0.774894
FAHD2A	1.19669	0.0862355	0.774894
DNMBP	-0.797867	0.0862411	0.774894
MAP1S	0.987553	0.0862932	0.774894
SPIN1	0.606086	0.0864467	0.774894
CBR4	0.784608	0.0865955	0.774894
RBM38	0.391165	0.0867343	0.774894
NEK4	0.702633	0.0867421	0.774894
KIAA0895	0.863579	0.0867883	0.774894
PTMS	0.64481	0.0868148	0.774894
ATP5F1B	0.311086	0.0868319	0.774894
USP24	0.550016	0.0869825	0.774894
RPL10	0.35244	0.0871081	0.774894
SLC35E2B	-1.07489	0.0874222	0.774894
AXIN1	0.739387	0.087441	0.774894
AP002748.3	0.783767	0.0874449	0.774894
ZNF253	0.754098	0.087513	0.774894
USP49	0.653164	0.0876684	0.774894
TMEM41B	-0.293233	0.0877206	0.774894
CNPY3	0.420834	0.0877365	0.774894
DNAJC14	-0.774132	0.0877838	0.774894
TNRC6C	0.619957	0.0877976	0.774894
NCKAP1	-0.538595	0.0878121	0.774894
PAXX	0.43729	0.0878388	0.774894
ZNF281	0.42855	0.0878927	0.774894
MINDY3	0.666027	0.0879292	0.774894
RAP1GAP2	-0.657392	0.0879379	0.774894
MIS18BP1	-0.516986	0.087947	0.774894
AC087741.1	0.789702	0.0880206	0.774894
TMEM106C	1.2028	0.0880639	0.774894
AC009133.1	0.834287	0.0881549	0.774894
POLR2J3	0.696106	0.0882571	0.774894
CCDC12	0.312562	0.0883259	0.774894
WASF2	0.221532	0.0884727	0.774894
PCSK5	1.05832	0.0885152	0.774894
EVI5L	0.550091	0.08852	0.774894
LNX1	0.753412	0.0885702	0.774894
HMGN1	0.316855	0.0886543	0.774894
AIFM1	0.746636	0.0886823	0.774894
FXYD2	0.647044	0.0887203	0.774894
MREG	0.773317	0.088734	0.774894
VBP1	0.923561	0.0887692	0.774894
ATP11A	-0.670851	0.0888784	0.774894
CAST	-0.195466	0.0889972	0.774894
RNF34	0.889298	0.0891515	0.774894
NIPAL3	0.713882	0.0891538	0.774894
ANKRD37	0.931606	0.0891638	0.774894
DDX56	0.535016	0.0891872	0.774894
TNFRSF10A	0.662846	0.0893906	0.774894
MRPS9	0.597569	0.0893992	0.774894
ERP29	0.468345	0.0894265	0.774894
UTP18	0.397678	0.0895146	0.774894
DDAH2	0.688552	0.0895272	0.774894
CDK3	-0.571433	0.0895548	0.774894
NEPRO	0.84282	0.0897774	0.774894
EMC1	-0.782744	0.0897979	0.774894
ZNF106	0.425459	0.089984	0.774894
AC022364.1	-0.624142	0.0902391	0.774894
BAP1	0.593067	0.090379	0.774894
TDG	0.496303	0.0905751	0.774894
RAB40B	0.793824	0.090651	0.774894
DGCR2	0.780751	0.0907442	0.774894
RTCB	0.760606	0.0907476	0.774894
PHTF2	0.703263	0.0907772	0.774894
TRNAU1AP	0.634192	0.0907851	0.774894
ANKRD13A	0.520509	0.0907854	0.774894
TSC22D3	0.320172	0.0907939	0.774894
STRN4	0.622208	0.0908779	0.774894
NME3	0.445852	0.0910574	0.774894
HIVEP3	0.972657	0.0912042	0.774894
EVI2B	0.510181	0.091327	0.774894
SNAPC2	1.04542	0.091344	0.774894
MAP2K5	0.821182	0.0913619	0.774894
SCAMP2	0.513421	0.0914524	0.774894
C2CD2L	0.571473	0.0914853	0.774894
GPBP1L1	0.293648	0.0914896	0.774894
EGR2	-0.910343	0.0915166	0.774894
RAC1	0.287494	0.0916517	0.774894
TMEM11	0.334797	0.0916522	0.774894
PRPF38B	-0.32507	0.0917764	0.774894
MGME1	1.08765	0.0917867	0.774894
RFK	0.972202	0.0918128	0.774894
SUFU	0.943024	0.0918418	0.774894
NBPF9	-1.14075	0.0918765	0.774894
POP1	-0.785332	0.0919653	0.774894
KLHL20	0.698223	0.0921072	0.774894
ACSL6	0.681311	0.0921277	0.774894
NDUFV3	0.496552	0.0921543	0.774894
PYGB	0.747335	0.0921855	0.774894
C12orf75	0.495413	0.0922101	0.774894
ACAT1	0.723029	0.0922939	0.774894
AC091271.1	1.04192	0.0924483	0.774894
PDRG1	0.417571	0.0924583	0.774894
PRKD2	0.730554	0.0924626	0.774894
AGPAT3	-0.786657	0.0925307	0.774894
TWF1	0.283509	0.0925564	0.774894
ABCA5	-0.693595	0.0926038	0.774894
ENY2	0.34297	0.0926244	0.774894
FAM76B	0.212931	0.0926855	0.774894
STARD5	0.656716	0.0927022	0.774894
METTL18	0.966953	0.0927179	0.774894
GALR2	0.744442	0.0928003	0.774894
CYB5R3	1.08207	0.0930334	0.774894
AC090204.1	0.922182	0.0930948	0.774894
NAB1	1.05453	0.093107	0.774894
TGFBR1	0.743239	0.0934745	0.774894
MVD	0.813249	0.0935017	0.774894
MRPS34	0.543236	0.0936275	0.774894
HIGD1A	0.711967	0.0936292	0.774894
DCAF1	1.14195	0.0936806	0.774894
RPL8	0.465812	0.0936851	0.774894
RWDD2A	0.692199	0.0937005	0.774894
TCP11L1	0.675425	0.0937031	0.774894
RPS9	0.415	0.0937746	0.774894
ATXN2	0.77418	0.0937843	0.774894
FOXO1	-0.328724	0.09379	0.774894
ABHD14B	0.795362	0.0938193	0.774894
GLUD1	0.625433	0.0940835	0.774907
TIGD6	0.601955	0.094106	0.774907
ICA1	-0.732467	0.0941448	0.774907
RPL22L1	0.361929	0.0941761	0.774907
RABL6	0.626968	0.094182	0.774907
UBXN6	0.89991	0.094481	0.775708
MRNIP	-0.809276	0.0945849	0.775708
AC007878.1	0.597903	0.0945974	0.775708
RIC3	0.707713	0.0946472	0.775708
UCK1	0.869424	0.094793	0.775708
SGTA	0.877837	0.0949111	0.775708
E2F6	-0.725352	0.0950578	0.775708
FIZ1	0.616335	0.0951429	0.775708
ATF7IP	0.300898	0.0952253	0.775708
TVP23C	-0.633552	0.0952307	0.775708
PARK7	0.319897	0.0952842	0.775708
SNX14	0.736389	0.0953137	0.775708
SF3B1	0.214539	0.0953526	0.775708
ZNF593	1.09914	0.095388	0.775708
ZNF92	0.447977	0.0954342	0.775708
UBR2	0.732073	0.0954368	0.775708
CFAP20	0.543865	0.0955681	0.775708
APOM	-0.725657	0.0956702	0.775708
RPUSD2	0.464664	0.0956879	0.775708
AGTRAP	0.941346	0.0957253	0.775708
MED21	0.554432	0.0958466	0.776105
MBD1	0.596077	0.096329	0.779422
TRAPPC11	0.774592	0.0964541	0.779846
CALCOCO2	0.882499	0.0965874	0.780336
RBBP5	-0.581265	0.0971221	0.782546
PTP4A3	1.1584	0.0971283	0.782546
AC005261.1	-0.725975	0.0971726	0.782546
RAD23A	0.373642	0.0972502	0.782546
GPATCH11	0.785773	0.0972854	0.782546
EBNA1BP2	0.830906	0.0973198	0.782546
WDYHV1	0.712667	0.0973715	0.782546
SEC61A1	0.464747	0.0975401	0.783314
UTP14C	0.773543	0.0977713	0.784584
SEL1L3	0.653687	0.097862	0.784724
PDE7A	0.568079	0.0980458	0.78545
TIMM9	0.388483	0.0981003	0.78545
TMX3	-0.414759	0.0981858	0.78545
DNTTIP1	1.1819	0.0983225	0.78545
CCDC159	-0.809148	0.0983611	0.78545
ADH5	0.318999	0.0984496	0.78545
NDUFA4	0.23524	0.098537	0.78545
DHRS1	0.757048	0.0986068	0.78545
NPHP3	0.590635	0.0990124	0.78545
NXT2	0.773023	0.0990706	0.78545
CAPS	0.758156	0.0991874	0.78545
GPD2	0.567112	0.0992116	0.78545
TMEM87A	-0.251749	0.0992404	0.78545
DSN1	0.730455	0.0992509	0.78545
OGFOD3	0.995433	0.0993584	0.78545
UBE2V2	0.740384	0.0994608	0.78545
UQCRH	0.276119	0.0995615	0.78545
TMEM134	0.510439	0.0995934	0.78545
ZBTB34	-0.515199	0.0996622	0.78545
RAB5A	0.248209	0.0998323	0.78545
KIF20B	-0.487168	0.0998328	0.78545
TOGARAM1	-0.620143	0.0998441	0.78545
CHKB	0.679668	0.100035	0.78545
ZKSCAN1	0.472054	0.100053	0.78545
CREBL2	0.830821	0.100107	0.78545
TAF2	-0.671234	0.100164	0.78545
MXI1	0.310452	0.100179	0.78545
SBNO1	0.609233	0.100434	0.78545
AC004148.2	0.895144	0.10046	0.78545
MMAB	0.729781	0.100474	0.78545
UBE2H	0.300556	0.100558	0.78545
SSNA1	0.360166	0.100602	0.78545
DYRK4	1.00247	0.100612	0.78545
ORMDL1	0.282249	0.100695	0.78545
ENDOV	-0.874886	0.100795	0.78545
CES2	-0.755102	0.100965	0.78545
ZNF628	0.708047	0.100983	0.78545
MAP3K3	0.300928	0.100994	0.78545
SLC29A2	-0.510832	0.101025	0.78545
ZNF672	0.704274	0.101118	0.78545
ZNF567	0.973537	0.101202	0.78545
P4HA1	1.0442	0.101205	0.78545
UBE2J1	0.340536	0.101256	0.78545
MRI1	0.873013	0.101481	0.78545
CNBD2	0.781738	0.101489	0.78545
SWT1	-1.00197	0.101556	0.78545
SLC16A3	0.552604	0.101666	0.78545
SPOPL	0.714773	0.101932	0.78545
MCM7	0.522874	0.102006	0.78545
HDAC11	0.523505	0.102021	0.78545
WRAP73	0.92382	0.102102	0.78545
ITSN2	-0.532623	0.102252	0.78545
TMEM115	1.13122	0.102284	0.78545
SERF1A	0.729907	0.102338	0.78545
TNFRSF18	-0.622185	0.102353	0.78545
TTC21B	0.530332	0.102453	0.78545
RPL18	0.341668	0.102469	0.78545
NORAD	0.362383	0.102619	0.78545
NR2C2	0.751969	0.102636	0.78545
AVEN	0.690078	0.102661	0.78545
ZNF568	-0.747303	0.102661	0.78545
STXBP5	-0.726953	0.102731	0.78545
C6orf89	0.788691	0.10275	0.78545
ZPR1	0.464077	0.102786	0.78545
EVI2A	-0.331907	0.102822	0.78545
STK38	0.515224	0.102823	0.78545
CPNE8	-0.533605	0.102857	0.78545
CDCA7	0.788891	0.103051	0.785497
GCLC	0.748669	0.103075	0.785497
PPP2R5A	-0.544023	0.103114	0.785497
CREM	-0.35411	0.103238	0.785497
NUP98	-0.392643	0.103266	0.785497
EEF1D	0.402526	0.103365	0.785497
CDC23	-0.693721	0.103376	0.785497
KIAA0930	0.867881	0.103561	0.786342
GOLPH3	0.734508	0.103838	0.786683
SLC25A39	1.10929	0.103912	0.786683
ZNF213	0.67262	0.104019	0.786683
SUZ12	0.270719	0.10405	0.786683
CASTOR2	-0.783845	0.104196	0.786683
SLA2	0.660852	0.104213	0.786683
IQGAP2	-0.724725	0.104258	0.786683
SLC9A1	0.726102	0.104316	0.786683
PLAC8	0.289651	0.104343	0.786683
PRR14	1.09868	0.104376	0.786683
TBC1D22B	0.963642	0.104412	0.786683
ODC1	0.273536	0.104616	0.787068
PELI1	-0.223591	0.104654	0.787068
KIAA0391	0.716882	0.104759	0.787068
C18orf32	-0.54524	0.104868	0.787068
NUAK2	0.696178	0.105145	0.787068
CPSF6	0.265736	0.105172	0.787068
ZNF304	0.538816	0.105245	0.787068
RICTOR	-0.259547	0.105436	0.787068
GNAS	0.302828	0.105472	0.787068
ICAM3	0.447124	0.105539	0.787068
SNX30	0.652551	0.105586	0.787068
AES	0.27127	0.10561	0.787068
PSMG3	0.999476	0.105751	0.787068
PADI4	0.626325	0.105834	0.787068
MMGT1	0.666788	0.105849	0.787068
CD96	0.351724	0.105857	0.787068
FAM149B1	0.637353	0.10592	0.787068
PERP	1.10351	0.105943	0.787068
CD79A	0.723789	0.106015	0.787068
RPLP0	0.386294	0.106057	0.787068
ALOX12-AS1	0.721454	0.106152	0.787068
TESK1	0.665629	0.106178	0.787068
METTL17	0.540497	0.106236	0.787068
SERPINB9	-0.420027	0.106311	0.787068
SNHG22	-0.91537	0.106389	0.787068
TMEM187	0.830271	0.106476	0.787068
FCRL3	-0.743024	0.10648	0.787068
MRPL55	0.278006	0.106517	0.787068
USP1	0.21468	0.1067	0.787414
FANCC	0.661654	0.106711	0.787414
RNF220	0.182691	0.106974	0.788815
AC245060.5	-0.746418	0.107073	0.788893
CCNB1	0.452418	0.107132	0.788893
RPS27A	0.237707	0.107266	0.789157
MRPS33	0.675488	0.107315	0.789157
PPP2R3A	-0.605789	0.107672	0.790821
FDFT1	0.691647	0.107812	0.790821
EXOC6	0.586887	0.107847	0.790821
SEC14L1	-0.355528	0.107916	0.790821
FBXW4	0.757109	0.107984	0.790821
CCDC173	-0.469347	0.108022	0.790821
RCSD1	0.713791	0.10807	0.790821
MYH10	0.892058	0.108201	0.790821
SLC30A5	0.312536	0.108204	0.790821
CDK13	0.216416	0.108379	0.791556
ZNF724	0.500796	0.108493	0.791706
STK38L	-0.483183	0.108547	0.791706
THAP9-AS1	-0.433926	0.108671	0.792072
AC092279.1	0.580855	0.108745	0.792074
CAPZA1	-0.363878	0.10896	0.792816
TXNDC16	0.731797	0.109026	0.792816
KIF1BP	0.648601	0.109185	0.792816
ADA	0.741136	0.1092	0.792816
IBTK	-0.534915	0.109219	0.792816
CDH20	0.661131	0.109324	0.792816
TLNRD1	0.693564	0.109392	0.792816
TMX4	0.272886	0.109575	0.792816
NOP14-AS1	0.691634	0.109622	0.792816
RFFL	0.629576	0.109854	0.792816
NEAT1	-0.340089	0.109899	0.792816
CALM2	0.180268	0.109913	0.792816
MDS2	0.62916	0.109939	0.792816
AC232271.1	0.593134	0.109981	0.792816
CD302	0.57042	0.110082	0.792816
HPGD	0.815341	0.110202	0.792816
GLCCI1	-0.514259	0.11023	0.792816
SLC9B2	0.687374	0.110303	0.792816
STK11	0.67403	0.11033	0.792816
AL136040.1	0.638431	0.110378	0.792816
HMGN5	0.632132	0.110483	0.792816
CWF19L1	0.568868	0.110493	0.792816
CHM	1.0166	0.110546	0.792816
STAM2	1.06694	0.110726	0.793535
GOLGA8A	-0.848237	0.110943	0.793535
AC005332.1	-0.557165	0.111059	0.793535
AUH	0.834075	0.111073	0.793535
NOP58	-0.239172	0.111149	0.793535
FBXO25	0.573158	0.111209	0.793535
FKBP5	-0.630019	0.111232	0.793535
CGAS	-0.72839	0.111238	0.793535
BIN2	0.491879	0.111624	0.795001
ASCC1	0.703823	0.111694	0.795001
ARL4A	0.337596	0.111745	0.795001
TRAF2	1.14809	0.111904	0.795001
PDCD2L	0.651483	0.111906	0.795001
NOM1	-0.427372	0.11194	0.795001
SLC39A9	-0.85526	0.111963	0.795001
SOAT1	-0.816226	0.112073	0.795256
RAB29	-0.731182	0.112303	0.795963
FGFBP3	0.733728	0.112321	0.795963
GSTP1	0.501009	0.112424	0.79617
ABCB8	-0.723349	0.112653	0.796825
MYL12B	0.279895	0.112665	0.796825
NRDE2	0.624368	0.112808	0.79731
PRR7	0.48359	0.113006	0.797394
SCRN1	0.575244	0.113176	0.797394
C16orf54	0.799116	0.113275	0.797394
BMT2	0.658314	0.113312	0.797394
PRR13	0.319028	0.113506	0.797394
SLC25A46	0.62532	0.113543	0.797394
SENP1	0.550087	0.113626	0.797394
MLF2	0.707171	0.11376	0.797394
FNDC3A	-0.5028	0.113778	0.797394
KIAA1109	-0.490464	0.113829	0.797394
AL135905.1	-0.568319	0.113874	0.797394
TMEM165	0.50914	0.113908	0.797394
WDR54	0.904359	0.113909	0.797394
TRAF3IP3	0.358158	0.113949	0.797394
PTAR1	0.241769	0.114041	0.797394
HMGCS1	-0.464545	0.114096	0.797394
DCLRE1B	0.831148	0.114104	0.797394
ZNF148	0.389556	0.114181	0.797394
TPRG1L	0.661215	0.114258	0.797394
MAGEE1	0.692957	0.114341	0.797394
PPP3CC	0.580982	0.114381	0.797394
UBXN10-AS1	0.807163	0.115075	0.801696
PDCD10	0.375146	0.115161	0.801696
NDRG3	-0.735881	0.115241	0.801696
AP3M1	0.572729	0.115297	0.801696
ZNF429	0.744793	0.115386	0.801709
PPP1R3D	-0.766177	0.115633	0.801709
MACO1	-0.689872	0.115695	0.801709
AGMAT	0.72482	0.115708	0.801709
RPS13	0.243926	0.115797	0.801709
MOB2	-0.407881	0.115813	0.801709
PHB2	0.368543	0.115822	0.801709
SLC22A18	0.516562	0.116058	0.802092
RHOA	0.202382	0.116136	0.802092
TENT4B	0.378662	0.116146	0.802092
FADD	0.699289	0.116191	0.802092
MXRA7	-0.671181	0.116286	0.802092
DCTN3	0.476666	0.116334	0.802092
CENPO	0.552128	0.116439	0.802092
STX12	0.652388	0.116475	0.802092
PSMB3	0.550274	0.116552	0.802106
PROSER3	0.709692	0.116667	0.802227
CSGALNACT1	0.714067	0.116797	0.802227
HVCN1	0.728031	0.116897	0.802227
RPS11	0.285803	0.116912	0.802227
GRIPAP1	-0.630646	0.116943	0.802227
LENG8-AS1	-0.616657	0.117245	0.803101
ANAPC13	0.811575	0.117286	0.803101
ALOX5AP	0.991407	0.117295	0.803101
ELP2	0.217705	0.117561	0.804143
SYT5	0.618486	0.117597	0.804143
ANXA2R	-0.494213	0.117755	0.804695
CHTF8	-0.745299	0.117863	0.804695
AC062029.1	-0.833217	0.118104	0.804695
LCK	0.376622	0.118107	0.804695
ULK1	0.849414	0.118188	0.804695
APTR	0.645275	0.118216	0.804695
RMDN2	0.454827	0.11824	0.804695
ARMH1	0.534305	0.118278	0.804695
GOLGA8B	-0.686639	0.118424	0.80509
ZNF426	0.822814	0.118553	0.80509
CLASP1	0.685079	0.118797	0.80509
COX5A	0.56347	0.118844	0.80509
INTS14	0.686987	0.119032	0.80509
NACA	0.347613	0.119053	0.80509
C10orf88	0.531168	0.119119	0.80509
CACYBP	0.325634	0.119253	0.80509
PEA15	-0.614916	0.11928	0.80509
RCOR1	-0.635741	0.119324	0.80509
ZNF236-DT	0.437613	0.119392	0.80509
GKAP1	-0.785057	0.119437	0.80509
HDAC1	0.80869	0.119455	0.80509
C2orf76	-0.617471	0.119461	0.80509
ACP2	0.445507	0.119647	0.80509
AC092119.2	0.582715	0.119771	0.80509
AC245140.2	0.478546	0.119827	0.80509
KIDINS220	-0.542858	0.119854	0.80509
RPGR	0.701577	0.119942	0.80509
ZNF141	-0.59838	0.12002	0.80509
GNA11	0.746043	0.12005	0.80509
LMNB1	-0.587114	0.120078	0.80509
ARL14EP	1.13465	0.120124	0.80509
ZNRF2	-0.791065	0.120208	0.80509
GPSM3	0.28231	0.120212	0.80509
TECR	0.415873	0.120478	0.806367
EXO5	0.751554	0.12072	0.807193
SRSF7	-0.201595	0.120822	0.807193
AL645568.1	-0.60114	0.120992	0.807193
SDHC	0.724226	0.121001	0.807193
MAPRE2	0.383047	0.121273	0.807193
CNOT3	0.747889	0.121458	0.807193
DNAJB14	-0.350474	0.121499	0.807193
RAD51C	1.14229	0.12161	0.807193
FAM89B	1.13455	0.121627	0.807193
RAPGEF2	-0.647015	0.12172	0.807193
SH2D3A	0.939754	0.121735	0.807193
USP35	-0.69713	0.121819	0.807193
USP33	0.512504	0.121859	0.807193
TOX	0.494223	0.121963	0.807193
EIF3M	0.276415	0.122048	0.807193
RPS7	0.236732	0.122161	0.807193
ZNF529	0.596932	0.122307	0.807193
FKBP14	0.7022	0.122329	0.807193
UBR7	-0.694312	0.122339	0.807193
OPA3	0.670787	0.122342	0.807193
AGAP6	0.790989	0.122517	0.807193
AP003774.4	0.805391	0.122521	0.807193
FAM83G	0.561443	0.122552	0.807193
FAM102A	-0.228822	0.12276	0.807193
KCNQ2	-0.523976	0.122763	0.807193
GTPBP6	0.307458	0.122837	0.807193
SYMPK	0.77273	0.122886	0.807193
ZNF318	0.639374	0.122945	0.807193
PCYT1A	0.632568	0.123045	0.807193
MLLT6	-0.208526	0.123109	0.807193
MOSPD1	0.747238	0.123199	0.807193
AC022916.1	-1.06529	0.123214	0.807193
ZNF569	-0.890556	0.123253	0.807193
LINC01004	0.727559	0.123263	0.807193
TPT1	0.30723	0.123281	0.807193
KMT2D	0.696523	0.12331	0.807193
GORAB	-0.795237	0.123464	0.807658
SSBP3	0.800232	0.123616	0.807658
PRPF8	0.272204	0.123634	0.807658
ZNF324B	-0.533375	0.123749	0.807658
BECN1	0.406733	0.12384	0.807658
AC009041.2	0.950476	0.123927	0.807658
TMEM91	0.744372	0.124001	0.807658
AGAP9	-0.620352	0.124234	0.807658
PCYOX1L	-0.658525	0.124252	0.807658
EVL	0.333899	0.124282	0.807658
DAZAP1	0.695556	0.124371	0.807658
DPY19L3	0.634077	0.124383	0.807658
DVL1	0.83391	0.124388	0.807658
RPS3	0.365542	0.124435	0.807658
LINC01136	-0.533883	0.124586	0.808155
GPALPP1	-0.781245	0.124823	0.809026
SLC35B1	0.602744	0.124878	0.809026
MAP7D1	0.345616	0.124947	0.809026
BRIX1	0.369138	0.125193	0.810127
CCT8	0.493946	0.125472	0.810666
AL160408.2	-0.836785	0.125536	0.810666
FAM221A	0.823746	0.125585	0.810666
CBR1	0.687284	0.125619	0.810666
SMARCA2	-0.367547	0.125654	0.810666
FAM50B	0.77801	0.126039	0.810983
AARS	-0.660191	0.126179	0.810983
TMEM67	-0.636086	0.12644	0.810983
PABPC4	0.619971	0.12649	0.810983
SLAMF1	0.772219	0.126541	0.810983
CHTOP	-0.418122	0.126621	0.810983
COX18	0.849656	0.126643	0.810983
ERVH48-1	0.69509	0.126667	0.810983
AL135791.1	0.679162	0.126691	0.810983
IREB2	0.30022	0.12673	0.810983
FEM1B	0.359056	0.126805	0.810983
RPL6	0.196924	0.126819	0.810983
PFDN5	0.259138	0.126914	0.810983
IL32	0.632689	0.126972	0.810983
CRKL	-0.360884	0.127116	0.810983
DAPK3	0.662241	0.12714	0.810983
SAMD1	0.89061	0.127212	0.810983
MSL3	-0.420176	0.127247	0.810983
ICOS	-0.698154	0.127327	0.810983
FKBP15	0.682805	0.127354	0.810983
TMEM120A	0.656856	0.127396	0.810983
PACRGL	-0.75662	0.127538	0.810983
ARHGAP1	0.620797	0.127739	0.810983
AC092053.2	-0.555097	0.127797	0.810983
ECI1	0.623482	0.127877	0.810983
THAP12	-0.425833	0.127999	0.810983
PPIL2	-0.6469	0.128009	0.810983
EIF1B	0.228644	0.128064	0.810983
NOP14	0.548121	0.128079	0.810983
THAP11	0.782808	0.128117	0.810983
UGP2	-0.509077	0.128119	0.810983
MAGEH1	0.313928	0.128122	0.810983
SLC25A1	1.05895	0.128266	0.811419
RPL5	0.282308	0.128444	0.811743
ZNF414	1.02627	0.128469	0.811743
ARMC6	-0.5541	0.128569	0.811746
ABCB9	0.771782	0.128628	0.811746
RABGAP1	0.783096	0.128696	0.811746
SLC35F6	1.07619	0.129121	0.81365
LRRC45	0.625565	0.129205	0.81365
AC079610.2	0.826824	0.129226	0.81365
ZNF707	-1.05109	0.129335	0.813773
LRRFIP2	-0.499839	0.129463	0.813773
MRM2	0.785953	0.129472	0.813773
AC146944.4	0.567142	0.12977	0.814975
UCKL1	0.623164	0.129816	0.814975
TOX2	0.741277	0.130041	0.815914
SLC48A1	0.889931	0.13012	0.81593
RPL19	0.299315	0.13024	0.816163
MRPS14	0.708977	0.130309	0.816163
JKAMP	-0.602876	0.130478	0.816745
ZNF493	0.615482	0.130642	0.817291
CHAC2	0.527806	0.13085	0.818119
ZNF207	0.223475	0.131411	0.821147
MTFMT	0.702905	0.131544	0.821449
DUSP12	0.625304	0.131658	0.821449
PGAP3	0.717297	0.131689	0.821449
CCHCR1	0.57351	0.13177	0.821474
LSP1	0.476152	0.13186	0.821521
TMEM30B	0.575474	0.131983	0.821521
HLA-B	0.364038	0.132007	0.821521
MRPL14	0.895881	0.132297	0.821532
MROH1	-0.686398	0.132315	0.821532
SIDT2	0.653049	0.132345	0.821532
RIC1	-0.54368	0.132419	0.821532
CD38	0.937646	0.132567	0.821532
CDC73	-0.387849	0.132574	0.821532
FAM172A	-0.418926	0.132856	0.821532
ZNF446	-0.595452	0.132905	0.821532
RPSA	0.354597	0.133044	0.821532
MPP7	0.583122	0.133089	0.821532
LMO4	0.625661	0.133125	0.821532
C11orf24	0.600663	0.13317	0.821532
GLUL	0.819369	0.133266	0.821532
ZNF468	0.932381	0.133389	0.821532
RPS16	0.282164	0.133548	0.821532
AFDN	0.672244	0.133778	0.821532
COX6B1	0.276262	0.133816	0.821532
NPRL3	0.718963	0.134088	0.821532
ZBTB2	0.597144	0.134217	0.821532
SYT11	0.71733	0.134264	0.821532
PAM	-0.514277	0.134286	0.821532
PLCG1	0.654364	0.134375	0.821532
RIDA	-0.599398	0.13438	0.821532
POU5F2	0.539131	0.134467	0.821532
RPS8	0.28401	0.134469	0.821532
H1FX	0.370705	0.134473	0.821532
RSRP1	0.148054	0.134486	0.821532
CEP97	0.884232	0.134488	0.821532
PRRG2	-0.610624	0.13454	0.821532
PPM1G	0.265965	0.134659	0.821532
PDE4DIP	0.59765	0.134673	0.821532
MRPS15	0.262789	0.134868	0.821532
GPKOW	0.869637	0.134991	0.821532
SRSF3	-0.0999056	0.135018	0.821532
TTC39C	0.301641	0.135098	0.821532
YBX1	0.253359	0.135205	0.821532
NUDT1	0.593717	0.135279	0.821532
MRPL22	0.283977	0.135302	0.821532
TANGO6	0.750147	0.135316	0.821532
TPK1	0.72413	0.135323	0.821532
CCR6	-0.581391	0.135361	0.821532
HSD17B7	-0.662112	0.135386	0.821532
RPS23	0.230131	0.135402	0.821532
BMI1	0.840731	0.135473	0.821532
LINC00115	0.764138	0.135478	0.821532
RPL32	0.273887	0.135531	0.821532
APLF	0.64069	0.135954	0.822091
PPP1R12C	0.710776	0.136038	0.822091
DCUN1D5	0.603753	0.136115	0.822091
PAIP2	0.15652	0.136135	0.822091
LINC00332	0.499763	0.136155	0.822091
APRT	0.395503	0.136311	0.822091
SH3KBP1	0.464108	0.136429	0.822091
FXR2	-0.80858	0.136563	0.822091
ZNF629	0.485002	0.136654	0.822091
DLGAP1-AS2	0.598779	0.136803	0.822091
COMMD5	0.871993	0.136834	0.822091
SMCHD1	-0.238959	0.136955	0.822091
DOHH	0.580966	0.137003	0.822091
RNF157	0.846626	0.13709	0.822091
TYSND1	0.658038	0.137133	0.822091
RPS24	0.221678	0.137139	0.822091
LARP4	0.805222	0.137256	0.822091
EIF5A2	-0.584349	0.137314	0.822091
LRCH4	0.653974	0.137358	0.822091
B4GALT7	0.664895	0.137394	0.822091
ZADH2	0.625039	0.137446	0.822091
FANCG	-0.734878	0.137448	0.822091
AC005921.2	0.708607	0.13749	0.822091
BDH1	0.514186	0.137769	0.822091
SLC18B1	0.784907	0.137807	0.822091
IL2RG	0.512164	0.137818	0.822091
ULK2	-0.597125	0.137854	0.822091
MSRB1	0.593371	0.137902	0.822091
CMTM7	0.534223	0.138228	0.822091
CARS2	0.843808	0.138304	0.822091
RPL4	0.301941	0.138304	0.822091
PWAR6	0.481766	0.138366	0.822091
SETX	-0.457969	0.13846	0.822091
PIK3CA	0.218099	0.138484	0.822091
SAP25	0.946623	0.138557	0.822091
COMMD8	0.494413	0.13857	0.822091
SNX11	0.664721	0.138589	0.822091
PLCD1	0.641064	0.138665	0.822091
AL365226.2	-0.709187	0.138759	0.822091
USP3-AS1	0.702739	0.138781	0.822091
FAM32A	0.300806	0.138851	0.822091
PDE4A	0.520722	0.138949	0.822091
N4BP2L1	0.844531	0.139013	0.822091
POLR1D	0.328637	0.139117	0.822091
FOSL2	-0.407776	0.139167	0.822091
C19orf48	0.297796	0.139183	0.822091
DHX38	-0.532615	0.139261	0.822091
CD63	0.611768	0.139325	0.822091
SLC20A1	-0.487767	0.139378	0.822091
H2AFY	0.228963	0.139934	0.823527
IRF2BP1	1.03017	0.139938	0.823527
MFSD8	0.593009	0.139989	0.823527
PXN	0.655375	0.140014	0.823527
JMJD1C	-0.374549	0.140028	0.823527
TAF6	-0.685136	0.140124	0.823527
MALSU1	0.462919	0.140253	0.823527
NEURL4	-0.511512	0.140297	0.823527
STK32C	0.699419	0.140386	0.823527
LINC00623	0.42854	0.140389	0.823527
GLS	-0.28022	0.140573	0.82383
ZNF277	0.859483	0.140645	0.82383
FAM96A	0.667856	0.140671	0.82383
RBBP6	0.247078	0.140846	0.824303
MT-ND5	0.311076	0.140944	0.824303
YTHDF2	0.2176	0.141039	0.824303
MAPK8	0.254674	0.141116	0.824303
APOL6	-0.389836	0.141136	0.824303
MRPS7	0.421992	0.141324	0.824955
SLC36A1	0.480644	0.141555	0.82548
CDK16	-0.583955	0.141568	0.82548
USP21	0.660682	0.141799	0.825934
ZNF814	0.408252	0.141813	0.825934
MCL1	0.217471	0.141894	0.825934
LRCH1	0.600167	0.141954	0.825934
MIEN1	0.553751	0.142168	0.82604
ZNF841	0.585762	0.142185	0.82604
CARNS1	0.580994	0.142386	0.82604
PCYT2	0.671751	0.142413	0.82604
RPS5	0.329863	0.142501	0.82604
ITPRIPL1	0.552197	0.142523	0.82604
AL035563.1	0.648451	0.142534	0.82604
AC009812.4	-0.761146	0.142588	0.82604
MLH3	-0.828699	0.142975	0.827432
HCCS	1.07065	0.142991	0.827432
RPS15	0.25324	0.143085	0.827432
DIRC2	0.80078	0.143163	0.827432
VTI1B	0.798442	0.143214	0.827432
STARD9	-0.515407	0.143545	0.82829
GSDMD	1.00643	0.143652	0.82829
DENND4A	-0.580942	0.143668	0.82829
TMEM94	0.682743	0.143676	0.82829
EIF5	0.14531	0.143748	0.82829
CORO1B	0.496475	0.143869	0.828511
PPP4R1	0.819989	0.143941	0.828511
CEP295	-0.677146	0.144114	0.829062
GMIP	0.899221	0.14429	0.829168
ATRX	-0.417737	0.144442	0.829168
BCS1L	0.963347	0.14451	0.829168
CAPZB	0.319083	0.144526	0.829168
AC092117.1	-0.852456	0.144556	0.829168
SYNM	-1.08631	0.144645	0.829168
AC007541.1	0.783137	0.144795	0.829168
ZNF583	0.560831	0.144849	0.829168
BZW1	-0.203014	0.144873	0.829168
P4HB	0.545738	0.144905	0.829168
IL2RB	-0.705934	0.145063	0.829484
MPV17	0.618683	0.145358	0.829484
RAP1GDS1	0.556542	0.145448	0.829484
SYNCRIP	0.278513	0.145461	0.829484
RPL7A	0.348611	0.145611	0.829484
LDAH	0.730876	0.145649	0.829484
MAPKAPK3	0.969094	0.145684	0.829484
NSL1	-0.407903	0.145822	0.829484
KHDC4	-0.423645	0.145964	0.829484
FTL	0.342804	0.145968	0.829484
TTYH2	0.617277	0.146006	0.829484
IRF8	0.920049	0.146018	0.829484
PCNX3	0.627125	0.146032	0.829484
TMEM223	0.613687	0.146077	0.829484
NOP56	-0.325906	0.146238	0.829484
SNU13	0.302954	0.146271	0.829484
ANAPC4	-0.596227	0.146275	0.829484
PHF3	-0.163591	0.146355	0.829502
SLC38A2	-0.273511	0.14651	0.829939
ZNF367	-0.613674	0.146849	0.830009
AC136475.1	0.570333	0.146892	0.830009
ST7L	-0.625649	0.146974	0.830009
CTSZ	0.679422	0.14715	0.830009
MAP1LC3A	-0.653518	0.147196	0.830009
TMEM268	-0.599282	0.147296	0.830009
PRKCD	0.619456	0.147455	0.830009
WDR4	0.78329	0.147471	0.830009
CRLS1	-0.598407	0.147492	0.830009
NKRF	0.673313	0.147536	0.830009
NTHL1	0.637733	0.147559	0.830009
CDK11A	-0.566201	0.14756	0.830009
ZNF879	0.490376	0.147561	0.830009
RPP30	0.621165	0.147671	0.830009
ZNF540	-0.578554	0.14776	0.830009
RGS1	-0.34403	0.147892	0.830009
AC116366.1	-0.866713	0.147907	0.830009
EDRF1	-0.181904	0.148049	0.830009
M6PR	0.43659	0.148302	0.830009
ARMT1	0.848727	0.148308	0.830009
MCTS1	0.60503	0.14841	0.830009
LINC02076	0.485288	0.148516	0.830009
SEC61B	0.257153	0.148601	0.830009
SKIL	-0.620213	0.148618	0.830009
DHX58	0.673488	0.148622	0.830009
AQP3	0.572568	0.148688	0.830009
EIF4EBP2	0.955981	0.148722	0.830009
RUSC1	-0.623349	0.14877	0.830009
KAT6B	-0.22824	0.148772	0.830009
UEVLD	0.442577	0.148853	0.830009
FLCN	-0.621676	0.148962	0.830009
PIK3CB	0.867641	0.148998	0.830009
FNBP4	-0.427901	0.149131	0.830321
HIST4H4	0.99397	0.149325	0.830971
CD99	0.53258	0.149514	0.831188
MYO15B	-0.518963	0.14957	0.831188
RP2	0.670341	0.149635	0.831188
PSMB4	-0.229911	0.149742	0.831188
RHOT1	0.664774	0.149752	0.831188
TMEM219	0.395499	0.149911	0.831577
PSMD6	0.265249	0.149977	0.831577
RPL3	0.323445	0.150235	0.832469
AAED1	0.837757	0.150293	0.832469
MIER1	0.197175	0.150442	0.832853
MAP4	0.564477	0.15053	0.832853
MRPS2	0.861749	0.150595	0.832853
FKBP1A	0.455656	0.150705	0.832876
BRD3	0.641354	0.150754	0.832876
MIAT	-0.718754	0.150842	0.832931
PPAN	0.555753	0.151102	0.833309
ACP5	0.623294	0.151165	0.833309
FDXR	0.469847	0.151202	0.833309
FIS1	0.581369	0.15129	0.833309
AKIP1	0.62286	0.151299	0.833309
RAB11FIP4	0.680168	0.151482	0.833466
JMJD6	-0.341279	0.151483	0.833466
GPX4	0.272147	0.15159	0.833627
UBAP1	-0.443214	0.151713	0.833712
WDR19	0.600402	0.151761	0.833712
MAP3K13	0.836378	0.152038	0.834311
RAN	0.23408	0.152081	0.834311
LIMA1	0.619669	0.152166	0.834311
UBE2L6	0.560077	0.152181	0.834311
ILVBL	-0.635076	0.152329	0.834583
ATXN3	0.267141	0.152557	0.834583
FBXO31	-0.740072	0.152576	0.834583
MCUB	0.19598	0.152577	0.834583
RABEP2	-0.54696	0.152692	0.834583
ADAM8	0.644391	0.152697	0.834583
GRHPR	0.828265	0.152825	0.834858
NEMP2	0.890931	0.152944	0.835084
ALG12	0.683791	0.153161	0.83584
AL136038.3	0.557816	0.153355	0.836436
HCFC1R1	-0.7767	0.153426	0.836436
ECHDC1	0.511752	0.153673	0.83736
UBE2Q2L	0.462827	0.153944	0.837837
SYNJ2	0.4458	0.15397	0.837837
SLC38A5	-0.576575	0.154021	0.837837
PTOV1	0.35135	0.154073	0.837837
MRPL12	-0.554411	0.154388	0.838385
ITFG2	-0.538972	0.154484	0.838385
CSAD	0.506976	0.154797	0.838385
AC008105.3	0.431599	0.154827	0.838385
AL357060.1	-0.41159	0.154882	0.838385
ARL6IP5	0.238337	0.154882	0.838385
TRAF3IP1	-0.615353	0.154986	0.838385
VTA1	-0.341244	0.155051	0.838385
ASH1L	0.355444	0.155093	0.838385
UBE2L3	0.269282	0.155195	0.838385
ZNF397	0.616974	0.155372	0.838385
RNF216	0.241755	0.155531	0.838385
GOLGB1	-0.250461	0.155545	0.838385
EDEM1	0.496403	0.155614	0.838385
SLC35A4	0.7131	0.155695	0.838385
HDHD3	0.826172	0.15574	0.838385
LINC00954	0.579717	0.155831	0.838385
AC245452.1	-0.745928	0.155849	0.838385
PGAP1	1.07842	0.155995	0.838385
EXOSC7	0.626661	0.156063	0.838385
PDSS2	0.622232	0.156067	0.838385
FUOM	0.65618	0.156196	0.838385
SH3BGRL3	0.423165	0.156203	0.838385
DHCR7	0.824468	0.156248	0.838385
AC022211.2	0.53457	0.156363	0.838385
NDNF	0.556394	0.156637	0.838385
[truncated: 8,732 more rows]

## Sheet: Status.Age
gene	coef	p	fdr
ZDHHC21	0.00759678	0.000219453	0.945258
UBE2V1	-0.00704259	0.00024096	0.873072
TRMT61B	-0.00597499	0.000326451	0.697517
QSER1	-0.00754192	0.000330838	0.970348
ME2	-0.00650813	0.000392294	0.931134
IDH2	-0.00537316	0.000431961	0.698302
POLR3GL	-0.00619212	0.000457112	0.998686
UQCC1	-0.00681015	0.000519069	0.873409
PTPRC	-0.00181476	0.000525938	0.965748
VPS54	-0.00718304	0.000710471	0.907741
MAN2B2	-0.00749799	0.000746483	0.910629
SNUPN	-0.00558249	0.000764238	0.847095
IL11RA	-0.0067282	0.000931475	0.998686
FAM185A	-0.00639585	0.00106186	0.981522
C9orf72	0.00504985	0.00108098	0.989899
PTPN9	-0.00636429	0.00109872	0.949918
CAPNS1	-0.00550167	0.00111373	0.961886
AL691432.2	-0.00686978	0.00112824	0.905988
UNKL	0.00595167	0.00114887	0.989899
VPS29	-0.00222365	0.00119344	0.0588828
SUDS3	-0.00642176	0.00129082	0.969508
GOLGA6L4	-0.00510402	0.00132071	0.959865
DUSP5	-0.00584152	0.00141442	0.998686
S100A8	0.00449265	0.00149704	0.958047
GRK5	-0.00565599	0.0016435	0.97071
HSD17B4	-0.00460652	0.00170938	0.9641
LTA	-0.00503926	0.00178487	0.751662
LCK	-0.00206497	0.00178645	0.804695
NDUFB7	-0.00481162	0.00191391	0.434492
CSTF3	-0.00644229	0.00192924	0.950126
CXCR3	0.00509268	0.00199919	0.959296
PRIM1	-0.00698717	0.00200476	0.9641
SLC50A1	-0.00629984	0.00202923	0.9244
GALT	-0.00540508	0.00209768	0.905988
FBXO9	-0.0036639	0.00225357	0.854269
RPL22L1	-0.00136981	0.00225488	0.774907
CCDC7	-0.00553968	0.00252459	0.986562
ZNF189	-0.00483532	0.00253291	0.989127
UBE2L6	-0.00586803	0.00268857	0.834311
SNW1	0.00146603	0.00277219	0.955426
PAFAH1B1	0.00349458	0.00291817	0.9641
LARS	-0.00637899	0.00311949	0.97071
NDUFB2-AS1	-0.00480877	0.00312906	0.991876
BIN3	0.00463304	0.00314736	0.986012
KCTD17	-0.00578316	0.00319196	0.976029
GTF3C1	-0.00516312	0.00324866	0.774538
TAF1A	0.00563867	0.00332008	0.871116
AC022916.1	-0.00573337	0.00333028	0.807193
BPHL	0.00552873	0.00344601	0.700059
RHBDD1	0.00573051	0.0034758	0.892459
IRF3	-0.00395882	0.00359395	0.948733
APOO	-0.00661754	0.00366145	0.9658
HVCN1	-0.00668107	0.00386042	0.802227
NUF2	-0.0044918	0.00387983	0.998686
FRA10AC1	-0.00550779	0.00393807	0.893628
RBL2	-0.00342665	0.00396443	0.681339
JUNB	-0.00211282	0.00396673	0.988778
CDK17	0.00287024	0.00400847	0.97071
SUSD3	-0.00500057	0.00424648	0.698302
IFITM1	-0.00326329	0.00429726	0.952705
RBM38	0.0015787	0.00431633	0.774894
TADA2A	-0.00559478	0.00435553	0.909506
PURA	-0.00399698	0.00437731	0.949918
DCTN6	0.00253613	0.00445332	0.995587
RARS2	0.00488109	0.00451861	0.700059
STX6	-0.00612062	0.0045957	0.99629
DHX35	0.00554946	0.00459912	0.89462
LCP2	-0.00451896	0.00469746	0.912488
LEF1	-0.00164744	0.00471871	0.934636
TM2D2	-0.00609404	0.00479081	0.879129
RPA1	-0.00550889	0.00498806	0.916999
CDC25B	-0.00490442	0.00503884	0.987744
NATD1	0.00569992	0.00509903	0.981522
CCNC	0.00248787	0.00510242	0.853777
AMBRA1	0.00582844	0.00510938	0.853777
MAP3K14-AS1	-0.00420804	0.0051937	0.916319
PISD	-0.00568626	0.00521069	0.969508
ZNF836	-0.00468884	0.00528615	0.99629
RELL1	0.00568331	0.00530699	0.92063
KLC4	-0.00613269	0.00533364	0.934065
ANKRD42	-0.00572211	0.00538718	0.854269
GDAP2	0.00608671	0.0053912	0.970348
FHL3	-0.00542998	0.00563944	0.922402
PITPNC1	-0.00232912	0.00565004	0.970348
C1orf216	-0.00420529	0.0056621	0.960275
SLC41A1	-0.00583907	0.0056696	0.991179
DENR	0.00176588	0.00569543	0.881381
OVCH1-AS1	0.00520422	0.00589496	0.749974
PLCL2	-0.00555739	0.00589793	0.97071
PIGC	-0.00213113	0.00597448	0.716026
ZNF213	0.00446623	0.00601154	0.786683
MTUS1	-0.00491421	0.00601347	0.949918
RTN3	-0.0043644	0.00605316	0.911519
LRRC7	-0.00574678	0.0060838	0.879537
CPA5	-0.00695386	0.00615425	0.930928
SMAD3	-0.00451847	0.00623788	0.0157984
MYLIP	-0.00150579	0.0062385	0.907741
C17orf49	0.00421459	0.00636855	0.993652
NAPA-AS1	0.00523294	0.00642371	0.891233
AC020743.1	-0.00400076	0.00644647	0.998686
ECPAS	-0.00569847	0.00648184	0.922397
FBXO32	-0.00470021	0.00659023	0.744785
STT3B	0.0017217	0.00671433	0.844842
CBL	-0.00557631	0.00672987	0.985688
AL158055.1	-0.00481225	0.00673578	0.878871
PPT1	-0.00514861	0.00686105	0.883924
RNF227	-0.00398611	0.00697731	0.681339
SIK1B	-0.0051305	0.00707154	0.911519
CHTOP	0.00365597	0.00711653	0.810983
P2RX5	-0.00585267	0.00722612	0.868087
PLEKHM1	0.00320708	0.007236	0.967672
AC040162.1	-0.00454497	0.00724395	0.838385
NEURL1	-0.00495924	0.00731651	0.854269
COX16	0.00526632	0.00737651	0.877029
SET	-0.000986079	0.00738927	0.99629
PARN	-0.00585898	0.00740515	0.99269
KDM5C	0.00457771	0.0075174	0.899435
XXYLT1	-0.00470433	0.00763594	0.989899
AC079305.1	-0.0048877	0.00771816	0.986562
TCF7	-0.00151784	0.0077215	0.881381
TSC22D4	-0.00565198	0.0078323	0.94926
PTPN23	-0.005243	0.00786553	0.868087
PINK1	0.00583914	0.00787696	0.9244
EMD	0.00179607	0.00789389	0.99816
SNRPA	-0.00240108	0.00795403	0.9244
NXT1	-0.00206514	0.0079783	0.893187
NLE1	-0.00556899	0.0079807	0.940215
SNRPB	0.00094152	0.00836924	0.971904
RBMS3	-0.00516831	0.00845941	0.99629
KDELC2	-0.00523808	0.008471	0.998686
FAM50A	0.0046599	0.00847265	0.751662
HSP90AB1	-0.00112842	0.00862128	0.951502
LNX1	0.00448415	0.00864156	0.774894
GZMA	-0.00418208	0.00866234	0.930699
PPP1R12C	0.00535241	0.00866764	0.822091
NDUFB3	0.00387115	0.00866772	0.991055
DCAF1	0.00536838	0.00872012	0.774894
TCTA	-0.00569947	0.00873575	0.94926
PAK1	0.00607933	0.0088694	0.89462
GOSR2	0.00465317	0.00888915	0.713279
DCAF6	-0.00555287	0.00899158	0.9641
MRPL58	0.00348255	0.00899239	0.965452
IPP	0.00535618	0.00903952	0.841317
HIST1H1D	-0.00419623	0.00909243	0.989208
GEN1	0.00528079	0.00917751	0.697517
ARHGAP35	0.00518553	0.00919412	0.990832
WDR75	-0.00448771	0.00932124	0.945258
PYHIN1	-0.00248724	0.00942581	0.89502
NT5C2	-0.00521299	0.00950688	0.950216
RHOH	-0.00144188	0.00956041	0.751662
MIAT	-0.00543231	0.00957637	0.832931
ZNF574	-0.00562143	0.00963738	0.889164
WDR41	-0.00452065	0.00967845	0.363134
BCKDK	-0.00497787	0.00976084	0.97071
KIAA0753	-0.00411332	0.0101651	0.949918
MAP3K5	-0.00546013	0.0102091	0.961861
SLC25A42	-0.00538192	0.010254	0.969508
HIBADH	-0.00558026	0.0103613	0.848449
CMTM6	0.00130528	0.0103852	0.989899
BAG1	-0.00226753	0.0106336	0.935362
NSUN6	-0.00467919	0.0106956	0.97071
HSF2	-0.00211511	0.0107971	0.883924
KMT5B	-0.003941	0.0108478	0.949918
WASHC1	-0.00348959	0.0109808	0.978986
PTMS	-0.00472563	0.0110524	0.774894
PRR13	-0.00135276	0.0110847	0.797394
PLEKHA1	-0.00416334	0.0111631	0.494361
ZBTB40	0.00562672	0.0112068	0.97071
ARHGEF19	-0.00417075	0.0112959	0.940215
MYC	-0.00418654	0.0114586	0.92063
MARK2	-0.00554969	0.0114816	0.978263
AC015971.1	-0.00366043	0.0115063	0.987897
POGK	-0.00550671	0.0116758	0.9244
EFNB1	-0.00402008	0.0117207	0.954579
GJB6	0.00580566	0.011801	0.949918
NBPF14	-0.0053926	0.0118178	0.907416
CCDC12	0.00127886	0.0120294	0.774894
FYB1	-0.00186606	0.0121072	0.989899
OTUD1	-0.00371557	0.0121972	0.713279
JAK2	-0.0045183	0.0122716	0.855671
CMPK1	-0.00156587	0.0122847	0.749974
METTL25	-0.00517936	0.0123807	0.938646
EDAR	-0.0038168	0.0124365	0.97071
SMG1	-0.00156485	0.0124691	0.991199
KIF3B	0.00554563	0.0124832	0.860541
IFITM2	-0.00276496	0.0126307	0.949918
JTB	-0.0012715	0.0126923	0.700059
EPB41L2	0.00444762	0.012716	0.840476
PRKCQ	-0.00359249	0.0128202	0.698302
CLCC1	-0.00508312	0.0129494	0.996333
POU6F1	-0.00393492	0.0133345	0.969508
C12orf73	0.00526341	0.0137067	0.971904
CAMSAP1	-0.00551514	0.0137861	0.933283
IFNGR1	0.00275495	0.0137984	0.878871
UBLCP1	0.00244156	0.0138392	0.904238
TMBIM6	0.00136424	0.0138472	0.9641
RAP1GAP2	0.00467485	0.0138867	0.774894
DOLK	-0.00441409	0.0139628	0.949918
DIAPH2	0.00529821	0.0140796	0.998686
RPL26L1	0.00366971	0.0143951	0.941344
GNA11	-0.00346187	0.0144099	0.80509
MXD4	0.00202618	0.0147826	0.930928
ITGA6	-0.00500429	0.0151122	0.989899
ADCY7	0.00506685	0.0151288	0.989899
PAICS	-0.00460877	0.0151583	0.985688
GVQW3	-0.00350771	0.015263	0.92063
ZNF267	0.00211417	0.0153328	0.744785
PRPSAP1	-0.0055045	0.0154385	0.971904
AREG	-0.00422739	0.0154399	0.907741
APBA2	-0.00280219	0.0154626	0.934467
AC006449.6	-0.00462209	0.0156514	0.996319
PTPRN2	0.00369173	0.0156588	0.988402
ANXA11	-0.00159358	0.0157233	0.974313
VMA21	-0.00418621	0.0158468	0.873409
INO80	0.00311889	0.0158872	0.969508
ZMAT5	-0.00492138	0.0159164	0.891233
NDRG3	-0.00555601	0.015974	0.801696
SATB1	-0.00125139	0.016122	0.92877
FGFRL1	0.00427965	0.0161781	0.965748
TPRN	-0.00505015	0.0162978	0.989208
CTSB	-0.00536642	0.0164301	0.922957
NADK2	-0.00515303	0.0164933	0.713114
PRKAR1B	-0.00504466	0.0165579	0.989127
IER2	-0.00178012	0.0165677	0.989899
USP11	-0.00517786	0.0166023	0.9244
STAMBPL1	-0.00524138	0.0166358	0.931134
ZCCHC2	-0.00328711	0.0166757	0.97071
PLSCR1	-0.00619086	0.016769	0.945258
PPP2R5A	-0.00291903	0.0168254	0.785497
EIF2B5	0.00379361	0.0171189	0.99629
MCM3AP	0.00449689	0.0172135	0.876357
RPS6KA5	-0.00343325	0.0173365	0.940009
TMC6	-0.00198925	0.0174143	0.854269
PDZD11	-0.00472477	0.017438	0.9641
PPP1CA	-0.00319049	0.0174437	0.959296
DYNLT3	-0.00279089	0.0174749	0.838385
AXIN1	-0.00506243	0.0175075	0.774894
SLC35D2	0.00432429	0.0175205	0.907326
POLR1E	-0.00383727	0.0175443	0.881381
TRMT10B	-0.00521004	0.0176809	0.889164
ADD1	-0.00311075	0.0178622	0.436485
RHOA	-0.00109326	0.0179132	0.802092
LSM1	0.00185201	0.0180113	0.99629
UTP3	-0.00289386	0.0181515	0.713279
POLM	-0.00455227	0.0181858	0.96904
SAMD9L	-0.00586875	0.0184506	0.934775
PIK3R1	0.00134194	0.018503	0.881381
HAUS2	0.00216634	0.0185193	0.971221
DAG1	-0.00517513	0.018522	0.930699
GGT7	-0.0052517	0.018719	0.751662
PLA2G15	0.00405419	0.0188853	0.971904
EEA1	-0.00563806	0.0189897	0.954667
FCRL3	-0.00531672	0.0190834	0.787068
PRKAG2	-0.00337778	0.0191006	0.984717
JARID2	-0.00189723	0.0191305	0.910195
MRI1	-0.00479991	0.0191773	0.78545
SIN3B	-0.00514061	0.0191803	0.893628
SLC30A6	-0.00469962	0.0194162	0.957424
MAP1S	-0.00455805	0.0194511	0.774894
FBRS	0.00181017	0.0198736	0.995587
PEMT	-0.00445017	0.0199625	0.979499
RPS19BP1	0.0014327	0.0200013	0.878871
CST3	0.00488407	0.0200376	0.873409
VPS11	-0.00382144	0.0201445	0.985433
WDR89	-0.00546216	0.0201546	0.998686
LINC00920	-0.0042943	0.0202126	0.841317
ICOS	-0.00393306	0.0202568	0.810983
H2AFY	-0.00127273	0.0203424	0.823527
SSR3	0.00190152	0.0203816	0.858944
CINP	-0.00408514	0.0205408	0.873457
FKBP5	-0.00383424	0.0205836	0.793535
MAP3K2	0.00164327	0.0205855	0.907416
TCP11L1	0.00459053	0.020641	0.774894
ZNF316	-0.00519896	0.0206454	0.952314
NUSAP1	0.00434972	0.0206797	0.876357
MED27	0.00383892	0.0206894	0.838385
ZNF552	-0.00511419	0.0206998	0.941337
MXRA7	0.00487125	0.0207168	0.802092
TAOK1	-0.00430123	0.0208221	0.990019
LAMTOR2	-0.0039991	0.0208648	0.858887
METTL3	0.00494451	0.0208782	0.981773
ETFBKMT	0.00455705	0.0210926	0.883638
RAB33B	-0.0022964	0.0211466	0.948434
AP3S2	-0.00490299	0.0212071	0.910883
NFKBIA	-0.00104275	0.0212099	0.940215
TFAP4	-0.00487015	0.0212547	0.922513
ARHGAP1	-0.00462611	0.0213117	0.810983
CTC1	-0.00471325	0.0213119	0.892166
MARCH9	-0.0043237	0.0213331	0.838385
AL118516.1	-0.00225203	0.0213457	0.695792
AC010642.2	0.00515656	0.0214487	0.92832
RRAGD	0.00483999	0.0214702	0.949918
NEK11	0.00370292	0.0216128	0.899435
RBM7	-0.0017077	0.0216864	0.938371
CYBC1	-0.00484564	0.0216867	0.9641
KLF9	-0.0018473	0.0217627	0.938646
TET1	-0.00342083	0.0218354	0.92063
MAN2A2	-0.00463875	0.0218839	0.713279
EIF3M	0.00099498	0.0218927	0.807193
FAM19A2	-0.0052908	0.0219257	0.97071
TBL2	-0.00486068	0.0219519	0.955749
GART	-0.00489734	0.0220277	0.931134
CCDC57	0.0017784	0.0221644	0.985642
GABARAPL1	0.0018974	0.0222122	0.76701
C14orf119	-0.00498214	0.0223145	0.987897
ACADM	-0.00504178	0.0225737	0.907741
ATPAF2	-0.00436475	0.0226838	0.988778
RSAD2	-0.00707811	0.0229294	0.9244
AC015987.1	-0.00359144	0.0232199	0.854269
EIF4A2	-0.000965783	0.0234088	0.989899
ACLY	-0.00480994	0.0234101	0.986898
REEP4	0.00446339	0.0234316	0.862257
FRG1	-0.00143343	0.023447	0.988778
ZNF519	-0.00519854	0.0235692	0.749974
SRPK1	-0.00433157	0.0236467	0.996617
LINC00685	-0.00492221	0.0236785	0.969508
CHST11	-0.00297062	0.0237928	0.878871
EVI5	-0.00463675	0.0239254	0.949918
PLP2	-0.00392633	0.0241109	0.960275
ARSA	-0.00488089	0.0241676	0.94161
PDIA4	-0.00475432	0.024472	0.916319
ZSCAN29	-0.00411253	0.0245088	0.934775
PTCD1	-0.00463064	0.0245381	0.961529
TLE1	0.00369147	0.0246379	0.971904
WDR5B	0.00384215	0.0247878	0.989899
PRMT2	-0.00199309	0.024944	0.949918
TRAPPC13	0.00478479	0.0249723	0.891233
CHMP4B	0.00166233	0.0250371	0.413428
SPA17	0.00443194	0.0250565	0.959693
SHARPIN	-0.00352665	0.0251269	0.907416
ESRRA	-0.00470253	0.0252483	0.971904
EXTL3	0.00395837	0.0253656	0.989899
SLC25A22	0.00363354	0.0253825	0.774538
ECHDC2	0.00245558	0.0253999	0.981522
SPECC1L	-0.00445494	0.02551	0.998686
AC108673.3	-0.00380873	0.0255303	0.969508
LINC02312	-0.00355918	0.0255528	0.967672
ELOF1	0.00213078	0.0255706	0.886113
MFAP3	0.00397726	0.0256061	0.868087
TRIM52	-0.00385997	0.0257273	0.891233
AC137630.3	-0.00395016	0.0257351	0.989899
AC136475.1	-0.00431472	0.0259339	0.830009
TRAM2-AS1	-0.00395092	0.0260033	0.92877
POLB	-0.00307622	0.0260925	0.838385
PBX2	-0.00464981	0.0261119	0.907741
PGAP3	-0.00443575	0.0262901	0.821449
SPOCK2	0.00149914	0.0264193	0.930928
EBLN2	0.0049213	0.026437	0.876357
PPM1F	-0.00409528	0.0266197	0.9658
C11orf24	-0.00377204	0.0266335	0.821532
GRK2	-0.00275102	0.0266631	0.931134
LIMS1	-0.00416492	0.0269078	0.989899
DCTN4	0.00322311	0.0269295	0.93486
FAM210A	0.00509853	0.0269659	0.891872
RASA3	-0.00166296	0.0270199	0.940215
NOP56	-0.00157278	0.027035	0.829484
BUD23	0.00121255	0.0270395	0.944944
PRKCA	-0.00299184	0.0270776	0.90963
N6AMT1	-0.00315587	0.0271404	0.945258
CTSZ	0.00509801	0.0272289	0.830009
WNK1	-0.00267349	0.0272526	0.881352
AC008040.5	-0.00450341	0.0272559	0.988778
DNAAF4	0.00491912	0.0274041	0.940215
UNG	-0.00417189	0.0274139	0.92063
CNOT10	-0.0039708	0.0275144	0.970348
KCNA3	0.00469866	0.0276119	0.94926
ESCO1	-0.00119397	0.0276221	0.922402
DIP2A	-0.00377497	0.0277048	0.933014
HMGN5	0.00428642	0.0277582	0.792816
MCUB	-0.00148515	0.027771	0.834583
RDH11	-0.00430041	0.0278008	0.978746
HINT2	-0.00395369	0.0278089	0.949918
RAP2A	-0.00481733	0.0279168	0.9641
PPP3CB	-0.00400946	0.0280495	0.856776
PKNOX1	-0.00452612	0.0280937	0.979661
GPD2	0.00316218	0.0281475	0.78545
AC069185.1	-0.00387889	0.0281563	0.99629
CCDC126	-0.00434607	0.0282725	0.989899
HDGFL2	-0.00502296	0.0283278	0.9641
NEIL2	-0.00504955	0.0283902	0.940215
THOC6	0.00472224	0.02861	0.9244
STMP1	-0.00133654	0.0289426	0.944944
PIP5K1A	-0.00501161	0.0290482	0.768471
AC005944.1	-0.00347908	0.029163	0.987744
MOCS2	0.00359915	0.0298299	0.991055
ZDHHC6	-0.00272406	0.0298449	0.949918
PNP	-0.00496301	0.029895	0.995587
WDR7	-0.00428281	0.0299468	0.697679
SACM1L	-0.00397714	0.0299603	0.963038
ANKS1A	-0.00468987	0.0299789	0.995587
TRAF3IP3	-0.0016805	0.0301033	0.797394
IRF2BP1	-0.00431652	0.030261	0.823527
D2HGDH	-0.00448512	0.0304677	0.981522
NDUFC1	0.00268179	0.030567	0.989899
NUDT1	-0.00336729	0.0307122	0.821532
PIAS3	-0.00396647	0.0308479	0.879129
MINDY2	-0.00448388	0.030955	0.99629
RXYLT1	-0.00473652	0.0309829	0.744785
TBX21	-0.00284209	0.031033	0.998686
AP001267.1	-0.00443739	0.0310421	0.985688
SEL1L3	-0.00418067	0.0311126	0.784724
SGK494	0.00444235	0.0311402	0.971503
PLAC8	-0.00142837	0.0312963	0.786683
CCAR1	-0.00166541	0.0312986	0.876357
ZNF286A	-0.00448871	0.0313166	0.998686
DDX60L	-0.00485288	0.0313636	0.949918
AL162426.1	0.00353927	0.0315369	0.996617
PMS1	-0.00429302	0.0315891	0.955426
ETS1	-0.00133932	0.0316005	0.949918
SLC25A12	-0.00470383	0.0316285	0.998686
EID3	-0.00401408	0.0317577	0.981522
SMIM14	0.00359076	0.0318867	0.96644
ABCA2	-0.00374739	0.0319055	0.991179
TAOK3	-0.00213137	0.0319067	0.904238
MAZ	-0.00128882	0.0320836	0.991055
NDUFS8	-0.0031648	0.0322547	0.860795
TRAF2	-0.00461397	0.0323564	0.795001
RETREG1	-0.00357021	0.0323807	0.907741
SNHG15	-0.00141058	0.0324144	0.932254
NCOR1	-0.00163464	0.0324497	0.907741
PIDD1	-0.00448292	0.0325843	0.948434
TRABD2A	-0.0041112	0.0327022	0.910195
AKIP1	-0.00456216	0.0327029	0.833309
RAB28	0.00440521	0.032787	0.92063
CACUL1	0.00193128	0.0327995	0.907741
COMMD7	-0.00248119	0.0328411	0.96355
CC2D1A	-0.00377534	0.0330743	0.94926
CASD1	0.00422848	0.0330768	0.868087
ZGRF1	0.00394798	0.0331738	0.995587
FSCN1	0.00352296	0.0331887	0.998686
MAN2A1	0.00201537	0.0332025	0.954579
EIF4G3	-0.00351184	0.0332711	0.907741
C1orf131	-0.00236539	0.0334087	0.955426
SVIL	0.00384494	0.0335778	0.971503
CRB3	0.00384574	0.0335844	0.938646
LRRC42	-0.00419893	0.0337031	0.841317
IST1	0.00212516	0.0339935	0.988402
TMEM120A	-0.00448865	0.0340677	0.810983
AEN	-0.00454914	0.0341102	0.932616
H2AFV	0.00102362	0.0341599	0.948434
RAB22A	0.00170633	0.0341955	0.974
LYRM7	0.00444449	0.0341976	0.447174
SH3BP5-AS1	-0.00392803	0.0342939	0.981522
SAE1	-0.00421871	0.0343616	0.877445
GNAQ	-0.00331726	0.0343919	0.938646
TMPO-AS1	0.0042757	0.0344213	0.933014
CCND3	-0.00292572	0.0345001	0.926626
PARP3	-0.00317015	0.0346058	0.949918
KCNJ12	-0.00327506	0.0346271	0.998686
PGGHG	-0.00325938	0.0346432	0.955426
NAT1	0.0034687	0.0347097	0.987621
PDHX	-0.00461664	0.0349072	0.99269
ITPA	-0.00364867	0.0349179	0.981522
RCOR1	0.00422937	0.0349338	0.80509
UBA5	-0.00382604	0.0350974	0.949114
AL365361.1	-0.00389595	0.0354467	0.90807
NHLRC2	-0.00433363	0.03545	0.90807
TMEM41B	0.00148555	0.0354677	0.774894
CDC16	-0.00393054	0.0355098	0.899435
PIP4K2C	-0.00379723	0.0355397	0.981522
TTLL12	-0.0034109	0.035582	0.985345
NUP98	0.00194634	0.035755	0.785497
C8orf58	-0.0042208	0.0359478	0.907416
CACYBP	0.0013099	0.0359739	0.80509
PSME1	-0.00145652	0.0360879	0.878871
PHF11	-0.00286603	0.0361652	0.988402
RUVBL1	-0.00462282	0.0362329	0.989899
NMI	-0.0028745	0.0365088	0.950126
FAM241A	-0.00495888	0.0365539	0.916319
RASD2	0.00427951	0.036575	0.979661
YWHAG	-0.00472194	0.0365811	0.9641
THAP5	0.00311198	0.0366718	0.989899
ENO1-AS1	0.00381428	0.0366911	0.989899
ADNP2	0.00182304	0.0366959	0.949757
AOAH	0.00362891	0.0367135	0.957226
AC092140.1	-0.00441831	0.0367316	0.97071
PPP1R15B	-0.00154843	0.036846	0.982522
AC078883.3	-0.00472665	0.036957	0.972291
AP1M1	-0.00421847	0.0370192	0.92063
TLK1	0.00122039	0.037041	0.942222
SASH3	0.00414306	0.0370453	0.448461
SDHAF4	-0.00351212	0.0372975	0.949918
YBEY	-0.00390542	0.0373118	0.940215
CAPZB	-0.00128459	0.0373989	0.829168
FAM213A	-0.00363813	0.0374043	0.90146
TMEM127	0.00350262	0.0374621	0.751662
SP110	-0.00326286	0.0375286	0.988778
HIST1H2AC	-0.00412662	0.0375343	0.989899
CCDC85C	0.00453526	0.037671	0.95595
ATP5PO	0.000775639	0.0378134	0.94926
KANK3	-0.00328988	0.0378787	0.946051
ATG2B	0.00453582	0.0380232	0.956707
PKN1	-0.00225069	0.0380706	0.774538
EMC2	-0.00449762	0.0380886	0.926244
BOLA3	-0.00363062	0.0382832	0.94926
PNKP	-0.00420054	0.0383313	0.950126
IFFO2	-0.00421613	0.0383979	0.879129
LIPT1	-0.00361161	0.038534	0.938646
AL450326.1	0.00341061	0.0386032	0.9641
RABEP2	-0.00388851	0.0386519	0.834583
RAC2	-0.0017308	0.0387209	0.698302
FUBP3	-0.00390238	0.0387387	0.89502
C4orf33	-0.00451049	0.038815	0.912624
CNEP1R1	-0.00350544	0.038939	0.998686
TTF2	-0.00363221	0.0389776	0.698302
PPP1R37	0.00443471	0.0389781	0.9244
MEMO1	-0.00361829	0.0391184	0.436485
IPO7	-0.00170416	0.039235	0.744785
PRDM10	0.00388056	0.0392391	0.970348
NFE2L2	0.00160025	0.0393907	0.989899
OXT	0.00387414	0.0394027	0.9641
NOTCH1	-0.00412627	0.0394196	0.99629
COPS2	-0.00143046	0.0394667	0.89719
PDCD4-AS1	-0.00366961	0.039658	0.944029
ZNF432	0.00415945	0.0399046	0.930928
BAG3	-0.004334	0.0400708	0.998686
CPNE1	-0.00344197	0.0400885	0.916523
CTLA4	-0.00246297	0.0401306	0.944944
UIMC1	-0.00211857	0.0403765	0.989899
AC018816.1	0.00393233	0.0403899	0.967672
NLRC3	-0.00405661	0.0405297	0.997556
MRPL30	0.00420695	0.0406135	0.891233
MYO1G	-0.0038667	0.0406172	0.594418
CENPT	-0.00409028	0.0406707	0.434492
CIRBP	0.000685327	0.0406886	0.916999
DTX3	-0.00372999	0.0407486	0.930928
TMEM67	0.00417928	0.0408496	0.810983
CCDC65	0.00310156	0.0408792	0.991598
HMBOX1	-0.00403949	0.0408977	0.949918
STYX	-0.00384711	0.0409223	0.989899
CBR1	-0.00450081	0.0410641	0.810666
VPS50	0.00399083	0.0412218	0.698302
PRKD3	0.00399499	0.041222	0.841317
PIP4P2	-0.00427835	0.0412801	0.995587
CTNNAL1	0.00384471	0.0412896	0.949918
OAZ1	-0.00194906	0.0413476	0.972624
DDIT4	-0.00405514	0.0414811	0.996978
NBPF15	0.00351326	0.041633	0.989899
ZNF677	-0.00428297	0.0416901	0.94926
PGD	0.00450262	0.0417304	0.909419
HPF1	-0.00423192	0.0418299	0.759473
TMEM129	-0.00419352	0.0419778	0.985688
CMTM7	-0.00359923	0.0420064	0.822091
AP5Z1	0.00443059	0.0420617	0.976029
SRP14-AS1	-0.00308948	0.0420723	0.868087
ERI3	-0.003876	0.0421947	0.9244
SUPT16H	0.00185978	0.0423081	0.94926
SSR2	0.00101582	0.0423191	0.899435
SKAP2	-0.00408393	0.0423224	0.713114
UBE2K	-0.00191708	0.0425103	0.960275
CDC26	-0.00352432	0.0426587	0.730272
ARAF	0.00341996	0.0427291	0.972333
S1PR2	0.00419449	0.042866	0.57451
JADE2	-0.00340547	0.0428717	0.749974
EEF1AKMT2	-0.00273361	0.0429994	0.697679
NUDT8	-0.00390896	0.0430269	0.907178
SASS6	-0.00441873	0.043055	0.939144
KAT5	0.00289736	0.0431152	0.97071
LYPLA1	-0.00300086	0.0431403	0.883638
ZNF428	0.00118355	0.0433003	0.713279
DEK	-0.0013767	0.0433082	0.965748
LINC00954	-0.00405416	0.0433974	0.838385
NME2	-0.00367738	0.0435208	0.988778
TAPBP	-0.00114832	0.0436254	0.893567
ZNF525	0.00434345	0.0437678	0.695792
POLR1A	-0.00394268	0.0437737	0.907741
CFAP20	0.00169455	0.0438903	0.775708
RNF11	0.00230036	0.0439374	0.970348
ZNF718	-0.00323744	0.0439887	0.912624
EVI2B	0.00161045	0.0440465	0.774894
LRPAP1	0.00169605	0.044078	0.952314
SPOPL	0.00431138	0.0441671	0.78545
CEP41	-0.00376452	0.0441813	0.969508
CD3D	-0.00112572	0.0442272	0.893567
ACYP1	-0.00490987	0.0443276	0.883924
TOX	-0.00315114	0.0444628	0.807193
ANAPC16	-0.0016056	0.044648	0.912624
TMEM230	-0.0029183	0.0446811	0.700059
AC124319.2	-0.0031146	0.0447884	0.955446
FUT4	0.00373561	0.0448802	0.998686
ZMYM6	-0.00416693	0.0448996	0.971904
LGALS9	-0.00428363	0.0449232	0.965748
RCOR3	-0.0034718	0.0449492	0.992613
ETFA	0.00304519	0.0449894	0.744785
AC242426.2	0.00318167	0.0450939	0.9641
BTBD10	0.00392676	0.0451447	0.911519
MCRIP1	-0.00261086	0.0455807	0.879913
DMWD	-0.00389045	0.0455847	0.879129
ZNF787	-0.00429536	0.0457303	0.944029
HLA-F	-0.00167986	0.0457638	0.946451
AC109454.2	-0.00378338	0.0459406	0.907741
AL355916.1	0.00315447	0.045953	0.881381
CEACAM21	-0.00319697	0.0460137	0.698302
CARS2	-0.00436213	0.046101	0.822091
MAP4K3	-0.00449786	0.0461185	0.934775
HSPBAP1	-0.00403722	0.0461765	0.996617
BLZF1	0.00297797	0.0461779	0.971904
MRPL33	-0.0014783	0.0464881	0.907741
ARPC3	0.000933264	0.0465181	0.893628
AP002884.1	-0.00281556	0.0466223	0.878871
GLRX	-0.00400044	0.0467185	0.860541
MVP	-0.00414895	0.0467376	0.970348
DPF2	0.0031772	0.0468453	0.949918
MAGEF1	-0.00432286	0.0470391	0.92832
LMBR1	0.004009	0.0470954	0.84427
MPV17L	0.00345322	0.0471804	0.944944
DCLRE1B	-0.00419257	0.04731	0.797394
DGCR8	0.00424164	0.0473321	0.949918
ZNF93	0.0043477	0.0473337	0.962312
TLCD1	-0.00313451	0.0473569	0.730272
PPP6R2	0.00356269	0.0473831	0.944944
PM20D2	-0.00450209	0.047465	0.99478
MTERF3	-0.00402176	0.0474927	0.989899
METTL2B	-0.00417936	0.0476118	0.695792
KPNA2	-0.00207998	0.0476366	0.732599
ANO8	-0.00340661	0.0476786	0.976029
IL27RA	-0.00323307	0.0477033	0.903018
OXSM	-0.00365137	0.0477728	0.92063
ARHGEF6	-0.00393328	0.0477771	0.879537
SNX2	0.00239503	0.0478966	0.970348
LARP7	0.00128254	0.0480366	0.989899
LAGE3	-0.00434573	0.048335	0.907741
SLC20A1	0.00319753	0.0483422	0.822091
NT5C3A	-0.00182863	0.0484296	0.991055
NKAPD1	0.00173213	0.0484506	0.838385
F8A1	0.00396142	0.0485039	0.959296
ANKMY2	-0.00380513	0.0485308	0.97071
STX17	-0.00373208	0.0486449	0.929684
GGCT	-0.00442691	0.048672	0.987897
HNRNPDL	-0.000885968	0.0488417	0.861649
SLC25A4	-0.0029346	0.0488548	0.981522
RTF1	0.000858621	0.048878	0.94926
FBXL16	-0.0038731	0.0489488	0.902488
GGNBP2	-0.000978094	0.0490462	0.451912
HEATR6	0.00421996	0.0493258	0.697517
RPL39L	-0.00393844	0.0494005	0.955426
USP22	-0.00228501	0.049467	0.989208
MTA3	-0.00435419	0.0496117	0.989041
U2AF1L4	-0.00314877	0.0498358	0.838385
TOMM40L	-0.00331122	0.0498653	0.92063
F5	0.00384938	0.0498695	0.97071
PPP1R9B	-0.00404296	0.0499926	0.97071
PEX3	0.00417348	0.0500229	0.94926
OAS1	-0.00466851	0.0500614	0.959296
ORAOV1	0.00392849	0.0501681	0.980332
AF213884.3	0.00318775	0.0502061	0.92877
AC105020.6	0.00244634	0.0502576	0.841317
SOCS3	-0.0036849	0.0502641	0.942222
PDE7A	-0.00329009	0.0504006	0.78545
ST3GAL1	-0.00427036	0.0504206	0.998686
TAP2	-0.0036744	0.0505815	0.949918
HSD17B10	0.00267372	0.0506596	0.860541
ANKRA2	-0.00222573	0.0507457	0.989899
TRDMT1	0.00423641	0.0510406	0.981522
CSRNP1	-0.00251515	0.0510659	0.998686
ARHGAP11B	0.00374903	0.0511721	0.916319
MAFK	-0.00326085	0.0511845	0.994804
FMR1	-0.00304555	0.0512456	0.996333
RHOBTB3	-0.00404116	0.0513014	0.945258
CANT1	-0.00347538	0.051302	0.713279
AC005076.1	-0.00290132	0.0515764	0.97071
ACOX3	0.00340383	0.051654	0.911519
ZNF713	0.00337152	0.0516783	0.92877
ELP3	-0.00441907	0.0516841	0.96355
RING1	-0.00393852	0.0517312	0.945258
ARL2BP	0.00157018	0.0517412	0.989899
APAF1	-0.00390016	0.0520696	0.909506
DPAGT1	-0.00328226	0.0522149	0.94926
GPR171	0.00331618	0.0523533	0.988402
NUBPL	-0.00439423	0.0524517	0.97071
STAG3	-0.00390314	0.0524572	0.970348
SAMSN1	0.00143224	0.0524647	0.744785
DDX51	0.00321258	0.0526857	0.89502
PHLPP1	-0.00365466	0.0528125	0.938646
MARCH8	-0.00307691	0.0528597	0.899435
SFXN3	-0.00401292	0.0529025	0.949194
LY86	-0.00264271	0.052994	0.909506
AL136454.1	0.00395551	0.0531883	0.971904
LPCAT1	0.00393441	0.0532454	0.992138
PCYOX1L	-0.00405793	0.0533179	0.807658
MFSD5	-0.00400607	0.0535295	0.949918
PPFIA1	-0.00408134	0.0535472	0.911519
GBP1	-0.00521855	0.0535782	0.996025
BIN2	-0.00223372	0.0535925	0.795001
DSE	0.00455536	0.0535954	0.998686
CAPRIN2	-0.00443719	0.0536435	0.916523
WRB	0.00432166	0.0537767	0.94926
PPM1D	-0.00393755	0.053929	0.989899
MAPK6	-0.00260109	0.0539425	0.732599
SUCLG2	-0.00304823	0.0541245	0.838385
ALOX5AP	0.00320413	0.0541389	0.803101
SLC25A14	-0.00347129	0.0541534	0.94926
GADD45A	-0.00154966	0.0541711	0.909506
GNA15	0.00302656	0.0542383	0.895839
REPIN1	-0.00402886	0.0542699	0.697517
AC004585.1	-0.00270384	0.0542841	0.971904
HLA-B	-0.000563507	0.054287	0.821521
SSU72	-0.00122329	0.0543048	0.881381
HDAC7	-0.00362458	0.0544108	0.732599
MSH6	-0.00310736	0.0545166	0.907741
ZNF786	-0.0034551	0.0545887	0.697517
CNPPD1	-0.0029807	0.0547592	0.436485
CALM2	0.00106043	0.0548645	0.792816
C14orf28	-0.00422086	0.0549979	0.959986
TRAF5	-0.00401885	0.0551641	0.989899
DLGAP1-AS2	0.00378333	0.0552239	0.822091
ZNF597	-0.00389742	0.0554708	0.989899
HNRNPA1L2	-0.00419692	0.0555961	0.899435
BTN2A1	-0.00458142	0.0556658	0.959296
TNNT3	-0.00319469	0.0559391	0.971904
MIB1	-0.00419224	0.0560584	0.985688
SMARCD2	-0.00395751	0.056142	0.989899
LFNG	-0.00386357	0.0561822	0.899147
ANO9	0.00382445	0.0563294	0.878871
STAT2	-0.00336746	0.0564995	0.99629
CD164	-0.00108917	0.0566761	0.99629
GLCCI1	-0.00300498	0.056678	0.792816
SELENOK	0.00105837	0.0568157	0.969508
ACOT7	0.00332687	0.0568966	0.437616
POLR2C	0.00105161	0.0569058	0.959986
AL133338.1	-0.00352106	0.056918	0.991055
AP3M2	0.00107169	0.0569562	0.853777
FAM234A	-0.00394342	0.0569702	0.668715
TOPORS	-0.00227588	0.056976	0.838385
PSMB3	0.00179236	0.0571671	0.802106
TNIP1	0.00129182	0.0574715	0.986562
PIGA	0.00245169	0.0575662	0.938388
CD226	-0.00396392	0.0575898	0.748734
RNF138	0.0012063	0.057851	0.952705
KLHL7	0.0044256	0.0579432	0.751662
POLR3E	0.00127408	0.0579699	0.902305
GRPEL1	-0.00145202	0.0580048	0.960275
LINC01772	-0.00431804	0.05808	0.905988
SLC16A10	-0.00424712	0.0581347	0.96644
AC092849.1	-0.00327162	0.0583187	0.878871
C16orf54	0.00404854	0.0584094	0.797394
XPO1	-0.00190183	0.0584244	0.945258
DDX28	-0.00300953	0.0584786	0.879201
PHF23	-0.00252977	0.0584916	0.744785
UBQLN2	-0.00290932	0.0585295	0.989899
FRMD8	0.00386686	0.0585517	0.97071
NFYB	0.00447976	0.058639	0.942542
SP2	-0.00303378	0.0587158	0.996333
CEP131	0.00340757	0.059204	0.989899
RGMB	-0.00351949	0.0592055	0.957226
MEF2D	0.00163678	0.0593358	0.931602
PHF1	0.0014418	0.0593461	0.991055
AC008741.2	0.00367115	0.0594333	0.889164
MLLT3	-0.00159558	0.0595992	0.991055
UBE2I	0.000992202	0.0596094	0.756019
C17orf80	-0.00323259	0.0597563	0.873072
ZNF879	0.00283056	0.0597958	0.830009
PSMD11	0.00151132	0.0598884	0.998686
YIPF3	0.0030179	0.0599879	0.993692
MTRNR2L1	-0.00493704	0.0601477	0.97071
METTL18	-0.00383967	0.0602124	0.774894
PLCH2	-0.00367398	0.0604939	0.986182
SLC9A3R1	-0.00364261	0.0606033	0.949918
MORC2-AS1	-0.00412137	0.0606622	0.957159
TMEM68	-0.00385017	0.0607163	0.958445
PRKCE	-0.00365301	0.0609388	0.9641
ARFGAP3	-0.00334628	0.061027	0.889342
CLCN6	0.00381866	0.0610717	0.94926
C5orf30	-0.00326678	0.061086	0.97071
AC013264.1	-0.0037159	0.0611136	0.998686
TFRC	-0.00162136	0.0611193	0.972333
PIK3R5	-0.00413504	0.061167	0.899435
TASP1	-0.00357841	0.0613128	0.92063
HIPK1-AS1	-0.00347653	0.0613207	0.967672
AC008467.1	0.00332354	0.0613364	0.989127
MAP3K9	-0.00375586	0.0615042	0.989899
MIF-AS1	0.00264988	0.0615242	0.681339
CAP1	-0.00288301	0.0615571	0.760576
TARSL2	-0.00255064	0.0618563	0.990438
JRK	0.00363217	0.0618563	0.949918
MIR22HG	0.00413472	0.0618742	0.9244
GTDC1	0.00385353	0.0619107	0.999931
DDX5	-0.000618251	0.0619705	0.987744
YBX3	-0.00187013	0.0620445	0.971904
NECAB3	-0.00312206	0.0621374	0.959986
GNAI2	-0.00121438	0.0621715	0.873569
RAB25	-0.00310089	0.062218	0.960275
TCEA1	-0.000955249	0.0622732	0.959296
PNMA3	0.00283663	0.0623352	0.971904
TARBP1	-0.0041614	0.0624978	0.989899
GCNA	0.00325056	0.0625946	0.878871
AC062017.1	-0.00438532	0.0625966	0.94926
CTSW	0.00433264	0.0627478	0.873625
KAT6B	0.0011628	0.062796	0.830009
TAB1	-0.003847	0.0628966	0.681339
CCDC85B	-0.00141936	0.0631861	0.989899
KIAA0556	-0.00351598	0.0632838	0.945258
ZDHHC23	0.0028833	0.0633287	0.981522
CDC7	-0.00366651	0.0633464	0.838385
PPM1K	-0.00283681	0.0633614	0.998686
MINDY1	0.00254182	0.0634298	0.94161
RBM14-RBM4	-0.00288998	0.063505	0.9641
YTHDF3-AS1	-0.00358591	0.0637262	0.944944
SH3TC1	-0.0036599	0.0637601	0.99629
RIPK2	-0.00382588	0.0638394	0.952314
ARG1	-0.00341043	0.0638528	0.926803
TMEM206	-0.00351396	0.0640061	0.981522
ENO1	-0.00150021	0.0640598	0.938646
ITPKC	-0.00329442	0.0641274	0.841317
TIMM8A	0.00420218	0.0641773	0.838385
SLC29A3	-0.00354048	0.0642311	0.987897
LARP1	-0.00300031	0.0642921	0.698302
AL080276.2	-0.00382814	0.0643357	0.853777
PSMA6	-0.00283504	0.0643796	0.989127
HNRNPR	0.000971065	0.0644073	0.958082
KNOP1	-0.00390276	0.0645302	0.700059
ZNF318	-0.00374858	0.0647354	0.807193
AKR7A2	-0.00464448	0.0650192	0.88459
QSOX1	0.00390888	0.0651926	0.713279
ZW10	-0.00304332	0.0652792	0.94926
HERC5	-0.00400973	0.0652883	0.9244
DHX37	0.00362786	0.065361	0.981522
MEGF9	-0.00282473	0.0654081	0.90963
CTBP1	-0.00268535	0.0654651	0.998686
MCM9	0.00270296	0.0654887	0.958445
ACACB	-0.00275819	0.0655155	0.751662
NFIX	-0.00292932	0.0657848	0.848013
FAM120AOS	-0.00237872	0.0657988	0.995587
EZR	0.00143546	0.0658425	0.989899
TELO2	-0.00363007	0.0659009	0.980849
RDH14	-0.00333575	0.066017	0.883546
MIR29B2CHG	-0.00356158	0.0663028	0.953464
SCP2	0.00211507	0.0663127	0.998686
CHFR	-0.00333231	0.0664631	0.97071
PVT1	-0.00359681	0.0664963	0.965748
COQ8B	0.00357807	0.0666591	0.99629
TCF25	0.00107902	0.0667818	0.99629
PMEPA1	0.00458266	0.0669324	0.948197
CTDSP1	-0.00364491	0.0670265	0.970348
AC124312.1	-0.00397762	0.0672001	0.927518
SNAPIN	-0.00387116	0.0672352	0.966402
ZNF568	-0.00409629	0.0673436	0.78545
EFL1	-0.00339664	0.0673958	0.909506
CD69	-0.00121813	0.0674704	0.961529
AC009309.1	-0.00323758	0.0676138	0.99629
NCK1	-0.00226552	0.0677188	0.757998
WDR48	0.00161504	0.0678558	0.949918
TSR1	-0.00195177	0.067967	0.413428
CKB	-0.00253342	0.0679802	0.9244
AC012360.3	-0.00388358	0.0681131	0.95661
CHPF	-0.00351781	0.068216	0.969508
CENPE	-0.00394218	0.0682549	0.878871
NDUFA4	0.000655343	0.0682666	0.78545
RBM34	0.00252466	0.0682797	0.916523
CACTIN	-0.00386673	0.0682917	0.986012
ATF7IP2	-0.00143408	0.0683213	0.57451
TTC39B	-0.00373894	0.0685604	0.873569
RPF1	0.00125801	0.0686509	0.907741
DAPP1	-0.00422273	0.0688732	0.98394
NGDN	-0.00134539	0.0689248	0.959865
LRRC57	0.00185002	0.0689286	0.988778
MDH2	0.00135392	0.0689601	0.94926
SEC31A	-0.00224871	0.0689788	0.9641
FAM50B	-0.00395392	0.069036	0.810983
DUSP11	0.00107101	0.0691477	0.724461
LINC01679	0.00336103	0.0692677	0.95595
DGUOK	-0.00166883	0.0693258	0.965076
UBQLN4	-0.00348315	0.0694106	0.700059
WDR45	-0.00246148	0.0695983	0.751662
ADTRP	-0.00331749	0.0696087	0.995587
CITED2	-0.00175811	0.0697468	0.916523
MRPS6	-0.00311493	0.0697566	0.949918
LYZ	-0.00355773	0.0697733	0.968305
DSTN	-0.00125746	0.0700824	0.984507
DLGAP4	-0.00418797	0.0701203	0.985173
SKAP1	-0.00156935	0.0701579	0.854269
TPR	-0.00128336	0.0701695	0.971904
BEST1	0.00366898	0.0702162	0.942222
LINC00893	-0.00376903	0.0702173	0.959296
R3HDM1	-0.00340214	0.0702288	0.950216
SETD9	0.00334657	0.0702538	0.949997
SCRN2	-0.00366668	0.070354	0.970348
ICOSLG	0.00421579	0.070446	0.932254
TRBV18	-0.00252254	0.0705907	0.57451
TBC1D2	0.00275008	0.0706484	0.992613
MSRA	-0.00354178	0.0706783	0.774538
MARK4	0.0036554	0.0706889	0.970348
HLA-E	-0.000786233	0.0707116	0.969508
PBXIP1	-0.00139474	0.0708978	0.970348
L3MBTL3	-0.00366776	0.071012	0.953313
STXBP3	-0.00277497	0.0710152	0.944029
WDSUB1	-0.00369209	0.071023	0.949918
ZNF257	0.00285407	0.0711259	0.97071
TRMO	-0.00334666	0.0711846	0.945258
GMPS	-0.00280463	0.071194	0.989899
ZNF207	-0.000936949	0.0711961	0.821147
FBXL22	0.00385107	0.0712039	0.981522
FAM111A	-0.00377933	0.0712057	0.9641
ZDHHC8	-0.00393572	0.0714473	0.878871
MAGOHB	-0.00387628	0.0717359	0.995587
BIRC2	0.00122783	0.0718159	0.94926
KLF12	-0.00183837	0.0718567	0.999829
FAM96A	-0.00286414	0.0719138	0.82383
LIAS	-0.00330598	0.0719652	0.863758
ABHD17A	-0.00164892	0.0719846	0.697517
PQLC1	-0.00280081	0.0720625	0.713279
KCNQ1OT1	-0.00408479	0.0723247	0.874548
MPC1	-0.00240222	0.0723858	0.216596
REM2	0.00375847	0.0724263	0.868087
UBXN7	0.00135038	0.0725454	0.9641
TDP2	-0.0026047	0.0726881	0.90146
ELP2	-0.00122118	0.0727065	0.804143
CIC	-0.00287805	0.0728539	0.994294
NR3C1	0.00122643	0.0728674	0.933283
FBLN5	-0.00286454	0.07294	0.878871
PLEKHM2	0.00196388	0.0731342	0.9641
ALAS1	-0.0035866	0.0732684	0.98394
LBHD1	0.00284376	0.0733209	0.879129
FAM216A	-0.00283656	0.0733628	0.989899
WDR70	-0.00285801	0.073393	0.295356
DNAJC9	-0.00294187	0.0735815	0.853777
FDX2	-0.00340938	0.0736109	0.971904
AC104109.2	-0.00259735	0.0736897	0.955097
B2M	-0.000651889	0.0738089	0.91744
AC093827.4	0.00282714	0.0738106	0.938646
HES4	0.00422898	0.0738351	0.99629
CD44	0.000798605	0.0739027	0.978263
CNPY3	-0.0021507	0.0739561	0.774894
GRPEL2	-0.00377271	0.0740292	0.864029
AC048341.1	-0.003847	0.0741656	0.838385
DST	-0.00287795	0.0741931	0.908316
STAG1	-0.00165981	0.0742179	0.942222
ABCB7	-0.00356482	0.0742403	0.838385
IFFO1	-0.00375623	0.074305	0.971904
ING5	-0.00246509	0.0743346	0.862436
IRF2BPL	-0.00282073	0.0744101	0.957159
C20orf194	-0.0029388	0.0744453	0.912952
AC068473.5	-0.00348356	0.0745982	0.912062
NR2C2AP	-0.00333931	0.074643	0.878871
GCLM	-0.00369803	0.0746835	0.873409
ENTR1	-0.0027384	0.0747501	0.989899
AAK1	-0.000838559	0.0747709	0.971904
SS18L1	0.00281676	0.0747803	0.879537
CNNM3	0.0037938	0.0748856	0.961138
USP48	0.00258569	0.0748922	0.9641
WDR77	0.00365921	0.0750014	0.946578
NSA2	0.000628494	0.075019	0.9244
CENPU	-0.00361267	0.0752859	0.878871
MORC2	-0.00372441	0.0753644	0.912062
BTN3A1	-0.00325456	0.0754253	0.992613
PIAS2	0.002829	0.0755601	0.969508
PHF6	-0.00339895	0.0755883	0.841317
UCHL3	-0.00286998	0.0755959	0.853777
ABHD2	0.00403697	0.0756983	0.965624
IFT122	0.00354657	0.0757644	0.960275
DHRS12	0.00350804	0.075808	0.889164
SLCO3A1	-0.00275516	0.075872	0.97071
PANK4	-0.00374666	0.0759172	0.92877
DCAF12	0.0030856	0.0762352	0.960275
OSBPL10	0.00433962	0.0762435	0.94926
OSER1-DT	-0.00317788	0.0762569	0.988778
DOCK11	-0.00344343	0.0762677	0.879537
TUSC2	-0.00281101	0.076339	0.912624
GPAA1	-0.00366124	0.0764439	0.9641
RNF125	0.0012534	0.0764799	0.918155
MRPL1	-0.00207374	0.0765063	0.959986
PARL	0.00202627	0.0765503	0.957424
LUZP1	-0.00251792	0.0767119	0.963061
TMEM123	-0.00101371	0.0767554	0.859888
SNRPE	0.000871238	0.0769131	0.992816
MAST3	-0.00362039	0.0769156	0.907741
KIAA0355	-0.00328726	0.0769232	0.940215
TMEM267	0.00394069	0.0769898	0.868087
LINC01336	0.00360116	0.077113	0.873072
SRSF9	0.000888348	0.0771342	0.912952
MYCBP	-0.00302578	0.0773049	0.881381
RTL8A	-0.00330477	0.0773539	0.989899
WDR6	-0.00366473	0.0773564	0.838385
CNDP2	-0.00314931	0.0774312	0.89462
REXO4	-0.00303912	0.0776305	0.9641
CEP70	0.00340963	0.0777291	0.907741
USP18	-0.00482457	0.0777765	0.981929
AL592148.3	-0.00232603	0.0778009	0.994804
LINC01281	0.00423476	0.077808	0.949918
SUCO	-0.00143981	0.0780845	0.988778
UVRAG	-0.00345953	0.0781805	0.955426
AASDH	-0.0029909	0.078196	0.948434
PTEN	-0.0021445	0.0782258	0.893567
PSME3	-0.00338416	0.0782292	0.958445
TXK	-0.00295478	0.0784064	0.935109
MINOS1	-0.00230955	0.0784157	0.981522
TRMT44	0.00386284	0.0784591	0.907741
NPM1	-0.000444181	0.0785568	0.838385
CD81	0.00125682	0.0786583	0.970348
RAB11FIP5	0.00278001	0.0786611	0.958082
H2AFJ	-0.00162948	0.0786612	0.899435
SETD1A	0.00335823	0.0787188	0.889342
TRAK2	-0.00272654	0.0788715	0.841317
THUMPD1	-0.00111162	0.0789155	0.9244
OAS2	-0.00447152	0.0789454	0.994567
TESPA1	-0.00210534	0.079051	0.998686
RNF122	-0.00333029	0.0791465	0.981522
CLDN1	-0.00338166	0.0791707	0.995587
UBE2D1	-0.00328498	0.0791722	0.991055
CEP57L1	-0.00303925	0.0792326	0.451912
PEX13	0.00348813	0.0792406	0.972023
TRNT1	-0.00303223	0.0794293	0.880679
SPON1	0.00389496	0.0794477	0.757998
CLSPN	-0.00246811	0.079685	0.9641
HK1	-0.00277872	0.0797312	0.978263
LINC02273	0.00384049	0.0797337	0.971221
SELENON	-0.00391411	0.0799107	0.876357
CD58	0.0033974	0.0799248	0.971904
GALNT11	-0.00280153	0.0799556	0.990832
KRR1	-0.000838387	0.0799587	0.891233
SLC7A6	-0.00257534	0.0803098	0.96644
SLC35B1	-0.00335777	0.0804524	0.809026
AGPAT1	-0.00409341	0.0805624	0.928823
CRBN	0.000942083	0.0805689	0.774894
DAXX	-0.00429274	0.0806481	0.998686
NT5DC1	-0.0034879	0.0807121	0.969508
SARM1	-0.00318622	0.0810778	0.907741
DTX1	-0.00328102	0.0812866	0.841164
CRADD	0.0038123	0.0814519	0.998686
COMMD6	0.000601136	0.0814591	0.700059
UBE2R2	-0.00208589	0.0815278	0.751662
NME4	-0.003082	0.0815382	0.891233
MAGEE1	-0.00312995	0.0815659	0.797394
GLS	-0.0013919	0.0815666	0.82383
MCEE	-0.00385745	0.0815728	0.995587
CNN3	-0.0035874	0.0816828	0.940215
ZNF740	0.00383163	0.0817364	0.989899
DAZAP1	-0.00192939	0.0818232	0.807658
TRIM60	0.0028173	0.08189	0.930928
TTYH3	0.00299442	0.0819849	0.838385
ACYP2	0.00405154	0.0820304	0.933519
DUS3L	-0.00338894	0.0820704	0.846451
ISG20	-0.00139845	0.0824863	0.9244
URM1	0.0025307	0.0825246	0.863335
NDUFAF3	-0.0035342	0.0825931	0.99629
C19orf66	-0.00277385	0.0826054	0.971904
PTP4A2	-0.000833424	0.0827716	0.988778
PARP10	-0.00406789	0.0828208	0.944375
ZNF230	0.00362458	0.0828333	0.949918
TBCK	-0.00359289	0.083149	0.970348
SNX30	0.0034116	0.0832802	0.787068
CCDC88A	0.00417617	0.083388	0.873072
ZNF664	-0.00371733	0.0833973	0.94926
OXR1	-0.00375196	0.0834165	0.899435
ULK2	0.00340797	0.08344	0.822091
CYBA	-0.00168349	0.0837239	0.998686
GIMAP4	-0.00412469	0.0838167	0.853777
FAM229B	0.00344937	0.0838346	0.933275
POLR2L	-0.0022106	0.0839277	0.933067
SHISA5	0.00225422	0.0839877	0.97071
AGBL3	0.00276519	0.0840529	0.954484
TRIM16L	0.00248958	0.0842414	0.914303
SLC29A2	0.00262627	0.0842796	0.78545
TRA2B	-0.000819981	0.0843491	0.99629
ZNF528	-0.00346209	0.0844438	0.994338
FAM83D	-0.00286255	0.0845363	0.841317
C11orf80	0.00328973	0.0845457	0.92832
CCT3	-0.00204888	0.0846005	0.968746
DUSP2	-0.00174084	0.0846619	0.945258
PIK3CA	0.00104011	0.0847277	0.822091
DHX34	-0.00310555	0.0848404	0.879965
USP19	0.00402272	0.0849136	0.878871
NDUFA13	-0.00191758	0.0849382	0.994804
HOTAIRM1	-0.00381109	0.0850264	0.935109
THAP1	-0.0025047	0.0850665	0.97071
UCHL5	-0.00348171	0.0852176	0.936782
NAA50	0.00208166	0.0852258	0.988778
RNF20	-0.0035051	0.0852532	0.938646
SYNGR2	-0.00280713	0.0852904	0.744785
IRAK2	0.0028034	0.0853689	0.950126
CXorf56	0.00271797	0.0855523	0.700059
PSME4	0.00150121	0.085561	0.966979
ZFP36L1	-0.00115667	0.0855851	0.932616
BRK1	0.00122755	0.0857631	0.668715
SNU13	0.000827989	0.0858409	0.829484
LYRM2	-0.00200503	0.0858666	0.751662
RAB27A	-0.00361382	0.0860533	0.922984
SPON2	0.00334056	0.0860722	0.94926
LMBRD2	-0.00330195	0.0865678	0.981522
C10orf143	-0.00321608	0.0865769	0.99629
SF3A2	0.00130635	0.0866165	0.713279
CD47	-0.00124187	0.0866589	0.838385
FMN1	0.00277687	0.0867098	0.882974
EFHD2	-0.00263553	0.086857	0.956707
SOS1	-0.00363426	0.0869929	0.907416
SMN2	-0.00373792	0.0870066	0.847095
ZNF197	0.00359907	0.0870151	0.713279
CCR4	-0.00382502	0.0873234	0.97071
NMRK1	-0.0027649	0.0874264	0.934065
PARP9	-0.00436329	0.0875212	0.989548
FAM3C	0.00319542	0.0876346	0.989899
STAU1	-0.00216004	0.0876376	0.934119
HDAC2	-0.00253285	0.0878566	0.940215
FBXW2	0.00280758	0.0879484	0.989899
AIMP1	-0.00101469	0.0883101	0.99629
APH1A	-0.00115663	0.0883345	0.838385
CCPG1	0.00214445	0.088416	0.978263
ZEB2	-0.00243169	0.0885326	0.954667
EFCAB13	-0.00300802	0.0886561	0.971904
ELL2	0.00230338	0.0887585	0.916469
FAM117B	-0.00154429	0.0887745	0.893567
PSMA2	0.0013283	0.0887933	0.90807
NUFIP2	-0.00107503	0.0891668	0.940215
AL031846.2	0.00358789	0.0893215	0.971904
HEATR3	-0.00350343	0.0893475	0.907416
TAF1B	-0.00389027	0.0895867	0.988402
SEPT8	0.0028056	0.0897974	0.96759
GARS	-0.00221232	0.0898764	0.9641
ETS2	-0.00364693	0.0898816	0.92063
PSIP1	-0.00124689	0.0899942	0.908734
APBB3	-0.00326644	0.0900169	0.996978
AGO3	-0.00246536	0.0900425	0.963768
FAM45A	-0.00260595	0.0900457	0.95405
SLC25A38	-0.00231852	0.0903746	0.9641
B4GALT5	0.00360657	0.0905526	0.879537
UBXN11	-0.00315733	0.0905703	0.985688
DCUN1D5	0.00245683	0.0906071	0.822091
SEC23A	-0.00260309	0.0906385	0.9641
CRELD1	-0.00354717	0.0908041	0.996978
ZNF667	-0.00301009	0.0908403	0.896846
HP1BP3	-0.00117146	0.0909439	0.57451
ZBTB7A	-0.00252269	0.0910374	0.169749
VIM	0.00142763	0.0911083	0.891233
KLHL26	0.00340937	0.0911921	0.697517
RASGRF2	-0.00407496	0.091294	0.862257
DNAJA4	-0.00299173	0.0913701	0.970348
RNF2	-0.00338468	0.0914787	0.909506
SUGP1	0.00346356	0.0917266	0.988778
MYL12A	-0.00132666	0.0917309	0.933014
IFRD1	-0.00112248	0.0917601	0.949114
AL049840.1	0.00269431	0.0917759	0.998686
CXorf21	-0.00363367	0.0919793	0.980332
PAXBP1	0.00202975	0.0921715	0.971904
ZNF566	-0.00340152	0.0921865	0.96644
ZNF92	-0.00220726	0.0922504	0.775708
ARHGAP45	-0.00197378	0.0923061	0.971904
PMPCB	-0.00121203	0.0924167	0.958082
AL138963.3	-0.00336868	0.0924362	0.92063
RTN4	0.000800646	0.0924883	0.989899
WAPL	0.0012379	0.0925165	0.998686
CTSC	-0.00293939	0.0925634	0.978263
RNF146	-0.00350404	0.0926703	0.97071
ABHD10	-0.003516	0.0927432	0.971221
OTUD7B	-0.0025673	0.0928471	0.697679
CCND1	0.00323337	0.0930009	0.987138
SLC44A4	-0.00280202	0.0930248	0.940215
ZNF302	-0.00264597	0.0930309	0.99816
CCDC32	-0.00320412	0.0930574	0.97071
NSD1	-0.00152453	0.0931016	0.695792
NOD1	-0.00313985	0.0931065	0.969471
GFI1	0.00364662	0.0931539	0.916319
ULBP2	-0.00368179	0.0931571	0.695792
NDUFA3	-0.00235976	0.0932612	0.989899
FBXO30	-0.00324079	0.0932972	0.838385
RBMS2	-0.00295568	0.0933804	0.930928
HNRNPF	0.00123609	0.0934809	0.912665
PAXX	-0.00132418	0.0935904	0.774894
ACTN1	-0.00220417	0.0936487	0.713279
GRK6	-0.00200501	0.0936911	0.998686
CDC37	-0.00124079	0.0937288	0.713279
HDHD5	-0.00385963	0.0937322	0.998686
ZNF606	-0.0033393	0.0938483	0.841317
EXO5	0.00329932	0.0939285	0.807193
IRF2	-0.0036309	0.0940109	0.838385
S100B	-0.00210963	0.0940489	0.92063
FEN1	-0.00299257	0.0941803	0.989899
POLR2J	-0.00119436	0.0942927	0.700059
STAM-AS1	0.00356737	0.094432	0.976029
VPS72	-0.00377411	0.0947877	0.94926
ZNF569	0.00358592	0.0948702	0.807193
ATAD2B	-0.00276846	0.0949416	0.942222
CHP1	0.00300568	0.0949787	0.893567
CFL1	-0.00117419	0.0952552	0.732599
SNRPN	-0.00130188	0.095328	0.980906
ARHGEF37	-0.00331756	0.0953675	0.980906
AC004148.2	0.00256843	0.0954388	0.78545
RINL	-0.00340711	0.0957643	0.950442
ALKBH5	-0.0016674	0.0957729	0.969508
STMN3	-0.00295834	0.0957741	0.63516
MRPS5	0.00245577	0.0958309	0.989899
RALY	-0.00114229	0.0960394	0.894942
FTSJ3	-0.0028978	0.096099	0.838385
LPAR2	-0.00297678	0.0961409	0.92063
SUMO1	0.000755345	0.0961941	0.937783
TLE2	-0.00333079	0.0962266	0.944944
HIST3H2A	-0.0038755	0.0962573	0.946451
MEAF6	-0.00146615	0.096473	0.878871
SLC30A4	0.0026767	0.0967369	0.749974
HIGD1A	0.00344036	0.0967393	0.774894
STX17-AS1	-0.00251206	0.0968136	0.970348
RAB11A	-0.00282636	0.0968402	0.989899
C5orf15	-0.00308967	0.0970049	0.919348
UHRF1BP1	0.00392265	0.0972338	0.868087
INTS14	0.00356795	0.0973896	0.80509
USP33	-0.00268209	0.0974342	0.807193
EMP3	0.00109875	0.0974531	0.969508
GDPGP1	-0.0028501	0.0976631	0.981522
PTGER4	-0.00125375	0.097847	0.838385
ZNF627	-0.0032516	0.0981249	0.971904
KNSTRN	0.0032954	0.0981606	0.97071
TMEM202-AS1	-0.00337693	0.0983949	0.971904
SMC6	-0.00348662	0.0986332	0.993652
SDHAF3	-0.0036846	0.0990488	0.989899
ZNF85	0.00357984	0.0991495	0.930928
SELENOI	0.0026296	0.099259	0.841317
FOXP3	-0.00260233	0.0993185	0.9641
MRPL34	0.00129763	0.0993837	0.97071
HES1	-0.00395299	0.0993983	0.891233
UTP18	-0.00188167	0.0994071	0.774894
PHF13	-0.00273822	0.099443	0.944029
ATM	-0.00105624	0.0996344	0.713279
TTLL5	0.00366196	0.0996365	0.97071
CPEB2	-0.00390475	0.099691	0.891233
ACTL6A	-0.00371274	0.099865	0.949997
CTBP1-AS	0.00288315	0.100042	0.971904
N4BP2L1	-0.00227015	0.10015	0.822091
CCDC14	-0.00286651	0.100223	0.998686
IKZF5	0.00131405	0.10028	0.9641
AGO1	-0.00340784	0.100296	0.695792
INPP1	0.00248564	0.100317	0.944944
KANSL1	0.00117437	0.100437	0.969508
MBD3	-0.00360089	0.100576	0.751662
ZNF24	-0.00120418	0.100623	0.879537
SRBD1	-0.00361045	0.100665	0.965624
SAR1B	0.00142482	0.100778	0.944944
XRRA1	-0.0031794	0.100835	0.998686
TSR3	-0.00212977	0.10104	0.887086
NORAD	0.00113141	0.101088	0.78545
BTBD2	-0.00349193	0.101258	0.930928
AL163051.1	-0.00308967	0.10139	0.971904
CFAP97	-0.00219017	0.101421	0.950855
ZNF436-AS1	0.00226214	0.10147	0.961529
PIM3	-0.00134747	0.101563	0.90963
ACAA1	-0.00306355	0.101575	0.960275
NRROS	0.00285848	0.101605	0.94926
TRMT112	-0.00108052	0.101646	0.89462
IBA57	0.00340009	0.101656	0.949918
MAL	-0.000977009	0.10172	0.846762
ZRANB2	-0.001033	0.101731	0.99629
SLC18B1	-0.00330183	0.101813	0.822091
APOA1	-0.00272174	0.101826	0.762908
SNX18	-0.00331344	0.101878	0.987744
SDCCAG8	-0.00327645	0.101914	0.697517
PHLDB2	-0.0030902	0.101957	0.944944
ZNF430	0.00132064	0.101981	0.847095
TCFL5	-0.00310367	0.102032	0.899435
PHF7	-0.0036011	0.102076	0.945258
PAN3	-0.00266322	0.102299	0.759601
RNF126	-0.00110906	0.102351	0.90963
AC022706.1	-0.00214653	0.10243	0.952314
WAS	-0.00237714	0.102557	0.700059
ZFR	0.00100692	0.102803	0.697517
FLCN	-0.00343417	0.102922	0.830009
PXMP4	-0.00332356	0.103064	0.97071
AL137003.2	-0.00342409	0.103137	0.989899
NFAT5	-0.00204918	0.103169	0.878871
RABGAP1L	0.00151071	0.103644	0.892166
ZNF84	0.003473	0.103956	0.969508
PRMT7	-0.00367256	0.103975	0.985688
BCAP29	-0.00313958	0.103997	0.9244
HIP1R	0.00292814	0.104338	0.896662
MCUR1	0.00374252	0.104423	0.85492
CMTR1	0.00349076	0.104441	0.971904
FANCB	-0.00364944	0.104474	0.968547
MRPL55	-0.001173	0.104587	0.787068
MED14	0.00329432	0.104617	0.732599
CAPN7	-0.00234774	0.104707	0.945258
TMCO1	0.0014302	0.104993	0.85492
IRF2BP2	-0.000784123	0.105049	0.988778
HLA-DPB1	0.00369289	0.105075	0.841198
PPP2R2A	0.00137412	0.105179	0.981522
USP39	-0.00266193	0.105298	0.0283693
KIAA0040	-0.00358971	0.105478	0.927518
CDK3	0.00265496	0.105599	0.774894
IFI35	-0.00391453	0.105677	0.955426
EOGT	0.00256981	0.105733	0.99629
RPUSD4	0.00234688	0.105818	0.907741
CS	-0.00191332	0.105844	0.97071
ARL1	-0.00296662	0.105907	0.879129
GPR132	0.00372083	0.105921	0.909868
ZFP62	-0.00338864	0.106033	0.89462
NLRP1	-0.00232673	0.106085	0.893628
MYL6	0.000679207	0.106281	0.908225
CACHD1	-0.00257028	0.106326	0.971904
GTF2A2	0.00102689	0.106562	0.949918
SNX16	0.0029802	0.106665	0.988402
SFMBT1	-0.00350523	0.106672	0.995587
SERPINB1	-0.00142136	0.106713	0.851061
PPP1R13B	0.00359764	0.106787	0.916319
AP001269.4	-0.00351724	0.10682	0.838385
DDX19A	0.00238647	0.106837	0.854269
KIF13B	0.00319193	0.107004	0.989899
WDR91	0.00308254	0.10702	0.90963
AP000547.3	0.00314741	0.107244	0.841317
AGTPBP1	-0.00221254	0.107263	0.970348
HPS5	-0.00358467	0.10727	0.959296
CCDC86	-0.00352731	0.107423	0.998686
HAUS5	0.00330861	0.107447	0.863335
CCDC28B	-0.00355333	0.10749	0.854269
INTS4	-0.00335257	0.107707	0.952314
AL133342.1	-0.00355263	0.107798	0.9244
TMSB15B	0.00324722	0.107839	0.681339
AP3S1	0.00188384	0.107893	0.681339
C6orf89	-0.00272931	0.107964	0.78545
RPP40	-0.00324568	0.108046	0.905988
HACL1	-0.00302519	0.108131	0.940215
LRRC2	0.00362859	0.108314	0.934636
UBE4B	-0.00235584	0.108798	0.752603
ZNF888	0.00275331	0.108877	0.878871
GNG7	-0.00262284	0.109023	0.972023
P4HB	-0.0019651	0.109081	0.829168
STAT5B	-0.00246641	0.109199	0.90807
SPICE1	0.0036117	0.109271	0.998978
FAM41C	0.00378829	0.109341	0.97071
ZSCAN30	-0.00315659	0.109354	0.985688
LINC01011	-0.0030639	0.10943	0.92063
PARP6	-0.00317244	0.109453	0.955426
HOOK3	0.00238161	0.109542	0.94926
PSMB10	-0.00339899	0.109635	0.916319
MRPS31	-0.00281864	0.109637	0.57451
NDUFB5	-0.00269956	0.10975	0.700328
DNAJB4	0.00345049	0.10993	0.90963
CYB561D2.1	0.00318384	0.110165	0.991179
SF3B2	-0.000750008	0.110488	0.971904
FNIP1	0.00137898	0.110957	0.9641
VBP1	-0.00289474	0.111015	0.774894
TMEM25	-0.00312196	0.111137	0.713279
MDK	0.00347087	0.111251	0.998686
GIGYF2	-0.00217978	0.111484	0.957226
VAMP3	-0.00184757	0.111555	0.932254
NUDT17	-0.00245087	0.111568	0.959296
ZNF784	-0.00316567	0.111616	0.928823
GALC	0.00341086	0.111646	0.893567
HIST1H2AH	-0.00286103	0.111747	0.998686
TLNRD1	0.0029976	0.111996	0.792816
AC074032.1	-0.00378031	0.112017	0.993426
SMAD7	0.00198271	0.112196	0.99629
ALDH9A1	-0.00288164	0.112217	0.899435
PAK2	-0.00130095	0.11234	0.436485
ESR1	0.00229244	0.112512	0.988778
IPMK	-0.00351659	0.112525	0.981522
NRIP1	-0.00104083	0.112554	0.995587
BMP2K	-0.00326506	0.112755	0.905433
SLC2A3	-0.00122896	0.112759	0.946578
RASSF6	0.00275388	0.11282	0.989098
YIF1B	-0.00335954	0.112928	0.971904
UBR3	-0.00299484	0.112929	0.928223
TNFAIP1	-0.003193	0.112955	0.991281
NCAPD2	-0.00274857	0.113095	0.94926
FABP5	-0.00313344	0.113114	0.978263
PLCXD1	-0.0032199	0.113197	0.976029
HCLS1	-0.00111021	0.113204	0.938646
DGKE	0.00287793	0.113345	0.891233
MLEC	-0.00251767	0.113462	0.878871
HERC1	0.00107467	0.113598	0.904537
PAIP2	0.00056874	0.113995	0.822091
EML4	0.000824293	0.114162	0.749533
ZNF830	-0.00123978	0.114189	0.891233
ZNF131	0.00133005	0.114619	0.99629
AL139423.1	0.00237393	0.114628	0.988778
SEC62	0.000825506	0.114712	0.996333
ERO1B	0.00227141	0.114767	0.762908
SMUG1	-0.00252888	0.114774	0.976342
TRPT1	-0.00340475	0.114887	0.766942
PCAT1	-0.00344663	0.114909	0.63516
SIPA1L3	0.00302029	0.115025	0.907741
FUBP1	0.00099323	0.115065	0.911311
SARDH	-0.00264021	0.115226	0.949918
HSPB1	0.00179508	0.115315	0.994567
TMTC3	0.0036326	0.115448	0.99629
HENMT1	0.00326578	0.11563	0.9244
ARHGAP17	-0.00295717	0.115713	0.948505
ITSN2	-0.00187698	0.115797	0.78545
RGS10	-0.000739662	0.115877	0.940215
TMOD3	-0.00210448	0.115904	0.879129
PIGP	-0.00295459	0.115912	0.9244
TRAF3	0.00243665	0.115984	0.942222
ARRDC3	-0.00153479	0.116263	0.868087
ABHD16A	-0.00248275	0.116341	0.929808
CEP97	-0.00339206	0.116372	0.821532
EIF2D	-0.00273749	0.116405	0.995587
UGP2	-0.00256388	0.116438	0.810983
ELK4	0.00150182	0.116499	0.986562
NLRX1	-0.00242892	0.116649	0.873569
CAGE1	0.00201471	0.116677	0.952479
C19orf47	-0.00287716	0.116707	0.854936
AIP	-0.00127437	0.116727	0.713279
DYNLL1	-0.00231188	0.116756	0.92063
ATXN1L	0.00229395	0.117054	0.57451
RAB8B	0.00189881	0.117207	0.96644
MRPL22	0.00113268	0.117287	0.821532
ATF2	-0.00240744	0.117334	0.958082
JUN	-0.00117968	0.117584	0.980097
ZNF512	-0.00297715	0.117987	0.944944
EDEM3	0.00320098	0.118012	0.853777
TRUB2	0.00346164	0.118129	0.9641
BCL9	0.0030861	0.118282	0.97071
DCTN2	0.00222095	0.118495	0.998686
CDK8	-0.00341479	0.118584	0.994294
THEM6	-0.00295318	0.118904	0.934775
ZFAND4	0.00274766	0.119127	0.893567
C1QBP	0.000831695	0.119162	0.878871
CSDE1	0.000631707	0.119189	0.942222
NDC80	-0.00314823	0.119256	0.928223
CLEC2B	-0.00138738	0.119316	0.988778
CD99L2	-0.0024288	0.119405	0.916319
PGAM5	0.00297912	0.119455	0.928823
NOLC1	-0.00210523	0.119467	0.981522
PTBP2	0.00194723	0.119614	0.945258
UBXN10-AS1	0.00239938	0.119619	0.801696
FBXO46	-0.00299729	0.119635	0.886113
RNASEH2B	-0.00194011	0.119795	0.89462
SLC25A46	-0.0029979	0.119826	0.797394
ARF4-AS1	0.00250837	0.119888	0.9244
NDUFB6	-0.00187434	0.120111	0.697517
ERV3-1	-0.0025212	0.120182	0.841317
PRDM1	-0.00340471	0.120202	0.981773
CAB39	0.00213885	0.120257	0.93486
H3F3B	-0.000800077	0.120325	0.971904
ENTPD1-AS1	0.00319832	0.120492	0.878871
CROT	0.00337251	0.120511	0.960812
NBAS	-0.00358269	0.120606	0.989899
UFSP2	-0.00361168	0.12085	0.971904
POU2F1	-0.0027907	0.120853	0.9244
ZNF611	0.00334346	0.120976	0.88459
BX890604.1	-0.00359776	0.120988	0.9244
POLDIP3	0.00214203	0.121022	0.9641
C8orf76	-0.00206183	0.121082	0.994567
CDS2	0.00136949	0.121109	0.934935
TECPR1	-0.00266001	0.121136	0.949918
LSM14A	0.000894791	0.121191	0.891233
ITGA4	-0.00193979	0.121225	0.907741
SPART	0.00342523	0.121234	0.912062
AKNA	-0.00189907	0.121244	0.841317
ZFP14	0.00307654	0.121262	0.751662
ZNF444	-0.00348378	0.121407	0.96644
CAPZA1	0.00114194	0.121498	0.792816
XPO6	-0.00254998	0.121624	0.92063
NAPB	-0.00344457	0.121658	0.868087
CCNA2	-0.00210728	0.12166	0.853777
PRDM4	-0.00296272	0.121696	0.880802
ZNF275	0.00349211	0.121821	0.949918
COX7A2	0.000609638	0.122105	0.909506
ACIN1	0.00113265	0.12222	0.744785
AL117379.1	0.00234129	0.12223	0.944944
TMEM63A	-0.00329572	0.122294	0.988402
NCOA6	-0.00305788	0.122294	0.909506
DCAF15	-0.00256332	0.122324	0.998978
CREBRF	-0.000763647	0.122333	0.697517
BRPF1	-0.00312162	0.12247	0.995587
IMPA1	-0.00243887	0.122583	0.642789
VPS52	-0.00304757	0.122795	0.995587
AC008764.8	-0.00331327	0.122839	0.980849
KLRB1	-0.00413449	0.122924	0.90963
PURB	-0.00179023	0.122997	0.763674
EIF2AK4	0.0027281	0.123039	0.998686
TTC13	-0.00327955	0.123055	0.934065
EIF5A	-0.000704468	0.123129	0.928823
CHST10	0.00252197	0.123139	0.94926
DNAJB1	-0.000954435	0.123203	0.92063
HDAC8	-0.00333089	0.123398	0.971904
C16orf58	-0.00330066	0.123438	0.873409
ANXA6	-0.00375925	0.123614	0.760576
METTL4	-0.00350142	0.123616	0.97071
FOXO3	0.00218886	0.123743	0.701432
ITM2B	-0.000509989	0.1238	0.907741
PAOX	0.00224956	0.123845	0.971904
ZAP70	-0.00215054	0.124412	0.891233
FAM122C	0.00339853	0.124473	0.961529
GID4	0.00340705	0.124488	0.9244
POMGNT1	0.00318815	0.124542	0.941459
TRIM56	-0.00280084	0.124575	0.774538
ZFYVE28	-0.0030842	0.124623	0.713279
DNAJC7	0.00108047	0.124634	0.976436
TMEM62	-0.00330867	0.124917	0.751662
MCM5	0.00283418	0.124929	0.99629
ZNF704	0.00330527	0.124948	0.884089
C2CD3	-0.00331418	0.124993	0.989899
ANKMY1	0.00315201	0.125206	0.697517
CTSD	-0.00277751	0.125358	0.695792
AC107871.1	-0.00285177	0.125393	0.949918
CEP63	0.0025462	0.12546	0.971904
ABT1	0.00111834	0.125462	0.908316
FCER1G	-0.00389065	0.1255	0.959296
ALDH7A1	-0.00231379	0.125876	0.96355
C5orf51	0.0033235	0.126064	0.744785
SOCS4	-0.00254198	0.126197	0.931134
CALM3	-0.00132367	0.126249	0.9244
PAXIP1-AS1	-0.00277452	0.126283	0.716631
CAD	-0.00256595	0.126455	0.989899
MAD2L1BP	-0.00290151	0.126482	0.841317
PEX5	-0.00307621	0.126554	0.981522
SMG9	-0.0031492	0.126648	0.99629
MTFR1L	-0.00332211	0.126684	0.981522
ZNF324	-0.00316588	0.126692	0.909506
SLC4A5	0.00222361	0.126745	0.76701
C5orf24	0.00190992	0.126936	0.989899
ARHGEF9	0.00296598	0.126955	0.873072
AP4M1	0.00297638	0.126957	0.993713
OTULINL	0.00108324	0.127122	0.967672
TMEM138	0.00252836	0.127138	0.966907
TRIM65	-0.00276285	0.127263	0.995587
ARL6IP6	-0.00269966	0.127295	0.92063
CHAMP1	0.00331053	0.127373	0.94926
TRAC	0.000880175	0.127557	0.92086
THEMIS	0.00340096	0.127673	0.944944
GCFC2	-0.00236251	0.127896	0.989899
GRK4	0.00266878	0.128006	0.944944
ALMS1	0.00328426	0.128121	0.923869
LATS1	-0.00251135	0.128178	0.989899
AC106739.1	-0.0022474	0.128215	0.958445
EMC4	0.00157126	0.128464	0.985688
ZNF805	0.00271337	0.128526	0.99629
CHAC2	0.00259083	0.128538	0.818119
IRAK1	-0.00300041	0.128625	0.940215
SSH1	-0.00343579	0.128872	0.967421
NCL	-0.000494715	0.129035	0.955426
VOPP1	-0.00227305	0.129044	0.944944
FCRL1	0.00230031	0.12908	0.751662
PDP1	0.00201589	0.129233	0.971904
HIPK1	-0.000936655	0.129298	0.969508
IFIT2	-0.00427195	0.12942	0.892459
ZHX3	-0.00245407	0.129489	0.938646
HIST1H4E	-0.0030691	0.129546	0.96104
TRIM61	-0.00247568	0.129763	0.997556
CHI3L2	-0.003408	0.129809	0.92832
VIPAS39	0.00346507	0.129837	0.893628
DHRSX	-0.00312103	0.13015	0.989127
CNOT6	0.00302075	0.130178	0.998686
TMEM209	0.00230763	0.130285	0.879129
MAVS	0.0032788	0.130335	0.989899
ABCB1	0.00280844	0.130431	0.958082
ZNF623	0.00225385	0.130441	0.9641
PARP12	0.00237866	0.130514	0.989308
KIFC2	0.00309742	0.130525	0.99629
LNX2	0.0031516	0.130645	0.92832
GLIPR1	0.00221385	0.130688	0.838385
CNIH4	0.00168479	0.130782	0.989899
PSMD5	0.00292408	0.130787	0.757804
BRD3OS	-0.00229102	0.130802	0.838385
NOSIP	-0.00128343	0.130811	0.94926
STX8	-0.00302977	0.130963	0.940215
CENPF	0.00319738	0.131057	0.935959
BCL2A1	-0.00211284	0.131128	0.958082
GDPD5	-0.0028426	0.131164	0.9641
ZNF66	-0.0022855	0.131236	0.700328
DECR2	-0.00242176	0.131271	0.969508
CDCA4	-0.00303986	0.131421	0.99629
EDC3	0.00273662	0.131422	0.980849
SFR1	-0.00324748	0.131475	0.949918
BTN3A3	-0.00338166	0.13156	0.909506
PATJ	-0.00333814	0.131656	0.97071
YPEL3	-0.000962401	0.13172	0.713279
TM9SF1	0.00319732	0.131802	0.970348
GNPAT	-0.00208213	0.131804	0.904238
HTRA2	0.00318219	0.131839	0.995587
ADSS	0.00245582	0.131893	0.989899
AL035071.1	0.00338282	0.131964	0.970348
LINC00332	-0.00246462	0.132025	0.822091
CUTC	-0.0027105	0.132029	0.642789
KANSL2	-0.00189889	0.132081	0.942222
BDH2	-0.00320447	0.132113	0.973721
CARF	0.00319422	0.132296	0.988778
NME6	0.00347884	0.132301	0.969508
AC136475.5	-0.00253357	0.132444	0.965859
CYB5R1	-0.00269038	0.13247	0.882669
ZNF492	0.00300311	0.132754	0.774894
EIF2B2	0.00292187	0.132938	0.981522
AC008124.1	-0.00231445	0.133154	0.904238
ARSK	-0.00335401	0.13316	0.92832
UBE2Z	0.00182058	0.133171	0.92832
SSBP4	0.00200356	0.13322	0.698302
SLC30A9	-0.00287659	0.133363	0.989899
BAG4	-0.00277965	0.133613	0.978263
DUT	-0.00191283	0.133758	0.90963
PPIE	0.00217777	0.13384	0.853777
ZNF3	0.00326319	0.133906	0.989899
DTX3L	-0.00355147	0.133952	0.981522
MXD1	-0.00202174	0.134231	0.839892
ZCCHC8	-0.00132514	0.134329	0.957887
RB1CC1	0.000955239	0.13439	0.996025
ATP5MC2	-0.000478329	0.134411	0.9641
FLOT1	-0.00299047	0.134482	0.907741
AC027031.2	-0.00288728	0.134502	0.941337
SYNJ2	-0.00228141	0.13507	0.837837
CYSTM1	0.00306067	0.135188	0.959296
FOS	-0.0014305	0.135223	0.939599
NR1D1	-0.00288241	0.135368	0.965748
NELFA	0.00244074	0.13547	0.9658
FAM13A-AS1	0.00304872	0.135675	0.949918
COA6	-0.00196296	0.13593	0.878871
GEM	0.00340521	0.135981	0.893628
MBIP	0.0014175	0.136093	0.938646
GINS4	-0.00282647	0.136136	0.949918
ATP1B3	0.00231069	0.136236	0.891233
TKFC	-0.00274068	0.136266	0.99629
CLTA	0.000932213	0.13635	0.876357
SDF2	0.0014214	0.136447	0.854269
ZNF831	0.00301055	0.136475	0.99577
RAP1GDS1	-0.00210281	0.136582	0.829484
RDH13	-0.00290467	0.136731	0.949918
AP001462.1	-0.00307724	0.136857	0.992613
NOL7	0.000528371	0.136971	0.994294
AC009812.4	-0.0027833	0.137151	0.82604
ALDH6A1	-0.00307812	0.137252	0.751662
GCN1	-0.00297901	0.137294	0.700059
LIPA	-0.00330598	0.137318	0.971904
WDR36	-0.00198711	0.137321	0.956707
R3HCC1	-0.00117592	0.137322	0.89462
HAT1	0.00130352	0.137579	0.972624
TSPAN6	-0.00245855	0.137641	0.891233
INPP4A	-0.00328446	0.137658	0.94926
MAX	0.000636371	0.137722	0.97071
ZDHHC2	-0.00343057	0.137844	0.891233
AL162377.1	-0.00326117	0.137951	0.989899
IGF2R	-0.00301822	0.138003	0.910195
WIPI2	0.00101368	0.13807	0.955426
ZBED5	-0.00239585	0.138128	0.90963
LANCL2	0.00322884	0.138129	0.9641
SNX27	-0.0027775	0.13816	0.934636
DNAJC11	0.002833	0.138169	0.994294
TCIRG1	0.00264877	0.138256	0.938388
ICE1	0.00141131	0.138277	0.868087
ABAT	-0.00310151	0.13831	0.744785
TLR5	-0.00261294	0.138327	0.732599
UBXN2A	-0.00123007	0.138355	0.938646
TUT7	-0.00219781	0.138403	0.949918
CCDC22	0.00332886	0.138429	0.854269
PRDM15	-0.00278345	0.138443	0.999931
PLEKHA2	0.00239971	0.13846	0.949918
OPA3	0.00313561	0.138515	0.807193
SBDS	-0.00103357	0.138606	0.980097
INF2	-0.0030202	0.138723	0.216596
ETAA1	-0.0032189	0.138761	0.9244
INTS11	-0.00250731	0.138784	0.853777
TMEM223	0.00304988	0.138806	0.829484
GNB2	-0.00196004	0.138829	0.97071
NFATC2	-0.00348279	0.138874	0.971904
ZNF19	-0.00229882	0.138913	0.931134
TIGAR	0.00274127	0.138968	0.891049
AC145124.1	-0.00253567	0.139039	0.905988
KANTR	-0.00293972	0.139206	0.949918
CLP1	-0.00240167	0.139427	0.9244
TICAM1	-0.00342988	0.139436	0.859963
IL15RA	-0.00304309	0.139466	0.945258
HERC2	-0.00263858	0.139585	0.994567
MLH1	0.00256911	0.139756	0.735606
ATG14	0.00123213	0.139794	0.984954
RPUSD3	-0.00318076	0.139803	0.989899
RBM10	-0.00295312	0.140496	0.996978
TMEM135	-0.00292772	0.140642	0.937783
EEPD1	0.00243666	0.140688	0.451912
ZNF335	-0.00231514	0.140852	0.930477
GPAT3	0.00261996	0.141042	0.94926
USB1	-0.00287186	0.141171	0.848013
ZSCAN12	0.00272185	0.141173	0.189774
WDCP	0.00258528	0.141224	0.927518
ATAT1	-0.00249307	0.141291	0.970348
NFKBIE	-0.00318387	0.141317	0.989899
AC100810.3	-0.00249373	0.141326	0.918293
ZNF250	0.00309721	0.14138	0.883924
CMTM3	-0.0010764	0.141444	0.944944
ZNF346	0.00286606	0.141484	0.983714
TNFSF10	-0.00346789	0.141625	0.905433
CACNB2	-0.00231079	0.141678	0.949918
GZMK	-0.00291393	0.141759	0.892166
TGFBR2	0.00109968	0.141943	0.845427
HAPLN3	-0.00262993	0.142068	0.949997
EMC8	0.00179896	0.14231	0.759473
FAM200B	-0.00134261	0.142334	0.698302
PIK3CB	-0.00298026	0.142344	0.830009
IMMP2L	-0.00313445	0.1424	0.92877
LRRC37A3	0.00213749	0.142572	0.969508
SLC25A11	-0.00291938	0.142582	0.998686
CHCHD4	-0.00246809	0.142612	0.944944
GNL3	0.00122684	0.142646	0.989899
TM7SF3	-0.00332878	0.142696	0.945258
AGPAT4	0.00262767	0.14278	0.97071
SLC7A1	-0.0031505	0.142916	0.90963
MMP25-AS1	-0.00301431	0.142935	0.994294
B3GNT2	-0.00134588	0.142949	0.944051
TGDS	-0.00312774	0.143017	0.878871
ZBTB22	0.00277539	0.143173	0.969508
TRMT2A	-0.00330821	0.14318	0.944944
CKLF	-0.00341766	0.143231	0.748734
IMPDH1	-0.00302921	0.14324	0.958082
PEBP1	0.000817844	0.143307	0.841317
MRM3	-0.00222074	0.143338	0.985688
UQCRQ	-0.00112599	0.143389	0.695792
NEK5	0.00269348	0.143442	0.94926
TK2	-0.0028929	0.143493	0.967356
NRDC	-0.00294625	0.143782	0.659506
TAPBPL	-0.00310085	0.143848	0.94926
RPL9	0.000346231	0.144044	0.756156
AC006480.2	0.0026681	0.144108	0.944944
SUPT20H	-0.00235414	0.14411	0.996617
TBC1D15	0.0011719	0.144332	0.982687
TMEM185B	0.00324206	0.144455	0.9641
MRPL46	-0.00213271	0.144584	0.984166
WDR55	-0.00204781	0.144595	0.891233
ING4	-0.00288246	0.14478	0.57451
WDR47	-0.00310587	0.144944	0.968738
TMIGD2	-0.00224852	0.145006	0.97071
ZC3H6	-0.00233449	0.145108	0.848013
AC245452.1	0.00298103	0.145223	0.838385
PIGX	0.00210293	0.145266	0.887196
ARMC6	0.00258726	0.145531	0.811746
PABPC4	-0.00206112	0.145549	0.810983
WDR20	0.00252132	0.146031	0.847095
FGD3	-0.00196313	0.146046	0.99629
SULT1B1	-0.00316808	0.146123	0.940215
LAMP3	-0.00298335	0.146146	0.975785
NSMF	-0.00298681	0.146188	0.907741
PLEKHM3	-0.00329983	0.146254	0.998686
SLC35D1	0.00251922	0.146442	0.966907
FAM20B	-0.00288865	0.146506	0.907741
CDKAL1	0.0022292	0.146632	0.916319
AC009113.1	-0.00277671	0.146644	0.874113
SQSTM1	0.00105275	0.146809	0.978263
RIN3	-0.00247789	0.146911	0.53169
FEM1B	-0.00166269	0.14696	0.810983
RNF169	-0.00208135	0.146996	0.959296
USP4	-0.00293071	0.147009	0.905433
KLF6	-0.000867378	0.147033	0.937783
VPS8	0.00276311	0.147094	0.942222
RNF7	0.00074219	0.147243	0.945258
AC087190.1	-0.00181957	0.147562	0.938646
AL078644.2	0.00218883	0.147727	0.879129
AL356599.1	0.0028605	0.147758	0.959296
RBCK1	-0.00216318	0.147816	0.989208
C12orf49	0.00221496	0.147847	0.967421
SDR39U1	-0.0023537	0.147879	0.878871
CEP152	-0.00314232	0.147897	0.958445
RIPOR2	-0.00206047	0.147928	0.959986
ARHGDIA	0.000701792	0.148019	0.994294
PLPP5	0.00331541	0.148103	0.9641
TMEM216	-0.00320376	0.148134	0.972023
AC007325.4	0.0023282	0.148432	0.945258
CABLES2	-0.00225467	0.148502	0.8537
DECR1	-0.00246941	0.148697	0.713279
AP001160.1	-0.00300745	0.148726	0.878871
UCP2	-0.00283391	0.149018	0.97071
RICTOR	0.000986933	0.149057	0.787068
FRMD6	0.00233479	0.149086	0.970348
CEP76	0.00358673	0.149253	0.893187
B9D2	0.00150454	0.149379	0.971904
CARD8	-0.00291603	0.149413	0.9641
C16orf87	0.00120258	0.149603	0.971904
COG3	0.00111283	0.149849	0.904238
SPG7	0.00147718	0.149931	0.92063
KDM6B	0.00134913	0.150006	0.944944
SLFN12L	-0.00295925	0.150082	0.899435
ATF7	0.00306428	0.150133	0.838385
KPNA4	-0.000835465	0.15026	0.944944
KAT2A	-0.00300786	0.150307	0.898553
WDR46	-0.00316563	0.150331	0.9641
L3MBTL2	-0.00317809	0.150372	0.9641
MRPS15	0.000984585	0.150402	0.821532
STXBP2	-0.00267021	0.150411	0.881381
SHLD2	-0.00267368	0.150605	0.700059
REXO2	-0.00163973	0.150639	0.967421
DENND4A	-0.00170833	0.150775	0.82829
CDADC1	0.00282621	0.150782	0.169992
ASNS	0.00305289	0.150815	0.893567
HMGXB3	-0.00255152	0.150943	0.966402
CD3G	-0.00139236	0.150956	0.908307
ZNF721	-0.00205469	0.150962	0.931134
AL035587.1	-0.00263455	0.151028	0.891233
SGPL1	0.00336457	0.151089	0.991055
CAMK2G	0.00307112	0.151094	0.912665
USP46	-0.00278985	0.151172	0.986562
MAP3K10	-0.00272074	0.151346	0.891233
SLC43A3	0.00270358	0.151362	0.942222
SPAST	-0.00350887	0.151469	0.998686
EFNA1	-0.00292742	0.15161	0.873409
CLIC1	-0.00120539	0.151689	0.969471
PLEKHA3	-0.00243761	0.151723	0.989899
HLA-DMA	-0.00327471	0.151803	0.73834
FEM1C	0.00295962	0.151929	0.879537
B3GALT6	0.00293646	0.152121	0.878871
SPTBN1	0.00100765	0.15213	0.971904
KLF5	-0.00321942	0.152238	0.881381
ACD	-0.00325324	0.152256	0.912062
PPP1CB	0.000889037	0.152284	0.84427
LLGL2	-0.00279829	0.152289	0.989899
SEC14L1	0.00130757	0.152422	0.790821
AC008267.5	-0.00261063	0.152463	0.899435
AC007032.1	-0.00213924	0.152576	0.878871
ZFYVE21	-0.00254758	0.152889	0.757998
POP1	-0.00249637	0.152894	0.774894
RC3H1	0.00164007	0.153258	0.932577
SNX25	0.00285358	0.153312	0.944944
AC093323.1	-0.00300797	0.15334	0.878871
ANKRD36B	-0.00326249	0.153342	0.94926
ACTR5	0.00303593	0.153478	0.989899
RLF	-0.00173854	0.153517	0.989899
ZNF7	0.0032054	0.15368	0.974369
PGLS	-0.000975577	0.153939	0.969508
RARRES3	-0.000809213	0.154089	0.681339
MCRS1	-0.00203753	0.154116	0.878871
BAX	-0.00111016	0.154289	0.878871
GNL1	-0.00167616	0.154405	0.751662
CCDC171	0.00236103	0.154487	0.873409
MICAL3	-0.00203516	0.154499	0.84427
AC106791.1	-0.00224852	0.154515	0.838385
FMNL3	0.00308021	0.154547	0.90963
NRBP2	0.00259643	0.154641	0.950855
IFI44	-0.00359011	0.154836	0.878871
ABCF3	-0.00222934	0.154956	0.907741
AC048341.2	-0.00234859	0.155143	0.989899
CRK	0.0026854	0.155204	0.879537
ARHGAP25	-0.00316605	0.155297	0.917259
DCPS	0.00305209	0.155322	0.885095
TDG	0.00158336	0.155402	0.774894
DPH2	-0.00303512	0.155452	0.874548
CELF1	-0.00167889	0.155709	0.949918
NHLRC3	-0.00311708	0.155796	0.9244
AC097534.2	-0.0031258	0.155802	0.946451
NELL2	-0.00282295	0.155826	0.878871
RPLP1	0.000308803	0.155879	0.63516
TRIP6	-0.00258679	0.155969	0.989899
SLK	0.00251051	0.156012	0.744785
PHKB	-0.00186564	0.156126	0.962244
RORA	0.0011175	0.156312	0.949918
TMEM231	0.00266551	0.156418	0.995587
SEPT7	0.000640356	0.156418	0.958082
ZXDC	-0.00209862	0.156579	0.984507
RNF24	-0.00282028	0.156641	0.989899
PHGDH	-0.00270917	0.156649	0.85492
RAB32	0.00215102	0.156655	0.918918
PLEKHO1	0.00216569	0.156752	0.991763
ZNF821	-0.0031058	0.156754	0.949114
CCDC59	-0.000673322	0.156763	0.8537
ZNF282	0.00258814	0.156776	0.881381
SLC22A5	0.00222277	0.15691	0.99478
TMEM106C	-0.00290996	0.157116	0.774894
CENPB	-0.00312158	0.157189	0.713279
HMG20B	-0.00285215	0.157202	0.767222
ZNF200	0.00303522	0.157542	0.940215
AC010618.3	0.00295478	0.157552	0.97071
CYB561D2	0.0029421	0.157611	0.981522
GADD45G	-0.00225002	0.157762	0.944944
MED13L	0.000932591	0.157785	0.981522
AC007613.1	-0.00289368	0.15784	0.959296
AC007384.1	-0.00319421	0.157907	0.959693
GNPTG	0.00224825	0.158055	0.937783
FBRSL1	-0.00268596	0.158117	0.700059
AL356488.3	-0.00236824	0.15812	0.76002
UBB	-0.000509786	0.158167	0.989899
CHAF1A	-0.00274589	0.158291	0.92877
CLPX	-0.00197795	0.158379	0.989899
AC007388.1	-0.00301557	0.158537	0.90254
BCR	-0.00286847	0.158571	0.938646
POLE	0.00286963	0.158585	0.698302
TRBV28	0.003883	0.158733	0.989899
PFDN2	-0.000710019	0.158777	0.676184
FUNDC1	-0.00240852	0.158915	0.989899
CDK13	-0.000924328	0.158999	0.791556
ARFIP1	-0.00310477	0.159012	0.989899
AL606760.3	-0.00240307	0.159144	0.949918
MICU1	0.00287872	0.159228	0.931134
SERPINB9	-0.0015468	0.15923	0.787068
ATAD3A	0.00278743	0.159404	0.838385
AP003108.2	0.00299565	0.159406	0.914489
STAT5A	-0.00225002	0.159537	0.981522
ULK3	-0.00240732	0.159604	0.944944
GAPDH	0.000508971	0.159686	0.695792
LINC01132	0.00240931	0.159717	0.893567
LMNB2	-0.00291999	0.159809	0.907741
PPP1R3B	-0.00306912	0.159895	0.998978
TRIM5	-0.00230999	0.16002	0.950126
FAM120B	-0.00310946	0.160122	0.96355
DNAJC15	0.00169186	0.160191	0.97071
IFT22	0.00299281	0.160375	0.698302
MARCKSL1	-0.00109688	0.16041	0.969508
MFSD6	-0.00237789	0.160521	0.998686
FLNB	0.00239164	0.160577	0.996388
YWHAE	-0.000854052	0.16058	0.890938
HELZ	0.0011601	0.160652	0.971904
PELI2	0.00273221	0.160659	0.879537
ZMYM5	0.00243433	0.160708	0.938646
CARHSP1	0.00216019	0.160818	0.989899
RTL10	0.00324909	0.160822	0.923586
COQ8A	-0.00211938	0.160831	0.933067
SCYL1	-0.00310058	0.160921	0.998686
SMYD3	-0.00276181	0.161199	0.848013
CIAO1	-0.00283647	0.161214	0.99629
NAPA	-0.00297089	0.161243	0.971904
STK40	0.00265284	0.161349	0.9641
COX7C	-0.000412479	0.161373	0.970348
LARP1B	0.002936	0.161511	0.759473
KBTBD7	-0.00318044	0.161661	0.868087
PARD6A	-0.00259698	0.16167	0.987138
AC022364.1	0.00250697	0.161751	0.774894
SH3D19	0.00263115	0.161841	0.989098
BRD7	-0.00179703	0.161854	0.965748
WWP2	-0.00283968	0.161954	0.520132
MAP4	-0.0026768	0.162129	0.832853
TBC1D22A	-0.00296526	0.162136	0.989899
GPR108	0.00279806	0.162347	0.907497
CHCHD5	0.00195734	0.162406	0.893187
FIS1	-0.00121267	0.162448	0.833309
PICALM	0.00257553	0.162462	0.888204
INIP	0.00289875	0.162508	0.995233
CALR	0.000898573	0.162542	0.988778
S100A4	-0.00147738	0.162898	0.959296
AL031280.1	0.00263414	0.163105	0.988402
AC007950.2	0.00291652	0.163121	0.972023
WDR13	-0.0028961	0.163214	0.885893
CHPF2	0.00275345	0.163254	0.753918
ZNF431	-0.0017002	0.163346	0.99478
DHRS1	0.00310773	0.163462	0.78545
MCM2	-0.00277919	0.163531	0.9641
NEAT1	-0.001267	0.163707	0.792816
WBP11	-0.000916559	0.163773	0.97071
PDAP1	0.00108269	0.16382	0.949918
SCYL2	0.00295351	0.163949	0.891233
RCSD1	-0.00249147	0.164004	0.790821
PNKD	-0.00318345	0.164126	0.700059
ERMN	0.00233802	0.164295	0.945258
AC133550.2	-0.0027905	0.164397	0.972624
ZNF32	-0.00161638	0.164412	0.907416
SGSH	-0.00311441	0.16447	0.988402
ETV6	-0.00312509	0.164494	0.757804
PRKN	0.00213617	0.164514	0.749974
RNF213	-0.0012552	0.164524	0.912624
HSPD1	-0.00129524	0.164621	0.935109
ZC3H18	0.00135876	0.164761	0.9244
ATP5MG	0.000387264	0.164784	0.751662
AL135905.1	-0.00223294	0.16501	0.797394
MEF2A	-0.00213372	0.165067	0.9457
TSEN34	0.00221936	0.165082	0.879965
FBXO21	0.000994896	0.165218	0.960275
ERVH48-1	0.00250414	0.165265	0.810983
MED28	0.000933663	0.165359	0.971904
AP3D1	-0.00242084	0.165372	0.988778
FAM160A2	-0.00298634	0.165373	0.944944
GPI	-0.00178383	0.165613	0.985659
TNRC6B	-0.00101315	0.165631	0.978746
ATXN7L2	0.00303277	0.165634	0.981522
TRIM22	-0.00230698	0.165814	0.971904
INPP5F	0.00266367	0.165877	0.919348
PAK4	0.00249082	0.165956	0.991055
PTCD3	-0.001927	0.166065	0.940215
PATL2	0.00312942	0.166143	0.99629
S100A6	-0.000971817	0.166368	0.751662
ARHGEF1	-0.0010015	0.166401	0.991055
TMEM87A	0.00077105	0.16656	0.78545
MNAT1	0.00284754	0.166562	0.988762
CNTD1	0.00277303	0.166578	0.934119
DCK	0.00245999	0.166582	0.912624
HIKESHI	-0.00267243	0.166648	0.695792
STX16-NPEPL1	-0.00222675	0.166753	0.976436
CDK16	-0.00209041	0.166787	0.82548
AGTRAP	-0.00316716	0.166831	0.775708
TMEM106A	-0.00264189	0.166834	0.973721
MRPL42	-0.00146434	0.167016	0.853777
TBC1D23	0.00263028	0.167018	0.917259
LRRC37B	0.00145047	0.167096	0.957226
MTMR10	0.00304541	0.167128	0.879201
SESN3	0.00124151	0.167226	0.989899
CCNL1	-0.000645639	0.167315	0.841317
SEC13	-0.00138222	0.167323	0.95677
ODC1	0.000855612	0.167386	0.787068
LMO7	0.00295329	0.16746	0.57451
EMSY	-0.00240337	0.167568	0.944944
CMC4	-0.00275359	0.16758	0.971904
AGMAT	-0.00309584	0.167623	0.801709
AC025164.1	-0.00222445	0.167644	0.853777
S1PR4	-0.00171447	0.167839	0.878871
RGS1	-0.000901556	0.168112	0.830009
HMGN1	-0.000671796	0.168144	0.774894
AC092069.1	0.00251097	0.168205	0.966907
BTRC	0.00262165	0.168446	0.989899
CA11	0.00284885	0.16848	0.960275
TSEN54	0.00279443	0.168838	0.989899
ZBTB49	-0.00296003	0.168877	0.961886
C1orf174	-0.00231744	0.169256	0.854269
PTPN18	-0.00274962	0.169402	0.878871
WIPF1	0.000791118	0.169455	0.933283
RASA1	-0.0029724	0.169469	0.959296
SUPT7L	0.00179334	0.169714	0.950216
GORASP1	-0.00215307	0.16972	0.949918
TTC32	-0.00205794	0.170026	0.697679
GGPS1	-0.00247709	0.170109	0.968305
AC132192.2	-0.00277824	0.17011	0.72051
SLC16A11	-0.00226369	0.170125	0.971904
MAP4K2	-0.00231111	0.170159	0.713279
LRRC8B	-0.00292334	0.170246	0.841317
MRPS35	0.000936922	0.170305	0.838385
WDR45B	-0.00169055	0.170423	0.989899
HIST1H4A	-0.00190653	0.170708	0.838385
CES2	-0.00306811	0.170729	0.78545
ZNF212	-0.0028078	0.170823	0.97071
SLC22A23	-0.00269667	0.170992	0.880578
NCOA7	-0.00294145	0.171002	0.873072
WWP1	-0.00135634	0.171141	0.934775
SLC25A24	0.00298451	0.171257	0.944944
AC016394.1	0.00218345	0.171327	0.971904
[truncated: 8,732 more rows]
