# Supplementary material for: Single-cell RNA-seq analysis of longitudinal CD4+ T cell samples reveals cell-type-specific changes during early stages of type 1 diabetes
Source: Genome Med. 2025 Dec 29;17:154. doi: 10.1186/s13073-025-01574-x (PMC12751217; doi:10.1186/s13073-025-01574-x)
Supplement: Supplementary file 2 — Supplementary Material 2. Table S1: Metadata table. Table S2: Cell hashing antibody for cell multiplexing used for scRNA-seq. Table S3. Sample staining and pooling scheme used for scRNA-seq Table S4. Marker gene list for all ten clusters annotated. Table S5 – S14: Linear Mixed Effext (LME) modelling analysis for genes affected by status (Case vs Control), age, sex and interaction of status and age in all ten clusters annotated. Table S15: ROTS analysis for genes affected by status at five timepoints. Table S16: GSEA results on T1D status associated genes from LME analysis across seven cell types. Table S17: GSEA results on T1D status associated genes from ROTS analysis across cell types identified five timepoints. Table S18: Regulon specificity score for all 245 regulons identified across ten cell types. Table S19: GO over-representaion results for differentially expressed regulons together with their target genes. [file 13073_2025_1574_MOESM2_ESM.zip › Additional file 2/Table S16_DE_ROTS_p0.001.xlsx]

## Sheet: 3m
gene	cluster_id	logFC	pvalue	FDR
EIF2S3B	CD69+ Tn	1.58681	2.52446e-07	0
JAZF1	SESN3+ Tcm	3.27462	1.82977e-05	0
POMZP3	SESN3+ Tcm	3.37954	2.45594e-05	0
DIABLO.1	Th2	-3.51606	2.5071e-05	0
CSTF3	Naive Tregs	2.9103	5.43284e-06	0
KCTD17	Naive Tregs	3.09783	3.92451e-05	0
ALG10B	Naive Tregs	2.93868	4.74659e-05	0
ZYG11B	Effector Tregs	3.85161	2.1133e-05	0
NEURL1	Naive Tregs	2.37564	0.000133748	0.25
MAGEF1	Th2	2.44823	9.2788e-05	0.333333
IPO4	Th2	2.28941	0.00015723	0.333333
MGAT5	Effector Tregs	3.69964	8.60587e-05	0.333333
HIST1H2BG	Effector Tregs	3.46743	0.000156368	0.333333
ZNF280C	SESN3+ Tcm	-2.99055	0.000145819	0.4
PML	SESN3+ Tcm	3.36987	0.000167454	0.4
TMEM115	SESN3+ Tcm	2.61756	0.000219348	0.4
ELK1	Effector Tregs	3.94111	0.000226718	0.4
CNOT4	Effector Tregs	3.97093	0.000280153	0.4
ARHGAP1	Effector Tregs	3.6267	0.000331539	0.4
FASTKD3	Effector Tregs	-3.63446	0.000363078	0.4
CARNMT1	Effector Tregs	3.87108	0.000446926	0.4
MBD6	Effector Tregs	3.53389	0.000479912	0.4
SLC35A2	Effector Tregs	3.22942	0.00050225	0.4
SCLT1	Effector Tregs	3.46555	0.000671354	0.4375
AL139246.5	Effector Tregs	3.37521	0.000766613	0.4375
GRAP	Effector Tregs	3.26439	0.00078172	0.4375
R3HDM1	Effector Tregs	3.44115	0.000790358	0.4375
ASB7	Effector Tregs	3.46913	0.000791563	0.4375
PDCD2L	Effector Tregs	3.1797	0.000814182	0.4375
SLC16A7	Effector Tregs	3.51679	0.00087489	0.444444
EXOSC7	Effector Tregs	3.67381	0.000883769	0.444444
IPO4	Tn	0.873168	6.798e-05	0.5
AC123768.4	Tn	0.316018	0.000113647	0.5
AC116366.1	SESN3+ Tcm	2.70627	0.00036033	0.5
RPF2	SESN3+ Tcm	3.12722	0.000370116	0.5
TMEM38B	SESN3+ Tcm	2.87842	0.000406187	0.5
CENPT	SESN3+ Tcm	2.8269	0.000406674	0.5
CCDC7	SESN3+ Tcm	2.99477	0.000473116	0.5
MAP3K20	SESN3+ Tcm	-2.83575	0.000483577	0.5
DHFR	SESN3+ Tcm	2.71452	0.000514473	0.5
TMEM94	Th2	2.44302	0.000320137	0.5
C16orf91	Th2	3.3528	0.000386981	0.5
RARG	Th2	2.18915	0.000395641	0.5
KBTBD11	Naive Tregs	2.25038	0.000237437	0.5
MAN2B2	Naive Tregs	2.7534	0.00027636	0.5
CREG1	Naive Tregs	2.19604	0.000332511	0.5
APOO	Naive Tregs	2.66096	0.000340982	0.5
TFE3	SESN3+ Tcm	2.71837	0.000562392	0.533333
COASY	SESN3+ Tcm	2.80865	0.000670566	0.533333
ADAL	SESN3+ Tcm	2.68298	0.00072126	0.533333
ZNF419	Naive Tregs	2.03848	0.000569483	0.545455
CARD8-AS1	Naive Tregs	1.92699	0.000575238	0.545455
PTMS	Naive Tregs	2.17863	0.000640432	0.545455
CDC7	Naive Tregs	2.08015	0.000648402	0.545455
TPRN	Naive Tregs	2.3577	0.00066202	0.545455
TMEM214	Naive Tregs	1.76507	0.000686003	0.545455
HNRNPLL	Naive Tregs	2.19467	0.000692294	0.545455
ZBED5	Naive Tregs	2.27215	0.000700586	0.545455
EVI5	Naive Tregs	2.15249	0.000808135	0.545455
UNG	Naive Tregs	2.21468	0.000818929	0.545455
MORC2	Naive Tregs	1.9804	0.000888055	0.545455
AC137630.3	Naive Tregs	1.6113	0.000959861	0.545455
DECR2	Naive Tregs	1.6113	0.000959861	0.545455
GZMA	Naive Tregs	1.92815	0.000972657	0.545455
NOD1	SESN3+ Tcm	2.33705	0.000785714	0.5625
OSM	Tcm	0.942045	0.000146435	0.571429
CHSY1	Tcm	1.15711	0.000166647	0.571429
ZNF569	Tcm	-0.813981	0.000166971	0.571429
PIWIL2	Tcm	0.64008	0.000191986	0.571429
HDX	Tcm	0.571375	0.000288745	0.571429
L3MBTL2	Tcm	0.589222	0.000313642	0.571429
MAP3K5	Tcm	1.38453	0.000415321	0.571429
SPINK2	Tcm	1.04845	0.000416205	0.571429
NRG2	Tcm	0.899436	0.000453212	0.571429
CACNA1C-AS2	Tcm	0.975687	0.000477991	0.571429
AC007881.3	Tcm	0.771722	0.000528963	0.571429
AC093627.5	Tcm	0.823861	0.000532911	0.571429
MSANTD3	Tcm	1.01144	0.000576429	0.571429
CBY1	Tcm	0.89804	0.000614349	0.571429
AC084033.3	SESN3+ Tcm	2.63006	0.000891601	0.588235
ZNF436	Tcm	-1.02814	0.000689953	0.6
MED7	SESN3+ Tcm	-2.35417	0.000922797	0.608696
GOLT1B	MALAT1+ Tcm	5.16388	0.000278119	0.625
LRPAP1	MALAT1+ Tcm	4.90068	0.00035345	0.625
DCTN4	MALAT1+ Tcm	4.61289	0.000526418	0.625
NT5C3A	MALAT1+ Tcm	4.75681	0.000692722	0.625
DGKE	MALAT1+ Tcm	4.30938	0.000717155	0.625
TTI1	MALAT1+ Tcm	4.3595	0.000721834	0.625
MAK16	MALAT1+ Tcm	4.29299	0.00072396	0.625
NUP133	MALAT1+ Tcm	4.43251	0.000729017	0.625
AC112907.3	Tcm	0.966552	0.000750029	0.625
ZNF100	Tcm	-0.737254	0.000817826	0.647059
BHLHE40	CD69+ Tn	1.71416	0.000188924	0.666667
EHD4	CD69+ Tn	1.37725	0.000236699	0.666667
AL365205.1	CD69+ Tn	-1.1905	0.000241464	0.666667
SLC3A1	CD69+ Tn	1.25562	0.00027059	0.666667
XKR6	CD69+ Tn	1.35985	0.00028479	0.666667
AC004889.1	CD69+ Tn	1.45323	0.000400631	0.666667
SRF	CD69+ Tn	0.977845	0.00042414	0.666667
ZNF837	CD69+ Tn	1.12771	0.000447775	0.666667
DFFA	MALAT1+ Tcm	4.10268	0.000852363	0.666667
UBP1	Th2	3.05925	0.000546285	0.666667
ISOC2	Th2	2.8281	0.000798959	0.666667
CDC7	Th2	2.2446	0.000815734	0.666667
IRAK2	Th2	1.93151	0.000863875	0.666667
KIFAP3	Th2	2.80774	0.000904628	0.666667
AC016727.1	CD69+ Tn	1.32754	0.000570906	0.733333
IQGAP2	CD69+ Tn	1.15681	0.00070669	0.733333
FKRP	CD69+ Tn	1.48423	0.000757084	0.733333
MIR155HG	CD69+ Tn	1.35679	0.000780656	0.733333
CEP57L1	CD69+ Tn	1.20501	0.000815967	0.733333
MFSD14B	CD69+ Tn	1.31297	0.000876491	0.733333
LINC02273	CD69+ Tn	1.39995	0.000934301	0.733333
PAK4	CD69+ Tn	1.3477	0.000973903	0.733333
CLN6	Tn	0.885381	0.000332706	0.871429
AC026304.1	Tn	-0.80301	0.000385791	0.871429
PAQR8	Tn	0.848591	0.000446549	0.871429
TAPT1-AS1	Tn	0.541082	0.000470268	0.871429
PRDM8	Tn	0.624936	0.000562191	0.871429
PAN2	Tn	-0.439821	0.000585179	0.871429
YWHAQ	Tn	0.389906	0.000632026	0.871429
ATL1	Tn	0.740374	0.000808594	0.871429
MCTS1	Th17	3.51968	0.000170546	0.946864
ORMDL1	Th17	1.36415	0.000328962	0.946864
NRIP3	Th17	3.40872	0.00036408	0.946864
MAPK8	Th17	-1.41903	0.000641083	0.946864
CIC	Th17	3.06434	0.000654483	0.946864
MTFP1	Th17	-3.03135	0.000758851	0.946864
BX890604.1	Th17	-3.1943	0.000792288	0.946864

## Sheet: 6m
gene	cluster_id	logFC	pvalue	FDR
C9orf72	MALAT1+ Tcm	5.15132	7.36885e-05	0
RASSF1	MALAT1+ Tcm	4.36543	0.000297163	0.5
TMEM156	MALAT1+ Tcm	4.37624	0.000245704	0.5
OTULIN	MALAT1+ Tcm	4.60091	0.000232521	0.5
NIPAL3	MALAT1+ Tcm	4.21339	0.000345395	0.6
ZBTB11	MALAT1+ Tcm	4.07441	0.000975998	0.6
HSPA4	MALAT1+ Tcm	4.05993	0.000736658	0.6
ARFGAP2	MALAT1+ Tcm	4.0343	0.000954587	0.6
CCAR1	MALAT1+ Tcm	4.45076	0.000911446	0.6
CHD4	MALAT1+ Tcm	4.30185	0.000827575	0.6
ITGA5	MALAT1+ Tcm	3.99662	0.000998773	0.6
HECTD4	MALAT1+ Tcm	4.43082	0.000662833	0.6
CENPF	CD69+ Tn	1.86778	7.84164e-05	0.5
RNF170	CD69+ Tn	1.38491	0.00018878	0.5
ASTN2	CD69+ Tn	0.982668	0.000247508	0.5
TNNT3	CD69+ Tn	1.14447	0.000130511	0.5
STRN3	CD69+ Tn	1.48446	9.36105e-05	0.5
GRN	CD69+ Tn	1.51312	0.000119352	0.5
COPB2	CD69+ Tn	1.65475	0.000480465	0.555556
DNAAF5	CD69+ Tn	1.31294	0.000251727	0.555556
TDRD7	CD69+ Tn	1.23487	0.000443228	0.555556
SPINDOC	CD69+ Tn	1.083	0.000437787	0.555556
RAD51AP1	CD69+ Tn	1.09067	0.000552614	0.555556
LCTL	CD69+ Tn	-1.24502	0.000559554	0.555556
SRCAP	CD69+ Tn	-1.46682	0.000514797	0.555556
GFOD2	CD69+ Tn	1.45414	0.000681565	0.555556
TAOK1	CD69+ Tn	1.03148	0.000731886	0.555556
DLGAP4	CD69+ Tn	0.943654	0.000652706	0.555556
ZGPAT	CD69+ Tn	-1.15423	0.000698961	0.555556
SLC35E4	CD69+ Tn	1.27238	0.000378569	0.555556
PDIA4	CD69+ Tn	1.58341	0.000838734	0.6
TBC1D31	CD69+ Tn	0.942528	0.00084815	0.6
ZNF638	CD69+ Tn	0.730887	0.000966218	0.666667
EFL1	Tcm	1.19076	3.6057e-05	0
FAM209B	Tcm	0.954443	3.99244e-05	0
NXT2	Tcm	0.868321	0.000196074	0.5
VMA21	Tcm	0.364879	0.000345129	0.5
AL928970.1	Tcm	0.987374	0.000163216	0.5
AL596094.1	Tcm	0.954159	0.000301599	0.5
DHRS4-AS1	Tcm	1.29799	0.000317767	0.5
ENKD1	Tcm	0.862902	0.000150771	0.5
AC022706.1	Tcm	0.661809	0.000280401	0.5
DONSON	Tcm	1.0265	0.00038895	0.5
AC092343.1	Tcm	0.510798	0.000441989	0.545455
PPP1R9B	Tcm	1.21177	0.000574731	0.666667
ZFAND3	Tcm	0.452448	0.000709858	0.769231
AP4M1	Tcm	1.04052	0.000868886	0.777778
AGAP5	Tcm	0.598196	0.000994795	0.777778
SUSD2	Tcm	0.555746	0.00089494	0.777778
MTF1	Effector Tregs	3.20541	0.000674649	0.958333
AHCYL1	Effector Tregs	3.42115	0.000813951	0.958333
GALNT2	Effector Tregs	-3.52111	0.000555492	0.958333
WASHC1	Effector Tregs	-3.30787	0.000913534	0.958333
CASP1	Effector Tregs	3.26312	0.00067804	0.958333
POC1B	Effector Tregs	-3.32437	0.000306187	0.958333
AC092910.3	Tn	0.59982	7.33341e-05	0.333333
AL080317.2	Tn	0.64931	0.000120908	0.333333
DOLPP1	Tn	0.692079	0.00015242	0.333333
PIBF1	Tn	0.522675	0.000112905	0.333333
ZNF720	Tn	0.73666	0.000164814	0.333333
MCM3AP-AS1	Tn	-0.611025	0.000148975	0.333333
PSMA8	Tn	0.547831	0.000213833	0.428571
VWA5A	Tn	0.765757	0.000291197	0.5
AL359504.2	Tn	0.64357	0.000594064	0.727273
AC231981.1	Tn	0.690208	0.000616712	0.727273
TLCD1	Tn	0.717149	0.000522481	0.727273
TAF1B	Tn	0.454527	0.000672067	0.75
OTUD7A	Tn	-0.668715	0.000774996	0.769231
RUNDC1	Tn	-0.389317	0.000852109	0.785714
TMEM138	Tn	-0.311303	0.000912299	0.8
TMEM254	SESN3+ Tcm	2.55287	5.00829e-05	0
AL158163.1	SESN3+ Tcm	2.7195	4.66936e-05	0
NOL6	SESN3+ Tcm	2.34054	0.00012317	0.2
PSMB10	SESN3+ Tcm	2.77368	8.97094e-05	0.2
PIP4K2B	SESN3+ Tcm	2.53804	0.000134023	0.2
AGMAT	SESN3+ Tcm	2.78343	0.000172748	0.285714
CLDN15	SESN3+ Tcm	2.34907	0.000146246	0.285714
TMEM39B	SESN3+ Tcm	2.36467	0.000340593	0.333333
NTPCR	SESN3+ Tcm	2.44512	0.000254092	0.333333
USP53	SESN3+ Tcm	2.79403	0.000216954	0.333333
PDIA4	SESN3+ Tcm	2.59159	0.000298406	0.333333
OSGEP	SESN3+ Tcm	2.523	0.000331939	0.333333
POFUT1	SESN3+ Tcm	1.96469	0.000410471	0.384615
AL031963.3	SESN3+ Tcm	2.11023	0.000787589	0.409091
SLC39A7	SESN3+ Tcm	2.43082	0.000640513	0.409091
OSTM1	SESN3+ Tcm	2.47919	0.000767181	0.409091
RBM12B	SESN3+ Tcm	2.21724	0.00056757	0.409091
ANKRD46	SESN3+ Tcm	2.40843	0.000733792	0.409091
ST3GAL1	SESN3+ Tcm	2.57156	0.000702423	0.409091
TELO2	SESN3+ Tcm	2.17868	0.000641992	0.409091
ULK2	SESN3+ Tcm	2.47682	0.000686522	0.409091
RALGAPB	SESN3+ Tcm	2.4094	0.000778395	0.409091
TMEM161A	SESN3+ Tcm	2.24927	0.000945951	0.478261
LIN54	SESN3+ Tcm	2.27014	0.000981395	0.48
REEP3	SESN3+ Tcm	2.34374	0.000986082	0.48
NCOA3	Th17	3.87072	8.70337e-05	0
SENP2	Th17	-3.4334	0.000191813	0.333333
ZSCAN16-AS1	Th17	3.43509	0.000138852	0.333333
FBXL5	Th17	3.14349	0.000865526	0.7
YTHDC2	Th17	-3.19917	0.00074229	0.7
CD226	Th17	3.15156	0.000936588	0.7
APMAP	Th17	2.97478	0.000787996	0.7
U2AF1L4	Th17	3.21961	0.000895773	0.7
AC005261.1	Th17	2.99467	0.000646936	0.7
PLCD1	Th2	2.75986	5.5849e-05	0
SLC25A22	Th2	2.53909	6.26805e-06	0
HVCN1	Th2	2.4654	4.63765e-05	0
DNMT3A	Th2	2.44057	0.000161244	0.4
ZNRF1	Th2	2.56472	0.000148708	0.4
SIPA1L2	Th2	2.2215	0.000428974	0.5
TIA1	Th2	2.43052	0.000730791	0.5
ANKMY1	Th2	1.7303	0.000581978	0.5
LIMD1	Th2	2.07402	0.000549405	0.5
BTLA	Th2	2.53957	0.000601803	0.5
FAM43A	Th2	-2.54548	0.000849426	0.5
AC246817.2	Th2	1.91541	0.00081136	0.5
GBF1	Th2	2.15871	0.000617966	0.5
NDFIP2	Th2	2.18745	0.00034837	0.5
ZNF609	Th2	2.42421	0.000681175	0.5
ANKFY1	Th2	2.52839	0.000808789	0.5
FDX2	Th2	-2.2253	0.000380379	0.5
MPST	Th2	2.27399	0.000810973	0.5
FCRL3	Naive Tregs	2.58983	0.00073108	0.692308
PEX6	Naive Tregs	2.16732	0.000186964	0.692308
BCAP29	Naive Tregs	2.66431	0.000262468	0.692308
STMP1	Naive Tregs	0.57921	0.000772268	0.692308
EMD	Naive Tregs	-0.547452	0.000750087	0.692308
ATP6V1C1	Naive Tregs	2.16701	0.000239729	0.692308
STAMBPL1	Naive Tregs	2.30139	0.000715003	0.692308
RGS10	Naive Tregs	0.484738	0.000768536	0.692308
TARBP2	Naive Tregs	2.01122	0.000509207	0.692308
MPP5	Naive Tregs	2.04718	0.000680233	0.692308
SMAD3	Naive Tregs	1.73061	0.000856002	0.692308
LINC00920	Naive Tregs	2.09238	0.000313803	0.692308
ZSCAN30	Naive Tregs	1.85664	0.000686127	0.692308
SNRPD2	Naive Tregs	0.565884	0.000206389	0.692308
PRMT2	Naive Tregs	1.0705	0.000957836	0.692308

## Sheet: 9m
gene	cluster_id	logFC	pvalue	FDR
FKBP5	MALAT1+ Tcm	5.56789	0.000108066	0.333333
PPP2R1A	MALAT1+ Tcm	-5.74823	0.000161124	0.333333
EIF4E	MALAT1+ Tcm	-5.60899	0.000162294	0.333333
HIPK1-AS1	MALAT1+ Tcm	-5.78514	0.000248464	0.5
PTPMT1	MALAT1+ Tcm	4.86034	0.000520043	0.666667
ZDHHC12	MALAT1+ Tcm	5.23159	0.000528821	0.666667
CSK	MALAT1+ Tcm	5.19091	0.000677607	0.690909
PMPCB	MALAT1+ Tcm	5.46877	0.00072847	0.690909
LYST	MALAT1+ Tcm	4.73516	0.000936067	0.690909
H1FX-AS1	CD69+ Tn	1.77524	4.60653e-05	0
AC007349.3	CD69+ Tn	-1.75111	5.99488e-05	0.5
SH3RF1	CD69+ Tn	1.64767	0.000193762	0.666667
HDAC2	CD69+ Tn	0.610725	0.000916763	0.999359
CXorf58	Tcm	0.739094	0.00011403	0.999573
DARS-AS1	Tcm	0.732231	0.000308704	0.999573
SDCBP2	Tcm	0.751906	0.000332921	0.999573
AC009148.1	Tcm	0.789013	0.000380692	0.999573
AL391244.3	Tcm	1.23298	0.000512727	0.999573
BAIAP2L2	Tcm	0.69795	0.000556186	0.999573
TRIM3	Tcm	0.912383	0.000955033	0.999573
NAP1L5	Effector Tregs	-4.07897	0.000142283	0.999832
ACTR8	Effector Tregs	3.8823	0.000196979	0.999832
MIB2	Effector Tregs	-3.98771	0.000381445	0.999832
TSPYL4	Effector Tregs	-4.27772	0.000398853	0.999832
PHLDA1	Effector Tregs	3.76936	0.000517116	0.999832
AC005034.3	Tn	0.658271	0.000536383	0.999943
MEIG1	Tn	0.479619	0.000743001	0.999943
ACTN1	Tn	-0.402349	0.000750243	0.999943
ZNF561	Tn	-0.746605	0.000345881	0.999943
PARPBP	SESN3+ Tcm	2.99597	0.000135208	0.666667
MRRF	SESN3+ Tcm	-3.29658	0.000182624	0.666667
AGK	SESN3+ Tcm	-3.05982	0.000229165	0.666667
CHML	SESN3+ Tcm	3.4681	0.000877312	0.984869
WSB2	Th17	4.03036	6.69325e-05	0
MORC2	Th17	3.40799	0.00019927	0.837838
ATF6	Th17	3.56483	0.000550178	0.837838
GBF1	Th17	3.41796	0.000937012	0.837838
ZBTB1	Th17	-1.081	0.000963522	0.837838
DICER1	Th17	-3.15279	0.000976841	0.837838
NPEPL1	Th2	-3.1099	4.05637e-05	0
CDC7	Th2	2.76935	0.000208063	0.999141
PEX7	Th2	-2.52066	0.000234998	0.999141
AC007950.2	Th2	-2.64546	0.000359329	0.999141
ENGASE	Th2	-2.42182	0.000500785	0.999141
STARD4	Th2	1.37679	0.000653229	0.999141
TNFRSF10A	Th2	-2.93808	0.000659222	0.999141
PAXIP1-AS1	Th2	-2.45637	0.000666964	0.999141
USP32	Th2	-2.26549	0.000768998	0.999141
KIAA0319L	Th2	-2.45569	0.00089422	0.999141
ZNF677	Th2	-2.28058	0.000900678	0.999141
RNF130	Naive Tregs	-2.23955	0.000383219	0.999708
ZNF34	Naive Tregs	2.47531	0.000428404	0.999708
LINC01560	Naive Tregs	2.45665	0.000473407	0.999708
RHOC	Naive Tregs	2.26607	0.000749123	0.999708
PPP1R3F	Naive Tregs	-2.21956	0.000777469	0.999708
NOTCH2	Naive Tregs	-2.79003	0.00095949	0.999708

## Sheet: 12m
gene	cluster_id	logFC	pvalue	FDR
WWP1	MALAT1+ Tcm	6.20244	9.1081e-05	0.5
GTF2F1	MALAT1+ Tcm	-5.52775	0.000127048	0.5
ZCCHC3	MALAT1+ Tcm	4.93732	0.000613088	0.666667
ZNF527	MALAT1+ Tcm	4.93916	0.000614203	0.666667
DOCK11	MALAT1+ Tcm	-4.87058	0.000773582	0.666667
AC005229.4	CD69+ Tn	1.30258	2.60446e-05	0
AC008443.5	CD69+ Tn	0.985673	6.70038e-05	0.333333
PRKD2	CD69+ Tn	1.03786	7.87064e-05	0.333333
LINC01560	CD69+ Tn	-1.69427	0.0001397	0.4
AL691432.2	CD69+ Tn	-1.09582	0.000156459	0.4
C3orf18	CD69+ Tn	0.966405	0.000333779	0.5625
PIEZO1	CD69+ Tn	0.988836	0.000334669	0.5625
AP5Z1	CD69+ Tn	-1.05549	0.00035165	0.5625
HEMGN	CD69+ Tn	-1.4174	0.000387076	0.5625
NSG1	CD69+ Tn	1.42443	0.000409559	0.5625
TTTY14	CD69+ Tn	1.34993	0.000470553	0.5625
AC130343.2	CD69+ Tn	1.21709	0.000535394	0.5625
IBA57-DT	CD69+ Tn	0.891589	0.000559817	0.5625
HHIP	CD69+ Tn	0.898278	0.000565128	0.5625
RBM20	CD69+ Tn	1.85851	0.000611684	0.5625
CYSTM1	CD69+ Tn	-1.02362	0.000637347	0.5625
TCEAL1	CD69+ Tn	0.928726	0.000839598	0.642857
ARL17A	CD69+ Tn	1.23902	0.00085394	0.642857
N6AMT1	CD69+ Tn	1.43934	0.000881479	0.642857
FYTTD1	CD69+ Tn	-0.555513	0.000993703	0.642857
DPAGT1	Tcm	1.1975	2.3169e-05	0
ZNF502	Tcm	1.11891	0.000170428	0.962264
GPSM1	Tcm	-0.597031	0.000339381	0.962264
LSR	Tcm	-1.27081	0.000404014	0.962264
CPS1	Tcm	-0.639462	0.000415538	0.962264
ERCC1	Tcm	0.644093	0.000456671	0.962264
CBX6	Tcm	-0.654624	0.000496149	0.962264
HEATR3	Tcm	-1.05187	0.000582295	0.962264
CCDC157	Tcm	-1.30707	0.000645544	0.962264
C14orf28	Tcm	0.539701	0.000730276	0.962264
RAP2B	Tcm	-0.508578	0.000924355	0.962264
PI4K2A	Effector Tregs	-3.17441	0.000105302	0.75
TRMU	Effector Tregs	4.0087	0.000154018	0.75
UTP20	Effector Tregs	-3.91246	0.000278086	0.75
NIPSNAP3A	Effector Tregs	3.95679	0.000294863	0.75
SERPINB9	Effector Tregs	-3.66176	0.000526222	0.75
PHKG2	Effector Tregs	-3.69654	0.000565203	0.75
GGT1	Effector Tregs	3.36552	0.000628376	0.75
TARSL2	Effector Tregs	-3.69396	0.000659569	0.75
LDLR	Effector Tregs	3.7073	0.000665493	0.75
TBC1D19	Effector Tregs	-3.63354	0.000726512	0.75
MOB4	Effector Tregs	-1.47723	0.000833099	0.75
MRPL35	Effector Tregs	3.60719	0.000973571	0.75
PLGLB1	Tn	1.00227	2.84621e-05	0
AL662884.4	Tn	-0.489963	0.000170541	0.8
AC124016.2	Tn	0.869586	0.000235465	0.8
GPC3	Tn	0.829112	0.000430961	0.8
POLR3G	Tn	0.695439	0.000446409	0.8
AC010331.1	Tn	0.733084	0.000466031	0.8
SLC12A9-AS1	Tn	-0.869779	0.000566373	0.8
RBM44	Tn	-0.871325	0.000623384	0.8
GHRL	Tn	-0.747492	0.000624428	0.8
AC137630.1	Tn	-0.606252	0.000666077	0.8
TYMS	Tn	0.678307	0.00081433	0.8
TBC1D2	Tn	0.816709	0.000897426	0.8
PIWIL2	Tn	-0.583228	0.000920845	0.8
CACNB2	Tn	0.641356	0.000970118	0.8
TBL1X	Tn	-0.582621	0.000972233	0.8
TRAV16	Tn	-0.547379	0.000985566	0.8
INPP5A	SESN3+ Tcm	-2.99636	0.000202434	0.925234
IFITM3	SESN3+ Tcm	2.69892	0.000345269	0.925234
TMEM107	SESN3+ Tcm	2.63418	0.000545525	0.925234
NREP	SESN3+ Tcm	2.44462	0.000686028	0.925234
LSS	SESN3+ Tcm	2.56404	0.000715691	0.925234
DOPEY2	SESN3+ Tcm	2.94216	0.00077183	0.925234
RHOBTB3	SESN3+ Tcm	-2.67925	0.000812145	0.925234
ANKRD54	SESN3+ Tcm	-2.87099	0.000916297	0.925234
UBA3	Th17	4.05886	0.000477148	0.997534
LDLRAD4	Th17	-3.62366	0.00089261	0.997534
DTYMK	Th2	2.87694	1.50184e-05	0
PDZD4	Th2	-2.71791	3.50429e-05	0
MFSD13A	Th2	2.01426	0.000250342	0.75
CHM	Th2	2.09569	0.000261363	0.75
NT5DC3	Th2	1.8902	0.000438198	0.895238
IFNG	Th2	2.13094	0.000626558	0.895238
C11orf71	Th2	2.24881	0.000748037	0.895238
CLSPN	Th2	2.35389	0.000800043	0.895238
HDDC3	Th2	2.31936	0.000809407	0.895238
RCN1	Th2	2.33679	0.000838363	0.895238
ZMYND19	Th2	2.17472	0.000878629	0.895238
S100A13	Th2	-1.87677	0.000950083	0.895238
CCDC141	Th2	2.36331	0.000953324	0.895238
COQ8B	Naive Tregs	2.73317	1.22647e-05	0
CYREN	Naive Tregs	2.75624	4.74285e-05	0
NEBL	Naive Tregs	-2.94989	9.49311e-05	0.333333
ETFBKMT	Naive Tregs	2.19763	0.000138839	0.384615
AC022364.1	Naive Tregs	2.2407	0.000285127	0.384615
COL1A1	Naive Tregs	-2.34708	0.000300467	0.384615
ZNF720	Naive Tregs	2.67857	0.000325849	0.384615
ZNF526	Naive Tregs	-2.40138	0.000333333	0.384615
PANX1	Naive Tregs	2.17544	0.000340707	0.384615
ANKS6	Naive Tregs	2.28019	0.000357826	0.384615
NBEA	Naive Tregs	2.02659	0.000415296	0.384615
AL356488.2	Naive Tregs	2.03779	0.000422632	0.384615
BCL2L14	Naive Tregs	2.03779	0.000422632	0.384615
ASXL2	Naive Tregs	2.38783	0.000487995	0.428571
TRAM2	Naive Tregs	2.60281	0.000650104	0.5
SLC25A1	Naive Tregs	3.00987	0.000654143	0.5
SLC25A22	Naive Tregs	2.34508	0.000728175	0.529412
ENDOG	Naive Tregs	2.50393	0.000884541	0.552632
MLKL	Naive Tregs	2.08061	0.000925708	0.552632
DHRS1	Naive Tregs	2.15905	0.000957203	0.552632
DAPP1	Naive Tregs	2.70964	0.000958426	0.552632

## Sheet: 18m
gene	cluster_id	logFC	pvalue	FDR
RREB1	MALAT1+ Tcm	-6.48122	5.90687e-05	0
CSTF2T	MALAT1+ Tcm	6.10026	0.000254922	0.6
GIGYF1	MALAT1+ Tcm	-6.43026	0.000377435	0.6
MAGT1	MALAT1+ Tcm	-5.77427	0.000401813	0.6
TMEM9B	MALAT1+ Tcm	6.42774	0.000412126	0.6
TOLLIP	MALAT1+ Tcm	5.6093	0.000703823	0.8
CEP128	MALAT1+ Tcm	5.6093	0.000703823	0.8
LYST	MALAT1+ Tcm	-6.28669	0.000945151	0.8
MIIP	MALAT1+ Tcm	5.85599	0.00095562	0.8
DNAJC30	MALAT1+ Tcm	5.85599	0.00095562	0.8
ZNF436-AS1	CD69+ Tn	-1.63315	0.000169853	0.581818
SNAPC3	CD69+ Tn	-1.71328	0.000180952	0.581818
INPP5B	CD69+ Tn	-1.09962	0.000229898	0.581818
SNRNP40	CD69+ Tn	0.588645	0.000457799	0.581818
AC104986.2	CD69+ Tn	-1.95365	0.000516828	0.581818
RRP36	CD69+ Tn	0.697901	0.000576218	0.581818
PIP4P2	CD69+ Tn	-1.24687	0.000585778	0.581818
SNPH	CD69+ Tn	-1.7838	0.000607386	0.581818
VPS50	CD69+ Tn	0.789782	0.000769709	0.581818
FEM1C	CD69+ Tn	-1.36993	0.000847728	0.581818
HRH2	CD69+ Tn	-1.7968	0.00092005	0.581818
ARMCX1	CD69+ Tn	-1.34285	0.000953477	0.581818
HCFC1	CD69+ Tn	-0.992081	0.000991422	0.581818
CNKSR1	Tcm	-0.7981	3.02574e-05	0
LTBP4	Tcm	-1.0128	8.95435e-05	0.333333
AL590822.2	Tcm	0.849625	9.53493e-05	0.333333
SEMA4F	Tcm	-1.08042	0.000295785	0.609195
MAP2K5	Tcm	-0.805789	0.000431161	0.609195
C11orf74	Tcm	-1.37146	0.00047435	0.609195
CENPK	Tcm	-2.6584	0.000526018	0.609195
AHR	Tcm	-0.801715	0.000536893	0.609195
TK2	Tcm	-1.16136	0.000709467	0.609195
IL3RA	Tcm	-0.703113	0.000734441	0.609195
ARHGAP8	Tcm	0.741759	0.000798642	0.609195
GSDMB	Tcm	-1.29514	0.000825736	0.609195
ZNF337-AS1	Tcm	-0.930773	0.000842539	0.609195
FAM161B	Tcm	0.875043	0.000902408	0.609195
ARHGEF7	Tcm	0.934448	0.000934785	0.609195
U62317.3	Tcm	0.75341	0.000936659	0.609195
AC078883.1	Tcm	-1.40712	0.000976531	0.609195
EMSY	Th1	5.22948	0.000543341	0.961311
WAC-AS1	Th1	-4.93702	0.000756485	0.961311
LAYN	Effector Tregs	4.64704	8.47104e-06	0
KBTBD8	Effector Tregs	-3.88734	4.03939e-05	0
RTP4	Effector Tregs	-4.07521	6.22601e-05	0
IZUMO4	Effector Tregs	-4.07635	0.000155483	0.5
GPR137B	Effector Tregs	4.07747	0.000238983	0.5
CXorf40A	Effector Tregs	4.17596	0.000252128	0.5
ZFYVE27	Effector Tregs	-3.89128	0.000341053	0.571429
HSBP1L1	Effector Tregs	-4.00297	0.0005777	0.75
NBPF14	Effector Tregs	-3.70795	0.000602571	0.771084
PRC1	Effector Tregs	3.4912	0.000931647	0.771084
CENPK	Tn	-2.26564	2.12641e-05	0
SDCBP2-AS1	Tn	-1.17227	8.955e-05	0.333333
ZNF467	Tn	-1.12243	0.000110197	0.333333
TMEM91	Tn	-0.774734	0.000149025	0.333333
CDKL1	Tn	-0.814852	0.000163035	0.333333
C11orf74	Tn	-1.15003	0.000204535	0.333333
AHR	Tn	-1.04461	0.000363369	0.545455
IL12RB1	Tn	-0.800758	0.000381755	0.545455
PPM1L	Tn	-0.891777	0.000395119	0.545455
ZNF555	Tn	-0.870281	0.000476445	0.545455
AC092368.3	Tn	-0.448864	0.00054849	0.545455
SLC39A4	Tn	-1.37978	0.000618539	0.545455
AP005482.1	Tn	-1.07919	0.000691759	0.545455
UBE2QL1	Tn	0.851175	0.000720453	0.545455
ABCB7	Tn	-0.938876	0.00073881	0.545455
PPP2R1B	Tn	0.757162	0.000757049	0.545455
KTN1-AS1	Tn	-0.883281	0.000798432	0.545455
NFYC	Tn	0.663374	0.000901257	0.545455
PPP2R5D	Tn	-0.840009	0.00092678	0.545455
CD151	Tn	-1.09304	0.000945489	0.545455
JRK	Tn	-1.15961	0.000978266	0.545455
BLK	Tn	0.929872	0.00099019	0.545455
ZNF280C	SESN3+ Tcm	-2.47188	0.000233284	0.723684
FAM213B	SESN3+ Tcm	-3.18988	0.000312461	0.723684
HEATR3	SESN3+ Tcm	-3.18988	0.000312461	0.723684
KAT2A	SESN3+ Tcm	-3.18988	0.000312461	0.723684
AC008914.1	SESN3+ Tcm	2.71974	0.000458504	0.723684
CARMIL1	SESN3+ Tcm	-3.19479	0.000510935	0.723684
MFSD13A	SESN3+ Tcm	-2.81789	0.000700087	0.723684
CLUH	SESN3+ Tcm	-3.16993	0.000720146	0.723684
OMA1	SESN3+ Tcm	-2.75357	0.000804791	0.723684
SPA17	SESN3+ Tcm	-2.92768	0.000806482	0.723684
SMCR5	SESN3+ Tcm	2.95361	0.000871303	0.723684
LINC01588	SESN3+ Tcm	-2.9346	0.000888806	0.723684
ARHGEF4	Th17	4.27099	5.90909e-05	0
MFSD12	Th17	-4.57571	0.000446686	0.891654
MEPCE	Th17	-4.91134	0.000542708	0.891654
FRS2	Th17	-4.84939	0.000598627	0.891654
NT5DC1	Th17	-4.65794	0.000641335	0.891654
SPN	Th17	-4.38816	0.000838068	0.891654
NARS2	Th2	-2.38756	5.62994e-05	0
SLC33A1	Th2	-1.92845	0.000184006	0.521739
VARS2	Th2	-2.0834	0.000287496	0.521739
CCNL1	Th2	-0.465896	0.000357368	0.521739
SLC39A4	Th2	-2.49675	0.000358794	0.521739
AC231981.1	Th2	-2.08667	0.000370135	0.521739
RAPH1	Th2	2.51457	0.000384987	0.521739
COG8	Th2	-2.24513	0.000526851	0.521739
RABGAP1L	Th2	0.935976	0.000562774	0.521739
DHRSX	Th2	-2.67241	0.000592113	0.521739
RBM38	Th2	0.778192	0.000597308	0.521739
KCNMB4	Th2	2.32539	0.000652473	0.521739
AC137630.3	Th2	2.20614	0.000653973	0.521739
SNAPC1	Th2	1.50748	0.00067541	0.521739
TXNRD2	Th2	-2.35253	0.000764962	0.521739
AL353194.1	Th2	2.21593	0.000789069	0.521739
WDR81	Th2	-2.44953	0.000794483	0.521739
FAM215B	Th2	1.94845	0.000872586	0.521739
ARIH2	Th2	0.400082	0.000887438	0.521739
YIPF5	Th2	1.1246	0.000887987	0.521739
AL121944.1	Th2	-1.27184	0.000901229	0.521739
ZFPM1	Th2	1.71852	0.000976697	0.521739
NACA2	Th2	2.91405	0.00098266	0.521739
WDR24	Naive Tregs	2.79542	0.000145932	0.666667
PPP1R9B	Naive Tregs	-2.61436	0.000163469	0.666667
CD226	Naive Tregs	-2.78528	0.000213239	0.666667
SLC38A9	Naive Tregs	2.67882	0.0003165	0.8
GTDC1	Naive Tregs	2.47041	0.000357828	0.8
MIB1	Naive Tregs	-3.24029	0.000443093	0.8
PFAS	Naive Tregs	2.27788	0.000629931	0.8
ZNF154	Naive Tregs	2.27788	0.000629931	0.8
ARHGEF7	Naive Tregs	0.603861	0.000704413	0.8
PTPN23	Naive Tregs	-2.6289	0.000750691	0.8
SHPRH	Naive Tregs	1.07918	0.000800729	0.8
PRIM1	Naive Tregs	-2.99925	0.0009368	0.8
